# Supplementary material for: A Regional Model for Malaria Vector Developmental Habitats Evaluated Using Explicit, Pond-Resolving Surface Hydrology Simulations
Source: PLoS One. 2016 Mar 22;11(3):e0150626. doi: 10.1371/journal.pone.0150626 (PMC4803214; doi:10.1371/journal.pone.0150626)
Supplement: S1 Dataset — These text files are named according to each day using Julian day numbers. (GZ) [file pone.0150626.s001.tar.gz]

Archive with 372 entries (369 files):
- S1_Dataset
- S1_Dataset/2006
- S1_Dataset/2006/day234.txt
- S1_Dataset/2006/day188.txt
- S1_Dataset/2006/day264.txt
- S1_Dataset/2006/day168.txt
- S1_Dataset/2006/day255.txt
- S1_Dataset/2006/day210.txt
- S1_Dataset/2006/day256.txt
- S1_Dataset/2006/day208.txt
- S1_Dataset/2006/day263.txt
- S1_Dataset/2006/day274.txt
- S1_Dataset/2006/day316.txt
- S1_Dataset/2006/day298.txt
- S1_Dataset/2006/day213.txt
- S1_Dataset/2006/day220.txt
- S1_Dataset/2006/day273.txt
- S1_Dataset/2006/day226.txt
- S1_Dataset/2006/day235.txt
- S1_Dataset/2006/day290.txt
- S1_Dataset/2006/day148.txt
- S1_Dataset/2006/day225.txt
- S1_Dataset/2006/day145.txt
- S1_Dataset/2006/day291.txt
- S1_Dataset/2006/day155.txt
- S1_Dataset/2006/day180.txt
- S1_Dataset/2006/day206.txt
- S1_Dataset/2006/day183.txt
- S1_Dataset/2006/day236.txt
- S1_Dataset/2006/day266.txt
- S1_Dataset/2006/day192.txt
- S1_Dataset/2006/day292.txt
- S1_Dataset/2006/day187.txt
- S1_Dataset/2006/day317.txt
- S1_Dataset/2006/day297.txt
- S1_Dataset/2006/day270.txt
- S1_Dataset/2006/day158.txt
- S1_Dataset/2006/day227.txt
- S1_Dataset/2006/day194.txt
- S1_Dataset/2006/day142.txt
- S1_Dataset/2006/day287.txt
- S1_Dataset/2006/day231.txt
- S1_Dataset/2006/day250.txt
- S1_Dataset/2006/day309.txt
- S1_Dataset/2006/day223.txt
- S1_Dataset/2006/day190.txt
- S1_Dataset/2006/day306.txt
- S1_Dataset/2006/day310.txt
- S1_Dataset/2006/day217.txt
- S1_Dataset/2006/day262.txt
- S1_Dataset/2006/day181.txt
- S1_Dataset/2006/day209.txt
- S1_Dataset/2006/day169.txt
- S1_Dataset/2006/day268.txt
- S1_Dataset/2006/day164.txt
- S1_Dataset/2006/day174.txt
- S1_Dataset/2006/day161.txt
- S1_Dataset/2006/day300.txt
- S1_Dataset/2006/day307.txt
- S1_Dataset/2006/day143.txt
- S1_Dataset/2006/day245.txt
- S1_Dataset/2006/day271.txt
- S1_Dataset/2006/day146.txt
- S1_Dataset/2006/day135.txt
- S1_Dataset/2006/day259.txt
- S1_Dataset/2006/day228.txt
- S1_Dataset/2006/day315.txt
- S1_Dataset/2006/day144.txt
- S1_Dataset/2006/day243.txt
- S1_Dataset/2006/day152.txt
- S1_Dataset/2006/day288.txt
- S1_Dataset/2006/day185.txt
- S1_Dataset/2006/day219.txt
- S1_Dataset/2006/day244.txt
- S1_Dataset/2006/day186.txt
- S1_Dataset/2006/day202.txt
- S1_Dataset/2006/day222.txt
- S1_Dataset/2006/day207.txt
- S1_Dataset/2006/day248.txt
- S1_Dataset/2006/day308.txt
- S1_Dataset/2006/day175.txt
- S1_Dataset/2006/day278.txt
- S1_Dataset/2006/day137.txt
- S1_Dataset/2006/day286.txt
- S1_Dataset/2006/day176.txt
- S1_Dataset/2006/day138.txt
- S1_Dataset/2006/day199.txt
- S1_Dataset/2006/day204.txt
- S1_Dataset/2006/day165.txt
- S1_Dataset/2006/day238.txt
- S1_Dataset/2006/day182.txt
- S1_Dataset/2006/day157.txt
- S1_Dataset/2006/day151.txt
- S1_Dataset/2006/day153.txt
- S1_Dataset/2006/day211.txt
- S1_Dataset/2006/day240.txt
- S1_Dataset/2006/day205.txt
- S1_Dataset/2006/day261.txt
- S1_Dataset/2006/day289.txt
- S1_Dataset/2006/day171.txt
- S1_Dataset/2006/day147.txt
- S1_Dataset/2006/day196.txt
- S1_Dataset/2006/day299.txt
- S1_Dataset/2006/day314.txt
- S1_Dataset/2006/day221.txt
- S1_Dataset/2006/day150.txt
- S1_Dataset/2006/day275.txt
- S1_Dataset/2006/day285.txt
- S1_Dataset/2006/day218.txt
- S1_Dataset/2006/day189.txt
- S1_Dataset/2006/day212.txt
- S1_Dataset/2006/day311.txt
- S1_Dataset/2006/day232.txt
- S1_Dataset/2006/day162.txt
- S1_Dataset/2006/day302.txt
- S1_Dataset/2006/day252.txt
- S1_Dataset/2006/day294.txt
- S1_Dataset/2006/day258.txt
- S1_Dataset/2006/day193.txt
- S1_Dataset/2006/day251.txt
- S1_Dataset/2006/day159.txt
- S1_Dataset/2006/day249.txt
- S1_Dataset/2006/day216.txt
- S1_Dataset/2006/day215.txt
- S1_Dataset/2006/day283.txt
- S1_Dataset/2006/day201.txt
- S1_Dataset/2006/day173.txt
- S1_Dataset/2006/day272.txt
- S1_Dataset/2006/day277.txt
- S1_Dataset/2006/day260.txt
- S1_Dataset/2006/day197.txt
- S1_Dataset/2006/day267.txt
- S1_Dataset/2006/day160.txt
- S1_Dataset/2006/day305.txt
- S1_Dataset/2006/day179.txt
- S1_Dataset/2006/day233.txt
- S1_Dataset/2006/day167.txt
- S1_Dataset/2006/day246.txt
- S1_Dataset/2006/day296.txt
- S1_Dataset/2006/day295.txt
- S1_Dataset/2006/day241.txt
- S1_Dataset/2006/day304.txt
- S1_Dataset/2006/day253.txt
- S1_Dataset/2006/day141.txt
- S1_Dataset/2006/day312.txt
- S1_Dataset/2006/day281.txt
- S1_Dataset/2006/day170.txt
- S1_Dataset/2006/day265.txt
- S1_Dataset/2006/day237.txt
- S1_Dataset/2006/day284.txt
- S1_Dataset/2006/day280.txt
- S1_Dataset/2006/day198.txt
- S1_Dataset/2006/day303.txt
- S1_Dataset/2006/day276.txt
- S1_Dataset/2006/day149.txt
- S1_Dataset/2006/day239.txt
- S1_Dataset/2006/day229.txt
- S1_Dataset/2006/day195.txt
- S1_Dataset/2006/day282.txt
- S1_Dataset/2006/day178.txt
- S1_Dataset/2006/day136.txt
- S1_Dataset/2006/day172.txt
- S1_Dataset/2006/day166.txt
- S1_Dataset/2006/day279.txt
- S1_Dataset/2006/day177.txt
- S1_Dataset/2006/day224.txt
- S1_Dataset/2006/day301.txt
- S1_Dataset/2006/day163.txt
- S1_Dataset/2006/day156.txt
- S1_Dataset/2006/day184.txt
- S1_Dataset/2006/day191.txt
- S1_Dataset/2006/day293.txt
- S1_Dataset/2006/day214.txt
- S1_Dataset/2006/day257.txt
- S1_Dataset/2006/day140.txt
- S1_Dataset/2006/day247.txt
- S1_Dataset/2006/day254.txt
- S1_Dataset/2006/day203.txt
- S1_Dataset/2006/day139.txt
- S1_Dataset/2006/day154.txt
- S1_Dataset/2006/day230.txt
- S1_Dataset/2006/day242.txt
- S1_Dataset/2006/day269.txt
- S1_Dataset/2006/day313.txt
- S1_Dataset/2006/day200.txt
- S1_Dataset/2005
- S1_Dataset/2005/day234.txt
- S1_Dataset/2005/day188.txt
- S1_Dataset/2005/day264.txt
- S1_Dataset/2005/day168.txt
- S1_Dataset/2005/day255.txt
- S1_Dataset/2005/day122.txt
- S1_Dataset/2005/day210.txt
- S1_Dataset/2005/day256.txt
- S1_Dataset/2005/day208.txt
- S1_Dataset/2005/day263.txt
- S1_Dataset/2005/day274.txt
- S1_Dataset/2005/day298.txt
- S1_Dataset/2005/day213.txt
- S1_Dataset/2005/day124.txt
- S1_Dataset/2005/day220.txt
- S1_Dataset/2005/day273.txt
- S1_Dataset/2005/day226.txt
- S1_Dataset/2005/day235.txt
- S1_Dataset/2005/day126.txt
- S1_Dataset/2005/day290.txt
- S1_Dataset/2005/day148.txt
- S1_Dataset/2005/day225.txt
- S1_Dataset/2005/day145.txt
- S1_Dataset/2005/day291.txt
- S1_Dataset/2005/day155.txt
- S1_Dataset/2005/day180.txt
- S1_Dataset/2005/day127.txt
- S1_Dataset/2005/day206.txt
- S1_Dataset/2005/day183.txt
- S1_Dataset/2005/day130.txt
- S1_Dataset/2005/day236.txt
- S1_Dataset/2005/day266.txt
- S1_Dataset/2005/day192.txt
- S1_Dataset/2005/day292.txt
- S1_Dataset/2005/day187.txt
- S1_Dataset/2005/day297.txt
- S1_Dataset/2005/day270.txt
- S1_Dataset/2005/day158.txt
- S1_Dataset/2005/day227.txt
- S1_Dataset/2005/day194.txt
- S1_Dataset/2005/day142.txt
- S1_Dataset/2005/day287.txt
- S1_Dataset/2005/day231.txt
- S1_Dataset/2005/day250.txt
- S1_Dataset/2005/day132.txt
- S1_Dataset/2005/day223.txt
- S1_Dataset/2005/day190.txt
- S1_Dataset/2005/day217.txt
- S1_Dataset/2005/day262.txt
- S1_Dataset/2005/day181.txt
- S1_Dataset/2005/day209.txt
- S1_Dataset/2005/day169.txt
- S1_Dataset/2005/day268.txt
- S1_Dataset/2005/day164.txt
- S1_Dataset/2005/day174.txt
- S1_Dataset/2005/day161.txt
- S1_Dataset/2005/day300.txt
- S1_Dataset/2005/day143.txt
- S1_Dataset/2005/day245.txt
- S1_Dataset/2005/day271.txt
- S1_Dataset/2005/day146.txt
- S1_Dataset/2005/day135.txt
- S1_Dataset/2005/day259.txt
- S1_Dataset/2005/day228.txt
- S1_Dataset/2005/day144.txt
- S1_Dataset/2005/day243.txt
- S1_Dataset/2005/day152.txt
- S1_Dataset/2005/day288.txt
- S1_Dataset/2005/day185.txt
- S1_Dataset/2005/day219.txt
- S1_Dataset/2005/day244.txt
- S1_Dataset/2005/day186.txt
- S1_Dataset/2005/day202.txt
- S1_Dataset/2005/day222.txt
- S1_Dataset/2005/day207.txt
- S1_Dataset/2005/day248.txt
- S1_Dataset/2005/day121.txt
- S1_Dataset/2005/day175.txt
- S1_Dataset/2005/day119.txt
- S1_Dataset/2005/day278.txt
- S1_Dataset/2005/day137.txt
- S1_Dataset/2005/day286.txt
- S1_Dataset/2005/day176.txt
- S1_Dataset/2005/day138.txt
- S1_Dataset/2005/day199.txt
- S1_Dataset/2005/day204.txt
- S1_Dataset/2005/day165.txt
- S1_Dataset/2005/day238.txt
- S1_Dataset/2005/day182.txt
- S1_Dataset/2005/day157.txt
- S1_Dataset/2005/day123.txt
- S1_Dataset/2005/day151.txt
- S1_Dataset/2005/day153.txt
- S1_Dataset/2005/day211.txt
- S1_Dataset/2005/day240.txt
- S1_Dataset/2005/day205.txt
- S1_Dataset/2005/day125.txt
- S1_Dataset/2005/day261.txt
- S1_Dataset/2005/day289.txt
- S1_Dataset/2005/day171.txt
- S1_Dataset/2005/day147.txt
- S1_Dataset/2005/day196.txt
- S1_Dataset/2005/day299.txt
- S1_Dataset/2005/day221.txt
- S1_Dataset/2005/day150.txt
- S1_Dataset/2005/day275.txt
- S1_Dataset/2005/day285.txt
- S1_Dataset/2005/day218.txt
- S1_Dataset/2005/day189.txt
- S1_Dataset/2005/day212.txt
- S1_Dataset/2005/day232.txt
- S1_Dataset/2005/day162.txt
- S1_Dataset/2005/day302.txt
- S1_Dataset/2005/day252.txt
[truncated: 72 more entries]
