# Supplementary material for: A Regional Model for Malaria Vector Developmental Habitats Evaluated Using Explicit, Pond-Resolving Surface Hydrology Simulations
Source: PLoS One. 2016 Mar 22;11(3):e0150626. doi: 10.1371/journal.pone.0150626 (PMC4803214; doi:10.1371/journal.pone.0150626)
Supplement: S1 Dataset — These text files are named according to each day using Julian day numbers. (GZ) [file pone.0150626.s001.tar.gz › S1_Dataset/2006/day266.txt]

0.008 0.008 0.008 0.008 0.008 0.008 0.008 0.008 0.032 0.032 0.032 0.032 0.032 0.032 0.032 0.032 0.857 0.857 0.857 0.857 0.857 0.857 0.857 0.857 0.005 0.005 0.005 0.005 0.005 0.005 0.005 0.005 0.001 0.001 0.001 0.001 0.001 0.001 0.001 0.001 0.004 0.004 0.004 0.004 0.002 0.002 0.002 0.002 0.000 0.000 0.000 0.000 0.000 0.000 0.000 0.000 0.001 0.001 0.001 0.001 0.002 0.002 0.002 0.002 0.005 0.005 0.005 0.005 0.009 0.009 0.009 0.009 0.023 0.023 0.023 0.023 0.033 0.033 0.033 0.033 0.018 0.018 0.012 0.012 0.008 0.008 0.005 0.005 0.004 0.004 0.004 0.003 0.000 0.000 0.000 0.000 0.000 0.000 0.000 0.000 0.000 0.000 0.000 0.000 0.000 0.000 0.000 0.000 0.000 0.000 0.000 0.000 0.000 0.000 0.000 0.000 0.000 0.000 0.000 0.000 0.000 0.000 0.003 0.003 0.003 0.003 0.006 0.006 0.006 0.006 0.011 0.011 0.011 0.011 0.028 0.028 0.028 0.028 0.054 0.054 0.054 0.054 0.012 0.012 0.012 0.012 0.002 0.002 0.002 0.002 0.005 0.005 0.005 0.005 0.005 0.005 0.005 0.005 0.005 0.005 0.005 0.005 0.005 0.005 0.005 0.005 0.002 0.002 0.002 0.002 0.002 0.002 0.002 0.002 0.003 0.003 0.003 0.003 0.003 0.003 0.003 0.003 0.000 0.000 0.000 0.000 0.000 0.000 0.000 0.000 
0.008 0.008 0.008 0.008 0.008 0.008 0.008 0.008 0.032 0.032 0.032 0.032 0.032 0.032 0.032 0.032 0.857 0.857 0.857 0.857 0.857 0.857 0.857 0.857 0.005 0.005 0.005 0.005 0.005 0.005 0.005 0.005 0.001 0.001 0.001 0.001 0.001 0.001 0.001 0.001 0.004 0.004 0.004 0.004 0.002 0.002 0.002 0.002 0.000 0.000 0.000 0.000 0.000 0.000 0.000 0.000 0.001 0.001 0.001 0.001 0.002 0.002 0.002 0.002 0.005 0.005 0.005 0.005 0.009 0.009 0.009 0.009 0.023 0.023 0.023 0.023 0.033 0.033 0.033 0.033 0.018 0.018 0.012 0.012 0.008 0.008 0.005 0.005 0.004 0.004 0.004 0.003 0.000 0.000 0.000 0.000 0.000 0.000 0.000 0.000 0.000 0.000 0.000 0.000 0.000 0.000 0.000 0.000 0.000 0.000 0.000 0.000 0.000 0.000 0.000 0.000 0.000 0.000 0.000 0.000 0.000 0.000 0.003 0.003 0.003 0.003 0.006 0.006 0.006 0.006 0.011 0.011 0.011 0.011 0.028 0.028 0.028 0.028 0.054 0.054 0.054 0.054 0.012 0.012 0.012 0.012 0.002 0.002 0.002 0.002 0.005 0.005 0.005 0.005 0.005 0.005 0.005 0.005 0.005 0.005 0.005 0.005 0.005 0.005 0.005 0.005 0.002 0.002 0.002 0.002 0.002 0.002 0.002 0.002 0.003 0.003 0.003 0.003 0.003 0.003 0.003 0.003 0.000 0.000 0.000 0.000 0.000 0.000 0.000 0.000 
0.008 0.008 0.008 0.008 0.008 0.008 0.008 0.008 0.032 0.032 0.032 0.032 0.032 0.032 0.032 0.032 0.857 0.857 0.857 0.857 0.857 0.857 0.857 0.857 0.005 0.005 0.005 0.005 0.005 0.005 0.005 0.005 0.001 0.001 0.001 0.001 0.001 0.001 0.001 0.001 0.004 0.004 0.004 0.004 0.002 0.002 0.002 0.002 0.000 0.000 0.000 0.000 0.000 0.000 0.000 0.000 0.001 0.001 0.001 0.001 0.002 0.002 0.002 0.002 0.005 0.005 0.005 0.005 0.009 0.009 0.009 0.009 0.023 0.023 0.023 0.023 0.033 0.033 0.033 0.033 0.018 0.018 0.012 0.012 0.008 0.008 0.005 0.005 0.004 0.004 0.004 0.003 0.000 0.000 0.000 0.000 0.000 0.000 0.000 0.000 0.000 0.000 0.000 0.000 0.000 0.000 0.000 0.000 0.000 0.000 0.000 0.000 0.000 0.000 0.000 0.000 0.000 0.000 0.000 0.000 0.000 0.000 0.003 0.003 0.003 0.003 0.006 0.006 0.006 0.006 0.011 0.011 0.011 0.011 0.028 0.028 0.028 0.028 0.054 0.054 0.054 0.054 0.012 0.012 0.012 0.012 0.002 0.002 0.002 0.002 0.005 0.005 0.005 0.005 0.005 0.005 0.005 0.005 0.005 0.005 0.005 0.005 0.005 0.005 0.005 0.005 0.002 0.002 0.002 0.002 0.002 0.002 0.002 0.002 0.003 0.003 0.003 0.003 0.003 0.003 0.003 0.003 0.000 0.000 0.000 0.000 0.000 0.000 0.000 0.000 
0.008 0.008 0.008 0.008 0.008 0.008 0.008 0.008 0.032 0.032 0.032 0.032 0.032 0.032 0.032 0.032 0.857 0.857 0.857 0.857 0.857 0.857 0.857 0.857 0.005 0.005 0.005 0.005 0.005 0.005 0.005 0.005 0.001 0.001 0.001 0.001 0.001 0.001 0.001 0.001 0.004 0.004 0.004 0.004 0.002 0.002 0.002 0.002 0.000 0.000 0.000 0.000 0.000 0.000 0.000 0.000 0.001 0.001 0.001 0.001 0.002 0.002 0.002 0.002 0.005 0.005 0.005 0.005 0.009 0.009 0.009 0.009 0.023 0.023 0.023 0.023 0.033 0.033 0.033 0.033 0.018 0.018 0.012 0.012 0.008 0.008 0.005 0.005 0.004 0.004 0.004 0.003 0.000 0.000 0.000 0.000 0.000 0.000 0.000 0.000 0.000 0.000 0.000 0.000 0.000 0.000 0.000 0.000 0.000 0.000 0.000 0.000 0.000 0.000 0.000 0.000 0.000 0.000 0.000 0.000 0.000 0.000 0.003 0.003 0.003 0.003 0.006 0.006 0.006 0.006 0.011 0.011 0.011 0.011 0.028 0.028 0.028 0.028 0.054 0.054 0.054 0.054 0.012 0.012 0.012 0.012 0.002 0.002 0.002 0.002 0.005 0.005 0.005 0.005 0.005 0.005 0.005 0.005 0.005 0.005 0.005 0.005 0.005 0.005 0.005 0.005 0.002 0.002 0.002 0.002 0.002 0.002 0.002 0.002 0.003 0.003 0.003 0.003 0.003 0.003 0.003 0.003 0.000 0.000 0.000 0.000 0.000 0.000 0.000 0.000 
0.008 0.008 0.008 0.008 0.008 0.008 0.008 0.008 0.032 0.032 0.032 0.032 0.032 0.032 0.032 0.032 0.857 0.857 0.857 0.857 0.857 0.857 0.857 0.857 0.005 0.005 0.005 0.005 0.005 0.005 0.005 0.005 0.001 0.001 0.001 0.001 0.001 0.001 0.001 0.001 0.004 0.004 0.004 0.004 0.002 0.002 0.002 0.002 0.000 0.000 0.000 0.000 0.000 0.000 0.000 0.000 0.001 0.001 0.001 0.001 0.002 0.002 0.002 0.002 0.005 0.005 0.005 0.005 0.009 0.009 0.009 0.009 0.023 0.023 0.023 0.023 0.033 0.033 0.033 0.033 0.018 0.018 0.012 0.012 0.008 0.008 0.005 0.005 0.004 0.004 0.004 0.003 0.000 0.000 0.000 0.000 0.000 0.000 0.000 0.000 0.000 0.000 0.000 0.000 0.000 0.000 0.000 0.000 0.000 0.000 0.000 0.000 0.000 0.000 0.000 0.000 0.000 0.000 0.000 0.000 0.000 0.000 0.003 0.003 0.003 0.003 0.006 0.006 0.006 0.006 0.011 0.011 0.011 0.011 0.028 0.028 0.028 0.028 0.054 0.054 0.054 0.054 0.012 0.012 0.012 0.012 0.002 0.002 0.002 0.002 0.005 0.005 0.005 0.005 0.005 0.005 0.005 0.005 0.005 0.005 0.005 0.005 0.005 0.005 0.005 0.005 0.002 0.002 0.002 0.002 0.002 0.002 0.002 0.002 0.003 0.003 0.003 0.003 0.003 0.003 0.003 0.003 0.000 0.000 0.000 0.000 0.000 0.000 0.000 0.000 
0.008 0.008 0.008 0.008 0.008 0.008 0.008 0.008 0.032 0.032 0.032 0.032 0.032 0.032 0.032 0.032 0.857 0.857 0.857 0.857 0.857 0.857 0.857 0.857 0.005 0.005 0.005 0.005 0.005 0.005 0.005 0.005 0.001 0.001 0.001 0.001 0.001 0.001 0.001 0.001 0.004 0.004 0.004 0.004 0.002 0.002 0.002 0.002 0.000 0.000 0.000 0.000 0.000 0.000 0.000 0.000 0.001 0.001 0.001 0.001 0.002 0.002 0.002 0.002 0.005 0.005 0.005 0.005 0.009 0.009 0.009 0.009 0.023 0.023 0.023 0.023 0.033 0.033 0.033 0.033 0.018 0.018 0.012 0.012 0.008 0.008 0.005 0.005 0.004 0.004 0.004 0.003 0.000 0.000 0.000 0.000 0.000 0.000 0.000 0.000 0.000 0.000 0.000 0.000 0.000 0.000 0.000 0.000 0.000 0.000 0.000 0.000 0.000 0.000 0.000 0.000 0.000 0.000 0.000 0.000 0.000 0.000 0.003 0.003 0.003 0.003 0.006 0.006 0.006 0.006 0.011 0.011 0.011 0.011 0.028 0.028 0.028 0.028 0.054 0.054 0.054 0.054 0.012 0.012 0.012 0.012 0.002 0.002 0.002 0.002 0.005 0.005 0.005 0.005 0.005 0.005 0.005 0.005 0.005 0.005 0.005 0.005 0.005 0.005 0.005 0.005 0.002 0.002 0.002 0.002 0.002 0.002 0.002 0.002 0.003 0.003 0.003 0.003 0.003 0.003 0.003 0.003 0.000 0.000 0.000 0.000 0.000 0.000 0.000 0.000 
0.008 0.008 0.008 0.008 0.008 0.008 0.008 0.008 0.032 0.032 0.032 0.032 0.032 0.032 0.032 0.032 0.857 0.857 0.857 0.857 0.857 0.857 0.857 0.857 0.005 0.005 0.005 0.005 0.005 0.005 0.005 0.005 0.001 0.001 0.001 0.001 0.001 0.001 0.001 0.001 0.004 0.004 0.004 0.004 0.002 0.002 0.002 0.002 0.000 0.000 0.000 0.000 0.000 0.000 0.000 0.000 0.001 0.001 0.001 0.001 0.002 0.002 0.002 0.002 0.005 0.005 0.005 0.005 0.009 0.009 0.009 0.009 0.023 0.023 0.023 0.023 0.033 0.033 0.033 0.033 0.018 0.018 0.012 0.012 0.008 0.008 0.005 0.005 0.004 0.004 0.004 0.003 0.000 0.000 0.000 0.000 0.000 0.000 0.000 0.000 0.000 0.000 0.000 0.000 0.000 0.000 0.000 0.000 0.000 0.000 0.000 0.000 0.000 0.000 0.000 0.000 0.000 0.000 0.000 0.000 0.000 0.000 0.003 0.003 0.003 0.003 0.006 0.006 0.006 0.006 0.011 0.011 0.011 0.011 0.028 0.028 0.028 0.028 0.054 0.054 0.054 0.054 0.012 0.012 0.012 0.012 0.002 0.002 0.002 0.002 0.005 0.005 0.005 0.005 0.005 0.005 0.005 0.005 0.005 0.005 0.005 0.005 0.005 0.005 0.005 0.005 0.002 0.002 0.002 0.002 0.002 0.002 0.002 0.002 0.003 0.003 0.003 0.003 0.003 0.003 0.003 0.003 0.000 0.000 0.000 0.000 0.000 0.000 0.000 0.000 
0.008 0.008 0.008 0.008 0.008 0.008 0.008 0.008 0.032 0.032 0.032 0.032 0.032 0.032 0.032 0.032 0.857 0.857 0.857 0.857 0.857 0.857 0.857 0.857 0.005 0.005 0.005 0.005 0.005 0.005 0.005 0.005 0.001 0.001 0.001 0.001 0.001 0.001 0.001 0.001 0.004 0.004 0.004 0.004 0.002 0.002 0.002 0.002 0.000 0.000 0.000 0.000 0.000 0.000 0.000 0.000 0.001 0.001 0.001 0.001 0.002 0.002 0.002 0.002 0.005 0.005 0.005 0.005 0.009 0.009 0.009 0.009 0.023 0.023 0.023 0.023 0.033 0.033 0.033 0.033 0.018 0.018 0.012 0.012 0.008 0.008 0.005 0.005 0.004 0.004 0.004 0.003 0.000 0.000 0.000 0.000 0.000 0.000 0.000 0.000 0.000 0.000 0.000 0.000 0.000 0.000 0.000 0.000 0.000 0.000 0.000 0.000 0.000 0.000 0.000 0.000 0.000 0.000 0.000 0.000 0.000 0.000 0.003 0.003 0.003 0.003 0.006 0.006 0.006 0.006 0.011 0.011 0.011 0.011 0.028 0.028 0.028 0.028 0.054 0.054 0.054 0.054 0.012 0.012 0.012 0.012 0.002 0.002 0.002 0.002 0.005 0.005 0.005 0.005 0.005 0.005 0.005 0.005 0.005 0.005 0.005 0.005 0.005 0.005 0.005 0.005 0.002 0.002 0.002 0.002 0.002 0.002 0.002 0.002 0.003 0.003 0.003 0.003 0.003 0.003 0.003 0.003 0.000 0.000 0.000 0.000 0.000 0.000 0.000 0.000 
0.005 0.005 0.005 0.005 0.005 0.005 0.005 0.005 0.008 0.008 0.008 0.008 0.008 0.008 0.008 0.008 0.007 0.007 0.007 0.007 0.007 0.007 0.007 0.007 0.018 0.018 0.018 0.018 0.018 0.018 0.018 0.018 0.049 0.049 0.049 0.049 0.049 0.049 0.049 0.049 0.100 0.100 0.100 0.100 0.060 0.060 0.060 0.060 0.026 0.026 0.026 0.026 0.017 0.017 0.017 0.017 0.016 0.016 0.016 0.016 0.019 0.019 0.019 0.019 3.842 3.842 3.842 3.842 8.171 8.171 8.171 8.171 0.044 0.044 0.044 0.044 0.006 0.006 0.006 0.006 0.005 0.005 0.003 0.003 0.000 0.000 0.000 0.000 0.000 0.000 0.000 0.000 0.000 0.000 0.000 0.000 0.000 0.000 0.000 0.000 0.001 0.001 0.001 0.001 0.001 0.001 0.000 0.000 0.001 0.001 0.005 0.005 0.005 0.005 0.010 0.010 0.010 0.010 0.013 0.013 0.013 0.013 0.008 0.008 0.008 0.008 0.005 0.005 0.005 0.005 0.002 0.002 0.002 0.002 0.000 0.000 0.000 0.000 0.000 0.000 0.000 0.000 0.000 0.000 0.000 0.000 0.009 0.009 0.009 0.009 0.009 0.009 0.009 0.009 0.009 0.009 0.009 0.009 0.003 0.003 0.003 0.003 0.003 0.003 0.003 0.003 0.022 0.022 0.022 0.022 0.022 0.022 0.022 0.022 0.015 0.015 0.015 0.015 0.015 0.015 0.015 0.015 0.006 0.006 0.006 0.006 0.006 0.006 0.006 0.006 
0.005 0.005 0.005 0.005 0.005 0.005 0.005 0.005 0.008 0.008 0.008 0.008 0.008 0.008 0.008 0.008 0.007 0.007 0.007 0.007 0.007 0.007 0.007 0.007 0.018 0.018 0.018 0.018 0.018 0.018 0.018 0.018 0.049 0.049 0.049 0.049 0.049 0.049 0.049 0.049 0.100 0.100 0.100 0.100 0.060 0.060 0.060 0.060 0.026 0.026 0.026 0.026 0.017 0.017 0.017 0.017 0.016 0.016 0.016 0.016 0.019 0.019 0.019 0.019 3.842 3.842 3.842 3.842 8.171 8.171 8.171 8.171 0.044 0.044 0.044 0.044 0.006 0.006 0.006 0.006 0.005 0.005 0.003 0.003 0.000 0.000 0.000 0.000 0.000 0.000 0.000 0.000 0.000 0.000 0.000 0.000 0.000 0.000 0.000 0.000 0.001 0.001 0.001 0.001 0.001 0.001 0.000 0.000 0.001 0.001 0.005 0.005 0.005 0.005 0.010 0.010 0.010 0.010 0.013 0.013 0.013 0.013 0.008 0.008 0.008 0.008 0.005 0.005 0.005 0.005 0.002 0.002 0.002 0.002 0.000 0.000 0.000 0.000 0.000 0.000 0.000 0.000 0.000 0.000 0.000 0.000 0.009 0.009 0.009 0.009 0.009 0.009 0.009 0.009 0.009 0.009 0.009 0.009 0.003 0.003 0.003 0.003 0.003 0.003 0.003 0.003 0.022 0.022 0.022 0.022 0.022 0.022 0.022 0.022 0.015 0.015 0.015 0.015 0.015 0.015 0.015 0.015 0.006 0.006 0.006 0.006 0.006 0.006 0.006 0.006 
0.005 0.005 0.005 0.005 0.005 0.005 0.005 0.005 0.008 0.008 0.008 0.008 0.008 0.008 0.008 0.008 0.007 0.007 0.007 0.007 0.007 0.007 0.007 0.007 0.018 0.018 0.018 0.018 0.018 0.018 0.018 0.018 0.049 0.049 0.049 0.049 0.049 0.049 0.049 0.049 0.100 0.100 0.100 0.100 0.060 0.060 0.060 0.060 0.026 0.026 0.026 0.026 0.017 0.017 0.017 0.017 0.016 0.016 0.016 0.016 0.019 0.019 0.019 0.019 3.842 3.842 3.842 3.842 8.171 8.171 8.171 8.171 0.044 0.044 0.044 0.044 0.006 0.006 0.006 0.006 0.005 0.005 0.003 0.003 0.000 0.000 0.000 0.000 0.000 0.000 0.000 0.000 0.000 0.000 0.000 0.000 0.000 0.000 0.000 0.000 0.001 0.001 0.001 0.001 0.001 0.001 0.000 0.000 0.001 0.001 0.005 0.005 0.005 0.005 0.010 0.010 0.010 0.010 0.013 0.013 0.013 0.013 0.008 0.008 0.008 0.008 0.005 0.005 0.005 0.005 0.002 0.002 0.002 0.002 0.000 0.000 0.000 0.000 0.000 0.000 0.000 0.000 0.000 0.000 0.000 0.000 0.009 0.009 0.009 0.009 0.009 0.009 0.009 0.009 0.009 0.009 0.009 0.009 0.003 0.003 0.003 0.003 0.003 0.003 0.003 0.003 0.022 0.022 0.022 0.022 0.022 0.022 0.022 0.022 0.015 0.015 0.015 0.015 0.015 0.015 0.015 0.015 0.006 0.006 0.006 0.006 0.006 0.006 0.006 0.006 
0.005 0.005 0.005 0.005 0.005 0.005 0.005 0.005 0.008 0.008 0.008 0.008 0.008 0.008 0.008 0.008 0.007 0.007 0.007 0.007 0.007 0.007 0.007 0.007 0.018 0.018 0.018 0.018 0.018 0.018 0.018 0.018 0.049 0.049 0.049 0.049 0.049 0.049 0.049 0.049 0.100 0.100 0.100 0.100 0.060 0.060 0.060 0.060 0.026 0.026 0.026 0.026 0.017 0.017 0.017 0.017 0.016 0.016 0.016 0.016 0.019 0.019 0.019 0.019 3.842 3.842 3.842 3.842 8.171 8.171 8.171 8.171 0.044 0.044 0.044 0.044 0.006 0.006 0.006 0.006 0.005 0.005 0.003 0.003 0.000 0.000 0.000 0.000 0.000 0.000 0.000 0.000 0.000 0.000 0.000 0.000 0.000 0.000 0.000 0.000 0.001 0.001 0.001 0.001 0.001 0.001 0.000 0.000 0.001 0.001 0.005 0.005 0.005 0.005 0.010 0.010 0.010 0.010 0.013 0.013 0.013 0.013 0.008 0.008 0.008 0.008 0.005 0.005 0.005 0.005 0.002 0.002 0.002 0.002 0.000 0.000 0.000 0.000 0.000 0.000 0.000 0.000 0.000 0.000 0.000 0.000 0.009 0.009 0.009 0.009 0.009 0.009 0.009 0.009 0.009 0.009 0.009 0.009 0.003 0.003 0.003 0.003 0.003 0.003 0.003 0.003 0.022 0.022 0.022 0.022 0.022 0.022 0.022 0.022 0.015 0.015 0.015 0.015 0.015 0.015 0.015 0.015 0.006 0.006 0.006 0.006 0.006 0.006 0.006 0.006 
0.005 0.005 0.005 0.005 0.005 0.005 0.005 0.005 0.008 0.008 0.008 0.008 0.008 0.008 0.008 0.008 0.007 0.007 0.007 0.007 0.007 0.007 0.007 0.007 0.018 0.018 0.018 0.018 0.018 0.018 0.018 0.018 0.049 0.049 0.049 0.049 0.049 0.049 0.049 0.049 0.100 0.100 0.100 0.100 0.060 0.060 0.060 0.060 0.026 0.026 0.026 0.026 0.017 0.017 0.017 0.017 0.016 0.016 0.016 0.016 0.019 0.019 0.019 0.019 3.842 3.842 3.842 3.842 8.171 8.171 8.171 8.171 0.044 0.044 0.044 0.044 0.006 0.006 0.006 0.006 0.005 0.005 0.003 0.003 0.000 0.000 0.000 0.000 0.000 0.000 0.000 0.000 0.000 0.000 0.000 0.000 0.000 0.000 0.000 0.000 0.001 0.001 0.001 0.001 0.001 0.001 0.000 0.000 0.001 0.001 0.005 0.005 0.005 0.005 0.010 0.010 0.010 0.010 0.013 0.013 0.013 0.013 0.008 0.008 0.008 0.008 0.005 0.005 0.005 0.005 0.002 0.002 0.002 0.002 0.000 0.000 0.000 0.000 0.000 0.000 0.000 0.000 0.000 0.000 0.000 0.000 0.009 0.009 0.009 0.009 0.009 0.009 0.009 0.009 0.009 0.009 0.009 0.009 0.003 0.003 0.003 0.003 0.003 0.003 0.003 0.003 0.022 0.022 0.022 0.022 0.022 0.022 0.022 0.022 0.015 0.015 0.015 0.015 0.015 0.015 0.015 0.015 0.006 0.006 0.006 0.006 0.006 0.006 0.006 0.006 
0.005 0.005 0.005 0.005 0.005 0.005 0.005 0.005 0.008 0.008 0.008 0.008 0.008 0.008 0.008 0.008 0.007 0.007 0.007 0.007 0.007 0.007 0.007 0.007 0.018 0.018 0.018 0.018 0.018 0.018 0.018 0.018 0.049 0.049 0.049 0.049 0.049 0.049 0.049 0.049 0.100 0.100 0.100 0.100 0.060 0.060 0.060 0.060 0.026 0.026 0.026 0.026 0.017 0.017 0.017 0.017 0.016 0.016 0.016 0.016 0.019 0.019 0.019 0.019 3.842 3.842 3.842 3.842 8.171 8.171 8.171 8.171 0.044 0.044 0.044 0.044 0.006 0.006 0.006 0.006 0.005 0.005 0.003 0.003 0.000 0.000 0.000 0.000 0.000 0.000 0.000 0.000 0.000 0.000 0.000 0.000 0.000 0.000 0.000 0.000 0.001 0.001 0.001 0.001 0.001 0.001 0.000 0.000 0.001 0.001 0.005 0.005 0.005 0.005 0.010 0.010 0.010 0.010 0.013 0.013 0.013 0.013 0.008 0.008 0.008 0.008 0.005 0.005 0.005 0.005 0.002 0.002 0.002 0.002 0.000 0.000 0.000 0.000 0.000 0.000 0.000 0.000 0.000 0.000 0.000 0.000 0.009 0.009 0.009 0.009 0.009 0.009 0.009 0.009 0.009 0.009 0.009 0.009 0.003 0.003 0.003 0.003 0.003 0.003 0.003 0.003 0.022 0.022 0.022 0.022 0.022 0.022 0.022 0.022 0.015 0.015 0.015 0.015 0.015 0.015 0.015 0.015 0.006 0.006 0.006 0.006 0.006 0.006 0.006 0.006 
0.005 0.005 0.005 0.005 0.005 0.005 0.005 0.005 0.008 0.008 0.008 0.008 0.008 0.008 0.008 0.008 0.007 0.007 0.007 0.007 0.007 0.007 0.007 0.007 0.018 0.018 0.018 0.018 0.018 0.018 0.018 0.018 0.049 0.049 0.049 0.049 0.049 0.049 0.049 0.049 0.100 0.100 0.100 0.100 0.060 0.060 0.060 0.060 0.026 0.026 0.026 0.026 0.017 0.017 0.017 0.017 0.016 0.016 0.016 0.016 0.019 0.019 0.019 0.019 3.842 3.842 3.842 3.842 8.171 8.171 8.171 8.171 0.044 0.044 0.044 0.044 0.006 0.006 0.006 0.006 0.005 0.005 0.003 0.003 0.000 0.000 0.000 0.000 0.000 0.000 0.000 0.000 0.000 0.000 0.000 0.000 0.000 0.000 0.000 0.000 0.001 0.001 0.001 0.001 0.001 0.001 0.000 0.000 0.001 0.001 0.005 0.005 0.005 0.005 0.010 0.010 0.010 0.010 0.013 0.013 0.013 0.013 0.008 0.008 0.008 0.008 0.005 0.005 0.005 0.005 0.002 0.002 0.002 0.002 0.000 0.000 0.000 0.000 0.000 0.000 0.000 0.000 0.000 0.000 0.000 0.000 0.009 0.009 0.009 0.009 0.009 0.009 0.009 0.009 0.009 0.009 0.009 0.009 0.003 0.003 0.003 0.003 0.003 0.003 0.003 0.003 0.022 0.022 0.022 0.022 0.022 0.022 0.022 0.022 0.015 0.015 0.015 0.015 0.015 0.015 0.015 0.015 0.006 0.006 0.006 0.006 0.006 0.006 0.006 0.006 
0.005 0.005 0.005 0.005 0.005 0.005 0.005 0.005 0.008 0.008 0.008 0.008 0.008 0.008 0.008 0.008 0.007 0.007 0.007 0.007 0.007 0.007 0.007 0.007 0.018 0.018 0.018 0.018 0.018 0.018 0.018 0.018 0.049 0.049 0.049 0.049 0.049 0.049 0.049 0.049 0.100 0.100 0.100 0.100 0.060 0.060 0.060 0.060 0.026 0.026 0.026 0.026 0.017 0.017 0.017 0.017 0.016 0.016 0.016 0.016 0.019 0.019 0.019 0.019 3.842 3.842 3.842 3.842 8.171 8.171 8.171 8.171 0.044 0.044 0.044 0.044 0.006 0.006 0.006 0.006 0.005 0.005 0.003 0.003 0.000 0.000 0.000 0.000 0.000 0.000 0.000 0.000 0.000 0.000 0.000 0.000 0.000 0.000 0.000 0.000 0.001 0.001 0.001 0.001 0.001 0.001 0.000 0.000 0.001 0.001 0.005 0.005 0.005 0.005 0.010 0.010 0.010 0.010 0.013 0.013 0.013 0.013 0.008 0.008 0.008 0.008 0.005 0.005 0.005 0.005 0.002 0.002 0.002 0.002 0.000 0.000 0.000 0.000 0.000 0.000 0.000 0.000 0.000 0.000 0.000 0.000 0.009 0.009 0.009 0.009 0.009 0.009 0.009 0.009 0.009 0.009 0.009 0.009 0.003 0.003 0.003 0.003 0.003 0.003 0.003 0.003 0.022 0.022 0.022 0.022 0.022 0.022 0.022 0.022 0.015 0.015 0.015 0.015 0.015 0.015 0.015 0.015 0.006 0.006 0.006 0.006 0.006 0.006 0.006 0.006 
0.000 0.000 0.000 0.000 0.000 0.000 0.000 0.000 0.003 0.003 0.003 0.003 0.003 0.003 0.003 0.003 0.003 0.003 0.003 0.003 0.003 0.003 0.003 0.003 0.002 0.002 0.002 0.002 0.002 0.002 0.002 0.002 0.004 0.004 0.004 0.004 0.004 0.004 0.004 0.004 0.007 0.007 0.007 0.007 0.014 0.014 0.014 0.014 0.053 0.053 0.053 0.053 0.085 0.085 0.085 0.085 0.107 0.107 0.107 0.107 0.097 0.097 0.097 0.097 0.439 0.439 0.439 0.439 2.915 2.915 2.915 2.915 0.005 0.005 0.005 0.005 0.000 0.000 0.000 0.000 0.000 0.000 0.000 0.000 0.000 0.000 0.000 0.000 0.000 0.000 0.000 0.000 0.000 0.000 0.000 0.000 0.001 0.001 0.001 0.001 0.003 0.003 0.005 0.005 0.008 0.008 0.014 0.014 0.007 0.007 0.011 0.011 0.011 0.011 0.027 0.027 0.027 0.027 0.107 0.107 0.107 0.107 0.027 0.027 0.027 0.027 0.005 0.005 0.005 0.005 0.003 0.003 0.003 0.003 0.002 0.002 0.002 0.002 0.000 0.000 0.000 0.000 0.000 0.000 0.000 0.000 0.018 0.018 0.018 0.018 0.013 0.013 0.013 0.013 0.013 0.013 0.013 0.013 0.002 0.002 0.002 0.002 0.002 0.002 0.002 0.002 0.010 0.010 0.010 0.010 0.010 0.010 0.010 0.010 0.011 0.011 0.011 0.011 0.011 0.011 0.011 0.011 0.039 0.039 0.039 0.039 0.039 0.039 0.039 0.039 
0.000 0.000 0.000 0.000 0.000 0.000 0.000 0.000 0.003 0.003 0.003 0.003 0.003 0.003 0.003 0.003 0.003 0.003 0.003 0.003 0.003 0.003 0.003 0.003 0.002 0.002 0.002 0.002 0.002 0.002 0.002 0.002 0.004 0.004 0.004 0.004 0.004 0.004 0.004 0.004 0.007 0.007 0.007 0.007 0.014 0.014 0.014 0.014 0.053 0.053 0.053 0.053 0.085 0.085 0.085 0.085 0.107 0.107 0.107 0.107 0.097 0.097 0.097 0.097 0.439 0.439 0.439 0.439 2.915 2.915 2.915 2.915 0.005 0.005 0.005 0.005 0.000 0.000 0.000 0.000 0.000 0.000 0.000 0.000 0.000 0.000 0.000 0.000 0.000 0.000 0.000 0.000 0.000 0.000 0.000 0.000 0.001 0.001 0.001 0.001 0.003 0.003 0.005 0.005 0.008 0.008 0.014 0.014 0.007 0.007 0.011 0.011 0.011 0.011 0.027 0.027 0.027 0.027 0.107 0.107 0.107 0.107 0.027 0.027 0.027 0.027 0.005 0.005 0.005 0.005 0.003 0.003 0.003 0.003 0.002 0.002 0.002 0.002 0.000 0.000 0.000 0.000 0.000 0.000 0.000 0.000 0.018 0.018 0.018 0.018 0.013 0.013 0.013 0.013 0.013 0.013 0.013 0.013 0.002 0.002 0.002 0.002 0.002 0.002 0.002 0.002 0.010 0.010 0.010 0.010 0.010 0.010 0.010 0.010 0.011 0.011 0.011 0.011 0.011 0.011 0.011 0.011 0.039 0.039 0.039 0.039 0.039 0.039 0.039 0.039 
0.000 0.000 0.000 0.000 0.000 0.000 0.000 0.000 0.003 0.003 0.003 0.003 0.003 0.003 0.003 0.003 0.003 0.003 0.003 0.003 0.003 0.003 0.003 0.003 0.002 0.002 0.002 0.002 0.002 0.002 0.002 0.002 0.004 0.004 0.004 0.004 0.004 0.004 0.004 0.004 0.007 0.007 0.007 0.007 0.014 0.014 0.014 0.014 0.053 0.053 0.053 0.053 0.085 0.085 0.085 0.085 0.107 0.107 0.107 0.107 0.097 0.097 0.097 0.097 0.439 0.439 0.439 0.439 2.915 2.915 2.915 2.915 0.005 0.005 0.005 0.005 0.000 0.000 0.000 0.000 0.000 0.000 0.000 0.000 0.000 0.000 0.000 0.000 0.000 0.000 0.000 0.000 0.000 0.000 0.000 0.000 0.001 0.001 0.001 0.001 0.003 0.003 0.005 0.005 0.008 0.008 0.014 0.014 0.007 0.007 0.011 0.011 0.011 0.011 0.027 0.027 0.027 0.027 0.107 0.107 0.107 0.107 0.027 0.027 0.027 0.027 0.005 0.005 0.005 0.005 0.003 0.003 0.003 0.003 0.002 0.002 0.002 0.002 0.000 0.000 0.000 0.000 0.000 0.000 0.000 0.000 0.018 0.018 0.018 0.018 0.013 0.013 0.013 0.013 0.013 0.013 0.013 0.013 0.002 0.002 0.002 0.002 0.002 0.002 0.002 0.002 0.010 0.010 0.010 0.010 0.010 0.010 0.010 0.010 0.011 0.011 0.011 0.011 0.011 0.011 0.011 0.011 0.039 0.039 0.039 0.039 0.039 0.039 0.039 0.039 
0.000 0.000 0.000 0.000 0.000 0.000 0.000 0.000 0.003 0.003 0.003 0.003 0.003 0.003 0.003 0.003 0.003 0.003 0.003 0.003 0.003 0.003 0.003 0.003 0.002 0.002 0.002 0.002 0.002 0.002 0.002 0.002 0.004 0.004 0.004 0.004 0.004 0.004 0.004 0.004 0.007 0.007 0.007 0.007 0.014 0.014 0.014 0.014 0.053 0.053 0.053 0.053 0.085 0.085 0.085 0.085 0.107 0.107 0.107 0.107 0.097 0.097 0.097 0.097 0.439 0.439 0.439 0.439 2.915 2.915 2.915 2.915 0.005 0.005 0.005 0.005 0.000 0.000 0.000 0.000 0.000 0.000 0.000 0.000 0.000 0.000 0.000 0.000 0.000 0.000 0.000 0.000 0.000 0.000 0.000 0.000 0.001 0.001 0.001 0.001 0.003 0.003 0.005 0.005 0.008 0.008 0.014 0.014 0.007 0.007 0.011 0.011 0.011 0.011 0.027 0.027 0.027 0.027 0.107 0.107 0.107 0.107 0.027 0.027 0.027 0.027 0.005 0.005 0.005 0.005 0.003 0.003 0.003 0.003 0.002 0.002 0.002 0.002 0.000 0.000 0.000 0.000 0.000 0.000 0.000 0.000 0.018 0.018 0.018 0.018 0.013 0.013 0.013 0.013 0.013 0.013 0.013 0.013 0.002 0.002 0.002 0.002 0.002 0.002 0.002 0.002 0.010 0.010 0.010 0.010 0.010 0.010 0.010 0.010 0.011 0.011 0.011 0.011 0.011 0.011 0.011 0.011 0.039 0.039 0.039 0.039 0.039 0.039 0.039 0.039 
0.000 0.000 0.000 0.000 0.000 0.000 0.000 0.000 0.003 0.003 0.003 0.003 0.003 0.003 0.003 0.003 0.003 0.003 0.003 0.003 0.003 0.003 0.003 0.003 0.002 0.002 0.002 0.002 0.002 0.002 0.002 0.002 0.004 0.004 0.004 0.004 0.004 0.004 0.004 0.004 0.007 0.007 0.007 0.007 0.014 0.014 0.014 0.014 0.053 0.053 0.053 0.053 0.085 0.085 0.085 0.085 0.107 0.107 0.107 0.107 0.097 0.097 0.097 0.097 0.439 0.439 0.439 0.439 2.915 2.915 2.915 2.915 0.005 0.005 0.005 0.005 0.000 0.000 0.000 0.000 0.000 0.000 0.000 0.000 0.000 0.000 0.000 0.000 0.000 0.000 0.000 0.000 0.000 0.000 0.000 0.000 0.001 0.001 0.001 0.001 0.003 0.003 0.005 0.005 0.008 0.008 0.014 0.014 0.007 0.007 0.011 0.011 0.011 0.011 0.027 0.027 0.027 0.027 0.107 0.107 0.107 0.107 0.027 0.027 0.027 0.027 0.005 0.005 0.005 0.005 0.003 0.003 0.003 0.003 0.002 0.002 0.002 0.002 0.000 0.000 0.000 0.000 0.000 0.000 0.000 0.000 0.018 0.018 0.018 0.018 0.013 0.013 0.013 0.013 0.013 0.013 0.013 0.013 0.002 0.002 0.002 0.002 0.002 0.002 0.002 0.002 0.010 0.010 0.010 0.010 0.010 0.010 0.010 0.010 0.011 0.011 0.011 0.011 0.011 0.011 0.011 0.011 0.039 0.039 0.039 0.039 0.039 0.039 0.039 0.039 
0.000 0.000 0.000 0.000 0.000 0.000 0.000 0.000 0.003 0.003 0.003 0.003 0.003 0.003 0.003 0.003 0.003 0.003 0.003 0.003 0.003 0.003 0.003 0.003 0.002 0.002 0.002 0.002 0.002 0.002 0.002 0.002 0.004 0.004 0.004 0.004 0.004 0.004 0.004 0.004 0.007 0.007 0.007 0.007 0.014 0.014 0.014 0.014 0.053 0.053 0.053 0.053 0.085 0.085 0.085 0.085 0.107 0.107 0.107 0.107 0.097 0.097 0.097 0.097 0.439 0.439 0.439 0.439 2.915 2.915 2.915 2.915 0.005 0.005 0.005 0.005 0.000 0.000 0.000 0.000 0.000 0.000 0.000 0.000 0.000 0.000 0.000 0.000 0.000 0.000 0.000 0.000 0.000 0.000 0.000 0.000 0.001 0.001 0.001 0.001 0.003 0.003 0.005 0.005 0.008 0.008 0.014 0.014 0.007 0.007 0.011 0.011 0.011 0.011 0.027 0.027 0.027 0.027 0.107 0.107 0.107 0.107 0.027 0.027 0.027 0.027 0.005 0.005 0.005 0.005 0.003 0.003 0.003 0.003 0.002 0.002 0.002 0.002 0.000 0.000 0.000 0.000 0.000 0.000 0.000 0.000 0.018 0.018 0.018 0.018 0.013 0.013 0.013 0.013 0.013 0.013 0.013 0.013 0.002 0.002 0.002 0.002 0.002 0.002 0.002 0.002 0.010 0.010 0.010 0.010 0.010 0.010 0.010 0.010 0.011 0.011 0.011 0.011 0.011 0.011 0.011 0.011 0.039 0.039 0.039 0.039 0.039 0.039 0.039 0.039 
0.000 0.000 0.000 0.000 0.000 0.000 0.000 0.000 0.003 0.003 0.003 0.003 0.003 0.003 0.003 0.003 0.003 0.003 0.003 0.003 0.003 0.003 0.003 0.003 0.002 0.002 0.002 0.002 0.002 0.002 0.002 0.002 0.004 0.004 0.004 0.004 0.004 0.004 0.004 0.004 0.007 0.007 0.007 0.007 0.014 0.014 0.014 0.014 0.053 0.053 0.053 0.053 0.085 0.085 0.085 0.085 0.107 0.107 0.107 0.107 0.097 0.097 0.097 0.097 0.439 0.439 0.439 0.439 2.915 2.915 2.915 2.915 0.005 0.005 0.005 0.005 0.000 0.000 0.000 0.000 0.000 0.000 0.000 0.000 0.000 0.000 0.000 0.000 0.000 0.000 0.000 0.000 0.000 0.000 0.000 0.000 0.001 0.001 0.001 0.001 0.003 0.003 0.005 0.005 0.008 0.008 0.014 0.014 0.007 0.007 0.011 0.011 0.011 0.011 0.027 0.027 0.027 0.027 0.107 0.107 0.107 0.107 0.027 0.027 0.027 0.027 0.005 0.005 0.005 0.005 0.003 0.003 0.003 0.003 0.002 0.002 0.002 0.002 0.000 0.000 0.000 0.000 0.000 0.000 0.000 0.000 0.018 0.018 0.018 0.018 0.013 0.013 0.013 0.013 0.013 0.013 0.013 0.013 0.002 0.002 0.002 0.002 0.002 0.002 0.002 0.002 0.010 0.010 0.010 0.010 0.010 0.010 0.010 0.010 0.011 0.011 0.011 0.011 0.011 0.011 0.011 0.011 0.039 0.039 0.039 0.039 0.039 0.039 0.039 0.039 
0.000 0.000 0.000 0.000 0.000 0.000 0.000 0.000 0.003 0.003 0.003 0.003 0.003 0.003 0.003 0.003 0.003 0.003 0.003 0.003 0.003 0.003 0.003 0.003 0.002 0.002 0.002 0.002 0.002 0.002 0.002 0.002 0.004 0.004 0.004 0.004 0.004 0.004 0.004 0.004 0.007 0.007 0.007 0.007 0.014 0.014 0.014 0.014 0.053 0.053 0.053 0.053 0.085 0.085 0.085 0.085 0.107 0.107 0.107 0.107 0.097 0.097 0.097 0.097 0.439 0.439 0.439 0.439 2.915 2.915 2.915 2.915 0.005 0.005 0.005 0.005 0.000 0.000 0.000 0.000 0.000 0.000 0.000 0.000 0.000 0.000 0.000 0.000 0.000 0.000 0.000 0.000 0.000 0.000 0.000 0.000 0.001 0.001 0.001 0.001 0.003 0.003 0.005 0.005 0.008 0.008 0.014 0.014 0.007 0.007 0.011 0.011 0.011 0.011 0.027 0.027 0.027 0.027 0.107 0.107 0.107 0.107 0.027 0.027 0.027 0.027 0.005 0.005 0.005 0.005 0.003 0.003 0.003 0.003 0.002 0.002 0.002 0.002 0.000 0.000 0.000 0.000 0.000 0.000 0.000 0.000 0.018 0.018 0.018 0.018 0.013 0.013 0.013 0.013 0.013 0.013 0.013 0.013 0.002 0.002 0.002 0.002 0.002 0.002 0.002 0.002 0.010 0.010 0.010 0.010 0.010 0.010 0.010 0.010 0.011 0.011 0.011 0.011 0.011 0.011 0.011 0.011 0.039 0.039 0.039 0.039 0.039 0.039 0.039 0.039 
0.002 0.002 0.002 0.002 0.002 0.002 0.002 0.002 0.005 0.005 0.005 0.005 0.005 0.005 0.005 0.005 8.847 8.847 8.847 8.847 8.847 8.847 8.847 8.847 0.008 0.008 0.008 0.008 0.008 0.008 0.008 0.008 0.001 0.001 0.001 0.001 0.001 0.001 0.001 0.001 0.014 0.014 0.014 0.014 0.020 0.020 0.020 0.020 0.014 0.014 0.014 0.014 0.007 0.007 0.007 0.007 0.004 0.004 0.004 0.004 0.005 0.005 0.005 0.005 0.003 0.003 0.003 0.003 0.001 0.001 0.001 0.001 0.002 0.002 0.002 0.002 0.006 0.006 0.006 0.006 0.004 0.004 0.104 0.104 4.778 4.778 7.043 7.043 2.801 2.801 0.195 0.129 0.101 0.082 0.069 0.056 0.032 0.054 0.069 0.083 0.112 0.112 0.145 0.145 0.175 0.175 3.325 3.325 8.984 8.984 11.268 11.268 11.268 11.268 0.082 0.082 0.082 0.082 0.002 0.002 0.002 0.002 0.001 0.001 0.001 0.001 0.024 0.024 0.024 0.024 3.581 3.581 3.581 3.581 0.055 0.055 0.055 0.055 0.008 0.008 0.008 0.008 0.004 0.004 0.004 0.004 0.007 0.007 0.007 0.007 0.007 0.007 0.007 0.007 0.007 0.007 0.007 0.007 0.012 0.012 0.012 0.012 0.012 0.012 0.012 0.012 0.007 0.007 0.007 0.007 0.007 0.007 0.007 0.007 0.004 0.004 0.004 0.004 0.004 0.004 0.004 0.004 0.139 0.139 0.139 0.139 0.139 0.139 0.139 0.139 
0.002 0.002 0.002 0.002 0.002 0.002 0.002 0.002 0.005 0.005 0.005 0.005 0.005 0.005 0.005 0.005 8.847 8.847 8.847 8.847 8.847 8.847 8.847 8.847 0.008 0.008 0.008 0.008 0.008 0.008 0.008 0.008 0.001 0.001 0.001 0.001 0.001 0.001 0.001 0.001 0.014 0.014 0.014 0.014 0.020 0.020 0.020 0.020 0.014 0.014 0.014 0.014 0.007 0.007 0.007 0.007 0.004 0.004 0.004 0.004 0.005 0.005 0.005 0.005 0.003 0.003 0.003 0.003 0.001 0.001 0.001 0.001 0.002 0.002 0.002 0.002 0.006 0.006 0.006 0.006 0.004 0.004 0.104 0.104 4.778 4.778 7.043 7.043 2.801 2.801 0.195 0.129 0.101 0.082 0.069 0.056 0.032 0.054 0.069 0.083 0.112 0.112 0.145 0.145 0.175 0.175 3.325 3.325 8.984 8.984 11.268 11.268 11.268 11.268 0.082 0.082 0.082 0.082 0.002 0.002 0.002 0.002 0.001 0.001 0.001 0.001 0.024 0.024 0.024 0.024 3.581 3.581 3.581 3.581 0.055 0.055 0.055 0.055 0.008 0.008 0.008 0.008 0.004 0.004 0.004 0.004 0.007 0.007 0.007 0.007 0.007 0.007 0.007 0.007 0.007 0.007 0.007 0.007 0.012 0.012 0.012 0.012 0.012 0.012 0.012 0.012 0.007 0.007 0.007 0.007 0.007 0.007 0.007 0.007 0.004 0.004 0.004 0.004 0.004 0.004 0.004 0.004 0.139 0.139 0.139 0.139 0.139 0.139 0.139 0.139 
0.002 0.002 0.002 0.002 0.002 0.002 0.002 0.002 0.005 0.005 0.005 0.005 0.005 0.005 0.005 0.005 8.847 8.847 8.847 8.847 8.847 8.847 8.847 8.847 0.008 0.008 0.008 0.008 0.008 0.008 0.008 0.008 0.001 0.001 0.001 0.001 0.001 0.001 0.001 0.001 0.014 0.014 0.014 0.014 0.020 0.020 0.020 0.020 0.014 0.014 0.014 0.014 0.007 0.007 0.007 0.007 0.004 0.004 0.004 0.004 0.005 0.005 0.005 0.005 0.003 0.003 0.003 0.003 0.001 0.001 0.001 0.001 0.002 0.002 0.002 0.002 0.006 0.006 0.006 0.006 0.004 0.004 0.104 0.104 4.778 4.778 7.043 7.043 2.801 2.801 0.195 0.129 0.101 0.082 0.069 0.056 0.032 0.054 0.069 0.083 0.112 0.112 0.145 0.145 0.175 0.175 3.325 3.325 8.984 8.984 11.268 11.268 11.268 11.268 0.082 0.082 0.082 0.082 0.002 0.002 0.002 0.002 0.001 0.001 0.001 0.001 0.024 0.024 0.024 0.024 3.581 3.581 3.581 3.581 0.055 0.055 0.055 0.055 0.008 0.008 0.008 0.008 0.004 0.004 0.004 0.004 0.007 0.007 0.007 0.007 0.007 0.007 0.007 0.007 0.007 0.007 0.007 0.007 0.012 0.012 0.012 0.012 0.012 0.012 0.012 0.012 0.007 0.007 0.007 0.007 0.007 0.007 0.007 0.007 0.004 0.004 0.004 0.004 0.004 0.004 0.004 0.004 0.139 0.139 0.139 0.139 0.139 0.139 0.139 0.139 
0.002 0.002 0.002 0.002 0.002 0.002 0.002 0.002 0.005 0.005 0.005 0.005 0.005 0.005 0.005 0.005 8.847 8.847 8.847 8.847 8.847 8.847 8.847 8.847 0.008 0.008 0.008 0.008 0.008 0.008 0.008 0.008 0.001 0.001 0.001 0.001 0.001 0.001 0.001 0.001 0.014 0.014 0.014 0.014 0.020 0.020 0.020 0.020 0.014 0.014 0.014 0.014 0.007 0.007 0.007 0.007 0.004 0.004 0.004 0.004 0.005 0.005 0.005 0.005 0.003 0.003 0.003 0.003 0.001 0.001 0.001 0.001 0.002 0.002 0.002 0.002 0.006 0.006 0.006 0.006 0.004 0.004 0.104 0.104 4.778 4.778 7.043 7.043 2.801 2.801 0.195 0.129 0.101 0.082 0.069 0.056 0.032 0.054 0.069 0.083 0.112 0.112 0.145 0.145 0.175 0.175 3.325 3.325 8.984 8.984 11.268 11.268 11.268 11.268 0.082 0.082 0.082 0.082 0.002 0.002 0.002 0.002 0.001 0.001 0.001 0.001 0.024 0.024 0.024 0.024 3.581 3.581 3.581 3.581 0.055 0.055 0.055 0.055 0.008 0.008 0.008 0.008 0.004 0.004 0.004 0.004 0.007 0.007 0.007 0.007 0.007 0.007 0.007 0.007 0.007 0.007 0.007 0.007 0.012 0.012 0.012 0.012 0.012 0.012 0.012 0.012 0.007 0.007 0.007 0.007 0.007 0.007 0.007 0.007 0.004 0.004 0.004 0.004 0.004 0.004 0.004 0.004 0.139 0.139 0.139 0.139 0.139 0.139 0.139 0.139 
0.002 0.002 0.002 0.002 0.002 0.002 0.002 0.002 0.005 0.005 0.005 0.005 0.005 0.005 0.005 0.005 8.847 8.847 8.847 8.847 8.847 8.847 8.847 8.847 0.008 0.008 0.008 0.008 0.008 0.008 0.008 0.008 0.001 0.001 0.001 0.001 0.001 0.001 0.001 0.001 0.014 0.014 0.014 0.014 0.020 0.020 0.020 0.020 0.014 0.014 0.014 0.014 0.007 0.007 0.007 0.007 0.004 0.004 0.004 0.004 0.005 0.005 0.005 0.005 0.003 0.003 0.003 0.003 0.001 0.001 0.001 0.001 0.002 0.002 0.002 0.002 0.006 0.006 0.006 0.006 0.004 0.004 0.104 0.104 4.778 4.778 7.043 7.043 2.801 2.801 0.195 0.129 0.101 0.082 0.069 0.056 0.032 0.054 0.069 0.083 0.112 0.112 0.145 0.145 0.175 0.175 3.325 3.325 8.984 8.984 11.268 11.268 11.268 11.268 0.082 0.082 0.082 0.082 0.002 0.002 0.002 0.002 0.001 0.001 0.001 0.001 0.024 0.024 0.024 0.024 3.581 3.581 3.581 3.581 0.055 0.055 0.055 0.055 0.008 0.008 0.008 0.008 0.004 0.004 0.004 0.004 0.007 0.007 0.007 0.007 0.007 0.007 0.007 0.007 0.007 0.007 0.007 0.007 0.012 0.012 0.012 0.012 0.012 0.012 0.012 0.012 0.007 0.007 0.007 0.007 0.007 0.007 0.007 0.007 0.004 0.004 0.004 0.004 0.004 0.004 0.004 0.004 0.139 0.139 0.139 0.139 0.139 0.139 0.139 0.139 
0.002 0.002 0.002 0.002 0.002 0.002 0.002 0.002 0.005 0.005 0.005 0.005 0.005 0.005 0.005 0.005 8.847 8.847 8.847 8.847 8.847 8.847 8.847 8.847 0.008 0.008 0.008 0.008 0.008 0.008 0.008 0.008 0.001 0.001 0.001 0.001 0.001 0.001 0.001 0.001 0.014 0.014 0.014 0.014 0.020 0.020 0.020 0.020 0.014 0.014 0.014 0.014 0.007 0.007 0.007 0.007 0.004 0.004 0.004 0.004 0.005 0.005 0.005 0.005 0.003 0.003 0.003 0.003 0.001 0.001 0.001 0.001 0.002 0.002 0.002 0.002 0.006 0.006 0.006 0.006 0.004 0.004 0.104 0.104 4.778 4.778 7.043 7.043 2.801 2.801 0.195 0.129 0.101 0.082 0.069 0.056 0.032 0.054 0.069 0.083 0.112 0.112 0.145 0.145 0.175 0.175 3.325 3.325 8.984 8.984 11.268 11.268 11.268 11.268 0.082 0.082 0.082 0.082 0.002 0.002 0.002 0.002 0.001 0.001 0.001 0.001 0.024 0.024 0.024 0.024 3.581 3.581 3.581 3.581 0.055 0.055 0.055 0.055 0.008 0.008 0.008 0.008 0.004 0.004 0.004 0.004 0.007 0.007 0.007 0.007 0.007 0.007 0.007 0.007 0.007 0.007 0.007 0.007 0.012 0.012 0.012 0.012 0.012 0.012 0.012 0.012 0.007 0.007 0.007 0.007 0.007 0.007 0.007 0.007 0.004 0.004 0.004 0.004 0.004 0.004 0.004 0.004 0.139 0.139 0.139 0.139 0.139 0.139 0.139 0.139 
0.002 0.002 0.002 0.002 0.002 0.002 0.002 0.002 0.005 0.005 0.005 0.005 0.005 0.005 0.005 0.005 8.847 8.847 8.847 8.847 8.847 8.847 8.847 8.847 0.008 0.008 0.008 0.008 0.008 0.008 0.008 0.008 0.001 0.001 0.001 0.001 0.001 0.001 0.001 0.001 0.014 0.014 0.014 0.014 0.020 0.020 0.020 0.020 0.014 0.014 0.014 0.014 0.007 0.007 0.007 0.007 0.004 0.004 0.004 0.004 0.005 0.005 0.005 0.005 0.003 0.003 0.003 0.003 0.001 0.001 0.001 0.001 0.002 0.002 0.002 0.002 0.006 0.006 0.006 0.006 0.004 0.004 0.104 0.104 4.778 4.778 7.043 7.043 2.801 2.801 0.195 0.129 0.101 0.082 0.069 0.056 0.032 0.054 0.069 0.083 0.112 0.112 0.145 0.145 0.175 0.175 3.325 3.325 8.984 8.984 11.268 11.268 11.268 11.268 0.082 0.082 0.082 0.082 0.002 0.002 0.002 0.002 0.001 0.001 0.001 0.001 0.024 0.024 0.024 0.024 3.581 3.581 3.581 3.581 0.055 0.055 0.055 0.055 0.008 0.008 0.008 0.008 0.004 0.004 0.004 0.004 0.007 0.007 0.007 0.007 0.007 0.007 0.007 0.007 0.007 0.007 0.007 0.007 0.012 0.012 0.012 0.012 0.012 0.012 0.012 0.012 0.007 0.007 0.007 0.007 0.007 0.007 0.007 0.007 0.004 0.004 0.004 0.004 0.004 0.004 0.004 0.004 0.139 0.139 0.139 0.139 0.139 0.139 0.139 0.139 
0.002 0.002 0.002 0.002 0.002 0.002 0.002 0.002 0.005 0.005 0.005 0.005 0.005 0.005 0.005 0.005 8.847 8.847 8.847 8.847 8.847 8.847 8.847 8.847 0.008 0.008 0.008 0.008 0.008 0.008 0.008 0.008 0.001 0.001 0.001 0.001 0.001 0.001 0.001 0.001 0.014 0.014 0.014 0.014 0.020 0.020 0.020 0.020 0.014 0.014 0.014 0.014 0.007 0.007 0.007 0.007 0.004 0.004 0.004 0.004 0.005 0.005 0.005 0.005 0.003 0.003 0.003 0.003 0.001 0.001 0.001 0.001 0.002 0.002 0.002 0.002 0.006 0.006 0.006 0.006 0.004 0.004 0.104 0.104 4.778 4.778 7.043 7.043 2.801 2.801 0.195 0.129 0.101 0.082 0.069 0.056 0.032 0.054 0.069 0.083 0.112 0.112 0.145 0.145 0.175 0.175 3.325 3.325 8.984 8.984 11.268 11.268 11.268 11.268 0.082 0.082 0.082 0.082 0.002 0.002 0.002 0.002 0.001 0.001 0.001 0.001 0.024 0.024 0.024 0.024 3.581 3.581 3.581 3.581 0.055 0.055 0.055 0.055 0.008 0.008 0.008 0.008 0.004 0.004 0.004 0.004 0.007 0.007 0.007 0.007 0.007 0.007 0.007 0.007 0.007 0.007 0.007 0.007 0.012 0.012 0.012 0.012 0.012 0.012 0.012 0.012 0.007 0.007 0.007 0.007 0.007 0.007 0.007 0.007 0.004 0.004 0.004 0.004 0.004 0.004 0.004 0.004 0.139 0.139 0.139 0.139 0.139 0.139 0.139 0.139 
0.014 0.014 0.014 0.014 0.014 0.014 0.014 0.014 6.031 6.031 6.031 6.031 6.031 6.031 6.031 6.031 14.309 14.309 14.309 14.309 14.309 14.309 14.309 14.309 0.032 0.032 0.032 0.032 0.032 0.032 0.032 0.032 0.001 0.001 0.001 0.001 0.001 0.001 0.001 0.001 0.028 0.028 0.028 0.028 0.003 0.003 0.003 0.003 0.000 0.000 0.000 0.000 0.001 0.001 0.001 0.001 0.001 0.001 0.001 0.001 0.002 0.002 0.002 0.002 0.000 0.000 0.000 0.000 0.000 0.000 0.000 0.000 0.001 0.001 0.001 0.001 0.024 0.024 0.024 0.024 2.636 2.636 2.702 2.702 0.413 0.413 0.013 0.013 0.017 0.017 0.018 0.016 0.005 0.004 0.003 0.001 0.000 0.001 0.001 0.001 0.004 0.004 0.005 0.005 0.005 0.005 0.005 0.005 0.011 0.011 4.337 4.337 4.337 4.337 0.062 0.062 0.062 0.062 0.000 0.000 0.000 0.000 0.000 0.000 0.000 0.000 0.003 0.003 0.003 0.003 0.008 0.008 0.008 0.008 0.005 0.005 0.005 0.005 0.042 0.042 0.042 0.042 18.733 18.733 18.733 18.733 15.788 15.788 15.788 15.788 0.010 0.010 0.010 0.010 0.010 0.010 0.010 0.010 0.012 0.012 0.012 0.012 0.012 0.012 0.012 0.012 0.011 0.011 0.011 0.011 0.011 0.011 0.011 0.011 0.008 0.008 0.008 0.008 0.008 0.008 0.008 0.008 0.021 0.021 0.021 0.021 0.021 0.021 0.021 0.021 
0.014 0.014 0.014 0.014 0.014 0.014 0.014 0.014 6.031 6.031 6.031 6.031 6.031 6.031 6.031 6.031 14.309 14.309 14.309 14.309 14.309 14.309 14.309 14.309 0.032 0.032 0.032 0.032 0.032 0.032 0.032 0.032 0.001 0.001 0.001 0.001 0.001 0.001 0.001 0.001 0.028 0.028 0.028 0.028 0.003 0.003 0.003 0.003 0.000 0.000 0.000 0.000 0.001 0.001 0.001 0.001 0.001 0.001 0.001 0.001 0.002 0.002 0.002 0.002 0.000 0.000 0.000 0.000 0.000 0.000 0.000 0.000 0.001 0.001 0.001 0.001 0.024 0.024 0.024 0.024 2.636 2.636 2.702 2.702 0.413 0.413 0.013 0.013 0.017 0.017 0.018 0.016 0.005 0.004 0.003 0.001 0.000 0.001 0.001 0.001 0.004 0.004 0.005 0.005 0.005 0.005 0.005 0.005 0.011 0.011 4.337 4.337 4.337 4.337 0.062 0.062 0.062 0.062 0.000 0.000 0.000 0.000 0.000 0.000 0.000 0.000 0.003 0.003 0.003 0.003 0.008 0.008 0.008 0.008 0.005 0.005 0.005 0.005 0.042 0.042 0.042 0.042 18.733 18.733 18.733 18.733 15.788 15.788 15.788 15.788 0.010 0.010 0.010 0.010 0.010 0.010 0.010 0.010 0.012 0.012 0.012 0.012 0.012 0.012 0.012 0.012 0.011 0.011 0.011 0.011 0.011 0.011 0.011 0.011 0.008 0.008 0.008 0.008 0.008 0.008 0.008 0.008 0.021 0.021 0.021 0.021 0.021 0.021 0.021 0.021 
0.014 0.014 0.014 0.014 0.014 0.014 0.014 0.014 6.031 6.031 6.031 6.031 6.031 6.031 6.031 6.031 14.309 14.309 14.309 14.309 14.309 14.309 14.309 14.309 0.032 0.032 0.032 0.032 0.032 0.032 0.032 0.032 0.001 0.001 0.001 0.001 0.001 0.001 0.001 0.001 0.028 0.028 0.028 0.028 0.003 0.003 0.003 0.003 0.000 0.000 0.000 0.000 0.001 0.001 0.001 0.001 0.001 0.001 0.001 0.001 0.002 0.002 0.002 0.002 0.000 0.000 0.000 0.000 0.000 0.000 0.000 0.000 0.001 0.001 0.001 0.001 0.024 0.024 0.024 0.024 2.636 2.636 2.702 2.702 0.413 0.413 0.013 0.013 0.017 0.017 0.018 0.016 0.005 0.004 0.003 0.001 0.000 0.001 0.001 0.001 0.004 0.004 0.005 0.005 0.005 0.005 0.005 0.005 0.011 0.011 4.337 4.337 4.337 4.337 0.062 0.062 0.062 0.062 0.000 0.000 0.000 0.000 0.000 0.000 0.000 0.000 0.003 0.003 0.003 0.003 0.008 0.008 0.008 0.008 0.005 0.005 0.005 0.005 0.042 0.042 0.042 0.042 18.733 18.733 18.733 18.733 15.788 15.788 15.788 15.788 0.010 0.010 0.010 0.010 0.010 0.010 0.010 0.010 0.012 0.012 0.012 0.012 0.012 0.012 0.012 0.012 0.011 0.011 0.011 0.011 0.011 0.011 0.011 0.011 0.008 0.008 0.008 0.008 0.008 0.008 0.008 0.008 0.021 0.021 0.021 0.021 0.021 0.021 0.021 0.021 
0.014 0.014 0.014 0.014 0.014 0.014 0.014 0.014 6.031 6.031 6.031 6.031 6.031 6.031 6.031 6.031 14.309 14.309 14.309 14.309 14.309 14.309 14.309 14.309 0.032 0.032 0.032 0.032 0.032 0.032 0.032 0.032 0.001 0.001 0.001 0.001 0.001 0.001 0.001 0.001 0.028 0.028 0.028 0.028 0.003 0.003 0.003 0.003 0.000 0.000 0.000 0.000 0.001 0.001 0.001 0.001 0.001 0.001 0.001 0.001 0.002 0.002 0.002 0.002 0.000 0.000 0.000 0.000 0.000 0.000 0.000 0.000 0.001 0.001 0.001 0.001 0.024 0.024 0.024 0.024 2.636 2.636 2.702 2.702 0.413 0.413 0.013 0.013 0.017 0.017 0.018 0.016 0.005 0.004 0.003 0.001 0.000 0.001 0.001 0.001 0.004 0.004 0.005 0.005 0.005 0.005 0.005 0.005 0.011 0.011 4.337 4.337 4.337 4.337 0.062 0.062 0.062 0.062 0.000 0.000 0.000 0.000 0.000 0.000 0.000 0.000 0.003 0.003 0.003 0.003 0.008 0.008 0.008 0.008 0.005 0.005 0.005 0.005 0.042 0.042 0.042 0.042 18.733 18.733 18.733 18.733 15.788 15.788 15.788 15.788 0.010 0.010 0.010 0.010 0.010 0.010 0.010 0.010 0.012 0.012 0.012 0.012 0.012 0.012 0.012 0.012 0.011 0.011 0.011 0.011 0.011 0.011 0.011 0.011 0.008 0.008 0.008 0.008 0.008 0.008 0.008 0.008 0.021 0.021 0.021 0.021 0.021 0.021 0.021 0.021 
0.014 0.014 0.014 0.014 0.014 0.014 0.014 0.014 6.031 6.031 6.031 6.031 6.031 6.031 6.031 6.031 14.309 14.309 14.309 14.309 14.309 14.309 14.309 14.309 0.032 0.032 0.032 0.032 0.032 0.032 0.032 0.032 0.001 0.001 0.001 0.001 0.001 0.001 0.001 0.001 0.028 0.028 0.028 0.028 0.003 0.003 0.003 0.003 0.000 0.000 0.000 0.000 0.001 0.001 0.001 0.001 0.001 0.001 0.001 0.001 0.002 0.002 0.002 0.002 0.000 0.000 0.000 0.000 0.000 0.000 0.000 0.000 0.001 0.001 0.001 0.001 0.024 0.024 0.024 0.024 2.636 2.636 2.702 2.702 0.413 0.413 0.013 0.013 0.017 0.017 0.018 0.016 0.005 0.004 0.003 0.001 0.000 0.001 0.001 0.001 0.004 0.004 0.005 0.005 0.005 0.005 0.005 0.005 0.011 0.011 4.337 4.337 4.337 4.337 0.062 0.062 0.062 0.062 0.000 0.000 0.000 0.000 0.000 0.000 0.000 0.000 0.003 0.003 0.003 0.003 0.008 0.008 0.008 0.008 0.005 0.005 0.005 0.005 0.042 0.042 0.042 0.042 18.733 18.733 18.733 18.733 15.788 15.788 15.788 15.788 0.010 0.010 0.010 0.010 0.010 0.010 0.010 0.010 0.012 0.012 0.012 0.012 0.012 0.012 0.012 0.012 0.011 0.011 0.011 0.011 0.011 0.011 0.011 0.011 0.008 0.008 0.008 0.008 0.008 0.008 0.008 0.008 0.021 0.021 0.021 0.021 0.021 0.021 0.021 0.021 
0.014 0.014 0.014 0.014 0.014 0.014 0.014 0.014 6.031 6.031 6.031 6.031 6.031 6.031 6.031 6.031 14.309 14.309 14.309 14.309 14.309 14.309 14.309 14.309 0.032 0.032 0.032 0.032 0.032 0.032 0.032 0.032 0.001 0.001 0.001 0.001 0.001 0.001 0.001 0.001 0.028 0.028 0.028 0.028 0.003 0.003 0.003 0.003 0.000 0.000 0.000 0.000 0.001 0.001 0.001 0.001 0.001 0.001 0.001 0.001 0.002 0.002 0.002 0.002 0.000 0.000 0.000 0.000 0.000 0.000 0.000 0.000 0.001 0.001 0.001 0.001 0.024 0.024 0.024 0.024 2.636 2.636 2.702 2.702 0.413 0.413 0.013 0.013 0.017 0.017 0.018 0.016 0.005 0.004 0.003 0.001 0.000 0.001 0.001 0.001 0.004 0.004 0.005 0.005 0.005 0.005 0.005 0.005 0.011 0.011 4.337 4.337 4.337 4.337 0.062 0.062 0.062 0.062 0.000 0.000 0.000 0.000 0.000 0.000 0.000 0.000 0.003 0.003 0.003 0.003 0.008 0.008 0.008 0.008 0.005 0.005 0.005 0.005 0.042 0.042 0.042 0.042 18.733 18.733 18.733 18.733 15.788 15.788 15.788 15.788 0.010 0.010 0.010 0.010 0.010 0.010 0.010 0.010 0.012 0.012 0.012 0.012 0.012 0.012 0.012 0.012 0.011 0.011 0.011 0.011 0.011 0.011 0.011 0.011 0.008 0.008 0.008 0.008 0.008 0.008 0.008 0.008 0.021 0.021 0.021 0.021 0.021 0.021 0.021 0.021 
0.014 0.014 0.014 0.014 0.014 0.014 0.014 0.014 6.031 6.031 6.031 6.031 6.031 6.031 6.031 6.031 14.309 14.309 14.309 14.309 14.309 14.309 14.309 14.309 0.032 0.032 0.032 0.032 0.032 0.032 0.032 0.032 0.001 0.001 0.001 0.001 0.001 0.001 0.001 0.001 0.028 0.028 0.028 0.028 0.003 0.003 0.003 0.003 0.000 0.000 0.000 0.000 0.001 0.001 0.001 0.001 0.001 0.001 0.001 0.001 0.002 0.002 0.002 0.002 0.000 0.000 0.000 0.000 0.000 0.000 0.000 0.000 0.001 0.001 0.001 0.001 0.024 0.024 0.024 0.024 2.636 2.636 2.702 2.702 0.413 0.413 0.013 0.013 0.017 0.017 0.018 0.016 0.005 0.004 0.003 0.001 0.000 0.001 0.001 0.001 0.004 0.004 0.005 0.005 0.005 0.005 0.005 0.005 0.011 0.011 4.337 4.337 4.337 4.337 0.062 0.062 0.062 0.062 0.000 0.000 0.000 0.000 0.000 0.000 0.000 0.000 0.003 0.003 0.003 0.003 0.008 0.008 0.008 0.008 0.005 0.005 0.005 0.005 0.042 0.042 0.042 0.042 18.733 18.733 18.733 18.733 15.788 15.788 15.788 15.788 0.010 0.010 0.010 0.010 0.010 0.010 0.010 0.010 0.012 0.012 0.012 0.012 0.012 0.012 0.012 0.012 0.011 0.011 0.011 0.011 0.011 0.011 0.011 0.011 0.008 0.008 0.008 0.008 0.008 0.008 0.008 0.008 0.021 0.021 0.021 0.021 0.021 0.021 0.021 0.021 
0.014 0.014 0.014 0.014 0.014 0.014 0.014 0.014 6.031 6.031 6.031 6.031 6.031 6.031 6.031 6.031 14.309 14.309 14.309 14.309 14.309 14.309 14.309 14.309 0.032 0.032 0.032 0.032 0.032 0.032 0.032 0.032 0.001 0.001 0.001 0.001 0.001 0.001 0.001 0.001 0.028 0.028 0.028 0.028 0.003 0.003 0.003 0.003 0.000 0.000 0.000 0.000 0.001 0.001 0.001 0.001 0.001 0.001 0.001 0.001 0.002 0.002 0.002 0.002 0.000 0.000 0.000 0.000 0.000 0.000 0.000 0.000 0.001 0.001 0.001 0.001 0.024 0.024 0.024 0.024 2.636 2.636 2.702 2.702 0.413 0.413 0.013 0.013 0.017 0.017 0.018 0.016 0.005 0.004 0.003 0.001 0.000 0.001 0.001 0.001 0.004 0.004 0.005 0.005 0.005 0.005 0.005 0.005 0.011 0.011 4.337 4.337 4.337 4.337 0.062 0.062 0.062 0.062 0.000 0.000 0.000 0.000 0.000 0.000 0.000 0.000 0.003 0.003 0.003 0.003 0.008 0.008 0.008 0.008 0.005 0.005 0.005 0.005 0.042 0.042 0.042 0.042 18.733 18.733 18.733 18.733 15.788 15.788 15.788 15.788 0.010 0.010 0.010 0.010 0.010 0.010 0.010 0.010 0.012 0.012 0.012 0.012 0.012 0.012 0.012 0.012 0.011 0.011 0.011 0.011 0.011 0.011 0.011 0.011 0.008 0.008 0.008 0.008 0.008 0.008 0.008 0.008 0.021 0.021 0.021 0.021 0.021 0.021 0.021 0.021 
0.002 0.002 0.002 0.002 0.002 0.002 0.002 0.002 0.223 0.223 0.223 0.223 0.223 0.223 0.223 0.223 0.206 0.206 0.206 0.206 0.206 0.206 0.206 0.206 0.017 0.017 0.017 0.017 0.017 0.017 0.017 0.017 0.000 0.000 0.000 0.000 0.000 0.000 0.000 0.000 0.010 0.010 0.010 0.010 0.000 0.000 0.000 0.000 0.000 0.000 0.000 0.000 0.000 0.000 0.000 0.000 0.000 0.000 0.000 0.000 0.000 0.000 0.000 0.000 0.002 0.002 0.002 0.002 1.904 1.904 1.904 1.904 0.124 0.124 0.124 0.124 0.005 0.005 0.005 0.005 0.005 0.005 0.003 0.003 0.002 0.002 0.001 0.001 0.001 0.001 0.000 0.000 0.000 0.000 0.000 0.000 0.000 0.000 0.000 0.000 0.000 0.000 0.001 0.001 0.001 0.001 0.001 0.001 0.002 0.002 0.005 0.005 0.005 0.005 0.050 0.050 0.050 0.050 0.001 0.001 0.001 0.001 0.000 0.000 0.000 0.000 0.000 0.000 0.000 0.000 0.003 0.003 0.003 0.003 0.000 0.000 0.000 0.000 0.000 0.000 0.000 0.000 0.005 0.005 0.005 0.005 12.656 12.656 12.656 12.656 27.106 27.106 27.106 27.106 27.106 27.106 27.106 27.106 0.058 0.058 0.058 0.058 0.058 0.058 0.058 0.058 0.014 0.014 0.014 0.014 0.014 0.014 0.014 0.014 0.011 0.011 0.011 0.011 0.011 0.011 0.011 0.011 0.008 0.008 0.008 0.008 0.008 0.008 0.008 0.008 
0.002 0.002 0.002 0.002 0.002 0.002 0.002 0.002 0.223 0.223 0.223 0.223 0.223 0.223 0.223 0.223 0.206 0.206 0.206 0.206 0.206 0.206 0.206 0.206 0.017 0.017 0.017 0.017 0.017 0.017 0.017 0.017 0.000 0.000 0.000 0.000 0.000 0.000 0.000 0.000 0.010 0.010 0.010 0.010 0.000 0.000 0.000 0.000 0.000 0.000 0.000 0.000 0.000 0.000 0.000 0.000 0.000 0.000 0.000 0.000 0.000 0.000 0.000 0.000 0.002 0.002 0.002 0.002 1.904 1.904 1.904 1.904 0.124 0.124 0.124 0.124 0.005 0.005 0.005 0.005 0.005 0.005 0.003 0.003 0.002 0.002 0.001 0.001 0.001 0.001 0.000 0.000 0.000 0.000 0.000 0.000 0.000 0.000 0.000 0.000 0.000 0.000 0.001 0.001 0.001 0.001 0.001 0.001 0.002 0.002 0.005 0.005 0.005 0.005 0.050 0.050 0.050 0.050 0.001 0.001 0.001 0.001 0.000 0.000 0.000 0.000 0.000 0.000 0.000 0.000 0.003 0.003 0.003 0.003 0.000 0.000 0.000 0.000 0.000 0.000 0.000 0.000 0.005 0.005 0.005 0.005 12.656 12.656 12.656 12.656 27.106 27.106 27.106 27.106 27.106 27.106 27.106 27.106 0.058 0.058 0.058 0.058 0.058 0.058 0.058 0.058 0.014 0.014 0.014 0.014 0.014 0.014 0.014 0.014 0.011 0.011 0.011 0.011 0.011 0.011 0.011 0.011 0.008 0.008 0.008 0.008 0.008 0.008 0.008 0.008 
0.002 0.002 0.002 0.002 0.002 0.002 0.002 0.002 0.223 0.223 0.223 0.223 0.223 0.223 0.223 0.223 0.206 0.206 0.206 0.206 0.206 0.206 0.206 0.206 0.017 0.017 0.017 0.017 0.017 0.017 0.017 0.017 0.000 0.000 0.000 0.000 0.000 0.000 0.000 0.000 0.010 0.010 0.010 0.010 0.000 0.000 0.000 0.000 0.000 0.000 0.000 0.000 0.000 0.000 0.000 0.000 0.000 0.000 0.000 0.000 0.000 0.000 0.000 0.000 0.002 0.002 0.002 0.002 1.904 1.904 1.904 1.904 0.124 0.124 0.124 0.124 0.005 0.005 0.005 0.005 0.005 0.005 0.003 0.003 0.002 0.002 0.001 0.001 0.001 0.001 0.000 0.000 0.000 0.000 0.000 0.000 0.000 0.000 0.000 0.000 0.000 0.000 0.001 0.001 0.001 0.001 0.001 0.001 0.002 0.002 0.005 0.005 0.005 0.005 0.050 0.050 0.050 0.050 0.001 0.001 0.001 0.001 0.000 0.000 0.000 0.000 0.000 0.000 0.000 0.000 0.003 0.003 0.003 0.003 0.000 0.000 0.000 0.000 0.000 0.000 0.000 0.000 0.005 0.005 0.005 0.005 12.656 12.656 12.656 12.656 27.106 27.106 27.106 27.106 27.106 27.106 27.106 27.106 0.058 0.058 0.058 0.058 0.058 0.058 0.058 0.058 0.014 0.014 0.014 0.014 0.014 0.014 0.014 0.014 0.011 0.011 0.011 0.011 0.011 0.011 0.011 0.011 0.008 0.008 0.008 0.008 0.008 0.008 0.008 0.008 
0.002 0.002 0.002 0.002 0.002 0.002 0.002 0.002 0.223 0.223 0.223 0.223 0.223 0.223 0.223 0.223 0.206 0.206 0.206 0.206 0.206 0.206 0.206 0.206 0.017 0.017 0.017 0.017 0.017 0.017 0.017 0.017 0.000 0.000 0.000 0.000 0.000 0.000 0.000 0.000 0.010 0.010 0.010 0.010 0.000 0.000 0.000 0.000 0.000 0.000 0.000 0.000 0.000 0.000 0.000 0.000 0.000 0.000 0.000 0.000 0.000 0.000 0.000 0.000 0.002 0.002 0.002 0.002 1.904 1.904 1.904 1.904 0.124 0.124 0.124 0.124 0.005 0.005 0.005 0.005 0.005 0.005 0.003 0.003 0.002 0.002 0.001 0.001 0.001 0.001 0.000 0.000 0.000 0.000 0.000 0.000 0.000 0.000 0.000 0.000 0.000 0.000 0.001 0.001 0.001 0.001 0.001 0.001 0.002 0.002 0.005 0.005 0.005 0.005 0.050 0.050 0.050 0.050 0.001 0.001 0.001 0.001 0.000 0.000 0.000 0.000 0.000 0.000 0.000 0.000 0.003 0.003 0.003 0.003 0.000 0.000 0.000 0.000 0.000 0.000 0.000 0.000 0.005 0.005 0.005 0.005 12.656 12.656 12.656 12.656 27.106 27.106 27.106 27.106 27.106 27.106 27.106 27.106 0.058 0.058 0.058 0.058 0.058 0.058 0.058 0.058 0.014 0.014 0.014 0.014 0.014 0.014 0.014 0.014 0.011 0.011 0.011 0.011 0.011 0.011 0.011 0.011 0.008 0.008 0.008 0.008 0.008 0.008 0.008 0.008 
0.000 0.000 0.000 0.000 0.000 0.000 0.000 0.000 0.005 0.005 0.005 0.005 0.005 0.005 0.005 0.005 0.251 0.251 0.251 0.251 0.251 0.251 0.251 0.251 0.045 0.045 0.045 0.045 0.045 0.045 0.045 0.045 0.000 0.000 0.000 0.000 0.000 0.000 0.000 0.000 0.001 0.001 0.001 0.001 0.005 0.005 0.005 0.005 0.002 0.002 0.002 0.002 0.003 0.003 0.003 0.003 0.004 0.004 0.004 0.004 0.008 0.008 0.008 0.008 1.379 1.379 1.379 1.379 4.953 4.953 4.953 4.953 0.002 0.002 0.002 0.002 0.001 0.001 0.001 0.001 0.002 0.002 0.001 0.001 0.001 0.001 0.000 0.000 0.000 0.000 0.000 0.000 0.000 0.000 0.000 0.000 0.000 0.000 0.000 0.000 0.000 0.000 0.000 0.000 0.000 0.000 0.000 0.000 0.001 0.001 0.004 0.004 0.004 0.004 0.054 0.054 0.054 0.054 0.024 0.024 0.024 0.024 0.003 0.003 0.003 0.003 0.006 0.006 0.006 0.006 0.002 0.002 0.002 0.002 0.000 0.000 0.000 0.000 0.002 0.002 0.002 0.002 0.008 0.008 0.008 0.008 0.013 0.013 0.013 0.013 1.501 1.501 1.501 1.501 1.501 1.501 1.501 1.501 8.786 8.786 8.786 8.786 8.786 8.786 8.786 8.786 0.028 0.028 0.028 0.028 0.028 0.028 0.028 0.028 0.762 0.762 0.762 0.762 0.762 0.762 0.762 0.762 0.008 0.008 0.008 0.008 0.008 0.008 0.008 0.008 
0.000 0.000 0.000 0.000 0.000 0.000 0.000 0.000 0.005 0.005 0.005 0.005 0.005 0.005 0.005 0.005 0.251 0.251 0.251 0.251 0.251 0.251 0.251 0.251 0.045 0.045 0.045 0.045 0.045 0.045 0.045 0.045 0.000 0.000 0.000 0.000 0.000 0.000 0.000 0.000 0.001 0.001 0.001 0.001 0.005 0.005 0.005 0.005 0.002 0.002 0.002 0.002 0.003 0.003 0.003 0.003 0.004 0.004 0.004 0.004 0.008 0.008 0.008 0.008 1.379 1.379 1.379 1.379 4.953 4.953 4.953 4.953 0.002 0.002 0.002 0.002 0.001 0.001 0.001 0.001 0.002 0.002 0.001 0.001 0.001 0.001 0.000 0.000 0.000 0.000 0.000 0.000 0.000 0.000 0.000 0.000 0.000 0.000 0.000 0.000 0.000 0.000 0.000 0.000 0.000 0.000 0.000 0.000 0.001 0.001 0.004 0.004 0.004 0.004 0.054 0.054 0.054 0.054 0.024 0.024 0.024 0.024 0.003 0.003 0.003 0.003 0.006 0.006 0.006 0.006 0.002 0.002 0.002 0.002 0.000 0.000 0.000 0.000 0.002 0.002 0.002 0.002 0.008 0.008 0.008 0.008 0.013 0.013 0.013 0.013 1.501 1.501 1.501 1.501 1.501 1.501 1.501 1.501 8.786 8.786 8.786 8.786 8.786 8.786 8.786 8.786 0.028 0.028 0.028 0.028 0.028 0.028 0.028 0.028 0.762 0.762 0.762 0.762 0.762 0.762 0.762 0.762 0.008 0.008 0.008 0.008 0.008 0.008 0.008 0.008 
0.000 0.000 0.000 0.000 0.000 0.000 0.000 0.000 0.005 0.005 0.005 0.005 0.005 0.005 0.005 0.005 0.251 0.251 0.251 0.251 0.251 0.251 0.251 0.251 0.045 0.045 0.045 0.045 0.045 0.045 0.045 0.045 0.000 0.000 0.000 0.000 0.000 0.000 0.000 0.000 0.001 0.001 0.001 0.001 0.005 0.005 0.005 0.005 0.002 0.002 0.002 0.002 0.003 0.003 0.003 0.003 0.004 0.004 0.004 0.004 0.008 0.008 0.008 0.008 1.379 1.379 1.379 1.379 4.953 4.953 4.953 4.953 0.002 0.002 0.002 0.002 0.001 0.001 0.001 0.001 0.002 0.002 0.001 0.001 0.001 0.001 0.000 0.000 0.000 0.000 0.000 0.000 0.000 0.000 0.000 0.000 0.000 0.000 0.000 0.000 0.000 0.000 0.000 0.000 0.000 0.000 0.000 0.000 0.001 0.001 0.004 0.004 0.004 0.004 0.054 0.054 0.054 0.054 0.024 0.024 0.024 0.024 0.003 0.003 0.003 0.003 0.006 0.006 0.006 0.006 0.002 0.002 0.002 0.002 0.000 0.000 0.000 0.000 0.002 0.002 0.002 0.002 0.008 0.008 0.008 0.008 0.013 0.013 0.013 0.013 1.501 1.501 1.501 1.501 1.501 1.501 1.501 1.501 8.786 8.786 8.786 8.786 8.786 8.786 8.786 8.786 0.028 0.028 0.028 0.028 0.028 0.028 0.028 0.028 0.762 0.762 0.762 0.762 0.762 0.762 0.762 0.762 0.008 0.008 0.008 0.008 0.008 0.008 0.008 0.008 
0.000 0.000 0.000 0.000 0.000 0.000 0.000 0.000 0.005 0.005 0.005 0.005 0.005 0.005 0.005 0.005 0.251 0.251 0.251 0.251 0.251 0.251 0.251 0.251 0.045 0.045 0.045 0.045 0.045 0.045 0.045 0.045 0.000 0.000 0.000 0.000 0.000 0.000 0.000 0.000 0.001 0.001 0.001 0.001 0.005 0.005 0.005 0.005 0.002 0.002 0.002 0.002 0.003 0.003 0.003 0.003 0.004 0.004 0.004 0.004 0.008 0.008 0.008 0.008 1.379 1.379 1.379 1.379 4.953 4.953 4.953 4.953 0.002 0.002 0.002 0.002 0.001 0.001 0.001 0.001 0.002 0.002 0.001 0.001 0.001 0.001 0.000 0.000 0.000 0.000 0.000 0.000 0.000 0.000 0.000 0.000 0.000 0.000 0.000 0.000 0.000 0.000 0.000 0.000 0.000 0.000 0.000 0.000 0.001 0.001 0.004 0.004 0.004 0.004 0.054 0.054 0.054 0.054 0.024 0.024 0.024 0.024 0.003 0.003 0.003 0.003 0.006 0.006 0.006 0.006 0.002 0.002 0.002 0.002 0.000 0.000 0.000 0.000 0.002 0.002 0.002 0.002 0.008 0.008 0.008 0.008 0.013 0.013 0.013 0.013 1.501 1.501 1.501 1.501 1.501 1.501 1.501 1.501 8.786 8.786 8.786 8.786 8.786 8.786 8.786 8.786 0.028 0.028 0.028 0.028 0.028 0.028 0.028 0.028 0.762 0.762 0.762 0.762 0.762 0.762 0.762 0.762 0.008 0.008 0.008 0.008 0.008 0.008 0.008 0.008 
0.000 0.000 0.000 0.000 0.000 0.000 0.000 0.000 0.003 0.003 0.003 0.003 0.003 0.003 0.003 0.003 0.216 0.216 0.216 0.216 0.216 0.216 0.216 0.216 0.186 0.186 0.186 0.186 0.186 0.186 0.186 0.186 0.000 0.000 0.000 0.000 0.000 0.000 0.000 0.000 0.012 0.012 0.012 0.012 0.031 0.031 0.031 0.031 0.037 0.037 0.037 0.037 0.053 0.053 0.053 0.053 0.077 0.077 0.077 0.077 0.062 0.062 0.062 0.062 1.822 1.822 1.822 1.822 5.460 5.460 5.460 5.460 0.000 0.000 0.000 0.000 0.000 0.000 0.000 0.000 0.000 0.000 0.000 0.000 0.000 0.000 0.000 0.000 0.000 0.000 0.000 0.000 0.000 0.000 0.000 0.000 0.000 0.000 0.000 0.000 0.000 0.000 0.000 0.000 0.000 0.000 0.000 0.000 0.000 0.000 0.002 0.002 0.002 0.002 0.013 0.013 0.013 0.013 0.018 0.018 0.018 0.018 0.027 0.027 0.027 0.027 0.031 0.031 0.031 0.031 0.002 0.002 0.002 0.002 0.013 0.013 0.013 0.013 0.010 0.010 0.010 0.010 0.005 0.005 0.005 0.005 0.005 0.005 0.005 0.005 0.012 0.012 0.012 0.012 0.012 0.012 0.012 0.012 1.548 1.548 1.548 1.548 1.548 1.548 1.548 1.548 0.000 0.000 0.000 0.000 0.000 0.000 0.000 0.000 0.072 0.072 0.072 0.072 0.072 0.072 0.072 0.072 0.003 0.003 0.003 0.003 0.003 0.003 0.003 0.003 
0.000 0.000 0.000 0.000 0.000 0.000 0.000 0.000 0.003 0.003 0.003 0.003 0.003 0.003 0.003 0.003 0.216 0.216 0.216 0.216 0.216 0.216 0.216 0.216 0.186 0.186 0.186 0.186 0.186 0.186 0.186 0.186 0.000 0.000 0.000 0.000 0.000 0.000 0.000 0.000 0.012 0.012 0.012 0.012 0.031 0.031 0.031 0.031 0.037 0.037 0.037 0.037 0.053 0.053 0.053 0.053 0.077 0.077 0.077 0.077 0.062 0.062 0.062 0.062 1.822 1.822 1.822 1.822 5.460 5.460 5.460 5.460 0.000 0.000 0.000 0.000 0.000 0.000 0.000 0.000 0.000 0.000 0.000 0.000 0.000 0.000 0.000 0.000 0.000 0.000 0.000 0.000 0.000 0.000 0.000 0.000 0.000 0.000 0.000 0.000 0.000 0.000 0.000 0.000 0.000 0.000 0.000 0.000 0.000 0.000 0.002 0.002 0.002 0.002 0.013 0.013 0.013 0.013 0.018 0.018 0.018 0.018 0.027 0.027 0.027 0.027 0.031 0.031 0.031 0.031 0.002 0.002 0.002 0.002 0.013 0.013 0.013 0.013 0.010 0.010 0.010 0.010 0.005 0.005 0.005 0.005 0.005 0.005 0.005 0.005 0.012 0.012 0.012 0.012 0.012 0.012 0.012 0.012 1.548 1.548 1.548 1.548 1.548 1.548 1.548 1.548 0.000 0.000 0.000 0.000 0.000 0.000 0.000 0.000 0.072 0.072 0.072 0.072 0.072 0.072 0.072 0.072 0.003 0.003 0.003 0.003 0.003 0.003 0.003 0.003 
0.000 0.000 0.000 0.000 0.000 0.000 0.000 0.000 0.003 0.003 0.003 0.003 0.003 0.003 0.003 0.003 0.216 0.216 0.216 0.216 0.216 0.216 0.216 0.216 0.186 0.186 0.186 0.186 0.186 0.186 0.186 0.186 0.000 0.000 0.000 0.000 0.000 0.000 0.000 0.000 0.012 0.012 0.012 0.012 0.031 0.031 0.031 0.031 0.037 0.037 0.037 0.037 0.053 0.053 0.053 0.053 0.077 0.077 0.077 0.077 0.062 0.062 0.062 0.062 1.822 1.822 1.822 1.822 5.460 5.460 5.460 5.460 0.000 0.000 0.000 0.000 0.000 0.000 0.000 0.000 0.000 0.000 0.000 0.000 0.000 0.000 0.000 0.000 0.000 0.000 0.000 0.000 0.000 0.000 0.000 0.000 0.000 0.000 0.000 0.000 0.000 0.000 0.000 0.000 0.000 0.000 0.000 0.000 0.000 0.000 0.002 0.002 0.002 0.002 0.013 0.013 0.013 0.013 0.018 0.018 0.018 0.018 0.027 0.027 0.027 0.027 0.031 0.031 0.031 0.031 0.002 0.002 0.002 0.002 0.013 0.013 0.013 0.013 0.010 0.010 0.010 0.010 0.005 0.005 0.005 0.005 0.005 0.005 0.005 0.005 0.012 0.012 0.012 0.012 0.012 0.012 0.012 0.012 1.548 1.548 1.548 1.548 1.548 1.548 1.548 1.548 0.000 0.000 0.000 0.000 0.000 0.000 0.000 0.000 0.072 0.072 0.072 0.072 0.072 0.072 0.072 0.072 0.003 0.003 0.003 0.003 0.003 0.003 0.003 0.003 
0.000 0.000 0.000 0.000 0.000 0.000 0.000 0.000 0.003 0.003 0.003 0.003 0.003 0.003 0.003 0.003 0.216 0.216 0.216 0.216 0.216 0.216 0.216 0.216 0.186 0.186 0.186 0.186 0.186 0.186 0.186 0.186 0.000 0.000 0.000 0.000 0.000 0.000 0.000 0.000 0.012 0.012 0.012 0.012 0.031 0.031 0.031 0.031 0.037 0.037 0.037 0.037 0.053 0.053 0.053 0.053 0.077 0.077 0.077 0.077 0.062 0.062 0.062 0.062 1.822 1.822 1.822 1.822 5.460 5.460 5.460 5.460 0.000 0.000 0.000 0.000 0.000 0.000 0.000 0.000 0.000 0.000 0.000 0.000 0.000 0.000 0.000 0.000 0.000 0.000 0.000 0.000 0.000 0.000 0.000 0.000 0.000 0.000 0.000 0.000 0.000 0.000 0.000 0.000 0.000 0.000 0.000 0.000 0.000 0.000 0.002 0.002 0.002 0.002 0.013 0.013 0.013 0.013 0.018 0.018 0.018 0.018 0.027 0.027 0.027 0.027 0.031 0.031 0.031 0.031 0.002 0.002 0.002 0.002 0.013 0.013 0.013 0.013 0.010 0.010 0.010 0.010 0.005 0.005 0.005 0.005 0.005 0.005 0.005 0.005 0.012 0.012 0.012 0.012 0.012 0.012 0.012 0.012 1.548 1.548 1.548 1.548 1.548 1.548 1.548 1.548 0.000 0.000 0.000 0.000 0.000 0.000 0.000 0.000 0.072 0.072 0.072 0.072 0.072 0.072 0.072 0.072 0.003 0.003 0.003 0.003 0.003 0.003 0.003 0.003 
0.013 0.013 0.013 0.013 0.013 0.013 0.013 0.013 0.005 0.005 0.005 0.005 0.005 0.005 0.005 0.005 0.001 0.001 0.001 0.001 0.001 0.001 0.001 0.001 0.323 0.323 0.323 0.323 0.323 0.323 0.323 0.323 0.002 0.002 0.002 0.002 0.002 0.002 0.002 0.002 0.175 0.175 0.175 0.175 0.043 0.043 0.043 0.043 0.011 0.011 0.011 0.011 0.008 0.008 0.008 0.008 0.010 0.010 0.010 0.010 0.015 0.015 0.015 0.015 0.662 0.662 0.662 0.662 5.314 5.314 5.314 5.314 0.043 0.043 0.043 0.043 0.011 0.011 0.011 0.011 0.002 0.002 0.000 0.000 0.000 0.000 0.000 0.000 0.000 0.000 0.000 0.000 0.000 0.000 0.000 0.000 0.000 0.000 0.000 0.000 0.000 0.000 0.000 0.000 0.000 0.000 0.000 0.000 0.000 0.000 0.000 0.000 0.000 0.000 0.000 0.000 0.000 0.000 0.004 0.004 0.004 0.004 0.010 0.010 0.010 0.010 0.001 0.001 0.001 0.001 0.002 0.002 0.002 0.002 0.001 0.001 0.001 0.001 0.003 0.003 0.003 0.003 0.002 0.002 0.002 0.002 0.002 0.002 0.002 0.002 0.031 0.031 0.031 0.031 0.031 0.031 0.031 0.031 0.023 0.023 0.023 0.023 0.023 0.023 0.023 0.023 0.000 0.000 0.000 0.000 0.000 0.000 0.000 0.000 0.013 0.013 0.013 0.013 0.013 0.013 0.013 0.013 0.004 0.004 0.004 0.004 0.004 0.004 0.004 0.004 
0.013 0.013 0.013 0.013 0.013 0.013 0.013 0.013 0.005 0.005 0.005 0.005 0.005 0.005 0.005 0.005 0.001 0.001 0.001 0.001 0.001 0.001 0.001 0.001 0.323 0.323 0.323 0.323 0.323 0.323 0.323 0.323 0.002 0.002 0.002 0.002 0.002 0.002 0.002 0.002 0.175 0.175 0.175 0.175 0.043 0.043 0.043 0.043 0.011 0.011 0.011 0.011 0.008 0.008 0.008 0.008 0.010 0.010 0.010 0.010 0.015 0.015 0.015 0.015 0.662 0.662 0.662 0.662 5.314 5.314 5.314 5.314 0.043 0.043 0.043 0.043 0.011 0.011 0.011 0.011 0.002 0.002 0.000 0.000 0.000 0.000 0.000 0.000 0.000 0.000 0.000 0.000 0.000 0.000 0.000 0.000 0.000 0.000 0.000 0.000 0.000 0.000 0.000 0.000 0.000 0.000 0.000 0.000 0.000 0.000 0.000 0.000 0.000 0.000 0.000 0.000 0.000 0.000 0.004 0.004 0.004 0.004 0.010 0.010 0.010 0.010 0.001 0.001 0.001 0.001 0.002 0.002 0.002 0.002 0.001 0.001 0.001 0.001 0.003 0.003 0.003 0.003 0.002 0.002 0.002 0.002 0.002 0.002 0.002 0.002 0.031 0.031 0.031 0.031 0.031 0.031 0.031 0.031 0.023 0.023 0.023 0.023 0.023 0.023 0.023 0.023 0.000 0.000 0.000 0.000 0.000 0.000 0.000 0.000 0.013 0.013 0.013 0.013 0.013 0.013 0.013 0.013 0.004 0.004 0.004 0.004 0.004 0.004 0.004 0.004 
0.013 0.013 0.013 0.013 0.013 0.013 0.013 0.013 0.005 0.005 0.005 0.005 0.005 0.005 0.005 0.005 0.001 0.001 0.001 0.001 0.001 0.001 0.001 0.001 0.323 0.323 0.323 0.323 0.323 0.323 0.323 0.323 0.002 0.002 0.002 0.002 0.002 0.002 0.002 0.002 0.175 0.175 0.175 0.175 0.043 0.043 0.043 0.043 0.011 0.011 0.011 0.011 0.008 0.008 0.008 0.008 0.010 0.010 0.010 0.010 0.015 0.015 0.015 0.015 0.662 0.662 0.662 0.662 5.314 5.314 5.314 5.314 0.043 0.043 0.043 0.043 0.011 0.011 0.011 0.011 0.002 0.002 0.000 0.000 0.000 0.000 0.000 0.000 0.000 0.000 0.000 0.000 0.000 0.000 0.000 0.000 0.000 0.000 0.000 0.000 0.000 0.000 0.000 0.000 0.000 0.000 0.000 0.000 0.000 0.000 0.000 0.000 0.000 0.000 0.000 0.000 0.000 0.000 0.004 0.004 0.004 0.004 0.010 0.010 0.010 0.010 0.001 0.001 0.001 0.001 0.002 0.002 0.002 0.002 0.001 0.001 0.001 0.001 0.003 0.003 0.003 0.003 0.002 0.002 0.002 0.002 0.002 0.002 0.002 0.002 0.031 0.031 0.031 0.031 0.031 0.031 0.031 0.031 0.023 0.023 0.023 0.023 0.023 0.023 0.023 0.023 0.000 0.000 0.000 0.000 0.000 0.000 0.000 0.000 0.013 0.013 0.013 0.013 0.013 0.013 0.013 0.013 0.004 0.004 0.004 0.004 0.004 0.004 0.004 0.004 
0.013 0.013 0.013 0.013 0.013 0.013 0.013 0.013 0.005 0.005 0.005 0.005 0.005 0.005 0.005 0.005 0.001 0.001 0.001 0.001 0.001 0.001 0.001 0.001 0.323 0.323 0.323 0.323 0.323 0.323 0.323 0.323 0.002 0.002 0.002 0.002 0.002 0.002 0.002 0.002 0.175 0.175 0.175 0.175 0.043 0.043 0.043 0.043 0.011 0.011 0.011 0.011 0.008 0.008 0.008 0.008 0.010 0.010 0.010 0.010 0.015 0.015 0.015 0.015 0.662 0.662 0.662 0.662 5.314 5.314 5.314 5.314 0.043 0.043 0.043 0.043 0.011 0.011 0.011 0.011 0.002 0.002 0.000 0.000 0.000 0.000 0.000 0.000 0.000 0.000 0.000 0.000 0.000 0.000 0.000 0.000 0.000 0.000 0.000 0.000 0.000 0.000 0.000 0.000 0.000 0.000 0.000 0.000 0.000 0.000 0.000 0.000 0.000 0.000 0.000 0.000 0.000 0.000 0.004 0.004 0.004 0.004 0.010 0.010 0.010 0.010 0.001 0.001 0.001 0.001 0.002 0.002 0.002 0.002 0.001 0.001 0.001 0.001 0.003 0.003 0.003 0.003 0.002 0.002 0.002 0.002 0.002 0.002 0.002 0.002 0.031 0.031 0.031 0.031 0.031 0.031 0.031 0.031 0.023 0.023 0.023 0.023 0.023 0.023 0.023 0.023 0.000 0.000 0.000 0.000 0.000 0.000 0.000 0.000 0.013 0.013 0.013 0.013 0.013 0.013 0.013 0.013 0.004 0.004 0.004 0.004 0.004 0.004 0.004 0.004 
2.012 2.012 2.012 2.012 2.012 2.012 2.012 2.012 0.003 0.003 0.003 0.003 0.003 0.003 0.003 0.003 0.000 0.000 0.000 0.000 0.000 0.000 0.000 0.000 0.400 0.400 0.400 0.400 0.400 0.400 0.400 0.400 1.644 1.644 1.644 1.644 1.644 1.644 1.644 1.644 0.065 0.065 0.065 0.065 0.006 0.006 0.006 0.006 0.000 0.000 0.000 0.000 0.003 0.003 0.003 0.003 0.005 0.005 0.005 0.005 0.007 0.007 0.007 0.007 0.008 0.008 0.008 0.008 1.029 1.029 1.029 1.029 0.034 0.034 0.034 0.034 0.010 0.010 0.010 0.010 0.004 0.004 0.000 0.000 0.000 0.000 0.000 0.000 0.000 0.000 0.000 0.000 0.001 0.002 0.002 0.002 0.002 0.002 0.004 0.004 0.005 0.005 0.002 0.002 0.001 0.001 0.000 0.000 0.000 0.000 0.000 0.000 0.000 0.000 0.000 0.000 0.000 0.000 0.001 0.001 0.001 0.001 0.011 0.011 0.011 0.011 0.001 0.001 0.001 0.001 0.085 0.085 0.085 0.085 0.000 0.000 0.000 0.000 0.000 0.000 0.000 0.000 0.000 0.000 0.000 0.000 0.001 0.001 0.001 0.001 0.037 0.037 0.037 0.037 0.037 0.037 0.037 0.037 0.003 0.003 0.003 0.003 0.003 0.003 0.003 0.003 0.000 0.000 0.000 0.000 0.000 0.000 0.000 0.000 0.005 0.005 0.005 0.005 0.005 0.005 0.005 0.005 0.007 0.007 0.007 0.007 0.007 0.007 0.007 0.007 
2.012 2.012 2.012 2.012 2.012 2.012 2.012 2.012 0.003 0.003 0.003 0.003 0.003 0.003 0.003 0.003 0.000 0.000 0.000 0.000 0.000 0.000 0.000 0.000 0.400 0.400 0.400 0.400 0.400 0.400 0.400 0.400 1.644 1.644 1.644 1.644 1.644 1.644 1.644 1.644 0.065 0.065 0.065 0.065 0.006 0.006 0.006 0.006 0.000 0.000 0.000 0.000 0.003 0.003 0.003 0.003 0.005 0.005 0.005 0.005 0.007 0.007 0.007 0.007 0.008 0.008 0.008 0.008 1.029 1.029 1.029 1.029 0.034 0.034 0.034 0.034 0.010 0.010 0.010 0.010 0.004 0.004 0.000 0.000 0.000 0.000 0.000 0.000 0.000 0.000 0.000 0.000 0.001 0.002 0.002 0.002 0.002 0.002 0.004 0.004 0.005 0.005 0.002 0.002 0.001 0.001 0.000 0.000 0.000 0.000 0.000 0.000 0.000 0.000 0.000 0.000 0.000 0.000 0.001 0.001 0.001 0.001 0.011 0.011 0.011 0.011 0.001 0.001 0.001 0.001 0.085 0.085 0.085 0.085 0.000 0.000 0.000 0.000 0.000 0.000 0.000 0.000 0.000 0.000 0.000 0.000 0.001 0.001 0.001 0.001 0.037 0.037 0.037 0.037 0.037 0.037 0.037 0.037 0.003 0.003 0.003 0.003 0.003 0.003 0.003 0.003 0.000 0.000 0.000 0.000 0.000 0.000 0.000 0.000 0.005 0.005 0.005 0.005 0.005 0.005 0.005 0.005 0.007 0.007 0.007 0.007 0.007 0.007 0.007 0.007 
2.012 2.012 2.012 2.012 2.012 2.012 2.012 2.012 0.003 0.003 0.003 0.003 0.003 0.003 0.003 0.003 0.000 0.000 0.000 0.000 0.000 0.000 0.000 0.000 0.400 0.400 0.400 0.400 0.400 0.400 0.400 0.400 1.644 1.644 1.644 1.644 1.644 1.644 1.644 1.644 0.065 0.065 0.065 0.065 0.006 0.006 0.006 0.006 0.000 0.000 0.000 0.000 0.003 0.003 0.003 0.003 0.005 0.005 0.005 0.005 0.007 0.007 0.007 0.007 0.008 0.008 0.008 0.008 1.029 1.029 1.029 1.029 0.034 0.034 0.034 0.034 0.010 0.010 0.010 0.010 0.004 0.004 0.000 0.000 0.000 0.000 0.000 0.000 0.000 0.000 0.000 0.000 0.001 0.002 0.002 0.002 0.002 0.002 0.004 0.004 0.005 0.005 0.002 0.002 0.001 0.001 0.000 0.000 0.000 0.000 0.000 0.000 0.000 0.000 0.000 0.000 0.000 0.000 0.001 0.001 0.001 0.001 0.011 0.011 0.011 0.011 0.001 0.001 0.001 0.001 0.085 0.085 0.085 0.085 0.000 0.000 0.000 0.000 0.000 0.000 0.000 0.000 0.000 0.000 0.000 0.000 0.001 0.001 0.001 0.001 0.037 0.037 0.037 0.037 0.037 0.037 0.037 0.037 0.003 0.003 0.003 0.003 0.003 0.003 0.003 0.003 0.000 0.000 0.000 0.000 0.000 0.000 0.000 0.000 0.005 0.005 0.005 0.005 0.005 0.005 0.005 0.005 0.007 0.007 0.007 0.007 0.007 0.007 0.007 0.007 
2.012 2.012 2.012 2.012 2.012 2.012 2.012 2.012 0.003 0.003 0.003 0.003 0.003 0.003 0.003 0.003 0.000 0.000 0.000 0.000 0.000 0.000 0.000 0.000 0.400 0.400 0.400 0.400 0.400 0.400 0.400 0.400 1.644 1.644 1.644 1.644 1.644 1.644 1.644 1.644 0.065 0.065 0.065 0.065 0.006 0.006 0.006 0.006 0.000 0.000 0.000 0.000 0.003 0.003 0.003 0.003 0.005 0.005 0.005 0.005 0.007 0.007 0.007 0.007 0.008 0.008 0.008 0.008 1.029 1.029 1.029 1.029 0.034 0.034 0.034 0.034 0.010 0.010 0.010 0.010 0.004 0.004 0.000 0.000 0.000 0.000 0.000 0.000 0.000 0.000 0.000 0.000 0.001 0.002 0.002 0.002 0.002 0.002 0.004 0.004 0.005 0.005 0.002 0.002 0.001 0.001 0.000 0.000 0.000 0.000 0.000 0.000 0.000 0.000 0.000 0.000 0.000 0.000 0.001 0.001 0.001 0.001 0.011 0.011 0.011 0.011 0.001 0.001 0.001 0.001 0.085 0.085 0.085 0.085 0.000 0.000 0.000 0.000 0.000 0.000 0.000 0.000 0.000 0.000 0.000 0.000 0.001 0.001 0.001 0.001 0.037 0.037 0.037 0.037 0.037 0.037 0.037 0.037 0.003 0.003 0.003 0.003 0.003 0.003 0.003 0.003 0.000 0.000 0.000 0.000 0.000 0.000 0.000 0.000 0.005 0.005 0.005 0.005 0.005 0.005 0.005 0.005 0.007 0.007 0.007 0.007 0.007 0.007 0.007 0.007 
0.016 0.016 0.016 0.016 0.016 0.016 0.016 0.016 0.001 0.001 0.001 0.001 0.001 0.001 0.001 0.001 0.000 0.000 0.000 0.000 0.000 0.000 0.000 0.000 0.256 0.256 0.256 0.256 0.256 0.256 0.256 0.256 0.462 0.462 0.462 0.462 0.462 0.462 0.462 0.462 0.017 0.017 0.017 0.017 0.009 0.009 0.009 0.009 0.003 0.003 0.003 0.003 0.004 0.004 0.004 0.004 0.004 0.004 0.004 0.004 0.003 0.003 0.003 0.003 0.003 0.003 0.003 0.003 0.026 0.026 0.026 0.026 0.035 0.035 0.035 0.035 0.023 0.023 0.023 0.023 0.009 0.009 0.001 0.001 0.000 0.000 0.000 0.000 0.000 0.000 0.000 0.007 0.016 0.024 0.035 0.047 0.491 3.747 4.954 4.894 3.493 3.493 0.030 0.030 0.003 0.003 0.001 0.001 0.000 0.000 0.000 0.000 0.000 0.000 0.000 0.000 0.000 0.000 0.000 0.000 0.000 0.000 0.168 0.168 0.168 0.168 1.258 1.258 1.258 1.258 1.400 1.400 1.400 1.400 1.055 1.055 1.055 1.055 1.945 1.945 1.945 1.945 0.051 0.051 0.051 0.051 0.000 0.000 0.000 0.000 0.023 0.023 0.023 0.023 0.023 0.023 0.023 0.023 0.003 0.003 0.003 0.003 0.003 0.003 0.003 0.003 0.000 0.000 0.000 0.000 0.000 0.000 0.000 0.000 0.000 0.000 0.000 0.000 0.000 0.000 0.000 0.000 0.006 0.006 0.006 0.006 0.006 0.006 0.006 0.006 
0.016 0.016 0.016 0.016 0.016 0.016 0.016 0.016 0.001 0.001 0.001 0.001 0.001 0.001 0.001 0.001 0.000 0.000 0.000 0.000 0.000 0.000 0.000 0.000 0.256 0.256 0.256 0.256 0.256 0.256 0.256 0.256 0.462 0.462 0.462 0.462 0.462 0.462 0.462 0.462 0.017 0.017 0.017 0.017 0.009 0.009 0.009 0.009 0.003 0.003 0.003 0.003 0.004 0.004 0.004 0.004 0.004 0.004 0.004 0.004 0.003 0.003 0.003 0.003 0.003 0.003 0.003 0.003 0.026 0.026 0.026 0.026 0.035 0.035 0.035 0.035 0.023 0.023 0.023 0.023 0.009 0.009 0.001 0.001 0.000 0.000 0.000 0.000 0.000 0.000 0.000 0.007 0.016 0.024 0.035 0.047 0.491 3.747 4.954 4.894 3.493 3.493 0.030 0.030 0.003 0.003 0.001 0.001 0.000 0.000 0.000 0.000 0.000 0.000 0.000 0.000 0.000 0.000 0.000 0.000 0.000 0.000 0.168 0.168 0.168 0.168 1.258 1.258 1.258 1.258 1.400 1.400 1.400 1.400 1.055 1.055 1.055 1.055 1.945 1.945 1.945 1.945 0.051 0.051 0.051 0.051 0.000 0.000 0.000 0.000 0.023 0.023 0.023 0.023 0.023 0.023 0.023 0.023 0.003 0.003 0.003 0.003 0.003 0.003 0.003 0.003 0.000 0.000 0.000 0.000 0.000 0.000 0.000 0.000 0.000 0.000 0.000 0.000 0.000 0.000 0.000 0.000 0.006 0.006 0.006 0.006 0.006 0.006 0.006 0.006 
0.016 0.016 0.016 0.016 0.016 0.016 0.016 0.016 0.001 0.001 0.001 0.001 0.001 0.001 0.001 0.001 0.000 0.000 0.000 0.000 0.000 0.000 0.000 0.000 0.256 0.256 0.256 0.256 0.256 0.256 0.256 0.256 0.462 0.462 0.462 0.462 0.462 0.462 0.462 0.462 0.017 0.017 0.017 0.017 0.009 0.009 0.009 0.009 0.003 0.003 0.003 0.003 0.004 0.004 0.004 0.004 0.004 0.004 0.004 0.004 0.003 0.003 0.003 0.003 0.003 0.003 0.003 0.003 0.026 0.026 0.026 0.026 0.035 0.035 0.035 0.035 0.023 0.023 0.023 0.023 0.009 0.009 0.001 0.001 0.000 0.000 0.000 0.000 0.000 0.000 0.000 0.007 0.016 0.024 0.035 0.047 0.491 3.747 4.954 4.894 3.493 3.493 0.030 0.030 0.003 0.003 0.001 0.001 0.000 0.000 0.000 0.000 0.000 0.000 0.000 0.000 0.000 0.000 0.000 0.000 0.000 0.000 0.168 0.168 0.168 0.168 1.258 1.258 1.258 1.258 1.400 1.400 1.400 1.400 1.055 1.055 1.055 1.055 1.945 1.945 1.945 1.945 0.051 0.051 0.051 0.051 0.000 0.000 0.000 0.000 0.023 0.023 0.023 0.023 0.023 0.023 0.023 0.023 0.003 0.003 0.003 0.003 0.003 0.003 0.003 0.003 0.000 0.000 0.000 0.000 0.000 0.000 0.000 0.000 0.000 0.000 0.000 0.000 0.000 0.000 0.000 0.000 0.006 0.006 0.006 0.006 0.006 0.006 0.006 0.006 
0.016 0.016 0.016 0.016 0.016 0.016 0.016 0.016 0.001 0.001 0.001 0.001 0.001 0.001 0.001 0.001 0.000 0.000 0.000 0.000 0.000 0.000 0.000 0.000 0.256 0.256 0.256 0.256 0.256 0.256 0.256 0.256 0.462 0.462 0.462 0.462 0.462 0.462 0.462 0.462 0.017 0.017 0.017 0.017 0.009 0.009 0.009 0.009 0.003 0.003 0.003 0.003 0.004 0.004 0.004 0.004 0.004 0.004 0.004 0.004 0.003 0.003 0.003 0.003 0.003 0.003 0.003 0.003 0.026 0.026 0.026 0.026 0.035 0.035 0.035 0.035 0.023 0.023 0.023 0.023 0.009 0.009 0.001 0.001 0.000 0.000 0.000 0.000 0.000 0.000 0.000 0.007 0.016 0.024 0.035 0.047 0.491 3.747 4.954 4.894 3.493 3.493 0.030 0.030 0.003 0.003 0.001 0.001 0.000 0.000 0.000 0.000 0.000 0.000 0.000 0.000 0.000 0.000 0.000 0.000 0.000 0.000 0.168 0.168 0.168 0.168 1.258 1.258 1.258 1.258 1.400 1.400 1.400 1.400 1.055 1.055 1.055 1.055 1.945 1.945 1.945 1.945 0.051 0.051 0.051 0.051 0.000 0.000 0.000 0.000 0.023 0.023 0.023 0.023 0.023 0.023 0.023 0.023 0.003 0.003 0.003 0.003 0.003 0.003 0.003 0.003 0.000 0.000 0.000 0.000 0.000 0.000 0.000 0.000 0.000 0.000 0.000 0.000 0.000 0.000 0.000 0.000 0.006 0.006 0.006 0.006 0.006 0.006 0.006 0.006 
0.008 0.008 0.008 0.008 0.008 0.008 0.008 0.008 0.000 0.000 0.000 0.000 0.000 0.000 0.000 0.000 0.001 0.001 0.001 0.001 0.001 0.001 0.001 0.001 0.026 0.026 0.026 0.026 0.026 0.026 0.026 0.026 0.469 0.469 0.469 0.469 0.469 0.469 0.469 0.469 0.019 0.019 0.019 0.019 0.028 0.028 0.028 0.028 0.101 0.101 0.101 0.101 0.006 0.006 0.006 0.006 0.002 0.002 0.002 0.002 0.000 0.000 0.000 0.000 0.001 0.001 0.001 0.001 0.003 0.003 0.003 0.003 0.023 0.023 0.023 0.023 0.042 0.042 0.042 0.042 0.033 0.033 0.004 0.004 0.003 0.003 0.002 0.002 0.001 0.001 0.003 0.003 0.003 0.003 0.002 0.002 0.003 0.002 0.002 0.002 0.004 0.004 0.008 0.008 0.228 0.228 1.188 1.188 1.965 1.965 4.327 4.327 4.327 4.327 0.001 0.001 0.001 0.001 0.008 0.008 0.008 0.008 0.023 0.023 0.023 0.023 0.428 0.428 0.428 0.428 0.029 0.029 0.029 0.029 0.004 0.004 0.004 0.004 0.023 0.023 0.023 0.023 0.027 0.027 0.027 0.027 0.016 0.016 0.016 0.016 0.029 0.029 0.029 0.029 0.029 0.029 0.029 0.029 0.003 0.003 0.003 0.003 0.003 0.003 0.003 0.003 0.003 0.003 0.003 0.003 0.003 0.003 0.003 0.003 0.001 0.001 0.001 0.001 0.001 0.001 0.001 0.001 0.014 0.014 0.014 0.014 0.014 0.014 0.014 0.014 
0.008 0.008 0.008 0.008 0.008 0.008 0.008 0.008 0.000 0.000 0.000 0.000 0.000 0.000 0.000 0.000 0.001 0.001 0.001 0.001 0.001 0.001 0.001 0.001 0.026 0.026 0.026 0.026 0.026 0.026 0.026 0.026 0.469 0.469 0.469 0.469 0.469 0.469 0.469 0.469 0.019 0.019 0.019 0.019 0.028 0.028 0.028 0.028 0.101 0.101 0.101 0.101 0.006 0.006 0.006 0.006 0.002 0.002 0.002 0.002 0.000 0.000 0.000 0.000 0.001 0.001 0.001 0.001 0.003 0.003 0.003 0.003 0.023 0.023 0.023 0.023 0.042 0.042 0.042 0.042 0.033 0.033 0.004 0.004 0.003 0.003 0.002 0.002 0.001 0.001 0.003 0.003 0.003 0.003 0.002 0.002 0.003 0.002 0.002 0.002 0.004 0.004 0.008 0.008 0.228 0.228 1.188 1.188 1.965 1.965 4.327 4.327 4.327 4.327 0.001 0.001 0.001 0.001 0.008 0.008 0.008 0.008 0.023 0.023 0.023 0.023 0.428 0.428 0.428 0.428 0.029 0.029 0.029 0.029 0.004 0.004 0.004 0.004 0.023 0.023 0.023 0.023 0.027 0.027 0.027 0.027 0.016 0.016 0.016 0.016 0.029 0.029 0.029 0.029 0.029 0.029 0.029 0.029 0.003 0.003 0.003 0.003 0.003 0.003 0.003 0.003 0.003 0.003 0.003 0.003 0.003 0.003 0.003 0.003 0.001 0.001 0.001 0.001 0.001 0.001 0.001 0.001 0.014 0.014 0.014 0.014 0.014 0.014 0.014 0.014 
0.008 0.008 0.008 0.008 0.008 0.008 0.008 0.008 0.000 0.000 0.000 0.000 0.000 0.000 0.000 0.000 0.001 0.001 0.001 0.001 0.001 0.001 0.001 0.001 0.026 0.026 0.026 0.026 0.026 0.026 0.026 0.026 0.469 0.469 0.469 0.469 0.469 0.469 0.469 0.469 0.019 0.019 0.019 0.019 0.028 0.028 0.028 0.028 0.101 0.101 0.101 0.101 0.006 0.006 0.006 0.006 0.002 0.002 0.002 0.002 0.000 0.000 0.000 0.000 0.001 0.001 0.001 0.001 0.003 0.003 0.003 0.003 0.023 0.023 0.023 0.023 0.042 0.042 0.042 0.042 0.033 0.033 0.004 0.004 0.003 0.003 0.002 0.002 0.001 0.001 0.003 0.003 0.003 0.003 0.002 0.002 0.003 0.002 0.002 0.002 0.004 0.004 0.008 0.008 0.228 0.228 1.188 1.188 1.965 1.965 4.327 4.327 4.327 4.327 0.001 0.001 0.001 0.001 0.008 0.008 0.008 0.008 0.023 0.023 0.023 0.023 0.428 0.428 0.428 0.428 0.029 0.029 0.029 0.029 0.004 0.004 0.004 0.004 0.023 0.023 0.023 0.023 0.027 0.027 0.027 0.027 0.016 0.016 0.016 0.016 0.029 0.029 0.029 0.029 0.029 0.029 0.029 0.029 0.003 0.003 0.003 0.003 0.003 0.003 0.003 0.003 0.003 0.003 0.003 0.003 0.003 0.003 0.003 0.003 0.001 0.001 0.001 0.001 0.001 0.001 0.001 0.001 0.014 0.014 0.014 0.014 0.014 0.014 0.014 0.014 
0.008 0.008 0.008 0.008 0.008 0.008 0.008 0.008 0.000 0.000 0.000 0.000 0.000 0.000 0.000 0.000 0.001 0.001 0.001 0.001 0.001 0.001 0.001 0.001 0.026 0.026 0.026 0.026 0.026 0.026 0.026 0.026 0.469 0.469 0.469 0.469 0.469 0.469 0.469 0.469 0.019 0.019 0.019 0.019 0.028 0.028 0.028 0.028 0.101 0.101 0.101 0.101 0.006 0.006 0.006 0.006 0.002 0.002 0.002 0.002 0.000 0.000 0.000 0.000 0.001 0.001 0.001 0.001 0.003 0.003 0.003 0.003 0.023 0.023 0.023 0.023 0.042 0.042 0.042 0.042 0.033 0.033 0.004 0.004 0.003 0.003 0.002 0.002 0.001 0.001 0.003 0.003 0.003 0.003 0.002 0.002 0.003 0.002 0.002 0.002 0.004 0.004 0.008 0.008 0.228 0.228 1.188 1.188 1.965 1.965 4.327 4.327 4.327 4.327 0.001 0.001 0.001 0.001 0.008 0.008 0.008 0.008 0.023 0.023 0.023 0.023 0.428 0.428 0.428 0.428 0.029 0.029 0.029 0.029 0.004 0.004 0.004 0.004 0.023 0.023 0.023 0.023 0.027 0.027 0.027 0.027 0.016 0.016 0.016 0.016 0.029 0.029 0.029 0.029 0.029 0.029 0.029 0.029 0.003 0.003 0.003 0.003 0.003 0.003 0.003 0.003 0.003 0.003 0.003 0.003 0.003 0.003 0.003 0.003 0.001 0.001 0.001 0.001 0.001 0.001 0.001 0.001 0.014 0.014 0.014 0.014 0.014 0.014 0.014 0.014 
0.005 0.005 0.005 0.005 0.005 0.005 0.005 0.005 0.000 0.000 0.000 0.000 0.000 0.000 0.000 0.000 0.003 0.003 0.003 0.003 0.003 0.003 0.003 0.003 0.016 0.016 0.016 0.016 0.016 0.016 0.016 0.016 0.353 0.353 0.353 0.353 0.353 0.353 0.353 0.353 0.071 0.071 0.071 0.071 0.088 0.088 0.088 0.088 0.227 0.227 0.227 0.227 0.005 0.005 0.005 0.005 0.001 0.001 0.001 0.001 0.000 0.000 0.000 0.000 0.001 0.001 0.001 0.001 0.003 0.003 0.003 0.003 0.005 0.005 0.005 0.005 0.012 0.012 0.012 0.012 0.043 0.043 0.005 0.005 0.002 0.002 0.001 0.001 0.001 0.001 0.001 0.000 0.000 0.000 0.000 0.000 0.000 0.000 0.000 0.000 0.000 0.000 0.000 0.000 0.001 0.001 1.776 1.776 4.088 4.088 4.272 4.272 4.272 4.272 0.014 0.014 0.014 0.014 0.000 0.000 0.000 0.000 0.009 0.009 0.009 0.009 1.266 1.266 1.266 1.266 0.026 0.026 0.026 0.026 0.000 0.000 0.000 0.000 0.047 0.047 0.047 0.047 0.001 0.001 0.001 0.001 0.011 0.011 0.011 0.011 0.497 0.497 0.497 0.497 0.497 0.497 0.497 0.497 0.019 0.019 0.019 0.019 0.019 0.019 0.019 0.019 0.005 0.005 0.005 0.005 0.005 0.005 0.005 0.005 0.000 0.000 0.000 0.000 0.000 0.000 0.000 0.000 0.012 0.012 0.012 0.012 0.012 0.012 0.012 0.012 
0.005 0.005 0.005 0.005 0.005 0.005 0.005 0.005 0.000 0.000 0.000 0.000 0.000 0.000 0.000 0.000 0.003 0.003 0.003 0.003 0.003 0.003 0.003 0.003 0.016 0.016 0.016 0.016 0.016 0.016 0.016 0.016 0.353 0.353 0.353 0.353 0.353 0.353 0.353 0.353 0.071 0.071 0.071 0.071 0.088 0.088 0.088 0.088 0.227 0.227 0.227 0.227 0.005 0.005 0.005 0.005 0.001 0.001 0.001 0.001 0.000 0.000 0.000 0.000 0.001 0.001 0.001 0.001 0.003 0.003 0.003 0.003 0.005 0.005 0.005 0.005 0.012 0.012 0.012 0.012 0.043 0.043 0.005 0.005 0.002 0.002 0.001 0.001 0.001 0.001 0.001 0.000 0.000 0.000 0.000 0.000 0.000 0.000 0.000 0.000 0.000 0.000 0.000 0.000 0.001 0.001 1.776 1.776 4.088 4.088 4.272 4.272 4.272 4.272 0.014 0.014 0.014 0.014 0.000 0.000 0.000 0.000 0.009 0.009 0.009 0.009 1.266 1.266 1.266 1.266 0.026 0.026 0.026 0.026 0.000 0.000 0.000 0.000 0.047 0.047 0.047 0.047 0.001 0.001 0.001 0.001 0.011 0.011 0.011 0.011 0.497 0.497 0.497 0.497 0.497 0.497 0.497 0.497 0.019 0.019 0.019 0.019 0.019 0.019 0.019 0.019 0.005 0.005 0.005 0.005 0.005 0.005 0.005 0.005 0.000 0.000 0.000 0.000 0.000 0.000 0.000 0.000 0.012 0.012 0.012 0.012 0.012 0.012 0.012 0.012 
0.005 0.005 0.005 0.005 0.005 0.005 0.005 0.005 0.000 0.000 0.000 0.000 0.000 0.000 0.000 0.000 0.003 0.003 0.003 0.003 0.003 0.003 0.003 0.003 0.016 0.016 0.016 0.016 0.016 0.016 0.016 0.016 0.353 0.353 0.353 0.353 0.353 0.353 0.353 0.353 0.071 0.071 0.071 0.071 0.088 0.088 0.088 0.088 0.227 0.227 0.227 0.227 0.005 0.005 0.005 0.005 0.001 0.001 0.001 0.001 0.000 0.000 0.000 0.000 0.001 0.001 0.001 0.001 0.003 0.003 0.003 0.003 0.005 0.005 0.005 0.005 0.012 0.012 0.012 0.012 0.043 0.043 0.005 0.005 0.002 0.002 0.001 0.001 0.001 0.001 0.001 0.000 0.000 0.000 0.000 0.000 0.000 0.000 0.000 0.000 0.000 0.000 0.000 0.000 0.001 0.001 1.776 1.776 4.088 4.088 4.272 4.272 4.272 4.272 0.014 0.014 0.014 0.014 0.000 0.000 0.000 0.000 0.009 0.009 0.009 0.009 1.266 1.266 1.266 1.266 0.026 0.026 0.026 0.026 0.000 0.000 0.000 0.000 0.047 0.047 0.047 0.047 0.001 0.001 0.001 0.001 0.011 0.011 0.011 0.011 0.497 0.497 0.497 0.497 0.497 0.497 0.497 0.497 0.019 0.019 0.019 0.019 0.019 0.019 0.019 0.019 0.005 0.005 0.005 0.005 0.005 0.005 0.005 0.005 0.000 0.000 0.000 0.000 0.000 0.000 0.000 0.000 0.012 0.012 0.012 0.012 0.012 0.012 0.012 0.012 
0.005 0.005 0.005 0.005 0.005 0.005 0.005 0.005 0.000 0.000 0.000 0.000 0.000 0.000 0.000 0.000 0.003 0.003 0.003 0.003 0.003 0.003 0.003 0.003 0.016 0.016 0.016 0.016 0.016 0.016 0.016 0.016 0.353 0.353 0.353 0.353 0.353 0.353 0.353 0.353 0.071 0.071 0.071 0.071 0.088 0.088 0.088 0.088 0.227 0.227 0.227 0.227 0.005 0.005 0.005 0.005 0.001 0.001 0.001 0.001 0.000 0.000 0.000 0.000 0.001 0.001 0.001 0.001 0.003 0.003 0.003 0.003 0.005 0.005 0.005 0.005 0.012 0.012 0.012 0.012 0.043 0.043 0.005 0.005 0.002 0.002 0.001 0.001 0.001 0.001 0.001 0.000 0.000 0.000 0.000 0.000 0.000 0.000 0.000 0.000 0.000 0.000 0.000 0.000 0.001 0.001 1.776 1.776 4.088 4.088 4.272 4.272 4.272 4.272 0.014 0.014 0.014 0.014 0.000 0.000 0.000 0.000 0.009 0.009 0.009 0.009 1.266 1.266 1.266 1.266 0.026 0.026 0.026 0.026 0.000 0.000 0.000 0.000 0.047 0.047 0.047 0.047 0.001 0.001 0.001 0.001 0.011 0.011 0.011 0.011 0.497 0.497 0.497 0.497 0.497 0.497 0.497 0.497 0.019 0.019 0.019 0.019 0.019 0.019 0.019 0.019 0.005 0.005 0.005 0.005 0.005 0.005 0.005 0.005 0.000 0.000 0.000 0.000 0.000 0.000 0.000 0.000 0.012 0.012 0.012 0.012 0.012 0.012 0.012 0.012 
0.005 0.005 0.005 0.005 0.005 0.005 0.005 0.005 0.009 0.009 0.009 0.009 0.009 0.009 0.009 0.009 0.010 0.010 0.010 0.010 0.010 0.010 0.010 0.010 0.016 0.016 0.016 0.016 0.016 0.016 0.016 0.016 0.141 0.141 0.141 0.141 0.141 0.141 0.141 0.141 0.174 0.174 0.174 0.174 0.303 0.303 0.303 0.303 0.568 0.568 0.568 0.568 0.003 0.003 0.003 0.003 0.000 0.000 0.000 0.000 0.000 0.000 0.000 0.000 0.001 0.001 0.001 0.001 0.005 0.005 0.005 0.005 0.008 0.008 0.008 0.008 0.008 0.008 0.008 0.008 0.030 0.030 1.215 1.215 0.428 0.428 0.006 0.006 0.002 0.002 0.000 0.000 0.000 0.000 0.000 0.000 0.000 0.000 0.000 0.000 0.000 0.000 0.000 0.000 0.000 0.000 0.000 0.000 0.000 0.000 2.130 2.130 2.130 2.130 0.006 0.006 0.006 0.006 0.166 0.166 0.166 0.166 0.001 0.001 0.001 0.001 0.018 0.018 0.018 0.018 0.061 0.061 0.061 0.061 0.050 0.050 0.050 0.050 0.037 0.037 0.037 0.037 0.005 0.005 0.005 0.005 0.004 0.004 0.004 0.004 0.007 0.007 0.007 0.007 0.007 0.007 0.007 0.007 1.144 1.144 1.144 1.144 1.144 1.144 1.144 1.144 0.011 0.011 0.011 0.011 0.011 0.011 0.011 0.011 0.004 0.004 0.004 0.004 0.004 0.004 0.004 0.004 0.010 0.010 0.010 0.010 0.010 0.010 0.010 0.010 
0.005 0.005 0.005 0.005 0.005 0.005 0.005 0.005 0.009 0.009 0.009 0.009 0.009 0.009 0.009 0.009 0.010 0.010 0.010 0.010 0.010 0.010 0.010 0.010 0.016 0.016 0.016 0.016 0.016 0.016 0.016 0.016 0.141 0.141 0.141 0.141 0.141 0.141 0.141 0.141 0.174 0.174 0.174 0.174 0.303 0.303 0.303 0.303 0.568 0.568 0.568 0.568 0.003 0.003 0.003 0.003 0.000 0.000 0.000 0.000 0.000 0.000 0.000 0.000 0.001 0.001 0.001 0.001 0.005 0.005 0.005 0.005 0.008 0.008 0.008 0.008 0.008 0.008 0.008 0.008 0.030 0.030 1.215 1.215 0.428 0.428 0.006 0.006 0.002 0.002 0.000 0.000 0.000 0.000 0.000 0.000 0.000 0.000 0.000 0.000 0.000 0.000 0.000 0.000 0.000 0.000 0.000 0.000 0.000 0.000 2.130 2.130 2.130 2.130 0.006 0.006 0.006 0.006 0.166 0.166 0.166 0.166 0.001 0.001 0.001 0.001 0.018 0.018 0.018 0.018 0.061 0.061 0.061 0.061 0.050 0.050 0.050 0.050 0.037 0.037 0.037 0.037 0.005 0.005 0.005 0.005 0.004 0.004 0.004 0.004 0.007 0.007 0.007 0.007 0.007 0.007 0.007 0.007 1.144 1.144 1.144 1.144 1.144 1.144 1.144 1.144 0.011 0.011 0.011 0.011 0.011 0.011 0.011 0.011 0.004 0.004 0.004 0.004 0.004 0.004 0.004 0.004 0.010 0.010 0.010 0.010 0.010 0.010 0.010 0.010 
0.005 0.005 0.005 0.005 0.005 0.005 0.005 0.005 0.009 0.009 0.009 0.009 0.009 0.009 0.009 0.009 0.010 0.010 0.010 0.010 0.010 0.010 0.010 0.010 0.016 0.016 0.016 0.016 0.016 0.016 0.016 0.016 0.141 0.141 0.141 0.141 0.141 0.141 0.141 0.141 0.174 0.174 0.174 0.174 0.303 0.303 0.303 0.303 0.568 0.568 0.568 0.568 0.003 0.003 0.003 0.003 0.000 0.000 0.000 0.000 0.000 0.000 0.000 0.000 0.001 0.001 0.001 0.001 0.005 0.005 0.005 0.005 0.008 0.008 0.008 0.008 0.008 0.008 0.008 0.008 0.030 0.030 1.215 1.215 0.428 0.428 0.006 0.006 0.002 0.002 0.000 0.000 0.000 0.000 0.000 0.000 0.000 0.000 0.000 0.000 0.000 0.000 0.000 0.000 0.000 0.000 0.000 0.000 0.000 0.000 2.130 2.130 2.130 2.130 0.006 0.006 0.006 0.006 0.166 0.166 0.166 0.166 0.001 0.001 0.001 0.001 0.018 0.018 0.018 0.018 0.061 0.061 0.061 0.061 0.050 0.050 0.050 0.050 0.037 0.037 0.037 0.037 0.005 0.005 0.005 0.005 0.004 0.004 0.004 0.004 0.007 0.007 0.007 0.007 0.007 0.007 0.007 0.007 1.144 1.144 1.144 1.144 1.144 1.144 1.144 1.144 0.011 0.011 0.011 0.011 0.011 0.011 0.011 0.011 0.004 0.004 0.004 0.004 0.004 0.004 0.004 0.004 0.010 0.010 0.010 0.010 0.010 0.010 0.010 0.010 
0.005 0.005 0.005 0.005 0.005 0.005 0.005 0.005 0.009 0.009 0.009 0.009 0.009 0.009 0.009 0.009 0.010 0.010 0.010 0.010 0.010 0.010 0.010 0.010 0.016 0.016 0.016 0.016 0.016 0.016 0.016 0.016 0.141 0.141 0.141 0.141 0.141 0.141 0.141 0.141 0.174 0.174 0.174 0.174 0.303 0.303 0.303 0.303 0.568 0.568 0.568 0.568 0.003 0.003 0.003 0.003 0.000 0.000 0.000 0.000 0.000 0.000 0.000 0.000 0.001 0.001 0.001 0.001 0.005 0.005 0.005 0.005 0.008 0.008 0.008 0.008 0.008 0.008 0.008 0.008 0.030 0.030 1.215 1.215 0.428 0.428 0.006 0.006 0.002 0.002 0.000 0.000 0.000 0.000 0.000 0.000 0.000 0.000 0.000 0.000 0.000 0.000 0.000 0.000 0.000 0.000 0.000 0.000 0.000 0.000 2.130 2.130 2.130 2.130 0.006 0.006 0.006 0.006 0.166 0.166 0.166 0.166 0.001 0.001 0.001 0.001 0.018 0.018 0.018 0.018 0.061 0.061 0.061 0.061 0.050 0.050 0.050 0.050 0.037 0.037 0.037 0.037 0.005 0.005 0.005 0.005 0.004 0.004 0.004 0.004 0.007 0.007 0.007 0.007 0.007 0.007 0.007 0.007 1.144 1.144 1.144 1.144 1.144 1.144 1.144 1.144 0.011 0.011 0.011 0.011 0.011 0.011 0.011 0.011 0.004 0.004 0.004 0.004 0.004 0.004 0.004 0.004 0.010 0.010 0.010 0.010 0.010 0.010 0.010 0.010 
0.001 0.001 0.001 0.001 0.001 0.001 0.001 0.001 0.031 0.031 0.031 0.031 0.031 0.031 0.031 0.031 0.016 0.016 0.016 0.016 0.016 0.016 0.016 0.016 0.010 0.010 0.010 0.010 0.010 0.010 0.010 0.010 0.011 0.011 0.011 0.011 0.011 0.011 0.011 0.011 0.113 0.113 0.113 0.113 0.853 0.853 0.853 0.853 0.409 0.409 0.409 0.409 0.002 0.002 0.002 0.002 0.000 0.000 0.000 0.000 0.000 0.000 0.000 0.000 0.000 0.000 0.000 0.000 0.002 0.002 0.002 0.002 0.006 0.006 0.006 0.006 0.010 0.010 0.010 0.010 0.005 0.005 0.005 0.005 0.010 0.010 0.031 0.031 0.003 0.003 0.000 0.000 0.000 0.000 0.000 0.000 0.000 0.000 0.000 0.000 0.000 0.000 0.000 0.000 0.000 0.000 0.001 0.001 1.365 1.365 1.881 1.881 1.881 1.881 0.005 0.005 0.005 0.005 0.003 0.003 0.003 0.003 0.000 0.000 0.000 0.000 0.002 0.002 0.002 0.002 0.007 0.007 0.007 0.007 0.016 0.016 0.016 0.016 0.023 0.023 0.023 0.023 0.016 0.016 0.016 0.016 0.000 0.000 0.000 0.000 0.002 0.002 0.002 0.002 0.002 0.002 0.002 0.002 0.025 0.025 0.025 0.025 0.025 0.025 0.025 0.025 0.055 0.055 0.055 0.055 0.055 0.055 0.055 0.055 0.007 0.007 0.007 0.007 0.007 0.007 0.007 0.007 0.004 0.004 0.004 0.004 0.004 0.004 0.004 0.004 
0.001 0.001 0.001 0.001 0.001 0.001 0.001 0.001 0.031 0.031 0.031 0.031 0.031 0.031 0.031 0.031 0.016 0.016 0.016 0.016 0.016 0.016 0.016 0.016 0.010 0.010 0.010 0.010 0.010 0.010 0.010 0.010 0.011 0.011 0.011 0.011 0.011 0.011 0.011 0.011 0.113 0.113 0.113 0.113 0.853 0.853 0.853 0.853 0.409 0.409 0.409 0.409 0.002 0.002 0.002 0.002 0.000 0.000 0.000 0.000 0.000 0.000 0.000 0.000 0.000 0.000 0.000 0.000 0.002 0.002 0.002 0.002 0.006 0.006 0.006 0.006 0.010 0.010 0.010 0.010 0.005 0.005 0.005 0.005 0.010 0.010 0.031 0.031 0.003 0.003 0.000 0.000 0.000 0.000 0.000 0.000 0.000 0.000 0.000 0.000 0.000 0.000 0.000 0.000 0.000 0.000 0.001 0.001 1.365 1.365 1.881 1.881 1.881 1.881 0.005 0.005 0.005 0.005 0.003 0.003 0.003 0.003 0.000 0.000 0.000 0.000 0.002 0.002 0.002 0.002 0.007 0.007 0.007 0.007 0.016 0.016 0.016 0.016 0.023 0.023 0.023 0.023 0.016 0.016 0.016 0.016 0.000 0.000 0.000 0.000 0.002 0.002 0.002 0.002 0.002 0.002 0.002 0.002 0.025 0.025 0.025 0.025 0.025 0.025 0.025 0.025 0.055 0.055 0.055 0.055 0.055 0.055 0.055 0.055 0.007 0.007 0.007 0.007 0.007 0.007 0.007 0.007 0.004 0.004 0.004 0.004 0.004 0.004 0.004 0.004 
0.001 0.001 0.001 0.001 0.001 0.001 0.001 0.001 0.031 0.031 0.031 0.031 0.031 0.031 0.031 0.031 0.016 0.016 0.016 0.016 0.016 0.016 0.016 0.016 0.010 0.010 0.010 0.010 0.010 0.010 0.010 0.010 0.011 0.011 0.011 0.011 0.011 0.011 0.011 0.011 0.113 0.113 0.113 0.113 0.853 0.853 0.853 0.853 0.409 0.409 0.409 0.409 0.002 0.002 0.002 0.002 0.000 0.000 0.000 0.000 0.000 0.000 0.000 0.000 0.000 0.000 0.000 0.000 0.002 0.002 0.002 0.002 0.006 0.006 0.006 0.006 0.010 0.010 0.010 0.010 0.005 0.005 0.005 0.005 0.010 0.010 0.031 0.031 0.003 0.003 0.000 0.000 0.000 0.000 0.000 0.000 0.000 0.000 0.000 0.000 0.000 0.000 0.000 0.000 0.000 0.000 0.001 0.001 1.365 1.365 1.881 1.881 1.881 1.881 0.005 0.005 0.005 0.005 0.003 0.003 0.003 0.003 0.000 0.000 0.000 0.000 0.002 0.002 0.002 0.002 0.007 0.007 0.007 0.007 0.016 0.016 0.016 0.016 0.023 0.023 0.023 0.023 0.016 0.016 0.016 0.016 0.000 0.000 0.000 0.000 0.002 0.002 0.002 0.002 0.002 0.002 0.002 0.002 0.025 0.025 0.025 0.025 0.025 0.025 0.025 0.025 0.055 0.055 0.055 0.055 0.055 0.055 0.055 0.055 0.007 0.007 0.007 0.007 0.007 0.007 0.007 0.007 0.004 0.004 0.004 0.004 0.004 0.004 0.004 0.004 
0.001 0.001 0.001 0.001 0.001 0.001 0.001 0.001 0.031 0.031 0.031 0.031 0.031 0.031 0.031 0.031 0.016 0.016 0.016 0.016 0.016 0.016 0.016 0.016 0.010 0.010 0.010 0.010 0.010 0.010 0.010 0.010 0.011 0.011 0.011 0.011 0.011 0.011 0.011 0.011 0.113 0.113 0.113 0.113 0.853 0.853 0.853 0.853 0.409 0.409 0.409 0.409 0.002 0.002 0.002 0.002 0.000 0.000 0.000 0.000 0.000 0.000 0.000 0.000 0.000 0.000 0.000 0.000 0.002 0.002 0.002 0.002 0.006 0.006 0.006 0.006 0.010 0.010 0.010 0.010 0.005 0.005 0.005 0.005 0.010 0.010 0.031 0.031 0.003 0.003 0.000 0.000 0.000 0.000 0.000 0.000 0.000 0.000 0.000 0.000 0.000 0.000 0.000 0.000 0.000 0.000 0.001 0.001 1.365 1.365 1.881 1.881 1.881 1.881 0.005 0.005 0.005 0.005 0.003 0.003 0.003 0.003 0.000 0.000 0.000 0.000 0.002 0.002 0.002 0.002 0.007 0.007 0.007 0.007 0.016 0.016 0.016 0.016 0.023 0.023 0.023 0.023 0.016 0.016 0.016 0.016 0.000 0.000 0.000 0.000 0.002 0.002 0.002 0.002 0.002 0.002 0.002 0.002 0.025 0.025 0.025 0.025 0.025 0.025 0.025 0.025 0.055 0.055 0.055 0.055 0.055 0.055 0.055 0.055 0.007 0.007 0.007 0.007 0.007 0.007 0.007 0.007 0.004 0.004 0.004 0.004 0.004 0.004 0.004 0.004 
0.000 0.000 0.000 0.000 0.000 0.000 0.000 0.000 0.023 0.023 0.023 0.023 0.023 0.023 0.023 0.023 0.012 0.012 0.012 0.012 0.012 0.012 0.012 0.012 0.004 0.004 0.004 0.004 0.004 0.004 0.004 0.004 0.007 0.007 0.007 0.007 0.007 0.007 0.007 0.007 0.011 0.011 0.011 0.011 0.149 0.149 0.149 0.149 0.012 0.012 0.012 0.012 0.001 0.001 0.001 0.001 0.000 0.000 0.000 0.000 0.000 0.000 0.000 0.000 0.000 0.000 0.000 0.000 0.000 0.000 0.000 0.000 0.002 0.002 0.002 0.002 0.005 0.005 0.005 0.005 0.003 0.003 0.002 0.002 0.003 0.003 0.015 0.015 0.020 0.020 0.002 0.000 0.000 0.000 0.000 0.000 0.000 0.000 0.001 0.002 0.000 0.000 0.003 0.003 0.004 0.004 0.009 0.009 3.807 3.807 0.008 0.008 0.008 0.008 0.002 0.002 0.002 0.002 0.001 0.001 0.001 0.001 0.000 0.000 0.000 0.000 0.000 0.000 0.000 0.000 0.003 0.003 0.003 0.003 0.010 0.010 0.010 0.010 0.013 0.013 0.013 0.013 0.014 0.014 0.014 0.014 0.148 0.148 0.148 0.148 0.000 0.000 0.000 0.000 0.000 0.000 0.000 0.000 0.008 0.008 0.008 0.008 0.008 0.008 0.008 0.008 0.026 0.026 0.026 0.026 0.026 0.026 0.026 0.026 0.046 0.046 0.046 0.046 0.046 0.046 0.046 0.046 0.001 0.001 0.001 0.001 0.001 0.001 0.001 0.001 
0.000 0.000 0.000 0.000 0.000 0.000 0.000 0.000 0.023 0.023 0.023 0.023 0.023 0.023 0.023 0.023 0.012 0.012 0.012 0.012 0.012 0.012 0.012 0.012 0.004 0.004 0.004 0.004 0.004 0.004 0.004 0.004 0.007 0.007 0.007 0.007 0.007 0.007 0.007 0.007 0.011 0.011 0.011 0.011 0.149 0.149 0.149 0.149 0.012 0.012 0.012 0.012 0.001 0.001 0.001 0.001 0.000 0.000 0.000 0.000 0.000 0.000 0.000 0.000 0.000 0.000 0.000 0.000 0.000 0.000 0.000 0.000 0.002 0.002 0.002 0.002 0.005 0.005 0.005 0.005 0.003 0.003 0.002 0.002 0.003 0.003 0.015 0.015 0.020 0.020 0.002 0.000 0.000 0.000 0.000 0.000 0.000 0.000 0.001 0.002 0.000 0.000 0.003 0.003 0.004 0.004 0.009 0.009 3.807 3.807 0.008 0.008 0.008 0.008 0.002 0.002 0.002 0.002 0.001 0.001 0.001 0.001 0.000 0.000 0.000 0.000 0.000 0.000 0.000 0.000 0.003 0.003 0.003 0.003 0.010 0.010 0.010 0.010 0.013 0.013 0.013 0.013 0.014 0.014 0.014 0.014 0.148 0.148 0.148 0.148 0.000 0.000 0.000 0.000 0.000 0.000 0.000 0.000 0.008 0.008 0.008 0.008 0.008 0.008 0.008 0.008 0.026 0.026 0.026 0.026 0.026 0.026 0.026 0.026 0.046 0.046 0.046 0.046 0.046 0.046 0.046 0.046 0.001 0.001 0.001 0.001 0.001 0.001 0.001 0.001 
0.000 0.000 0.000 0.000 0.000 0.000 0.000 0.000 0.008 0.008 0.008 0.008 0.008 0.008 0.008 0.008 0.025 0.025 0.025 0.025 0.025 0.025 0.025 0.025 0.005 0.005 0.005 0.005 0.005 0.005 0.005 0.005 0.004 0.004 0.004 0.004 0.004 0.004 0.004 0.004 0.005 0.005 0.005 0.005 0.107 0.107 0.107 0.107 0.007 0.007 0.007 0.007 0.002 0.002 0.002 0.002 0.000 0.000 0.000 0.000 0.000 0.000 0.000 0.000 0.000 0.000 0.000 0.000 0.000 0.000 0.000 0.000 0.001 0.001 0.001 0.001 0.003 0.003 0.003 0.003 0.005 0.005 0.004 0.004 0.003 0.003 0.013 0.013 0.036 0.036 1.315 1.681 1.527 0.273 0.156 0.145 0.292 1.440 2.615 1.992 0.135 0.135 0.092 0.092 0.111 0.111 0.344 0.344 0.200 0.200 0.002 0.002 0.002 0.002 0.000 0.000 0.000 0.000 0.002 0.002 0.002 0.002 0.000 0.000 0.000 0.000 0.000 0.000 0.000 0.000 0.005 0.005 0.005 0.005 0.010 0.010 0.010 0.010 0.013 0.013 0.013 0.013 0.002 0.002 0.002 0.002 3.133 3.133 3.133 3.133 0.000 0.000 0.000 0.000 0.000 0.000 0.000 0.000 0.018 0.018 0.018 0.018 0.018 0.018 0.018 0.018 0.015 0.015 0.015 0.015 0.015 0.015 0.015 0.015 0.088 0.088 0.088 0.088 0.088 0.088 0.088 0.088 0.002 0.002 0.002 0.002 0.002 0.002 0.002 0.002 
0.000 0.000 0.000 0.000 0.000 0.000 0.000 0.000 0.008 0.008 0.008 0.008 0.008 0.008 0.008 0.008 0.025 0.025 0.025 0.025 0.025 0.025 0.025 0.025 0.005 0.005 0.005 0.005 0.005 0.005 0.005 0.005 0.004 0.004 0.004 0.004 0.004 0.004 0.004 0.004 0.005 0.005 0.005 0.005 0.107 0.107 0.107 0.107 0.007 0.007 0.007 0.007 0.002 0.002 0.002 0.002 0.000 0.000 0.000 0.000 0.000 0.000 0.000 0.000 0.000 0.000 0.000 0.000 0.000 0.000 0.000 0.000 0.001 0.001 0.001 0.001 0.003 0.003 0.003 0.003 0.005 0.005 0.004 0.004 0.003 0.003 0.013 0.013 0.036 0.036 1.315 1.681 1.527 0.273 0.156 0.145 0.292 1.440 2.615 1.992 0.135 0.135 0.092 0.092 0.111 0.111 0.344 0.344 0.200 0.200 0.002 0.002 0.002 0.002 0.000 0.000 0.000 0.000 0.002 0.002 0.002 0.002 0.000 0.000 0.000 0.000 0.000 0.000 0.000 0.000 0.005 0.005 0.005 0.005 0.010 0.010 0.010 0.010 0.013 0.013 0.013 0.013 0.002 0.002 0.002 0.002 3.133 3.133 3.133 3.133 0.000 0.000 0.000 0.000 0.000 0.000 0.000 0.000 0.018 0.018 0.018 0.018 0.018 0.018 0.018 0.018 0.015 0.015 0.015 0.015 0.015 0.015 0.015 0.015 0.088 0.088 0.088 0.088 0.088 0.088 0.088 0.088 0.002 0.002 0.002 0.002 0.002 0.002 0.002 0.002 
0.000 0.000 0.000 0.000 0.000 0.000 0.000 0.000 0.005 0.005 0.005 0.005 0.005 0.005 0.005 0.005 0.037 0.037 0.037 0.037 0.037 0.037 0.037 0.037 0.000 0.000 0.000 0.000 0.000 0.000 0.000 0.000 0.000 0.000 0.000 0.000 0.000 0.000 0.000 0.000 0.002 0.002 0.002 0.002 0.100 0.100 0.100 0.100 0.008 0.008 0.008 0.008 0.004 0.004 0.004 0.004 0.003 0.003 0.003 0.003 0.005 0.005 0.005 0.005 0.000 0.000 0.000 0.000 0.000 0.000 0.000 0.000 0.000 0.000 0.000 0.000 0.002 0.002 0.002 0.002 0.003 0.003 0.008 0.008 0.008 0.008 0.014 0.014 0.046 0.046 2.752 3.453 1.727 0.219 0.021 0.000 0.000 0.002 0.000 0.000 0.000 0.000 0.001 0.001 0.005 0.005 0.022 0.022 0.004 0.004 0.000 0.000 0.000 0.000 0.000 0.000 0.000 0.000 0.000 0.000 0.000 0.000 0.002 0.002 0.002 0.002 0.005 0.005 0.005 0.005 0.005 0.005 0.005 0.005 0.008 0.008 0.008 0.008 0.013 0.013 0.013 0.013 0.011 0.011 0.011 0.011 3.402 3.402 3.402 3.402 0.120 0.120 0.120 0.120 0.120 0.120 0.120 0.120 0.076 0.076 0.076 0.076 0.076 0.076 0.076 0.076 0.054 0.054 0.054 0.054 0.054 0.054 0.054 0.054 0.131 0.131 0.131 0.131 0.131 0.131 0.131 0.131 0.144 0.144 0.144 0.144 0.144 0.144 0.144 0.144 
0.000 0.000 0.000 0.000 0.000 0.000 0.000 0.000 0.005 0.005 0.005 0.005 0.005 0.005 0.005 0.005 0.037 0.037 0.037 0.037 0.037 0.037 0.037 0.037 0.000 0.000 0.000 0.000 0.000 0.000 0.000 0.000 0.000 0.000 0.000 0.000 0.000 0.000 0.000 0.000 0.002 0.002 0.002 0.002 0.100 0.100 0.100 0.100 0.008 0.008 0.008 0.008 0.004 0.004 0.004 0.004 0.003 0.003 0.003 0.003 0.005 0.005 0.005 0.005 0.000 0.000 0.000 0.000 0.000 0.000 0.000 0.000 0.000 0.000 0.000 0.000 0.002 0.002 0.002 0.002 0.003 0.003 0.008 0.008 0.008 0.008 0.014 0.014 0.046 0.046 2.752 3.453 1.727 0.219 0.021 0.000 0.000 0.002 0.000 0.000 0.000 0.000 0.001 0.001 0.005 0.005 0.022 0.022 0.004 0.004 0.000 0.000 0.000 0.000 0.000 0.000 0.000 0.000 0.000 0.000 0.000 0.000 0.002 0.002 0.002 0.002 0.005 0.005 0.005 0.005 0.005 0.005 0.005 0.005 0.008 0.008 0.008 0.008 0.013 0.013 0.013 0.013 0.011 0.011 0.011 0.011 3.402 3.402 3.402 3.402 0.120 0.120 0.120 0.120 0.120 0.120 0.120 0.120 0.076 0.076 0.076 0.076 0.076 0.076 0.076 0.076 0.054 0.054 0.054 0.054 0.054 0.054 0.054 0.054 0.131 0.131 0.131 0.131 0.131 0.131 0.131 0.131 0.144 0.144 0.144 0.144 0.144 0.144 0.144 0.144 
0.000 0.000 0.000 0.000 0.000 0.000 0.000 0.000 0.003 0.003 0.003 0.003 0.003 0.003 0.003 0.003 0.029 0.029 0.029 0.029 0.029 0.029 0.029 0.029 0.000 0.000 0.000 0.000 0.000 0.000 0.000 0.000 0.000 0.000 0.000 0.000 0.000 0.000 0.000 0.000 0.003 0.003 0.003 0.003 0.089 0.089 0.089 0.089 0.009 0.009 0.009 0.009 0.010 0.010 0.010 0.010 0.026 0.026 0.026 0.026 0.001 0.001 0.001 0.001 0.000 0.000 0.000 0.000 0.000 0.000 0.000 0.000 0.000 0.000 0.000 0.000 0.001 0.001 0.001 0.001 0.002 0.002 0.002 0.002 0.006 0.006 0.019 0.019 0.018 0.018 0.014 0.040 0.071 0.044 0.024 0.000 0.000 0.000 0.000 0.000 0.000 0.000 0.000 0.000 0.005 0.005 0.010 0.010 0.003 0.003 0.000 0.000 0.000 0.000 0.000 0.000 0.000 0.000 0.005 0.005 0.005 0.005 3.859 3.859 3.859 3.859 0.000 0.000 0.000 0.000 0.002 0.002 0.002 0.002 0.003 0.003 0.003 0.003 0.013 0.013 0.013 0.013 0.033 0.033 0.033 0.033 0.231 0.231 0.231 0.231 0.031 0.031 0.031 0.031 0.031 0.031 0.031 0.031 0.015 0.015 0.015 0.015 0.015 0.015 0.015 0.015 0.017 0.017 0.017 0.017 0.017 0.017 0.017 0.017 0.051 0.051 0.051 0.051 0.051 0.051 0.051 0.051 0.221 0.221 0.221 0.221 0.221 0.221 0.221 0.221 
0.000 0.000 0.000 0.000 0.000 0.000 0.000 0.000 0.003 0.003 0.003 0.003 0.003 0.003 0.003 0.003 0.029 0.029 0.029 0.029 0.029 0.029 0.029 0.029 0.000 0.000 0.000 0.000 0.000 0.000 0.000 0.000 0.000 0.000 0.000 0.000 0.000 0.000 0.000 0.000 0.003 0.003 0.003 0.003 0.089 0.089 0.089 0.089 0.009 0.009 0.009 0.009 0.010 0.010 0.010 0.010 0.026 0.026 0.026 0.026 0.001 0.001 0.001 0.001 0.000 0.000 0.000 0.000 0.000 0.000 0.000 0.000 0.000 0.000 0.000 0.000 0.001 0.001 0.001 0.001 0.002 0.002 0.002 0.002 0.006 0.006 0.019 0.019 0.018 0.018 0.014 0.040 0.071 0.044 0.024 0.000 0.000 0.000 0.000 0.000 0.000 0.000 0.000 0.000 0.005 0.005 0.010 0.010 0.003 0.003 0.000 0.000 0.000 0.000 0.000 0.000 0.000 0.000 0.005 0.005 0.005 0.005 3.859 3.859 3.859 3.859 0.000 0.000 0.000 0.000 0.002 0.002 0.002 0.002 0.003 0.003 0.003 0.003 0.013 0.013 0.013 0.013 0.033 0.033 0.033 0.033 0.231 0.231 0.231 0.231 0.031 0.031 0.031 0.031 0.031 0.031 0.031 0.031 0.015 0.015 0.015 0.015 0.015 0.015 0.015 0.015 0.017 0.017 0.017 0.017 0.017 0.017 0.017 0.017 0.051 0.051 0.051 0.051 0.051 0.051 0.051 0.051 0.221 0.221 0.221 0.221 0.221 0.221 0.221 0.221 
0.000 0.000 0.000 0.000 0.000 0.000 0.000 0.000 0.001 0.001 0.001 0.001 0.001 0.001 0.001 0.001 0.019 0.019 0.019 0.019 0.019 0.019 0.019 0.019 0.000 0.000 0.000 0.000 0.000 0.000 0.000 0.000 0.001 0.001 0.001 0.001 0.001 0.001 0.001 0.001 0.003 0.003 0.003 0.003 0.094 0.094 0.094 0.094 0.001 0.001 0.001 0.001 0.001 0.001 0.001 0.001 0.086 0.086 0.086 0.086 0.003 0.003 0.003 0.003 0.000 0.000 0.000 0.000 0.000 0.000 0.000 0.000 0.000 0.000 0.000 0.000 0.000 0.000 0.000 0.000 0.000 0.000 0.001 0.001 0.043 0.043 0.021 0.021 0.011 0.011 0.005 0.000 0.000 0.059 0.442 0.708 0.493 0.235 0.000 0.000 0.000 0.000 0.000 0.000 0.007 0.007 0.003 0.003 0.002 0.002 0.000 0.000 0.000 0.000 0.000 0.000 0.000 0.000 0.005 0.005 0.005 0.005 2.871 2.871 2.871 2.871 0.000 0.000 0.000 0.000 0.001 0.001 0.001 0.001 0.002 0.002 0.002 0.002 0.005 0.005 0.005 0.005 0.020 0.020 0.020 0.020 0.176 0.176 0.176 0.176 0.000 0.000 0.000 0.000 0.000 0.000 0.000 0.000 0.001 0.001 0.001 0.001 0.001 0.001 0.001 0.001 0.004 0.004 0.004 0.004 0.004 0.004 0.004 0.004 0.012 0.012 0.012 0.012 0.012 0.012 0.012 0.012 1.203 1.203 1.203 1.203 1.203 1.203 1.203 1.203 
0.000 0.000 0.000 0.000 0.000 0.000 0.000 0.000 0.001 0.001 0.001 0.001 0.001 0.001 0.001 0.001 0.019 0.019 0.019 0.019 0.019 0.019 0.019 0.019 0.000 0.000 0.000 0.000 0.000 0.000 0.000 0.000 0.001 0.001 0.001 0.001 0.001 0.001 0.001 0.001 0.003 0.003 0.003 0.003 0.094 0.094 0.094 0.094 0.001 0.001 0.001 0.001 0.001 0.001 0.001 0.001 0.086 0.086 0.086 0.086 0.003 0.003 0.003 0.003 0.000 0.000 0.000 0.000 0.000 0.000 0.000 0.000 0.000 0.000 0.000 0.000 0.000 0.000 0.000 0.000 0.000 0.000 0.001 0.001 0.043 0.043 0.021 0.021 0.011 0.011 0.005 0.000 0.000 0.059 0.442 0.708 0.493 0.235 0.000 0.000 0.000 0.000 0.000 0.000 0.007 0.007 0.003 0.003 0.002 0.002 0.000 0.000 0.000 0.000 0.000 0.000 0.000 0.000 0.005 0.005 0.005 0.005 2.871 2.871 2.871 2.871 0.000 0.000 0.000 0.000 0.001 0.001 0.001 0.001 0.002 0.002 0.002 0.002 0.005 0.005 0.005 0.005 0.020 0.020 0.020 0.020 0.176 0.176 0.176 0.176 0.000 0.000 0.000 0.000 0.000 0.000 0.000 0.000 0.001 0.001 0.001 0.001 0.001 0.001 0.001 0.001 0.004 0.004 0.004 0.004 0.004 0.004 0.004 0.004 0.012 0.012 0.012 0.012 0.012 0.012 0.012 0.012 1.203 1.203 1.203 1.203 1.203 1.203 1.203 1.203 
0.000 0.000 0.000 0.000 0.000 0.000 0.000 0.000 0.000 0.000 0.000 0.000 0.000 0.000 0.000 0.000 0.005 0.005 0.005 0.005 0.005 0.005 0.005 0.005 0.001 0.001 0.001 0.001 0.001 0.001 0.001 0.001 0.001 0.001 0.001 0.001 0.001 0.001 0.001 0.001 0.003 0.003 0.003 0.003 0.081 0.081 0.081 0.081 0.000 0.000 0.000 0.000 0.000 0.000 0.000 0.000 0.058 0.058 0.058 0.058 0.003 0.003 0.003 0.003 0.000 0.000 0.000 0.000 0.000 0.000 0.000 0.000 0.000 0.000 0.000 0.000 0.000 0.000 0.000 0.000 0.000 0.000 0.000 0.000 0.781 0.781 0.000 0.000 0.000 0.000 0.000 0.000 0.246 2.340 2.987 3.165 2.081 2.657 0.017 0.020 0.014 0.014 0.011 0.011 0.004 0.004 0.003 0.003 0.002 0.002 0.000 0.000 0.000 0.000 0.000 0.000 0.000 0.000 0.000 0.000 0.000 0.000 1.170 1.170 1.170 1.170 0.070 0.070 0.070 0.070 0.000 0.000 0.000 0.000 0.000 0.000 0.000 0.000 0.002 0.002 0.002 0.002 0.027 0.027 0.027 0.027 0.131 0.131 0.131 0.131 0.000 0.000 0.000 0.000 0.000 0.000 0.000 0.000 0.000 0.000 0.000 0.000 0.000 0.000 0.000 0.000 0.001 0.001 0.001 0.001 0.001 0.001 0.001 0.001 0.003 0.003 0.003 0.003 0.003 0.003 0.003 0.003 3.393 3.393 3.393 3.393 3.393 3.393 3.393 3.393 
0.000 0.000 0.000 0.000 0.000 0.000 0.000 0.000 0.000 0.000 0.000 0.000 0.000 0.000 0.000 0.000 0.003 0.003 0.003 0.003 0.003 0.003 0.003 0.003 0.001 0.001 0.001 0.001 0.001 0.001 0.001 0.001 0.001 0.001 0.001 0.001 0.001 0.001 0.001 0.001 0.003 0.003 0.003 0.003 0.069 0.069 0.069 0.069 0.000 0.000 0.000 0.000 0.000 0.000 0.000 0.000 0.051 0.051 0.051 0.051 0.002 0.002 0.002 0.002 0.000 0.000 0.000 0.000 0.000 0.000 0.000 0.000 0.000 0.000 0.000 0.000 0.000 0.000 0.000 0.000 0.000 0.000 0.008 0.008 0.044 0.044 0.000 0.000 0.000 0.000 0.003 0.000 2.289 6.553 6.464 6.425 3.070 0.000 0.000 0.002 0.008 0.008 0.003 0.003 0.003 0.003 0.002 0.002 0.001 0.001 0.000 0.000 0.000 0.000 0.000 0.000 0.000 0.000 0.000 0.000 0.000 0.000 1.359 1.359 1.359 1.359 0.000 0.000 0.000 0.000 0.000 0.000 0.000 0.000 0.000 0.000 0.000 0.000 0.002 0.002 0.002 0.002 0.046 0.046 0.046 0.046 0.123 0.123 0.123 0.123 0.000 0.000 0.000 0.000 0.000 0.000 0.000 0.000 0.000 0.000 0.000 0.000 0.000 0.000 0.000 0.000 0.001 0.001 0.001 0.001 0.001 0.001 0.001 0.001 0.003 0.003 0.003 0.003 0.003 0.003 0.003 0.003 4.646 4.646 4.646 4.646 4.646 4.646 4.646 4.646 
0.000 0.000 0.000 0.000 0.000 0.000 0.000 0.000 0.000 0.000 0.000 0.000 0.000 0.000 0.000 0.000 0.002 0.002 0.002 0.002 0.002 0.002 0.002 0.002 0.002 0.002 0.002 0.002 0.002 0.002 0.002 0.002 0.001 0.001 0.001 0.001 0.001 0.001 0.001 0.001 0.004 0.004 0.004 0.004 0.067 0.067 0.067 0.067 0.000 0.000 0.000 0.000 0.000 0.000 0.000 0.000 0.048 0.048 0.048 0.048 0.003 0.003 0.003 0.003 0.000 0.000 0.000 0.000 0.000 0.000 0.000 0.000 0.000 0.000 0.000 0.000 0.000 0.000 0.000 0.000 0.000 0.000 0.001 0.001 0.008 0.008 0.000 0.000 0.017 0.017 0.029 0.175 3.698 8.143 7.358 7.140 7.781 8.025 1.956 0.000 0.004 0.004 0.001 0.001 0.002 0.002 0.001 0.001 0.000 0.000 0.001 0.001 0.001 0.001 0.013 0.013 0.013 0.013 0.000 0.000 0.000 0.000 0.507 0.507 0.507 0.507 0.000 0.000 0.000 0.000 0.000 0.000 0.000 0.000 0.000 0.000 0.000 0.000 0.002 0.002 0.002 0.002 0.054 0.054 0.054 0.054 0.115 0.115 0.115 0.115 0.000 0.000 0.000 0.000 0.000 0.000 0.000 0.000 0.000 0.000 0.000 0.000 0.000 0.000 0.000 0.000 0.001 0.001 0.001 0.001 0.001 0.001 0.001 0.001 0.003 0.003 0.003 0.003 0.003 0.003 0.003 0.003 5.868 5.868 5.868 5.868 5.868 5.868 5.868 5.868 
0.000 0.000 0.000 0.000 0.000 0.000 0.000 0.000 0.000 0.000 0.000 0.000 0.000 0.000 0.000 0.000 0.001 0.001 0.001 0.001 0.001 0.001 0.001 0.001 0.001 0.001 0.001 0.001 0.001 0.001 0.001 0.001 0.001 0.001 0.001 0.001 0.001 0.001 0.001 0.001 0.009 0.009 0.009 0.009 0.064 0.064 0.064 0.064 0.000 0.000 0.000 0.000 0.000 0.000 0.000 0.000 0.079 0.079 0.079 0.079 0.005 0.005 0.005 0.005 0.001 0.001 0.001 0.001 0.000 0.000 0.000 0.000 0.000 0.000 0.000 0.000 0.000 0.000 0.000 0.000 0.000 0.000 0.000 0.000 0.002 0.002 0.006 0.006 0.010 0.010 0.022 0.018 0.054 0.853 3.384 5.847 7.139 5.947 4.691 3.764 0.005 0.005 0.000 0.000 0.001 0.001 0.001 0.001 0.000 0.000 0.003 0.003 0.003 0.003 1.362 1.362 1.362 1.362 0.020 0.020 0.020 0.020 0.102 0.102 0.102 0.102 0.000 0.000 0.000 0.000 0.000 0.000 0.000 0.000 0.000 0.000 0.000 0.000 0.001 0.001 0.001 0.001 0.069 0.069 0.069 0.069 0.101 0.101 0.101 0.101 0.000 0.000 0.000 0.000 0.000 0.000 0.000 0.000 0.000 0.000 0.000 0.000 0.000 0.000 0.000 0.000 0.001 0.001 0.001 0.001 0.001 0.001 0.001 0.001 0.004 0.004 0.004 0.004 0.004 0.004 0.004 0.004 6.623 6.623 6.623 6.623 6.623 6.623 6.623 6.623 
0.000 0.000 0.000 0.000 0.000 0.000 0.000 0.000 0.000 0.000 0.000 0.000 0.000 0.000 0.000 0.000 0.001 0.001 0.001 0.001 0.001 0.001 0.001 0.001 0.001 0.001 0.001 0.001 0.001 0.001 0.001 0.001 0.000 0.000 0.000 0.000 0.000 0.000 0.000 0.000 0.022 0.022 0.022 0.022 0.058 0.058 0.058 0.058 0.000 0.000 0.000 0.000 0.000 0.000 0.000 0.000 0.166 0.166 0.166 0.166 0.040 0.040 0.040 0.040 0.006 0.006 0.006 0.006 0.003 0.003 0.003 0.003 0.000 0.000 0.000 0.000 0.000 0.000 0.000 0.000 0.000 0.000 0.000 0.000 0.000 0.000 0.004 0.004 0.007 0.007 0.025 0.018 0.014 0.015 1.772 3.443 3.973 3.108 2.406 1.882 0.000 0.000 0.001 0.001 0.000 0.000 0.000 0.000 0.000 0.000 0.140 0.140 0.140 0.140 0.657 0.657 0.657 0.657 0.000 0.000 0.000 0.000 0.017 0.017 0.017 0.017 0.000 0.000 0.000 0.000 0.000 0.000 0.000 0.000 0.000 0.000 0.000 0.000 0.001 0.001 0.001 0.001 0.054 0.054 0.054 0.054 0.110 0.110 0.110 0.110 0.000 0.000 0.000 0.000 0.000 0.000 0.000 0.000 0.000 0.000 0.000 0.000 0.000 0.000 0.000 0.000 0.001 0.001 0.001 0.001 0.001 0.001 0.001 0.001 0.004 0.004 0.004 0.004 0.004 0.004 0.004 0.004 6.244 6.244 6.244 6.244 6.244 6.244 6.244 6.244 
0.000 0.000 0.000 0.000 0.000 0.000 0.000 0.000 0.000 0.000 0.000 0.000 0.000 0.000 0.000 0.000 0.001 0.001 0.001 0.001 0.001 0.001 0.001 0.001 0.001 0.001 0.001 0.001 0.001 0.001 0.001 0.001 0.001 0.001 0.001 0.001 0.001 0.001 0.001 0.001 0.010 0.010 0.010 0.010 0.040 0.040 0.040 0.040 0.000 0.000 0.000 0.000 0.000 0.000 0.000 0.000 0.004 0.004 0.004 0.004 0.016 0.016 0.016 0.016 0.036 0.036 0.036 0.036 0.003 0.003 0.003 0.003 0.000 0.000 0.000 0.000 0.000 0.000 0.000 0.000 0.000 0.000 0.004 0.004 0.047 0.047 0.010 0.010 0.011 0.011 0.006 0.027 0.018 0.008 0.012 0.305 1.235 1.785 1.445 1.021 0.001 0.001 0.000 0.000 0.002 0.002 0.003 0.003 0.000 0.000 0.056 0.056 0.056 0.056 0.016 0.016 0.016 0.016 0.000 0.000 0.000 0.000 0.006 0.006 0.006 0.006 0.000 0.000 0.000 0.000 0.000 0.000 0.000 0.000 0.000 0.000 0.000 0.000 0.001 0.001 0.001 0.001 0.009 0.009 0.009 0.009 0.155 0.155 0.155 0.155 0.000 0.000 0.000 0.000 0.000 0.000 0.000 0.000 0.000 0.000 0.000 0.000 0.000 0.000 0.000 0.000 0.000 0.000 0.000 0.000 0.000 0.000 0.000 0.000 0.003 0.003 0.003 0.003 0.003 0.003 0.003 0.003 3.913 3.913 3.913 3.913 3.913 3.913 3.913 3.913 
0.000 0.000 0.000 0.000 0.000 0.000 0.000 0.000 0.000 0.000 0.000 0.000 0.000 0.000 0.000 0.000 0.000 0.000 0.000 0.000 0.000 0.000 0.000 0.000 0.001 0.001 0.001 0.001 0.001 0.001 0.001 0.001 0.001 0.001 0.001 0.001 0.001 0.001 0.001 0.001 0.008 0.008 0.008 0.008 0.023 0.023 0.023 0.023 0.000 0.000 0.000 0.000 0.000 0.000 0.000 0.000 0.002 0.002 0.002 0.002 0.004 0.004 0.004 0.004 0.048 0.048 0.048 0.048 0.002 0.002 0.002 0.002 0.000 0.000 0.000 0.000 0.000 0.000 0.000 0.000 0.000 0.000 0.011 0.011 0.022 0.022 0.010 0.010 0.004 0.004 0.004 0.004 0.009 0.008 0.013 0.016 0.021 1.348 1.768 0.686 0.007 0.007 0.003 0.003 0.006 0.006 0.000 0.000 0.001 0.001 0.026 0.026 0.026 0.026 0.004 0.004 0.004 0.004 0.001 0.001 0.001 0.001 0.001 0.001 0.001 0.001 0.000 0.000 0.000 0.000 0.000 0.000 0.000 0.000 0.000 0.000 0.000 0.000 0.001 0.001 0.001 0.001 0.006 0.006 0.006 0.006 0.165 0.165 0.165 0.165 0.000 0.000 0.000 0.000 0.000 0.000 0.000 0.000 0.000 0.000 0.000 0.000 0.000 0.000 0.000 0.000 0.000 0.000 0.000 0.000 0.000 0.000 0.000 0.000 0.003 0.003 0.003 0.003 0.003 0.003 0.003 0.003 0.644 0.644 0.644 0.644 0.644 0.644 0.644 0.644 
0.000 0.000 0.000 0.000 0.000 0.000 0.000 0.000 0.000 0.000 0.000 0.000 0.000 0.000 0.000 0.000 0.000 0.000 0.000 0.000 0.000 0.000 0.000 0.000 0.001 0.001 0.001 0.001 0.001 0.001 0.001 0.001 0.001 0.001 0.001 0.001 0.001 0.001 0.001 0.001 0.010 0.010 0.010 0.010 0.021 0.021 0.021 0.021 0.000 0.000 0.000 0.000 0.000 0.000 0.000 0.000 0.001 0.001 0.001 0.001 0.001 0.001 0.001 0.001 0.058 0.058 0.058 0.058 0.002 0.002 0.002 0.002 0.000 0.000 0.000 0.000 0.000 0.000 0.000 0.000 0.043 0.043 0.044 0.044 0.019 0.019 0.004 0.004 0.004 0.004 0.001 0.002 0.005 0.009 0.015 0.019 0.019 0.040 0.184 0.184 0.162 0.162 0.022 0.022 0.006 0.006 0.004 0.004 0.008 0.008 0.009 0.009 0.009 0.009 0.002 0.002 0.002 0.002 0.000 0.000 0.000 0.000 0.001 0.001 0.001 0.001 0.000 0.000 0.000 0.000 0.000 0.000 0.000 0.000 0.000 0.000 0.000 0.000 0.001 0.001 0.001 0.001 0.005 0.005 0.005 0.005 0.228 0.228 0.228 0.228 0.000 0.000 0.000 0.000 0.000 0.000 0.000 0.000 0.000 0.000 0.000 0.000 0.000 0.000 0.000 0.000 0.000 0.000 0.000 0.000 0.000 0.000 0.000 0.000 0.003 0.003 0.003 0.003 0.003 0.003 0.003 0.003 0.083 0.083 0.083 0.083 0.083 0.083 0.083 0.083 
0.000 0.000 0.000 0.000 0.000 0.000 0.000 0.000 0.000 0.000 0.000 0.000 0.000 0.000 0.000 0.000 0.000 0.000 0.000 0.000 0.000 0.000 0.000 0.000 0.002 0.002 0.002 0.002 0.002 0.002 0.002 0.002 0.001 0.001 0.001 0.001 0.001 0.001 0.001 0.001 0.015 0.015 0.015 0.015 0.030 0.030 0.030 0.030 0.000 0.000 0.000 0.000 0.000 0.000 0.000 0.000 0.001 0.001 0.001 0.001 0.001 0.001 0.001 0.001 0.070 0.070 0.070 0.070 0.003 0.003 0.003 0.003 0.000 0.000 0.000 0.000 0.000 0.000 0.000 0.000 0.047 0.047 0.055 0.055 0.000 0.000 0.000 0.000 0.000 0.000 0.000 0.001 0.006 0.015 0.019 0.023 0.024 0.023 0.021 0.086 0.436 0.436 0.016 0.016 0.006 0.006 0.006 0.006 0.008 0.008 0.004 0.004 0.004 0.004 0.002 0.002 0.002 0.002 0.000 0.000 0.000 0.000 0.002 0.002 0.002 0.002 0.000 0.000 0.000 0.000 0.000 0.000 0.000 0.000 0.000 0.000 0.000 0.000 0.001 0.001 0.001 0.001 0.004 0.004 0.004 0.004 0.236 0.236 0.236 0.236 0.000 0.000 0.000 0.000 0.000 0.000 0.000 0.000 0.000 0.000 0.000 0.000 0.000 0.000 0.000 0.000 0.000 0.000 0.000 0.000 0.000 0.000 0.000 0.000 0.003 0.003 0.003 0.003 0.003 0.003 0.003 0.003 0.067 0.067 0.067 0.067 0.067 0.067 0.067 0.067 
0.000 0.000 0.000 0.000 0.000 0.000 0.000 0.000 0.000 0.000 0.000 0.000 0.000 0.000 0.000 0.000 0.000 0.000 0.000 0.000 0.000 0.000 0.000 0.000 0.002 0.002 0.002 0.002 0.002 0.002 0.002 0.002 0.001 0.001 0.001 0.001 0.001 0.001 0.001 0.001 0.016 0.016 0.016 0.016 0.038 0.038 0.038 0.038 0.000 0.000 0.000 0.000 0.000 0.000 0.000 0.000 0.003 0.003 0.003 0.003 0.000 0.000 0.000 0.000 0.131 0.131 0.131 0.131 0.013 0.013 0.013 0.013 0.000 0.000 0.000 0.000 0.000 0.000 0.000 0.000 0.103 0.103 0.018 0.018 0.004 0.004 0.002 0.002 0.001 0.001 0.000 0.004 0.013 0.019 0.023 0.029 0.024 0.018 0.015 0.049 0.267 0.267 0.018 0.018 0.010 0.010 0.007 0.007 0.008 0.008 0.004 0.004 0.004 0.004 0.002 0.002 0.002 0.002 0.000 0.000 0.000 0.000 0.004 0.004 0.004 0.004 0.000 0.000 0.000 0.000 0.000 0.000 0.000 0.000 0.000 0.000 0.000 0.000 0.001 0.001 0.001 0.001 0.004 0.004 0.004 0.004 0.195 0.195 0.195 0.195 0.000 0.000 0.000 0.000 0.000 0.000 0.000 0.000 0.000 0.000 0.000 0.000 0.000 0.000 0.000 0.000 0.000 0.000 0.000 0.000 0.000 0.000 0.000 0.000 0.004 0.004 0.004 0.004 0.004 0.004 0.004 0.004 0.056 0.056 0.056 0.056 0.056 0.056 0.056 0.056 
0.000 0.000 0.000 0.000 0.000 0.000 0.000 0.000 0.001 0.001 0.001 0.001 0.001 0.001 0.001 0.001 0.003 0.003 0.003 0.003 0.003 0.003 0.003 0.003 0.005 0.005 0.005 0.005 0.005 0.005 0.005 0.005 0.003 0.003 0.003 0.003 0.003 0.003 0.003 0.003 0.017 0.017 0.017 0.017 0.064 0.064 0.064 0.064 0.000 0.000 0.000 0.000 0.000 0.000 0.000 0.000 0.002 0.002 0.002 0.002 0.003 0.003 0.003 0.003 0.091 0.091 0.091 0.091 0.195 0.195 0.195 0.195 0.000 0.000 0.000 0.000 0.001 0.001 0.001 0.001 0.101 0.101 0.015 0.015 0.007 0.007 0.006 0.006 0.005 0.005 0.003 0.008 0.019 0.026 0.027 0.027 0.021 0.022 0.021 0.072 0.071 0.071 0.029 0.029 0.017 0.017 0.009 0.009 0.009 0.009 0.003 0.003 0.003 0.003 0.000 0.000 0.000 0.000 0.001 0.001 0.001 0.001 0.011 0.011 0.011 0.011 0.000 0.000 0.000 0.000 0.000 0.000 0.000 0.000 0.000 0.000 0.000 0.000 0.002 0.002 0.002 0.002 0.005 0.005 0.005 0.005 0.220 0.220 0.220 0.220 0.002 0.002 0.002 0.002 0.002 0.002 0.002 0.002 0.000 0.000 0.000 0.000 0.000 0.000 0.000 0.000 0.001 0.001 0.001 0.001 0.001 0.001 0.001 0.001 0.012 0.012 0.012 0.012 0.012 0.012 0.012 0.012 0.037 0.037 0.037 0.037 0.037 0.037 0.037 0.037 
0.000 0.000 0.000 0.000 0.000 0.000 0.000 0.000 0.001 0.001 0.001 0.001 0.001 0.001 0.001 0.001 0.003 0.003 0.003 0.003 0.003 0.003 0.003 0.003 0.005 0.005 0.005 0.005 0.005 0.005 0.005 0.005 0.003 0.003 0.003 0.003 0.003 0.003 0.003 0.003 0.017 0.017 0.017 0.017 0.064 0.064 0.064 0.064 0.000 0.000 0.000 0.000 0.000 0.000 0.000 0.000 0.002 0.002 0.002 0.002 0.003 0.003 0.003 0.003 0.091 0.091 0.091 0.091 0.195 0.195 0.195 0.195 0.000 0.000 0.000 0.000 0.001 0.001 0.001 0.001 0.101 0.101 0.015 0.015 0.007 0.007 0.006 0.006 0.005 0.005 0.003 0.008 0.019 0.026 0.027 0.027 0.021 0.022 0.021 0.072 0.071 0.071 0.029 0.029 0.017 0.017 0.009 0.009 0.009 0.009 0.003 0.003 0.003 0.003 0.000 0.000 0.000 0.000 0.001 0.001 0.001 0.001 0.011 0.011 0.011 0.011 0.000 0.000 0.000 0.000 0.000 0.000 0.000 0.000 0.000 0.000 0.000 0.000 0.002 0.002 0.002 0.002 0.005 0.005 0.005 0.005 0.220 0.220 0.220 0.220 0.002 0.002 0.002 0.002 0.002 0.002 0.002 0.002 0.000 0.000 0.000 0.000 0.000 0.000 0.000 0.000 0.001 0.001 0.001 0.001 0.001 0.001 0.001 0.001 0.012 0.012 0.012 0.012 0.012 0.012 0.012 0.012 0.037 0.037 0.037 0.037 0.037 0.037 0.037 0.037 
0.000 0.000 0.000 0.000 0.000 0.000 0.000 0.000 0.001 0.001 0.001 0.001 0.001 0.001 0.001 0.001 0.005 0.005 0.005 0.005 0.005 0.005 0.005 0.005 0.005 0.005 0.005 0.005 0.005 0.005 0.005 0.005 0.005 0.005 0.005 0.005 0.005 0.005 0.005 0.005 3.999 3.999 3.999 3.999 6.498 6.498 6.498 6.498 0.001 0.001 0.001 0.001 0.000 0.000 0.000 0.000 0.002 0.002 0.002 0.002 0.003 0.003 0.003 0.003 0.078 0.078 0.078 0.078 2.476 2.476 2.476 2.476 0.109 0.109 0.109 0.109 0.047 0.047 0.047 0.047 0.055 0.055 0.065 0.065 0.065 0.065 0.049 0.049 0.046 0.046 0.029 0.027 0.034 0.035 0.028 0.021 0.021 0.043 0.039 0.090 0.039 0.039 0.039 0.039 0.023 0.023 0.010 0.010 0.013 0.013 0.001 0.001 0.001 0.001 0.000 0.000 0.000 0.000 0.001 0.001 0.001 0.001 0.027 0.027 0.027 0.027 0.001 0.001 0.001 0.001 0.000 0.000 0.000 0.000 0.000 0.000 0.000 0.000 0.000 0.000 0.000 0.000 0.005 0.005 0.005 0.005 0.273 0.273 0.273 0.273 0.002 0.002 0.002 0.002 0.002 0.002 0.002 0.002 0.000 0.000 0.000 0.000 0.000 0.000 0.000 0.000 0.001 0.001 0.001 0.001 0.001 0.001 0.001 0.001 0.023 0.023 0.023 0.023 0.023 0.023 0.023 0.023 0.021 0.021 0.021 0.021 0.021 0.021 0.021 0.021 
0.000 0.000 0.000 0.000 0.000 0.000 0.000 0.000 0.001 0.001 0.001 0.001 0.001 0.001 0.001 0.001 0.005 0.005 0.005 0.005 0.005 0.005 0.005 0.005 0.005 0.005 0.005 0.005 0.005 0.005 0.005 0.005 0.005 0.005 0.005 0.005 0.005 0.005 0.005 0.005 3.999 3.999 3.999 3.999 6.498 6.498 6.498 6.498 0.001 0.001 0.001 0.001 0.000 0.000 0.000 0.000 0.002 0.002 0.002 0.002 0.003 0.003 0.003 0.003 0.078 0.078 0.078 0.078 2.476 2.476 2.476 2.476 0.109 0.109 0.109 0.109 0.047 0.047 0.047 0.047 0.055 0.055 0.065 0.065 0.065 0.065 0.049 0.049 0.046 0.046 0.029 0.027 0.034 0.035 0.028 0.021 0.021 0.043 0.039 0.090 0.039 0.039 0.039 0.039 0.023 0.023 0.010 0.010 0.013 0.013 0.001 0.001 0.001 0.001 0.000 0.000 0.000 0.000 0.001 0.001 0.001 0.001 0.027 0.027 0.027 0.027 0.001 0.001 0.001 0.001 0.000 0.000 0.000 0.000 0.000 0.000 0.000 0.000 0.000 0.000 0.000 0.000 0.005 0.005 0.005 0.005 0.273 0.273 0.273 0.273 0.002 0.002 0.002 0.002 0.002 0.002 0.002 0.002 0.000 0.000 0.000 0.000 0.000 0.000 0.000 0.000 0.001 0.001 0.001 0.001 0.001 0.001 0.001 0.001 0.023 0.023 0.023 0.023 0.023 0.023 0.023 0.023 0.021 0.021 0.021 0.021 0.021 0.021 0.021 0.021 
0.000 0.000 0.000 0.000 0.000 0.000 0.000 0.000 0.001 0.001 0.001 0.001 0.001 0.001 0.001 0.001 0.005 0.005 0.005 0.005 0.005 0.005 0.005 0.005 0.004 0.004 0.004 0.004 0.004 0.004 0.004 0.004 0.003 0.003 0.003 0.003 0.003 0.003 0.003 0.003 7.179 7.179 7.179 7.179 8.452 8.452 8.452 8.452 0.004 0.004 0.004 0.004 0.002 0.002 0.002 0.002 0.004 0.004 0.004 0.004 0.004 0.004 0.004 0.004 0.068 0.068 0.068 0.068 0.100 0.100 0.100 0.100 0.002 0.002 0.002 0.002 0.005 0.005 0.005 0.005 0.004 0.004 0.004 0.004 0.010 0.010 0.066 0.066 0.167 0.167 0.057 0.046 0.067 0.045 0.027 0.028 0.017 0.052 0.010 0.020 0.046 0.046 0.032 0.032 0.027 0.027 0.016 0.016 0.009 0.009 0.001 0.001 0.001 0.001 0.000 0.000 0.000 0.000 0.001 0.001 0.001 0.001 0.010 0.010 0.010 0.010 0.010 0.010 0.010 0.010 0.005 0.005 0.005 0.005 0.000 0.000 0.000 0.000 0.000 0.000 0.000 0.000 0.006 0.006 0.006 0.006 0.071 0.071 0.071 0.071 0.003 0.003 0.003 0.003 0.003 0.003 0.003 0.003 0.000 0.000 0.000 0.000 0.000 0.000 0.000 0.000 0.000 0.000 0.000 0.000 0.000 0.000 0.000 0.000 0.032 0.032 0.032 0.032 0.032 0.032 0.032 0.032 0.004 0.004 0.004 0.004 0.004 0.004 0.004 0.004 
0.000 0.000 0.000 0.000 0.000 0.000 0.000 0.000 0.001 0.001 0.001 0.001 0.001 0.001 0.001 0.001 0.005 0.005 0.005 0.005 0.005 0.005 0.005 0.005 0.004 0.004 0.004 0.004 0.004 0.004 0.004 0.004 0.003 0.003 0.003 0.003 0.003 0.003 0.003 0.003 7.179 7.179 7.179 7.179 8.452 8.452 8.452 8.452 0.004 0.004 0.004 0.004 0.002 0.002 0.002 0.002 0.004 0.004 0.004 0.004 0.004 0.004 0.004 0.004 0.068 0.068 0.068 0.068 0.100 0.100 0.100 0.100 0.002 0.002 0.002 0.002 0.005 0.005 0.005 0.005 0.004 0.004 0.004 0.004 0.010 0.010 0.066 0.066 0.167 0.167 0.057 0.046 0.067 0.045 0.027 0.028 0.017 0.052 0.010 0.020 0.046 0.046 0.032 0.032 0.027 0.027 0.016 0.016 0.009 0.009 0.001 0.001 0.001 0.001 0.000 0.000 0.000 0.000 0.001 0.001 0.001 0.001 0.010 0.010 0.010 0.010 0.010 0.010 0.010 0.010 0.005 0.005 0.005 0.005 0.000 0.000 0.000 0.000 0.000 0.000 0.000 0.000 0.006 0.006 0.006 0.006 0.071 0.071 0.071 0.071 0.003 0.003 0.003 0.003 0.003 0.003 0.003 0.003 0.000 0.000 0.000 0.000 0.000 0.000 0.000 0.000 0.000 0.000 0.000 0.000 0.000 0.000 0.000 0.000 0.032 0.032 0.032 0.032 0.032 0.032 0.032 0.032 0.004 0.004 0.004 0.004 0.004 0.004 0.004 0.004 
0.000 0.000 0.000 0.000 0.000 0.000 0.000 0.000 0.001 0.001 0.001 0.001 0.001 0.001 0.001 0.001 0.005 0.005 0.005 0.005 0.005 0.005 0.005 0.005 0.003 0.003 0.003 0.003 0.003 0.003 0.003 0.003 0.003 0.003 0.003 0.003 0.003 0.003 0.003 0.003 0.113 0.113 0.113 0.113 0.004 0.004 0.004 0.004 0.000 0.000 0.000 0.000 0.003 0.003 0.003 0.003 0.017 0.017 0.017 0.017 0.038 0.038 0.038 0.038 0.077 0.077 0.077 0.077 0.002 0.002 0.002 0.002 0.001 0.001 0.001 0.001 0.005 0.005 0.005 0.005 0.010 0.010 0.005 0.005 0.004 0.004 0.005 0.005 0.010 0.010 0.032 0.069 0.115 0.002 0.003 0.008 0.000 0.004 0.005 0.021 0.040 0.040 0.049 0.049 0.033 0.033 0.018 0.018 0.004 0.004 0.000 0.000 0.000 0.000 0.000 0.000 0.000 0.000 0.000 0.000 0.000 0.000 0.003 0.003 0.003 0.003 0.007 0.007 0.007 0.007 0.010 0.010 0.010 0.010 0.004 0.004 0.004 0.004 0.004 0.004 0.004 0.004 0.010 0.010 0.010 0.010 0.034 0.034 0.034 0.034 0.004 0.004 0.004 0.004 0.004 0.004 0.004 0.004 0.000 0.000 0.000 0.000 0.000 0.000 0.000 0.000 0.001 0.001 0.001 0.001 0.001 0.001 0.001 0.001 0.027 0.027 0.027 0.027 0.027 0.027 0.027 0.027 0.004 0.004 0.004 0.004 0.004 0.004 0.004 0.004 
0.000 0.000 0.000 0.000 0.000 0.000 0.000 0.000 0.001 0.001 0.001 0.001 0.001 0.001 0.001 0.001 0.005 0.005 0.005 0.005 0.005 0.005 0.005 0.005 0.003 0.003 0.003 0.003 0.003 0.003 0.003 0.003 0.003 0.003 0.003 0.003 0.003 0.003 0.003 0.003 0.113 0.113 0.113 0.113 0.004 0.004 0.004 0.004 0.000 0.000 0.000 0.000 0.003 0.003 0.003 0.003 0.017 0.017 0.017 0.017 0.038 0.038 0.038 0.038 0.077 0.077 0.077 0.077 0.002 0.002 0.002 0.002 0.001 0.001 0.001 0.001 0.005 0.005 0.005 0.005 0.010 0.010 0.005 0.005 0.004 0.004 0.005 0.005 0.010 0.010 0.032 0.069 0.115 0.002 0.003 0.008 0.000 0.004 0.005 0.021 0.040 0.040 0.049 0.049 0.033 0.033 0.018 0.018 0.004 0.004 0.000 0.000 0.000 0.000 0.000 0.000 0.000 0.000 0.000 0.000 0.000 0.000 0.003 0.003 0.003 0.003 0.007 0.007 0.007 0.007 0.010 0.010 0.010 0.010 0.004 0.004 0.004 0.004 0.004 0.004 0.004 0.004 0.010 0.010 0.010 0.010 0.034 0.034 0.034 0.034 0.004 0.004 0.004 0.004 0.004 0.004 0.004 0.004 0.000 0.000 0.000 0.000 0.000 0.000 0.000 0.000 0.001 0.001 0.001 0.001 0.001 0.001 0.001 0.001 0.027 0.027 0.027 0.027 0.027 0.027 0.027 0.027 0.004 0.004 0.004 0.004 0.004 0.004 0.004 0.004 
0.000 0.000 0.000 0.000 0.000 0.000 0.000 0.000 0.000 0.000 0.000 0.000 0.000 0.000 0.000 0.000 0.004 0.004 0.004 0.004 0.004 0.004 0.004 0.004 0.003 0.003 0.003 0.003 0.003 0.003 0.003 0.003 0.004 0.004 0.004 0.004 0.004 0.004 0.004 0.004 0.072 0.072 0.072 0.072 0.002 0.002 0.002 0.002 0.000 0.000 0.000 0.000 0.002 0.002 0.002 0.002 0.045 0.045 0.045 0.045 0.076 0.076 0.076 0.076 0.039 0.039 0.039 0.039 0.000 0.000 0.000 0.000 0.001 0.001 0.001 0.001 0.005 0.005 0.005 0.005 0.015 0.015 0.003 0.003 0.005 0.005 0.005 0.005 0.004 0.004 0.002 0.002 0.000 0.004 0.002 0.003 0.002 0.005 0.004 0.022 0.050 0.050 0.050 0.050 0.030 0.030 0.019 0.019 0.004 0.004 0.001 0.001 0.001 0.001 0.000 0.000 0.000 0.000 0.001 0.001 0.001 0.001 0.003 0.003 0.003 0.003 0.006 0.006 0.006 0.006 0.021 0.021 0.021 0.021 0.016 0.016 0.016 0.016 0.012 0.012 0.012 0.012 0.014 0.014 0.014 0.014 0.016 0.016 0.016 0.016 0.008 0.008 0.008 0.008 0.008 0.008 0.008 0.008 0.000 0.000 0.000 0.000 0.000 0.000 0.000 0.000 0.002 0.002 0.002 0.002 0.002 0.002 0.002 0.002 0.019 0.019 0.019 0.019 0.019 0.019 0.019 0.019 0.003 0.003 0.003 0.003 0.003 0.003 0.003 0.003 
0.000 0.000 0.000 0.000 0.000 0.000 0.000 0.000 0.000 0.000 0.000 0.000 0.000 0.000 0.000 0.000 0.004 0.004 0.004 0.004 0.004 0.004 0.004 0.004 0.003 0.003 0.003 0.003 0.003 0.003 0.003 0.003 0.004 0.004 0.004 0.004 0.004 0.004 0.004 0.004 0.072 0.072 0.072 0.072 0.002 0.002 0.002 0.002 0.000 0.000 0.000 0.000 0.002 0.002 0.002 0.002 0.045 0.045 0.045 0.045 0.076 0.076 0.076 0.076 0.039 0.039 0.039 0.039 0.000 0.000 0.000 0.000 0.001 0.001 0.001 0.001 0.005 0.005 0.005 0.005 0.015 0.015 0.003 0.003 0.005 0.005 0.005 0.005 0.004 0.004 0.002 0.002 0.000 0.004 0.002 0.003 0.002 0.005 0.004 0.022 0.050 0.050 0.050 0.050 0.030 0.030 0.019 0.019 0.004 0.004 0.001 0.001 0.001 0.001 0.000 0.000 0.000 0.000 0.001 0.001 0.001 0.001 0.003 0.003 0.003 0.003 0.006 0.006 0.006 0.006 0.021 0.021 0.021 0.021 0.016 0.016 0.016 0.016 0.012 0.012 0.012 0.012 0.014 0.014 0.014 0.014 0.016 0.016 0.016 0.016 0.008 0.008 0.008 0.008 0.008 0.008 0.008 0.008 0.000 0.000 0.000 0.000 0.000 0.000 0.000 0.000 0.002 0.002 0.002 0.002 0.002 0.002 0.002 0.002 0.019 0.019 0.019 0.019 0.019 0.019 0.019 0.019 0.003 0.003 0.003 0.003 0.003 0.003 0.003 0.003 
0.243 0.243 0.243 0.243 0.243 0.243 0.243 0.243 0.000 0.000 0.000 0.000 0.000 0.000 0.000 0.000 0.002 0.002 0.002 0.002 0.002 0.002 0.002 0.002 0.004 0.004 0.004 0.004 0.004 0.004 0.004 0.004 0.009 0.009 0.009 0.009 0.009 0.009 0.009 0.009 0.050 0.050 0.050 0.050 0.004 0.004 0.004 0.004 0.000 0.000 0.000 0.000 0.004 0.004 0.004 0.004 0.023 0.023 0.023 0.023 0.083 0.083 0.083 0.083 0.002 0.002 0.002 0.002 0.000 0.000 0.000 0.000 0.001 0.001 0.001 0.001 0.005 0.005 0.005 0.005 0.007 0.007 0.008 0.008 0.007 0.007 0.007 0.007 0.008 0.008 0.003 0.002 0.001 0.001 0.001 0.002 0.002 0.002 0.004 0.006 0.043 0.043 0.044 0.044 0.034 0.034 0.027 0.027 0.007 0.007 0.002 0.002 0.002 0.002 0.000 0.000 0.000 0.000 0.002 0.002 0.002 0.002 0.005 0.005 0.005 0.005 0.021 0.021 0.021 0.021 2.381 2.381 2.381 2.381 3.366 3.366 3.366 3.366 1.650 1.650 1.650 1.650 0.010 0.010 0.010 0.010 0.002 0.002 0.002 0.002 0.010 0.010 0.010 0.010 0.010 0.010 0.010 0.010 0.000 0.000 0.000 0.000 0.000 0.000 0.000 0.000 0.001 0.001 0.001 0.001 0.001 0.001 0.001 0.001 0.008 0.008 0.008 0.008 0.008 0.008 0.008 0.008 0.002 0.002 0.002 0.002 0.002 0.002 0.002 0.002 
0.243 0.243 0.243 0.243 0.243 0.243 0.243 0.243 0.000 0.000 0.000 0.000 0.000 0.000 0.000 0.000 0.002 0.002 0.002 0.002 0.002 0.002 0.002 0.002 0.004 0.004 0.004 0.004 0.004 0.004 0.004 0.004 0.009 0.009 0.009 0.009 0.009 0.009 0.009 0.009 0.050 0.050 0.050 0.050 0.004 0.004 0.004 0.004 0.000 0.000 0.000 0.000 0.004 0.004 0.004 0.004 0.023 0.023 0.023 0.023 0.083 0.083 0.083 0.083 0.002 0.002 0.002 0.002 0.000 0.000 0.000 0.000 0.001 0.001 0.001 0.001 0.005 0.005 0.005 0.005 0.007 0.007 0.008 0.008 0.007 0.007 0.007 0.007 0.008 0.008 0.003 0.002 0.001 0.001 0.001 0.002 0.002 0.002 0.004 0.006 0.043 0.043 0.044 0.044 0.034 0.034 0.027 0.027 0.007 0.007 0.002 0.002 0.002 0.002 0.000 0.000 0.000 0.000 0.002 0.002 0.002 0.002 0.005 0.005 0.005 0.005 0.021 0.021 0.021 0.021 2.381 2.381 2.381 2.381 3.366 3.366 3.366 3.366 1.650 1.650 1.650 1.650 0.010 0.010 0.010 0.010 0.002 0.002 0.002 0.002 0.010 0.010 0.010 0.010 0.010 0.010 0.010 0.010 0.000 0.000 0.000 0.000 0.000 0.000 0.000 0.000 0.001 0.001 0.001 0.001 0.001 0.001 0.001 0.001 0.008 0.008 0.008 0.008 0.008 0.008 0.008 0.008 0.002 0.002 0.002 0.002 0.002 0.002 0.002 0.002 
0.243 0.243 0.243 0.243 0.243 0.243 0.243 0.243 0.000 0.000 0.000 0.000 0.000 0.000 0.000 0.000 0.002 0.002 0.002 0.002 0.002 0.002 0.002 0.002 0.004 0.004 0.004 0.004 0.004 0.004 0.004 0.004 0.009 0.009 0.009 0.009 0.009 0.009 0.009 0.009 0.050 0.050 0.050 0.050 0.004 0.004 0.004 0.004 0.000 0.000 0.000 0.000 0.004 0.004 0.004 0.004 0.023 0.023 0.023 0.023 0.083 0.083 0.083 0.083 0.002 0.002 0.002 0.002 0.000 0.000 0.000 0.000 0.001 0.001 0.001 0.001 0.005 0.005 0.005 0.005 0.007 0.007 0.008 0.008 0.007 0.007 0.007 0.007 0.008 0.008 0.003 0.002 0.001 0.001 0.001 0.002 0.002 0.002 0.004 0.006 0.043 0.043 0.044 0.044 0.034 0.034 0.027 0.027 0.007 0.007 0.002 0.002 0.002 0.002 0.000 0.000 0.000 0.000 0.002 0.002 0.002 0.002 0.005 0.005 0.005 0.005 0.021 0.021 0.021 0.021 2.381 2.381 2.381 2.381 3.366 3.366 3.366 3.366 1.650 1.650 1.650 1.650 0.010 0.010 0.010 0.010 0.002 0.002 0.002 0.002 0.010 0.010 0.010 0.010 0.010 0.010 0.010 0.010 0.000 0.000 0.000 0.000 0.000 0.000 0.000 0.000 0.001 0.001 0.001 0.001 0.001 0.001 0.001 0.001 0.008 0.008 0.008 0.008 0.008 0.008 0.008 0.008 0.002 0.002 0.002 0.002 0.002 0.002 0.002 0.002 
0.243 0.243 0.243 0.243 0.243 0.243 0.243 0.243 0.000 0.000 0.000 0.000 0.000 0.000 0.000 0.000 0.002 0.002 0.002 0.002 0.002 0.002 0.002 0.002 0.004 0.004 0.004 0.004 0.004 0.004 0.004 0.004 0.009 0.009 0.009 0.009 0.009 0.009 0.009 0.009 0.050 0.050 0.050 0.050 0.004 0.004 0.004 0.004 0.000 0.000 0.000 0.000 0.004 0.004 0.004 0.004 0.023 0.023 0.023 0.023 0.083 0.083 0.083 0.083 0.002 0.002 0.002 0.002 0.000 0.000 0.000 0.000 0.001 0.001 0.001 0.001 0.005 0.005 0.005 0.005 0.007 0.007 0.008 0.008 0.007 0.007 0.007 0.007 0.008 0.008 0.003 0.002 0.001 0.001 0.001 0.002 0.002 0.002 0.004 0.006 0.043 0.043 0.044 0.044 0.034 0.034 0.027 0.027 0.007 0.007 0.002 0.002 0.002 0.002 0.000 0.000 0.000 0.000 0.002 0.002 0.002 0.002 0.005 0.005 0.005 0.005 0.021 0.021 0.021 0.021 2.381 2.381 2.381 2.381 3.366 3.366 3.366 3.366 1.650 1.650 1.650 1.650 0.010 0.010 0.010 0.010 0.002 0.002 0.002 0.002 0.010 0.010 0.010 0.010 0.010 0.010 0.010 0.010 0.000 0.000 0.000 0.000 0.000 0.000 0.000 0.000 0.001 0.001 0.001 0.001 0.001 0.001 0.001 0.001 0.008 0.008 0.008 0.008 0.008 0.008 0.008 0.008 0.002 0.002 0.002 0.002 0.002 0.002 0.002 0.002 
0.015 0.015 0.015 0.015 0.015 0.015 0.015 0.015 0.000 0.000 0.000 0.000 0.000 0.000 0.000 0.000 0.000 0.000 0.000 0.000 0.000 0.000 0.000 0.000 0.009 0.009 0.009 0.009 0.009 0.009 0.009 0.009 0.015 0.015 0.015 0.015 0.015 0.015 0.015 0.015 0.043 0.043 0.043 0.043 0.004 0.004 0.004 0.004 0.000 0.000 0.000 0.000 0.004 0.004 0.004 0.004 0.017 0.017 0.017 0.017 0.046 0.046 0.046 0.046 0.002 0.002 0.002 0.002 0.000 0.000 0.000 0.000 0.000 0.000 0.000 0.000 0.002 0.002 0.002 0.002 0.004 0.004 0.002 0.002 0.004 0.004 0.005 0.005 0.008 0.008 0.004 0.003 0.003 0.002 0.002 0.003 0.001 0.001 0.002 0.005 0.025 0.025 0.031 0.031 0.034 0.034 0.032 0.032 0.010 0.010 0.003 0.003 0.003 0.003 0.000 0.000 0.000 0.000 0.002 0.002 0.002 0.002 0.003 0.003 0.003 0.003 0.003 0.003 0.003 0.003 0.003 0.003 0.003 0.003 0.003 0.003 0.003 0.003 0.012 0.012 0.012 0.012 0.008 0.008 0.008 0.008 0.000 0.000 0.000 0.000 0.006 0.006 0.006 0.006 0.006 0.006 0.006 0.006 0.006 0.006 0.006 0.006 0.006 0.006 0.006 0.006 0.004 0.004 0.004 0.004 0.004 0.004 0.004 0.004 0.017 0.017 0.017 0.017 0.017 0.017 0.017 0.017 0.000 0.000 0.000 0.000 0.000 0.000 0.000 0.000 
0.015 0.015 0.015 0.015 0.015 0.015 0.015 0.015 0.000 0.000 0.000 0.000 0.000 0.000 0.000 0.000 0.000 0.000 0.000 0.000 0.000 0.000 0.000 0.000 0.009 0.009 0.009 0.009 0.009 0.009 0.009 0.009 0.015 0.015 0.015 0.015 0.015 0.015 0.015 0.015 0.043 0.043 0.043 0.043 0.004 0.004 0.004 0.004 0.000 0.000 0.000 0.000 0.004 0.004 0.004 0.004 0.017 0.017 0.017 0.017 0.046 0.046 0.046 0.046 0.002 0.002 0.002 0.002 0.000 0.000 0.000 0.000 0.000 0.000 0.000 0.000 0.002 0.002 0.002 0.002 0.004 0.004 0.002 0.002 0.004 0.004 0.005 0.005 0.008 0.008 0.004 0.003 0.003 0.002 0.002 0.003 0.001 0.001 0.002 0.005 0.025 0.025 0.031 0.031 0.034 0.034 0.032 0.032 0.010 0.010 0.003 0.003 0.003 0.003 0.000 0.000 0.000 0.000 0.002 0.002 0.002 0.002 0.003 0.003 0.003 0.003 0.003 0.003 0.003 0.003 0.003 0.003 0.003 0.003 0.003 0.003 0.003 0.003 0.012 0.012 0.012 0.012 0.008 0.008 0.008 0.008 0.000 0.000 0.000 0.000 0.006 0.006 0.006 0.006 0.006 0.006 0.006 0.006 0.006 0.006 0.006 0.006 0.006 0.006 0.006 0.006 0.004 0.004 0.004 0.004 0.004 0.004 0.004 0.004 0.017 0.017 0.017 0.017 0.017 0.017 0.017 0.017 0.000 0.000 0.000 0.000 0.000 0.000 0.000 0.000 
0.015 0.015 0.015 0.015 0.015 0.015 0.015 0.015 0.000 0.000 0.000 0.000 0.000 0.000 0.000 0.000 0.000 0.000 0.000 0.000 0.000 0.000 0.000 0.000 0.009 0.009 0.009 0.009 0.009 0.009 0.009 0.009 0.015 0.015 0.015 0.015 0.015 0.015 0.015 0.015 0.043 0.043 0.043 0.043 0.004 0.004 0.004 0.004 0.000 0.000 0.000 0.000 0.004 0.004 0.004 0.004 0.017 0.017 0.017 0.017 0.046 0.046 0.046 0.046 0.002 0.002 0.002 0.002 0.000 0.000 0.000 0.000 0.000 0.000 0.000 0.000 0.002 0.002 0.002 0.002 0.004 0.004 0.002 0.002 0.004 0.004 0.005 0.005 0.008 0.008 0.004 0.003 0.003 0.002 0.002 0.003 0.001 0.001 0.002 0.005 0.025 0.025 0.031 0.031 0.034 0.034 0.032 0.032 0.010 0.010 0.003 0.003 0.003 0.003 0.000 0.000 0.000 0.000 0.002 0.002 0.002 0.002 0.003 0.003 0.003 0.003 0.003 0.003 0.003 0.003 0.003 0.003 0.003 0.003 0.003 0.003 0.003 0.003 0.012 0.012 0.012 0.012 0.008 0.008 0.008 0.008 0.000 0.000 0.000 0.000 0.006 0.006 0.006 0.006 0.006 0.006 0.006 0.006 0.006 0.006 0.006 0.006 0.006 0.006 0.006 0.006 0.004 0.004 0.004 0.004 0.004 0.004 0.004 0.004 0.017 0.017 0.017 0.017 0.017 0.017 0.017 0.017 0.000 0.000 0.000 0.000 0.000 0.000 0.000 0.000 
0.015 0.015 0.015 0.015 0.015 0.015 0.015 0.015 0.000 0.000 0.000 0.000 0.000 0.000 0.000 0.000 0.000 0.000 0.000 0.000 0.000 0.000 0.000 0.000 0.009 0.009 0.009 0.009 0.009 0.009 0.009 0.009 0.015 0.015 0.015 0.015 0.015 0.015 0.015 0.015 0.043 0.043 0.043 0.043 0.004 0.004 0.004 0.004 0.000 0.000 0.000 0.000 0.004 0.004 0.004 0.004 0.017 0.017 0.017 0.017 0.046 0.046 0.046 0.046 0.002 0.002 0.002 0.002 0.000 0.000 0.000 0.000 0.000 0.000 0.000 0.000 0.002 0.002 0.002 0.002 0.004 0.004 0.002 0.002 0.004 0.004 0.005 0.005 0.008 0.008 0.004 0.003 0.003 0.002 0.002 0.003 0.001 0.001 0.002 0.005 0.025 0.025 0.031 0.031 0.034 0.034 0.032 0.032 0.010 0.010 0.003 0.003 0.003 0.003 0.000 0.000 0.000 0.000 0.002 0.002 0.002 0.002 0.003 0.003 0.003 0.003 0.003 0.003 0.003 0.003 0.003 0.003 0.003 0.003 0.003 0.003 0.003 0.003 0.012 0.012 0.012 0.012 0.008 0.008 0.008 0.008 0.000 0.000 0.000 0.000 0.006 0.006 0.006 0.006 0.006 0.006 0.006 0.006 0.006 0.006 0.006 0.006 0.006 0.006 0.006 0.006 0.004 0.004 0.004 0.004 0.004 0.004 0.004 0.004 0.017 0.017 0.017 0.017 0.017 0.017 0.017 0.017 0.000 0.000 0.000 0.000 0.000 0.000 0.000 0.000 
0.004 0.004 0.004 0.004 0.004 0.004 0.004 0.004 0.011 0.011 0.011 0.011 0.011 0.011 0.011 0.011 0.034 0.034 0.034 0.034 0.034 0.034 0.034 0.034 0.021 0.021 0.021 0.021 0.021 0.021 0.021 0.021 0.027 0.027 0.027 0.027 0.027 0.027 0.027 0.027 0.028 0.028 0.028 0.028 0.004 0.004 0.004 0.004 0.000 0.000 0.000 0.000 0.004 0.004 0.004 0.004 0.013 0.013 0.013 0.013 0.025 0.025 0.025 0.025 0.002 0.002 0.002 0.002 0.000 0.000 0.000 0.000 0.000 0.000 0.000 0.000 0.001 0.001 0.001 0.001 0.002 0.002 0.002 0.002 0.002 0.002 0.004 0.004 0.005 0.005 0.003 0.001 0.001 0.001 0.001 0.001 0.001 0.000 0.000 0.004 0.017 0.017 0.027 0.027 0.033 0.033 0.041 0.041 0.011 0.011 0.006 0.006 0.006 0.006 0.008 0.008 0.008 0.008 0.002 0.002 0.002 0.002 0.001 0.001 0.001 0.001 0.000 0.000 0.000 0.000 0.000 0.000 0.000 0.000 0.000 0.000 0.000 0.000 0.001 0.001 0.001 0.001 0.007 0.007 0.007 0.007 0.000 0.000 0.000 0.000 0.008 0.008 0.008 0.008 0.008 0.008 0.008 0.008 0.018 0.018 0.018 0.018 0.018 0.018 0.018 0.018 0.034 0.034 0.034 0.034 0.034 0.034 0.034 0.034 3.089 3.089 3.089 3.089 3.089 3.089 3.089 3.089 0.004 0.004 0.004 0.004 0.004 0.004 0.004 0.004 
0.004 0.004 0.004 0.004 0.004 0.004 0.004 0.004 0.011 0.011 0.011 0.011 0.011 0.011 0.011 0.011 0.034 0.034 0.034 0.034 0.034 0.034 0.034 0.034 0.021 0.021 0.021 0.021 0.021 0.021 0.021 0.021 0.027 0.027 0.027 0.027 0.027 0.027 0.027 0.027 0.028 0.028 0.028 0.028 0.004 0.004 0.004 0.004 0.000 0.000 0.000 0.000 0.004 0.004 0.004 0.004 0.013 0.013 0.013 0.013 0.025 0.025 0.025 0.025 0.002 0.002 0.002 0.002 0.000 0.000 0.000 0.000 0.000 0.000 0.000 0.000 0.001 0.001 0.001 0.001 0.002 0.002 0.002 0.002 0.002 0.002 0.004 0.004 0.005 0.005 0.003 0.001 0.001 0.001 0.001 0.001 0.001 0.000 0.000 0.004 0.017 0.017 0.027 0.027 0.033 0.033 0.041 0.041 0.011 0.011 0.006 0.006 0.006 0.006 0.008 0.008 0.008 0.008 0.002 0.002 0.002 0.002 0.001 0.001 0.001 0.001 0.000 0.000 0.000 0.000 0.000 0.000 0.000 0.000 0.000 0.000 0.000 0.000 0.001 0.001 0.001 0.001 0.007 0.007 0.007 0.007 0.000 0.000 0.000 0.000 0.008 0.008 0.008 0.008 0.008 0.008 0.008 0.008 0.018 0.018 0.018 0.018 0.018 0.018 0.018 0.018 0.034 0.034 0.034 0.034 0.034 0.034 0.034 0.034 3.089 3.089 3.089 3.089 3.089 3.089 3.089 3.089 0.004 0.004 0.004 0.004 0.004 0.004 0.004 0.004 
0.004 0.004 0.004 0.004 0.004 0.004 0.004 0.004 0.011 0.011 0.011 0.011 0.011 0.011 0.011 0.011 0.034 0.034 0.034 0.034 0.034 0.034 0.034 0.034 0.021 0.021 0.021 0.021 0.021 0.021 0.021 0.021 0.027 0.027 0.027 0.027 0.027 0.027 0.027 0.027 0.028 0.028 0.028 0.028 0.004 0.004 0.004 0.004 0.000 0.000 0.000 0.000 0.004 0.004 0.004 0.004 0.013 0.013 0.013 0.013 0.025 0.025 0.025 0.025 0.002 0.002 0.002 0.002 0.000 0.000 0.000 0.000 0.000 0.000 0.000 0.000 0.001 0.001 0.001 0.001 0.002 0.002 0.002 0.002 0.002 0.002 0.004 0.004 0.005 0.005 0.003 0.001 0.001 0.001 0.001 0.001 0.001 0.000 0.000 0.004 0.017 0.017 0.027 0.027 0.033 0.033 0.041 0.041 0.011 0.011 0.006 0.006 0.006 0.006 0.008 0.008 0.008 0.008 0.002 0.002 0.002 0.002 0.001 0.001 0.001 0.001 0.000 0.000 0.000 0.000 0.000 0.000 0.000 0.000 0.000 0.000 0.000 0.000 0.001 0.001 0.001 0.001 0.007 0.007 0.007 0.007 0.000 0.000 0.000 0.000 0.008 0.008 0.008 0.008 0.008 0.008 0.008 0.008 0.018 0.018 0.018 0.018 0.018 0.018 0.018 0.018 0.034 0.034 0.034 0.034 0.034 0.034 0.034 0.034 3.089 3.089 3.089 3.089 3.089 3.089 3.089 3.089 0.004 0.004 0.004 0.004 0.004 0.004 0.004 0.004 
0.004 0.004 0.004 0.004 0.004 0.004 0.004 0.004 0.011 0.011 0.011 0.011 0.011 0.011 0.011 0.011 0.034 0.034 0.034 0.034 0.034 0.034 0.034 0.034 0.021 0.021 0.021 0.021 0.021 0.021 0.021 0.021 0.027 0.027 0.027 0.027 0.027 0.027 0.027 0.027 0.028 0.028 0.028 0.028 0.004 0.004 0.004 0.004 0.000 0.000 0.000 0.000 0.004 0.004 0.004 0.004 0.013 0.013 0.013 0.013 0.025 0.025 0.025 0.025 0.002 0.002 0.002 0.002 0.000 0.000 0.000 0.000 0.000 0.000 0.000 0.000 0.001 0.001 0.001 0.001 0.002 0.002 0.002 0.002 0.002 0.002 0.004 0.004 0.005 0.005 0.003 0.001 0.001 0.001 0.001 0.001 0.001 0.000 0.000 0.004 0.017 0.017 0.027 0.027 0.033 0.033 0.041 0.041 0.011 0.011 0.006 0.006 0.006 0.006 0.008 0.008 0.008 0.008 0.002 0.002 0.002 0.002 0.001 0.001 0.001 0.001 0.000 0.000 0.000 0.000 0.000 0.000 0.000 0.000 0.000 0.000 0.000 0.000 0.001 0.001 0.001 0.001 0.007 0.007 0.007 0.007 0.000 0.000 0.000 0.000 0.008 0.008 0.008 0.008 0.008 0.008 0.008 0.008 0.018 0.018 0.018 0.018 0.018 0.018 0.018 0.018 0.034 0.034 0.034 0.034 0.034 0.034 0.034 0.034 3.089 3.089 3.089 3.089 3.089 3.089 3.089 3.089 0.004 0.004 0.004 0.004 0.004 0.004 0.004 0.004 
0.010 0.010 0.010 0.010 0.010 0.010 0.010 0.010 0.015 0.015 0.015 0.015 0.015 0.015 0.015 0.015 0.019 0.019 0.019 0.019 0.019 0.019 0.019 0.019 0.025 0.025 0.025 0.025 0.025 0.025 0.025 0.025 0.025 0.025 0.025 0.025 0.025 0.025 0.025 0.025 0.008 0.008 0.008 0.008 0.005 0.005 0.005 0.005 0.003 0.003 0.003 0.003 0.008 0.008 0.008 0.008 0.011 0.011 0.011 0.011 0.015 0.015 0.015 0.015 0.002 0.002 0.002 0.002 0.000 0.000 0.000 0.000 0.000 0.000 0.000 0.000 0.002 0.002 0.002 0.002 0.004 0.004 0.004 0.004 0.003 0.003 0.003 0.003 0.003 0.003 0.000 0.000 0.000 0.000 0.000 0.000 0.000 0.000 0.000 0.000 0.012 0.012 0.032 0.032 0.038 0.038 0.054 0.054 0.016 0.016 0.006 0.006 0.006 0.006 0.012 0.012 0.012 0.012 0.000 0.000 0.000 0.000 0.000 0.000 0.000 0.000 0.000 0.000 0.000 0.000 0.000 0.000 0.000 0.000 0.000 0.000 0.000 0.000 0.000 0.000 0.000 0.000 0.003 0.003 0.003 0.003 0.003 0.003 0.003 0.003 0.059 0.059 0.059 0.059 0.059 0.059 0.059 0.059 0.039 0.039 0.039 0.039 0.039 0.039 0.039 0.039 0.079 0.079 0.079 0.079 0.079 0.079 0.079 0.079 9.086 9.086 9.086 9.086 9.086 9.086 9.086 9.086 0.009 0.009 0.009 0.009 0.009 0.009 0.009 0.009 
0.010 0.010 0.010 0.010 0.010 0.010 0.010 0.010 0.015 0.015 0.015 0.015 0.015 0.015 0.015 0.015 0.019 0.019 0.019 0.019 0.019 0.019 0.019 0.019 0.025 0.025 0.025 0.025 0.025 0.025 0.025 0.025 0.025 0.025 0.025 0.025 0.025 0.025 0.025 0.025 0.008 0.008 0.008 0.008 0.005 0.005 0.005 0.005 0.003 0.003 0.003 0.003 0.008 0.008 0.008 0.008 0.011 0.011 0.011 0.011 0.015 0.015 0.015 0.015 0.002 0.002 0.002 0.002 0.000 0.000 0.000 0.000 0.000 0.000 0.000 0.000 0.002 0.002 0.002 0.002 0.004 0.004 0.004 0.004 0.003 0.003 0.003 0.003 0.003 0.003 0.000 0.000 0.000 0.000 0.000 0.000 0.000 0.000 0.000 0.000 0.012 0.012 0.032 0.032 0.038 0.038 0.054 0.054 0.016 0.016 0.006 0.006 0.006 0.006 0.012 0.012 0.012 0.012 0.000 0.000 0.000 0.000 0.000 0.000 0.000 0.000 0.000 0.000 0.000 0.000 0.000 0.000 0.000 0.000 0.000 0.000 0.000 0.000 0.000 0.000 0.000 0.000 0.003 0.003 0.003 0.003 0.003 0.003 0.003 0.003 0.059 0.059 0.059 0.059 0.059 0.059 0.059 0.059 0.039 0.039 0.039 0.039 0.039 0.039 0.039 0.039 0.079 0.079 0.079 0.079 0.079 0.079 0.079 0.079 9.086 9.086 9.086 9.086 9.086 9.086 9.086 9.086 0.009 0.009 0.009 0.009 0.009 0.009 0.009 0.009 
0.010 0.010 0.010 0.010 0.010 0.010 0.010 0.010 0.015 0.015 0.015 0.015 0.015 0.015 0.015 0.015 0.019 0.019 0.019 0.019 0.019 0.019 0.019 0.019 0.025 0.025 0.025 0.025 0.025 0.025 0.025 0.025 0.025 0.025 0.025 0.025 0.025 0.025 0.025 0.025 0.008 0.008 0.008 0.008 0.005 0.005 0.005 0.005 0.003 0.003 0.003 0.003 0.008 0.008 0.008 0.008 0.011 0.011 0.011 0.011 0.015 0.015 0.015 0.015 0.002 0.002 0.002 0.002 0.000 0.000 0.000 0.000 0.000 0.000 0.000 0.000 0.002 0.002 0.002 0.002 0.004 0.004 0.004 0.004 0.003 0.003 0.003 0.003 0.003 0.003 0.000 0.000 0.000 0.000 0.000 0.000 0.000 0.000 0.000 0.000 0.012 0.012 0.032 0.032 0.038 0.038 0.054 0.054 0.016 0.016 0.006 0.006 0.006 0.006 0.012 0.012 0.012 0.012 0.000 0.000 0.000 0.000 0.000 0.000 0.000 0.000 0.000 0.000 0.000 0.000 0.000 0.000 0.000 0.000 0.000 0.000 0.000 0.000 0.000 0.000 0.000 0.000 0.003 0.003 0.003 0.003 0.003 0.003 0.003 0.003 0.059 0.059 0.059 0.059 0.059 0.059 0.059 0.059 0.039 0.039 0.039 0.039 0.039 0.039 0.039 0.039 0.079 0.079 0.079 0.079 0.079 0.079 0.079 0.079 9.086 9.086 9.086 9.086 9.086 9.086 9.086 9.086 0.009 0.009 0.009 0.009 0.009 0.009 0.009 0.009 
0.010 0.010 0.010 0.010 0.010 0.010 0.010 0.010 0.015 0.015 0.015 0.015 0.015 0.015 0.015 0.015 0.019 0.019 0.019 0.019 0.019 0.019 0.019 0.019 0.025 0.025 0.025 0.025 0.025 0.025 0.025 0.025 0.025 0.025 0.025 0.025 0.025 0.025 0.025 0.025 0.008 0.008 0.008 0.008 0.005 0.005 0.005 0.005 0.003 0.003 0.003 0.003 0.008 0.008 0.008 0.008 0.011 0.011 0.011 0.011 0.015 0.015 0.015 0.015 0.002 0.002 0.002 0.002 0.000 0.000 0.000 0.000 0.000 0.000 0.000 0.000 0.002 0.002 0.002 0.002 0.004 0.004 0.004 0.004 0.003 0.003 0.003 0.003 0.003 0.003 0.000 0.000 0.000 0.000 0.000 0.000 0.000 0.000 0.000 0.000 0.012 0.012 0.032 0.032 0.038 0.038 0.054 0.054 0.016 0.016 0.006 0.006 0.006 0.006 0.012 0.012 0.012 0.012 0.000 0.000 0.000 0.000 0.000 0.000 0.000 0.000 0.000 0.000 0.000 0.000 0.000 0.000 0.000 0.000 0.000 0.000 0.000 0.000 0.000 0.000 0.000 0.000 0.003 0.003 0.003 0.003 0.003 0.003 0.003 0.003 0.059 0.059 0.059 0.059 0.059 0.059 0.059 0.059 0.039 0.039 0.039 0.039 0.039 0.039 0.039 0.039 0.079 0.079 0.079 0.079 0.079 0.079 0.079 0.079 9.086 9.086 9.086 9.086 9.086 9.086 9.086 9.086 0.009 0.009 0.009 0.009 0.009 0.009 0.009 0.009 
0.045 0.045 0.045 0.045 0.045 0.045 0.045 0.045 0.001 0.001 0.001 0.001 0.001 0.001 0.001 0.001 0.003 0.003 0.003 0.003 0.003 0.003 0.003 0.003 0.053 0.053 0.053 0.053 0.053 0.053 0.053 0.053 0.010 0.010 0.010 0.010 0.010 0.010 0.010 0.010 0.000 0.000 0.000 0.000 0.004 0.004 0.004 0.004 0.008 0.008 0.008 0.008 0.015 0.015 0.015 0.015 0.011 0.011 0.011 0.011 0.007 0.007 0.007 0.007 0.031 0.031 0.031 0.031 0.939 0.939 0.939 0.939 0.002 0.002 0.002 0.002 0.002 0.002 0.002 0.002 0.005 0.005 0.002 0.002 0.001 0.001 0.000 0.000 0.000 0.000 0.000 0.000 0.000 0.000 0.000 0.000 0.000 0.000 0.000 0.000 0.007 0.007 0.033 0.033 0.050 0.050 0.051 0.051 0.014 0.014 0.001 0.001 0.001 0.001 0.003 0.003 0.003 0.003 0.202 0.202 0.202 0.202 0.002 0.002 0.002 0.002 0.000 0.000 0.000 0.000 0.000 0.000 0.000 0.000 0.000 0.000 0.000 0.000 0.001 0.001 0.001 0.001 0.003 0.003 0.003 0.003 0.090 0.090 0.090 0.090 0.275 0.275 0.275 0.275 0.275 0.275 0.275 0.275 0.001 0.001 0.001 0.001 0.001 0.001 0.001 0.001 0.005 0.005 0.005 0.005 0.005 0.005 0.005 0.005 0.025 0.025 0.025 0.025 0.025 0.025 0.025 0.025 0.015 0.015 0.015 0.015 0.015 0.015 0.015 0.015 
0.045 0.045 0.045 0.045 0.045 0.045 0.045 0.045 0.001 0.001 0.001 0.001 0.001 0.001 0.001 0.001 0.003 0.003 0.003 0.003 0.003 0.003 0.003 0.003 0.053 0.053 0.053 0.053 0.053 0.053 0.053 0.053 0.010 0.010 0.010 0.010 0.010 0.010 0.010 0.010 0.000 0.000 0.000 0.000 0.004 0.004 0.004 0.004 0.008 0.008 0.008 0.008 0.015 0.015 0.015 0.015 0.011 0.011 0.011 0.011 0.007 0.007 0.007 0.007 0.031 0.031 0.031 0.031 0.939 0.939 0.939 0.939 0.002 0.002 0.002 0.002 0.002 0.002 0.002 0.002 0.005 0.005 0.002 0.002 0.001 0.001 0.000 0.000 0.000 0.000 0.000 0.000 0.000 0.000 0.000 0.000 0.000 0.000 0.000 0.000 0.007 0.007 0.033 0.033 0.050 0.050 0.051 0.051 0.014 0.014 0.001 0.001 0.001 0.001 0.003 0.003 0.003 0.003 0.202 0.202 0.202 0.202 0.002 0.002 0.002 0.002 0.000 0.000 0.000 0.000 0.000 0.000 0.000 0.000 0.000 0.000 0.000 0.000 0.001 0.001 0.001 0.001 0.003 0.003 0.003 0.003 0.090 0.090 0.090 0.090 0.275 0.275 0.275 0.275 0.275 0.275 0.275 0.275 0.001 0.001 0.001 0.001 0.001 0.001 0.001 0.001 0.005 0.005 0.005 0.005 0.005 0.005 0.005 0.005 0.025 0.025 0.025 0.025 0.025 0.025 0.025 0.025 0.015 0.015 0.015 0.015 0.015 0.015 0.015 0.015 
0.045 0.045 0.045 0.045 0.045 0.045 0.045 0.045 0.001 0.001 0.001 0.001 0.001 0.001 0.001 0.001 0.003 0.003 0.003 0.003 0.003 0.003 0.003 0.003 0.053 0.053 0.053 0.053 0.053 0.053 0.053 0.053 0.010 0.010 0.010 0.010 0.010 0.010 0.010 0.010 0.000 0.000 0.000 0.000 0.004 0.004 0.004 0.004 0.008 0.008 0.008 0.008 0.015 0.015 0.015 0.015 0.011 0.011 0.011 0.011 0.007 0.007 0.007 0.007 0.031 0.031 0.031 0.031 0.939 0.939 0.939 0.939 0.002 0.002 0.002 0.002 0.002 0.002 0.002 0.002 0.005 0.005 0.002 0.002 0.001 0.001 0.000 0.000 0.000 0.000 0.000 0.000 0.000 0.000 0.000 0.000 0.000 0.000 0.000 0.000 0.007 0.007 0.033 0.033 0.050 0.050 0.051 0.051 0.014 0.014 0.001 0.001 0.001 0.001 0.003 0.003 0.003 0.003 0.202 0.202 0.202 0.202 0.002 0.002 0.002 0.002 0.000 0.000 0.000 0.000 0.000 0.000 0.000 0.000 0.000 0.000 0.000 0.000 0.001 0.001 0.001 0.001 0.003 0.003 0.003 0.003 0.090 0.090 0.090 0.090 0.275 0.275 0.275 0.275 0.275 0.275 0.275 0.275 0.001 0.001 0.001 0.001 0.001 0.001 0.001 0.001 0.005 0.005 0.005 0.005 0.005 0.005 0.005 0.005 0.025 0.025 0.025 0.025 0.025 0.025 0.025 0.025 0.015 0.015 0.015 0.015 0.015 0.015 0.015 0.015 
0.045 0.045 0.045 0.045 0.045 0.045 0.045 0.045 0.001 0.001 0.001 0.001 0.001 0.001 0.001 0.001 0.003 0.003 0.003 0.003 0.003 0.003 0.003 0.003 0.053 0.053 0.053 0.053 0.053 0.053 0.053 0.053 0.010 0.010 0.010 0.010 0.010 0.010 0.010 0.010 0.000 0.000 0.000 0.000 0.004 0.004 0.004 0.004 0.008 0.008 0.008 0.008 0.015 0.015 0.015 0.015 0.011 0.011 0.011 0.011 0.007 0.007 0.007 0.007 0.031 0.031 0.031 0.031 0.939 0.939 0.939 0.939 0.002 0.002 0.002 0.002 0.002 0.002 0.002 0.002 0.005 0.005 0.002 0.002 0.001 0.001 0.000 0.000 0.000 0.000 0.000 0.000 0.000 0.000 0.000 0.000 0.000 0.000 0.000 0.000 0.007 0.007 0.033 0.033 0.050 0.050 0.051 0.051 0.014 0.014 0.001 0.001 0.001 0.001 0.003 0.003 0.003 0.003 0.202 0.202 0.202 0.202 0.002 0.002 0.002 0.002 0.000 0.000 0.000 0.000 0.000 0.000 0.000 0.000 0.000 0.000 0.000 0.000 0.001 0.001 0.001 0.001 0.003 0.003 0.003 0.003 0.090 0.090 0.090 0.090 0.275 0.275 0.275 0.275 0.275 0.275 0.275 0.275 0.001 0.001 0.001 0.001 0.001 0.001 0.001 0.001 0.005 0.005 0.005 0.005 0.005 0.005 0.005 0.005 0.025 0.025 0.025 0.025 0.025 0.025 0.025 0.025 0.015 0.015 0.015 0.015 0.015 0.015 0.015 0.015 
0.015 0.015 0.015 0.015 0.015 0.015 0.015 0.015 0.001 0.001 0.001 0.001 0.001 0.001 0.001 0.001 0.002 0.002 0.002 0.002 0.002 0.002 0.002 0.002 0.031 0.031 0.031 0.031 0.031 0.031 0.031 0.031 0.015 0.015 0.015 0.015 0.015 0.015 0.015 0.015 0.000 0.000 0.000 0.000 0.003 0.003 0.003 0.003 0.012 0.012 0.012 0.012 0.020 0.020 0.020 0.020 0.008 0.008 0.008 0.008 0.006 0.006 0.006 0.006 0.020 0.020 0.020 0.020 7.125 7.125 7.125 7.125 0.068 0.068 0.068 0.068 0.011 0.011 0.011 0.011 0.009 0.009 0.000 0.000 0.000 0.000 0.000 0.000 0.000 0.000 0.000 0.000 0.000 0.000 0.000 0.000 0.000 0.000 0.000 0.000 0.011 0.011 0.045 0.045 0.065 0.065 0.061 0.061 0.004 0.004 0.000 0.000 0.000 0.000 0.001 0.001 0.001 0.001 0.075 0.075 0.075 0.075 5.630 5.630 5.630 5.630 0.021 0.021 0.021 0.021 0.018 0.018 0.018 0.018 0.014 0.014 0.014 0.014 0.022 0.022 0.022 0.022 0.041 0.041 0.041 0.041 0.345 0.345 0.345 0.345 0.009 0.009 0.009 0.009 0.009 0.009 0.009 0.009 0.000 0.000 0.000 0.000 0.000 0.000 0.000 0.000 0.003 0.003 0.003 0.003 0.003 0.003 0.003 0.003 0.004 0.004 0.004 0.004 0.004 0.004 0.004 0.004 0.033 0.033 0.033 0.033 0.033 0.033 0.033 0.033 
0.015 0.015 0.015 0.015 0.015 0.015 0.015 0.015 0.001 0.001 0.001 0.001 0.001 0.001 0.001 0.001 0.002 0.002 0.002 0.002 0.002 0.002 0.002 0.002 0.031 0.031 0.031 0.031 0.031 0.031 0.031 0.031 0.015 0.015 0.015 0.015 0.015 0.015 0.015 0.015 0.000 0.000 0.000 0.000 0.003 0.003 0.003 0.003 0.012 0.012 0.012 0.012 0.020 0.020 0.020 0.020 0.008 0.008 0.008 0.008 0.006 0.006 0.006 0.006 0.020 0.020 0.020 0.020 7.125 7.125 7.125 7.125 0.068 0.068 0.068 0.068 0.011 0.011 0.011 0.011 0.009 0.009 0.000 0.000 0.000 0.000 0.000 0.000 0.000 0.000 0.000 0.000 0.000 0.000 0.000 0.000 0.000 0.000 0.000 0.000 0.011 0.011 0.045 0.045 0.065 0.065 0.061 0.061 0.004 0.004 0.000 0.000 0.000 0.000 0.001 0.001 0.001 0.001 0.075 0.075 0.075 0.075 5.630 5.630 5.630 5.630 0.021 0.021 0.021 0.021 0.018 0.018 0.018 0.018 0.014 0.014 0.014 0.014 0.022 0.022 0.022 0.022 0.041 0.041 0.041 0.041 0.345 0.345 0.345 0.345 0.009 0.009 0.009 0.009 0.009 0.009 0.009 0.009 0.000 0.000 0.000 0.000 0.000 0.000 0.000 0.000 0.003 0.003 0.003 0.003 0.003 0.003 0.003 0.003 0.004 0.004 0.004 0.004 0.004 0.004 0.004 0.004 0.033 0.033 0.033 0.033 0.033 0.033 0.033 0.033 
0.015 0.015 0.015 0.015 0.015 0.015 0.015 0.015 0.001 0.001 0.001 0.001 0.001 0.001 0.001 0.001 0.002 0.002 0.002 0.002 0.002 0.002 0.002 0.002 0.031 0.031 0.031 0.031 0.031 0.031 0.031 0.031 0.015 0.015 0.015 0.015 0.015 0.015 0.015 0.015 0.000 0.000 0.000 0.000 0.003 0.003 0.003 0.003 0.012 0.012 0.012 0.012 0.020 0.020 0.020 0.020 0.008 0.008 0.008 0.008 0.006 0.006 0.006 0.006 0.020 0.020 0.020 0.020 7.125 7.125 7.125 7.125 0.068 0.068 0.068 0.068 0.011 0.011 0.011 0.011 0.009 0.009 0.000 0.000 0.000 0.000 0.000 0.000 0.000 0.000 0.000 0.000 0.000 0.000 0.000 0.000 0.000 0.000 0.000 0.000 0.011 0.011 0.045 0.045 0.065 0.065 0.061 0.061 0.004 0.004 0.000 0.000 0.000 0.000 0.001 0.001 0.001 0.001 0.075 0.075 0.075 0.075 5.630 5.630 5.630 5.630 0.021 0.021 0.021 0.021 0.018 0.018 0.018 0.018 0.014 0.014 0.014 0.014 0.022 0.022 0.022 0.022 0.041 0.041 0.041 0.041 0.345 0.345 0.345 0.345 0.009 0.009 0.009 0.009 0.009 0.009 0.009 0.009 0.000 0.000 0.000 0.000 0.000 0.000 0.000 0.000 0.003 0.003 0.003 0.003 0.003 0.003 0.003 0.003 0.004 0.004 0.004 0.004 0.004 0.004 0.004 0.004 0.033 0.033 0.033 0.033 0.033 0.033 0.033 0.033 
0.015 0.015 0.015 0.015 0.015 0.015 0.015 0.015 0.001 0.001 0.001 0.001 0.001 0.001 0.001 0.001 0.002 0.002 0.002 0.002 0.002 0.002 0.002 0.002 0.031 0.031 0.031 0.031 0.031 0.031 0.031 0.031 0.015 0.015 0.015 0.015 0.015 0.015 0.015 0.015 0.000 0.000 0.000 0.000 0.003 0.003 0.003 0.003 0.012 0.012 0.012 0.012 0.020 0.020 0.020 0.020 0.008 0.008 0.008 0.008 0.006 0.006 0.006 0.006 0.020 0.020 0.020 0.020 7.125 7.125 7.125 7.125 0.068 0.068 0.068 0.068 0.011 0.011 0.011 0.011 0.009 0.009 0.000 0.000 0.000 0.000 0.000 0.000 0.000 0.000 0.000 0.000 0.000 0.000 0.000 0.000 0.000 0.000 0.000 0.000 0.011 0.011 0.045 0.045 0.065 0.065 0.061 0.061 0.004 0.004 0.000 0.000 0.000 0.000 0.001 0.001 0.001 0.001 0.075 0.075 0.075 0.075 5.630 5.630 5.630 5.630 0.021 0.021 0.021 0.021 0.018 0.018 0.018 0.018 0.014 0.014 0.014 0.014 0.022 0.022 0.022 0.022 0.041 0.041 0.041 0.041 0.345 0.345 0.345 0.345 0.009 0.009 0.009 0.009 0.009 0.009 0.009 0.009 0.000 0.000 0.000 0.000 0.000 0.000 0.000 0.000 0.003 0.003 0.003 0.003 0.003 0.003 0.003 0.003 0.004 0.004 0.004 0.004 0.004 0.004 0.004 0.004 0.033 0.033 0.033 0.033 0.033 0.033 0.033 0.033 
0.008 0.008 0.008 0.008 0.008 0.008 0.008 0.008 0.003 0.003 0.003 0.003 0.003 0.003 0.003 0.003 0.002 0.002 0.002 0.002 0.002 0.002 0.002 0.002 0.006 0.006 0.006 0.006 0.006 0.006 0.006 0.006 0.025 0.025 0.025 0.025 0.025 0.025 0.025 0.025 0.001 0.001 0.001 0.001 0.003 0.003 0.003 0.003 0.013 0.013 0.013 0.013 0.018 0.018 0.018 0.018 0.008 0.008 0.008 0.008 0.010 0.010 0.010 0.010 0.013 0.013 0.013 0.013 0.023 0.023 0.023 0.023 0.028 0.028 0.028 0.028 0.010 0.010 0.010 0.010 0.256 0.256 0.009 0.009 0.000 0.000 0.000 0.000 0.000 0.000 0.000 0.000 0.000 0.000 0.000 0.000 0.000 0.000 0.000 0.000 0.069 0.069 0.094 0.094 0.075 0.075 0.034 0.034 0.004 0.004 0.000 0.000 0.000 0.000 0.000 0.000 0.000 0.000 0.002 0.002 0.002 0.002 3.497 3.497 3.497 3.497 0.011 0.011 0.011 0.011 0.002 0.002 0.002 0.002 0.011 0.011 0.011 0.011 0.011 0.011 0.011 0.011 0.017 0.017 0.017 0.017 0.021 0.021 0.021 0.021 0.005 0.005 0.005 0.005 0.005 0.005 0.005 0.005 0.000 0.000 0.000 0.000 0.000 0.000 0.000 0.000 0.001 0.001 0.001 0.001 0.001 0.001 0.001 0.001 0.002 0.002 0.002 0.002 0.002 0.002 0.002 0.002 0.021 0.021 0.021 0.021 0.021 0.021 0.021 0.021 
0.008 0.008 0.008 0.008 0.008 0.008 0.008 0.008 0.003 0.003 0.003 0.003 0.003 0.003 0.003 0.003 0.002 0.002 0.002 0.002 0.002 0.002 0.002 0.002 0.006 0.006 0.006 0.006 0.006 0.006 0.006 0.006 0.025 0.025 0.025 0.025 0.025 0.025 0.025 0.025 0.001 0.001 0.001 0.001 0.003 0.003 0.003 0.003 0.013 0.013 0.013 0.013 0.018 0.018 0.018 0.018 0.008 0.008 0.008 0.008 0.010 0.010 0.010 0.010 0.013 0.013 0.013 0.013 0.023 0.023 0.023 0.023 0.028 0.028 0.028 0.028 0.010 0.010 0.010 0.010 0.256 0.256 0.009 0.009 0.000 0.000 0.000 0.000 0.000 0.000 0.000 0.000 0.000 0.000 0.000 0.000 0.000 0.000 0.000 0.000 0.069 0.069 0.094 0.094 0.075 0.075 0.034 0.034 0.004 0.004 0.000 0.000 0.000 0.000 0.000 0.000 0.000 0.000 0.002 0.002 0.002 0.002 3.497 3.497 3.497 3.497 0.011 0.011 0.011 0.011 0.002 0.002 0.002 0.002 0.011 0.011 0.011 0.011 0.011 0.011 0.011 0.011 0.017 0.017 0.017 0.017 0.021 0.021 0.021 0.021 0.005 0.005 0.005 0.005 0.005 0.005 0.005 0.005 0.000 0.000 0.000 0.000 0.000 0.000 0.000 0.000 0.001 0.001 0.001 0.001 0.001 0.001 0.001 0.001 0.002 0.002 0.002 0.002 0.002 0.002 0.002 0.002 0.021 0.021 0.021 0.021 0.021 0.021 0.021 0.021 
0.008 0.008 0.008 0.008 0.008 0.008 0.008 0.008 0.003 0.003 0.003 0.003 0.003 0.003 0.003 0.003 0.002 0.002 0.002 0.002 0.002 0.002 0.002 0.002 0.006 0.006 0.006 0.006 0.006 0.006 0.006 0.006 0.025 0.025 0.025 0.025 0.025 0.025 0.025 0.025 0.001 0.001 0.001 0.001 0.003 0.003 0.003 0.003 0.013 0.013 0.013 0.013 0.018 0.018 0.018 0.018 0.008 0.008 0.008 0.008 0.010 0.010 0.010 0.010 0.013 0.013 0.013 0.013 0.023 0.023 0.023 0.023 0.028 0.028 0.028 0.028 0.010 0.010 0.010 0.010 0.256 0.256 0.009 0.009 0.000 0.000 0.000 0.000 0.000 0.000 0.000 0.000 0.000 0.000 0.000 0.000 0.000 0.000 0.000 0.000 0.069 0.069 0.094 0.094 0.075 0.075 0.034 0.034 0.004 0.004 0.000 0.000 0.000 0.000 0.000 0.000 0.000 0.000 0.002 0.002 0.002 0.002 3.497 3.497 3.497 3.497 0.011 0.011 0.011 0.011 0.002 0.002 0.002 0.002 0.011 0.011 0.011 0.011 0.011 0.011 0.011 0.011 0.017 0.017 0.017 0.017 0.021 0.021 0.021 0.021 0.005 0.005 0.005 0.005 0.005 0.005 0.005 0.005 0.000 0.000 0.000 0.000 0.000 0.000 0.000 0.000 0.001 0.001 0.001 0.001 0.001 0.001 0.001 0.001 0.002 0.002 0.002 0.002 0.002 0.002 0.002 0.002 0.021 0.021 0.021 0.021 0.021 0.021 0.021 0.021 
0.008 0.008 0.008 0.008 0.008 0.008 0.008 0.008 0.003 0.003 0.003 0.003 0.003 0.003 0.003 0.003 0.002 0.002 0.002 0.002 0.002 0.002 0.002 0.002 0.006 0.006 0.006 0.006 0.006 0.006 0.006 0.006 0.025 0.025 0.025 0.025 0.025 0.025 0.025 0.025 0.001 0.001 0.001 0.001 0.003 0.003 0.003 0.003 0.013 0.013 0.013 0.013 0.018 0.018 0.018 0.018 0.008 0.008 0.008 0.008 0.010 0.010 0.010 0.010 0.013 0.013 0.013 0.013 0.023 0.023 0.023 0.023 0.028 0.028 0.028 0.028 0.010 0.010 0.010 0.010 0.256 0.256 0.009 0.009 0.000 0.000 0.000 0.000 0.000 0.000 0.000 0.000 0.000 0.000 0.000 0.000 0.000 0.000 0.000 0.000 0.069 0.069 0.094 0.094 0.075 0.075 0.034 0.034 0.004 0.004 0.000 0.000 0.000 0.000 0.000 0.000 0.000 0.000 0.002 0.002 0.002 0.002 3.497 3.497 3.497 3.497 0.011 0.011 0.011 0.011 0.002 0.002 0.002 0.002 0.011 0.011 0.011 0.011 0.011 0.011 0.011 0.011 0.017 0.017 0.017 0.017 0.021 0.021 0.021 0.021 0.005 0.005 0.005 0.005 0.005 0.005 0.005 0.005 0.000 0.000 0.000 0.000 0.000 0.000 0.000 0.000 0.001 0.001 0.001 0.001 0.001 0.001 0.001 0.001 0.002 0.002 0.002 0.002 0.002 0.002 0.002 0.002 0.021 0.021 0.021 0.021 0.021 0.021 0.021 0.021 
0.002 0.002 0.002 0.002 0.002 0.002 0.002 0.002 0.004 0.004 0.004 0.004 0.004 0.004 0.004 0.004 0.001 0.001 0.001 0.001 0.001 0.001 0.001 0.001 0.002 0.002 0.002 0.002 0.002 0.002 0.002 0.002 0.018 0.018 0.018 0.018 0.018 0.018 0.018 0.018 0.002 0.002 0.002 0.002 0.008 0.008 0.008 0.008 0.009 0.009 0.009 0.009 0.015 0.015 0.015 0.015 0.023 0.023 0.023 0.023 0.013 0.013 0.013 0.013 0.009 0.009 0.009 0.009 0.010 0.010 0.010 0.010 0.010 0.010 0.010 0.010 0.012 0.012 0.012 0.012 0.020 0.020 0.043 0.043 0.047 0.047 0.155 0.155 0.099 0.099 0.096 0.119 0.124 0.117 0.117 0.134 0.412 0.582 0.315 0.229 0.176 0.176 0.081 0.081 0.016 0.016 0.010 0.010 0.004 0.004 0.000 0.000 0.000 0.000 0.000 0.000 0.000 0.000 0.000 0.000 0.000 0.000 0.065 0.065 0.065 0.065 0.000 0.000 0.000 0.000 0.000 0.000 0.000 0.000 0.000 0.000 0.000 0.000 0.002 0.002 0.002 0.002 0.011 0.011 0.011 0.011 0.002 0.002 0.002 0.002 0.005 0.005 0.005 0.005 0.005 0.005 0.005 0.005 0.002 0.002 0.002 0.002 0.002 0.002 0.002 0.002 0.000 0.000 0.000 0.000 0.000 0.000 0.000 0.000 0.001 0.001 0.001 0.001 0.001 0.001 0.001 0.001 0.009 0.009 0.009 0.009 0.009 0.009 0.009 0.009 
0.002 0.002 0.002 0.002 0.002 0.002 0.002 0.002 0.004 0.004 0.004 0.004 0.004 0.004 0.004 0.004 0.001 0.001 0.001 0.001 0.001 0.001 0.001 0.001 0.002 0.002 0.002 0.002 0.002 0.002 0.002 0.002 0.018 0.018 0.018 0.018 0.018 0.018 0.018 0.018 0.002 0.002 0.002 0.002 0.008 0.008 0.008 0.008 0.009 0.009 0.009 0.009 0.015 0.015 0.015 0.015 0.023 0.023 0.023 0.023 0.013 0.013 0.013 0.013 0.009 0.009 0.009 0.009 0.010 0.010 0.010 0.010 0.010 0.010 0.010 0.010 0.012 0.012 0.012 0.012 0.020 0.020 0.043 0.043 0.047 0.047 0.155 0.155 0.099 0.099 0.096 0.119 0.124 0.117 0.117 0.134 0.412 0.582 0.315 0.229 0.176 0.176 0.081 0.081 0.016 0.016 0.010 0.010 0.004 0.004 0.000 0.000 0.000 0.000 0.000 0.000 0.000 0.000 0.000 0.000 0.000 0.000 0.065 0.065 0.065 0.065 0.000 0.000 0.000 0.000 0.000 0.000 0.000 0.000 0.000 0.000 0.000 0.000 0.002 0.002 0.002 0.002 0.011 0.011 0.011 0.011 0.002 0.002 0.002 0.002 0.005 0.005 0.005 0.005 0.005 0.005 0.005 0.005 0.002 0.002 0.002 0.002 0.002 0.002 0.002 0.002 0.000 0.000 0.000 0.000 0.000 0.000 0.000 0.000 0.001 0.001 0.001 0.001 0.001 0.001 0.001 0.001 0.009 0.009 0.009 0.009 0.009 0.009 0.009 0.009 
0.002 0.002 0.002 0.002 0.002 0.002 0.002 0.002 0.004 0.004 0.004 0.004 0.004 0.004 0.004 0.004 0.001 0.001 0.001 0.001 0.001 0.001 0.001 0.001 0.002 0.002 0.002 0.002 0.002 0.002 0.002 0.002 0.018 0.018 0.018 0.018 0.018 0.018 0.018 0.018 0.002 0.002 0.002 0.002 0.008 0.008 0.008 0.008 0.009 0.009 0.009 0.009 0.015 0.015 0.015 0.015 0.023 0.023 0.023 0.023 0.013 0.013 0.013 0.013 0.009 0.009 0.009 0.009 0.010 0.010 0.010 0.010 0.010 0.010 0.010 0.010 0.012 0.012 0.012 0.012 0.020 0.020 0.043 0.043 0.047 0.047 0.155 0.155 0.099 0.099 0.096 0.119 0.124 0.117 0.117 0.134 0.412 0.582 0.315 0.229 0.176 0.176 0.081 0.081 0.016 0.016 0.010 0.010 0.004 0.004 0.000 0.000 0.000 0.000 0.000 0.000 0.000 0.000 0.000 0.000 0.000 0.000 0.065 0.065 0.065 0.065 0.000 0.000 0.000 0.000 0.000 0.000 0.000 0.000 0.000 0.000 0.000 0.000 0.002 0.002 0.002 0.002 0.011 0.011 0.011 0.011 0.002 0.002 0.002 0.002 0.005 0.005 0.005 0.005 0.005 0.005 0.005 0.005 0.002 0.002 0.002 0.002 0.002 0.002 0.002 0.002 0.000 0.000 0.000 0.000 0.000 0.000 0.000 0.000 0.001 0.001 0.001 0.001 0.001 0.001 0.001 0.001 0.009 0.009 0.009 0.009 0.009 0.009 0.009 0.009 
0.002 0.002 0.002 0.002 0.002 0.002 0.002 0.002 0.004 0.004 0.004 0.004 0.004 0.004 0.004 0.004 0.001 0.001 0.001 0.001 0.001 0.001 0.001 0.001 0.002 0.002 0.002 0.002 0.002 0.002 0.002 0.002 0.018 0.018 0.018 0.018 0.018 0.018 0.018 0.018 0.002 0.002 0.002 0.002 0.008 0.008 0.008 0.008 0.009 0.009 0.009 0.009 0.015 0.015 0.015 0.015 0.023 0.023 0.023 0.023 0.013 0.013 0.013 0.013 0.009 0.009 0.009 0.009 0.010 0.010 0.010 0.010 0.010 0.010 0.010 0.010 0.012 0.012 0.012 0.012 0.020 0.020 0.043 0.043 0.047 0.047 0.155 0.155 0.099 0.099 0.096 0.119 0.124 0.117 0.117 0.134 0.412 0.582 0.315 0.229 0.176 0.176 0.081 0.081 0.016 0.016 0.010 0.010 0.004 0.004 0.000 0.000 0.000 0.000 0.000 0.000 0.000 0.000 0.000 0.000 0.000 0.000 0.065 0.065 0.065 0.065 0.000 0.000 0.000 0.000 0.000 0.000 0.000 0.000 0.000 0.000 0.000 0.000 0.002 0.002 0.002 0.002 0.011 0.011 0.011 0.011 0.002 0.002 0.002 0.002 0.005 0.005 0.005 0.005 0.005 0.005 0.005 0.005 0.002 0.002 0.002 0.002 0.002 0.002 0.002 0.002 0.000 0.000 0.000 0.000 0.000 0.000 0.000 0.000 0.001 0.001 0.001 0.001 0.001 0.001 0.001 0.001 0.009 0.009 0.009 0.009 0.009 0.009 0.009 0.009 
0.000 0.000 0.000 0.000 0.000 0.000 0.000 0.000 0.003 0.003 0.003 0.003 0.003 0.003 0.003 0.003 0.005 0.005 0.005 0.005 0.005 0.005 0.005 0.005 0.007 0.007 0.007 0.007 0.007 0.007 0.007 0.007 0.035 0.035 0.035 0.035 0.035 0.035 0.035 0.035 0.001 0.001 0.001 0.001 0.009 0.009 0.009 0.009 0.009 0.009 0.009 0.009 0.018 0.018 0.018 0.018 0.057 0.057 0.057 0.057 0.023 0.023 0.023 0.023 0.011 0.011 0.011 0.011 0.009 0.009 0.009 0.009 0.010 0.010 0.010 0.010 0.012 0.012 0.012 0.012 0.010 0.010 0.010 0.010 0.009 0.009 0.012 0.012 0.018 0.018 0.024 0.039 0.018 0.005 0.005 0.004 0.003 0.003 0.003 0.002 0.003 0.003 0.009 0.009 0.008 0.008 0.010 0.010 0.005 0.005 0.003 0.003 0.003 0.003 0.002 0.002 0.002 0.002 0.004 0.004 0.004 0.004 0.114 0.114 0.114 0.114 0.001 0.001 0.001 0.001 0.000 0.000 0.000 0.000 0.000 0.000 0.000 0.000 0.000 0.000 0.000 0.000 0.030 0.030 0.030 0.030 0.002 0.002 0.002 0.002 0.001 0.001 0.001 0.001 0.001 0.001 0.001 0.001 0.016 0.016 0.016 0.016 0.016 0.016 0.016 0.016 0.000 0.000 0.000 0.000 0.000 0.000 0.000 0.000 0.002 0.002 0.002 0.002 0.002 0.002 0.002 0.002 0.007 0.007 0.007 0.007 0.007 0.007 0.007 0.007 
0.000 0.000 0.000 0.000 0.000 0.000 0.000 0.000 0.003 0.003 0.003 0.003 0.003 0.003 0.003 0.003 0.005 0.005 0.005 0.005 0.005 0.005 0.005 0.005 0.007 0.007 0.007 0.007 0.007 0.007 0.007 0.007 0.035 0.035 0.035 0.035 0.035 0.035 0.035 0.035 0.001 0.001 0.001 0.001 0.009 0.009 0.009 0.009 0.009 0.009 0.009 0.009 0.018 0.018 0.018 0.018 0.057 0.057 0.057 0.057 0.023 0.023 0.023 0.023 0.011 0.011 0.011 0.011 0.009 0.009 0.009 0.009 0.010 0.010 0.010 0.010 0.012 0.012 0.012 0.012 0.010 0.010 0.010 0.010 0.009 0.009 0.012 0.012 0.018 0.018 0.024 0.039 0.018 0.005 0.005 0.004 0.003 0.003 0.003 0.002 0.003 0.003 0.009 0.009 0.008 0.008 0.010 0.010 0.005 0.005 0.003 0.003 0.003 0.003 0.002 0.002 0.002 0.002 0.004 0.004 0.004 0.004 0.114 0.114 0.114 0.114 0.001 0.001 0.001 0.001 0.000 0.000 0.000 0.000 0.000 0.000 0.000 0.000 0.000 0.000 0.000 0.000 0.030 0.030 0.030 0.030 0.002 0.002 0.002 0.002 0.001 0.001 0.001 0.001 0.001 0.001 0.001 0.001 0.016 0.016 0.016 0.016 0.016 0.016 0.016 0.016 0.000 0.000 0.000 0.000 0.000 0.000 0.000 0.000 0.002 0.002 0.002 0.002 0.002 0.002 0.002 0.002 0.007 0.007 0.007 0.007 0.007 0.007 0.007 0.007 
0.000 0.000 0.000 0.000 0.000 0.000 0.000 0.000 0.003 0.003 0.003 0.003 0.003 0.003 0.003 0.003 0.005 0.005 0.005 0.005 0.005 0.005 0.005 0.005 0.007 0.007 0.007 0.007 0.007 0.007 0.007 0.007 0.035 0.035 0.035 0.035 0.035 0.035 0.035 0.035 0.001 0.001 0.001 0.001 0.009 0.009 0.009 0.009 0.009 0.009 0.009 0.009 0.018 0.018 0.018 0.018 0.057 0.057 0.057 0.057 0.023 0.023 0.023 0.023 0.011 0.011 0.011 0.011 0.009 0.009 0.009 0.009 0.010 0.010 0.010 0.010 0.012 0.012 0.012 0.012 0.010 0.010 0.010 0.010 0.009 0.009 0.012 0.012 0.018 0.018 0.024 0.039 0.018 0.005 0.005 0.004 0.003 0.003 0.003 0.002 0.003 0.003 0.009 0.009 0.008 0.008 0.010 0.010 0.005 0.005 0.003 0.003 0.003 0.003 0.002 0.002 0.002 0.002 0.004 0.004 0.004 0.004 0.114 0.114 0.114 0.114 0.001 0.001 0.001 0.001 0.000 0.000 0.000 0.000 0.000 0.000 0.000 0.000 0.000 0.000 0.000 0.000 0.030 0.030 0.030 0.030 0.002 0.002 0.002 0.002 0.001 0.001 0.001 0.001 0.001 0.001 0.001 0.001 0.016 0.016 0.016 0.016 0.016 0.016 0.016 0.016 0.000 0.000 0.000 0.000 0.000 0.000 0.000 0.000 0.002 0.002 0.002 0.002 0.002 0.002 0.002 0.002 0.007 0.007 0.007 0.007 0.007 0.007 0.007 0.007 
0.000 0.000 0.000 0.000 0.000 0.000 0.000 0.000 0.003 0.003 0.003 0.003 0.003 0.003 0.003 0.003 0.005 0.005 0.005 0.005 0.005 0.005 0.005 0.005 0.007 0.007 0.007 0.007 0.007 0.007 0.007 0.007 0.035 0.035 0.035 0.035 0.035 0.035 0.035 0.035 0.001 0.001 0.001 0.001 0.009 0.009 0.009 0.009 0.009 0.009 0.009 0.009 0.018 0.018 0.018 0.018 0.057 0.057 0.057 0.057 0.023 0.023 0.023 0.023 0.011 0.011 0.011 0.011 0.009 0.009 0.009 0.009 0.010 0.010 0.010 0.010 0.012 0.012 0.012 0.012 0.010 0.010 0.010 0.010 0.009 0.009 0.012 0.012 0.018 0.018 0.024 0.039 0.018 0.005 0.005 0.004 0.003 0.003 0.003 0.002 0.003 0.003 0.009 0.009 0.008 0.008 0.010 0.010 0.005 0.005 0.003 0.003 0.003 0.003 0.002 0.002 0.002 0.002 0.004 0.004 0.004 0.004 0.114 0.114 0.114 0.114 0.001 0.001 0.001 0.001 0.000 0.000 0.000 0.000 0.000 0.000 0.000 0.000 0.000 0.000 0.000 0.000 0.030 0.030 0.030 0.030 0.002 0.002 0.002 0.002 0.001 0.001 0.001 0.001 0.001 0.001 0.001 0.001 0.016 0.016 0.016 0.016 0.016 0.016 0.016 0.016 0.000 0.000 0.000 0.000 0.000 0.000 0.000 0.000 0.002 0.002 0.002 0.002 0.002 0.002 0.002 0.002 0.007 0.007 0.007 0.007 0.007 0.007 0.007 0.007 
0.010 0.010 0.010 0.010 0.010 0.010 0.010 0.010 0.018 0.018 0.018 0.018 0.018 0.018 0.018 0.018 0.035 0.035 0.035 0.035 0.035 0.035 0.035 0.035 4.436 4.436 4.436 4.436 4.436 4.436 4.436 4.436 0.009 0.009 0.009 0.009 0.009 0.009 0.009 0.009 0.001 0.001 0.001 0.001 0.008 0.008 0.008 0.008 0.010 0.010 0.010 0.010 0.020 0.020 0.020 0.020 0.030 0.030 0.030 0.030 0.012 0.012 0.012 0.012 0.008 0.008 0.008 0.008 0.006 0.006 0.006 0.006 0.007 0.007 0.007 0.007 0.008 0.008 0.008 0.008 0.005 0.005 0.006 0.006 0.007 0.007 0.009 0.009 0.013 0.013 0.003 0.001 0.001 0.001 0.000 0.000 0.000 0.000 0.000 0.000 0.000 0.000 0.005 0.005 0.006 0.006 0.008 0.008 0.010 0.010 0.016 0.016 0.016 0.016 0.043 0.043 0.043 0.043 0.098 0.098 0.098 0.098 0.159 0.159 0.159 0.159 0.021 0.021 0.021 0.021 0.004 0.004 0.004 0.004 0.017 0.017 0.017 0.017 0.177 0.177 0.177 0.177 6.569 6.569 6.569 6.569 0.008 0.008 0.008 0.008 0.004 0.004 0.004 0.004 0.004 0.004 0.004 0.004 0.026 0.026 0.026 0.026 0.026 0.026 0.026 0.026 0.034 0.034 0.034 0.034 0.034 0.034 0.034 0.034 1.864 1.864 1.864 1.864 1.864 1.864 1.864 1.864 4.688 4.688 4.688 4.688 4.688 4.688 4.688 4.688 
0.010 0.010 0.010 0.010 0.010 0.010 0.010 0.010 0.018 0.018 0.018 0.018 0.018 0.018 0.018 0.018 0.035 0.035 0.035 0.035 0.035 0.035 0.035 0.035 4.436 4.436 4.436 4.436 4.436 4.436 4.436 4.436 0.009 0.009 0.009 0.009 0.009 0.009 0.009 0.009 0.001 0.001 0.001 0.001 0.008 0.008 0.008 0.008 0.010 0.010 0.010 0.010 0.020 0.020 0.020 0.020 0.030 0.030 0.030 0.030 0.012 0.012 0.012 0.012 0.008 0.008 0.008 0.008 0.006 0.006 0.006 0.006 0.007 0.007 0.007 0.007 0.008 0.008 0.008 0.008 0.005 0.005 0.006 0.006 0.007 0.007 0.009 0.009 0.013 0.013 0.003 0.001 0.001 0.001 0.000 0.000 0.000 0.000 0.000 0.000 0.000 0.000 0.005 0.005 0.006 0.006 0.008 0.008 0.010 0.010 0.016 0.016 0.016 0.016 0.043 0.043 0.043 0.043 0.098 0.098 0.098 0.098 0.159 0.159 0.159 0.159 0.021 0.021 0.021 0.021 0.004 0.004 0.004 0.004 0.017 0.017 0.017 0.017 0.177 0.177 0.177 0.177 6.569 6.569 6.569 6.569 0.008 0.008 0.008 0.008 0.004 0.004 0.004 0.004 0.004 0.004 0.004 0.004 0.026 0.026 0.026 0.026 0.026 0.026 0.026 0.026 0.034 0.034 0.034 0.034 0.034 0.034 0.034 0.034 1.864 1.864 1.864 1.864 1.864 1.864 1.864 1.864 4.688 4.688 4.688 4.688 4.688 4.688 4.688 4.688 
0.010 0.010 0.010 0.010 0.010 0.010 0.010 0.010 0.018 0.018 0.018 0.018 0.018 0.018 0.018 0.018 0.035 0.035 0.035 0.035 0.035 0.035 0.035 0.035 4.436 4.436 4.436 4.436 4.436 4.436 4.436 4.436 0.009 0.009 0.009 0.009 0.009 0.009 0.009 0.009 0.001 0.001 0.001 0.001 0.008 0.008 0.008 0.008 0.010 0.010 0.010 0.010 0.020 0.020 0.020 0.020 0.030 0.030 0.030 0.030 0.012 0.012 0.012 0.012 0.008 0.008 0.008 0.008 0.006 0.006 0.006 0.006 0.007 0.007 0.007 0.007 0.008 0.008 0.008 0.008 0.005 0.005 0.006 0.006 0.007 0.007 0.009 0.009 0.013 0.013 0.003 0.001 0.001 0.001 0.000 0.000 0.000 0.000 0.000 0.000 0.000 0.000 0.005 0.005 0.006 0.006 0.008 0.008 0.010 0.010 0.016 0.016 0.016 0.016 0.043 0.043 0.043 0.043 0.098 0.098 0.098 0.098 0.159 0.159 0.159 0.159 0.021 0.021 0.021 0.021 0.004 0.004 0.004 0.004 0.017 0.017 0.017 0.017 0.177 0.177 0.177 0.177 6.569 6.569 6.569 6.569 0.008 0.008 0.008 0.008 0.004 0.004 0.004 0.004 0.004 0.004 0.004 0.004 0.026 0.026 0.026 0.026 0.026 0.026 0.026 0.026 0.034 0.034 0.034 0.034 0.034 0.034 0.034 0.034 1.864 1.864 1.864 1.864 1.864 1.864 1.864 1.864 4.688 4.688 4.688 4.688 4.688 4.688 4.688 4.688 
0.010 0.010 0.010 0.010 0.010 0.010 0.010 0.010 0.018 0.018 0.018 0.018 0.018 0.018 0.018 0.018 0.035 0.035 0.035 0.035 0.035 0.035 0.035 0.035 4.436 4.436 4.436 4.436 4.436 4.436 4.436 4.436 0.009 0.009 0.009 0.009 0.009 0.009 0.009 0.009 0.001 0.001 0.001 0.001 0.008 0.008 0.008 0.008 0.010 0.010 0.010 0.010 0.020 0.020 0.020 0.020 0.030 0.030 0.030 0.030 0.012 0.012 0.012 0.012 0.008 0.008 0.008 0.008 0.006 0.006 0.006 0.006 0.007 0.007 0.007 0.007 0.008 0.008 0.008 0.008 0.005 0.005 0.006 0.006 0.007 0.007 0.009 0.009 0.013 0.013 0.003 0.001 0.001 0.001 0.000 0.000 0.000 0.000 0.000 0.000 0.000 0.000 0.005 0.005 0.006 0.006 0.008 0.008 0.010 0.010 0.016 0.016 0.016 0.016 0.043 0.043 0.043 0.043 0.098 0.098 0.098 0.098 0.159 0.159 0.159 0.159 0.021 0.021 0.021 0.021 0.004 0.004 0.004 0.004 0.017 0.017 0.017 0.017 0.177 0.177 0.177 0.177 6.569 6.569 6.569 6.569 0.008 0.008 0.008 0.008 0.004 0.004 0.004 0.004 0.004 0.004 0.004 0.004 0.026 0.026 0.026 0.026 0.026 0.026 0.026 0.026 0.034 0.034 0.034 0.034 0.034 0.034 0.034 0.034 1.864 1.864 1.864 1.864 1.864 1.864 1.864 1.864 4.688 4.688 4.688 4.688 4.688 4.688 4.688 4.688 
0.017 0.017 0.017 0.017 0.017 0.017 0.017 0.017 0.003 0.003 0.003 0.003 0.003 0.003 0.003 0.003 0.008 0.008 0.008 0.008 0.008 0.008 0.008 0.008 0.043 0.043 0.043 0.043 0.043 0.043 0.043 0.043 0.007 0.007 0.007 0.007 0.007 0.007 0.007 0.007 0.002 0.002 0.002 0.002 0.004 0.004 0.004 0.004 0.012 0.012 0.012 0.012 0.030 0.030 0.030 0.030 0.012 0.012 0.012 0.012 0.004 0.004 0.004 0.004 0.009 0.009 0.009 0.009 0.005 0.005 0.005 0.005 0.006 0.006 0.006 0.006 0.008 0.008 0.008 0.008 0.005 0.005 0.008 0.008 0.012 0.012 0.023 0.023 0.025 0.025 0.007 0.003 0.003 0.002 0.002 0.002 0.002 0.002 0.002 0.001 0.000 0.000 0.008 0.008 0.006 0.006 0.008 0.008 0.010 0.010 0.013 0.013 0.013 0.013 0.013 0.013 0.013 0.013 0.005 0.005 0.005 0.005 0.004 0.004 0.004 0.004 0.008 0.008 0.008 0.008 0.021 0.021 0.021 0.021 0.022 0.022 0.022 0.022 0.020 0.020 0.020 0.020 0.005 0.005 0.005 0.005 0.003 0.003 0.003 0.003 0.004 0.004 0.004 0.004 0.004 0.004 0.004 0.004 0.016 0.016 0.016 0.016 0.016 0.016 0.016 0.016 0.007 0.007 0.007 0.007 0.007 0.007 0.007 0.007 0.015 0.015 0.015 0.015 0.015 0.015 0.015 0.015 0.040 0.040 0.040 0.040 0.040 0.040 0.040 0.040 
0.017 0.017 0.017 0.017 0.017 0.017 0.017 0.017 0.003 0.003 0.003 0.003 0.003 0.003 0.003 0.003 0.008 0.008 0.008 0.008 0.008 0.008 0.008 0.008 0.043 0.043 0.043 0.043 0.043 0.043 0.043 0.043 0.007 0.007 0.007 0.007 0.007 0.007 0.007 0.007 0.002 0.002 0.002 0.002 0.004 0.004 0.004 0.004 0.012 0.012 0.012 0.012 0.030 0.030 0.030 0.030 0.012 0.012 0.012 0.012 0.004 0.004 0.004 0.004 0.009 0.009 0.009 0.009 0.005 0.005 0.005 0.005 0.006 0.006 0.006 0.006 0.008 0.008 0.008 0.008 0.005 0.005 0.008 0.008 0.012 0.012 0.023 0.023 0.025 0.025 0.007 0.003 0.003 0.002 0.002 0.002 0.002 0.002 0.002 0.001 0.000 0.000 0.008 0.008 0.006 0.006 0.008 0.008 0.010 0.010 0.013 0.013 0.013 0.013 0.013 0.013 0.013 0.013 0.005 0.005 0.005 0.005 0.004 0.004 0.004 0.004 0.008 0.008 0.008 0.008 0.021 0.021 0.021 0.021 0.022 0.022 0.022 0.022 0.020 0.020 0.020 0.020 0.005 0.005 0.005 0.005 0.003 0.003 0.003 0.003 0.004 0.004 0.004 0.004 0.004 0.004 0.004 0.004 0.016 0.016 0.016 0.016 0.016 0.016 0.016 0.016 0.007 0.007 0.007 0.007 0.007 0.007 0.007 0.007 0.015 0.015 0.015 0.015 0.015 0.015 0.015 0.015 0.040 0.040 0.040 0.040 0.040 0.040 0.040 0.040 
0.017 0.017 0.017 0.017 0.017 0.017 0.017 0.017 0.003 0.003 0.003 0.003 0.003 0.003 0.003 0.003 0.008 0.008 0.008 0.008 0.008 0.008 0.008 0.008 0.043 0.043 0.043 0.043 0.043 0.043 0.043 0.043 0.007 0.007 0.007 0.007 0.007 0.007 0.007 0.007 0.002 0.002 0.002 0.002 0.004 0.004 0.004 0.004 0.012 0.012 0.012 0.012 0.030 0.030 0.030 0.030 0.012 0.012 0.012 0.012 0.004 0.004 0.004 0.004 0.009 0.009 0.009 0.009 0.005 0.005 0.005 0.005 0.006 0.006 0.006 0.006 0.008 0.008 0.008 0.008 0.005 0.005 0.008 0.008 0.012 0.012 0.023 0.023 0.025 0.025 0.007 0.003 0.003 0.002 0.002 0.002 0.002 0.002 0.002 0.001 0.000 0.000 0.008 0.008 0.006 0.006 0.008 0.008 0.010 0.010 0.013 0.013 0.013 0.013 0.013 0.013 0.013 0.013 0.005 0.005 0.005 0.005 0.004 0.004 0.004 0.004 0.008 0.008 0.008 0.008 0.021 0.021 0.021 0.021 0.022 0.022 0.022 0.022 0.020 0.020 0.020 0.020 0.005 0.005 0.005 0.005 0.003 0.003 0.003 0.003 0.004 0.004 0.004 0.004 0.004 0.004 0.004 0.004 0.016 0.016 0.016 0.016 0.016 0.016 0.016 0.016 0.007 0.007 0.007 0.007 0.007 0.007 0.007 0.007 0.015 0.015 0.015 0.015 0.015 0.015 0.015 0.015 0.040 0.040 0.040 0.040 0.040 0.040 0.040 0.040 
0.017 0.017 0.017 0.017 0.017 0.017 0.017 0.017 0.003 0.003 0.003 0.003 0.003 0.003 0.003 0.003 0.008 0.008 0.008 0.008 0.008 0.008 0.008 0.008 0.043 0.043 0.043 0.043 0.043 0.043 0.043 0.043 0.007 0.007 0.007 0.007 0.007 0.007 0.007 0.007 0.002 0.002 0.002 0.002 0.004 0.004 0.004 0.004 0.012 0.012 0.012 0.012 0.030 0.030 0.030 0.030 0.012 0.012 0.012 0.012 0.004 0.004 0.004 0.004 0.009 0.009 0.009 0.009 0.005 0.005 0.005 0.005 0.006 0.006 0.006 0.006 0.008 0.008 0.008 0.008 0.005 0.005 0.008 0.008 0.012 0.012 0.023 0.023 0.025 0.025 0.007 0.003 0.003 0.002 0.002 0.002 0.002 0.002 0.002 0.001 0.000 0.000 0.008 0.008 0.006 0.006 0.008 0.008 0.010 0.010 0.013 0.013 0.013 0.013 0.013 0.013 0.013 0.013 0.005 0.005 0.005 0.005 0.004 0.004 0.004 0.004 0.008 0.008 0.008 0.008 0.021 0.021 0.021 0.021 0.022 0.022 0.022 0.022 0.020 0.020 0.020 0.020 0.005 0.005 0.005 0.005 0.003 0.003 0.003 0.003 0.004 0.004 0.004 0.004 0.004 0.004 0.004 0.004 0.016 0.016 0.016 0.016 0.016 0.016 0.016 0.016 0.007 0.007 0.007 0.007 0.007 0.007 0.007 0.007 0.015 0.015 0.015 0.015 0.015 0.015 0.015 0.015 0.040 0.040 0.040 0.040 0.040 0.040 0.040 0.040 
0.017 0.017 0.017 0.017 0.017 0.017 0.017 0.017 0.003 0.003 0.003 0.003 0.003 0.003 0.003 0.003 0.008 0.008 0.008 0.008 0.008 0.008 0.008 0.008 0.043 0.043 0.043 0.043 0.043 0.043 0.043 0.043 0.007 0.007 0.007 0.007 0.007 0.007 0.007 0.007 0.002 0.002 0.002 0.002 0.004 0.004 0.004 0.004 0.012 0.012 0.012 0.012 0.030 0.030 0.030 0.030 0.012 0.012 0.012 0.012 0.004 0.004 0.004 0.004 0.009 0.009 0.009 0.009 0.005 0.005 0.005 0.005 0.006 0.006 0.006 0.006 0.008 0.008 0.008 0.008 0.005 0.005 0.008 0.008 0.012 0.012 0.023 0.023 0.025 0.025 0.007 0.003 0.003 0.002 0.002 0.002 0.002 0.002 0.002 0.001 0.000 0.000 0.008 0.008 0.006 0.006 0.008 0.008 0.010 0.010 0.013 0.013 0.013 0.013 0.013 0.013 0.013 0.013 0.005 0.005 0.005 0.005 0.004 0.004 0.004 0.004 0.008 0.008 0.008 0.008 0.021 0.021 0.021 0.021 0.022 0.022 0.022 0.022 0.020 0.020 0.020 0.020 0.005 0.005 0.005 0.005 0.003 0.003 0.003 0.003 0.004 0.004 0.004 0.004 0.004 0.004 0.004 0.004 0.016 0.016 0.016 0.016 0.016 0.016 0.016 0.016 0.007 0.007 0.007 0.007 0.007 0.007 0.007 0.007 0.015 0.015 0.015 0.015 0.015 0.015 0.015 0.015 0.040 0.040 0.040 0.040 0.040 0.040 0.040 0.040 
0.017 0.017 0.017 0.017 0.017 0.017 0.017 0.017 0.003 0.003 0.003 0.003 0.003 0.003 0.003 0.003 0.008 0.008 0.008 0.008 0.008 0.008 0.008 0.008 0.043 0.043 0.043 0.043 0.043 0.043 0.043 0.043 0.007 0.007 0.007 0.007 0.007 0.007 0.007 0.007 0.002 0.002 0.002 0.002 0.004 0.004 0.004 0.004 0.012 0.012 0.012 0.012 0.030 0.030 0.030 0.030 0.012 0.012 0.012 0.012 0.004 0.004 0.004 0.004 0.009 0.009 0.009 0.009 0.005 0.005 0.005 0.005 0.006 0.006 0.006 0.006 0.008 0.008 0.008 0.008 0.005 0.005 0.008 0.008 0.012 0.012 0.023 0.023 0.025 0.025 0.007 0.003 0.003 0.002 0.002 0.002 0.002 0.002 0.002 0.001 0.000 0.000 0.008 0.008 0.006 0.006 0.008 0.008 0.010 0.010 0.013 0.013 0.013 0.013 0.013 0.013 0.013 0.013 0.005 0.005 0.005 0.005 0.004 0.004 0.004 0.004 0.008 0.008 0.008 0.008 0.021 0.021 0.021 0.021 0.022 0.022 0.022 0.022 0.020 0.020 0.020 0.020 0.005 0.005 0.005 0.005 0.003 0.003 0.003 0.003 0.004 0.004 0.004 0.004 0.004 0.004 0.004 0.004 0.016 0.016 0.016 0.016 0.016 0.016 0.016 0.016 0.007 0.007 0.007 0.007 0.007 0.007 0.007 0.007 0.015 0.015 0.015 0.015 0.015 0.015 0.015 0.015 0.040 0.040 0.040 0.040 0.040 0.040 0.040 0.040 
0.017 0.017 0.017 0.017 0.017 0.017 0.017 0.017 0.003 0.003 0.003 0.003 0.003 0.003 0.003 0.003 0.008 0.008 0.008 0.008 0.008 0.008 0.008 0.008 0.043 0.043 0.043 0.043 0.043 0.043 0.043 0.043 0.007 0.007 0.007 0.007 0.007 0.007 0.007 0.007 0.002 0.002 0.002 0.002 0.004 0.004 0.004 0.004 0.012 0.012 0.012 0.012 0.030 0.030 0.030 0.030 0.012 0.012 0.012 0.012 0.004 0.004 0.004 0.004 0.009 0.009 0.009 0.009 0.005 0.005 0.005 0.005 0.006 0.006 0.006 0.006 0.008 0.008 0.008 0.008 0.005 0.005 0.008 0.008 0.012 0.012 0.023 0.023 0.025 0.025 0.007 0.003 0.003 0.002 0.002 0.002 0.002 0.002 0.002 0.001 0.000 0.000 0.008 0.008 0.006 0.006 0.008 0.008 0.010 0.010 0.013 0.013 0.013 0.013 0.013 0.013 0.013 0.013 0.005 0.005 0.005 0.005 0.004 0.004 0.004 0.004 0.008 0.008 0.008 0.008 0.021 0.021 0.021 0.021 0.022 0.022 0.022 0.022 0.020 0.020 0.020 0.020 0.005 0.005 0.005 0.005 0.003 0.003 0.003 0.003 0.004 0.004 0.004 0.004 0.004 0.004 0.004 0.004 0.016 0.016 0.016 0.016 0.016 0.016 0.016 0.016 0.007 0.007 0.007 0.007 0.007 0.007 0.007 0.007 0.015 0.015 0.015 0.015 0.015 0.015 0.015 0.015 0.040 0.040 0.040 0.040 0.040 0.040 0.040 0.040 
0.017 0.017 0.017 0.017 0.017 0.017 0.017 0.017 0.003 0.003 0.003 0.003 0.003 0.003 0.003 0.003 0.008 0.008 0.008 0.008 0.008 0.008 0.008 0.008 0.043 0.043 0.043 0.043 0.043 0.043 0.043 0.043 0.007 0.007 0.007 0.007 0.007 0.007 0.007 0.007 0.002 0.002 0.002 0.002 0.004 0.004 0.004 0.004 0.012 0.012 0.012 0.012 0.030 0.030 0.030 0.030 0.012 0.012 0.012 0.012 0.004 0.004 0.004 0.004 0.009 0.009 0.009 0.009 0.005 0.005 0.005 0.005 0.006 0.006 0.006 0.006 0.008 0.008 0.008 0.008 0.005 0.005 0.008 0.008 0.012 0.012 0.023 0.023 0.025 0.025 0.007 0.003 0.003 0.002 0.002 0.002 0.002 0.002 0.002 0.001 0.000 0.000 0.008 0.008 0.006 0.006 0.008 0.008 0.010 0.010 0.013 0.013 0.013 0.013 0.013 0.013 0.013 0.013 0.005 0.005 0.005 0.005 0.004 0.004 0.004 0.004 0.008 0.008 0.008 0.008 0.021 0.021 0.021 0.021 0.022 0.022 0.022 0.022 0.020 0.020 0.020 0.020 0.005 0.005 0.005 0.005 0.003 0.003 0.003 0.003 0.004 0.004 0.004 0.004 0.004 0.004 0.004 0.004 0.016 0.016 0.016 0.016 0.016 0.016 0.016 0.016 0.007 0.007 0.007 0.007 0.007 0.007 0.007 0.007 0.015 0.015 0.015 0.015 0.015 0.015 0.015 0.015 0.040 0.040 0.040 0.040 0.040 0.040 0.040 0.040 
0.007 0.007 0.007 0.007 0.007 0.007 0.007 0.007 0.001 0.001 0.001 0.001 0.001 0.001 0.001 0.001 0.002 0.002 0.002 0.002 0.002 0.002 0.002 0.002 0.026 0.026 0.026 0.026 0.026 0.026 0.026 0.026 0.005 0.005 0.005 0.005 0.005 0.005 0.005 0.005 0.002 0.002 0.002 0.002 0.004 0.004 0.004 0.004 0.015 0.015 0.015 0.015 0.026 0.026 0.026 0.026 0.004 0.004 0.004 0.004 0.002 0.002 0.002 0.002 0.005 0.005 0.005 0.005 0.004 0.004 0.004 0.004 0.005 0.005 0.005 0.005 0.007 0.007 0.007 0.007 0.008 0.008 0.009 0.009 0.010 0.010 0.011 0.011 0.008 0.008 0.002 0.002 0.002 0.002 0.002 0.003 0.006 0.008 0.010 0.014 0.050 0.050 0.030 0.030 0.010 0.010 0.010 0.010 0.005 0.005 0.005 0.005 0.005 0.005 0.003 0.003 0.003 0.003 0.002 0.002 0.002 0.002 0.003 0.003 0.003 0.003 0.008 0.008 0.008 0.008 0.015 0.015 0.015 0.015 0.012 0.012 0.012 0.012 0.004 0.004 0.004 0.004 0.002 0.002 0.002 0.002 0.001 0.001 0.001 0.001 0.004 0.004 0.004 0.004 0.004 0.004 0.004 0.004 0.012 0.012 0.012 0.012 0.012 0.012 0.012 0.012 0.000 0.000 0.000 0.000 0.000 0.000 0.000 0.000 0.007 0.007 0.007 0.007 0.007 0.007 0.007 0.007 0.028 0.028 0.028 0.028 0.028 0.028 0.028 0.028 
0.007 0.007 0.007 0.007 0.007 0.007 0.007 0.007 0.001 0.001 0.001 0.001 0.001 0.001 0.001 0.001 0.002 0.002 0.002 0.002 0.002 0.002 0.002 0.002 0.026 0.026 0.026 0.026 0.026 0.026 0.026 0.026 0.005 0.005 0.005 0.005 0.005 0.005 0.005 0.005 0.002 0.002 0.002 0.002 0.004 0.004 0.004 0.004 0.015 0.015 0.015 0.015 0.026 0.026 0.026 0.026 0.004 0.004 0.004 0.004 0.002 0.002 0.002 0.002 0.005 0.005 0.005 0.005 0.004 0.004 0.004 0.004 0.005 0.005 0.005 0.005 0.007 0.007 0.007 0.007 0.008 0.008 0.009 0.009 0.010 0.010 0.011 0.011 0.008 0.008 0.002 0.002 0.002 0.002 0.002 0.003 0.006 0.008 0.010 0.014 0.050 0.050 0.030 0.030 0.010 0.010 0.010 0.010 0.005 0.005 0.005 0.005 0.005 0.005 0.003 0.003 0.003 0.003 0.002 0.002 0.002 0.002 0.003 0.003 0.003 0.003 0.008 0.008 0.008 0.008 0.015 0.015 0.015 0.015 0.012 0.012 0.012 0.012 0.004 0.004 0.004 0.004 0.002 0.002 0.002 0.002 0.001 0.001 0.001 0.001 0.004 0.004 0.004 0.004 0.004 0.004 0.004 0.004 0.012 0.012 0.012 0.012 0.012 0.012 0.012 0.012 0.000 0.000 0.000 0.000 0.000 0.000 0.000 0.000 0.007 0.007 0.007 0.007 0.007 0.007 0.007 0.007 0.028 0.028 0.028 0.028 0.028 0.028 0.028 0.028 
0.007 0.007 0.007 0.007 0.007 0.007 0.007 0.007 0.001 0.001 0.001 0.001 0.001 0.001 0.001 0.001 0.002 0.002 0.002 0.002 0.002 0.002 0.002 0.002 0.026 0.026 0.026 0.026 0.026 0.026 0.026 0.026 0.005 0.005 0.005 0.005 0.005 0.005 0.005 0.005 0.002 0.002 0.002 0.002 0.004 0.004 0.004 0.004 0.015 0.015 0.015 0.015 0.026 0.026 0.026 0.026 0.004 0.004 0.004 0.004 0.002 0.002 0.002 0.002 0.005 0.005 0.005 0.005 0.004 0.004 0.004 0.004 0.005 0.005 0.005 0.005 0.007 0.007 0.007 0.007 0.008 0.008 0.009 0.009 0.010 0.010 0.011 0.011 0.008 0.008 0.002 0.002 0.002 0.002 0.002 0.003 0.006 0.008 0.010 0.014 0.050 0.050 0.030 0.030 0.010 0.010 0.010 0.010 0.005 0.005 0.005 0.005 0.005 0.005 0.003 0.003 0.003 0.003 0.002 0.002 0.002 0.002 0.003 0.003 0.003 0.003 0.008 0.008 0.008 0.008 0.015 0.015 0.015 0.015 0.012 0.012 0.012 0.012 0.004 0.004 0.004 0.004 0.002 0.002 0.002 0.002 0.001 0.001 0.001 0.001 0.004 0.004 0.004 0.004 0.004 0.004 0.004 0.004 0.012 0.012 0.012 0.012 0.012 0.012 0.012 0.012 0.000 0.000 0.000 0.000 0.000 0.000 0.000 0.000 0.007 0.007 0.007 0.007 0.007 0.007 0.007 0.007 0.028 0.028 0.028 0.028 0.028 0.028 0.028 0.028 
0.007 0.007 0.007 0.007 0.007 0.007 0.007 0.007 0.001 0.001 0.001 0.001 0.001 0.001 0.001 0.001 0.002 0.002 0.002 0.002 0.002 0.002 0.002 0.002 0.026 0.026 0.026 0.026 0.026 0.026 0.026 0.026 0.005 0.005 0.005 0.005 0.005 0.005 0.005 0.005 0.002 0.002 0.002 0.002 0.004 0.004 0.004 0.004 0.015 0.015 0.015 0.015 0.026 0.026 0.026 0.026 0.004 0.004 0.004 0.004 0.002 0.002 0.002 0.002 0.005 0.005 0.005 0.005 0.004 0.004 0.004 0.004 0.005 0.005 0.005 0.005 0.007 0.007 0.007 0.007 0.008 0.008 0.009 0.009 0.010 0.010 0.011 0.011 0.008 0.008 0.002 0.002 0.002 0.002 0.002 0.003 0.006 0.008 0.010 0.014 0.050 0.050 0.030 0.030 0.010 0.010 0.010 0.010 0.005 0.005 0.005 0.005 0.005 0.005 0.003 0.003 0.003 0.003 0.002 0.002 0.002 0.002 0.003 0.003 0.003 0.003 0.008 0.008 0.008 0.008 0.015 0.015 0.015 0.015 0.012 0.012 0.012 0.012 0.004 0.004 0.004 0.004 0.002 0.002 0.002 0.002 0.001 0.001 0.001 0.001 0.004 0.004 0.004 0.004 0.004 0.004 0.004 0.004 0.012 0.012 0.012 0.012 0.012 0.012 0.012 0.012 0.000 0.000 0.000 0.000 0.000 0.000 0.000 0.000 0.007 0.007 0.007 0.007 0.007 0.007 0.007 0.007 0.028 0.028 0.028 0.028 0.028 0.028 0.028 0.028 
0.007 0.007 0.007 0.007 0.007 0.007 0.007 0.007 0.001 0.001 0.001 0.001 0.001 0.001 0.001 0.001 0.002 0.002 0.002 0.002 0.002 0.002 0.002 0.002 0.026 0.026 0.026 0.026 0.026 0.026 0.026 0.026 0.005 0.005 0.005 0.005 0.005 0.005 0.005 0.005 0.002 0.002 0.002 0.002 0.004 0.004 0.004 0.004 0.015 0.015 0.015 0.015 0.026 0.026 0.026 0.026 0.004 0.004 0.004 0.004 0.002 0.002 0.002 0.002 0.005 0.005 0.005 0.005 0.004 0.004 0.004 0.004 0.005 0.005 0.005 0.005 0.007 0.007 0.007 0.007 0.008 0.008 0.009 0.009 0.010 0.010 0.011 0.011 0.008 0.008 0.002 0.002 0.002 0.002 0.002 0.003 0.006 0.008 0.010 0.014 0.050 0.050 0.030 0.030 0.010 0.010 0.010 0.010 0.005 0.005 0.005 0.005 0.005 0.005 0.003 0.003 0.003 0.003 0.002 0.002 0.002 0.002 0.003 0.003 0.003 0.003 0.008 0.008 0.008 0.008 0.015 0.015 0.015 0.015 0.012 0.012 0.012 0.012 0.004 0.004 0.004 0.004 0.002 0.002 0.002 0.002 0.001 0.001 0.001 0.001 0.004 0.004 0.004 0.004 0.004 0.004 0.004 0.004 0.012 0.012 0.012 0.012 0.012 0.012 0.012 0.012 0.000 0.000 0.000 0.000 0.000 0.000 0.000 0.000 0.007 0.007 0.007 0.007 0.007 0.007 0.007 0.007 0.028 0.028 0.028 0.028 0.028 0.028 0.028 0.028 
0.007 0.007 0.007 0.007 0.007 0.007 0.007 0.007 0.001 0.001 0.001 0.001 0.001 0.001 0.001 0.001 0.002 0.002 0.002 0.002 0.002 0.002 0.002 0.002 0.026 0.026 0.026 0.026 0.026 0.026 0.026 0.026 0.005 0.005 0.005 0.005 0.005 0.005 0.005 0.005 0.002 0.002 0.002 0.002 0.004 0.004 0.004 0.004 0.015 0.015 0.015 0.015 0.026 0.026 0.026 0.026 0.004 0.004 0.004 0.004 0.002 0.002 0.002 0.002 0.005 0.005 0.005 0.005 0.004 0.004 0.004 0.004 0.005 0.005 0.005 0.005 0.007 0.007 0.007 0.007 0.008 0.008 0.009 0.009 0.010 0.010 0.011 0.011 0.008 0.008 0.002 0.002 0.002 0.002 0.002 0.003 0.006 0.008 0.010 0.014 0.050 0.050 0.030 0.030 0.010 0.010 0.010 0.010 0.005 0.005 0.005 0.005 0.005 0.005 0.003 0.003 0.003 0.003 0.002 0.002 0.002 0.002 0.003 0.003 0.003 0.003 0.008 0.008 0.008 0.008 0.015 0.015 0.015 0.015 0.012 0.012 0.012 0.012 0.004 0.004 0.004 0.004 0.002 0.002 0.002 0.002 0.001 0.001 0.001 0.001 0.004 0.004 0.004 0.004 0.004 0.004 0.004 0.004 0.012 0.012 0.012 0.012 0.012 0.012 0.012 0.012 0.000 0.000 0.000 0.000 0.000 0.000 0.000 0.000 0.007 0.007 0.007 0.007 0.007 0.007 0.007 0.007 0.028 0.028 0.028 0.028 0.028 0.028 0.028 0.028 
0.007 0.007 0.007 0.007 0.007 0.007 0.007 0.007 0.001 0.001 0.001 0.001 0.001 0.001 0.001 0.001 0.002 0.002 0.002 0.002 0.002 0.002 0.002 0.002 0.026 0.026 0.026 0.026 0.026 0.026 0.026 0.026 0.005 0.005 0.005 0.005 0.005 0.005 0.005 0.005 0.002 0.002 0.002 0.002 0.004 0.004 0.004 0.004 0.015 0.015 0.015 0.015 0.026 0.026 0.026 0.026 0.004 0.004 0.004 0.004 0.002 0.002 0.002 0.002 0.005 0.005 0.005 0.005 0.004 0.004 0.004 0.004 0.005 0.005 0.005 0.005 0.007 0.007 0.007 0.007 0.008 0.008 0.009 0.009 0.010 0.010 0.011 0.011 0.008 0.008 0.002 0.002 0.002 0.002 0.002 0.003 0.006 0.008 0.010 0.014 0.050 0.050 0.030 0.030 0.010 0.010 0.010 0.010 0.005 0.005 0.005 0.005 0.005 0.005 0.003 0.003 0.003 0.003 0.002 0.002 0.002 0.002 0.003 0.003 0.003 0.003 0.008 0.008 0.008 0.008 0.015 0.015 0.015 0.015 0.012 0.012 0.012 0.012 0.004 0.004 0.004 0.004 0.002 0.002 0.002 0.002 0.001 0.001 0.001 0.001 0.004 0.004 0.004 0.004 0.004 0.004 0.004 0.004 0.012 0.012 0.012 0.012 0.012 0.012 0.012 0.012 0.000 0.000 0.000 0.000 0.000 0.000 0.000 0.000 0.007 0.007 0.007 0.007 0.007 0.007 0.007 0.007 0.028 0.028 0.028 0.028 0.028 0.028 0.028 0.028 
0.007 0.007 0.007 0.007 0.007 0.007 0.007 0.007 0.001 0.001 0.001 0.001 0.001 0.001 0.001 0.001 0.002 0.002 0.002 0.002 0.002 0.002 0.002 0.002 0.026 0.026 0.026 0.026 0.026 0.026 0.026 0.026 0.005 0.005 0.005 0.005 0.005 0.005 0.005 0.005 0.002 0.002 0.002 0.002 0.004 0.004 0.004 0.004 0.015 0.015 0.015 0.015 0.026 0.026 0.026 0.026 0.004 0.004 0.004 0.004 0.002 0.002 0.002 0.002 0.005 0.005 0.005 0.005 0.004 0.004 0.004 0.004 0.005 0.005 0.005 0.005 0.007 0.007 0.007 0.007 0.008 0.008 0.009 0.009 0.010 0.010 0.011 0.011 0.008 0.008 0.002 0.002 0.002 0.002 0.002 0.003 0.006 0.008 0.010 0.014 0.050 0.050 0.030 0.030 0.010 0.010 0.010 0.010 0.005 0.005 0.005 0.005 0.005 0.005 0.003 0.003 0.003 0.003 0.002 0.002 0.002 0.002 0.003 0.003 0.003 0.003 0.008 0.008 0.008 0.008 0.015 0.015 0.015 0.015 0.012 0.012 0.012 0.012 0.004 0.004 0.004 0.004 0.002 0.002 0.002 0.002 0.001 0.001 0.001 0.001 0.004 0.004 0.004 0.004 0.004 0.004 0.004 0.004 0.012 0.012 0.012 0.012 0.012 0.012 0.012 0.012 0.000 0.000 0.000 0.000 0.000 0.000 0.000 0.000 0.007 0.007 0.007 0.007 0.007 0.007 0.007 0.007 0.028 0.028 0.028 0.028 0.028 0.028 0.028 0.028 
0.003 0.003 0.003 0.003 0.003 0.003 0.003 0.003 0.009 0.009 0.009 0.009 0.009 0.009 0.009 0.009 0.040 0.040 0.040 0.040 0.040 0.040 0.040 0.040 0.038 0.038 0.038 0.038 0.038 0.038 0.038 0.038 0.002 0.002 0.002 0.002 0.002 0.002 0.002 0.002 0.008 0.008 0.008 0.008 0.017 0.017 0.017 0.017 0.015 0.015 0.015 0.015 0.021 0.021 0.021 0.021 0.003 0.003 0.003 0.003 0.001 0.001 0.001 0.001 0.001 0.001 0.001 0.001 0.001 0.001 0.001 0.001 0.003 0.003 0.003 0.003 0.005 0.005 0.005 0.005 0.003 0.003 0.004 0.004 0.004 0.004 0.002 0.002 0.001 0.001 0.000 0.000 0.000 0.000 0.000 0.000 0.000 0.000 0.000 0.000 0.002 0.002 0.003 0.003 0.005 0.005 0.008 0.008 0.004 0.004 0.005 0.005 0.005 0.005 0.005 0.005 0.005 0.005 0.003 0.003 0.003 0.003 0.004 0.004 0.004 0.004 0.008 0.008 0.008 0.008 0.007 0.007 0.007 0.007 0.003 0.003 0.003 0.003 0.002 0.002 0.002 0.002 0.001 0.001 0.001 0.001 0.003 0.003 0.003 0.003 0.008 0.008 0.008 0.008 0.008 0.008 0.008 0.008 0.012 0.012 0.012 0.012 0.012 0.012 0.012 0.012 0.042 0.042 0.042 0.042 0.042 0.042 0.042 0.042 0.019 0.019 0.019 0.019 0.019 0.019 0.019 0.019 0.058 0.058 0.058 0.058 0.058 0.058 0.058 0.058 
0.003 0.003 0.003 0.003 0.003 0.003 0.003 0.003 0.009 0.009 0.009 0.009 0.009 0.009 0.009 0.009 0.040 0.040 0.040 0.040 0.040 0.040 0.040 0.040 0.038 0.038 0.038 0.038 0.038 0.038 0.038 0.038 0.002 0.002 0.002 0.002 0.002 0.002 0.002 0.002 0.008 0.008 0.008 0.008 0.017 0.017 0.017 0.017 0.015 0.015 0.015 0.015 0.021 0.021 0.021 0.021 0.003 0.003 0.003 0.003 0.001 0.001 0.001 0.001 0.001 0.001 0.001 0.001 0.001 0.001 0.001 0.001 0.003 0.003 0.003 0.003 0.005 0.005 0.005 0.005 0.003 0.003 0.004 0.004 0.004 0.004 0.002 0.002 0.001 0.001 0.000 0.000 0.000 0.000 0.000 0.000 0.000 0.000 0.000 0.000 0.002 0.002 0.003 0.003 0.005 0.005 0.008 0.008 0.004 0.004 0.005 0.005 0.005 0.005 0.005 0.005 0.005 0.005 0.003 0.003 0.003 0.003 0.004 0.004 0.004 0.004 0.008 0.008 0.008 0.008 0.007 0.007 0.007 0.007 0.003 0.003 0.003 0.003 0.002 0.002 0.002 0.002 0.001 0.001 0.001 0.001 0.003 0.003 0.003 0.003 0.008 0.008 0.008 0.008 0.008 0.008 0.008 0.008 0.012 0.012 0.012 0.012 0.012 0.012 0.012 0.012 0.042 0.042 0.042 0.042 0.042 0.042 0.042 0.042 0.019 0.019 0.019 0.019 0.019 0.019 0.019 0.019 0.058 0.058 0.058 0.058 0.058 0.058 0.058 0.058 
0.003 0.003 0.003 0.003 0.003 0.003 0.003 0.003 0.009 0.009 0.009 0.009 0.009 0.009 0.009 0.009 0.040 0.040 0.040 0.040 0.040 0.040 0.040 0.040 0.038 0.038 0.038 0.038 0.038 0.038 0.038 0.038 0.002 0.002 0.002 0.002 0.002 0.002 0.002 0.002 0.008 0.008 0.008 0.008 0.017 0.017 0.017 0.017 0.015 0.015 0.015 0.015 0.021 0.021 0.021 0.021 0.003 0.003 0.003 0.003 0.001 0.001 0.001 0.001 0.001 0.001 0.001 0.001 0.001 0.001 0.001 0.001 0.003 0.003 0.003 0.003 0.005 0.005 0.005 0.005 0.003 0.003 0.004 0.004 0.004 0.004 0.002 0.002 0.001 0.001 0.000 0.000 0.000 0.000 0.000 0.000 0.000 0.000 0.000 0.000 0.002 0.002 0.003 0.003 0.005 0.005 0.008 0.008 0.004 0.004 0.005 0.005 0.005 0.005 0.005 0.005 0.005 0.005 0.003 0.003 0.003 0.003 0.004 0.004 0.004 0.004 0.008 0.008 0.008 0.008 0.007 0.007 0.007 0.007 0.003 0.003 0.003 0.003 0.002 0.002 0.002 0.002 0.001 0.001 0.001 0.001 0.003 0.003 0.003 0.003 0.008 0.008 0.008 0.008 0.008 0.008 0.008 0.008 0.012 0.012 0.012 0.012 0.012 0.012 0.012 0.012 0.042 0.042 0.042 0.042 0.042 0.042 0.042 0.042 0.019 0.019 0.019 0.019 0.019 0.019 0.019 0.019 0.058 0.058 0.058 0.058 0.058 0.058 0.058 0.058 
0.003 0.003 0.003 0.003 0.003 0.003 0.003 0.003 0.009 0.009 0.009 0.009 0.009 0.009 0.009 0.009 0.040 0.040 0.040 0.040 0.040 0.040 0.040 0.040 0.038 0.038 0.038 0.038 0.038 0.038 0.038 0.038 0.002 0.002 0.002 0.002 0.002 0.002 0.002 0.002 0.008 0.008 0.008 0.008 0.017 0.017 0.017 0.017 0.015 0.015 0.015 0.015 0.021 0.021 0.021 0.021 0.003 0.003 0.003 0.003 0.001 0.001 0.001 0.001 0.001 0.001 0.001 0.001 0.001 0.001 0.001 0.001 0.003 0.003 0.003 0.003 0.005 0.005 0.005 0.005 0.003 0.003 0.004 0.004 0.004 0.004 0.002 0.002 0.001 0.001 0.000 0.000 0.000 0.000 0.000 0.000 0.000 0.000 0.000 0.000 0.002 0.002 0.003 0.003 0.005 0.005 0.008 0.008 0.004 0.004 0.005 0.005 0.005 0.005 0.005 0.005 0.005 0.005 0.003 0.003 0.003 0.003 0.004 0.004 0.004 0.004 0.008 0.008 0.008 0.008 0.007 0.007 0.007 0.007 0.003 0.003 0.003 0.003 0.002 0.002 0.002 0.002 0.001 0.001 0.001 0.001 0.003 0.003 0.003 0.003 0.008 0.008 0.008 0.008 0.008 0.008 0.008 0.008 0.012 0.012 0.012 0.012 0.012 0.012 0.012 0.012 0.042 0.042 0.042 0.042 0.042 0.042 0.042 0.042 0.019 0.019 0.019 0.019 0.019 0.019 0.019 0.019 0.058 0.058 0.058 0.058 0.058 0.058 0.058 0.058 
0.003 0.003 0.003 0.003 0.003 0.003 0.003 0.003 0.009 0.009 0.009 0.009 0.009 0.009 0.009 0.009 0.040 0.040 0.040 0.040 0.040 0.040 0.040 0.040 0.038 0.038 0.038 0.038 0.038 0.038 0.038 0.038 0.002 0.002 0.002 0.002 0.002 0.002 0.002 0.002 0.008 0.008 0.008 0.008 0.017 0.017 0.017 0.017 0.015 0.015 0.015 0.015 0.021 0.021 0.021 0.021 0.003 0.003 0.003 0.003 0.001 0.001 0.001 0.001 0.001 0.001 0.001 0.001 0.001 0.001 0.001 0.001 0.003 0.003 0.003 0.003 0.005 0.005 0.005 0.005 0.003 0.003 0.004 0.004 0.004 0.004 0.002 0.002 0.001 0.001 0.000 0.000 0.000 0.000 0.000 0.000 0.000 0.000 0.000 0.000 0.002 0.002 0.003 0.003 0.005 0.005 0.008 0.008 0.004 0.004 0.005 0.005 0.005 0.005 0.005 0.005 0.005 0.005 0.003 0.003 0.003 0.003 0.004 0.004 0.004 0.004 0.008 0.008 0.008 0.008 0.007 0.007 0.007 0.007 0.003 0.003 0.003 0.003 0.002 0.002 0.002 0.002 0.001 0.001 0.001 0.001 0.003 0.003 0.003 0.003 0.008 0.008 0.008 0.008 0.008 0.008 0.008 0.008 0.012 0.012 0.012 0.012 0.012 0.012 0.012 0.012 0.042 0.042 0.042 0.042 0.042 0.042 0.042 0.042 0.019 0.019 0.019 0.019 0.019 0.019 0.019 0.019 0.058 0.058 0.058 0.058 0.058 0.058 0.058 0.058 
0.003 0.003 0.003 0.003 0.003 0.003 0.003 0.003 0.009 0.009 0.009 0.009 0.009 0.009 0.009 0.009 0.040 0.040 0.040 0.040 0.040 0.040 0.040 0.040 0.038 0.038 0.038 0.038 0.038 0.038 0.038 0.038 0.002 0.002 0.002 0.002 0.002 0.002 0.002 0.002 0.008 0.008 0.008 0.008 0.017 0.017 0.017 0.017 0.015 0.015 0.015 0.015 0.021 0.021 0.021 0.021 0.003 0.003 0.003 0.003 0.001 0.001 0.001 0.001 0.001 0.001 0.001 0.001 0.001 0.001 0.001 0.001 0.003 0.003 0.003 0.003 0.005 0.005 0.005 0.005 0.003 0.003 0.004 0.004 0.004 0.004 0.002 0.002 0.001 0.001 0.000 0.000 0.000 0.000 0.000 0.000 0.000 0.000 0.000 0.000 0.002 0.002 0.003 0.003 0.005 0.005 0.008 0.008 0.004 0.004 0.005 0.005 0.005 0.005 0.005 0.005 0.005 0.005 0.003 0.003 0.003 0.003 0.004 0.004 0.004 0.004 0.008 0.008 0.008 0.008 0.007 0.007 0.007 0.007 0.003 0.003 0.003 0.003 0.002 0.002 0.002 0.002 0.001 0.001 0.001 0.001 0.003 0.003 0.003 0.003 0.008 0.008 0.008 0.008 0.008 0.008 0.008 0.008 0.012 0.012 0.012 0.012 0.012 0.012 0.012 0.012 0.042 0.042 0.042 0.042 0.042 0.042 0.042 0.042 0.019 0.019 0.019 0.019 0.019 0.019 0.019 0.019 0.058 0.058 0.058 0.058 0.058 0.058 0.058 0.058 
0.003 0.003 0.003 0.003 0.003 0.003 0.003 0.003 0.009 0.009 0.009 0.009 0.009 0.009 0.009 0.009 0.040 0.040 0.040 0.040 0.040 0.040 0.040 0.040 0.038 0.038 0.038 0.038 0.038 0.038 0.038 0.038 0.002 0.002 0.002 0.002 0.002 0.002 0.002 0.002 0.008 0.008 0.008 0.008 0.017 0.017 0.017 0.017 0.015 0.015 0.015 0.015 0.021 0.021 0.021 0.021 0.003 0.003 0.003 0.003 0.001 0.001 0.001 0.001 0.001 0.001 0.001 0.001 0.001 0.001 0.001 0.001 0.003 0.003 0.003 0.003 0.005 0.005 0.005 0.005 0.003 0.003 0.004 0.004 0.004 0.004 0.002 0.002 0.001 0.001 0.000 0.000 0.000 0.000 0.000 0.000 0.000 0.000 0.000 0.000 0.002 0.002 0.003 0.003 0.005 0.005 0.008 0.008 0.004 0.004 0.005 0.005 0.005 0.005 0.005 0.005 0.005 0.005 0.003 0.003 0.003 0.003 0.004 0.004 0.004 0.004 0.008 0.008 0.008 0.008 0.007 0.007 0.007 0.007 0.003 0.003 0.003 0.003 0.002 0.002 0.002 0.002 0.001 0.001 0.001 0.001 0.003 0.003 0.003 0.003 0.008 0.008 0.008 0.008 0.008 0.008 0.008 0.008 0.012 0.012 0.012 0.012 0.012 0.012 0.012 0.012 0.042 0.042 0.042 0.042 0.042 0.042 0.042 0.042 0.019 0.019 0.019 0.019 0.019 0.019 0.019 0.019 0.058 0.058 0.058 0.058 0.058 0.058 0.058 0.058 
0.003 0.003 0.003 0.003 0.003 0.003 0.003 0.003 0.009 0.009 0.009 0.009 0.009 0.009 0.009 0.009 0.040 0.040 0.040 0.040 0.040 0.040 0.040 0.040 0.038 0.038 0.038 0.038 0.038 0.038 0.038 0.038 0.002 0.002 0.002 0.002 0.002 0.002 0.002 0.002 0.008 0.008 0.008 0.008 0.017 0.017 0.017 0.017 0.015 0.015 0.015 0.015 0.021 0.021 0.021 0.021 0.003 0.003 0.003 0.003 0.001 0.001 0.001 0.001 0.001 0.001 0.001 0.001 0.001 0.001 0.001 0.001 0.003 0.003 0.003 0.003 0.005 0.005 0.005 0.005 0.003 0.003 0.004 0.004 0.004 0.004 0.002 0.002 0.001 0.001 0.000 0.000 0.000 0.000 0.000 0.000 0.000 0.000 0.000 0.000 0.002 0.002 0.003 0.003 0.005 0.005 0.008 0.008 0.004 0.004 0.005 0.005 0.005 0.005 0.005 0.005 0.005 0.005 0.003 0.003 0.003 0.003 0.004 0.004 0.004 0.004 0.008 0.008 0.008 0.008 0.007 0.007 0.007 0.007 0.003 0.003 0.003 0.003 0.002 0.002 0.002 0.002 0.001 0.001 0.001 0.001 0.003 0.003 0.003 0.003 0.008 0.008 0.008 0.008 0.008 0.008 0.008 0.008 0.012 0.012 0.012 0.012 0.012 0.012 0.012 0.012 0.042 0.042 0.042 0.042 0.042 0.042 0.042 0.042 0.019 0.019 0.019 0.019 0.019 0.019 0.019 0.019 0.058 0.058 0.058 0.058 0.058 0.058 0.058 0.058 
0.023 0.023 0.023 0.023 0.023 0.023 0.023 0.023 0.004 0.004 0.004 0.004 0.004 0.004 0.004 0.004 0.004 0.004 0.004 0.004 0.004 0.004 0.004 0.004 0.005 0.005 0.005 0.005 0.005 0.005 0.005 0.005 0.002 0.002 0.002 0.002 0.002 0.002 0.002 0.002 0.008 0.008 0.008 0.008 0.009 0.009 0.009 0.009 0.007 0.007 0.007 0.007 0.010 0.010 0.010 0.010 1.447 1.447 1.447 1.447 0.024 0.024 0.024 0.024 0.004 0.004 0.004 0.004 0.000 0.000 0.000 0.000 0.000 0.000 0.000 0.000 0.000 0.000 0.000 0.000 0.000 0.000 0.000 0.000 0.002 0.002 0.002 0.002 0.001 0.001 0.000 0.000 0.000 0.000 0.000 0.000 0.000 0.000 0.000 0.000 0.000 0.000 0.001 0.001 0.001 0.001 0.003 0.003 0.001 0.001 0.001 0.001 0.001 0.001 0.001 0.001 0.001 0.001 0.003 0.003 0.003 0.003 0.005 0.005 0.005 0.005 0.010 0.010 0.010 0.010 0.003 0.003 0.003 0.003 0.002 0.002 0.002 0.002 0.000 0.000 0.000 0.000 0.000 0.000 0.000 0.000 0.001 0.001 0.001 0.001 0.003 0.003 0.003 0.003 0.003 0.003 0.003 0.003 0.008 0.008 0.008 0.008 0.008 0.008 0.008 0.008 0.040 0.040 0.040 0.040 0.040 0.040 0.040 0.040 0.001 0.001 0.001 0.001 0.001 0.001 0.001 0.001 0.017 0.017 0.017 0.017 0.017 0.017 0.017 0.017 
0.023 0.023 0.023 0.023 0.023 0.023 0.023 0.023 0.004 0.004 0.004 0.004 0.004 0.004 0.004 0.004 0.004 0.004 0.004 0.004 0.004 0.004 0.004 0.004 0.005 0.005 0.005 0.005 0.005 0.005 0.005 0.005 0.002 0.002 0.002 0.002 0.002 0.002 0.002 0.002 0.008 0.008 0.008 0.008 0.009 0.009 0.009 0.009 0.007 0.007 0.007 0.007 0.010 0.010 0.010 0.010 1.447 1.447 1.447 1.447 0.024 0.024 0.024 0.024 0.004 0.004 0.004 0.004 0.000 0.000 0.000 0.000 0.000 0.000 0.000 0.000 0.000 0.000 0.000 0.000 0.000 0.000 0.000 0.000 0.002 0.002 0.002 0.002 0.001 0.001 0.000 0.000 0.000 0.000 0.000 0.000 0.000 0.000 0.000 0.000 0.000 0.000 0.001 0.001 0.001 0.001 0.003 0.003 0.001 0.001 0.001 0.001 0.001 0.001 0.001 0.001 0.001 0.001 0.003 0.003 0.003 0.003 0.005 0.005 0.005 0.005 0.010 0.010 0.010 0.010 0.003 0.003 0.003 0.003 0.002 0.002 0.002 0.002 0.000 0.000 0.000 0.000 0.000 0.000 0.000 0.000 0.001 0.001 0.001 0.001 0.003 0.003 0.003 0.003 0.003 0.003 0.003 0.003 0.008 0.008 0.008 0.008 0.008 0.008 0.008 0.008 0.040 0.040 0.040 0.040 0.040 0.040 0.040 0.040 0.001 0.001 0.001 0.001 0.001 0.001 0.001 0.001 0.017 0.017 0.017 0.017 0.017 0.017 0.017 0.017 
0.023 0.023 0.023 0.023 0.023 0.023 0.023 0.023 0.004 0.004 0.004 0.004 0.004 0.004 0.004 0.004 0.004 0.004 0.004 0.004 0.004 0.004 0.004 0.004 0.005 0.005 0.005 0.005 0.005 0.005 0.005 0.005 0.002 0.002 0.002 0.002 0.002 0.002 0.002 0.002 0.008 0.008 0.008 0.008 0.009 0.009 0.009 0.009 0.007 0.007 0.007 0.007 0.010 0.010 0.010 0.010 1.447 1.447 1.447 1.447 0.024 0.024 0.024 0.024 0.004 0.004 0.004 0.004 0.000 0.000 0.000 0.000 0.000 0.000 0.000 0.000 0.000 0.000 0.000 0.000 0.000 0.000 0.000 0.000 0.002 0.002 0.002 0.002 0.001 0.001 0.000 0.000 0.000 0.000 0.000 0.000 0.000 0.000 0.000 0.000 0.000 0.000 0.001 0.001 0.001 0.001 0.003 0.003 0.001 0.001 0.001 0.001 0.001 0.001 0.001 0.001 0.001 0.001 0.003 0.003 0.003 0.003 0.005 0.005 0.005 0.005 0.010 0.010 0.010 0.010 0.003 0.003 0.003 0.003 0.002 0.002 0.002 0.002 0.000 0.000 0.000 0.000 0.000 0.000 0.000 0.000 0.001 0.001 0.001 0.001 0.003 0.003 0.003 0.003 0.003 0.003 0.003 0.003 0.008 0.008 0.008 0.008 0.008 0.008 0.008 0.008 0.040 0.040 0.040 0.040 0.040 0.040 0.040 0.040 0.001 0.001 0.001 0.001 0.001 0.001 0.001 0.001 0.017 0.017 0.017 0.017 0.017 0.017 0.017 0.017 
0.023 0.023 0.023 0.023 0.023 0.023 0.023 0.023 0.004 0.004 0.004 0.004 0.004 0.004 0.004 0.004 0.004 0.004 0.004 0.004 0.004 0.004 0.004 0.004 0.005 0.005 0.005 0.005 0.005 0.005 0.005 0.005 0.002 0.002 0.002 0.002 0.002 0.002 0.002 0.002 0.008 0.008 0.008 0.008 0.009 0.009 0.009 0.009 0.007 0.007 0.007 0.007 0.010 0.010 0.010 0.010 1.447 1.447 1.447 1.447 0.024 0.024 0.024 0.024 0.004 0.004 0.004 0.004 0.000 0.000 0.000 0.000 0.000 0.000 0.000 0.000 0.000 0.000 0.000 0.000 0.000 0.000 0.000 0.000 0.002 0.002 0.002 0.002 0.001 0.001 0.000 0.000 0.000 0.000 0.000 0.000 0.000 0.000 0.000 0.000 0.000 0.000 0.001 0.001 0.001 0.001 0.003 0.003 0.001 0.001 0.001 0.001 0.001 0.001 0.001 0.001 0.001 0.001 0.003 0.003 0.003 0.003 0.005 0.005 0.005 0.005 0.010 0.010 0.010 0.010 0.003 0.003 0.003 0.003 0.002 0.002 0.002 0.002 0.000 0.000 0.000 0.000 0.000 0.000 0.000 0.000 0.001 0.001 0.001 0.001 0.003 0.003 0.003 0.003 0.003 0.003 0.003 0.003 0.008 0.008 0.008 0.008 0.008 0.008 0.008 0.008 0.040 0.040 0.040 0.040 0.040 0.040 0.040 0.040 0.001 0.001 0.001 0.001 0.001 0.001 0.001 0.001 0.017 0.017 0.017 0.017 0.017 0.017 0.017 0.017 
0.023 0.023 0.023 0.023 0.023 0.023 0.023 0.023 0.004 0.004 0.004 0.004 0.004 0.004 0.004 0.004 0.004 0.004 0.004 0.004 0.004 0.004 0.004 0.004 0.005 0.005 0.005 0.005 0.005 0.005 0.005 0.005 0.002 0.002 0.002 0.002 0.002 0.002 0.002 0.002 0.008 0.008 0.008 0.008 0.009 0.009 0.009 0.009 0.007 0.007 0.007 0.007 0.010 0.010 0.010 0.010 1.447 1.447 1.447 1.447 0.024 0.024 0.024 0.024 0.004 0.004 0.004 0.004 0.000 0.000 0.000 0.000 0.000 0.000 0.000 0.000 0.000 0.000 0.000 0.000 0.000 0.000 0.000 0.000 0.002 0.002 0.002 0.002 0.001 0.001 0.000 0.000 0.000 0.000 0.000 0.000 0.000 0.000 0.000 0.000 0.000 0.000 0.001 0.001 0.001 0.001 0.003 0.003 0.001 0.001 0.001 0.001 0.001 0.001 0.001 0.001 0.001 0.001 0.003 0.003 0.003 0.003 0.005 0.005 0.005 0.005 0.010 0.010 0.010 0.010 0.003 0.003 0.003 0.003 0.002 0.002 0.002 0.002 0.000 0.000 0.000 0.000 0.000 0.000 0.000 0.000 0.001 0.001 0.001 0.001 0.003 0.003 0.003 0.003 0.003 0.003 0.003 0.003 0.008 0.008 0.008 0.008 0.008 0.008 0.008 0.008 0.040 0.040 0.040 0.040 0.040 0.040 0.040 0.040 0.001 0.001 0.001 0.001 0.001 0.001 0.001 0.001 0.017 0.017 0.017 0.017 0.017 0.017 0.017 0.017 
0.023 0.023 0.023 0.023 0.023 0.023 0.023 0.023 0.004 0.004 0.004 0.004 0.004 0.004 0.004 0.004 0.004 0.004 0.004 0.004 0.004 0.004 0.004 0.004 0.005 0.005 0.005 0.005 0.005 0.005 0.005 0.005 0.002 0.002 0.002 0.002 0.002 0.002 0.002 0.002 0.008 0.008 0.008 0.008 0.009 0.009 0.009 0.009 0.007 0.007 0.007 0.007 0.010 0.010 0.010 0.010 1.447 1.447 1.447 1.447 0.024 0.024 0.024 0.024 0.004 0.004 0.004 0.004 0.000 0.000 0.000 0.000 0.000 0.000 0.000 0.000 0.000 0.000 0.000 0.000 0.000 0.000 0.000 0.000 0.002 0.002 0.002 0.002 0.001 0.001 0.000 0.000 0.000 0.000 0.000 0.000 0.000 0.000 0.000 0.000 0.000 0.000 0.001 0.001 0.001 0.001 0.003 0.003 0.001 0.001 0.001 0.001 0.001 0.001 0.001 0.001 0.001 0.001 0.003 0.003 0.003 0.003 0.005 0.005 0.005 0.005 0.010 0.010 0.010 0.010 0.003 0.003 0.003 0.003 0.002 0.002 0.002 0.002 0.000 0.000 0.000 0.000 0.000 0.000 0.000 0.000 0.001 0.001 0.001 0.001 0.003 0.003 0.003 0.003 0.003 0.003 0.003 0.003 0.008 0.008 0.008 0.008 0.008 0.008 0.008 0.008 0.040 0.040 0.040 0.040 0.040 0.040 0.040 0.040 0.001 0.001 0.001 0.001 0.001 0.001 0.001 0.001 0.017 0.017 0.017 0.017 0.017 0.017 0.017 0.017 
0.023 0.023 0.023 0.023 0.023 0.023 0.023 0.023 0.004 0.004 0.004 0.004 0.004 0.004 0.004 0.004 0.004 0.004 0.004 0.004 0.004 0.004 0.004 0.004 0.005 0.005 0.005 0.005 0.005 0.005 0.005 0.005 0.002 0.002 0.002 0.002 0.002 0.002 0.002 0.002 0.008 0.008 0.008 0.008 0.009 0.009 0.009 0.009 0.007 0.007 0.007 0.007 0.010 0.010 0.010 0.010 1.447 1.447 1.447 1.447 0.024 0.024 0.024 0.024 0.004 0.004 0.004 0.004 0.000 0.000 0.000 0.000 0.000 0.000 0.000 0.000 0.000 0.000 0.000 0.000 0.000 0.000 0.000 0.000 0.002 0.002 0.002 0.002 0.001 0.001 0.000 0.000 0.000 0.000 0.000 0.000 0.000 0.000 0.000 0.000 0.000 0.000 0.001 0.001 0.001 0.001 0.003 0.003 0.001 0.001 0.001 0.001 0.001 0.001 0.001 0.001 0.001 0.001 0.003 0.003 0.003 0.003 0.005 0.005 0.005 0.005 0.010 0.010 0.010 0.010 0.003 0.003 0.003 0.003 0.002 0.002 0.002 0.002 0.000 0.000 0.000 0.000 0.000 0.000 0.000 0.000 0.001 0.001 0.001 0.001 0.003 0.003 0.003 0.003 0.003 0.003 0.003 0.003 0.008 0.008 0.008 0.008 0.008 0.008 0.008 0.008 0.040 0.040 0.040 0.040 0.040 0.040 0.040 0.040 0.001 0.001 0.001 0.001 0.001 0.001 0.001 0.001 0.017 0.017 0.017 0.017 0.017 0.017 0.017 0.017 
0.023 0.023 0.023 0.023 0.023 0.023 0.023 0.023 0.004 0.004 0.004 0.004 0.004 0.004 0.004 0.004 0.004 0.004 0.004 0.004 0.004 0.004 0.004 0.004 0.005 0.005 0.005 0.005 0.005 0.005 0.005 0.005 0.002 0.002 0.002 0.002 0.002 0.002 0.002 0.002 0.008 0.008 0.008 0.008 0.009 0.009 0.009 0.009 0.007 0.007 0.007 0.007 0.010 0.010 0.010 0.010 1.447 1.447 1.447 1.447 0.024 0.024 0.024 0.024 0.004 0.004 0.004 0.004 0.000 0.000 0.000 0.000 0.000 0.000 0.000 0.000 0.000 0.000 0.000 0.000 0.000 0.000 0.000 0.000 0.002 0.002 0.002 0.002 0.001 0.001 0.000 0.000 0.000 0.000 0.000 0.000 0.000 0.000 0.000 0.000 0.000 0.000 0.001 0.001 0.001 0.001 0.003 0.003 0.001 0.001 0.001 0.001 0.001 0.001 0.001 0.001 0.001 0.001 0.003 0.003 0.003 0.003 0.005 0.005 0.005 0.005 0.010 0.010 0.010 0.010 0.003 0.003 0.003 0.003 0.002 0.002 0.002 0.002 0.000 0.000 0.000 0.000 0.000 0.000 0.000 0.000 0.001 0.001 0.001 0.001 0.003 0.003 0.003 0.003 0.003 0.003 0.003 0.003 0.008 0.008 0.008 0.008 0.008 0.008 0.008 0.008 0.040 0.040 0.040 0.040 0.040 0.040 0.040 0.040 0.001 0.001 0.001 0.001 0.001 0.001 0.001 0.001 0.017 0.017 0.017 0.017 0.017 0.017 0.017 0.017 
0.248 0.248 0.248 0.248 0.248 0.248 0.248 0.248 0.003 0.003 0.003 0.003 0.003 0.003 0.003 0.003 0.012 0.012 0.012 0.012 0.012 0.012 0.012 0.012 0.847 0.847 0.847 0.847 0.847 0.847 0.847 0.847 0.018 0.018 0.018 0.018 0.018 0.018 0.018 0.018 0.010 0.010 0.010 0.010 0.005 0.005 0.005 0.005 0.003 0.003 0.003 0.003 0.003 0.003 0.003 0.003 0.007 0.007 0.007 0.007 0.004 0.004 0.004 0.004 0.005 0.005 0.005 0.005 0.004 0.004 0.004 0.004 0.007 0.007 0.007 0.007 0.013 0.013 0.013 0.013 0.021 0.021 0.018 0.018 0.007 0.007 0.004 0.004 0.000 0.000 0.000 0.000 0.000 0.000 0.000 0.000 0.000 0.000 0.000 0.000 0.000 0.000 0.000 0.000 0.000 0.000 0.002 0.002 0.001 0.001 0.002 0.002 0.002 0.002 0.001 0.001 0.001 0.001 0.002 0.002 0.002 0.002 0.003 0.003 0.003 0.003 0.004 0.004 0.004 0.004 0.001 0.001 0.001 0.001 0.002 0.002 0.002 0.002 0.001 0.001 0.001 0.001 0.001 0.001 0.001 0.001 0.002 0.002 0.002 0.002 0.003 0.003 0.003 0.003 0.003 0.003 0.003 0.003 0.003 0.003 0.003 0.003 0.003 0.003 0.003 0.003 0.004 0.004 0.004 0.004 0.004 0.004 0.004 0.004 0.004 0.004 0.004 0.004 0.004 0.004 0.004 0.004 0.008 0.008 0.008 0.008 0.008 0.008 0.008 0.008 
0.248 0.248 0.248 0.248 0.248 0.248 0.248 0.248 0.003 0.003 0.003 0.003 0.003 0.003 0.003 0.003 0.012 0.012 0.012 0.012 0.012 0.012 0.012 0.012 0.847 0.847 0.847 0.847 0.847 0.847 0.847 0.847 0.018 0.018 0.018 0.018 0.018 0.018 0.018 0.018 0.010 0.010 0.010 0.010 0.005 0.005 0.005 0.005 0.003 0.003 0.003 0.003 0.003 0.003 0.003 0.003 0.007 0.007 0.007 0.007 0.004 0.004 0.004 0.004 0.005 0.005 0.005 0.005 0.004 0.004 0.004 0.004 0.007 0.007 0.007 0.007 0.013 0.013 0.013 0.013 0.021 0.021 0.018 0.018 0.007 0.007 0.004 0.004 0.000 0.000 0.000 0.000 0.000 0.000 0.000 0.000 0.000 0.000 0.000 0.000 0.000 0.000 0.000 0.000 0.000 0.000 0.002 0.002 0.001 0.001 0.002 0.002 0.002 0.002 0.001 0.001 0.001 0.001 0.002 0.002 0.002 0.002 0.003 0.003 0.003 0.003 0.004 0.004 0.004 0.004 0.001 0.001 0.001 0.001 0.002 0.002 0.002 0.002 0.001 0.001 0.001 0.001 0.001 0.001 0.001 0.001 0.002 0.002 0.002 0.002 0.003 0.003 0.003 0.003 0.003 0.003 0.003 0.003 0.003 0.003 0.003 0.003 0.003 0.003 0.003 0.003 0.004 0.004 0.004 0.004 0.004 0.004 0.004 0.004 0.004 0.004 0.004 0.004 0.004 0.004 0.004 0.004 0.008 0.008 0.008 0.008 0.008 0.008 0.008 0.008 
0.248 0.248 0.248 0.248 0.248 0.248 0.248 0.248 0.003 0.003 0.003 0.003 0.003 0.003 0.003 0.003 0.012 0.012 0.012 0.012 0.012 0.012 0.012 0.012 0.847 0.847 0.847 0.847 0.847 0.847 0.847 0.847 0.018 0.018 0.018 0.018 0.018 0.018 0.018 0.018 0.010 0.010 0.010 0.010 0.005 0.005 0.005 0.005 0.003 0.003 0.003 0.003 0.003 0.003 0.003 0.003 0.007 0.007 0.007 0.007 0.004 0.004 0.004 0.004 0.005 0.005 0.005 0.005 0.004 0.004 0.004 0.004 0.007 0.007 0.007 0.007 0.013 0.013 0.013 0.013 0.021 0.021 0.018 0.018 0.007 0.007 0.004 0.004 0.000 0.000 0.000 0.000 0.000 0.000 0.000 0.000 0.000 0.000 0.000 0.000 0.000 0.000 0.000 0.000 0.000 0.000 0.002 0.002 0.001 0.001 0.002 0.002 0.002 0.002 0.001 0.001 0.001 0.001 0.002 0.002 0.002 0.002 0.003 0.003 0.003 0.003 0.004 0.004 0.004 0.004 0.001 0.001 0.001 0.001 0.002 0.002 0.002 0.002 0.001 0.001 0.001 0.001 0.001 0.001 0.001 0.001 0.002 0.002 0.002 0.002 0.003 0.003 0.003 0.003 0.003 0.003 0.003 0.003 0.003 0.003 0.003 0.003 0.003 0.003 0.003 0.003 0.004 0.004 0.004 0.004 0.004 0.004 0.004 0.004 0.004 0.004 0.004 0.004 0.004 0.004 0.004 0.004 0.008 0.008 0.008 0.008 0.008 0.008 0.008 0.008 
0.248 0.248 0.248 0.248 0.248 0.248 0.248 0.248 0.003 0.003 0.003 0.003 0.003 0.003 0.003 0.003 0.012 0.012 0.012 0.012 0.012 0.012 0.012 0.012 0.847 0.847 0.847 0.847 0.847 0.847 0.847 0.847 0.018 0.018 0.018 0.018 0.018 0.018 0.018 0.018 0.010 0.010 0.010 0.010 0.005 0.005 0.005 0.005 0.003 0.003 0.003 0.003 0.003 0.003 0.003 0.003 0.007 0.007 0.007 0.007 0.004 0.004 0.004 0.004 0.005 0.005 0.005 0.005 0.004 0.004 0.004 0.004 0.007 0.007 0.007 0.007 0.013 0.013 0.013 0.013 0.021 0.021 0.018 0.018 0.007 0.007 0.004 0.004 0.000 0.000 0.000 0.000 0.000 0.000 0.000 0.000 0.000 0.000 0.000 0.000 0.000 0.000 0.000 0.000 0.000 0.000 0.002 0.002 0.001 0.001 0.002 0.002 0.002 0.002 0.001 0.001 0.001 0.001 0.002 0.002 0.002 0.002 0.003 0.003 0.003 0.003 0.004 0.004 0.004 0.004 0.001 0.001 0.001 0.001 0.002 0.002 0.002 0.002 0.001 0.001 0.001 0.001 0.001 0.001 0.001 0.001 0.002 0.002 0.002 0.002 0.003 0.003 0.003 0.003 0.003 0.003 0.003 0.003 0.003 0.003 0.003 0.003 0.003 0.003 0.003 0.003 0.004 0.004 0.004 0.004 0.004 0.004 0.004 0.004 0.004 0.004 0.004 0.004 0.004 0.004 0.004 0.004 0.008 0.008 0.008 0.008 0.008 0.008 0.008 0.008 
0.248 0.248 0.248 0.248 0.248 0.248 0.248 0.248 0.003 0.003 0.003 0.003 0.003 0.003 0.003 0.003 0.012 0.012 0.012 0.012 0.012 0.012 0.012 0.012 0.847 0.847 0.847 0.847 0.847 0.847 0.847 0.847 0.018 0.018 0.018 0.018 0.018 0.018 0.018 0.018 0.010 0.010 0.010 0.010 0.005 0.005 0.005 0.005 0.003 0.003 0.003 0.003 0.003 0.003 0.003 0.003 0.007 0.007 0.007 0.007 0.004 0.004 0.004 0.004 0.005 0.005 0.005 0.005 0.004 0.004 0.004 0.004 0.007 0.007 0.007 0.007 0.013 0.013 0.013 0.013 0.021 0.021 0.018 0.018 0.007 0.007 0.004 0.004 0.000 0.000 0.000 0.000 0.000 0.000 0.000 0.000 0.000 0.000 0.000 0.000 0.000 0.000 0.000 0.000 0.000 0.000 0.002 0.002 0.001 0.001 0.002 0.002 0.002 0.002 0.001 0.001 0.001 0.001 0.002 0.002 0.002 0.002 0.003 0.003 0.003 0.003 0.004 0.004 0.004 0.004 0.001 0.001 0.001 0.001 0.002 0.002 0.002 0.002 0.001 0.001 0.001 0.001 0.001 0.001 0.001 0.001 0.002 0.002 0.002 0.002 0.003 0.003 0.003 0.003 0.003 0.003 0.003 0.003 0.003 0.003 0.003 0.003 0.003 0.003 0.003 0.003 0.004 0.004 0.004 0.004 0.004 0.004 0.004 0.004 0.004 0.004 0.004 0.004 0.004 0.004 0.004 0.004 0.008 0.008 0.008 0.008 0.008 0.008 0.008 0.008 
0.248 0.248 0.248 0.248 0.248 0.248 0.248 0.248 0.003 0.003 0.003 0.003 0.003 0.003 0.003 0.003 0.012 0.012 0.012 0.012 0.012 0.012 0.012 0.012 0.847 0.847 0.847 0.847 0.847 0.847 0.847 0.847 0.018 0.018 0.018 0.018 0.018 0.018 0.018 0.018 0.010 0.010 0.010 0.010 0.005 0.005 0.005 0.005 0.003 0.003 0.003 0.003 0.003 0.003 0.003 0.003 0.007 0.007 0.007 0.007 0.004 0.004 0.004 0.004 0.005 0.005 0.005 0.005 0.004 0.004 0.004 0.004 0.007 0.007 0.007 0.007 0.013 0.013 0.013 0.013 0.021 0.021 0.018 0.018 0.007 0.007 0.004 0.004 0.000 0.000 0.000 0.000 0.000 0.000 0.000 0.000 0.000 0.000 0.000 0.000 0.000 0.000 0.000 0.000 0.000 0.000 0.002 0.002 0.001 0.001 0.002 0.002 0.002 0.002 0.001 0.001 0.001 0.001 0.002 0.002 0.002 0.002 0.003 0.003 0.003 0.003 0.004 0.004 0.004 0.004 0.001 0.001 0.001 0.001 0.002 0.002 0.002 0.002 0.001 0.001 0.001 0.001 0.001 0.001 0.001 0.001 0.002 0.002 0.002 0.002 0.003 0.003 0.003 0.003 0.003 0.003 0.003 0.003 0.003 0.003 0.003 0.003 0.003 0.003 0.003 0.003 0.004 0.004 0.004 0.004 0.004 0.004 0.004 0.004 0.004 0.004 0.004 0.004 0.004 0.004 0.004 0.004 0.008 0.008 0.008 0.008 0.008 0.008 0.008 0.008 
0.248 0.248 0.248 0.248 0.248 0.248 0.248 0.248 0.003 0.003 0.003 0.003 0.003 0.003 0.003 0.003 0.012 0.012 0.012 0.012 0.012 0.012 0.012 0.012 0.847 0.847 0.847 0.847 0.847 0.847 0.847 0.847 0.018 0.018 0.018 0.018 0.018 0.018 0.018 0.018 0.010 0.010 0.010 0.010 0.005 0.005 0.005 0.005 0.003 0.003 0.003 0.003 0.003 0.003 0.003 0.003 0.007 0.007 0.007 0.007 0.004 0.004 0.004 0.004 0.005 0.005 0.005 0.005 0.004 0.004 0.004 0.004 0.007 0.007 0.007 0.007 0.013 0.013 0.013 0.013 0.021 0.021 0.018 0.018 0.007 0.007 0.004 0.004 0.000 0.000 0.000 0.000 0.000 0.000 0.000 0.000 0.000 0.000 0.000 0.000 0.000 0.000 0.000 0.000 0.000 0.000 0.002 0.002 0.001 0.001 0.002 0.002 0.002 0.002 0.001 0.001 0.001 0.001 0.002 0.002 0.002 0.002 0.003 0.003 0.003 0.003 0.004 0.004 0.004 0.004 0.001 0.001 0.001 0.001 0.002 0.002 0.002 0.002 0.001 0.001 0.001 0.001 0.001 0.001 0.001 0.001 0.002 0.002 0.002 0.002 0.003 0.003 0.003 0.003 0.003 0.003 0.003 0.003 0.003 0.003 0.003 0.003 0.003 0.003 0.003 0.003 0.004 0.004 0.004 0.004 0.004 0.004 0.004 0.004 0.004 0.004 0.004 0.004 0.004 0.004 0.004 0.004 0.008 0.008 0.008 0.008 0.008 0.008 0.008 0.008 
0.248 0.248 0.248 0.248 0.248 0.248 0.248 0.248 0.003 0.003 0.003 0.003 0.003 0.003 0.003 0.003 0.012 0.012 0.012 0.012 0.012 0.012 0.012 0.012 0.847 0.847 0.847 0.847 0.847 0.847 0.847 0.847 0.018 0.018 0.018 0.018 0.018 0.018 0.018 0.018 0.010 0.010 0.010 0.010 0.005 0.005 0.005 0.005 0.003 0.003 0.003 0.003 0.003 0.003 0.003 0.003 0.007 0.007 0.007 0.007 0.004 0.004 0.004 0.004 0.005 0.005 0.005 0.005 0.004 0.004 0.004 0.004 0.007 0.007 0.007 0.007 0.013 0.013 0.013 0.013 0.021 0.021 0.018 0.018 0.007 0.007 0.004 0.004 0.000 0.000 0.000 0.000 0.000 0.000 0.000 0.000 0.000 0.000 0.000 0.000 0.000 0.000 0.000 0.000 0.000 0.000 0.002 0.002 0.001 0.001 0.002 0.002 0.002 0.002 0.001 0.001 0.001 0.001 0.002 0.002 0.002 0.002 0.003 0.003 0.003 0.003 0.004 0.004 0.004 0.004 0.001 0.001 0.001 0.001 0.002 0.002 0.002 0.002 0.001 0.001 0.001 0.001 0.001 0.001 0.001 0.001 0.002 0.002 0.002 0.002 0.003 0.003 0.003 0.003 0.003 0.003 0.003 0.003 0.003 0.003 0.003 0.003 0.003 0.003 0.003 0.003 0.004 0.004 0.004 0.004 0.004 0.004 0.004 0.004 0.004 0.004 0.004 0.004 0.004 0.004 0.004 0.004 0.008 0.008 0.008 0.008 0.008 0.008 0.008 0.008 
