# Supplementary material for: A Regional Model for Malaria Vector Developmental Habitats Evaluated Using Explicit, Pond-Resolving Surface Hydrology Simulations
Source: PLoS One. 2016 Mar 22;11(3):e0150626. doi: 10.1371/journal.pone.0150626 (PMC4803214; doi:10.1371/journal.pone.0150626)
Supplement: S1 Dataset — These text files are named according to each day using Julian day numbers. (GZ) [file pone.0150626.s001.tar.gz › S1_Dataset/2006/day194.txt]

0.010 0.010 0.010 0.010 0.010 0.010 0.010 0.010 0.038 0.038 0.038 0.038 0.038 0.038 0.038 0.038 1.219 1.219 1.219 1.219 1.219 1.219 1.219 1.219 0.006 0.006 0.006 0.006 0.006 0.006 0.006 0.006 0.002 0.002 0.002 0.002 0.002 0.002 0.002 0.002 0.005 0.005 0.005 0.005 0.003 0.003 0.003 0.003 0.001 0.001 0.001 0.001 0.002 0.002 0.002 0.002 0.003 0.003 0.003 0.003 0.004 0.004 0.004 0.004 0.007 0.007 0.007 0.007 0.011 0.011 0.011 0.011 0.027 0.027 0.027 0.027 0.036 0.036 0.036 0.036 0.021 0.021 0.013 0.013 0.009 0.009 0.007 0.007 0.004 0.004 0.005 0.004 0.002 0.001 0.000 0.000 0.000 0.000 0.000 0.000 0.001 0.001 0.001 0.001 0.000 0.000 0.000 0.000 0.000 0.000 0.002 0.002 0.002 0.002 0.002 0.002 0.002 0.002 0.001 0.001 0.001 0.001 0.004 0.004 0.004 0.004 0.008 0.008 0.008 0.008 0.014 0.014 0.014 0.014 0.035 0.035 0.035 0.035 0.061 0.061 0.061 0.061 0.013 0.013 0.013 0.013 0.003 0.003 0.003 0.003 0.006 0.006 0.006 0.006 0.006 0.006 0.006 0.006 0.005 0.005 0.005 0.005 0.005 0.005 0.005 0.005 0.003 0.003 0.003 0.003 0.003 0.003 0.003 0.003 0.004 0.004 0.004 0.004 0.004 0.004 0.004 0.004 0.002 0.002 0.002 0.002 0.002 0.002 0.002 0.002 
0.010 0.010 0.010 0.010 0.010 0.010 0.010 0.010 0.038 0.038 0.038 0.038 0.038 0.038 0.038 0.038 1.219 1.219 1.219 1.219 1.219 1.219 1.219 1.219 0.006 0.006 0.006 0.006 0.006 0.006 0.006 0.006 0.002 0.002 0.002 0.002 0.002 0.002 0.002 0.002 0.005 0.005 0.005 0.005 0.003 0.003 0.003 0.003 0.001 0.001 0.001 0.001 0.002 0.002 0.002 0.002 0.003 0.003 0.003 0.003 0.004 0.004 0.004 0.004 0.007 0.007 0.007 0.007 0.011 0.011 0.011 0.011 0.027 0.027 0.027 0.027 0.036 0.036 0.036 0.036 0.021 0.021 0.013 0.013 0.009 0.009 0.007 0.007 0.004 0.004 0.005 0.004 0.002 0.001 0.000 0.000 0.000 0.000 0.000 0.000 0.001 0.001 0.001 0.001 0.000 0.000 0.000 0.000 0.000 0.000 0.002 0.002 0.002 0.002 0.002 0.002 0.002 0.002 0.001 0.001 0.001 0.001 0.004 0.004 0.004 0.004 0.008 0.008 0.008 0.008 0.014 0.014 0.014 0.014 0.035 0.035 0.035 0.035 0.061 0.061 0.061 0.061 0.013 0.013 0.013 0.013 0.003 0.003 0.003 0.003 0.006 0.006 0.006 0.006 0.006 0.006 0.006 0.006 0.005 0.005 0.005 0.005 0.005 0.005 0.005 0.005 0.003 0.003 0.003 0.003 0.003 0.003 0.003 0.003 0.004 0.004 0.004 0.004 0.004 0.004 0.004 0.004 0.002 0.002 0.002 0.002 0.002 0.002 0.002 0.002 
0.010 0.010 0.010 0.010 0.010 0.010 0.010 0.010 0.038 0.038 0.038 0.038 0.038 0.038 0.038 0.038 1.219 1.219 1.219 1.219 1.219 1.219 1.219 1.219 0.006 0.006 0.006 0.006 0.006 0.006 0.006 0.006 0.002 0.002 0.002 0.002 0.002 0.002 0.002 0.002 0.005 0.005 0.005 0.005 0.003 0.003 0.003 0.003 0.001 0.001 0.001 0.001 0.002 0.002 0.002 0.002 0.003 0.003 0.003 0.003 0.004 0.004 0.004 0.004 0.007 0.007 0.007 0.007 0.011 0.011 0.011 0.011 0.027 0.027 0.027 0.027 0.036 0.036 0.036 0.036 0.021 0.021 0.013 0.013 0.009 0.009 0.007 0.007 0.004 0.004 0.005 0.004 0.002 0.001 0.000 0.000 0.000 0.000 0.000 0.000 0.001 0.001 0.001 0.001 0.000 0.000 0.000 0.000 0.000 0.000 0.002 0.002 0.002 0.002 0.002 0.002 0.002 0.002 0.001 0.001 0.001 0.001 0.004 0.004 0.004 0.004 0.008 0.008 0.008 0.008 0.014 0.014 0.014 0.014 0.035 0.035 0.035 0.035 0.061 0.061 0.061 0.061 0.013 0.013 0.013 0.013 0.003 0.003 0.003 0.003 0.006 0.006 0.006 0.006 0.006 0.006 0.006 0.006 0.005 0.005 0.005 0.005 0.005 0.005 0.005 0.005 0.003 0.003 0.003 0.003 0.003 0.003 0.003 0.003 0.004 0.004 0.004 0.004 0.004 0.004 0.004 0.004 0.002 0.002 0.002 0.002 0.002 0.002 0.002 0.002 
0.010 0.010 0.010 0.010 0.010 0.010 0.010 0.010 0.038 0.038 0.038 0.038 0.038 0.038 0.038 0.038 1.219 1.219 1.219 1.219 1.219 1.219 1.219 1.219 0.006 0.006 0.006 0.006 0.006 0.006 0.006 0.006 0.002 0.002 0.002 0.002 0.002 0.002 0.002 0.002 0.005 0.005 0.005 0.005 0.003 0.003 0.003 0.003 0.001 0.001 0.001 0.001 0.002 0.002 0.002 0.002 0.003 0.003 0.003 0.003 0.004 0.004 0.004 0.004 0.007 0.007 0.007 0.007 0.011 0.011 0.011 0.011 0.027 0.027 0.027 0.027 0.036 0.036 0.036 0.036 0.021 0.021 0.013 0.013 0.009 0.009 0.007 0.007 0.004 0.004 0.005 0.004 0.002 0.001 0.000 0.000 0.000 0.000 0.000 0.000 0.001 0.001 0.001 0.001 0.000 0.000 0.000 0.000 0.000 0.000 0.002 0.002 0.002 0.002 0.002 0.002 0.002 0.002 0.001 0.001 0.001 0.001 0.004 0.004 0.004 0.004 0.008 0.008 0.008 0.008 0.014 0.014 0.014 0.014 0.035 0.035 0.035 0.035 0.061 0.061 0.061 0.061 0.013 0.013 0.013 0.013 0.003 0.003 0.003 0.003 0.006 0.006 0.006 0.006 0.006 0.006 0.006 0.006 0.005 0.005 0.005 0.005 0.005 0.005 0.005 0.005 0.003 0.003 0.003 0.003 0.003 0.003 0.003 0.003 0.004 0.004 0.004 0.004 0.004 0.004 0.004 0.004 0.002 0.002 0.002 0.002 0.002 0.002 0.002 0.002 
0.010 0.010 0.010 0.010 0.010 0.010 0.010 0.010 0.038 0.038 0.038 0.038 0.038 0.038 0.038 0.038 1.219 1.219 1.219 1.219 1.219 1.219 1.219 1.219 0.006 0.006 0.006 0.006 0.006 0.006 0.006 0.006 0.002 0.002 0.002 0.002 0.002 0.002 0.002 0.002 0.005 0.005 0.005 0.005 0.003 0.003 0.003 0.003 0.001 0.001 0.001 0.001 0.002 0.002 0.002 0.002 0.003 0.003 0.003 0.003 0.004 0.004 0.004 0.004 0.007 0.007 0.007 0.007 0.011 0.011 0.011 0.011 0.027 0.027 0.027 0.027 0.036 0.036 0.036 0.036 0.021 0.021 0.013 0.013 0.009 0.009 0.007 0.007 0.004 0.004 0.005 0.004 0.002 0.001 0.000 0.000 0.000 0.000 0.000 0.000 0.001 0.001 0.001 0.001 0.000 0.000 0.000 0.000 0.000 0.000 0.002 0.002 0.002 0.002 0.002 0.002 0.002 0.002 0.001 0.001 0.001 0.001 0.004 0.004 0.004 0.004 0.008 0.008 0.008 0.008 0.014 0.014 0.014 0.014 0.035 0.035 0.035 0.035 0.061 0.061 0.061 0.061 0.013 0.013 0.013 0.013 0.003 0.003 0.003 0.003 0.006 0.006 0.006 0.006 0.006 0.006 0.006 0.006 0.005 0.005 0.005 0.005 0.005 0.005 0.005 0.005 0.003 0.003 0.003 0.003 0.003 0.003 0.003 0.003 0.004 0.004 0.004 0.004 0.004 0.004 0.004 0.004 0.002 0.002 0.002 0.002 0.002 0.002 0.002 0.002 
0.010 0.010 0.010 0.010 0.010 0.010 0.010 0.010 0.038 0.038 0.038 0.038 0.038 0.038 0.038 0.038 1.219 1.219 1.219 1.219 1.219 1.219 1.219 1.219 0.006 0.006 0.006 0.006 0.006 0.006 0.006 0.006 0.002 0.002 0.002 0.002 0.002 0.002 0.002 0.002 0.005 0.005 0.005 0.005 0.003 0.003 0.003 0.003 0.001 0.001 0.001 0.001 0.002 0.002 0.002 0.002 0.003 0.003 0.003 0.003 0.004 0.004 0.004 0.004 0.007 0.007 0.007 0.007 0.011 0.011 0.011 0.011 0.027 0.027 0.027 0.027 0.036 0.036 0.036 0.036 0.021 0.021 0.013 0.013 0.009 0.009 0.007 0.007 0.004 0.004 0.005 0.004 0.002 0.001 0.000 0.000 0.000 0.000 0.000 0.000 0.001 0.001 0.001 0.001 0.000 0.000 0.000 0.000 0.000 0.000 0.002 0.002 0.002 0.002 0.002 0.002 0.002 0.002 0.001 0.001 0.001 0.001 0.004 0.004 0.004 0.004 0.008 0.008 0.008 0.008 0.014 0.014 0.014 0.014 0.035 0.035 0.035 0.035 0.061 0.061 0.061 0.061 0.013 0.013 0.013 0.013 0.003 0.003 0.003 0.003 0.006 0.006 0.006 0.006 0.006 0.006 0.006 0.006 0.005 0.005 0.005 0.005 0.005 0.005 0.005 0.005 0.003 0.003 0.003 0.003 0.003 0.003 0.003 0.003 0.004 0.004 0.004 0.004 0.004 0.004 0.004 0.004 0.002 0.002 0.002 0.002 0.002 0.002 0.002 0.002 
0.010 0.010 0.010 0.010 0.010 0.010 0.010 0.010 0.038 0.038 0.038 0.038 0.038 0.038 0.038 0.038 1.219 1.219 1.219 1.219 1.219 1.219 1.219 1.219 0.006 0.006 0.006 0.006 0.006 0.006 0.006 0.006 0.002 0.002 0.002 0.002 0.002 0.002 0.002 0.002 0.005 0.005 0.005 0.005 0.003 0.003 0.003 0.003 0.001 0.001 0.001 0.001 0.002 0.002 0.002 0.002 0.003 0.003 0.003 0.003 0.004 0.004 0.004 0.004 0.007 0.007 0.007 0.007 0.011 0.011 0.011 0.011 0.027 0.027 0.027 0.027 0.036 0.036 0.036 0.036 0.021 0.021 0.013 0.013 0.009 0.009 0.007 0.007 0.004 0.004 0.005 0.004 0.002 0.001 0.000 0.000 0.000 0.000 0.000 0.000 0.001 0.001 0.001 0.001 0.000 0.000 0.000 0.000 0.000 0.000 0.002 0.002 0.002 0.002 0.002 0.002 0.002 0.002 0.001 0.001 0.001 0.001 0.004 0.004 0.004 0.004 0.008 0.008 0.008 0.008 0.014 0.014 0.014 0.014 0.035 0.035 0.035 0.035 0.061 0.061 0.061 0.061 0.013 0.013 0.013 0.013 0.003 0.003 0.003 0.003 0.006 0.006 0.006 0.006 0.006 0.006 0.006 0.006 0.005 0.005 0.005 0.005 0.005 0.005 0.005 0.005 0.003 0.003 0.003 0.003 0.003 0.003 0.003 0.003 0.004 0.004 0.004 0.004 0.004 0.004 0.004 0.004 0.002 0.002 0.002 0.002 0.002 0.002 0.002 0.002 
0.010 0.010 0.010 0.010 0.010 0.010 0.010 0.010 0.038 0.038 0.038 0.038 0.038 0.038 0.038 0.038 1.219 1.219 1.219 1.219 1.219 1.219 1.219 1.219 0.006 0.006 0.006 0.006 0.006 0.006 0.006 0.006 0.002 0.002 0.002 0.002 0.002 0.002 0.002 0.002 0.005 0.005 0.005 0.005 0.003 0.003 0.003 0.003 0.001 0.001 0.001 0.001 0.002 0.002 0.002 0.002 0.003 0.003 0.003 0.003 0.004 0.004 0.004 0.004 0.007 0.007 0.007 0.007 0.011 0.011 0.011 0.011 0.027 0.027 0.027 0.027 0.036 0.036 0.036 0.036 0.021 0.021 0.013 0.013 0.009 0.009 0.007 0.007 0.004 0.004 0.005 0.004 0.002 0.001 0.000 0.000 0.000 0.000 0.000 0.000 0.001 0.001 0.001 0.001 0.000 0.000 0.000 0.000 0.000 0.000 0.002 0.002 0.002 0.002 0.002 0.002 0.002 0.002 0.001 0.001 0.001 0.001 0.004 0.004 0.004 0.004 0.008 0.008 0.008 0.008 0.014 0.014 0.014 0.014 0.035 0.035 0.035 0.035 0.061 0.061 0.061 0.061 0.013 0.013 0.013 0.013 0.003 0.003 0.003 0.003 0.006 0.006 0.006 0.006 0.006 0.006 0.006 0.006 0.005 0.005 0.005 0.005 0.005 0.005 0.005 0.005 0.003 0.003 0.003 0.003 0.003 0.003 0.003 0.003 0.004 0.004 0.004 0.004 0.004 0.004 0.004 0.004 0.002 0.002 0.002 0.002 0.002 0.002 0.002 0.002 
0.006 0.006 0.006 0.006 0.006 0.006 0.006 0.006 0.009 0.009 0.009 0.009 0.009 0.009 0.009 0.009 0.008 0.008 0.008 0.008 0.008 0.008 0.008 0.008 0.022 0.022 0.022 0.022 0.022 0.022 0.022 0.022 0.055 0.055 0.055 0.055 0.055 0.055 0.055 0.055 0.109 0.109 0.109 0.109 0.069 0.069 0.069 0.069 0.030 0.030 0.030 0.030 0.020 0.020 0.020 0.020 0.018 0.018 0.018 0.018 0.026 0.026 0.026 0.026 4.027 4.027 4.027 4.027 7.679 7.679 7.679 7.679 0.049 0.049 0.049 0.049 0.007 0.007 0.007 0.007 0.005 0.005 0.004 0.004 0.001 0.001 0.000 0.000 0.001 0.001 0.001 0.001 0.001 0.001 0.001 0.001 0.001 0.001 0.001 0.001 0.002 0.002 0.002 0.002 0.002 0.002 0.002 0.002 0.002 0.002 0.006 0.006 0.006 0.006 0.011 0.011 0.011 0.011 0.016 0.016 0.016 0.016 0.011 0.011 0.011 0.011 0.007 0.007 0.007 0.007 0.003 0.003 0.003 0.003 0.001 0.001 0.001 0.001 0.000 0.000 0.000 0.000 0.001 0.001 0.001 0.001 0.010 0.010 0.010 0.010 0.011 0.011 0.011 0.011 0.011 0.011 0.011 0.011 0.004 0.004 0.004 0.004 0.004 0.004 0.004 0.004 0.025 0.025 0.025 0.025 0.025 0.025 0.025 0.025 0.018 0.018 0.018 0.018 0.018 0.018 0.018 0.018 0.008 0.008 0.008 0.008 0.008 0.008 0.008 0.008 
0.006 0.006 0.006 0.006 0.006 0.006 0.006 0.006 0.009 0.009 0.009 0.009 0.009 0.009 0.009 0.009 0.008 0.008 0.008 0.008 0.008 0.008 0.008 0.008 0.022 0.022 0.022 0.022 0.022 0.022 0.022 0.022 0.055 0.055 0.055 0.055 0.055 0.055 0.055 0.055 0.109 0.109 0.109 0.109 0.069 0.069 0.069 0.069 0.030 0.030 0.030 0.030 0.020 0.020 0.020 0.020 0.018 0.018 0.018 0.018 0.026 0.026 0.026 0.026 4.027 4.027 4.027 4.027 7.679 7.679 7.679 7.679 0.049 0.049 0.049 0.049 0.007 0.007 0.007 0.007 0.005 0.005 0.004 0.004 0.001 0.001 0.000 0.000 0.001 0.001 0.001 0.001 0.001 0.001 0.001 0.001 0.001 0.001 0.001 0.001 0.002 0.002 0.002 0.002 0.002 0.002 0.002 0.002 0.002 0.002 0.006 0.006 0.006 0.006 0.011 0.011 0.011 0.011 0.016 0.016 0.016 0.016 0.011 0.011 0.011 0.011 0.007 0.007 0.007 0.007 0.003 0.003 0.003 0.003 0.001 0.001 0.001 0.001 0.000 0.000 0.000 0.000 0.001 0.001 0.001 0.001 0.010 0.010 0.010 0.010 0.011 0.011 0.011 0.011 0.011 0.011 0.011 0.011 0.004 0.004 0.004 0.004 0.004 0.004 0.004 0.004 0.025 0.025 0.025 0.025 0.025 0.025 0.025 0.025 0.018 0.018 0.018 0.018 0.018 0.018 0.018 0.018 0.008 0.008 0.008 0.008 0.008 0.008 0.008 0.008 
0.006 0.006 0.006 0.006 0.006 0.006 0.006 0.006 0.009 0.009 0.009 0.009 0.009 0.009 0.009 0.009 0.008 0.008 0.008 0.008 0.008 0.008 0.008 0.008 0.022 0.022 0.022 0.022 0.022 0.022 0.022 0.022 0.055 0.055 0.055 0.055 0.055 0.055 0.055 0.055 0.109 0.109 0.109 0.109 0.069 0.069 0.069 0.069 0.030 0.030 0.030 0.030 0.020 0.020 0.020 0.020 0.018 0.018 0.018 0.018 0.026 0.026 0.026 0.026 4.027 4.027 4.027 4.027 7.679 7.679 7.679 7.679 0.049 0.049 0.049 0.049 0.007 0.007 0.007 0.007 0.005 0.005 0.004 0.004 0.001 0.001 0.000 0.000 0.001 0.001 0.001 0.001 0.001 0.001 0.001 0.001 0.001 0.001 0.001 0.001 0.002 0.002 0.002 0.002 0.002 0.002 0.002 0.002 0.002 0.002 0.006 0.006 0.006 0.006 0.011 0.011 0.011 0.011 0.016 0.016 0.016 0.016 0.011 0.011 0.011 0.011 0.007 0.007 0.007 0.007 0.003 0.003 0.003 0.003 0.001 0.001 0.001 0.001 0.000 0.000 0.000 0.000 0.001 0.001 0.001 0.001 0.010 0.010 0.010 0.010 0.011 0.011 0.011 0.011 0.011 0.011 0.011 0.011 0.004 0.004 0.004 0.004 0.004 0.004 0.004 0.004 0.025 0.025 0.025 0.025 0.025 0.025 0.025 0.025 0.018 0.018 0.018 0.018 0.018 0.018 0.018 0.018 0.008 0.008 0.008 0.008 0.008 0.008 0.008 0.008 
0.006 0.006 0.006 0.006 0.006 0.006 0.006 0.006 0.009 0.009 0.009 0.009 0.009 0.009 0.009 0.009 0.008 0.008 0.008 0.008 0.008 0.008 0.008 0.008 0.022 0.022 0.022 0.022 0.022 0.022 0.022 0.022 0.055 0.055 0.055 0.055 0.055 0.055 0.055 0.055 0.109 0.109 0.109 0.109 0.069 0.069 0.069 0.069 0.030 0.030 0.030 0.030 0.020 0.020 0.020 0.020 0.018 0.018 0.018 0.018 0.026 0.026 0.026 0.026 4.027 4.027 4.027 4.027 7.679 7.679 7.679 7.679 0.049 0.049 0.049 0.049 0.007 0.007 0.007 0.007 0.005 0.005 0.004 0.004 0.001 0.001 0.000 0.000 0.001 0.001 0.001 0.001 0.001 0.001 0.001 0.001 0.001 0.001 0.001 0.001 0.002 0.002 0.002 0.002 0.002 0.002 0.002 0.002 0.002 0.002 0.006 0.006 0.006 0.006 0.011 0.011 0.011 0.011 0.016 0.016 0.016 0.016 0.011 0.011 0.011 0.011 0.007 0.007 0.007 0.007 0.003 0.003 0.003 0.003 0.001 0.001 0.001 0.001 0.000 0.000 0.000 0.000 0.001 0.001 0.001 0.001 0.010 0.010 0.010 0.010 0.011 0.011 0.011 0.011 0.011 0.011 0.011 0.011 0.004 0.004 0.004 0.004 0.004 0.004 0.004 0.004 0.025 0.025 0.025 0.025 0.025 0.025 0.025 0.025 0.018 0.018 0.018 0.018 0.018 0.018 0.018 0.018 0.008 0.008 0.008 0.008 0.008 0.008 0.008 0.008 
0.006 0.006 0.006 0.006 0.006 0.006 0.006 0.006 0.009 0.009 0.009 0.009 0.009 0.009 0.009 0.009 0.008 0.008 0.008 0.008 0.008 0.008 0.008 0.008 0.022 0.022 0.022 0.022 0.022 0.022 0.022 0.022 0.055 0.055 0.055 0.055 0.055 0.055 0.055 0.055 0.109 0.109 0.109 0.109 0.069 0.069 0.069 0.069 0.030 0.030 0.030 0.030 0.020 0.020 0.020 0.020 0.018 0.018 0.018 0.018 0.026 0.026 0.026 0.026 4.027 4.027 4.027 4.027 7.679 7.679 7.679 7.679 0.049 0.049 0.049 0.049 0.007 0.007 0.007 0.007 0.005 0.005 0.004 0.004 0.001 0.001 0.000 0.000 0.001 0.001 0.001 0.001 0.001 0.001 0.001 0.001 0.001 0.001 0.001 0.001 0.002 0.002 0.002 0.002 0.002 0.002 0.002 0.002 0.002 0.002 0.006 0.006 0.006 0.006 0.011 0.011 0.011 0.011 0.016 0.016 0.016 0.016 0.011 0.011 0.011 0.011 0.007 0.007 0.007 0.007 0.003 0.003 0.003 0.003 0.001 0.001 0.001 0.001 0.000 0.000 0.000 0.000 0.001 0.001 0.001 0.001 0.010 0.010 0.010 0.010 0.011 0.011 0.011 0.011 0.011 0.011 0.011 0.011 0.004 0.004 0.004 0.004 0.004 0.004 0.004 0.004 0.025 0.025 0.025 0.025 0.025 0.025 0.025 0.025 0.018 0.018 0.018 0.018 0.018 0.018 0.018 0.018 0.008 0.008 0.008 0.008 0.008 0.008 0.008 0.008 
0.006 0.006 0.006 0.006 0.006 0.006 0.006 0.006 0.009 0.009 0.009 0.009 0.009 0.009 0.009 0.009 0.008 0.008 0.008 0.008 0.008 0.008 0.008 0.008 0.022 0.022 0.022 0.022 0.022 0.022 0.022 0.022 0.055 0.055 0.055 0.055 0.055 0.055 0.055 0.055 0.109 0.109 0.109 0.109 0.069 0.069 0.069 0.069 0.030 0.030 0.030 0.030 0.020 0.020 0.020 0.020 0.018 0.018 0.018 0.018 0.026 0.026 0.026 0.026 4.027 4.027 4.027 4.027 7.679 7.679 7.679 7.679 0.049 0.049 0.049 0.049 0.007 0.007 0.007 0.007 0.005 0.005 0.004 0.004 0.001 0.001 0.000 0.000 0.001 0.001 0.001 0.001 0.001 0.001 0.001 0.001 0.001 0.001 0.001 0.001 0.002 0.002 0.002 0.002 0.002 0.002 0.002 0.002 0.002 0.002 0.006 0.006 0.006 0.006 0.011 0.011 0.011 0.011 0.016 0.016 0.016 0.016 0.011 0.011 0.011 0.011 0.007 0.007 0.007 0.007 0.003 0.003 0.003 0.003 0.001 0.001 0.001 0.001 0.000 0.000 0.000 0.000 0.001 0.001 0.001 0.001 0.010 0.010 0.010 0.010 0.011 0.011 0.011 0.011 0.011 0.011 0.011 0.011 0.004 0.004 0.004 0.004 0.004 0.004 0.004 0.004 0.025 0.025 0.025 0.025 0.025 0.025 0.025 0.025 0.018 0.018 0.018 0.018 0.018 0.018 0.018 0.018 0.008 0.008 0.008 0.008 0.008 0.008 0.008 0.008 
0.006 0.006 0.006 0.006 0.006 0.006 0.006 0.006 0.009 0.009 0.009 0.009 0.009 0.009 0.009 0.009 0.008 0.008 0.008 0.008 0.008 0.008 0.008 0.008 0.022 0.022 0.022 0.022 0.022 0.022 0.022 0.022 0.055 0.055 0.055 0.055 0.055 0.055 0.055 0.055 0.109 0.109 0.109 0.109 0.069 0.069 0.069 0.069 0.030 0.030 0.030 0.030 0.020 0.020 0.020 0.020 0.018 0.018 0.018 0.018 0.026 0.026 0.026 0.026 4.027 4.027 4.027 4.027 7.679 7.679 7.679 7.679 0.049 0.049 0.049 0.049 0.007 0.007 0.007 0.007 0.005 0.005 0.004 0.004 0.001 0.001 0.000 0.000 0.001 0.001 0.001 0.001 0.001 0.001 0.001 0.001 0.001 0.001 0.001 0.001 0.002 0.002 0.002 0.002 0.002 0.002 0.002 0.002 0.002 0.002 0.006 0.006 0.006 0.006 0.011 0.011 0.011 0.011 0.016 0.016 0.016 0.016 0.011 0.011 0.011 0.011 0.007 0.007 0.007 0.007 0.003 0.003 0.003 0.003 0.001 0.001 0.001 0.001 0.000 0.000 0.000 0.000 0.001 0.001 0.001 0.001 0.010 0.010 0.010 0.010 0.011 0.011 0.011 0.011 0.011 0.011 0.011 0.011 0.004 0.004 0.004 0.004 0.004 0.004 0.004 0.004 0.025 0.025 0.025 0.025 0.025 0.025 0.025 0.025 0.018 0.018 0.018 0.018 0.018 0.018 0.018 0.018 0.008 0.008 0.008 0.008 0.008 0.008 0.008 0.008 
0.006 0.006 0.006 0.006 0.006 0.006 0.006 0.006 0.009 0.009 0.009 0.009 0.009 0.009 0.009 0.009 0.008 0.008 0.008 0.008 0.008 0.008 0.008 0.008 0.022 0.022 0.022 0.022 0.022 0.022 0.022 0.022 0.055 0.055 0.055 0.055 0.055 0.055 0.055 0.055 0.109 0.109 0.109 0.109 0.069 0.069 0.069 0.069 0.030 0.030 0.030 0.030 0.020 0.020 0.020 0.020 0.018 0.018 0.018 0.018 0.026 0.026 0.026 0.026 4.027 4.027 4.027 4.027 7.679 7.679 7.679 7.679 0.049 0.049 0.049 0.049 0.007 0.007 0.007 0.007 0.005 0.005 0.004 0.004 0.001 0.001 0.000 0.000 0.001 0.001 0.001 0.001 0.001 0.001 0.001 0.001 0.001 0.001 0.001 0.001 0.002 0.002 0.002 0.002 0.002 0.002 0.002 0.002 0.002 0.002 0.006 0.006 0.006 0.006 0.011 0.011 0.011 0.011 0.016 0.016 0.016 0.016 0.011 0.011 0.011 0.011 0.007 0.007 0.007 0.007 0.003 0.003 0.003 0.003 0.001 0.001 0.001 0.001 0.000 0.000 0.000 0.000 0.001 0.001 0.001 0.001 0.010 0.010 0.010 0.010 0.011 0.011 0.011 0.011 0.011 0.011 0.011 0.011 0.004 0.004 0.004 0.004 0.004 0.004 0.004 0.004 0.025 0.025 0.025 0.025 0.025 0.025 0.025 0.025 0.018 0.018 0.018 0.018 0.018 0.018 0.018 0.018 0.008 0.008 0.008 0.008 0.008 0.008 0.008 0.008 
0.001 0.001 0.001 0.001 0.001 0.001 0.001 0.001 0.004 0.004 0.004 0.004 0.004 0.004 0.004 0.004 0.004 0.004 0.004 0.004 0.004 0.004 0.004 0.004 0.003 0.003 0.003 0.003 0.003 0.003 0.003 0.003 0.005 0.005 0.005 0.005 0.005 0.005 0.005 0.005 0.009 0.009 0.009 0.009 0.018 0.018 0.018 0.018 0.058 0.058 0.058 0.058 0.093 0.093 0.093 0.093 0.119 0.119 0.119 0.119 0.108 0.108 0.108 0.108 0.851 0.851 0.851 0.851 3.177 3.177 3.177 3.177 0.006 0.006 0.006 0.006 0.001 0.001 0.001 0.001 0.000 0.000 0.000 0.000 0.001 0.001 0.001 0.001 0.001 0.001 0.001 0.001 0.001 0.001 0.002 0.002 0.002 0.003 0.003 0.003 0.005 0.005 0.006 0.006 0.009 0.009 0.018 0.018 0.010 0.010 0.015 0.015 0.015 0.015 0.033 0.033 0.033 0.033 0.114 0.114 0.114 0.114 0.029 0.029 0.029 0.029 0.007 0.007 0.007 0.007 0.004 0.004 0.004 0.004 0.003 0.003 0.003 0.003 0.002 0.002 0.002 0.002 0.001 0.001 0.001 0.001 0.021 0.021 0.021 0.021 0.015 0.015 0.015 0.015 0.015 0.015 0.015 0.015 0.003 0.003 0.003 0.003 0.003 0.003 0.003 0.003 0.013 0.013 0.013 0.013 0.013 0.013 0.013 0.013 0.013 0.013 0.013 0.013 0.013 0.013 0.013 0.013 0.044 0.044 0.044 0.044 0.044 0.044 0.044 0.044 
0.001 0.001 0.001 0.001 0.001 0.001 0.001 0.001 0.004 0.004 0.004 0.004 0.004 0.004 0.004 0.004 0.004 0.004 0.004 0.004 0.004 0.004 0.004 0.004 0.003 0.003 0.003 0.003 0.003 0.003 0.003 0.003 0.005 0.005 0.005 0.005 0.005 0.005 0.005 0.005 0.009 0.009 0.009 0.009 0.018 0.018 0.018 0.018 0.058 0.058 0.058 0.058 0.093 0.093 0.093 0.093 0.119 0.119 0.119 0.119 0.108 0.108 0.108 0.108 0.851 0.851 0.851 0.851 3.177 3.177 3.177 3.177 0.006 0.006 0.006 0.006 0.001 0.001 0.001 0.001 0.000 0.000 0.000 0.000 0.001 0.001 0.001 0.001 0.001 0.001 0.001 0.001 0.001 0.001 0.002 0.002 0.002 0.003 0.003 0.003 0.005 0.005 0.006 0.006 0.009 0.009 0.018 0.018 0.010 0.010 0.015 0.015 0.015 0.015 0.033 0.033 0.033 0.033 0.114 0.114 0.114 0.114 0.029 0.029 0.029 0.029 0.007 0.007 0.007 0.007 0.004 0.004 0.004 0.004 0.003 0.003 0.003 0.003 0.002 0.002 0.002 0.002 0.001 0.001 0.001 0.001 0.021 0.021 0.021 0.021 0.015 0.015 0.015 0.015 0.015 0.015 0.015 0.015 0.003 0.003 0.003 0.003 0.003 0.003 0.003 0.003 0.013 0.013 0.013 0.013 0.013 0.013 0.013 0.013 0.013 0.013 0.013 0.013 0.013 0.013 0.013 0.013 0.044 0.044 0.044 0.044 0.044 0.044 0.044 0.044 
0.001 0.001 0.001 0.001 0.001 0.001 0.001 0.001 0.004 0.004 0.004 0.004 0.004 0.004 0.004 0.004 0.004 0.004 0.004 0.004 0.004 0.004 0.004 0.004 0.003 0.003 0.003 0.003 0.003 0.003 0.003 0.003 0.005 0.005 0.005 0.005 0.005 0.005 0.005 0.005 0.009 0.009 0.009 0.009 0.018 0.018 0.018 0.018 0.058 0.058 0.058 0.058 0.093 0.093 0.093 0.093 0.119 0.119 0.119 0.119 0.108 0.108 0.108 0.108 0.851 0.851 0.851 0.851 3.177 3.177 3.177 3.177 0.006 0.006 0.006 0.006 0.001 0.001 0.001 0.001 0.000 0.000 0.000 0.000 0.001 0.001 0.001 0.001 0.001 0.001 0.001 0.001 0.001 0.001 0.002 0.002 0.002 0.003 0.003 0.003 0.005 0.005 0.006 0.006 0.009 0.009 0.018 0.018 0.010 0.010 0.015 0.015 0.015 0.015 0.033 0.033 0.033 0.033 0.114 0.114 0.114 0.114 0.029 0.029 0.029 0.029 0.007 0.007 0.007 0.007 0.004 0.004 0.004 0.004 0.003 0.003 0.003 0.003 0.002 0.002 0.002 0.002 0.001 0.001 0.001 0.001 0.021 0.021 0.021 0.021 0.015 0.015 0.015 0.015 0.015 0.015 0.015 0.015 0.003 0.003 0.003 0.003 0.003 0.003 0.003 0.003 0.013 0.013 0.013 0.013 0.013 0.013 0.013 0.013 0.013 0.013 0.013 0.013 0.013 0.013 0.013 0.013 0.044 0.044 0.044 0.044 0.044 0.044 0.044 0.044 
0.001 0.001 0.001 0.001 0.001 0.001 0.001 0.001 0.004 0.004 0.004 0.004 0.004 0.004 0.004 0.004 0.004 0.004 0.004 0.004 0.004 0.004 0.004 0.004 0.003 0.003 0.003 0.003 0.003 0.003 0.003 0.003 0.005 0.005 0.005 0.005 0.005 0.005 0.005 0.005 0.009 0.009 0.009 0.009 0.018 0.018 0.018 0.018 0.058 0.058 0.058 0.058 0.093 0.093 0.093 0.093 0.119 0.119 0.119 0.119 0.108 0.108 0.108 0.108 0.851 0.851 0.851 0.851 3.177 3.177 3.177 3.177 0.006 0.006 0.006 0.006 0.001 0.001 0.001 0.001 0.000 0.000 0.000 0.000 0.001 0.001 0.001 0.001 0.001 0.001 0.001 0.001 0.001 0.001 0.002 0.002 0.002 0.003 0.003 0.003 0.005 0.005 0.006 0.006 0.009 0.009 0.018 0.018 0.010 0.010 0.015 0.015 0.015 0.015 0.033 0.033 0.033 0.033 0.114 0.114 0.114 0.114 0.029 0.029 0.029 0.029 0.007 0.007 0.007 0.007 0.004 0.004 0.004 0.004 0.003 0.003 0.003 0.003 0.002 0.002 0.002 0.002 0.001 0.001 0.001 0.001 0.021 0.021 0.021 0.021 0.015 0.015 0.015 0.015 0.015 0.015 0.015 0.015 0.003 0.003 0.003 0.003 0.003 0.003 0.003 0.003 0.013 0.013 0.013 0.013 0.013 0.013 0.013 0.013 0.013 0.013 0.013 0.013 0.013 0.013 0.013 0.013 0.044 0.044 0.044 0.044 0.044 0.044 0.044 0.044 
0.001 0.001 0.001 0.001 0.001 0.001 0.001 0.001 0.004 0.004 0.004 0.004 0.004 0.004 0.004 0.004 0.004 0.004 0.004 0.004 0.004 0.004 0.004 0.004 0.003 0.003 0.003 0.003 0.003 0.003 0.003 0.003 0.005 0.005 0.005 0.005 0.005 0.005 0.005 0.005 0.009 0.009 0.009 0.009 0.018 0.018 0.018 0.018 0.058 0.058 0.058 0.058 0.093 0.093 0.093 0.093 0.119 0.119 0.119 0.119 0.108 0.108 0.108 0.108 0.851 0.851 0.851 0.851 3.177 3.177 3.177 3.177 0.006 0.006 0.006 0.006 0.001 0.001 0.001 0.001 0.000 0.000 0.000 0.000 0.001 0.001 0.001 0.001 0.001 0.001 0.001 0.001 0.001 0.001 0.002 0.002 0.002 0.003 0.003 0.003 0.005 0.005 0.006 0.006 0.009 0.009 0.018 0.018 0.010 0.010 0.015 0.015 0.015 0.015 0.033 0.033 0.033 0.033 0.114 0.114 0.114 0.114 0.029 0.029 0.029 0.029 0.007 0.007 0.007 0.007 0.004 0.004 0.004 0.004 0.003 0.003 0.003 0.003 0.002 0.002 0.002 0.002 0.001 0.001 0.001 0.001 0.021 0.021 0.021 0.021 0.015 0.015 0.015 0.015 0.015 0.015 0.015 0.015 0.003 0.003 0.003 0.003 0.003 0.003 0.003 0.003 0.013 0.013 0.013 0.013 0.013 0.013 0.013 0.013 0.013 0.013 0.013 0.013 0.013 0.013 0.013 0.013 0.044 0.044 0.044 0.044 0.044 0.044 0.044 0.044 
0.001 0.001 0.001 0.001 0.001 0.001 0.001 0.001 0.004 0.004 0.004 0.004 0.004 0.004 0.004 0.004 0.004 0.004 0.004 0.004 0.004 0.004 0.004 0.004 0.003 0.003 0.003 0.003 0.003 0.003 0.003 0.003 0.005 0.005 0.005 0.005 0.005 0.005 0.005 0.005 0.009 0.009 0.009 0.009 0.018 0.018 0.018 0.018 0.058 0.058 0.058 0.058 0.093 0.093 0.093 0.093 0.119 0.119 0.119 0.119 0.108 0.108 0.108 0.108 0.851 0.851 0.851 0.851 3.177 3.177 3.177 3.177 0.006 0.006 0.006 0.006 0.001 0.001 0.001 0.001 0.000 0.000 0.000 0.000 0.001 0.001 0.001 0.001 0.001 0.001 0.001 0.001 0.001 0.001 0.002 0.002 0.002 0.003 0.003 0.003 0.005 0.005 0.006 0.006 0.009 0.009 0.018 0.018 0.010 0.010 0.015 0.015 0.015 0.015 0.033 0.033 0.033 0.033 0.114 0.114 0.114 0.114 0.029 0.029 0.029 0.029 0.007 0.007 0.007 0.007 0.004 0.004 0.004 0.004 0.003 0.003 0.003 0.003 0.002 0.002 0.002 0.002 0.001 0.001 0.001 0.001 0.021 0.021 0.021 0.021 0.015 0.015 0.015 0.015 0.015 0.015 0.015 0.015 0.003 0.003 0.003 0.003 0.003 0.003 0.003 0.003 0.013 0.013 0.013 0.013 0.013 0.013 0.013 0.013 0.013 0.013 0.013 0.013 0.013 0.013 0.013 0.013 0.044 0.044 0.044 0.044 0.044 0.044 0.044 0.044 
0.001 0.001 0.001 0.001 0.001 0.001 0.001 0.001 0.004 0.004 0.004 0.004 0.004 0.004 0.004 0.004 0.004 0.004 0.004 0.004 0.004 0.004 0.004 0.004 0.003 0.003 0.003 0.003 0.003 0.003 0.003 0.003 0.005 0.005 0.005 0.005 0.005 0.005 0.005 0.005 0.009 0.009 0.009 0.009 0.018 0.018 0.018 0.018 0.058 0.058 0.058 0.058 0.093 0.093 0.093 0.093 0.119 0.119 0.119 0.119 0.108 0.108 0.108 0.108 0.851 0.851 0.851 0.851 3.177 3.177 3.177 3.177 0.006 0.006 0.006 0.006 0.001 0.001 0.001 0.001 0.000 0.000 0.000 0.000 0.001 0.001 0.001 0.001 0.001 0.001 0.001 0.001 0.001 0.001 0.002 0.002 0.002 0.003 0.003 0.003 0.005 0.005 0.006 0.006 0.009 0.009 0.018 0.018 0.010 0.010 0.015 0.015 0.015 0.015 0.033 0.033 0.033 0.033 0.114 0.114 0.114 0.114 0.029 0.029 0.029 0.029 0.007 0.007 0.007 0.007 0.004 0.004 0.004 0.004 0.003 0.003 0.003 0.003 0.002 0.002 0.002 0.002 0.001 0.001 0.001 0.001 0.021 0.021 0.021 0.021 0.015 0.015 0.015 0.015 0.015 0.015 0.015 0.015 0.003 0.003 0.003 0.003 0.003 0.003 0.003 0.003 0.013 0.013 0.013 0.013 0.013 0.013 0.013 0.013 0.013 0.013 0.013 0.013 0.013 0.013 0.013 0.013 0.044 0.044 0.044 0.044 0.044 0.044 0.044 0.044 
0.001 0.001 0.001 0.001 0.001 0.001 0.001 0.001 0.004 0.004 0.004 0.004 0.004 0.004 0.004 0.004 0.004 0.004 0.004 0.004 0.004 0.004 0.004 0.004 0.003 0.003 0.003 0.003 0.003 0.003 0.003 0.003 0.005 0.005 0.005 0.005 0.005 0.005 0.005 0.005 0.009 0.009 0.009 0.009 0.018 0.018 0.018 0.018 0.058 0.058 0.058 0.058 0.093 0.093 0.093 0.093 0.119 0.119 0.119 0.119 0.108 0.108 0.108 0.108 0.851 0.851 0.851 0.851 3.177 3.177 3.177 3.177 0.006 0.006 0.006 0.006 0.001 0.001 0.001 0.001 0.000 0.000 0.000 0.000 0.001 0.001 0.001 0.001 0.001 0.001 0.001 0.001 0.001 0.001 0.002 0.002 0.002 0.003 0.003 0.003 0.005 0.005 0.006 0.006 0.009 0.009 0.018 0.018 0.010 0.010 0.015 0.015 0.015 0.015 0.033 0.033 0.033 0.033 0.114 0.114 0.114 0.114 0.029 0.029 0.029 0.029 0.007 0.007 0.007 0.007 0.004 0.004 0.004 0.004 0.003 0.003 0.003 0.003 0.002 0.002 0.002 0.002 0.001 0.001 0.001 0.001 0.021 0.021 0.021 0.021 0.015 0.015 0.015 0.015 0.015 0.015 0.015 0.015 0.003 0.003 0.003 0.003 0.003 0.003 0.003 0.003 0.013 0.013 0.013 0.013 0.013 0.013 0.013 0.013 0.013 0.013 0.013 0.013 0.013 0.013 0.013 0.013 0.044 0.044 0.044 0.044 0.044 0.044 0.044 0.044 
0.004 0.004 0.004 0.004 0.004 0.004 0.004 0.004 0.006 0.006 0.006 0.006 0.006 0.006 0.006 0.006 9.499 9.499 9.499 9.499 9.499 9.499 9.499 9.499 0.008 0.008 0.008 0.008 0.008 0.008 0.008 0.008 0.002 0.002 0.002 0.002 0.002 0.002 0.002 0.002 0.018 0.018 0.018 0.018 0.023 0.023 0.023 0.023 0.017 0.017 0.017 0.017 0.008 0.008 0.008 0.008 0.005 0.005 0.005 0.005 0.006 0.006 0.006 0.006 0.004 0.004 0.004 0.004 0.002 0.002 0.002 0.002 0.004 0.004 0.004 0.004 0.007 0.007 0.007 0.007 0.005 0.005 0.727 0.727 5.335 5.335 7.473 7.473 3.457 3.457 0.362 0.126 0.096 0.076 0.065 0.052 0.031 0.051 0.066 0.076 0.106 0.106 0.142 0.142 0.740 0.740 4.884 4.884 10.185 10.185 12.429 12.429 12.429 12.429 0.100 0.100 0.100 0.100 0.003 0.003 0.003 0.003 0.002 0.002 0.002 0.002 0.028 0.028 0.028 0.028 4.218 4.218 4.218 4.218 0.180 0.180 0.180 0.180 0.009 0.009 0.009 0.009 0.005 0.005 0.005 0.005 0.007 0.007 0.007 0.007 0.008 0.008 0.008 0.008 0.008 0.008 0.008 0.008 0.014 0.014 0.014 0.014 0.014 0.014 0.014 0.014 0.009 0.009 0.009 0.009 0.009 0.009 0.009 0.009 0.006 0.006 0.006 0.006 0.006 0.006 0.006 0.006 0.150 0.150 0.150 0.150 0.150 0.150 0.150 0.150 
0.004 0.004 0.004 0.004 0.004 0.004 0.004 0.004 0.006 0.006 0.006 0.006 0.006 0.006 0.006 0.006 9.499 9.499 9.499 9.499 9.499 9.499 9.499 9.499 0.008 0.008 0.008 0.008 0.008 0.008 0.008 0.008 0.002 0.002 0.002 0.002 0.002 0.002 0.002 0.002 0.018 0.018 0.018 0.018 0.023 0.023 0.023 0.023 0.017 0.017 0.017 0.017 0.008 0.008 0.008 0.008 0.005 0.005 0.005 0.005 0.006 0.006 0.006 0.006 0.004 0.004 0.004 0.004 0.002 0.002 0.002 0.002 0.004 0.004 0.004 0.004 0.007 0.007 0.007 0.007 0.005 0.005 0.727 0.727 5.335 5.335 7.473 7.473 3.457 3.457 0.362 0.126 0.096 0.076 0.065 0.052 0.031 0.051 0.066 0.076 0.106 0.106 0.142 0.142 0.740 0.740 4.884 4.884 10.185 10.185 12.429 12.429 12.429 12.429 0.100 0.100 0.100 0.100 0.003 0.003 0.003 0.003 0.002 0.002 0.002 0.002 0.028 0.028 0.028 0.028 4.218 4.218 4.218 4.218 0.180 0.180 0.180 0.180 0.009 0.009 0.009 0.009 0.005 0.005 0.005 0.005 0.007 0.007 0.007 0.007 0.008 0.008 0.008 0.008 0.008 0.008 0.008 0.008 0.014 0.014 0.014 0.014 0.014 0.014 0.014 0.014 0.009 0.009 0.009 0.009 0.009 0.009 0.009 0.009 0.006 0.006 0.006 0.006 0.006 0.006 0.006 0.006 0.150 0.150 0.150 0.150 0.150 0.150 0.150 0.150 
0.004 0.004 0.004 0.004 0.004 0.004 0.004 0.004 0.006 0.006 0.006 0.006 0.006 0.006 0.006 0.006 9.499 9.499 9.499 9.499 9.499 9.499 9.499 9.499 0.008 0.008 0.008 0.008 0.008 0.008 0.008 0.008 0.002 0.002 0.002 0.002 0.002 0.002 0.002 0.002 0.018 0.018 0.018 0.018 0.023 0.023 0.023 0.023 0.017 0.017 0.017 0.017 0.008 0.008 0.008 0.008 0.005 0.005 0.005 0.005 0.006 0.006 0.006 0.006 0.004 0.004 0.004 0.004 0.002 0.002 0.002 0.002 0.004 0.004 0.004 0.004 0.007 0.007 0.007 0.007 0.005 0.005 0.727 0.727 5.335 5.335 7.473 7.473 3.457 3.457 0.362 0.126 0.096 0.076 0.065 0.052 0.031 0.051 0.066 0.076 0.106 0.106 0.142 0.142 0.740 0.740 4.884 4.884 10.185 10.185 12.429 12.429 12.429 12.429 0.100 0.100 0.100 0.100 0.003 0.003 0.003 0.003 0.002 0.002 0.002 0.002 0.028 0.028 0.028 0.028 4.218 4.218 4.218 4.218 0.180 0.180 0.180 0.180 0.009 0.009 0.009 0.009 0.005 0.005 0.005 0.005 0.007 0.007 0.007 0.007 0.008 0.008 0.008 0.008 0.008 0.008 0.008 0.008 0.014 0.014 0.014 0.014 0.014 0.014 0.014 0.014 0.009 0.009 0.009 0.009 0.009 0.009 0.009 0.009 0.006 0.006 0.006 0.006 0.006 0.006 0.006 0.006 0.150 0.150 0.150 0.150 0.150 0.150 0.150 0.150 
0.004 0.004 0.004 0.004 0.004 0.004 0.004 0.004 0.006 0.006 0.006 0.006 0.006 0.006 0.006 0.006 9.499 9.499 9.499 9.499 9.499 9.499 9.499 9.499 0.008 0.008 0.008 0.008 0.008 0.008 0.008 0.008 0.002 0.002 0.002 0.002 0.002 0.002 0.002 0.002 0.018 0.018 0.018 0.018 0.023 0.023 0.023 0.023 0.017 0.017 0.017 0.017 0.008 0.008 0.008 0.008 0.005 0.005 0.005 0.005 0.006 0.006 0.006 0.006 0.004 0.004 0.004 0.004 0.002 0.002 0.002 0.002 0.004 0.004 0.004 0.004 0.007 0.007 0.007 0.007 0.005 0.005 0.727 0.727 5.335 5.335 7.473 7.473 3.457 3.457 0.362 0.126 0.096 0.076 0.065 0.052 0.031 0.051 0.066 0.076 0.106 0.106 0.142 0.142 0.740 0.740 4.884 4.884 10.185 10.185 12.429 12.429 12.429 12.429 0.100 0.100 0.100 0.100 0.003 0.003 0.003 0.003 0.002 0.002 0.002 0.002 0.028 0.028 0.028 0.028 4.218 4.218 4.218 4.218 0.180 0.180 0.180 0.180 0.009 0.009 0.009 0.009 0.005 0.005 0.005 0.005 0.007 0.007 0.007 0.007 0.008 0.008 0.008 0.008 0.008 0.008 0.008 0.008 0.014 0.014 0.014 0.014 0.014 0.014 0.014 0.014 0.009 0.009 0.009 0.009 0.009 0.009 0.009 0.009 0.006 0.006 0.006 0.006 0.006 0.006 0.006 0.006 0.150 0.150 0.150 0.150 0.150 0.150 0.150 0.150 
0.004 0.004 0.004 0.004 0.004 0.004 0.004 0.004 0.006 0.006 0.006 0.006 0.006 0.006 0.006 0.006 9.499 9.499 9.499 9.499 9.499 9.499 9.499 9.499 0.008 0.008 0.008 0.008 0.008 0.008 0.008 0.008 0.002 0.002 0.002 0.002 0.002 0.002 0.002 0.002 0.018 0.018 0.018 0.018 0.023 0.023 0.023 0.023 0.017 0.017 0.017 0.017 0.008 0.008 0.008 0.008 0.005 0.005 0.005 0.005 0.006 0.006 0.006 0.006 0.004 0.004 0.004 0.004 0.002 0.002 0.002 0.002 0.004 0.004 0.004 0.004 0.007 0.007 0.007 0.007 0.005 0.005 0.727 0.727 5.335 5.335 7.473 7.473 3.457 3.457 0.362 0.126 0.096 0.076 0.065 0.052 0.031 0.051 0.066 0.076 0.106 0.106 0.142 0.142 0.740 0.740 4.884 4.884 10.185 10.185 12.429 12.429 12.429 12.429 0.100 0.100 0.100 0.100 0.003 0.003 0.003 0.003 0.002 0.002 0.002 0.002 0.028 0.028 0.028 0.028 4.218 4.218 4.218 4.218 0.180 0.180 0.180 0.180 0.009 0.009 0.009 0.009 0.005 0.005 0.005 0.005 0.007 0.007 0.007 0.007 0.008 0.008 0.008 0.008 0.008 0.008 0.008 0.008 0.014 0.014 0.014 0.014 0.014 0.014 0.014 0.014 0.009 0.009 0.009 0.009 0.009 0.009 0.009 0.009 0.006 0.006 0.006 0.006 0.006 0.006 0.006 0.006 0.150 0.150 0.150 0.150 0.150 0.150 0.150 0.150 
0.004 0.004 0.004 0.004 0.004 0.004 0.004 0.004 0.006 0.006 0.006 0.006 0.006 0.006 0.006 0.006 9.499 9.499 9.499 9.499 9.499 9.499 9.499 9.499 0.008 0.008 0.008 0.008 0.008 0.008 0.008 0.008 0.002 0.002 0.002 0.002 0.002 0.002 0.002 0.002 0.018 0.018 0.018 0.018 0.023 0.023 0.023 0.023 0.017 0.017 0.017 0.017 0.008 0.008 0.008 0.008 0.005 0.005 0.005 0.005 0.006 0.006 0.006 0.006 0.004 0.004 0.004 0.004 0.002 0.002 0.002 0.002 0.004 0.004 0.004 0.004 0.007 0.007 0.007 0.007 0.005 0.005 0.727 0.727 5.335 5.335 7.473 7.473 3.457 3.457 0.362 0.126 0.096 0.076 0.065 0.052 0.031 0.051 0.066 0.076 0.106 0.106 0.142 0.142 0.740 0.740 4.884 4.884 10.185 10.185 12.429 12.429 12.429 12.429 0.100 0.100 0.100 0.100 0.003 0.003 0.003 0.003 0.002 0.002 0.002 0.002 0.028 0.028 0.028 0.028 4.218 4.218 4.218 4.218 0.180 0.180 0.180 0.180 0.009 0.009 0.009 0.009 0.005 0.005 0.005 0.005 0.007 0.007 0.007 0.007 0.008 0.008 0.008 0.008 0.008 0.008 0.008 0.008 0.014 0.014 0.014 0.014 0.014 0.014 0.014 0.014 0.009 0.009 0.009 0.009 0.009 0.009 0.009 0.009 0.006 0.006 0.006 0.006 0.006 0.006 0.006 0.006 0.150 0.150 0.150 0.150 0.150 0.150 0.150 0.150 
0.004 0.004 0.004 0.004 0.004 0.004 0.004 0.004 0.006 0.006 0.006 0.006 0.006 0.006 0.006 0.006 9.499 9.499 9.499 9.499 9.499 9.499 9.499 9.499 0.008 0.008 0.008 0.008 0.008 0.008 0.008 0.008 0.002 0.002 0.002 0.002 0.002 0.002 0.002 0.002 0.018 0.018 0.018 0.018 0.023 0.023 0.023 0.023 0.017 0.017 0.017 0.017 0.008 0.008 0.008 0.008 0.005 0.005 0.005 0.005 0.006 0.006 0.006 0.006 0.004 0.004 0.004 0.004 0.002 0.002 0.002 0.002 0.004 0.004 0.004 0.004 0.007 0.007 0.007 0.007 0.005 0.005 0.727 0.727 5.335 5.335 7.473 7.473 3.457 3.457 0.362 0.126 0.096 0.076 0.065 0.052 0.031 0.051 0.066 0.076 0.106 0.106 0.142 0.142 0.740 0.740 4.884 4.884 10.185 10.185 12.429 12.429 12.429 12.429 0.100 0.100 0.100 0.100 0.003 0.003 0.003 0.003 0.002 0.002 0.002 0.002 0.028 0.028 0.028 0.028 4.218 4.218 4.218 4.218 0.180 0.180 0.180 0.180 0.009 0.009 0.009 0.009 0.005 0.005 0.005 0.005 0.007 0.007 0.007 0.007 0.008 0.008 0.008 0.008 0.008 0.008 0.008 0.008 0.014 0.014 0.014 0.014 0.014 0.014 0.014 0.014 0.009 0.009 0.009 0.009 0.009 0.009 0.009 0.009 0.006 0.006 0.006 0.006 0.006 0.006 0.006 0.006 0.150 0.150 0.150 0.150 0.150 0.150 0.150 0.150 
0.004 0.004 0.004 0.004 0.004 0.004 0.004 0.004 0.006 0.006 0.006 0.006 0.006 0.006 0.006 0.006 9.499 9.499 9.499 9.499 9.499 9.499 9.499 9.499 0.008 0.008 0.008 0.008 0.008 0.008 0.008 0.008 0.002 0.002 0.002 0.002 0.002 0.002 0.002 0.002 0.018 0.018 0.018 0.018 0.023 0.023 0.023 0.023 0.017 0.017 0.017 0.017 0.008 0.008 0.008 0.008 0.005 0.005 0.005 0.005 0.006 0.006 0.006 0.006 0.004 0.004 0.004 0.004 0.002 0.002 0.002 0.002 0.004 0.004 0.004 0.004 0.007 0.007 0.007 0.007 0.005 0.005 0.727 0.727 5.335 5.335 7.473 7.473 3.457 3.457 0.362 0.126 0.096 0.076 0.065 0.052 0.031 0.051 0.066 0.076 0.106 0.106 0.142 0.142 0.740 0.740 4.884 4.884 10.185 10.185 12.429 12.429 12.429 12.429 0.100 0.100 0.100 0.100 0.003 0.003 0.003 0.003 0.002 0.002 0.002 0.002 0.028 0.028 0.028 0.028 4.218 4.218 4.218 4.218 0.180 0.180 0.180 0.180 0.009 0.009 0.009 0.009 0.005 0.005 0.005 0.005 0.007 0.007 0.007 0.007 0.008 0.008 0.008 0.008 0.008 0.008 0.008 0.008 0.014 0.014 0.014 0.014 0.014 0.014 0.014 0.014 0.009 0.009 0.009 0.009 0.009 0.009 0.009 0.009 0.006 0.006 0.006 0.006 0.006 0.006 0.006 0.006 0.150 0.150 0.150 0.150 0.150 0.150 0.150 0.150 
0.017 0.017 0.017 0.017 0.017 0.017 0.017 0.017 6.902 6.902 6.902 6.902 6.902 6.902 6.902 6.902 14.086 14.086 14.086 14.086 14.086 14.086 14.086 14.086 0.037 0.037 0.037 0.037 0.037 0.037 0.037 0.037 0.003 0.003 0.003 0.003 0.003 0.003 0.003 0.003 0.031 0.031 0.031 0.031 0.004 0.004 0.004 0.004 0.002 0.002 0.002 0.002 0.002 0.002 0.002 0.002 0.003 0.003 0.003 0.003 0.003 0.003 0.003 0.003 0.002 0.002 0.002 0.002 0.002 0.002 0.002 0.002 0.003 0.003 0.003 0.003 0.027 0.027 0.027 0.027 3.314 3.314 3.371 3.371 1.192 1.192 0.020 0.020 0.020 0.020 0.021 0.018 0.007 0.005 0.004 0.003 0.002 0.002 0.003 0.003 0.005 0.005 0.005 0.005 0.005 0.005 0.006 0.006 0.014 0.014 5.817 5.817 5.817 5.817 0.067 0.067 0.067 0.067 0.002 0.002 0.002 0.002 0.001 0.001 0.001 0.001 0.004 0.004 0.004 0.004 0.008 0.008 0.008 0.008 0.006 0.006 0.006 0.006 0.025 0.025 0.025 0.025 4.354 4.354 4.354 4.354 1.934 1.934 1.934 1.934 0.011 0.011 0.011 0.011 0.011 0.011 0.011 0.011 0.013 0.013 0.013 0.013 0.013 0.013 0.013 0.013 0.014 0.014 0.014 0.014 0.014 0.014 0.014 0.014 0.012 0.012 0.012 0.012 0.012 0.012 0.012 0.012 0.027 0.027 0.027 0.027 0.027 0.027 0.027 0.027 
0.017 0.017 0.017 0.017 0.017 0.017 0.017 0.017 6.902 6.902 6.902 6.902 6.902 6.902 6.902 6.902 14.086 14.086 14.086 14.086 14.086 14.086 14.086 14.086 0.037 0.037 0.037 0.037 0.037 0.037 0.037 0.037 0.003 0.003 0.003 0.003 0.003 0.003 0.003 0.003 0.031 0.031 0.031 0.031 0.004 0.004 0.004 0.004 0.002 0.002 0.002 0.002 0.002 0.002 0.002 0.002 0.003 0.003 0.003 0.003 0.003 0.003 0.003 0.003 0.002 0.002 0.002 0.002 0.002 0.002 0.002 0.002 0.003 0.003 0.003 0.003 0.027 0.027 0.027 0.027 3.314 3.314 3.371 3.371 1.192 1.192 0.020 0.020 0.020 0.020 0.021 0.018 0.007 0.005 0.004 0.003 0.002 0.002 0.003 0.003 0.005 0.005 0.005 0.005 0.005 0.005 0.006 0.006 0.014 0.014 5.817 5.817 5.817 5.817 0.067 0.067 0.067 0.067 0.002 0.002 0.002 0.002 0.001 0.001 0.001 0.001 0.004 0.004 0.004 0.004 0.008 0.008 0.008 0.008 0.006 0.006 0.006 0.006 0.025 0.025 0.025 0.025 4.354 4.354 4.354 4.354 1.934 1.934 1.934 1.934 0.011 0.011 0.011 0.011 0.011 0.011 0.011 0.011 0.013 0.013 0.013 0.013 0.013 0.013 0.013 0.013 0.014 0.014 0.014 0.014 0.014 0.014 0.014 0.014 0.012 0.012 0.012 0.012 0.012 0.012 0.012 0.012 0.027 0.027 0.027 0.027 0.027 0.027 0.027 0.027 
0.017 0.017 0.017 0.017 0.017 0.017 0.017 0.017 6.902 6.902 6.902 6.902 6.902 6.902 6.902 6.902 14.086 14.086 14.086 14.086 14.086 14.086 14.086 14.086 0.037 0.037 0.037 0.037 0.037 0.037 0.037 0.037 0.003 0.003 0.003 0.003 0.003 0.003 0.003 0.003 0.031 0.031 0.031 0.031 0.004 0.004 0.004 0.004 0.002 0.002 0.002 0.002 0.002 0.002 0.002 0.002 0.003 0.003 0.003 0.003 0.003 0.003 0.003 0.003 0.002 0.002 0.002 0.002 0.002 0.002 0.002 0.002 0.003 0.003 0.003 0.003 0.027 0.027 0.027 0.027 3.314 3.314 3.371 3.371 1.192 1.192 0.020 0.020 0.020 0.020 0.021 0.018 0.007 0.005 0.004 0.003 0.002 0.002 0.003 0.003 0.005 0.005 0.005 0.005 0.005 0.005 0.006 0.006 0.014 0.014 5.817 5.817 5.817 5.817 0.067 0.067 0.067 0.067 0.002 0.002 0.002 0.002 0.001 0.001 0.001 0.001 0.004 0.004 0.004 0.004 0.008 0.008 0.008 0.008 0.006 0.006 0.006 0.006 0.025 0.025 0.025 0.025 4.354 4.354 4.354 4.354 1.934 1.934 1.934 1.934 0.011 0.011 0.011 0.011 0.011 0.011 0.011 0.011 0.013 0.013 0.013 0.013 0.013 0.013 0.013 0.013 0.014 0.014 0.014 0.014 0.014 0.014 0.014 0.014 0.012 0.012 0.012 0.012 0.012 0.012 0.012 0.012 0.027 0.027 0.027 0.027 0.027 0.027 0.027 0.027 
0.017 0.017 0.017 0.017 0.017 0.017 0.017 0.017 6.902 6.902 6.902 6.902 6.902 6.902 6.902 6.902 14.086 14.086 14.086 14.086 14.086 14.086 14.086 14.086 0.037 0.037 0.037 0.037 0.037 0.037 0.037 0.037 0.003 0.003 0.003 0.003 0.003 0.003 0.003 0.003 0.031 0.031 0.031 0.031 0.004 0.004 0.004 0.004 0.002 0.002 0.002 0.002 0.002 0.002 0.002 0.002 0.003 0.003 0.003 0.003 0.003 0.003 0.003 0.003 0.002 0.002 0.002 0.002 0.002 0.002 0.002 0.002 0.003 0.003 0.003 0.003 0.027 0.027 0.027 0.027 3.314 3.314 3.371 3.371 1.192 1.192 0.020 0.020 0.020 0.020 0.021 0.018 0.007 0.005 0.004 0.003 0.002 0.002 0.003 0.003 0.005 0.005 0.005 0.005 0.005 0.005 0.006 0.006 0.014 0.014 5.817 5.817 5.817 5.817 0.067 0.067 0.067 0.067 0.002 0.002 0.002 0.002 0.001 0.001 0.001 0.001 0.004 0.004 0.004 0.004 0.008 0.008 0.008 0.008 0.006 0.006 0.006 0.006 0.025 0.025 0.025 0.025 4.354 4.354 4.354 4.354 1.934 1.934 1.934 1.934 0.011 0.011 0.011 0.011 0.011 0.011 0.011 0.011 0.013 0.013 0.013 0.013 0.013 0.013 0.013 0.013 0.014 0.014 0.014 0.014 0.014 0.014 0.014 0.014 0.012 0.012 0.012 0.012 0.012 0.012 0.012 0.012 0.027 0.027 0.027 0.027 0.027 0.027 0.027 0.027 
0.017 0.017 0.017 0.017 0.017 0.017 0.017 0.017 6.902 6.902 6.902 6.902 6.902 6.902 6.902 6.902 14.086 14.086 14.086 14.086 14.086 14.086 14.086 14.086 0.037 0.037 0.037 0.037 0.037 0.037 0.037 0.037 0.003 0.003 0.003 0.003 0.003 0.003 0.003 0.003 0.031 0.031 0.031 0.031 0.004 0.004 0.004 0.004 0.002 0.002 0.002 0.002 0.002 0.002 0.002 0.002 0.003 0.003 0.003 0.003 0.003 0.003 0.003 0.003 0.002 0.002 0.002 0.002 0.002 0.002 0.002 0.002 0.003 0.003 0.003 0.003 0.027 0.027 0.027 0.027 3.314 3.314 3.371 3.371 1.192 1.192 0.020 0.020 0.020 0.020 0.021 0.018 0.007 0.005 0.004 0.003 0.002 0.002 0.003 0.003 0.005 0.005 0.005 0.005 0.005 0.005 0.006 0.006 0.014 0.014 5.817 5.817 5.817 5.817 0.067 0.067 0.067 0.067 0.002 0.002 0.002 0.002 0.001 0.001 0.001 0.001 0.004 0.004 0.004 0.004 0.008 0.008 0.008 0.008 0.006 0.006 0.006 0.006 0.025 0.025 0.025 0.025 4.354 4.354 4.354 4.354 1.934 1.934 1.934 1.934 0.011 0.011 0.011 0.011 0.011 0.011 0.011 0.011 0.013 0.013 0.013 0.013 0.013 0.013 0.013 0.013 0.014 0.014 0.014 0.014 0.014 0.014 0.014 0.014 0.012 0.012 0.012 0.012 0.012 0.012 0.012 0.012 0.027 0.027 0.027 0.027 0.027 0.027 0.027 0.027 
0.017 0.017 0.017 0.017 0.017 0.017 0.017 0.017 6.902 6.902 6.902 6.902 6.902 6.902 6.902 6.902 14.086 14.086 14.086 14.086 14.086 14.086 14.086 14.086 0.037 0.037 0.037 0.037 0.037 0.037 0.037 0.037 0.003 0.003 0.003 0.003 0.003 0.003 0.003 0.003 0.031 0.031 0.031 0.031 0.004 0.004 0.004 0.004 0.002 0.002 0.002 0.002 0.002 0.002 0.002 0.002 0.003 0.003 0.003 0.003 0.003 0.003 0.003 0.003 0.002 0.002 0.002 0.002 0.002 0.002 0.002 0.002 0.003 0.003 0.003 0.003 0.027 0.027 0.027 0.027 3.314 3.314 3.371 3.371 1.192 1.192 0.020 0.020 0.020 0.020 0.021 0.018 0.007 0.005 0.004 0.003 0.002 0.002 0.003 0.003 0.005 0.005 0.005 0.005 0.005 0.005 0.006 0.006 0.014 0.014 5.817 5.817 5.817 5.817 0.067 0.067 0.067 0.067 0.002 0.002 0.002 0.002 0.001 0.001 0.001 0.001 0.004 0.004 0.004 0.004 0.008 0.008 0.008 0.008 0.006 0.006 0.006 0.006 0.025 0.025 0.025 0.025 4.354 4.354 4.354 4.354 1.934 1.934 1.934 1.934 0.011 0.011 0.011 0.011 0.011 0.011 0.011 0.011 0.013 0.013 0.013 0.013 0.013 0.013 0.013 0.013 0.014 0.014 0.014 0.014 0.014 0.014 0.014 0.014 0.012 0.012 0.012 0.012 0.012 0.012 0.012 0.012 0.027 0.027 0.027 0.027 0.027 0.027 0.027 0.027 
0.017 0.017 0.017 0.017 0.017 0.017 0.017 0.017 6.902 6.902 6.902 6.902 6.902 6.902 6.902 6.902 14.086 14.086 14.086 14.086 14.086 14.086 14.086 14.086 0.037 0.037 0.037 0.037 0.037 0.037 0.037 0.037 0.003 0.003 0.003 0.003 0.003 0.003 0.003 0.003 0.031 0.031 0.031 0.031 0.004 0.004 0.004 0.004 0.002 0.002 0.002 0.002 0.002 0.002 0.002 0.002 0.003 0.003 0.003 0.003 0.003 0.003 0.003 0.003 0.002 0.002 0.002 0.002 0.002 0.002 0.002 0.002 0.003 0.003 0.003 0.003 0.027 0.027 0.027 0.027 3.314 3.314 3.371 3.371 1.192 1.192 0.020 0.020 0.020 0.020 0.021 0.018 0.007 0.005 0.004 0.003 0.002 0.002 0.003 0.003 0.005 0.005 0.005 0.005 0.005 0.005 0.006 0.006 0.014 0.014 5.817 5.817 5.817 5.817 0.067 0.067 0.067 0.067 0.002 0.002 0.002 0.002 0.001 0.001 0.001 0.001 0.004 0.004 0.004 0.004 0.008 0.008 0.008 0.008 0.006 0.006 0.006 0.006 0.025 0.025 0.025 0.025 4.354 4.354 4.354 4.354 1.934 1.934 1.934 1.934 0.011 0.011 0.011 0.011 0.011 0.011 0.011 0.011 0.013 0.013 0.013 0.013 0.013 0.013 0.013 0.013 0.014 0.014 0.014 0.014 0.014 0.014 0.014 0.014 0.012 0.012 0.012 0.012 0.012 0.012 0.012 0.012 0.027 0.027 0.027 0.027 0.027 0.027 0.027 0.027 
0.017 0.017 0.017 0.017 0.017 0.017 0.017 0.017 6.902 6.902 6.902 6.902 6.902 6.902 6.902 6.902 14.086 14.086 14.086 14.086 14.086 14.086 14.086 14.086 0.037 0.037 0.037 0.037 0.037 0.037 0.037 0.037 0.003 0.003 0.003 0.003 0.003 0.003 0.003 0.003 0.031 0.031 0.031 0.031 0.004 0.004 0.004 0.004 0.002 0.002 0.002 0.002 0.002 0.002 0.002 0.002 0.003 0.003 0.003 0.003 0.003 0.003 0.003 0.003 0.002 0.002 0.002 0.002 0.002 0.002 0.002 0.002 0.003 0.003 0.003 0.003 0.027 0.027 0.027 0.027 3.314 3.314 3.371 3.371 1.192 1.192 0.020 0.020 0.020 0.020 0.021 0.018 0.007 0.005 0.004 0.003 0.002 0.002 0.003 0.003 0.005 0.005 0.005 0.005 0.005 0.005 0.006 0.006 0.014 0.014 5.817 5.817 5.817 5.817 0.067 0.067 0.067 0.067 0.002 0.002 0.002 0.002 0.001 0.001 0.001 0.001 0.004 0.004 0.004 0.004 0.008 0.008 0.008 0.008 0.006 0.006 0.006 0.006 0.025 0.025 0.025 0.025 4.354 4.354 4.354 4.354 1.934 1.934 1.934 1.934 0.011 0.011 0.011 0.011 0.011 0.011 0.011 0.011 0.013 0.013 0.013 0.013 0.013 0.013 0.013 0.013 0.014 0.014 0.014 0.014 0.014 0.014 0.014 0.014 0.012 0.012 0.012 0.012 0.012 0.012 0.012 0.012 0.027 0.027 0.027 0.027 0.027 0.027 0.027 0.027 
0.003 0.003 0.003 0.003 0.003 0.003 0.003 0.003 0.281 0.281 0.281 0.281 0.281 0.281 0.281 0.281 0.237 0.237 0.237 0.237 0.237 0.237 0.237 0.237 0.023 0.023 0.023 0.023 0.023 0.023 0.023 0.023 0.001 0.001 0.001 0.001 0.001 0.001 0.001 0.001 0.011 0.011 0.011 0.011 0.002 0.002 0.002 0.002 0.000 0.000 0.000 0.000 0.000 0.000 0.000 0.000 0.001 0.001 0.001 0.001 0.002 0.002 0.002 0.002 0.004 0.004 0.004 0.004 3.167 3.167 3.167 3.167 1.306 1.306 1.306 1.306 0.005 0.005 0.005 0.005 0.006 0.006 0.004 0.004 0.003 0.003 0.003 0.003 0.002 0.002 0.001 0.001 0.001 0.001 0.001 0.001 0.000 0.001 0.001 0.001 0.002 0.002 0.002 0.002 0.002 0.002 0.002 0.002 0.003 0.003 0.005 0.005 0.005 0.005 0.051 0.051 0.051 0.051 0.003 0.003 0.003 0.003 0.001 0.001 0.001 0.001 0.001 0.001 0.001 0.001 0.004 0.004 0.004 0.004 0.001 0.001 0.001 0.001 0.002 0.002 0.002 0.002 0.005 0.005 0.005 0.005 0.024 0.024 0.024 0.024 9.607 9.607 9.607 9.607 9.607 9.607 9.607 9.607 0.026 0.026 0.026 0.026 0.026 0.026 0.026 0.026 0.019 0.019 0.019 0.019 0.019 0.019 0.019 0.019 0.013 0.013 0.013 0.013 0.013 0.013 0.013 0.013 0.011 0.011 0.011 0.011 0.011 0.011 0.011 0.011 
0.003 0.003 0.003 0.003 0.003 0.003 0.003 0.003 0.281 0.281 0.281 0.281 0.281 0.281 0.281 0.281 0.237 0.237 0.237 0.237 0.237 0.237 0.237 0.237 0.023 0.023 0.023 0.023 0.023 0.023 0.023 0.023 0.001 0.001 0.001 0.001 0.001 0.001 0.001 0.001 0.011 0.011 0.011 0.011 0.002 0.002 0.002 0.002 0.000 0.000 0.000 0.000 0.000 0.000 0.000 0.000 0.001 0.001 0.001 0.001 0.002 0.002 0.002 0.002 0.004 0.004 0.004 0.004 3.167 3.167 3.167 3.167 1.306 1.306 1.306 1.306 0.005 0.005 0.005 0.005 0.006 0.006 0.004 0.004 0.003 0.003 0.003 0.003 0.002 0.002 0.001 0.001 0.001 0.001 0.001 0.001 0.000 0.001 0.001 0.001 0.002 0.002 0.002 0.002 0.002 0.002 0.002 0.002 0.003 0.003 0.005 0.005 0.005 0.005 0.051 0.051 0.051 0.051 0.003 0.003 0.003 0.003 0.001 0.001 0.001 0.001 0.001 0.001 0.001 0.001 0.004 0.004 0.004 0.004 0.001 0.001 0.001 0.001 0.002 0.002 0.002 0.002 0.005 0.005 0.005 0.005 0.024 0.024 0.024 0.024 9.607 9.607 9.607 9.607 9.607 9.607 9.607 9.607 0.026 0.026 0.026 0.026 0.026 0.026 0.026 0.026 0.019 0.019 0.019 0.019 0.019 0.019 0.019 0.019 0.013 0.013 0.013 0.013 0.013 0.013 0.013 0.013 0.011 0.011 0.011 0.011 0.011 0.011 0.011 0.011 
0.003 0.003 0.003 0.003 0.003 0.003 0.003 0.003 0.281 0.281 0.281 0.281 0.281 0.281 0.281 0.281 0.237 0.237 0.237 0.237 0.237 0.237 0.237 0.237 0.023 0.023 0.023 0.023 0.023 0.023 0.023 0.023 0.001 0.001 0.001 0.001 0.001 0.001 0.001 0.001 0.011 0.011 0.011 0.011 0.002 0.002 0.002 0.002 0.000 0.000 0.000 0.000 0.000 0.000 0.000 0.000 0.001 0.001 0.001 0.001 0.002 0.002 0.002 0.002 0.004 0.004 0.004 0.004 3.167 3.167 3.167 3.167 1.306 1.306 1.306 1.306 0.005 0.005 0.005 0.005 0.006 0.006 0.004 0.004 0.003 0.003 0.003 0.003 0.002 0.002 0.001 0.001 0.001 0.001 0.001 0.001 0.000 0.001 0.001 0.001 0.002 0.002 0.002 0.002 0.002 0.002 0.002 0.002 0.003 0.003 0.005 0.005 0.005 0.005 0.051 0.051 0.051 0.051 0.003 0.003 0.003 0.003 0.001 0.001 0.001 0.001 0.001 0.001 0.001 0.001 0.004 0.004 0.004 0.004 0.001 0.001 0.001 0.001 0.002 0.002 0.002 0.002 0.005 0.005 0.005 0.005 0.024 0.024 0.024 0.024 9.607 9.607 9.607 9.607 9.607 9.607 9.607 9.607 0.026 0.026 0.026 0.026 0.026 0.026 0.026 0.026 0.019 0.019 0.019 0.019 0.019 0.019 0.019 0.019 0.013 0.013 0.013 0.013 0.013 0.013 0.013 0.013 0.011 0.011 0.011 0.011 0.011 0.011 0.011 0.011 
0.003 0.003 0.003 0.003 0.003 0.003 0.003 0.003 0.281 0.281 0.281 0.281 0.281 0.281 0.281 0.281 0.237 0.237 0.237 0.237 0.237 0.237 0.237 0.237 0.023 0.023 0.023 0.023 0.023 0.023 0.023 0.023 0.001 0.001 0.001 0.001 0.001 0.001 0.001 0.001 0.011 0.011 0.011 0.011 0.002 0.002 0.002 0.002 0.000 0.000 0.000 0.000 0.000 0.000 0.000 0.000 0.001 0.001 0.001 0.001 0.002 0.002 0.002 0.002 0.004 0.004 0.004 0.004 3.167 3.167 3.167 3.167 1.306 1.306 1.306 1.306 0.005 0.005 0.005 0.005 0.006 0.006 0.004 0.004 0.003 0.003 0.003 0.003 0.002 0.002 0.001 0.001 0.001 0.001 0.001 0.001 0.000 0.001 0.001 0.001 0.002 0.002 0.002 0.002 0.002 0.002 0.002 0.002 0.003 0.003 0.005 0.005 0.005 0.005 0.051 0.051 0.051 0.051 0.003 0.003 0.003 0.003 0.001 0.001 0.001 0.001 0.001 0.001 0.001 0.001 0.004 0.004 0.004 0.004 0.001 0.001 0.001 0.001 0.002 0.002 0.002 0.002 0.005 0.005 0.005 0.005 0.024 0.024 0.024 0.024 9.607 9.607 9.607 9.607 9.607 9.607 9.607 9.607 0.026 0.026 0.026 0.026 0.026 0.026 0.026 0.026 0.019 0.019 0.019 0.019 0.019 0.019 0.019 0.019 0.013 0.013 0.013 0.013 0.013 0.013 0.013 0.013 0.011 0.011 0.011 0.011 0.011 0.011 0.011 0.011 
0.002 0.002 0.002 0.002 0.002 0.002 0.002 0.002 0.006 0.006 0.006 0.006 0.006 0.006 0.006 0.006 0.284 0.284 0.284 0.284 0.284 0.284 0.284 0.284 0.056 0.056 0.056 0.056 0.056 0.056 0.056 0.056 0.000 0.000 0.000 0.000 0.000 0.000 0.000 0.000 0.003 0.003 0.003 0.003 0.005 0.005 0.005 0.005 0.004 0.004 0.004 0.004 0.004 0.004 0.004 0.004 0.005 0.005 0.005 0.005 0.008 0.008 0.008 0.008 2.690 2.690 2.690 2.690 6.039 6.039 6.039 6.039 0.004 0.004 0.004 0.004 0.003 0.003 0.003 0.003 0.003 0.003 0.003 0.003 0.002 0.002 0.002 0.002 0.002 0.002 0.001 0.000 0.000 0.000 0.000 0.000 0.000 0.000 0.000 0.000 0.000 0.000 0.001 0.001 0.001 0.001 0.001 0.001 0.002 0.002 0.005 0.005 0.005 0.005 0.056 0.056 0.056 0.056 0.027 0.027 0.027 0.027 0.005 0.005 0.005 0.005 0.008 0.008 0.008 0.008 0.003 0.003 0.003 0.003 0.001 0.001 0.001 0.001 0.004 0.004 0.004 0.004 0.009 0.009 0.009 0.009 0.011 0.011 0.011 0.011 0.072 0.072 0.072 0.072 0.072 0.072 0.072 0.072 5.733 5.733 5.733 5.733 5.733 5.733 5.733 5.733 0.036 0.036 0.036 0.036 0.036 0.036 0.036 0.036 0.726 0.726 0.726 0.726 0.726 0.726 0.726 0.726 0.012 0.012 0.012 0.012 0.012 0.012 0.012 0.012 
0.002 0.002 0.002 0.002 0.002 0.002 0.002 0.002 0.006 0.006 0.006 0.006 0.006 0.006 0.006 0.006 0.284 0.284 0.284 0.284 0.284 0.284 0.284 0.284 0.056 0.056 0.056 0.056 0.056 0.056 0.056 0.056 0.000 0.000 0.000 0.000 0.000 0.000 0.000 0.000 0.003 0.003 0.003 0.003 0.005 0.005 0.005 0.005 0.004 0.004 0.004 0.004 0.004 0.004 0.004 0.004 0.005 0.005 0.005 0.005 0.008 0.008 0.008 0.008 2.690 2.690 2.690 2.690 6.039 6.039 6.039 6.039 0.004 0.004 0.004 0.004 0.003 0.003 0.003 0.003 0.003 0.003 0.003 0.003 0.002 0.002 0.002 0.002 0.002 0.002 0.001 0.000 0.000 0.000 0.000 0.000 0.000 0.000 0.000 0.000 0.000 0.000 0.001 0.001 0.001 0.001 0.001 0.001 0.002 0.002 0.005 0.005 0.005 0.005 0.056 0.056 0.056 0.056 0.027 0.027 0.027 0.027 0.005 0.005 0.005 0.005 0.008 0.008 0.008 0.008 0.003 0.003 0.003 0.003 0.001 0.001 0.001 0.001 0.004 0.004 0.004 0.004 0.009 0.009 0.009 0.009 0.011 0.011 0.011 0.011 0.072 0.072 0.072 0.072 0.072 0.072 0.072 0.072 5.733 5.733 5.733 5.733 5.733 5.733 5.733 5.733 0.036 0.036 0.036 0.036 0.036 0.036 0.036 0.036 0.726 0.726 0.726 0.726 0.726 0.726 0.726 0.726 0.012 0.012 0.012 0.012 0.012 0.012 0.012 0.012 
0.002 0.002 0.002 0.002 0.002 0.002 0.002 0.002 0.006 0.006 0.006 0.006 0.006 0.006 0.006 0.006 0.284 0.284 0.284 0.284 0.284 0.284 0.284 0.284 0.056 0.056 0.056 0.056 0.056 0.056 0.056 0.056 0.000 0.000 0.000 0.000 0.000 0.000 0.000 0.000 0.003 0.003 0.003 0.003 0.005 0.005 0.005 0.005 0.004 0.004 0.004 0.004 0.004 0.004 0.004 0.004 0.005 0.005 0.005 0.005 0.008 0.008 0.008 0.008 2.690 2.690 2.690 2.690 6.039 6.039 6.039 6.039 0.004 0.004 0.004 0.004 0.003 0.003 0.003 0.003 0.003 0.003 0.003 0.003 0.002 0.002 0.002 0.002 0.002 0.002 0.001 0.000 0.000 0.000 0.000 0.000 0.000 0.000 0.000 0.000 0.000 0.000 0.001 0.001 0.001 0.001 0.001 0.001 0.002 0.002 0.005 0.005 0.005 0.005 0.056 0.056 0.056 0.056 0.027 0.027 0.027 0.027 0.005 0.005 0.005 0.005 0.008 0.008 0.008 0.008 0.003 0.003 0.003 0.003 0.001 0.001 0.001 0.001 0.004 0.004 0.004 0.004 0.009 0.009 0.009 0.009 0.011 0.011 0.011 0.011 0.072 0.072 0.072 0.072 0.072 0.072 0.072 0.072 5.733 5.733 5.733 5.733 5.733 5.733 5.733 5.733 0.036 0.036 0.036 0.036 0.036 0.036 0.036 0.036 0.726 0.726 0.726 0.726 0.726 0.726 0.726 0.726 0.012 0.012 0.012 0.012 0.012 0.012 0.012 0.012 
0.002 0.002 0.002 0.002 0.002 0.002 0.002 0.002 0.006 0.006 0.006 0.006 0.006 0.006 0.006 0.006 0.284 0.284 0.284 0.284 0.284 0.284 0.284 0.284 0.056 0.056 0.056 0.056 0.056 0.056 0.056 0.056 0.000 0.000 0.000 0.000 0.000 0.000 0.000 0.000 0.003 0.003 0.003 0.003 0.005 0.005 0.005 0.005 0.004 0.004 0.004 0.004 0.004 0.004 0.004 0.004 0.005 0.005 0.005 0.005 0.008 0.008 0.008 0.008 2.690 2.690 2.690 2.690 6.039 6.039 6.039 6.039 0.004 0.004 0.004 0.004 0.003 0.003 0.003 0.003 0.003 0.003 0.003 0.003 0.002 0.002 0.002 0.002 0.002 0.002 0.001 0.000 0.000 0.000 0.000 0.000 0.000 0.000 0.000 0.000 0.000 0.000 0.001 0.001 0.001 0.001 0.001 0.001 0.002 0.002 0.005 0.005 0.005 0.005 0.056 0.056 0.056 0.056 0.027 0.027 0.027 0.027 0.005 0.005 0.005 0.005 0.008 0.008 0.008 0.008 0.003 0.003 0.003 0.003 0.001 0.001 0.001 0.001 0.004 0.004 0.004 0.004 0.009 0.009 0.009 0.009 0.011 0.011 0.011 0.011 0.072 0.072 0.072 0.072 0.072 0.072 0.072 0.072 5.733 5.733 5.733 5.733 5.733 5.733 5.733 5.733 0.036 0.036 0.036 0.036 0.036 0.036 0.036 0.036 0.726 0.726 0.726 0.726 0.726 0.726 0.726 0.726 0.012 0.012 0.012 0.012 0.012 0.012 0.012 0.012 
0.001 0.001 0.001 0.001 0.001 0.001 0.001 0.001 0.004 0.004 0.004 0.004 0.004 0.004 0.004 0.004 0.243 0.243 0.243 0.243 0.243 0.243 0.243 0.243 0.208 0.208 0.208 0.208 0.208 0.208 0.208 0.208 0.001 0.001 0.001 0.001 0.001 0.001 0.001 0.001 0.035 0.035 0.035 0.035 0.049 0.049 0.049 0.049 0.058 0.058 0.058 0.058 0.073 0.073 0.073 0.073 0.101 0.101 0.101 0.101 0.085 0.085 0.085 0.085 3.103 3.103 3.103 3.103 6.499 6.499 6.499 6.499 0.002 0.002 0.002 0.002 0.001 0.001 0.001 0.001 0.001 0.001 0.001 0.001 0.001 0.001 0.001 0.001 0.001 0.001 0.001 0.000 0.000 0.000 0.000 0.000 0.000 0.000 0.000 0.000 0.000 0.000 0.000 0.000 0.000 0.000 0.000 0.000 0.001 0.001 0.003 0.003 0.003 0.003 0.015 0.015 0.015 0.015 0.021 0.021 0.021 0.021 0.030 0.030 0.030 0.030 0.033 0.033 0.033 0.033 0.003 0.003 0.003 0.003 0.014 0.014 0.014 0.014 0.011 0.011 0.011 0.011 0.006 0.006 0.006 0.006 0.006 0.006 0.006 0.006 0.015 0.015 0.015 0.015 0.015 0.015 0.015 0.015 0.167 0.167 0.167 0.167 0.167 0.167 0.167 0.167 0.001 0.001 0.001 0.001 0.001 0.001 0.001 0.001 0.078 0.078 0.078 0.078 0.078 0.078 0.078 0.078 0.004 0.004 0.004 0.004 0.004 0.004 0.004 0.004 
0.001 0.001 0.001 0.001 0.001 0.001 0.001 0.001 0.004 0.004 0.004 0.004 0.004 0.004 0.004 0.004 0.243 0.243 0.243 0.243 0.243 0.243 0.243 0.243 0.208 0.208 0.208 0.208 0.208 0.208 0.208 0.208 0.001 0.001 0.001 0.001 0.001 0.001 0.001 0.001 0.035 0.035 0.035 0.035 0.049 0.049 0.049 0.049 0.058 0.058 0.058 0.058 0.073 0.073 0.073 0.073 0.101 0.101 0.101 0.101 0.085 0.085 0.085 0.085 3.103 3.103 3.103 3.103 6.499 6.499 6.499 6.499 0.002 0.002 0.002 0.002 0.001 0.001 0.001 0.001 0.001 0.001 0.001 0.001 0.001 0.001 0.001 0.001 0.001 0.001 0.001 0.000 0.000 0.000 0.000 0.000 0.000 0.000 0.000 0.000 0.000 0.000 0.000 0.000 0.000 0.000 0.000 0.000 0.001 0.001 0.003 0.003 0.003 0.003 0.015 0.015 0.015 0.015 0.021 0.021 0.021 0.021 0.030 0.030 0.030 0.030 0.033 0.033 0.033 0.033 0.003 0.003 0.003 0.003 0.014 0.014 0.014 0.014 0.011 0.011 0.011 0.011 0.006 0.006 0.006 0.006 0.006 0.006 0.006 0.006 0.015 0.015 0.015 0.015 0.015 0.015 0.015 0.015 0.167 0.167 0.167 0.167 0.167 0.167 0.167 0.167 0.001 0.001 0.001 0.001 0.001 0.001 0.001 0.001 0.078 0.078 0.078 0.078 0.078 0.078 0.078 0.078 0.004 0.004 0.004 0.004 0.004 0.004 0.004 0.004 
0.001 0.001 0.001 0.001 0.001 0.001 0.001 0.001 0.004 0.004 0.004 0.004 0.004 0.004 0.004 0.004 0.243 0.243 0.243 0.243 0.243 0.243 0.243 0.243 0.208 0.208 0.208 0.208 0.208 0.208 0.208 0.208 0.001 0.001 0.001 0.001 0.001 0.001 0.001 0.001 0.035 0.035 0.035 0.035 0.049 0.049 0.049 0.049 0.058 0.058 0.058 0.058 0.073 0.073 0.073 0.073 0.101 0.101 0.101 0.101 0.085 0.085 0.085 0.085 3.103 3.103 3.103 3.103 6.499 6.499 6.499 6.499 0.002 0.002 0.002 0.002 0.001 0.001 0.001 0.001 0.001 0.001 0.001 0.001 0.001 0.001 0.001 0.001 0.001 0.001 0.001 0.000 0.000 0.000 0.000 0.000 0.000 0.000 0.000 0.000 0.000 0.000 0.000 0.000 0.000 0.000 0.000 0.000 0.001 0.001 0.003 0.003 0.003 0.003 0.015 0.015 0.015 0.015 0.021 0.021 0.021 0.021 0.030 0.030 0.030 0.030 0.033 0.033 0.033 0.033 0.003 0.003 0.003 0.003 0.014 0.014 0.014 0.014 0.011 0.011 0.011 0.011 0.006 0.006 0.006 0.006 0.006 0.006 0.006 0.006 0.015 0.015 0.015 0.015 0.015 0.015 0.015 0.015 0.167 0.167 0.167 0.167 0.167 0.167 0.167 0.167 0.001 0.001 0.001 0.001 0.001 0.001 0.001 0.001 0.078 0.078 0.078 0.078 0.078 0.078 0.078 0.078 0.004 0.004 0.004 0.004 0.004 0.004 0.004 0.004 
0.001 0.001 0.001 0.001 0.001 0.001 0.001 0.001 0.004 0.004 0.004 0.004 0.004 0.004 0.004 0.004 0.243 0.243 0.243 0.243 0.243 0.243 0.243 0.243 0.208 0.208 0.208 0.208 0.208 0.208 0.208 0.208 0.001 0.001 0.001 0.001 0.001 0.001 0.001 0.001 0.035 0.035 0.035 0.035 0.049 0.049 0.049 0.049 0.058 0.058 0.058 0.058 0.073 0.073 0.073 0.073 0.101 0.101 0.101 0.101 0.085 0.085 0.085 0.085 3.103 3.103 3.103 3.103 6.499 6.499 6.499 6.499 0.002 0.002 0.002 0.002 0.001 0.001 0.001 0.001 0.001 0.001 0.001 0.001 0.001 0.001 0.001 0.001 0.001 0.001 0.001 0.000 0.000 0.000 0.000 0.000 0.000 0.000 0.000 0.000 0.000 0.000 0.000 0.000 0.000 0.000 0.000 0.000 0.001 0.001 0.003 0.003 0.003 0.003 0.015 0.015 0.015 0.015 0.021 0.021 0.021 0.021 0.030 0.030 0.030 0.030 0.033 0.033 0.033 0.033 0.003 0.003 0.003 0.003 0.014 0.014 0.014 0.014 0.011 0.011 0.011 0.011 0.006 0.006 0.006 0.006 0.006 0.006 0.006 0.006 0.015 0.015 0.015 0.015 0.015 0.015 0.015 0.015 0.167 0.167 0.167 0.167 0.167 0.167 0.167 0.167 0.001 0.001 0.001 0.001 0.001 0.001 0.001 0.001 0.078 0.078 0.078 0.078 0.078 0.078 0.078 0.078 0.004 0.004 0.004 0.004 0.004 0.004 0.004 0.004 
0.015 0.015 0.015 0.015 0.015 0.015 0.015 0.015 0.006 0.006 0.006 0.006 0.006 0.006 0.006 0.006 0.003 0.003 0.003 0.003 0.003 0.003 0.003 0.003 0.347 0.347 0.347 0.347 0.347 0.347 0.347 0.347 0.010 0.010 0.010 0.010 0.010 0.010 0.010 0.010 0.201 0.201 0.201 0.201 0.064 0.064 0.064 0.064 0.020 0.020 0.020 0.020 0.013 0.013 0.013 0.013 0.013 0.013 0.013 0.013 0.018 0.018 0.018 0.018 2.008 2.008 2.008 2.008 6.363 6.363 6.363 6.363 0.050 0.050 0.050 0.050 0.014 0.014 0.014 0.014 0.004 0.004 0.001 0.001 0.000 0.000 0.000 0.000 0.001 0.001 0.001 0.001 0.001 0.001 0.001 0.000 0.000 0.000 0.000 0.000 0.002 0.002 0.001 0.001 0.001 0.001 0.000 0.000 0.001 0.001 0.001 0.001 0.001 0.001 0.002 0.002 0.002 0.002 0.005 0.005 0.005 0.005 0.013 0.013 0.013 0.013 0.003 0.003 0.003 0.003 0.003 0.003 0.003 0.003 0.002 0.002 0.002 0.002 0.004 0.004 0.004 0.004 0.003 0.003 0.003 0.003 0.003 0.003 0.003 0.003 0.036 0.036 0.036 0.036 0.036 0.036 0.036 0.036 0.027 0.027 0.027 0.027 0.027 0.027 0.027 0.027 0.001 0.001 0.001 0.001 0.001 0.001 0.001 0.001 0.014 0.014 0.014 0.014 0.014 0.014 0.014 0.014 0.005 0.005 0.005 0.005 0.005 0.005 0.005 0.005 
0.015 0.015 0.015 0.015 0.015 0.015 0.015 0.015 0.006 0.006 0.006 0.006 0.006 0.006 0.006 0.006 0.003 0.003 0.003 0.003 0.003 0.003 0.003 0.003 0.347 0.347 0.347 0.347 0.347 0.347 0.347 0.347 0.010 0.010 0.010 0.010 0.010 0.010 0.010 0.010 0.201 0.201 0.201 0.201 0.064 0.064 0.064 0.064 0.020 0.020 0.020 0.020 0.013 0.013 0.013 0.013 0.013 0.013 0.013 0.013 0.018 0.018 0.018 0.018 2.008 2.008 2.008 2.008 6.363 6.363 6.363 6.363 0.050 0.050 0.050 0.050 0.014 0.014 0.014 0.014 0.004 0.004 0.001 0.001 0.000 0.000 0.000 0.000 0.001 0.001 0.001 0.001 0.001 0.001 0.001 0.000 0.000 0.000 0.000 0.000 0.002 0.002 0.001 0.001 0.001 0.001 0.000 0.000 0.001 0.001 0.001 0.001 0.001 0.001 0.002 0.002 0.002 0.002 0.005 0.005 0.005 0.005 0.013 0.013 0.013 0.013 0.003 0.003 0.003 0.003 0.003 0.003 0.003 0.003 0.002 0.002 0.002 0.002 0.004 0.004 0.004 0.004 0.003 0.003 0.003 0.003 0.003 0.003 0.003 0.003 0.036 0.036 0.036 0.036 0.036 0.036 0.036 0.036 0.027 0.027 0.027 0.027 0.027 0.027 0.027 0.027 0.001 0.001 0.001 0.001 0.001 0.001 0.001 0.001 0.014 0.014 0.014 0.014 0.014 0.014 0.014 0.014 0.005 0.005 0.005 0.005 0.005 0.005 0.005 0.005 
0.015 0.015 0.015 0.015 0.015 0.015 0.015 0.015 0.006 0.006 0.006 0.006 0.006 0.006 0.006 0.006 0.003 0.003 0.003 0.003 0.003 0.003 0.003 0.003 0.347 0.347 0.347 0.347 0.347 0.347 0.347 0.347 0.010 0.010 0.010 0.010 0.010 0.010 0.010 0.010 0.201 0.201 0.201 0.201 0.064 0.064 0.064 0.064 0.020 0.020 0.020 0.020 0.013 0.013 0.013 0.013 0.013 0.013 0.013 0.013 0.018 0.018 0.018 0.018 2.008 2.008 2.008 2.008 6.363 6.363 6.363 6.363 0.050 0.050 0.050 0.050 0.014 0.014 0.014 0.014 0.004 0.004 0.001 0.001 0.000 0.000 0.000 0.000 0.001 0.001 0.001 0.001 0.001 0.001 0.001 0.000 0.000 0.000 0.000 0.000 0.002 0.002 0.001 0.001 0.001 0.001 0.000 0.000 0.001 0.001 0.001 0.001 0.001 0.001 0.002 0.002 0.002 0.002 0.005 0.005 0.005 0.005 0.013 0.013 0.013 0.013 0.003 0.003 0.003 0.003 0.003 0.003 0.003 0.003 0.002 0.002 0.002 0.002 0.004 0.004 0.004 0.004 0.003 0.003 0.003 0.003 0.003 0.003 0.003 0.003 0.036 0.036 0.036 0.036 0.036 0.036 0.036 0.036 0.027 0.027 0.027 0.027 0.027 0.027 0.027 0.027 0.001 0.001 0.001 0.001 0.001 0.001 0.001 0.001 0.014 0.014 0.014 0.014 0.014 0.014 0.014 0.014 0.005 0.005 0.005 0.005 0.005 0.005 0.005 0.005 
0.015 0.015 0.015 0.015 0.015 0.015 0.015 0.015 0.006 0.006 0.006 0.006 0.006 0.006 0.006 0.006 0.003 0.003 0.003 0.003 0.003 0.003 0.003 0.003 0.347 0.347 0.347 0.347 0.347 0.347 0.347 0.347 0.010 0.010 0.010 0.010 0.010 0.010 0.010 0.010 0.201 0.201 0.201 0.201 0.064 0.064 0.064 0.064 0.020 0.020 0.020 0.020 0.013 0.013 0.013 0.013 0.013 0.013 0.013 0.013 0.018 0.018 0.018 0.018 2.008 2.008 2.008 2.008 6.363 6.363 6.363 6.363 0.050 0.050 0.050 0.050 0.014 0.014 0.014 0.014 0.004 0.004 0.001 0.001 0.000 0.000 0.000 0.000 0.001 0.001 0.001 0.001 0.001 0.001 0.001 0.000 0.000 0.000 0.000 0.000 0.002 0.002 0.001 0.001 0.001 0.001 0.000 0.000 0.001 0.001 0.001 0.001 0.001 0.001 0.002 0.002 0.002 0.002 0.005 0.005 0.005 0.005 0.013 0.013 0.013 0.013 0.003 0.003 0.003 0.003 0.003 0.003 0.003 0.003 0.002 0.002 0.002 0.002 0.004 0.004 0.004 0.004 0.003 0.003 0.003 0.003 0.003 0.003 0.003 0.003 0.036 0.036 0.036 0.036 0.036 0.036 0.036 0.036 0.027 0.027 0.027 0.027 0.027 0.027 0.027 0.027 0.001 0.001 0.001 0.001 0.001 0.001 0.001 0.001 0.014 0.014 0.014 0.014 0.014 0.014 0.014 0.014 0.005 0.005 0.005 0.005 0.005 0.005 0.005 0.005 
2.648 2.648 2.648 2.648 2.648 2.648 2.648 2.648 0.004 0.004 0.004 0.004 0.004 0.004 0.004 0.004 0.002 0.002 0.002 0.002 0.002 0.002 0.002 0.002 0.407 0.407 0.407 0.407 0.407 0.407 0.407 0.407 1.587 1.587 1.587 1.587 1.587 1.587 1.587 1.587 0.097 0.097 0.097 0.097 0.008 0.008 0.008 0.008 0.002 0.002 0.002 0.002 0.005 0.005 0.005 0.005 0.008 0.008 0.008 0.008 0.008 0.008 0.008 0.008 0.011 0.011 0.011 0.011 2.351 2.351 2.351 2.351 0.039 0.039 0.039 0.039 0.013 0.013 0.013 0.013 0.005 0.005 0.001 0.001 0.000 0.000 0.000 0.000 0.000 0.000 0.000 0.001 0.003 0.003 0.003 0.003 0.003 0.821 1.527 1.499 0.277 0.277 0.003 0.003 0.002 0.002 0.001 0.001 0.000 0.000 0.000 0.000 0.000 0.000 0.000 0.000 0.000 0.000 0.002 0.002 0.002 0.002 0.013 0.013 0.013 0.013 0.003 0.003 0.003 0.003 0.277 0.277 0.277 0.277 0.001 0.001 0.001 0.001 0.002 0.002 0.002 0.002 0.001 0.001 0.001 0.001 0.003 0.003 0.003 0.003 0.042 0.042 0.042 0.042 0.042 0.042 0.042 0.042 0.004 0.004 0.004 0.004 0.004 0.004 0.004 0.004 0.001 0.001 0.001 0.001 0.001 0.001 0.001 0.001 0.006 0.006 0.006 0.006 0.006 0.006 0.006 0.006 0.008 0.008 0.008 0.008 0.008 0.008 0.008 0.008 
2.648 2.648 2.648 2.648 2.648 2.648 2.648 2.648 0.004 0.004 0.004 0.004 0.004 0.004 0.004 0.004 0.002 0.002 0.002 0.002 0.002 0.002 0.002 0.002 0.407 0.407 0.407 0.407 0.407 0.407 0.407 0.407 1.587 1.587 1.587 1.587 1.587 1.587 1.587 1.587 0.097 0.097 0.097 0.097 0.008 0.008 0.008 0.008 0.002 0.002 0.002 0.002 0.005 0.005 0.005 0.005 0.008 0.008 0.008 0.008 0.008 0.008 0.008 0.008 0.011 0.011 0.011 0.011 2.351 2.351 2.351 2.351 0.039 0.039 0.039 0.039 0.013 0.013 0.013 0.013 0.005 0.005 0.001 0.001 0.000 0.000 0.000 0.000 0.000 0.000 0.000 0.001 0.003 0.003 0.003 0.003 0.003 0.821 1.527 1.499 0.277 0.277 0.003 0.003 0.002 0.002 0.001 0.001 0.000 0.000 0.000 0.000 0.000 0.000 0.000 0.000 0.000 0.000 0.002 0.002 0.002 0.002 0.013 0.013 0.013 0.013 0.003 0.003 0.003 0.003 0.277 0.277 0.277 0.277 0.001 0.001 0.001 0.001 0.002 0.002 0.002 0.002 0.001 0.001 0.001 0.001 0.003 0.003 0.003 0.003 0.042 0.042 0.042 0.042 0.042 0.042 0.042 0.042 0.004 0.004 0.004 0.004 0.004 0.004 0.004 0.004 0.001 0.001 0.001 0.001 0.001 0.001 0.001 0.001 0.006 0.006 0.006 0.006 0.006 0.006 0.006 0.006 0.008 0.008 0.008 0.008 0.008 0.008 0.008 0.008 
2.648 2.648 2.648 2.648 2.648 2.648 2.648 2.648 0.004 0.004 0.004 0.004 0.004 0.004 0.004 0.004 0.002 0.002 0.002 0.002 0.002 0.002 0.002 0.002 0.407 0.407 0.407 0.407 0.407 0.407 0.407 0.407 1.587 1.587 1.587 1.587 1.587 1.587 1.587 1.587 0.097 0.097 0.097 0.097 0.008 0.008 0.008 0.008 0.002 0.002 0.002 0.002 0.005 0.005 0.005 0.005 0.008 0.008 0.008 0.008 0.008 0.008 0.008 0.008 0.011 0.011 0.011 0.011 2.351 2.351 2.351 2.351 0.039 0.039 0.039 0.039 0.013 0.013 0.013 0.013 0.005 0.005 0.001 0.001 0.000 0.000 0.000 0.000 0.000 0.000 0.000 0.001 0.003 0.003 0.003 0.003 0.003 0.821 1.527 1.499 0.277 0.277 0.003 0.003 0.002 0.002 0.001 0.001 0.000 0.000 0.000 0.000 0.000 0.000 0.000 0.000 0.000 0.000 0.002 0.002 0.002 0.002 0.013 0.013 0.013 0.013 0.003 0.003 0.003 0.003 0.277 0.277 0.277 0.277 0.001 0.001 0.001 0.001 0.002 0.002 0.002 0.002 0.001 0.001 0.001 0.001 0.003 0.003 0.003 0.003 0.042 0.042 0.042 0.042 0.042 0.042 0.042 0.042 0.004 0.004 0.004 0.004 0.004 0.004 0.004 0.004 0.001 0.001 0.001 0.001 0.001 0.001 0.001 0.001 0.006 0.006 0.006 0.006 0.006 0.006 0.006 0.006 0.008 0.008 0.008 0.008 0.008 0.008 0.008 0.008 
2.648 2.648 2.648 2.648 2.648 2.648 2.648 2.648 0.004 0.004 0.004 0.004 0.004 0.004 0.004 0.004 0.002 0.002 0.002 0.002 0.002 0.002 0.002 0.002 0.407 0.407 0.407 0.407 0.407 0.407 0.407 0.407 1.587 1.587 1.587 1.587 1.587 1.587 1.587 1.587 0.097 0.097 0.097 0.097 0.008 0.008 0.008 0.008 0.002 0.002 0.002 0.002 0.005 0.005 0.005 0.005 0.008 0.008 0.008 0.008 0.008 0.008 0.008 0.008 0.011 0.011 0.011 0.011 2.351 2.351 2.351 2.351 0.039 0.039 0.039 0.039 0.013 0.013 0.013 0.013 0.005 0.005 0.001 0.001 0.000 0.000 0.000 0.000 0.000 0.000 0.000 0.001 0.003 0.003 0.003 0.003 0.003 0.821 1.527 1.499 0.277 0.277 0.003 0.003 0.002 0.002 0.001 0.001 0.000 0.000 0.000 0.000 0.000 0.000 0.000 0.000 0.000 0.000 0.002 0.002 0.002 0.002 0.013 0.013 0.013 0.013 0.003 0.003 0.003 0.003 0.277 0.277 0.277 0.277 0.001 0.001 0.001 0.001 0.002 0.002 0.002 0.002 0.001 0.001 0.001 0.001 0.003 0.003 0.003 0.003 0.042 0.042 0.042 0.042 0.042 0.042 0.042 0.042 0.004 0.004 0.004 0.004 0.004 0.004 0.004 0.004 0.001 0.001 0.001 0.001 0.001 0.001 0.001 0.001 0.006 0.006 0.006 0.006 0.006 0.006 0.006 0.006 0.008 0.008 0.008 0.008 0.008 0.008 0.008 0.008 
0.018 0.018 0.018 0.018 0.018 0.018 0.018 0.018 0.002 0.002 0.002 0.002 0.002 0.002 0.002 0.002 0.002 0.002 0.002 0.002 0.002 0.002 0.002 0.002 0.280 0.280 0.280 0.280 0.280 0.280 0.280 0.280 0.474 0.474 0.474 0.474 0.474 0.474 0.474 0.474 0.022 0.022 0.022 0.022 0.012 0.012 0.012 0.012 0.006 0.006 0.006 0.006 0.007 0.007 0.007 0.007 0.006 0.006 0.006 0.006 0.004 0.004 0.004 0.004 0.005 0.005 0.005 0.005 0.029 0.029 0.029 0.029 0.039 0.039 0.039 0.039 0.027 0.027 0.027 0.027 0.011 0.011 0.003 0.003 0.002 0.002 0.001 0.001 0.002 0.002 0.002 0.007 0.016 0.023 0.032 0.047 3.949 7.038 8.141 8.087 6.811 6.811 2.631 2.631 0.004 0.004 0.002 0.002 0.001 0.001 0.001 0.001 0.001 0.001 0.000 0.000 0.000 0.000 0.001 0.001 0.001 0.001 0.408 0.408 0.408 0.408 1.518 1.518 1.518 1.518 1.650 1.650 1.650 1.650 1.332 1.332 1.332 1.332 2.161 2.161 2.161 2.161 0.078 0.078 0.078 0.078 0.001 0.001 0.001 0.001 0.029 0.029 0.029 0.029 0.029 0.029 0.029 0.029 0.004 0.004 0.004 0.004 0.004 0.004 0.004 0.004 0.001 0.001 0.001 0.001 0.001 0.001 0.001 0.001 0.002 0.002 0.002 0.002 0.002 0.002 0.002 0.002 0.008 0.008 0.008 0.008 0.008 0.008 0.008 0.008 
0.018 0.018 0.018 0.018 0.018 0.018 0.018 0.018 0.002 0.002 0.002 0.002 0.002 0.002 0.002 0.002 0.002 0.002 0.002 0.002 0.002 0.002 0.002 0.002 0.280 0.280 0.280 0.280 0.280 0.280 0.280 0.280 0.474 0.474 0.474 0.474 0.474 0.474 0.474 0.474 0.022 0.022 0.022 0.022 0.012 0.012 0.012 0.012 0.006 0.006 0.006 0.006 0.007 0.007 0.007 0.007 0.006 0.006 0.006 0.006 0.004 0.004 0.004 0.004 0.005 0.005 0.005 0.005 0.029 0.029 0.029 0.029 0.039 0.039 0.039 0.039 0.027 0.027 0.027 0.027 0.011 0.011 0.003 0.003 0.002 0.002 0.001 0.001 0.002 0.002 0.002 0.007 0.016 0.023 0.032 0.047 3.949 7.038 8.141 8.087 6.811 6.811 2.631 2.631 0.004 0.004 0.002 0.002 0.001 0.001 0.001 0.001 0.001 0.001 0.000 0.000 0.000 0.000 0.001 0.001 0.001 0.001 0.408 0.408 0.408 0.408 1.518 1.518 1.518 1.518 1.650 1.650 1.650 1.650 1.332 1.332 1.332 1.332 2.161 2.161 2.161 2.161 0.078 0.078 0.078 0.078 0.001 0.001 0.001 0.001 0.029 0.029 0.029 0.029 0.029 0.029 0.029 0.029 0.004 0.004 0.004 0.004 0.004 0.004 0.004 0.004 0.001 0.001 0.001 0.001 0.001 0.001 0.001 0.001 0.002 0.002 0.002 0.002 0.002 0.002 0.002 0.002 0.008 0.008 0.008 0.008 0.008 0.008 0.008 0.008 
0.018 0.018 0.018 0.018 0.018 0.018 0.018 0.018 0.002 0.002 0.002 0.002 0.002 0.002 0.002 0.002 0.002 0.002 0.002 0.002 0.002 0.002 0.002 0.002 0.280 0.280 0.280 0.280 0.280 0.280 0.280 0.280 0.474 0.474 0.474 0.474 0.474 0.474 0.474 0.474 0.022 0.022 0.022 0.022 0.012 0.012 0.012 0.012 0.006 0.006 0.006 0.006 0.007 0.007 0.007 0.007 0.006 0.006 0.006 0.006 0.004 0.004 0.004 0.004 0.005 0.005 0.005 0.005 0.029 0.029 0.029 0.029 0.039 0.039 0.039 0.039 0.027 0.027 0.027 0.027 0.011 0.011 0.003 0.003 0.002 0.002 0.001 0.001 0.002 0.002 0.002 0.007 0.016 0.023 0.032 0.047 3.949 7.038 8.141 8.087 6.811 6.811 2.631 2.631 0.004 0.004 0.002 0.002 0.001 0.001 0.001 0.001 0.001 0.001 0.000 0.000 0.000 0.000 0.001 0.001 0.001 0.001 0.408 0.408 0.408 0.408 1.518 1.518 1.518 1.518 1.650 1.650 1.650 1.650 1.332 1.332 1.332 1.332 2.161 2.161 2.161 2.161 0.078 0.078 0.078 0.078 0.001 0.001 0.001 0.001 0.029 0.029 0.029 0.029 0.029 0.029 0.029 0.029 0.004 0.004 0.004 0.004 0.004 0.004 0.004 0.004 0.001 0.001 0.001 0.001 0.001 0.001 0.001 0.001 0.002 0.002 0.002 0.002 0.002 0.002 0.002 0.002 0.008 0.008 0.008 0.008 0.008 0.008 0.008 0.008 
0.018 0.018 0.018 0.018 0.018 0.018 0.018 0.018 0.002 0.002 0.002 0.002 0.002 0.002 0.002 0.002 0.002 0.002 0.002 0.002 0.002 0.002 0.002 0.002 0.280 0.280 0.280 0.280 0.280 0.280 0.280 0.280 0.474 0.474 0.474 0.474 0.474 0.474 0.474 0.474 0.022 0.022 0.022 0.022 0.012 0.012 0.012 0.012 0.006 0.006 0.006 0.006 0.007 0.007 0.007 0.007 0.006 0.006 0.006 0.006 0.004 0.004 0.004 0.004 0.005 0.005 0.005 0.005 0.029 0.029 0.029 0.029 0.039 0.039 0.039 0.039 0.027 0.027 0.027 0.027 0.011 0.011 0.003 0.003 0.002 0.002 0.001 0.001 0.002 0.002 0.002 0.007 0.016 0.023 0.032 0.047 3.949 7.038 8.141 8.087 6.811 6.811 2.631 2.631 0.004 0.004 0.002 0.002 0.001 0.001 0.001 0.001 0.001 0.001 0.000 0.000 0.000 0.000 0.001 0.001 0.001 0.001 0.408 0.408 0.408 0.408 1.518 1.518 1.518 1.518 1.650 1.650 1.650 1.650 1.332 1.332 1.332 1.332 2.161 2.161 2.161 2.161 0.078 0.078 0.078 0.078 0.001 0.001 0.001 0.001 0.029 0.029 0.029 0.029 0.029 0.029 0.029 0.029 0.004 0.004 0.004 0.004 0.004 0.004 0.004 0.004 0.001 0.001 0.001 0.001 0.001 0.001 0.001 0.001 0.002 0.002 0.002 0.002 0.002 0.002 0.002 0.002 0.008 0.008 0.008 0.008 0.008 0.008 0.008 0.008 
0.009 0.009 0.009 0.009 0.009 0.009 0.009 0.009 0.001 0.001 0.001 0.001 0.001 0.001 0.001 0.001 0.002 0.002 0.002 0.002 0.002 0.002 0.002 0.002 0.030 0.030 0.030 0.030 0.030 0.030 0.030 0.030 0.481 0.481 0.481 0.481 0.481 0.481 0.481 0.481 0.025 0.025 0.025 0.025 0.038 0.038 0.038 0.038 0.113 0.113 0.113 0.113 0.007 0.007 0.007 0.007 0.003 0.003 0.003 0.003 0.001 0.001 0.001 0.001 0.003 0.003 0.003 0.003 0.005 0.005 0.005 0.005 0.026 0.026 0.026 0.026 0.045 0.045 0.045 0.045 0.037 0.037 0.005 0.005 0.004 0.004 0.003 0.003 0.002 0.002 0.004 0.004 0.004 0.004 0.003 0.003 0.004 0.538 0.998 1.222 1.252 1.252 1.476 1.476 2.105 2.105 3.120 3.120 3.866 3.866 6.079 6.079 6.079 6.079 0.003 0.003 0.003 0.003 0.008 0.008 0.008 0.008 0.087 0.087 0.087 0.087 0.741 0.741 0.741 0.741 0.039 0.039 0.039 0.039 0.004 0.004 0.004 0.004 0.028 0.028 0.028 0.028 0.032 0.032 0.032 0.032 0.020 0.020 0.020 0.020 0.039 0.039 0.039 0.039 0.039 0.039 0.039 0.039 0.004 0.004 0.004 0.004 0.004 0.004 0.004 0.004 0.004 0.004 0.004 0.004 0.004 0.004 0.004 0.004 0.002 0.002 0.002 0.002 0.002 0.002 0.002 0.002 0.017 0.017 0.017 0.017 0.017 0.017 0.017 0.017 
0.009 0.009 0.009 0.009 0.009 0.009 0.009 0.009 0.001 0.001 0.001 0.001 0.001 0.001 0.001 0.001 0.002 0.002 0.002 0.002 0.002 0.002 0.002 0.002 0.030 0.030 0.030 0.030 0.030 0.030 0.030 0.030 0.481 0.481 0.481 0.481 0.481 0.481 0.481 0.481 0.025 0.025 0.025 0.025 0.038 0.038 0.038 0.038 0.113 0.113 0.113 0.113 0.007 0.007 0.007 0.007 0.003 0.003 0.003 0.003 0.001 0.001 0.001 0.001 0.003 0.003 0.003 0.003 0.005 0.005 0.005 0.005 0.026 0.026 0.026 0.026 0.045 0.045 0.045 0.045 0.037 0.037 0.005 0.005 0.004 0.004 0.003 0.003 0.002 0.002 0.004 0.004 0.004 0.004 0.003 0.003 0.004 0.538 0.998 1.222 1.252 1.252 1.476 1.476 2.105 2.105 3.120 3.120 3.866 3.866 6.079 6.079 6.079 6.079 0.003 0.003 0.003 0.003 0.008 0.008 0.008 0.008 0.087 0.087 0.087 0.087 0.741 0.741 0.741 0.741 0.039 0.039 0.039 0.039 0.004 0.004 0.004 0.004 0.028 0.028 0.028 0.028 0.032 0.032 0.032 0.032 0.020 0.020 0.020 0.020 0.039 0.039 0.039 0.039 0.039 0.039 0.039 0.039 0.004 0.004 0.004 0.004 0.004 0.004 0.004 0.004 0.004 0.004 0.004 0.004 0.004 0.004 0.004 0.004 0.002 0.002 0.002 0.002 0.002 0.002 0.002 0.002 0.017 0.017 0.017 0.017 0.017 0.017 0.017 0.017 
0.009 0.009 0.009 0.009 0.009 0.009 0.009 0.009 0.001 0.001 0.001 0.001 0.001 0.001 0.001 0.001 0.002 0.002 0.002 0.002 0.002 0.002 0.002 0.002 0.030 0.030 0.030 0.030 0.030 0.030 0.030 0.030 0.481 0.481 0.481 0.481 0.481 0.481 0.481 0.481 0.025 0.025 0.025 0.025 0.038 0.038 0.038 0.038 0.113 0.113 0.113 0.113 0.007 0.007 0.007 0.007 0.003 0.003 0.003 0.003 0.001 0.001 0.001 0.001 0.003 0.003 0.003 0.003 0.005 0.005 0.005 0.005 0.026 0.026 0.026 0.026 0.045 0.045 0.045 0.045 0.037 0.037 0.005 0.005 0.004 0.004 0.003 0.003 0.002 0.002 0.004 0.004 0.004 0.004 0.003 0.003 0.004 0.538 0.998 1.222 1.252 1.252 1.476 1.476 2.105 2.105 3.120 3.120 3.866 3.866 6.079 6.079 6.079 6.079 0.003 0.003 0.003 0.003 0.008 0.008 0.008 0.008 0.087 0.087 0.087 0.087 0.741 0.741 0.741 0.741 0.039 0.039 0.039 0.039 0.004 0.004 0.004 0.004 0.028 0.028 0.028 0.028 0.032 0.032 0.032 0.032 0.020 0.020 0.020 0.020 0.039 0.039 0.039 0.039 0.039 0.039 0.039 0.039 0.004 0.004 0.004 0.004 0.004 0.004 0.004 0.004 0.004 0.004 0.004 0.004 0.004 0.004 0.004 0.004 0.002 0.002 0.002 0.002 0.002 0.002 0.002 0.002 0.017 0.017 0.017 0.017 0.017 0.017 0.017 0.017 
0.009 0.009 0.009 0.009 0.009 0.009 0.009 0.009 0.001 0.001 0.001 0.001 0.001 0.001 0.001 0.001 0.002 0.002 0.002 0.002 0.002 0.002 0.002 0.002 0.030 0.030 0.030 0.030 0.030 0.030 0.030 0.030 0.481 0.481 0.481 0.481 0.481 0.481 0.481 0.481 0.025 0.025 0.025 0.025 0.038 0.038 0.038 0.038 0.113 0.113 0.113 0.113 0.007 0.007 0.007 0.007 0.003 0.003 0.003 0.003 0.001 0.001 0.001 0.001 0.003 0.003 0.003 0.003 0.005 0.005 0.005 0.005 0.026 0.026 0.026 0.026 0.045 0.045 0.045 0.045 0.037 0.037 0.005 0.005 0.004 0.004 0.003 0.003 0.002 0.002 0.004 0.004 0.004 0.004 0.003 0.003 0.004 0.538 0.998 1.222 1.252 1.252 1.476 1.476 2.105 2.105 3.120 3.120 3.866 3.866 6.079 6.079 6.079 6.079 0.003 0.003 0.003 0.003 0.008 0.008 0.008 0.008 0.087 0.087 0.087 0.087 0.741 0.741 0.741 0.741 0.039 0.039 0.039 0.039 0.004 0.004 0.004 0.004 0.028 0.028 0.028 0.028 0.032 0.032 0.032 0.032 0.020 0.020 0.020 0.020 0.039 0.039 0.039 0.039 0.039 0.039 0.039 0.039 0.004 0.004 0.004 0.004 0.004 0.004 0.004 0.004 0.004 0.004 0.004 0.004 0.004 0.004 0.004 0.004 0.002 0.002 0.002 0.002 0.002 0.002 0.002 0.002 0.017 0.017 0.017 0.017 0.017 0.017 0.017 0.017 
0.006 0.006 0.006 0.006 0.006 0.006 0.006 0.006 0.001 0.001 0.001 0.001 0.001 0.001 0.001 0.001 0.004 0.004 0.004 0.004 0.004 0.004 0.004 0.004 0.020 0.020 0.020 0.020 0.020 0.020 0.020 0.020 0.375 0.375 0.375 0.375 0.375 0.375 0.375 0.375 0.085 0.085 0.085 0.085 0.109 0.109 0.109 0.109 0.236 0.236 0.236 0.236 0.005 0.005 0.005 0.005 0.002 0.002 0.002 0.002 0.001 0.001 0.001 0.001 0.002 0.002 0.002 0.002 0.004 0.004 0.004 0.004 0.006 0.006 0.006 0.006 0.014 0.014 0.014 0.014 0.048 0.048 0.006 0.006 0.003 0.003 0.002 0.002 0.003 0.003 0.002 0.001 0.001 0.001 0.000 0.000 0.000 0.000 0.000 0.000 0.001 0.001 0.001 0.001 0.003 0.003 3.683 3.683 5.855 5.855 6.031 6.031 6.031 6.031 1.386 1.386 1.386 1.386 0.001 0.001 0.001 0.001 0.012 0.012 0.012 0.012 1.523 1.523 1.523 1.523 0.031 0.031 0.031 0.031 0.001 0.001 0.001 0.001 0.053 0.053 0.053 0.053 0.002 0.002 0.002 0.002 0.014 0.014 0.014 0.014 0.484 0.484 0.484 0.484 0.484 0.484 0.484 0.484 0.024 0.024 0.024 0.024 0.024 0.024 0.024 0.024 0.006 0.006 0.006 0.006 0.006 0.006 0.006 0.006 0.002 0.002 0.002 0.002 0.002 0.002 0.002 0.002 0.015 0.015 0.015 0.015 0.015 0.015 0.015 0.015 
0.006 0.006 0.006 0.006 0.006 0.006 0.006 0.006 0.001 0.001 0.001 0.001 0.001 0.001 0.001 0.001 0.004 0.004 0.004 0.004 0.004 0.004 0.004 0.004 0.020 0.020 0.020 0.020 0.020 0.020 0.020 0.020 0.375 0.375 0.375 0.375 0.375 0.375 0.375 0.375 0.085 0.085 0.085 0.085 0.109 0.109 0.109 0.109 0.236 0.236 0.236 0.236 0.005 0.005 0.005 0.005 0.002 0.002 0.002 0.002 0.001 0.001 0.001 0.001 0.002 0.002 0.002 0.002 0.004 0.004 0.004 0.004 0.006 0.006 0.006 0.006 0.014 0.014 0.014 0.014 0.048 0.048 0.006 0.006 0.003 0.003 0.002 0.002 0.003 0.003 0.002 0.001 0.001 0.001 0.000 0.000 0.000 0.000 0.000 0.000 0.001 0.001 0.001 0.001 0.003 0.003 3.683 3.683 5.855 5.855 6.031 6.031 6.031 6.031 1.386 1.386 1.386 1.386 0.001 0.001 0.001 0.001 0.012 0.012 0.012 0.012 1.523 1.523 1.523 1.523 0.031 0.031 0.031 0.031 0.001 0.001 0.001 0.001 0.053 0.053 0.053 0.053 0.002 0.002 0.002 0.002 0.014 0.014 0.014 0.014 0.484 0.484 0.484 0.484 0.484 0.484 0.484 0.484 0.024 0.024 0.024 0.024 0.024 0.024 0.024 0.024 0.006 0.006 0.006 0.006 0.006 0.006 0.006 0.006 0.002 0.002 0.002 0.002 0.002 0.002 0.002 0.002 0.015 0.015 0.015 0.015 0.015 0.015 0.015 0.015 
0.006 0.006 0.006 0.006 0.006 0.006 0.006 0.006 0.001 0.001 0.001 0.001 0.001 0.001 0.001 0.001 0.004 0.004 0.004 0.004 0.004 0.004 0.004 0.004 0.020 0.020 0.020 0.020 0.020 0.020 0.020 0.020 0.375 0.375 0.375 0.375 0.375 0.375 0.375 0.375 0.085 0.085 0.085 0.085 0.109 0.109 0.109 0.109 0.236 0.236 0.236 0.236 0.005 0.005 0.005 0.005 0.002 0.002 0.002 0.002 0.001 0.001 0.001 0.001 0.002 0.002 0.002 0.002 0.004 0.004 0.004 0.004 0.006 0.006 0.006 0.006 0.014 0.014 0.014 0.014 0.048 0.048 0.006 0.006 0.003 0.003 0.002 0.002 0.003 0.003 0.002 0.001 0.001 0.001 0.000 0.000 0.000 0.000 0.000 0.000 0.001 0.001 0.001 0.001 0.003 0.003 3.683 3.683 5.855 5.855 6.031 6.031 6.031 6.031 1.386 1.386 1.386 1.386 0.001 0.001 0.001 0.001 0.012 0.012 0.012 0.012 1.523 1.523 1.523 1.523 0.031 0.031 0.031 0.031 0.001 0.001 0.001 0.001 0.053 0.053 0.053 0.053 0.002 0.002 0.002 0.002 0.014 0.014 0.014 0.014 0.484 0.484 0.484 0.484 0.484 0.484 0.484 0.484 0.024 0.024 0.024 0.024 0.024 0.024 0.024 0.024 0.006 0.006 0.006 0.006 0.006 0.006 0.006 0.006 0.002 0.002 0.002 0.002 0.002 0.002 0.002 0.002 0.015 0.015 0.015 0.015 0.015 0.015 0.015 0.015 
0.006 0.006 0.006 0.006 0.006 0.006 0.006 0.006 0.001 0.001 0.001 0.001 0.001 0.001 0.001 0.001 0.004 0.004 0.004 0.004 0.004 0.004 0.004 0.004 0.020 0.020 0.020 0.020 0.020 0.020 0.020 0.020 0.375 0.375 0.375 0.375 0.375 0.375 0.375 0.375 0.085 0.085 0.085 0.085 0.109 0.109 0.109 0.109 0.236 0.236 0.236 0.236 0.005 0.005 0.005 0.005 0.002 0.002 0.002 0.002 0.001 0.001 0.001 0.001 0.002 0.002 0.002 0.002 0.004 0.004 0.004 0.004 0.006 0.006 0.006 0.006 0.014 0.014 0.014 0.014 0.048 0.048 0.006 0.006 0.003 0.003 0.002 0.002 0.003 0.003 0.002 0.001 0.001 0.001 0.000 0.000 0.000 0.000 0.000 0.000 0.001 0.001 0.001 0.001 0.003 0.003 3.683 3.683 5.855 5.855 6.031 6.031 6.031 6.031 1.386 1.386 1.386 1.386 0.001 0.001 0.001 0.001 0.012 0.012 0.012 0.012 1.523 1.523 1.523 1.523 0.031 0.031 0.031 0.031 0.001 0.001 0.001 0.001 0.053 0.053 0.053 0.053 0.002 0.002 0.002 0.002 0.014 0.014 0.014 0.014 0.484 0.484 0.484 0.484 0.484 0.484 0.484 0.484 0.024 0.024 0.024 0.024 0.024 0.024 0.024 0.024 0.006 0.006 0.006 0.006 0.006 0.006 0.006 0.006 0.002 0.002 0.002 0.002 0.002 0.002 0.002 0.002 0.015 0.015 0.015 0.015 0.015 0.015 0.015 0.015 
0.006 0.006 0.006 0.006 0.006 0.006 0.006 0.006 0.012 0.012 0.012 0.012 0.012 0.012 0.012 0.012 0.014 0.014 0.014 0.014 0.014 0.014 0.014 0.014 0.019 0.019 0.019 0.019 0.019 0.019 0.019 0.019 0.153 0.153 0.153 0.153 0.153 0.153 0.153 0.153 0.188 0.188 0.188 0.188 0.301 0.301 0.301 0.301 0.545 0.545 0.545 0.545 0.004 0.004 0.004 0.004 0.002 0.002 0.002 0.002 0.001 0.001 0.001 0.001 0.002 0.002 0.002 0.002 0.005 0.005 0.005 0.005 0.008 0.008 0.008 0.008 0.008 0.008 0.008 0.008 0.036 0.036 1.129 1.129 0.408 0.408 0.007 0.007 0.003 0.003 0.002 0.000 0.000 0.000 0.000 0.000 0.000 0.000 0.000 0.000 0.000 0.000 0.000 0.000 0.000 0.000 0.001 0.001 1.400 1.400 4.034 4.034 4.034 4.034 0.010 0.010 0.010 0.010 0.151 0.151 0.151 0.151 0.003 0.003 0.003 0.003 0.025 0.025 0.025 0.025 0.063 0.063 0.063 0.063 0.055 0.055 0.055 0.055 0.043 0.043 0.043 0.043 0.007 0.007 0.007 0.007 0.005 0.005 0.005 0.005 0.008 0.008 0.008 0.008 0.008 0.008 0.008 0.008 1.131 1.131 1.131 1.131 1.131 1.131 1.131 1.131 0.013 0.013 0.013 0.013 0.013 0.013 0.013 0.013 0.006 0.006 0.006 0.006 0.006 0.006 0.006 0.006 0.012 0.012 0.012 0.012 0.012 0.012 0.012 0.012 
0.006 0.006 0.006 0.006 0.006 0.006 0.006 0.006 0.012 0.012 0.012 0.012 0.012 0.012 0.012 0.012 0.014 0.014 0.014 0.014 0.014 0.014 0.014 0.014 0.019 0.019 0.019 0.019 0.019 0.019 0.019 0.019 0.153 0.153 0.153 0.153 0.153 0.153 0.153 0.153 0.188 0.188 0.188 0.188 0.301 0.301 0.301 0.301 0.545 0.545 0.545 0.545 0.004 0.004 0.004 0.004 0.002 0.002 0.002 0.002 0.001 0.001 0.001 0.001 0.002 0.002 0.002 0.002 0.005 0.005 0.005 0.005 0.008 0.008 0.008 0.008 0.008 0.008 0.008 0.008 0.036 0.036 1.129 1.129 0.408 0.408 0.007 0.007 0.003 0.003 0.002 0.000 0.000 0.000 0.000 0.000 0.000 0.000 0.000 0.000 0.000 0.000 0.000 0.000 0.000 0.000 0.001 0.001 1.400 1.400 4.034 4.034 4.034 4.034 0.010 0.010 0.010 0.010 0.151 0.151 0.151 0.151 0.003 0.003 0.003 0.003 0.025 0.025 0.025 0.025 0.063 0.063 0.063 0.063 0.055 0.055 0.055 0.055 0.043 0.043 0.043 0.043 0.007 0.007 0.007 0.007 0.005 0.005 0.005 0.005 0.008 0.008 0.008 0.008 0.008 0.008 0.008 0.008 1.131 1.131 1.131 1.131 1.131 1.131 1.131 1.131 0.013 0.013 0.013 0.013 0.013 0.013 0.013 0.013 0.006 0.006 0.006 0.006 0.006 0.006 0.006 0.006 0.012 0.012 0.012 0.012 0.012 0.012 0.012 0.012 
0.006 0.006 0.006 0.006 0.006 0.006 0.006 0.006 0.012 0.012 0.012 0.012 0.012 0.012 0.012 0.012 0.014 0.014 0.014 0.014 0.014 0.014 0.014 0.014 0.019 0.019 0.019 0.019 0.019 0.019 0.019 0.019 0.153 0.153 0.153 0.153 0.153 0.153 0.153 0.153 0.188 0.188 0.188 0.188 0.301 0.301 0.301 0.301 0.545 0.545 0.545 0.545 0.004 0.004 0.004 0.004 0.002 0.002 0.002 0.002 0.001 0.001 0.001 0.001 0.002 0.002 0.002 0.002 0.005 0.005 0.005 0.005 0.008 0.008 0.008 0.008 0.008 0.008 0.008 0.008 0.036 0.036 1.129 1.129 0.408 0.408 0.007 0.007 0.003 0.003 0.002 0.000 0.000 0.000 0.000 0.000 0.000 0.000 0.000 0.000 0.000 0.000 0.000 0.000 0.000 0.000 0.001 0.001 1.400 1.400 4.034 4.034 4.034 4.034 0.010 0.010 0.010 0.010 0.151 0.151 0.151 0.151 0.003 0.003 0.003 0.003 0.025 0.025 0.025 0.025 0.063 0.063 0.063 0.063 0.055 0.055 0.055 0.055 0.043 0.043 0.043 0.043 0.007 0.007 0.007 0.007 0.005 0.005 0.005 0.005 0.008 0.008 0.008 0.008 0.008 0.008 0.008 0.008 1.131 1.131 1.131 1.131 1.131 1.131 1.131 1.131 0.013 0.013 0.013 0.013 0.013 0.013 0.013 0.013 0.006 0.006 0.006 0.006 0.006 0.006 0.006 0.006 0.012 0.012 0.012 0.012 0.012 0.012 0.012 0.012 
0.006 0.006 0.006 0.006 0.006 0.006 0.006 0.006 0.012 0.012 0.012 0.012 0.012 0.012 0.012 0.012 0.014 0.014 0.014 0.014 0.014 0.014 0.014 0.014 0.019 0.019 0.019 0.019 0.019 0.019 0.019 0.019 0.153 0.153 0.153 0.153 0.153 0.153 0.153 0.153 0.188 0.188 0.188 0.188 0.301 0.301 0.301 0.301 0.545 0.545 0.545 0.545 0.004 0.004 0.004 0.004 0.002 0.002 0.002 0.002 0.001 0.001 0.001 0.001 0.002 0.002 0.002 0.002 0.005 0.005 0.005 0.005 0.008 0.008 0.008 0.008 0.008 0.008 0.008 0.008 0.036 0.036 1.129 1.129 0.408 0.408 0.007 0.007 0.003 0.003 0.002 0.000 0.000 0.000 0.000 0.000 0.000 0.000 0.000 0.000 0.000 0.000 0.000 0.000 0.000 0.000 0.001 0.001 1.400 1.400 4.034 4.034 4.034 4.034 0.010 0.010 0.010 0.010 0.151 0.151 0.151 0.151 0.003 0.003 0.003 0.003 0.025 0.025 0.025 0.025 0.063 0.063 0.063 0.063 0.055 0.055 0.055 0.055 0.043 0.043 0.043 0.043 0.007 0.007 0.007 0.007 0.005 0.005 0.005 0.005 0.008 0.008 0.008 0.008 0.008 0.008 0.008 0.008 1.131 1.131 1.131 1.131 1.131 1.131 1.131 1.131 0.013 0.013 0.013 0.013 0.013 0.013 0.013 0.013 0.006 0.006 0.006 0.006 0.006 0.006 0.006 0.006 0.012 0.012 0.012 0.012 0.012 0.012 0.012 0.012 
0.003 0.003 0.003 0.003 0.003 0.003 0.003 0.003 0.032 0.032 0.032 0.032 0.032 0.032 0.032 0.032 0.019 0.019 0.019 0.019 0.019 0.019 0.019 0.019 0.013 0.013 0.013 0.013 0.013 0.013 0.013 0.013 0.014 0.014 0.014 0.014 0.014 0.014 0.014 0.014 0.141 0.141 0.141 0.141 0.811 0.811 0.811 0.811 0.399 0.399 0.399 0.399 0.003 0.003 0.003 0.003 0.001 0.001 0.001 0.001 0.000 0.000 0.000 0.000 0.002 0.002 0.002 0.002 0.003 0.003 0.003 0.003 0.006 0.006 0.006 0.006 0.011 0.011 0.011 0.011 0.005 0.005 0.005 0.005 0.012 0.012 0.031 0.031 0.005 0.005 0.002 0.000 0.000 0.000 0.000 0.000 0.000 0.000 0.000 0.000 0.001 0.001 0.001 0.001 0.002 0.002 0.003 0.003 3.300 3.300 3.800 3.800 3.800 3.800 0.006 0.006 0.006 0.006 0.004 0.004 0.004 0.004 0.002 0.002 0.002 0.002 0.003 0.003 0.003 0.003 0.007 0.007 0.007 0.007 0.020 0.020 0.020 0.020 0.027 0.027 0.027 0.027 0.019 0.019 0.019 0.019 0.002 0.002 0.002 0.002 0.004 0.004 0.004 0.004 0.004 0.004 0.004 0.004 0.046 0.046 0.046 0.046 0.046 0.046 0.046 0.046 0.074 0.074 0.074 0.074 0.074 0.074 0.074 0.074 0.010 0.010 0.010 0.010 0.010 0.010 0.010 0.010 0.006 0.006 0.006 0.006 0.006 0.006 0.006 0.006 
0.003 0.003 0.003 0.003 0.003 0.003 0.003 0.003 0.032 0.032 0.032 0.032 0.032 0.032 0.032 0.032 0.019 0.019 0.019 0.019 0.019 0.019 0.019 0.019 0.013 0.013 0.013 0.013 0.013 0.013 0.013 0.013 0.014 0.014 0.014 0.014 0.014 0.014 0.014 0.014 0.141 0.141 0.141 0.141 0.811 0.811 0.811 0.811 0.399 0.399 0.399 0.399 0.003 0.003 0.003 0.003 0.001 0.001 0.001 0.001 0.000 0.000 0.000 0.000 0.002 0.002 0.002 0.002 0.003 0.003 0.003 0.003 0.006 0.006 0.006 0.006 0.011 0.011 0.011 0.011 0.005 0.005 0.005 0.005 0.012 0.012 0.031 0.031 0.005 0.005 0.002 0.000 0.000 0.000 0.000 0.000 0.000 0.000 0.000 0.000 0.001 0.001 0.001 0.001 0.002 0.002 0.003 0.003 3.300 3.300 3.800 3.800 3.800 3.800 0.006 0.006 0.006 0.006 0.004 0.004 0.004 0.004 0.002 0.002 0.002 0.002 0.003 0.003 0.003 0.003 0.007 0.007 0.007 0.007 0.020 0.020 0.020 0.020 0.027 0.027 0.027 0.027 0.019 0.019 0.019 0.019 0.002 0.002 0.002 0.002 0.004 0.004 0.004 0.004 0.004 0.004 0.004 0.004 0.046 0.046 0.046 0.046 0.046 0.046 0.046 0.046 0.074 0.074 0.074 0.074 0.074 0.074 0.074 0.074 0.010 0.010 0.010 0.010 0.010 0.010 0.010 0.010 0.006 0.006 0.006 0.006 0.006 0.006 0.006 0.006 
0.003 0.003 0.003 0.003 0.003 0.003 0.003 0.003 0.032 0.032 0.032 0.032 0.032 0.032 0.032 0.032 0.019 0.019 0.019 0.019 0.019 0.019 0.019 0.019 0.013 0.013 0.013 0.013 0.013 0.013 0.013 0.013 0.014 0.014 0.014 0.014 0.014 0.014 0.014 0.014 0.141 0.141 0.141 0.141 0.811 0.811 0.811 0.811 0.399 0.399 0.399 0.399 0.003 0.003 0.003 0.003 0.001 0.001 0.001 0.001 0.000 0.000 0.000 0.000 0.002 0.002 0.002 0.002 0.003 0.003 0.003 0.003 0.006 0.006 0.006 0.006 0.011 0.011 0.011 0.011 0.005 0.005 0.005 0.005 0.012 0.012 0.031 0.031 0.005 0.005 0.002 0.000 0.000 0.000 0.000 0.000 0.000 0.000 0.000 0.000 0.001 0.001 0.001 0.001 0.002 0.002 0.003 0.003 3.300 3.300 3.800 3.800 3.800 3.800 0.006 0.006 0.006 0.006 0.004 0.004 0.004 0.004 0.002 0.002 0.002 0.002 0.003 0.003 0.003 0.003 0.007 0.007 0.007 0.007 0.020 0.020 0.020 0.020 0.027 0.027 0.027 0.027 0.019 0.019 0.019 0.019 0.002 0.002 0.002 0.002 0.004 0.004 0.004 0.004 0.004 0.004 0.004 0.004 0.046 0.046 0.046 0.046 0.046 0.046 0.046 0.046 0.074 0.074 0.074 0.074 0.074 0.074 0.074 0.074 0.010 0.010 0.010 0.010 0.010 0.010 0.010 0.010 0.006 0.006 0.006 0.006 0.006 0.006 0.006 0.006 
0.003 0.003 0.003 0.003 0.003 0.003 0.003 0.003 0.032 0.032 0.032 0.032 0.032 0.032 0.032 0.032 0.019 0.019 0.019 0.019 0.019 0.019 0.019 0.019 0.013 0.013 0.013 0.013 0.013 0.013 0.013 0.013 0.014 0.014 0.014 0.014 0.014 0.014 0.014 0.014 0.141 0.141 0.141 0.141 0.811 0.811 0.811 0.811 0.399 0.399 0.399 0.399 0.003 0.003 0.003 0.003 0.001 0.001 0.001 0.001 0.000 0.000 0.000 0.000 0.002 0.002 0.002 0.002 0.003 0.003 0.003 0.003 0.006 0.006 0.006 0.006 0.011 0.011 0.011 0.011 0.005 0.005 0.005 0.005 0.012 0.012 0.031 0.031 0.005 0.005 0.002 0.000 0.000 0.000 0.000 0.000 0.000 0.000 0.000 0.000 0.001 0.001 0.001 0.001 0.002 0.002 0.003 0.003 3.300 3.300 3.800 3.800 3.800 3.800 0.006 0.006 0.006 0.006 0.004 0.004 0.004 0.004 0.002 0.002 0.002 0.002 0.003 0.003 0.003 0.003 0.007 0.007 0.007 0.007 0.020 0.020 0.020 0.020 0.027 0.027 0.027 0.027 0.019 0.019 0.019 0.019 0.002 0.002 0.002 0.002 0.004 0.004 0.004 0.004 0.004 0.004 0.004 0.004 0.046 0.046 0.046 0.046 0.046 0.046 0.046 0.046 0.074 0.074 0.074 0.074 0.074 0.074 0.074 0.074 0.010 0.010 0.010 0.010 0.010 0.010 0.010 0.010 0.006 0.006 0.006 0.006 0.006 0.006 0.006 0.006 
0.001 0.001 0.001 0.001 0.001 0.001 0.001 0.001 0.022 0.022 0.022 0.022 0.022 0.022 0.022 0.022 0.014 0.014 0.014 0.014 0.014 0.014 0.014 0.014 0.007 0.007 0.007 0.007 0.007 0.007 0.007 0.007 0.008 0.008 0.008 0.008 0.008 0.008 0.008 0.008 0.013 0.013 0.013 0.013 0.150 0.150 0.150 0.150 0.014 0.014 0.014 0.014 0.002 0.002 0.002 0.002 0.000 0.000 0.000 0.000 0.000 0.000 0.000 0.000 0.000 0.000 0.000 0.000 0.002 0.002 0.002 0.002 0.003 0.003 0.003 0.003 0.006 0.006 0.006 0.006 0.004 0.004 0.003 0.003 0.004 0.004 0.015 0.015 0.022 0.022 0.003 0.002 0.001 0.001 0.001 0.001 0.001 0.001 0.003 0.005 0.002 0.002 0.007 0.007 0.007 0.007 0.956 0.956 5.526 5.526 0.850 0.850 0.850 0.850 0.003 0.003 0.003 0.003 0.002 0.002 0.002 0.002 0.001 0.001 0.001 0.001 0.001 0.001 0.001 0.001 0.005 0.005 0.005 0.005 0.012 0.012 0.012 0.012 0.014 0.014 0.014 0.014 0.017 0.017 0.017 0.017 0.166 0.166 0.166 0.166 0.001 0.001 0.001 0.001 0.001 0.001 0.001 0.001 0.011 0.011 0.011 0.011 0.011 0.011 0.011 0.011 0.035 0.035 0.035 0.035 0.035 0.035 0.035 0.035 0.057 0.057 0.057 0.057 0.057 0.057 0.057 0.057 0.003 0.003 0.003 0.003 0.003 0.003 0.003 0.003 
0.001 0.001 0.001 0.001 0.001 0.001 0.001 0.001 0.022 0.022 0.022 0.022 0.022 0.022 0.022 0.022 0.014 0.014 0.014 0.014 0.014 0.014 0.014 0.014 0.007 0.007 0.007 0.007 0.007 0.007 0.007 0.007 0.008 0.008 0.008 0.008 0.008 0.008 0.008 0.008 0.013 0.013 0.013 0.013 0.150 0.150 0.150 0.150 0.014 0.014 0.014 0.014 0.002 0.002 0.002 0.002 0.000 0.000 0.000 0.000 0.000 0.000 0.000 0.000 0.000 0.000 0.000 0.000 0.002 0.002 0.002 0.002 0.003 0.003 0.003 0.003 0.006 0.006 0.006 0.006 0.004 0.004 0.003 0.003 0.004 0.004 0.015 0.015 0.022 0.022 0.003 0.002 0.001 0.001 0.001 0.001 0.001 0.001 0.003 0.005 0.002 0.002 0.007 0.007 0.007 0.007 0.956 0.956 5.526 5.526 0.850 0.850 0.850 0.850 0.003 0.003 0.003 0.003 0.002 0.002 0.002 0.002 0.001 0.001 0.001 0.001 0.001 0.001 0.001 0.001 0.005 0.005 0.005 0.005 0.012 0.012 0.012 0.012 0.014 0.014 0.014 0.014 0.017 0.017 0.017 0.017 0.166 0.166 0.166 0.166 0.001 0.001 0.001 0.001 0.001 0.001 0.001 0.001 0.011 0.011 0.011 0.011 0.011 0.011 0.011 0.011 0.035 0.035 0.035 0.035 0.035 0.035 0.035 0.035 0.057 0.057 0.057 0.057 0.057 0.057 0.057 0.057 0.003 0.003 0.003 0.003 0.003 0.003 0.003 0.003 
0.001 0.001 0.001 0.001 0.001 0.001 0.001 0.001 0.009 0.009 0.009 0.009 0.009 0.009 0.009 0.009 0.026 0.026 0.026 0.026 0.026 0.026 0.026 0.026 0.007 0.007 0.007 0.007 0.007 0.007 0.007 0.007 0.005 0.005 0.005 0.005 0.005 0.005 0.005 0.005 0.006 0.006 0.006 0.006 0.109 0.109 0.109 0.109 0.009 0.009 0.009 0.009 0.003 0.003 0.003 0.003 0.002 0.002 0.002 0.002 0.002 0.002 0.002 0.002 0.000 0.000 0.000 0.000 0.001 0.001 0.001 0.001 0.002 0.002 0.002 0.002 0.004 0.004 0.004 0.004 0.006 0.006 0.005 0.005 0.005 0.005 0.015 0.015 0.053 0.053 1.492 1.824 1.684 0.461 0.328 0.329 0.522 1.615 2.676 2.109 0.322 0.322 0.226 0.226 0.280 0.280 1.815 1.815 1.671 1.671 0.003 0.003 0.003 0.003 0.002 0.002 0.002 0.002 0.003 0.003 0.003 0.003 0.000 0.000 0.000 0.000 0.001 0.001 0.001 0.001 0.005 0.005 0.005 0.005 0.010 0.010 0.010 0.010 0.014 0.014 0.014 0.014 0.004 0.004 0.004 0.004 2.992 2.992 2.992 2.992 0.001 0.001 0.001 0.001 0.001 0.001 0.001 0.001 0.026 0.026 0.026 0.026 0.026 0.026 0.026 0.026 0.021 0.021 0.021 0.021 0.021 0.021 0.021 0.021 0.105 0.105 0.105 0.105 0.105 0.105 0.105 0.105 0.003 0.003 0.003 0.003 0.003 0.003 0.003 0.003 
0.001 0.001 0.001 0.001 0.001 0.001 0.001 0.001 0.009 0.009 0.009 0.009 0.009 0.009 0.009 0.009 0.026 0.026 0.026 0.026 0.026 0.026 0.026 0.026 0.007 0.007 0.007 0.007 0.007 0.007 0.007 0.007 0.005 0.005 0.005 0.005 0.005 0.005 0.005 0.005 0.006 0.006 0.006 0.006 0.109 0.109 0.109 0.109 0.009 0.009 0.009 0.009 0.003 0.003 0.003 0.003 0.002 0.002 0.002 0.002 0.002 0.002 0.002 0.002 0.000 0.000 0.000 0.000 0.001 0.001 0.001 0.001 0.002 0.002 0.002 0.002 0.004 0.004 0.004 0.004 0.006 0.006 0.005 0.005 0.005 0.005 0.015 0.015 0.053 0.053 1.492 1.824 1.684 0.461 0.328 0.329 0.522 1.615 2.676 2.109 0.322 0.322 0.226 0.226 0.280 0.280 1.815 1.815 1.671 1.671 0.003 0.003 0.003 0.003 0.002 0.002 0.002 0.002 0.003 0.003 0.003 0.003 0.000 0.000 0.000 0.000 0.001 0.001 0.001 0.001 0.005 0.005 0.005 0.005 0.010 0.010 0.010 0.010 0.014 0.014 0.014 0.014 0.004 0.004 0.004 0.004 2.992 2.992 2.992 2.992 0.001 0.001 0.001 0.001 0.001 0.001 0.001 0.001 0.026 0.026 0.026 0.026 0.026 0.026 0.026 0.026 0.021 0.021 0.021 0.021 0.021 0.021 0.021 0.021 0.105 0.105 0.105 0.105 0.105 0.105 0.105 0.105 0.003 0.003 0.003 0.003 0.003 0.003 0.003 0.003 
0.001 0.001 0.001 0.001 0.001 0.001 0.001 0.001 0.005 0.005 0.005 0.005 0.005 0.005 0.005 0.005 0.038 0.038 0.038 0.038 0.038 0.038 0.038 0.038 0.001 0.001 0.001 0.001 0.001 0.001 0.001 0.001 0.002 0.002 0.002 0.002 0.002 0.002 0.002 0.002 0.003 0.003 0.003 0.003 0.098 0.098 0.098 0.098 0.011 0.011 0.011 0.011 0.006 0.006 0.006 0.006 0.004 0.004 0.004 0.004 0.006 0.006 0.006 0.006 0.000 0.000 0.000 0.000 0.000 0.000 0.000 0.000 0.002 0.002 0.002 0.002 0.003 0.003 0.003 0.003 0.004 0.004 0.009 0.009 0.008 0.008 0.015 0.015 0.071 0.071 2.795 3.435 1.867 0.408 0.134 0.072 0.055 0.046 0.014 0.001 0.001 0.001 0.002 0.002 0.006 0.006 0.024 0.024 0.005 0.005 0.002 0.002 0.002 0.002 0.000 0.000 0.000 0.000 0.001 0.001 0.001 0.001 0.003 0.003 0.003 0.003 0.005 0.005 0.005 0.005 0.006 0.006 0.006 0.006 0.008 0.008 0.008 0.008 0.015 0.015 0.015 0.015 0.014 0.014 0.014 0.014 3.235 3.235 3.235 3.235 0.131 0.131 0.131 0.131 0.131 0.131 0.131 0.131 0.088 0.088 0.088 0.088 0.088 0.088 0.088 0.088 0.066 0.066 0.066 0.066 0.066 0.066 0.066 0.066 0.159 0.159 0.159 0.159 0.159 0.159 0.159 0.159 0.177 0.177 0.177 0.177 0.177 0.177 0.177 0.177 
0.001 0.001 0.001 0.001 0.001 0.001 0.001 0.001 0.005 0.005 0.005 0.005 0.005 0.005 0.005 0.005 0.038 0.038 0.038 0.038 0.038 0.038 0.038 0.038 0.001 0.001 0.001 0.001 0.001 0.001 0.001 0.001 0.002 0.002 0.002 0.002 0.002 0.002 0.002 0.002 0.003 0.003 0.003 0.003 0.098 0.098 0.098 0.098 0.011 0.011 0.011 0.011 0.006 0.006 0.006 0.006 0.004 0.004 0.004 0.004 0.006 0.006 0.006 0.006 0.000 0.000 0.000 0.000 0.000 0.000 0.000 0.000 0.002 0.002 0.002 0.002 0.003 0.003 0.003 0.003 0.004 0.004 0.009 0.009 0.008 0.008 0.015 0.015 0.071 0.071 2.795 3.435 1.867 0.408 0.134 0.072 0.055 0.046 0.014 0.001 0.001 0.001 0.002 0.002 0.006 0.006 0.024 0.024 0.005 0.005 0.002 0.002 0.002 0.002 0.000 0.000 0.000 0.000 0.001 0.001 0.001 0.001 0.003 0.003 0.003 0.003 0.005 0.005 0.005 0.005 0.006 0.006 0.006 0.006 0.008 0.008 0.008 0.008 0.015 0.015 0.015 0.015 0.014 0.014 0.014 0.014 3.235 3.235 3.235 3.235 0.131 0.131 0.131 0.131 0.131 0.131 0.131 0.131 0.088 0.088 0.088 0.088 0.088 0.088 0.088 0.088 0.066 0.066 0.066 0.066 0.066 0.066 0.066 0.066 0.159 0.159 0.159 0.159 0.159 0.159 0.159 0.159 0.177 0.177 0.177 0.177 0.177 0.177 0.177 0.177 
0.001 0.001 0.001 0.001 0.001 0.001 0.001 0.001 0.004 0.004 0.004 0.004 0.004 0.004 0.004 0.004 0.030 0.030 0.030 0.030 0.030 0.030 0.030 0.030 0.001 0.001 0.001 0.001 0.001 0.001 0.001 0.001 0.002 0.002 0.002 0.002 0.002 0.002 0.002 0.002 0.004 0.004 0.004 0.004 0.089 0.089 0.089 0.089 0.011 0.011 0.011 0.011 0.013 0.013 0.013 0.013 0.026 0.026 0.026 0.026 0.003 0.003 0.003 0.003 0.000 0.000 0.000 0.000 0.000 0.000 0.000 0.000 0.001 0.001 0.001 0.001 0.003 0.003 0.003 0.003 0.003 0.003 0.003 0.003 0.007 0.007 0.019 0.019 0.019 0.019 0.034 0.190 0.230 0.162 0.101 0.041 0.029 0.000 0.000 0.000 0.000 0.000 0.001 0.001 0.006 0.006 0.011 0.011 0.004 0.004 0.001 0.001 0.001 0.001 0.000 0.000 0.000 0.000 0.022 0.022 0.022 0.022 4.090 4.090 4.090 4.090 0.002 0.002 0.002 0.002 0.003 0.003 0.003 0.003 0.005 0.005 0.005 0.005 0.015 0.015 0.015 0.015 0.040 0.040 0.040 0.040 0.248 0.248 0.248 0.248 0.053 0.053 0.053 0.053 0.053 0.053 0.053 0.053 0.029 0.029 0.029 0.029 0.029 0.029 0.029 0.029 0.027 0.027 0.027 0.027 0.027 0.027 0.027 0.027 0.068 0.068 0.068 0.068 0.068 0.068 0.068 0.068 0.301 0.301 0.301 0.301 0.301 0.301 0.301 0.301 
0.001 0.001 0.001 0.001 0.001 0.001 0.001 0.001 0.004 0.004 0.004 0.004 0.004 0.004 0.004 0.004 0.030 0.030 0.030 0.030 0.030 0.030 0.030 0.030 0.001 0.001 0.001 0.001 0.001 0.001 0.001 0.001 0.002 0.002 0.002 0.002 0.002 0.002 0.002 0.002 0.004 0.004 0.004 0.004 0.089 0.089 0.089 0.089 0.011 0.011 0.011 0.011 0.013 0.013 0.013 0.013 0.026 0.026 0.026 0.026 0.003 0.003 0.003 0.003 0.000 0.000 0.000 0.000 0.000 0.000 0.000 0.000 0.001 0.001 0.001 0.001 0.003 0.003 0.003 0.003 0.003 0.003 0.003 0.003 0.007 0.007 0.019 0.019 0.019 0.019 0.034 0.190 0.230 0.162 0.101 0.041 0.029 0.000 0.000 0.000 0.000 0.000 0.001 0.001 0.006 0.006 0.011 0.011 0.004 0.004 0.001 0.001 0.001 0.001 0.000 0.000 0.000 0.000 0.022 0.022 0.022 0.022 4.090 4.090 4.090 4.090 0.002 0.002 0.002 0.002 0.003 0.003 0.003 0.003 0.005 0.005 0.005 0.005 0.015 0.015 0.015 0.015 0.040 0.040 0.040 0.040 0.248 0.248 0.248 0.248 0.053 0.053 0.053 0.053 0.053 0.053 0.053 0.053 0.029 0.029 0.029 0.029 0.029 0.029 0.029 0.029 0.027 0.027 0.027 0.027 0.027 0.027 0.027 0.027 0.068 0.068 0.068 0.068 0.068 0.068 0.068 0.068 0.301 0.301 0.301 0.301 0.301 0.301 0.301 0.301 
0.000 0.000 0.000 0.000 0.000 0.000 0.000 0.000 0.002 0.002 0.002 0.002 0.002 0.002 0.002 0.002 0.018 0.018 0.018 0.018 0.018 0.018 0.018 0.018 0.001 0.001 0.001 0.001 0.001 0.001 0.001 0.001 0.002 0.002 0.002 0.002 0.002 0.002 0.002 0.002 0.004 0.004 0.004 0.004 0.092 0.092 0.092 0.092 0.004 0.004 0.004 0.004 0.005 0.005 0.005 0.005 0.076 0.076 0.076 0.076 0.005 0.005 0.005 0.005 0.000 0.000 0.000 0.000 0.000 0.000 0.000 0.000 0.001 0.001 0.001 0.001 0.002 0.002 0.002 0.002 0.002 0.002 0.002 0.002 0.036 0.036 0.020 0.020 0.012 0.012 0.006 0.002 0.000 0.156 0.600 0.861 0.653 0.373 0.002 0.001 0.000 0.000 0.001 0.001 0.007 0.007 0.004 0.004 0.003 0.003 0.001 0.001 0.001 0.001 0.000 0.000 0.000 0.000 0.023 0.023 0.023 0.023 3.174 3.174 3.174 3.174 0.000 0.000 0.000 0.000 0.002 0.002 0.002 0.002 0.003 0.003 0.003 0.003 0.006 0.006 0.006 0.006 0.026 0.026 0.026 0.026 0.197 0.197 0.197 0.197 0.002 0.002 0.002 0.002 0.002 0.002 0.002 0.002 0.002 0.002 0.002 0.002 0.002 0.002 0.002 0.002 0.007 0.007 0.007 0.007 0.007 0.007 0.007 0.007 0.018 0.018 0.018 0.018 0.018 0.018 0.018 0.018 2.879 2.879 2.879 2.879 2.879 2.879 2.879 2.879 
0.000 0.000 0.000 0.000 0.000 0.000 0.000 0.000 0.002 0.002 0.002 0.002 0.002 0.002 0.002 0.002 0.018 0.018 0.018 0.018 0.018 0.018 0.018 0.018 0.001 0.001 0.001 0.001 0.001 0.001 0.001 0.001 0.002 0.002 0.002 0.002 0.002 0.002 0.002 0.002 0.004 0.004 0.004 0.004 0.092 0.092 0.092 0.092 0.004 0.004 0.004 0.004 0.005 0.005 0.005 0.005 0.076 0.076 0.076 0.076 0.005 0.005 0.005 0.005 0.000 0.000 0.000 0.000 0.000 0.000 0.000 0.000 0.001 0.001 0.001 0.001 0.002 0.002 0.002 0.002 0.002 0.002 0.002 0.002 0.036 0.036 0.020 0.020 0.012 0.012 0.006 0.002 0.000 0.156 0.600 0.861 0.653 0.373 0.002 0.001 0.000 0.000 0.001 0.001 0.007 0.007 0.004 0.004 0.003 0.003 0.001 0.001 0.001 0.001 0.000 0.000 0.000 0.000 0.023 0.023 0.023 0.023 3.174 3.174 3.174 3.174 0.000 0.000 0.000 0.000 0.002 0.002 0.002 0.002 0.003 0.003 0.003 0.003 0.006 0.006 0.006 0.006 0.026 0.026 0.026 0.026 0.197 0.197 0.197 0.197 0.002 0.002 0.002 0.002 0.002 0.002 0.002 0.002 0.002 0.002 0.002 0.002 0.002 0.002 0.002 0.002 0.007 0.007 0.007 0.007 0.007 0.007 0.007 0.007 0.018 0.018 0.018 0.018 0.018 0.018 0.018 0.018 2.879 2.879 2.879 2.879 2.879 2.879 2.879 2.879 
0.000 0.000 0.000 0.000 0.000 0.000 0.000 0.000 0.001 0.001 0.001 0.001 0.001 0.001 0.001 0.001 0.005 0.005 0.005 0.005 0.005 0.005 0.005 0.005 0.003 0.003 0.003 0.003 0.003 0.003 0.003 0.003 0.002 0.002 0.002 0.002 0.002 0.002 0.002 0.002 0.004 0.004 0.004 0.004 0.078 0.078 0.078 0.078 0.001 0.001 0.001 0.001 0.000 0.000 0.000 0.000 0.056 0.056 0.056 0.056 0.004 0.004 0.004 0.004 0.000 0.000 0.000 0.000 0.000 0.000 0.000 0.000 0.000 0.000 0.000 0.000 0.000 0.000 0.000 0.000 0.001 0.001 0.002 0.002 0.684 0.684 0.003 0.003 0.002 0.002 0.003 0.001 0.388 2.424 3.041 3.203 2.169 2.692 0.049 0.021 0.015 0.015 0.012 0.012 0.005 0.005 0.004 0.004 0.003 0.003 0.001 0.001 0.001 0.001 0.000 0.000 0.000 0.000 0.001 0.001 0.001 0.001 1.570 1.570 1.570 1.570 0.385 0.385 0.385 0.385 0.000 0.000 0.000 0.000 0.001 0.001 0.001 0.001 0.003 0.003 0.003 0.003 0.035 0.035 0.035 0.035 0.146 0.146 0.146 0.146 0.001 0.001 0.001 0.001 0.001 0.001 0.001 0.001 0.001 0.001 0.001 0.001 0.001 0.001 0.001 0.001 0.002 0.002 0.002 0.002 0.002 0.002 0.002 0.002 0.006 0.006 0.006 0.006 0.006 0.006 0.006 0.006 5.001 5.001 5.001 5.001 5.001 5.001 5.001 5.001 
0.000 0.000 0.000 0.000 0.000 0.000 0.000 0.000 0.001 0.001 0.001 0.001 0.001 0.001 0.001 0.001 0.004 0.004 0.004 0.004 0.004 0.004 0.004 0.004 0.003 0.003 0.003 0.003 0.003 0.003 0.003 0.003 0.002 0.002 0.002 0.002 0.002 0.002 0.002 0.002 0.004 0.004 0.004 0.004 0.066 0.066 0.066 0.066 0.000 0.000 0.000 0.000 0.000 0.000 0.000 0.000 0.050 0.050 0.050 0.050 0.004 0.004 0.004 0.004 0.000 0.000 0.000 0.000 0.000 0.000 0.000 0.000 0.000 0.000 0.000 0.000 0.000 0.000 0.000 0.000 0.000 0.000 0.009 0.009 0.041 0.041 0.000 0.000 0.002 0.002 0.006 0.002 2.379 6.508 6.417 6.374 3.118 0.001 0.001 0.003 0.007 0.007 0.005 0.005 0.004 0.004 0.003 0.003 0.002 0.002 0.002 0.002 0.002 0.002 0.000 0.000 0.000 0.000 0.001 0.001 0.001 0.001 1.745 1.745 1.745 1.745 0.001 0.001 0.001 0.001 0.000 0.000 0.000 0.000 0.001 0.001 0.001 0.001 0.004 0.004 0.004 0.004 0.057 0.057 0.057 0.057 0.135 0.135 0.135 0.135 0.000 0.000 0.000 0.000 0.000 0.000 0.000 0.000 0.001 0.001 0.001 0.001 0.001 0.001 0.001 0.001 0.002 0.002 0.002 0.002 0.002 0.002 0.002 0.002 0.004 0.004 0.004 0.004 0.004 0.004 0.004 0.004 6.176 6.176 6.176 6.176 6.176 6.176 6.176 6.176 
0.000 0.000 0.000 0.000 0.000 0.000 0.000 0.000 0.001 0.001 0.001 0.001 0.001 0.001 0.001 0.001 0.003 0.003 0.003 0.003 0.003 0.003 0.003 0.003 0.003 0.003 0.003 0.003 0.003 0.003 0.003 0.003 0.002 0.002 0.002 0.002 0.002 0.002 0.002 0.002 0.005 0.005 0.005 0.005 0.064 0.064 0.064 0.064 0.000 0.000 0.000 0.000 0.000 0.000 0.000 0.000 0.050 0.050 0.050 0.050 0.004 0.004 0.004 0.004 0.001 0.001 0.001 0.001 0.000 0.000 0.000 0.000 0.000 0.000 0.000 0.000 0.000 0.000 0.000 0.000 0.000 0.000 0.003 0.003 0.009 0.009 0.002 0.002 0.018 0.018 0.033 0.280 3.702 8.246 7.398 7.152 7.855 8.114 2.053 0.000 0.004 0.004 0.002 0.002 0.003 0.003 0.002 0.002 0.000 0.000 0.003 0.003 0.003 0.003 0.016 0.016 0.016 0.016 0.000 0.000 0.000 0.000 0.940 0.940 0.940 0.940 0.000 0.000 0.000 0.000 0.000 0.000 0.000 0.000 0.001 0.001 0.001 0.001 0.003 0.003 0.003 0.003 0.067 0.067 0.067 0.067 0.127 0.127 0.127 0.127 0.000 0.000 0.000 0.000 0.000 0.000 0.000 0.000 0.001 0.001 0.001 0.001 0.001 0.001 0.001 0.001 0.002 0.002 0.002 0.002 0.002 0.002 0.002 0.002 0.004 0.004 0.004 0.004 0.004 0.004 0.004 0.004 7.327 7.327 7.327 7.327 7.327 7.327 7.327 7.327 
0.000 0.000 0.000 0.000 0.000 0.000 0.000 0.000 0.001 0.001 0.001 0.001 0.001 0.001 0.001 0.001 0.003 0.003 0.003 0.003 0.003 0.003 0.003 0.003 0.003 0.003 0.003 0.003 0.003 0.003 0.003 0.003 0.002 0.002 0.002 0.002 0.002 0.002 0.002 0.002 0.010 0.010 0.010 0.010 0.061 0.061 0.061 0.061 0.000 0.000 0.000 0.000 0.000 0.000 0.000 0.000 0.074 0.074 0.074 0.074 0.006 0.006 0.006 0.006 0.002 0.002 0.002 0.002 0.002 0.002 0.002 0.002 0.000 0.000 0.000 0.000 0.000 0.000 0.000 0.000 0.000 0.000 0.002 0.002 0.004 0.004 0.009 0.009 0.012 0.012 0.023 0.021 0.137 0.995 3.414 5.740 7.154 5.848 4.632 3.763 0.011 0.011 0.002 0.002 0.002 0.002 0.002 0.002 0.000 0.000 0.005 0.005 0.005 0.005 1.263 1.263 1.263 1.263 0.031 0.031 0.031 0.031 0.273 0.273 0.273 0.273 0.001 0.001 0.001 0.001 0.000 0.000 0.000 0.000 0.001 0.001 0.001 0.001 0.003 0.003 0.003 0.003 0.082 0.082 0.082 0.082 0.114 0.114 0.114 0.114 0.000 0.000 0.000 0.000 0.000 0.000 0.000 0.000 0.000 0.000 0.000 0.000 0.000 0.000 0.000 0.000 0.002 0.002 0.002 0.002 0.002 0.002 0.002 0.002 0.005 0.005 0.005 0.005 0.005 0.005 0.005 0.005 8.017 8.017 8.017 8.017 8.017 8.017 8.017 8.017 
0.000 0.000 0.000 0.000 0.000 0.000 0.000 0.000 0.001 0.001 0.001 0.001 0.001 0.001 0.001 0.001 0.002 0.002 0.002 0.002 0.002 0.002 0.002 0.002 0.003 0.003 0.003 0.003 0.003 0.003 0.003 0.003 0.002 0.002 0.002 0.002 0.002 0.002 0.002 0.002 0.022 0.022 0.022 0.022 0.055 0.055 0.055 0.055 0.000 0.000 0.000 0.000 0.000 0.000 0.000 0.000 0.145 0.145 0.145 0.145 0.040 0.040 0.040 0.040 0.009 0.009 0.009 0.009 0.004 0.004 0.004 0.004 0.000 0.000 0.000 0.000 0.000 0.000 0.000 0.000 0.000 0.000 0.002 0.002 0.002 0.002 0.007 0.007 0.009 0.009 0.025 0.018 0.017 0.036 1.876 3.468 3.954 3.134 2.470 1.974 0.002 0.002 0.002 0.002 0.002 0.002 0.001 0.001 0.000 0.000 0.136 0.136 0.136 0.136 0.622 0.622 0.622 0.622 0.000 0.000 0.000 0.000 0.017 0.017 0.017 0.017 0.000 0.000 0.000 0.000 0.001 0.001 0.001 0.001 0.001 0.001 0.001 0.001 0.002 0.002 0.002 0.002 0.068 0.068 0.068 0.068 0.123 0.123 0.123 0.123 0.000 0.000 0.000 0.000 0.000 0.000 0.000 0.000 0.000 0.000 0.000 0.000 0.000 0.000 0.000 0.000 0.002 0.002 0.002 0.002 0.002 0.002 0.002 0.002 0.006 0.006 0.006 0.006 0.006 0.006 0.006 0.006 7.670 7.670 7.670 7.670 7.670 7.670 7.670 7.670 
0.000 0.000 0.000 0.000 0.000 0.000 0.000 0.000 0.001 0.001 0.001 0.001 0.001 0.001 0.001 0.001 0.002 0.002 0.002 0.002 0.002 0.002 0.002 0.002 0.003 0.003 0.003 0.003 0.003 0.003 0.003 0.003 0.002 0.002 0.002 0.002 0.002 0.002 0.002 0.002 0.012 0.012 0.012 0.012 0.038 0.038 0.038 0.038 0.000 0.000 0.000 0.000 0.000 0.000 0.000 0.000 0.008 0.008 0.008 0.008 0.018 0.018 0.018 0.018 0.038 0.038 0.038 0.038 0.004 0.004 0.004 0.004 0.000 0.000 0.000 0.000 0.000 0.000 0.000 0.000 0.000 0.000 0.004 0.004 0.045 0.045 0.012 0.012 0.013 0.013 0.007 0.027 0.021 0.010 0.021 0.450 1.367 1.871 1.553 1.154 0.003 0.003 0.002 0.002 0.003 0.003 0.004 0.004 0.001 0.001 0.055 0.055 0.055 0.055 0.023 0.023 0.023 0.023 0.000 0.000 0.000 0.000 0.006 0.006 0.006 0.006 0.001 0.001 0.001 0.001 0.000 0.000 0.000 0.000 0.001 0.001 0.001 0.001 0.002 0.002 0.002 0.002 0.012 0.012 0.012 0.012 0.173 0.173 0.173 0.173 0.000 0.000 0.000 0.000 0.000 0.000 0.000 0.000 0.000 0.000 0.000 0.000 0.000 0.000 0.000 0.000 0.002 0.002 0.002 0.002 0.002 0.002 0.002 0.002 0.004 0.004 0.004 0.004 0.004 0.004 0.004 0.004 5.495 5.495 5.495 5.495 5.495 5.495 5.495 5.495 
0.000 0.000 0.000 0.000 0.000 0.000 0.000 0.000 0.001 0.001 0.001 0.001 0.001 0.001 0.001 0.001 0.002 0.002 0.002 0.002 0.002 0.002 0.002 0.002 0.003 0.003 0.003 0.003 0.003 0.003 0.003 0.003 0.002 0.002 0.002 0.002 0.002 0.002 0.002 0.002 0.007 0.007 0.007 0.007 0.024 0.024 0.024 0.024 0.000 0.000 0.000 0.000 0.000 0.000 0.000 0.000 0.003 0.003 0.003 0.003 0.005 0.005 0.005 0.005 0.051 0.051 0.051 0.051 0.004 0.004 0.004 0.004 0.000 0.000 0.000 0.000 0.000 0.000 0.000 0.000 0.000 0.000 0.014 0.014 0.024 0.024 0.011 0.011 0.006 0.006 0.006 0.004 0.010 0.011 0.015 0.021 0.035 1.453 1.838 0.822 0.020 0.020 0.004 0.004 0.007 0.007 0.002 0.002 0.002 0.002 0.026 0.026 0.026 0.026 0.005 0.005 0.005 0.005 0.002 0.002 0.002 0.002 0.003 0.003 0.003 0.003 0.001 0.001 0.001 0.001 0.000 0.000 0.000 0.000 0.001 0.001 0.001 0.001 0.002 0.002 0.002 0.002 0.007 0.007 0.007 0.007 0.190 0.190 0.190 0.190 0.000 0.000 0.000 0.000 0.000 0.000 0.000 0.000 0.000 0.000 0.000 0.000 0.000 0.000 0.000 0.000 0.002 0.002 0.002 0.002 0.002 0.002 0.002 0.002 0.004 0.004 0.004 0.004 0.004 0.004 0.004 0.004 2.350 2.350 2.350 2.350 2.350 2.350 2.350 2.350 
0.000 0.000 0.000 0.000 0.000 0.000 0.000 0.000 0.001 0.001 0.001 0.001 0.001 0.001 0.001 0.001 0.002 0.002 0.002 0.002 0.002 0.002 0.002 0.002 0.003 0.003 0.003 0.003 0.003 0.003 0.003 0.003 0.002 0.002 0.002 0.002 0.002 0.002 0.002 0.002 0.010 0.010 0.010 0.010 0.021 0.021 0.021 0.021 0.000 0.000 0.000 0.000 0.000 0.000 0.000 0.000 0.002 0.002 0.002 0.002 0.003 0.003 0.003 0.003 0.058 0.058 0.058 0.058 0.004 0.004 0.004 0.004 0.000 0.000 0.000 0.000 0.000 0.000 0.000 0.000 0.045 0.045 0.046 0.046 0.022 0.022 0.006 0.006 0.005 0.005 0.003 0.004 0.007 0.011 0.019 0.022 0.022 0.070 0.259 0.242 0.168 0.168 0.024 0.024 0.007 0.007 0.005 0.005 0.008 0.008 0.010 0.010 0.010 0.010 0.004 0.004 0.004 0.004 0.002 0.002 0.002 0.002 0.002 0.002 0.002 0.002 0.000 0.000 0.000 0.000 0.000 0.000 0.000 0.000 0.001 0.001 0.001 0.001 0.002 0.002 0.002 0.002 0.006 0.006 0.006 0.006 0.255 0.255 0.255 0.255 0.000 0.000 0.000 0.000 0.000 0.000 0.000 0.000 0.000 0.000 0.000 0.000 0.000 0.000 0.000 0.000 0.002 0.002 0.002 0.002 0.002 0.002 0.002 0.002 0.004 0.004 0.004 0.004 0.004 0.004 0.004 0.004 0.091 0.091 0.091 0.091 0.091 0.091 0.091 0.091 
0.000 0.000 0.000 0.000 0.000 0.000 0.000 0.000 0.001 0.001 0.001 0.001 0.001 0.001 0.001 0.001 0.002 0.002 0.002 0.002 0.002 0.002 0.002 0.002 0.003 0.003 0.003 0.003 0.003 0.003 0.003 0.003 0.002 0.002 0.002 0.002 0.002 0.002 0.002 0.002 0.015 0.015 0.015 0.015 0.030 0.030 0.030 0.030 0.000 0.000 0.000 0.000 0.000 0.000 0.000 0.000 0.003 0.003 0.003 0.003 0.002 0.002 0.002 0.002 0.070 0.070 0.070 0.070 0.004 0.004 0.004 0.004 0.000 0.000 0.000 0.000 0.000 0.000 0.000 0.000 0.051 0.051 0.061 0.061 0.000 0.000 0.000 0.000 0.002 0.002 0.001 0.002 0.010 0.017 0.022 0.026 0.027 0.025 0.026 0.104 0.410 0.410 0.019 0.019 0.007 0.007 0.007 0.007 0.010 0.010 0.005 0.005 0.005 0.005 0.003 0.003 0.003 0.003 0.002 0.002 0.002 0.002 0.003 0.003 0.003 0.003 0.000 0.000 0.000 0.000 0.000 0.000 0.000 0.000 0.001 0.001 0.001 0.001 0.002 0.002 0.002 0.002 0.005 0.005 0.005 0.005 0.269 0.269 0.269 0.269 0.001 0.001 0.001 0.001 0.001 0.001 0.001 0.001 0.000 0.000 0.000 0.000 0.000 0.000 0.000 0.000 0.002 0.002 0.002 0.002 0.002 0.002 0.002 0.002 0.004 0.004 0.004 0.004 0.004 0.004 0.004 0.004 0.073 0.073 0.073 0.073 0.073 0.073 0.073 0.073 
0.000 0.000 0.000 0.000 0.000 0.000 0.000 0.000 0.001 0.001 0.001 0.001 0.001 0.001 0.001 0.001 0.002 0.002 0.002 0.002 0.002 0.002 0.002 0.002 0.003 0.003 0.003 0.003 0.003 0.003 0.003 0.003 0.002 0.002 0.002 0.002 0.002 0.002 0.002 0.002 0.017 0.017 0.017 0.017 0.037 0.037 0.037 0.037 0.000 0.000 0.000 0.000 0.000 0.000 0.000 0.000 0.004 0.004 0.004 0.004 0.002 0.002 0.002 0.002 0.123 0.123 0.123 0.123 0.028 0.028 0.028 0.028 0.000 0.000 0.000 0.000 0.000 0.000 0.000 0.000 0.105 0.105 0.030 0.030 0.008 0.008 0.006 0.006 0.003 0.003 0.000 0.006 0.016 0.022 0.026 0.031 0.026 0.020 0.017 0.053 0.261 0.261 0.021 0.021 0.012 0.012 0.007 0.007 0.008 0.008 0.005 0.005 0.005 0.005 0.003 0.003 0.003 0.003 0.002 0.002 0.002 0.002 0.004 0.004 0.004 0.004 0.000 0.000 0.000 0.000 0.000 0.000 0.000 0.000 0.001 0.001 0.001 0.001 0.002 0.002 0.002 0.002 0.005 0.005 0.005 0.005 0.230 0.230 0.230 0.230 0.002 0.002 0.002 0.002 0.002 0.002 0.002 0.002 0.000 0.000 0.000 0.000 0.000 0.000 0.000 0.000 0.002 0.002 0.002 0.002 0.002 0.002 0.002 0.002 0.005 0.005 0.005 0.005 0.005 0.005 0.005 0.005 0.059 0.059 0.059 0.059 0.059 0.059 0.059 0.059 
0.001 0.001 0.001 0.001 0.001 0.001 0.001 0.001 0.002 0.002 0.002 0.002 0.002 0.002 0.002 0.002 0.004 0.004 0.004 0.004 0.004 0.004 0.004 0.004 0.005 0.005 0.005 0.005 0.005 0.005 0.005 0.005 0.004 0.004 0.004 0.004 0.004 0.004 0.004 0.004 0.020 0.020 0.020 0.020 0.456 0.456 0.456 0.456 0.001 0.001 0.001 0.001 0.001 0.001 0.001 0.001 0.003 0.003 0.003 0.003 0.004 0.004 0.004 0.004 0.093 0.093 0.093 0.093 0.204 0.204 0.204 0.204 0.000 0.000 0.000 0.000 0.004 0.004 0.004 0.004 0.113 0.113 0.029 0.029 0.012 0.012 0.010 0.010 0.008 0.008 0.005 0.012 0.023 0.028 0.029 0.028 0.022 0.022 0.023 0.073 0.075 0.075 0.032 0.032 0.019 0.019 0.011 0.011 0.010 0.010 0.004 0.004 0.004 0.004 0.002 0.002 0.002 0.002 0.003 0.003 0.003 0.003 0.012 0.012 0.012 0.012 0.001 0.001 0.001 0.001 0.001 0.001 0.001 0.001 0.002 0.002 0.002 0.002 0.003 0.003 0.003 0.003 0.006 0.006 0.006 0.006 0.256 0.256 0.256 0.256 0.004 0.004 0.004 0.004 0.004 0.004 0.004 0.004 0.001 0.001 0.001 0.001 0.001 0.001 0.001 0.001 0.003 0.003 0.003 0.003 0.003 0.003 0.003 0.003 0.015 0.015 0.015 0.015 0.015 0.015 0.015 0.015 0.039 0.039 0.039 0.039 0.039 0.039 0.039 0.039 
0.001 0.001 0.001 0.001 0.001 0.001 0.001 0.001 0.002 0.002 0.002 0.002 0.002 0.002 0.002 0.002 0.004 0.004 0.004 0.004 0.004 0.004 0.004 0.004 0.005 0.005 0.005 0.005 0.005 0.005 0.005 0.005 0.004 0.004 0.004 0.004 0.004 0.004 0.004 0.004 0.020 0.020 0.020 0.020 0.456 0.456 0.456 0.456 0.001 0.001 0.001 0.001 0.001 0.001 0.001 0.001 0.003 0.003 0.003 0.003 0.004 0.004 0.004 0.004 0.093 0.093 0.093 0.093 0.204 0.204 0.204 0.204 0.000 0.000 0.000 0.000 0.004 0.004 0.004 0.004 0.113 0.113 0.029 0.029 0.012 0.012 0.010 0.010 0.008 0.008 0.005 0.012 0.023 0.028 0.029 0.028 0.022 0.022 0.023 0.073 0.075 0.075 0.032 0.032 0.019 0.019 0.011 0.011 0.010 0.010 0.004 0.004 0.004 0.004 0.002 0.002 0.002 0.002 0.003 0.003 0.003 0.003 0.012 0.012 0.012 0.012 0.001 0.001 0.001 0.001 0.001 0.001 0.001 0.001 0.002 0.002 0.002 0.002 0.003 0.003 0.003 0.003 0.006 0.006 0.006 0.006 0.256 0.256 0.256 0.256 0.004 0.004 0.004 0.004 0.004 0.004 0.004 0.004 0.001 0.001 0.001 0.001 0.001 0.001 0.001 0.001 0.003 0.003 0.003 0.003 0.003 0.003 0.003 0.003 0.015 0.015 0.015 0.015 0.015 0.015 0.015 0.015 0.039 0.039 0.039 0.039 0.039 0.039 0.039 0.039 
0.001 0.001 0.001 0.001 0.001 0.001 0.001 0.001 0.002 0.002 0.002 0.002 0.002 0.002 0.002 0.002 0.005 0.005 0.005 0.005 0.005 0.005 0.005 0.005 0.005 0.005 0.005 0.005 0.005 0.005 0.005 0.005 0.005 0.005 0.005 0.005 0.005 0.005 0.005 0.005 5.680 5.680 5.680 5.680 8.005 8.005 8.005 8.005 0.002 0.002 0.002 0.002 0.001 0.001 0.001 0.001 0.003 0.003 0.003 0.003 0.004 0.004 0.004 0.004 0.089 0.089 0.089 0.089 2.299 2.299 2.299 2.299 0.138 0.138 0.138 0.138 0.064 0.064 0.064 0.064 0.070 0.070 0.076 0.076 0.074 0.074 0.056 0.056 0.051 0.051 0.032 0.031 0.037 0.037 0.030 0.022 0.021 0.041 0.041 0.092 0.044 0.044 0.042 0.042 0.026 0.026 0.012 0.012 0.016 0.016 0.003 0.003 0.003 0.003 0.000 0.000 0.000 0.000 0.003 0.003 0.003 0.003 0.029 0.029 0.029 0.029 0.003 0.003 0.003 0.003 0.001 0.001 0.001 0.001 0.001 0.001 0.001 0.001 0.002 0.002 0.002 0.002 0.006 0.006 0.006 0.006 0.307 0.307 0.307 0.307 0.004 0.004 0.004 0.004 0.004 0.004 0.004 0.004 0.001 0.001 0.001 0.001 0.001 0.001 0.001 0.001 0.002 0.002 0.002 0.002 0.002 0.002 0.002 0.002 0.025 0.025 0.025 0.025 0.025 0.025 0.025 0.025 0.024 0.024 0.024 0.024 0.024 0.024 0.024 0.024 
0.001 0.001 0.001 0.001 0.001 0.001 0.001 0.001 0.002 0.002 0.002 0.002 0.002 0.002 0.002 0.002 0.005 0.005 0.005 0.005 0.005 0.005 0.005 0.005 0.005 0.005 0.005 0.005 0.005 0.005 0.005 0.005 0.005 0.005 0.005 0.005 0.005 0.005 0.005 0.005 5.680 5.680 5.680 5.680 8.005 8.005 8.005 8.005 0.002 0.002 0.002 0.002 0.001 0.001 0.001 0.001 0.003 0.003 0.003 0.003 0.004 0.004 0.004 0.004 0.089 0.089 0.089 0.089 2.299 2.299 2.299 2.299 0.138 0.138 0.138 0.138 0.064 0.064 0.064 0.064 0.070 0.070 0.076 0.076 0.074 0.074 0.056 0.056 0.051 0.051 0.032 0.031 0.037 0.037 0.030 0.022 0.021 0.041 0.041 0.092 0.044 0.044 0.042 0.042 0.026 0.026 0.012 0.012 0.016 0.016 0.003 0.003 0.003 0.003 0.000 0.000 0.000 0.000 0.003 0.003 0.003 0.003 0.029 0.029 0.029 0.029 0.003 0.003 0.003 0.003 0.001 0.001 0.001 0.001 0.001 0.001 0.001 0.001 0.002 0.002 0.002 0.002 0.006 0.006 0.006 0.006 0.307 0.307 0.307 0.307 0.004 0.004 0.004 0.004 0.004 0.004 0.004 0.004 0.001 0.001 0.001 0.001 0.001 0.001 0.001 0.001 0.002 0.002 0.002 0.002 0.002 0.002 0.002 0.002 0.025 0.025 0.025 0.025 0.025 0.025 0.025 0.025 0.024 0.024 0.024 0.024 0.024 0.024 0.024 0.024 
0.000 0.000 0.000 0.000 0.000 0.000 0.000 0.000 0.002 0.002 0.002 0.002 0.002 0.002 0.002 0.002 0.006 0.006 0.006 0.006 0.006 0.006 0.006 0.006 0.005 0.005 0.005 0.005 0.005 0.005 0.005 0.005 0.005 0.005 0.005 0.005 0.005 0.005 0.005 0.005 8.625 8.625 8.625 8.625 9.843 9.843 9.843 9.843 0.005 0.005 0.005 0.005 0.003 0.003 0.003 0.003 0.005 0.005 0.005 0.005 0.007 0.007 0.007 0.007 0.077 0.077 0.077 0.077 0.116 0.116 0.116 0.116 0.004 0.004 0.004 0.004 0.006 0.006 0.006 0.006 0.005 0.005 0.005 0.005 0.013 0.013 0.070 0.070 0.164 0.164 0.060 0.050 0.065 0.045 0.028 0.027 0.017 0.051 0.013 0.025 0.050 0.050 0.035 0.035 0.031 0.031 0.019 0.019 0.011 0.011 0.002 0.002 0.002 0.002 0.000 0.000 0.000 0.000 0.002 0.002 0.002 0.002 0.011 0.011 0.011 0.011 0.010 0.010 0.010 0.010 0.006 0.006 0.006 0.006 0.002 0.002 0.002 0.002 0.002 0.002 0.002 0.002 0.009 0.009 0.009 0.009 0.091 0.091 0.091 0.091 0.004 0.004 0.004 0.004 0.004 0.004 0.004 0.004 0.001 0.001 0.001 0.001 0.001 0.001 0.001 0.001 0.002 0.002 0.002 0.002 0.002 0.002 0.002 0.002 0.034 0.034 0.034 0.034 0.034 0.034 0.034 0.034 0.006 0.006 0.006 0.006 0.006 0.006 0.006 0.006 
0.000 0.000 0.000 0.000 0.000 0.000 0.000 0.000 0.002 0.002 0.002 0.002 0.002 0.002 0.002 0.002 0.006 0.006 0.006 0.006 0.006 0.006 0.006 0.006 0.005 0.005 0.005 0.005 0.005 0.005 0.005 0.005 0.005 0.005 0.005 0.005 0.005 0.005 0.005 0.005 8.625 8.625 8.625 8.625 9.843 9.843 9.843 9.843 0.005 0.005 0.005 0.005 0.003 0.003 0.003 0.003 0.005 0.005 0.005 0.005 0.007 0.007 0.007 0.007 0.077 0.077 0.077 0.077 0.116 0.116 0.116 0.116 0.004 0.004 0.004 0.004 0.006 0.006 0.006 0.006 0.005 0.005 0.005 0.005 0.013 0.013 0.070 0.070 0.164 0.164 0.060 0.050 0.065 0.045 0.028 0.027 0.017 0.051 0.013 0.025 0.050 0.050 0.035 0.035 0.031 0.031 0.019 0.019 0.011 0.011 0.002 0.002 0.002 0.002 0.000 0.000 0.000 0.000 0.002 0.002 0.002 0.002 0.011 0.011 0.011 0.011 0.010 0.010 0.010 0.010 0.006 0.006 0.006 0.006 0.002 0.002 0.002 0.002 0.002 0.002 0.002 0.002 0.009 0.009 0.009 0.009 0.091 0.091 0.091 0.091 0.004 0.004 0.004 0.004 0.004 0.004 0.004 0.004 0.001 0.001 0.001 0.001 0.001 0.001 0.001 0.001 0.002 0.002 0.002 0.002 0.002 0.002 0.002 0.002 0.034 0.034 0.034 0.034 0.034 0.034 0.034 0.034 0.006 0.006 0.006 0.006 0.006 0.006 0.006 0.006 
0.001 0.001 0.001 0.001 0.001 0.001 0.001 0.001 0.002 0.002 0.002 0.002 0.002 0.002 0.002 0.002 0.005 0.005 0.005 0.005 0.005 0.005 0.005 0.005 0.004 0.004 0.004 0.004 0.004 0.004 0.004 0.004 0.004 0.004 0.004 0.004 0.004 0.004 0.004 0.004 0.459 0.459 0.459 0.459 0.007 0.007 0.007 0.007 0.001 0.001 0.001 0.001 0.004 0.004 0.004 0.004 0.020 0.020 0.020 0.020 0.043 0.043 0.043 0.043 0.083 0.083 0.083 0.083 0.004 0.004 0.004 0.004 0.002 0.002 0.002 0.002 0.006 0.006 0.006 0.006 0.012 0.012 0.006 0.006 0.004 0.004 0.005 0.005 0.011 0.011 0.035 0.068 0.107 0.003 0.004 0.008 0.001 0.005 0.006 0.025 0.044 0.044 0.054 0.054 0.037 0.037 0.021 0.021 0.006 0.006 0.002 0.002 0.002 0.002 0.000 0.000 0.000 0.000 0.002 0.002 0.002 0.002 0.004 0.004 0.004 0.004 0.007 0.007 0.007 0.007 0.011 0.011 0.011 0.011 0.005 0.005 0.005 0.005 0.005 0.005 0.005 0.005 0.018 0.018 0.018 0.018 0.044 0.044 0.044 0.044 0.005 0.005 0.005 0.005 0.005 0.005 0.005 0.005 0.000 0.000 0.000 0.000 0.000 0.000 0.000 0.000 0.003 0.003 0.003 0.003 0.003 0.003 0.003 0.003 0.028 0.028 0.028 0.028 0.028 0.028 0.028 0.028 0.005 0.005 0.005 0.005 0.005 0.005 0.005 0.005 
0.001 0.001 0.001 0.001 0.001 0.001 0.001 0.001 0.002 0.002 0.002 0.002 0.002 0.002 0.002 0.002 0.005 0.005 0.005 0.005 0.005 0.005 0.005 0.005 0.004 0.004 0.004 0.004 0.004 0.004 0.004 0.004 0.004 0.004 0.004 0.004 0.004 0.004 0.004 0.004 0.459 0.459 0.459 0.459 0.007 0.007 0.007 0.007 0.001 0.001 0.001 0.001 0.004 0.004 0.004 0.004 0.020 0.020 0.020 0.020 0.043 0.043 0.043 0.043 0.083 0.083 0.083 0.083 0.004 0.004 0.004 0.004 0.002 0.002 0.002 0.002 0.006 0.006 0.006 0.006 0.012 0.012 0.006 0.006 0.004 0.004 0.005 0.005 0.011 0.011 0.035 0.068 0.107 0.003 0.004 0.008 0.001 0.005 0.006 0.025 0.044 0.044 0.054 0.054 0.037 0.037 0.021 0.021 0.006 0.006 0.002 0.002 0.002 0.002 0.000 0.000 0.000 0.000 0.002 0.002 0.002 0.002 0.004 0.004 0.004 0.004 0.007 0.007 0.007 0.007 0.011 0.011 0.011 0.011 0.005 0.005 0.005 0.005 0.005 0.005 0.005 0.005 0.018 0.018 0.018 0.018 0.044 0.044 0.044 0.044 0.005 0.005 0.005 0.005 0.005 0.005 0.005 0.005 0.000 0.000 0.000 0.000 0.000 0.000 0.000 0.000 0.003 0.003 0.003 0.003 0.003 0.003 0.003 0.003 0.028 0.028 0.028 0.028 0.028 0.028 0.028 0.028 0.005 0.005 0.005 0.005 0.005 0.005 0.005 0.005 
0.003 0.003 0.003 0.003 0.003 0.003 0.003 0.003 0.002 0.002 0.002 0.002 0.002 0.002 0.002 0.002 0.006 0.006 0.006 0.006 0.006 0.006 0.006 0.006 0.004 0.004 0.004 0.004 0.004 0.004 0.004 0.004 0.006 0.006 0.006 0.006 0.006 0.006 0.006 0.006 0.078 0.078 0.078 0.078 0.003 0.003 0.003 0.003 0.001 0.001 0.001 0.001 0.004 0.004 0.004 0.004 0.047 0.047 0.047 0.047 0.078 0.078 0.078 0.078 0.044 0.044 0.044 0.044 0.001 0.001 0.001 0.001 0.002 0.002 0.002 0.002 0.006 0.006 0.006 0.006 0.017 0.017 0.004 0.004 0.007 0.007 0.006 0.006 0.005 0.005 0.003 0.003 0.002 0.005 0.003 0.004 0.003 0.006 0.004 0.024 0.054 0.054 0.055 0.055 0.037 0.037 0.023 0.023 0.006 0.006 0.003 0.003 0.003 0.003 0.000 0.000 0.000 0.000 0.002 0.002 0.002 0.002 0.004 0.004 0.004 0.004 0.007 0.007 0.007 0.007 0.024 0.024 0.024 0.024 0.020 0.020 0.020 0.020 0.033 0.033 0.033 0.033 0.027 0.027 0.027 0.027 0.023 0.023 0.023 0.023 0.011 0.011 0.011 0.011 0.011 0.011 0.011 0.011 0.000 0.000 0.000 0.000 0.000 0.000 0.000 0.000 0.003 0.003 0.003 0.003 0.003 0.003 0.003 0.003 0.021 0.021 0.021 0.021 0.021 0.021 0.021 0.021 0.005 0.005 0.005 0.005 0.005 0.005 0.005 0.005 
0.003 0.003 0.003 0.003 0.003 0.003 0.003 0.003 0.002 0.002 0.002 0.002 0.002 0.002 0.002 0.002 0.006 0.006 0.006 0.006 0.006 0.006 0.006 0.006 0.004 0.004 0.004 0.004 0.004 0.004 0.004 0.004 0.006 0.006 0.006 0.006 0.006 0.006 0.006 0.006 0.078 0.078 0.078 0.078 0.003 0.003 0.003 0.003 0.001 0.001 0.001 0.001 0.004 0.004 0.004 0.004 0.047 0.047 0.047 0.047 0.078 0.078 0.078 0.078 0.044 0.044 0.044 0.044 0.001 0.001 0.001 0.001 0.002 0.002 0.002 0.002 0.006 0.006 0.006 0.006 0.017 0.017 0.004 0.004 0.007 0.007 0.006 0.006 0.005 0.005 0.003 0.003 0.002 0.005 0.003 0.004 0.003 0.006 0.004 0.024 0.054 0.054 0.055 0.055 0.037 0.037 0.023 0.023 0.006 0.006 0.003 0.003 0.003 0.003 0.000 0.000 0.000 0.000 0.002 0.002 0.002 0.002 0.004 0.004 0.004 0.004 0.007 0.007 0.007 0.007 0.024 0.024 0.024 0.024 0.020 0.020 0.020 0.020 0.033 0.033 0.033 0.033 0.027 0.027 0.027 0.027 0.023 0.023 0.023 0.023 0.011 0.011 0.011 0.011 0.011 0.011 0.011 0.011 0.000 0.000 0.000 0.000 0.000 0.000 0.000 0.000 0.003 0.003 0.003 0.003 0.003 0.003 0.003 0.003 0.021 0.021 0.021 0.021 0.021 0.021 0.021 0.021 0.005 0.005 0.005 0.005 0.005 0.005 0.005 0.005 
0.228 0.228 0.228 0.228 0.228 0.228 0.228 0.228 0.002 0.002 0.002 0.002 0.002 0.002 0.002 0.002 0.003 0.003 0.003 0.003 0.003 0.003 0.003 0.003 0.007 0.007 0.007 0.007 0.007 0.007 0.007 0.007 0.012 0.012 0.012 0.012 0.012 0.012 0.012 0.012 0.055 0.055 0.055 0.055 0.005 0.005 0.005 0.005 0.001 0.001 0.001 0.001 0.004 0.004 0.004 0.004 0.026 0.026 0.026 0.026 0.089 0.089 0.089 0.089 0.004 0.004 0.004 0.004 0.001 0.001 0.001 0.001 0.003 0.003 0.003 0.003 0.005 0.005 0.005 0.005 0.008 0.008 0.009 0.009 0.008 0.008 0.008 0.008 0.008 0.008 0.004 0.003 0.002 0.002 0.002 0.003 0.003 0.003 0.004 0.008 0.046 0.046 0.048 0.048 0.040 0.040 0.032 0.032 0.009 0.009 0.004 0.004 0.004 0.004 0.001 0.001 0.001 0.001 0.003 0.003 0.003 0.003 0.006 0.006 0.006 0.006 0.023 0.023 0.023 0.023 2.585 2.585 2.585 2.585 3.483 3.483 3.483 3.483 1.909 1.909 1.909 1.909 0.011 0.011 0.011 0.011 0.004 0.004 0.004 0.004 0.012 0.012 0.012 0.012 0.012 0.012 0.012 0.012 0.001 0.001 0.001 0.001 0.001 0.001 0.001 0.001 0.002 0.002 0.002 0.002 0.002 0.002 0.002 0.002 0.009 0.009 0.009 0.009 0.009 0.009 0.009 0.009 0.003 0.003 0.003 0.003 0.003 0.003 0.003 0.003 
0.228 0.228 0.228 0.228 0.228 0.228 0.228 0.228 0.002 0.002 0.002 0.002 0.002 0.002 0.002 0.002 0.003 0.003 0.003 0.003 0.003 0.003 0.003 0.003 0.007 0.007 0.007 0.007 0.007 0.007 0.007 0.007 0.012 0.012 0.012 0.012 0.012 0.012 0.012 0.012 0.055 0.055 0.055 0.055 0.005 0.005 0.005 0.005 0.001 0.001 0.001 0.001 0.004 0.004 0.004 0.004 0.026 0.026 0.026 0.026 0.089 0.089 0.089 0.089 0.004 0.004 0.004 0.004 0.001 0.001 0.001 0.001 0.003 0.003 0.003 0.003 0.005 0.005 0.005 0.005 0.008 0.008 0.009 0.009 0.008 0.008 0.008 0.008 0.008 0.008 0.004 0.003 0.002 0.002 0.002 0.003 0.003 0.003 0.004 0.008 0.046 0.046 0.048 0.048 0.040 0.040 0.032 0.032 0.009 0.009 0.004 0.004 0.004 0.004 0.001 0.001 0.001 0.001 0.003 0.003 0.003 0.003 0.006 0.006 0.006 0.006 0.023 0.023 0.023 0.023 2.585 2.585 2.585 2.585 3.483 3.483 3.483 3.483 1.909 1.909 1.909 1.909 0.011 0.011 0.011 0.011 0.004 0.004 0.004 0.004 0.012 0.012 0.012 0.012 0.012 0.012 0.012 0.012 0.001 0.001 0.001 0.001 0.001 0.001 0.001 0.001 0.002 0.002 0.002 0.002 0.002 0.002 0.002 0.002 0.009 0.009 0.009 0.009 0.009 0.009 0.009 0.009 0.003 0.003 0.003 0.003 0.003 0.003 0.003 0.003 
0.228 0.228 0.228 0.228 0.228 0.228 0.228 0.228 0.002 0.002 0.002 0.002 0.002 0.002 0.002 0.002 0.003 0.003 0.003 0.003 0.003 0.003 0.003 0.003 0.007 0.007 0.007 0.007 0.007 0.007 0.007 0.007 0.012 0.012 0.012 0.012 0.012 0.012 0.012 0.012 0.055 0.055 0.055 0.055 0.005 0.005 0.005 0.005 0.001 0.001 0.001 0.001 0.004 0.004 0.004 0.004 0.026 0.026 0.026 0.026 0.089 0.089 0.089 0.089 0.004 0.004 0.004 0.004 0.001 0.001 0.001 0.001 0.003 0.003 0.003 0.003 0.005 0.005 0.005 0.005 0.008 0.008 0.009 0.009 0.008 0.008 0.008 0.008 0.008 0.008 0.004 0.003 0.002 0.002 0.002 0.003 0.003 0.003 0.004 0.008 0.046 0.046 0.048 0.048 0.040 0.040 0.032 0.032 0.009 0.009 0.004 0.004 0.004 0.004 0.001 0.001 0.001 0.001 0.003 0.003 0.003 0.003 0.006 0.006 0.006 0.006 0.023 0.023 0.023 0.023 2.585 2.585 2.585 2.585 3.483 3.483 3.483 3.483 1.909 1.909 1.909 1.909 0.011 0.011 0.011 0.011 0.004 0.004 0.004 0.004 0.012 0.012 0.012 0.012 0.012 0.012 0.012 0.012 0.001 0.001 0.001 0.001 0.001 0.001 0.001 0.001 0.002 0.002 0.002 0.002 0.002 0.002 0.002 0.002 0.009 0.009 0.009 0.009 0.009 0.009 0.009 0.009 0.003 0.003 0.003 0.003 0.003 0.003 0.003 0.003 
0.228 0.228 0.228 0.228 0.228 0.228 0.228 0.228 0.002 0.002 0.002 0.002 0.002 0.002 0.002 0.002 0.003 0.003 0.003 0.003 0.003 0.003 0.003 0.003 0.007 0.007 0.007 0.007 0.007 0.007 0.007 0.007 0.012 0.012 0.012 0.012 0.012 0.012 0.012 0.012 0.055 0.055 0.055 0.055 0.005 0.005 0.005 0.005 0.001 0.001 0.001 0.001 0.004 0.004 0.004 0.004 0.026 0.026 0.026 0.026 0.089 0.089 0.089 0.089 0.004 0.004 0.004 0.004 0.001 0.001 0.001 0.001 0.003 0.003 0.003 0.003 0.005 0.005 0.005 0.005 0.008 0.008 0.009 0.009 0.008 0.008 0.008 0.008 0.008 0.008 0.004 0.003 0.002 0.002 0.002 0.003 0.003 0.003 0.004 0.008 0.046 0.046 0.048 0.048 0.040 0.040 0.032 0.032 0.009 0.009 0.004 0.004 0.004 0.004 0.001 0.001 0.001 0.001 0.003 0.003 0.003 0.003 0.006 0.006 0.006 0.006 0.023 0.023 0.023 0.023 2.585 2.585 2.585 2.585 3.483 3.483 3.483 3.483 1.909 1.909 1.909 1.909 0.011 0.011 0.011 0.011 0.004 0.004 0.004 0.004 0.012 0.012 0.012 0.012 0.012 0.012 0.012 0.012 0.001 0.001 0.001 0.001 0.001 0.001 0.001 0.001 0.002 0.002 0.002 0.002 0.002 0.002 0.002 0.002 0.009 0.009 0.009 0.009 0.009 0.009 0.009 0.009 0.003 0.003 0.003 0.003 0.003 0.003 0.003 0.003 
0.017 0.017 0.017 0.017 0.017 0.017 0.017 0.017 0.001 0.001 0.001 0.001 0.001 0.001 0.001 0.001 0.002 0.002 0.002 0.002 0.002 0.002 0.002 0.002 0.012 0.012 0.012 0.012 0.012 0.012 0.012 0.012 0.020 0.020 0.020 0.020 0.020 0.020 0.020 0.020 0.047 0.047 0.047 0.047 0.005 0.005 0.005 0.005 0.001 0.001 0.001 0.001 0.004 0.004 0.004 0.004 0.021 0.021 0.021 0.021 0.051 0.051 0.051 0.051 0.003 0.003 0.003 0.003 0.001 0.001 0.001 0.001 0.002 0.002 0.002 0.002 0.004 0.004 0.004 0.004 0.004 0.004 0.004 0.004 0.004 0.004 0.006 0.006 0.008 0.008 0.005 0.004 0.004 0.003 0.003 0.004 0.003 0.003 0.004 0.008 0.030 0.030 0.038 0.038 0.039 0.039 0.038 0.038 0.012 0.012 0.005 0.005 0.005 0.005 0.002 0.002 0.002 0.002 0.003 0.003 0.003 0.003 0.004 0.004 0.004 0.004 0.004 0.004 0.004 0.004 0.004 0.004 0.004 0.004 0.004 0.004 0.004 0.004 0.012 0.012 0.012 0.012 0.009 0.009 0.009 0.009 0.002 0.002 0.002 0.002 0.011 0.011 0.011 0.011 0.011 0.011 0.011 0.011 0.008 0.008 0.008 0.008 0.008 0.008 0.008 0.008 0.005 0.005 0.005 0.005 0.005 0.005 0.005 0.005 0.020 0.020 0.020 0.020 0.020 0.020 0.020 0.020 0.002 0.002 0.002 0.002 0.002 0.002 0.002 0.002 
0.017 0.017 0.017 0.017 0.017 0.017 0.017 0.017 0.001 0.001 0.001 0.001 0.001 0.001 0.001 0.001 0.002 0.002 0.002 0.002 0.002 0.002 0.002 0.002 0.012 0.012 0.012 0.012 0.012 0.012 0.012 0.012 0.020 0.020 0.020 0.020 0.020 0.020 0.020 0.020 0.047 0.047 0.047 0.047 0.005 0.005 0.005 0.005 0.001 0.001 0.001 0.001 0.004 0.004 0.004 0.004 0.021 0.021 0.021 0.021 0.051 0.051 0.051 0.051 0.003 0.003 0.003 0.003 0.001 0.001 0.001 0.001 0.002 0.002 0.002 0.002 0.004 0.004 0.004 0.004 0.004 0.004 0.004 0.004 0.004 0.004 0.006 0.006 0.008 0.008 0.005 0.004 0.004 0.003 0.003 0.004 0.003 0.003 0.004 0.008 0.030 0.030 0.038 0.038 0.039 0.039 0.038 0.038 0.012 0.012 0.005 0.005 0.005 0.005 0.002 0.002 0.002 0.002 0.003 0.003 0.003 0.003 0.004 0.004 0.004 0.004 0.004 0.004 0.004 0.004 0.004 0.004 0.004 0.004 0.004 0.004 0.004 0.004 0.012 0.012 0.012 0.012 0.009 0.009 0.009 0.009 0.002 0.002 0.002 0.002 0.011 0.011 0.011 0.011 0.011 0.011 0.011 0.011 0.008 0.008 0.008 0.008 0.008 0.008 0.008 0.008 0.005 0.005 0.005 0.005 0.005 0.005 0.005 0.005 0.020 0.020 0.020 0.020 0.020 0.020 0.020 0.020 0.002 0.002 0.002 0.002 0.002 0.002 0.002 0.002 
0.017 0.017 0.017 0.017 0.017 0.017 0.017 0.017 0.001 0.001 0.001 0.001 0.001 0.001 0.001 0.001 0.002 0.002 0.002 0.002 0.002 0.002 0.002 0.002 0.012 0.012 0.012 0.012 0.012 0.012 0.012 0.012 0.020 0.020 0.020 0.020 0.020 0.020 0.020 0.020 0.047 0.047 0.047 0.047 0.005 0.005 0.005 0.005 0.001 0.001 0.001 0.001 0.004 0.004 0.004 0.004 0.021 0.021 0.021 0.021 0.051 0.051 0.051 0.051 0.003 0.003 0.003 0.003 0.001 0.001 0.001 0.001 0.002 0.002 0.002 0.002 0.004 0.004 0.004 0.004 0.004 0.004 0.004 0.004 0.004 0.004 0.006 0.006 0.008 0.008 0.005 0.004 0.004 0.003 0.003 0.004 0.003 0.003 0.004 0.008 0.030 0.030 0.038 0.038 0.039 0.039 0.038 0.038 0.012 0.012 0.005 0.005 0.005 0.005 0.002 0.002 0.002 0.002 0.003 0.003 0.003 0.003 0.004 0.004 0.004 0.004 0.004 0.004 0.004 0.004 0.004 0.004 0.004 0.004 0.004 0.004 0.004 0.004 0.012 0.012 0.012 0.012 0.009 0.009 0.009 0.009 0.002 0.002 0.002 0.002 0.011 0.011 0.011 0.011 0.011 0.011 0.011 0.011 0.008 0.008 0.008 0.008 0.008 0.008 0.008 0.008 0.005 0.005 0.005 0.005 0.005 0.005 0.005 0.005 0.020 0.020 0.020 0.020 0.020 0.020 0.020 0.020 0.002 0.002 0.002 0.002 0.002 0.002 0.002 0.002 
0.017 0.017 0.017 0.017 0.017 0.017 0.017 0.017 0.001 0.001 0.001 0.001 0.001 0.001 0.001 0.001 0.002 0.002 0.002 0.002 0.002 0.002 0.002 0.002 0.012 0.012 0.012 0.012 0.012 0.012 0.012 0.012 0.020 0.020 0.020 0.020 0.020 0.020 0.020 0.020 0.047 0.047 0.047 0.047 0.005 0.005 0.005 0.005 0.001 0.001 0.001 0.001 0.004 0.004 0.004 0.004 0.021 0.021 0.021 0.021 0.051 0.051 0.051 0.051 0.003 0.003 0.003 0.003 0.001 0.001 0.001 0.001 0.002 0.002 0.002 0.002 0.004 0.004 0.004 0.004 0.004 0.004 0.004 0.004 0.004 0.004 0.006 0.006 0.008 0.008 0.005 0.004 0.004 0.003 0.003 0.004 0.003 0.003 0.004 0.008 0.030 0.030 0.038 0.038 0.039 0.039 0.038 0.038 0.012 0.012 0.005 0.005 0.005 0.005 0.002 0.002 0.002 0.002 0.003 0.003 0.003 0.003 0.004 0.004 0.004 0.004 0.004 0.004 0.004 0.004 0.004 0.004 0.004 0.004 0.004 0.004 0.004 0.004 0.012 0.012 0.012 0.012 0.009 0.009 0.009 0.009 0.002 0.002 0.002 0.002 0.011 0.011 0.011 0.011 0.011 0.011 0.011 0.011 0.008 0.008 0.008 0.008 0.008 0.008 0.008 0.008 0.005 0.005 0.005 0.005 0.005 0.005 0.005 0.005 0.020 0.020 0.020 0.020 0.020 0.020 0.020 0.020 0.002 0.002 0.002 0.002 0.002 0.002 0.002 0.002 
0.006 0.006 0.006 0.006 0.006 0.006 0.006 0.006 0.015 0.015 0.015 0.015 0.015 0.015 0.015 0.015 0.039 0.039 0.039 0.039 0.039 0.039 0.039 0.039 0.027 0.027 0.027 0.027 0.027 0.027 0.027 0.027 0.032 0.032 0.032 0.032 0.032 0.032 0.032 0.032 0.032 0.032 0.032 0.032 0.005 0.005 0.005 0.005 0.002 0.002 0.002 0.002 0.006 0.006 0.006 0.006 0.017 0.017 0.017 0.017 0.028 0.028 0.028 0.028 0.003 0.003 0.003 0.003 0.001 0.001 0.001 0.001 0.001 0.001 0.001 0.001 0.003 0.003 0.003 0.003 0.003 0.003 0.003 0.003 0.003 0.003 0.005 0.005 0.005 0.005 0.004 0.002 0.002 0.002 0.003 0.003 0.002 0.002 0.002 0.005 0.022 0.022 0.034 0.034 0.039 0.039 0.047 0.047 0.015 0.015 0.008 0.008 0.008 0.008 0.008 0.008 0.008 0.008 0.003 0.003 0.003 0.003 0.002 0.002 0.002 0.002 0.001 0.001 0.001 0.001 0.001 0.001 0.001 0.001 0.001 0.001 0.001 0.001 0.002 0.002 0.002 0.002 0.007 0.007 0.007 0.007 0.001 0.001 0.001 0.001 0.019 0.019 0.019 0.019 0.019 0.019 0.019 0.019 0.030 0.030 0.030 0.030 0.030 0.030 0.030 0.030 0.061 0.061 0.061 0.061 0.061 0.061 0.061 0.061 7.191 7.191 7.191 7.191 7.191 7.191 7.191 7.191 0.005 0.005 0.005 0.005 0.005 0.005 0.005 0.005 
0.006 0.006 0.006 0.006 0.006 0.006 0.006 0.006 0.015 0.015 0.015 0.015 0.015 0.015 0.015 0.015 0.039 0.039 0.039 0.039 0.039 0.039 0.039 0.039 0.027 0.027 0.027 0.027 0.027 0.027 0.027 0.027 0.032 0.032 0.032 0.032 0.032 0.032 0.032 0.032 0.032 0.032 0.032 0.032 0.005 0.005 0.005 0.005 0.002 0.002 0.002 0.002 0.006 0.006 0.006 0.006 0.017 0.017 0.017 0.017 0.028 0.028 0.028 0.028 0.003 0.003 0.003 0.003 0.001 0.001 0.001 0.001 0.001 0.001 0.001 0.001 0.003 0.003 0.003 0.003 0.003 0.003 0.003 0.003 0.003 0.003 0.005 0.005 0.005 0.005 0.004 0.002 0.002 0.002 0.003 0.003 0.002 0.002 0.002 0.005 0.022 0.022 0.034 0.034 0.039 0.039 0.047 0.047 0.015 0.015 0.008 0.008 0.008 0.008 0.008 0.008 0.008 0.008 0.003 0.003 0.003 0.003 0.002 0.002 0.002 0.002 0.001 0.001 0.001 0.001 0.001 0.001 0.001 0.001 0.001 0.001 0.001 0.001 0.002 0.002 0.002 0.002 0.007 0.007 0.007 0.007 0.001 0.001 0.001 0.001 0.019 0.019 0.019 0.019 0.019 0.019 0.019 0.019 0.030 0.030 0.030 0.030 0.030 0.030 0.030 0.030 0.061 0.061 0.061 0.061 0.061 0.061 0.061 0.061 7.191 7.191 7.191 7.191 7.191 7.191 7.191 7.191 0.005 0.005 0.005 0.005 0.005 0.005 0.005 0.005 
0.006 0.006 0.006 0.006 0.006 0.006 0.006 0.006 0.015 0.015 0.015 0.015 0.015 0.015 0.015 0.015 0.039 0.039 0.039 0.039 0.039 0.039 0.039 0.039 0.027 0.027 0.027 0.027 0.027 0.027 0.027 0.027 0.032 0.032 0.032 0.032 0.032 0.032 0.032 0.032 0.032 0.032 0.032 0.032 0.005 0.005 0.005 0.005 0.002 0.002 0.002 0.002 0.006 0.006 0.006 0.006 0.017 0.017 0.017 0.017 0.028 0.028 0.028 0.028 0.003 0.003 0.003 0.003 0.001 0.001 0.001 0.001 0.001 0.001 0.001 0.001 0.003 0.003 0.003 0.003 0.003 0.003 0.003 0.003 0.003 0.003 0.005 0.005 0.005 0.005 0.004 0.002 0.002 0.002 0.003 0.003 0.002 0.002 0.002 0.005 0.022 0.022 0.034 0.034 0.039 0.039 0.047 0.047 0.015 0.015 0.008 0.008 0.008 0.008 0.008 0.008 0.008 0.008 0.003 0.003 0.003 0.003 0.002 0.002 0.002 0.002 0.001 0.001 0.001 0.001 0.001 0.001 0.001 0.001 0.001 0.001 0.001 0.001 0.002 0.002 0.002 0.002 0.007 0.007 0.007 0.007 0.001 0.001 0.001 0.001 0.019 0.019 0.019 0.019 0.019 0.019 0.019 0.019 0.030 0.030 0.030 0.030 0.030 0.030 0.030 0.030 0.061 0.061 0.061 0.061 0.061 0.061 0.061 0.061 7.191 7.191 7.191 7.191 7.191 7.191 7.191 7.191 0.005 0.005 0.005 0.005 0.005 0.005 0.005 0.005 
0.006 0.006 0.006 0.006 0.006 0.006 0.006 0.006 0.015 0.015 0.015 0.015 0.015 0.015 0.015 0.015 0.039 0.039 0.039 0.039 0.039 0.039 0.039 0.039 0.027 0.027 0.027 0.027 0.027 0.027 0.027 0.027 0.032 0.032 0.032 0.032 0.032 0.032 0.032 0.032 0.032 0.032 0.032 0.032 0.005 0.005 0.005 0.005 0.002 0.002 0.002 0.002 0.006 0.006 0.006 0.006 0.017 0.017 0.017 0.017 0.028 0.028 0.028 0.028 0.003 0.003 0.003 0.003 0.001 0.001 0.001 0.001 0.001 0.001 0.001 0.001 0.003 0.003 0.003 0.003 0.003 0.003 0.003 0.003 0.003 0.003 0.005 0.005 0.005 0.005 0.004 0.002 0.002 0.002 0.003 0.003 0.002 0.002 0.002 0.005 0.022 0.022 0.034 0.034 0.039 0.039 0.047 0.047 0.015 0.015 0.008 0.008 0.008 0.008 0.008 0.008 0.008 0.008 0.003 0.003 0.003 0.003 0.002 0.002 0.002 0.002 0.001 0.001 0.001 0.001 0.001 0.001 0.001 0.001 0.001 0.001 0.001 0.001 0.002 0.002 0.002 0.002 0.007 0.007 0.007 0.007 0.001 0.001 0.001 0.001 0.019 0.019 0.019 0.019 0.019 0.019 0.019 0.019 0.030 0.030 0.030 0.030 0.030 0.030 0.030 0.030 0.061 0.061 0.061 0.061 0.061 0.061 0.061 0.061 7.191 7.191 7.191 7.191 7.191 7.191 7.191 7.191 0.005 0.005 0.005 0.005 0.005 0.005 0.005 0.005 
0.013 0.013 0.013 0.013 0.013 0.013 0.013 0.013 0.019 0.019 0.019 0.019 0.019 0.019 0.019 0.019 0.023 0.023 0.023 0.023 0.023 0.023 0.023 0.023 0.030 0.030 0.030 0.030 0.030 0.030 0.030 0.030 0.029 0.029 0.029 0.029 0.029 0.029 0.029 0.029 0.011 0.011 0.011 0.011 0.006 0.006 0.006 0.006 0.004 0.004 0.004 0.004 0.011 0.011 0.011 0.011 0.015 0.015 0.015 0.015 0.018 0.018 0.018 0.018 0.003 0.003 0.003 0.003 0.000 0.000 0.000 0.000 0.000 0.000 0.000 0.000 0.003 0.003 0.003 0.003 0.006 0.006 0.005 0.005 0.004 0.004 0.004 0.004 0.004 0.004 0.002 0.001 0.001 0.001 0.001 0.001 0.001 0.001 0.001 0.002 0.017 0.017 0.039 0.039 0.046 0.046 0.062 0.062 0.020 0.020 0.007 0.007 0.007 0.007 0.013 0.013 0.013 0.013 0.001 0.001 0.001 0.001 0.000 0.000 0.000 0.000 0.000 0.000 0.000 0.000 0.000 0.000 0.000 0.000 0.000 0.000 0.000 0.000 0.001 0.001 0.001 0.001 0.004 0.004 0.004 0.004 0.004 0.004 0.004 0.004 0.104 0.104 0.104 0.104 0.104 0.104 0.104 0.104 0.072 0.072 0.072 0.072 0.072 0.072 0.072 0.072 0.156 0.156 0.156 0.156 0.156 0.156 0.156 0.156 12.789 12.789 12.789 12.789 12.789 12.789 12.789 12.789 0.012 0.012 0.012 0.012 0.012 0.012 0.012 0.012 
0.013 0.013 0.013 0.013 0.013 0.013 0.013 0.013 0.019 0.019 0.019 0.019 0.019 0.019 0.019 0.019 0.023 0.023 0.023 0.023 0.023 0.023 0.023 0.023 0.030 0.030 0.030 0.030 0.030 0.030 0.030 0.030 0.029 0.029 0.029 0.029 0.029 0.029 0.029 0.029 0.011 0.011 0.011 0.011 0.006 0.006 0.006 0.006 0.004 0.004 0.004 0.004 0.011 0.011 0.011 0.011 0.015 0.015 0.015 0.015 0.018 0.018 0.018 0.018 0.003 0.003 0.003 0.003 0.000 0.000 0.000 0.000 0.000 0.000 0.000 0.000 0.003 0.003 0.003 0.003 0.006 0.006 0.005 0.005 0.004 0.004 0.004 0.004 0.004 0.004 0.002 0.001 0.001 0.001 0.001 0.001 0.001 0.001 0.001 0.002 0.017 0.017 0.039 0.039 0.046 0.046 0.062 0.062 0.020 0.020 0.007 0.007 0.007 0.007 0.013 0.013 0.013 0.013 0.001 0.001 0.001 0.001 0.000 0.000 0.000 0.000 0.000 0.000 0.000 0.000 0.000 0.000 0.000 0.000 0.000 0.000 0.000 0.000 0.001 0.001 0.001 0.001 0.004 0.004 0.004 0.004 0.004 0.004 0.004 0.004 0.104 0.104 0.104 0.104 0.104 0.104 0.104 0.104 0.072 0.072 0.072 0.072 0.072 0.072 0.072 0.072 0.156 0.156 0.156 0.156 0.156 0.156 0.156 0.156 12.789 12.789 12.789 12.789 12.789 12.789 12.789 12.789 0.012 0.012 0.012 0.012 0.012 0.012 0.012 0.012 
0.013 0.013 0.013 0.013 0.013 0.013 0.013 0.013 0.019 0.019 0.019 0.019 0.019 0.019 0.019 0.019 0.023 0.023 0.023 0.023 0.023 0.023 0.023 0.023 0.030 0.030 0.030 0.030 0.030 0.030 0.030 0.030 0.029 0.029 0.029 0.029 0.029 0.029 0.029 0.029 0.011 0.011 0.011 0.011 0.006 0.006 0.006 0.006 0.004 0.004 0.004 0.004 0.011 0.011 0.011 0.011 0.015 0.015 0.015 0.015 0.018 0.018 0.018 0.018 0.003 0.003 0.003 0.003 0.000 0.000 0.000 0.000 0.000 0.000 0.000 0.000 0.003 0.003 0.003 0.003 0.006 0.006 0.005 0.005 0.004 0.004 0.004 0.004 0.004 0.004 0.002 0.001 0.001 0.001 0.001 0.001 0.001 0.001 0.001 0.002 0.017 0.017 0.039 0.039 0.046 0.046 0.062 0.062 0.020 0.020 0.007 0.007 0.007 0.007 0.013 0.013 0.013 0.013 0.001 0.001 0.001 0.001 0.000 0.000 0.000 0.000 0.000 0.000 0.000 0.000 0.000 0.000 0.000 0.000 0.000 0.000 0.000 0.000 0.001 0.001 0.001 0.001 0.004 0.004 0.004 0.004 0.004 0.004 0.004 0.004 0.104 0.104 0.104 0.104 0.104 0.104 0.104 0.104 0.072 0.072 0.072 0.072 0.072 0.072 0.072 0.072 0.156 0.156 0.156 0.156 0.156 0.156 0.156 0.156 12.789 12.789 12.789 12.789 12.789 12.789 12.789 12.789 0.012 0.012 0.012 0.012 0.012 0.012 0.012 0.012 
0.013 0.013 0.013 0.013 0.013 0.013 0.013 0.013 0.019 0.019 0.019 0.019 0.019 0.019 0.019 0.019 0.023 0.023 0.023 0.023 0.023 0.023 0.023 0.023 0.030 0.030 0.030 0.030 0.030 0.030 0.030 0.030 0.029 0.029 0.029 0.029 0.029 0.029 0.029 0.029 0.011 0.011 0.011 0.011 0.006 0.006 0.006 0.006 0.004 0.004 0.004 0.004 0.011 0.011 0.011 0.011 0.015 0.015 0.015 0.015 0.018 0.018 0.018 0.018 0.003 0.003 0.003 0.003 0.000 0.000 0.000 0.000 0.000 0.000 0.000 0.000 0.003 0.003 0.003 0.003 0.006 0.006 0.005 0.005 0.004 0.004 0.004 0.004 0.004 0.004 0.002 0.001 0.001 0.001 0.001 0.001 0.001 0.001 0.001 0.002 0.017 0.017 0.039 0.039 0.046 0.046 0.062 0.062 0.020 0.020 0.007 0.007 0.007 0.007 0.013 0.013 0.013 0.013 0.001 0.001 0.001 0.001 0.000 0.000 0.000 0.000 0.000 0.000 0.000 0.000 0.000 0.000 0.000 0.000 0.000 0.000 0.000 0.000 0.001 0.001 0.001 0.001 0.004 0.004 0.004 0.004 0.004 0.004 0.004 0.004 0.104 0.104 0.104 0.104 0.104 0.104 0.104 0.104 0.072 0.072 0.072 0.072 0.072 0.072 0.072 0.072 0.156 0.156 0.156 0.156 0.156 0.156 0.156 0.156 12.789 12.789 12.789 12.789 12.789 12.789 12.789 12.789 0.012 0.012 0.012 0.012 0.012 0.012 0.012 0.012 
0.050 0.050 0.050 0.050 0.050 0.050 0.050 0.050 0.003 0.003 0.003 0.003 0.003 0.003 0.003 0.003 0.005 0.005 0.005 0.005 0.005 0.005 0.005 0.005 0.056 0.056 0.056 0.056 0.056 0.056 0.056 0.056 0.012 0.012 0.012 0.012 0.012 0.012 0.012 0.012 0.002 0.002 0.002 0.002 0.005 0.005 0.005 0.005 0.010 0.010 0.010 0.010 0.018 0.018 0.018 0.018 0.016 0.016 0.016 0.016 0.010 0.010 0.010 0.010 0.038 0.038 0.038 0.038 2.225 2.225 2.225 2.225 0.004 0.004 0.004 0.004 0.003 0.003 0.003 0.003 0.009 0.009 0.003 0.003 0.002 0.002 0.002 0.002 0.002 0.002 0.000 0.000 0.000 0.000 0.000 0.000 0.000 0.000 0.000 0.000 0.011 0.011 0.040 0.040 0.059 0.059 0.056 0.056 0.017 0.017 0.003 0.003 0.003 0.003 0.004 0.004 0.004 0.004 0.226 0.226 0.226 0.226 0.003 0.003 0.003 0.003 0.001 0.001 0.001 0.001 0.001 0.001 0.001 0.001 0.001 0.001 0.001 0.001 0.002 0.002 0.002 0.002 0.004 0.004 0.004 0.004 0.145 0.145 0.145 0.145 0.383 0.383 0.383 0.383 0.383 0.383 0.383 0.383 0.002 0.002 0.002 0.002 0.002 0.002 0.002 0.002 0.006 0.006 0.006 0.006 0.006 0.006 0.006 0.006 0.027 0.027 0.027 0.027 0.027 0.027 0.027 0.027 0.018 0.018 0.018 0.018 0.018 0.018 0.018 0.018 
0.050 0.050 0.050 0.050 0.050 0.050 0.050 0.050 0.003 0.003 0.003 0.003 0.003 0.003 0.003 0.003 0.005 0.005 0.005 0.005 0.005 0.005 0.005 0.005 0.056 0.056 0.056 0.056 0.056 0.056 0.056 0.056 0.012 0.012 0.012 0.012 0.012 0.012 0.012 0.012 0.002 0.002 0.002 0.002 0.005 0.005 0.005 0.005 0.010 0.010 0.010 0.010 0.018 0.018 0.018 0.018 0.016 0.016 0.016 0.016 0.010 0.010 0.010 0.010 0.038 0.038 0.038 0.038 2.225 2.225 2.225 2.225 0.004 0.004 0.004 0.004 0.003 0.003 0.003 0.003 0.009 0.009 0.003 0.003 0.002 0.002 0.002 0.002 0.002 0.002 0.000 0.000 0.000 0.000 0.000 0.000 0.000 0.000 0.000 0.000 0.011 0.011 0.040 0.040 0.059 0.059 0.056 0.056 0.017 0.017 0.003 0.003 0.003 0.003 0.004 0.004 0.004 0.004 0.226 0.226 0.226 0.226 0.003 0.003 0.003 0.003 0.001 0.001 0.001 0.001 0.001 0.001 0.001 0.001 0.001 0.001 0.001 0.001 0.002 0.002 0.002 0.002 0.004 0.004 0.004 0.004 0.145 0.145 0.145 0.145 0.383 0.383 0.383 0.383 0.383 0.383 0.383 0.383 0.002 0.002 0.002 0.002 0.002 0.002 0.002 0.002 0.006 0.006 0.006 0.006 0.006 0.006 0.006 0.006 0.027 0.027 0.027 0.027 0.027 0.027 0.027 0.027 0.018 0.018 0.018 0.018 0.018 0.018 0.018 0.018 
0.050 0.050 0.050 0.050 0.050 0.050 0.050 0.050 0.003 0.003 0.003 0.003 0.003 0.003 0.003 0.003 0.005 0.005 0.005 0.005 0.005 0.005 0.005 0.005 0.056 0.056 0.056 0.056 0.056 0.056 0.056 0.056 0.012 0.012 0.012 0.012 0.012 0.012 0.012 0.012 0.002 0.002 0.002 0.002 0.005 0.005 0.005 0.005 0.010 0.010 0.010 0.010 0.018 0.018 0.018 0.018 0.016 0.016 0.016 0.016 0.010 0.010 0.010 0.010 0.038 0.038 0.038 0.038 2.225 2.225 2.225 2.225 0.004 0.004 0.004 0.004 0.003 0.003 0.003 0.003 0.009 0.009 0.003 0.003 0.002 0.002 0.002 0.002 0.002 0.002 0.000 0.000 0.000 0.000 0.000 0.000 0.000 0.000 0.000 0.000 0.011 0.011 0.040 0.040 0.059 0.059 0.056 0.056 0.017 0.017 0.003 0.003 0.003 0.003 0.004 0.004 0.004 0.004 0.226 0.226 0.226 0.226 0.003 0.003 0.003 0.003 0.001 0.001 0.001 0.001 0.001 0.001 0.001 0.001 0.001 0.001 0.001 0.001 0.002 0.002 0.002 0.002 0.004 0.004 0.004 0.004 0.145 0.145 0.145 0.145 0.383 0.383 0.383 0.383 0.383 0.383 0.383 0.383 0.002 0.002 0.002 0.002 0.002 0.002 0.002 0.002 0.006 0.006 0.006 0.006 0.006 0.006 0.006 0.006 0.027 0.027 0.027 0.027 0.027 0.027 0.027 0.027 0.018 0.018 0.018 0.018 0.018 0.018 0.018 0.018 
0.050 0.050 0.050 0.050 0.050 0.050 0.050 0.050 0.003 0.003 0.003 0.003 0.003 0.003 0.003 0.003 0.005 0.005 0.005 0.005 0.005 0.005 0.005 0.005 0.056 0.056 0.056 0.056 0.056 0.056 0.056 0.056 0.012 0.012 0.012 0.012 0.012 0.012 0.012 0.012 0.002 0.002 0.002 0.002 0.005 0.005 0.005 0.005 0.010 0.010 0.010 0.010 0.018 0.018 0.018 0.018 0.016 0.016 0.016 0.016 0.010 0.010 0.010 0.010 0.038 0.038 0.038 0.038 2.225 2.225 2.225 2.225 0.004 0.004 0.004 0.004 0.003 0.003 0.003 0.003 0.009 0.009 0.003 0.003 0.002 0.002 0.002 0.002 0.002 0.002 0.000 0.000 0.000 0.000 0.000 0.000 0.000 0.000 0.000 0.000 0.011 0.011 0.040 0.040 0.059 0.059 0.056 0.056 0.017 0.017 0.003 0.003 0.003 0.003 0.004 0.004 0.004 0.004 0.226 0.226 0.226 0.226 0.003 0.003 0.003 0.003 0.001 0.001 0.001 0.001 0.001 0.001 0.001 0.001 0.001 0.001 0.001 0.001 0.002 0.002 0.002 0.002 0.004 0.004 0.004 0.004 0.145 0.145 0.145 0.145 0.383 0.383 0.383 0.383 0.383 0.383 0.383 0.383 0.002 0.002 0.002 0.002 0.002 0.002 0.002 0.002 0.006 0.006 0.006 0.006 0.006 0.006 0.006 0.006 0.027 0.027 0.027 0.027 0.027 0.027 0.027 0.027 0.018 0.018 0.018 0.018 0.018 0.018 0.018 0.018 
0.017 0.017 0.017 0.017 0.017 0.017 0.017 0.017 0.002 0.002 0.002 0.002 0.002 0.002 0.002 0.002 0.004 0.004 0.004 0.004 0.004 0.004 0.004 0.004 0.033 0.033 0.033 0.033 0.033 0.033 0.033 0.033 0.017 0.017 0.017 0.017 0.017 0.017 0.017 0.017 0.002 0.002 0.002 0.002 0.004 0.004 0.004 0.004 0.015 0.015 0.015 0.015 0.025 0.025 0.025 0.025 0.011 0.011 0.011 0.011 0.010 0.010 0.010 0.010 0.024 0.024 0.024 0.024 8.021 8.021 8.021 8.021 0.216 0.216 0.216 0.216 0.016 0.016 0.016 0.016 0.016 0.016 0.001 0.001 0.000 0.000 0.000 0.000 0.000 0.000 0.000 0.000 0.000 0.000 0.000 0.000 0.000 0.000 0.000 0.000 0.017 0.017 0.051 0.051 0.072 0.072 0.068 0.068 0.005 0.005 0.002 0.002 0.002 0.002 0.002 0.002 0.002 0.002 0.111 0.111 0.111 0.111 5.390 5.390 5.390 5.390 0.053 0.053 0.053 0.053 0.037 0.037 0.037 0.037 0.028 0.028 0.028 0.028 0.039 0.039 0.039 0.039 0.066 0.066 0.066 0.066 0.409 0.409 0.409 0.409 0.010 0.010 0.010 0.010 0.010 0.010 0.010 0.010 0.001 0.001 0.001 0.001 0.001 0.001 0.001 0.001 0.004 0.004 0.004 0.004 0.004 0.004 0.004 0.004 0.005 0.005 0.005 0.005 0.005 0.005 0.005 0.005 0.036 0.036 0.036 0.036 0.036 0.036 0.036 0.036 
0.017 0.017 0.017 0.017 0.017 0.017 0.017 0.017 0.002 0.002 0.002 0.002 0.002 0.002 0.002 0.002 0.004 0.004 0.004 0.004 0.004 0.004 0.004 0.004 0.033 0.033 0.033 0.033 0.033 0.033 0.033 0.033 0.017 0.017 0.017 0.017 0.017 0.017 0.017 0.017 0.002 0.002 0.002 0.002 0.004 0.004 0.004 0.004 0.015 0.015 0.015 0.015 0.025 0.025 0.025 0.025 0.011 0.011 0.011 0.011 0.010 0.010 0.010 0.010 0.024 0.024 0.024 0.024 8.021 8.021 8.021 8.021 0.216 0.216 0.216 0.216 0.016 0.016 0.016 0.016 0.016 0.016 0.001 0.001 0.000 0.000 0.000 0.000 0.000 0.000 0.000 0.000 0.000 0.000 0.000 0.000 0.000 0.000 0.000 0.000 0.017 0.017 0.051 0.051 0.072 0.072 0.068 0.068 0.005 0.005 0.002 0.002 0.002 0.002 0.002 0.002 0.002 0.002 0.111 0.111 0.111 0.111 5.390 5.390 5.390 5.390 0.053 0.053 0.053 0.053 0.037 0.037 0.037 0.037 0.028 0.028 0.028 0.028 0.039 0.039 0.039 0.039 0.066 0.066 0.066 0.066 0.409 0.409 0.409 0.409 0.010 0.010 0.010 0.010 0.010 0.010 0.010 0.010 0.001 0.001 0.001 0.001 0.001 0.001 0.001 0.001 0.004 0.004 0.004 0.004 0.004 0.004 0.004 0.004 0.005 0.005 0.005 0.005 0.005 0.005 0.005 0.005 0.036 0.036 0.036 0.036 0.036 0.036 0.036 0.036 
0.017 0.017 0.017 0.017 0.017 0.017 0.017 0.017 0.002 0.002 0.002 0.002 0.002 0.002 0.002 0.002 0.004 0.004 0.004 0.004 0.004 0.004 0.004 0.004 0.033 0.033 0.033 0.033 0.033 0.033 0.033 0.033 0.017 0.017 0.017 0.017 0.017 0.017 0.017 0.017 0.002 0.002 0.002 0.002 0.004 0.004 0.004 0.004 0.015 0.015 0.015 0.015 0.025 0.025 0.025 0.025 0.011 0.011 0.011 0.011 0.010 0.010 0.010 0.010 0.024 0.024 0.024 0.024 8.021 8.021 8.021 8.021 0.216 0.216 0.216 0.216 0.016 0.016 0.016 0.016 0.016 0.016 0.001 0.001 0.000 0.000 0.000 0.000 0.000 0.000 0.000 0.000 0.000 0.000 0.000 0.000 0.000 0.000 0.000 0.000 0.017 0.017 0.051 0.051 0.072 0.072 0.068 0.068 0.005 0.005 0.002 0.002 0.002 0.002 0.002 0.002 0.002 0.002 0.111 0.111 0.111 0.111 5.390 5.390 5.390 5.390 0.053 0.053 0.053 0.053 0.037 0.037 0.037 0.037 0.028 0.028 0.028 0.028 0.039 0.039 0.039 0.039 0.066 0.066 0.066 0.066 0.409 0.409 0.409 0.409 0.010 0.010 0.010 0.010 0.010 0.010 0.010 0.010 0.001 0.001 0.001 0.001 0.001 0.001 0.001 0.001 0.004 0.004 0.004 0.004 0.004 0.004 0.004 0.004 0.005 0.005 0.005 0.005 0.005 0.005 0.005 0.005 0.036 0.036 0.036 0.036 0.036 0.036 0.036 0.036 
0.017 0.017 0.017 0.017 0.017 0.017 0.017 0.017 0.002 0.002 0.002 0.002 0.002 0.002 0.002 0.002 0.004 0.004 0.004 0.004 0.004 0.004 0.004 0.004 0.033 0.033 0.033 0.033 0.033 0.033 0.033 0.033 0.017 0.017 0.017 0.017 0.017 0.017 0.017 0.017 0.002 0.002 0.002 0.002 0.004 0.004 0.004 0.004 0.015 0.015 0.015 0.015 0.025 0.025 0.025 0.025 0.011 0.011 0.011 0.011 0.010 0.010 0.010 0.010 0.024 0.024 0.024 0.024 8.021 8.021 8.021 8.021 0.216 0.216 0.216 0.216 0.016 0.016 0.016 0.016 0.016 0.016 0.001 0.001 0.000 0.000 0.000 0.000 0.000 0.000 0.000 0.000 0.000 0.000 0.000 0.000 0.000 0.000 0.000 0.000 0.017 0.017 0.051 0.051 0.072 0.072 0.068 0.068 0.005 0.005 0.002 0.002 0.002 0.002 0.002 0.002 0.002 0.002 0.111 0.111 0.111 0.111 5.390 5.390 5.390 5.390 0.053 0.053 0.053 0.053 0.037 0.037 0.037 0.037 0.028 0.028 0.028 0.028 0.039 0.039 0.039 0.039 0.066 0.066 0.066 0.066 0.409 0.409 0.409 0.409 0.010 0.010 0.010 0.010 0.010 0.010 0.010 0.010 0.001 0.001 0.001 0.001 0.001 0.001 0.001 0.001 0.004 0.004 0.004 0.004 0.004 0.004 0.004 0.004 0.005 0.005 0.005 0.005 0.005 0.005 0.005 0.005 0.036 0.036 0.036 0.036 0.036 0.036 0.036 0.036 
0.009 0.009 0.009 0.009 0.009 0.009 0.009 0.009 0.004 0.004 0.004 0.004 0.004 0.004 0.004 0.004 0.004 0.004 0.004 0.004 0.004 0.004 0.004 0.004 0.007 0.007 0.007 0.007 0.007 0.007 0.007 0.007 0.028 0.028 0.028 0.028 0.028 0.028 0.028 0.028 0.002 0.002 0.002 0.002 0.004 0.004 0.004 0.004 0.016 0.016 0.016 0.016 0.022 0.022 0.022 0.022 0.012 0.012 0.012 0.012 0.014 0.014 0.014 0.014 0.017 0.017 0.017 0.017 0.026 0.026 0.026 0.026 0.031 0.031 0.031 0.031 0.014 0.014 0.014 0.014 0.227 0.227 0.014 0.014 0.002 0.002 0.000 0.000 0.001 0.001 0.000 0.000 0.000 0.000 0.000 0.000 0.000 0.000 0.000 0.001 0.080 0.080 0.101 0.101 0.085 0.085 0.037 0.037 0.005 0.005 0.001 0.001 0.001 0.001 0.001 0.001 0.001 0.001 0.003 0.003 0.003 0.003 3.401 3.401 3.401 3.401 0.039 0.039 0.039 0.039 0.013 0.013 0.013 0.013 0.023 0.023 0.023 0.023 0.021 0.021 0.021 0.021 0.034 0.034 0.034 0.034 0.032 0.032 0.032 0.032 0.006 0.006 0.006 0.006 0.006 0.006 0.006 0.006 0.002 0.002 0.002 0.002 0.002 0.002 0.002 0.002 0.002 0.002 0.002 0.002 0.002 0.002 0.002 0.002 0.003 0.003 0.003 0.003 0.003 0.003 0.003 0.003 0.022 0.022 0.022 0.022 0.022 0.022 0.022 0.022 
0.009 0.009 0.009 0.009 0.009 0.009 0.009 0.009 0.004 0.004 0.004 0.004 0.004 0.004 0.004 0.004 0.004 0.004 0.004 0.004 0.004 0.004 0.004 0.004 0.007 0.007 0.007 0.007 0.007 0.007 0.007 0.007 0.028 0.028 0.028 0.028 0.028 0.028 0.028 0.028 0.002 0.002 0.002 0.002 0.004 0.004 0.004 0.004 0.016 0.016 0.016 0.016 0.022 0.022 0.022 0.022 0.012 0.012 0.012 0.012 0.014 0.014 0.014 0.014 0.017 0.017 0.017 0.017 0.026 0.026 0.026 0.026 0.031 0.031 0.031 0.031 0.014 0.014 0.014 0.014 0.227 0.227 0.014 0.014 0.002 0.002 0.000 0.000 0.001 0.001 0.000 0.000 0.000 0.000 0.000 0.000 0.000 0.000 0.000 0.001 0.080 0.080 0.101 0.101 0.085 0.085 0.037 0.037 0.005 0.005 0.001 0.001 0.001 0.001 0.001 0.001 0.001 0.001 0.003 0.003 0.003 0.003 3.401 3.401 3.401 3.401 0.039 0.039 0.039 0.039 0.013 0.013 0.013 0.013 0.023 0.023 0.023 0.023 0.021 0.021 0.021 0.021 0.034 0.034 0.034 0.034 0.032 0.032 0.032 0.032 0.006 0.006 0.006 0.006 0.006 0.006 0.006 0.006 0.002 0.002 0.002 0.002 0.002 0.002 0.002 0.002 0.002 0.002 0.002 0.002 0.002 0.002 0.002 0.002 0.003 0.003 0.003 0.003 0.003 0.003 0.003 0.003 0.022 0.022 0.022 0.022 0.022 0.022 0.022 0.022 
0.009 0.009 0.009 0.009 0.009 0.009 0.009 0.009 0.004 0.004 0.004 0.004 0.004 0.004 0.004 0.004 0.004 0.004 0.004 0.004 0.004 0.004 0.004 0.004 0.007 0.007 0.007 0.007 0.007 0.007 0.007 0.007 0.028 0.028 0.028 0.028 0.028 0.028 0.028 0.028 0.002 0.002 0.002 0.002 0.004 0.004 0.004 0.004 0.016 0.016 0.016 0.016 0.022 0.022 0.022 0.022 0.012 0.012 0.012 0.012 0.014 0.014 0.014 0.014 0.017 0.017 0.017 0.017 0.026 0.026 0.026 0.026 0.031 0.031 0.031 0.031 0.014 0.014 0.014 0.014 0.227 0.227 0.014 0.014 0.002 0.002 0.000 0.000 0.001 0.001 0.000 0.000 0.000 0.000 0.000 0.000 0.000 0.000 0.000 0.001 0.080 0.080 0.101 0.101 0.085 0.085 0.037 0.037 0.005 0.005 0.001 0.001 0.001 0.001 0.001 0.001 0.001 0.001 0.003 0.003 0.003 0.003 3.401 3.401 3.401 3.401 0.039 0.039 0.039 0.039 0.013 0.013 0.013 0.013 0.023 0.023 0.023 0.023 0.021 0.021 0.021 0.021 0.034 0.034 0.034 0.034 0.032 0.032 0.032 0.032 0.006 0.006 0.006 0.006 0.006 0.006 0.006 0.006 0.002 0.002 0.002 0.002 0.002 0.002 0.002 0.002 0.002 0.002 0.002 0.002 0.002 0.002 0.002 0.002 0.003 0.003 0.003 0.003 0.003 0.003 0.003 0.003 0.022 0.022 0.022 0.022 0.022 0.022 0.022 0.022 
0.009 0.009 0.009 0.009 0.009 0.009 0.009 0.009 0.004 0.004 0.004 0.004 0.004 0.004 0.004 0.004 0.004 0.004 0.004 0.004 0.004 0.004 0.004 0.004 0.007 0.007 0.007 0.007 0.007 0.007 0.007 0.007 0.028 0.028 0.028 0.028 0.028 0.028 0.028 0.028 0.002 0.002 0.002 0.002 0.004 0.004 0.004 0.004 0.016 0.016 0.016 0.016 0.022 0.022 0.022 0.022 0.012 0.012 0.012 0.012 0.014 0.014 0.014 0.014 0.017 0.017 0.017 0.017 0.026 0.026 0.026 0.026 0.031 0.031 0.031 0.031 0.014 0.014 0.014 0.014 0.227 0.227 0.014 0.014 0.002 0.002 0.000 0.000 0.001 0.001 0.000 0.000 0.000 0.000 0.000 0.000 0.000 0.000 0.000 0.001 0.080 0.080 0.101 0.101 0.085 0.085 0.037 0.037 0.005 0.005 0.001 0.001 0.001 0.001 0.001 0.001 0.001 0.001 0.003 0.003 0.003 0.003 3.401 3.401 3.401 3.401 0.039 0.039 0.039 0.039 0.013 0.013 0.013 0.013 0.023 0.023 0.023 0.023 0.021 0.021 0.021 0.021 0.034 0.034 0.034 0.034 0.032 0.032 0.032 0.032 0.006 0.006 0.006 0.006 0.006 0.006 0.006 0.006 0.002 0.002 0.002 0.002 0.002 0.002 0.002 0.002 0.002 0.002 0.002 0.002 0.002 0.002 0.002 0.002 0.003 0.003 0.003 0.003 0.003 0.003 0.003 0.003 0.022 0.022 0.022 0.022 0.022 0.022 0.022 0.022 
0.003 0.003 0.003 0.003 0.003 0.003 0.003 0.003 0.005 0.005 0.005 0.005 0.005 0.005 0.005 0.005 0.003 0.003 0.003 0.003 0.003 0.003 0.003 0.003 0.004 0.004 0.004 0.004 0.004 0.004 0.004 0.004 0.021 0.021 0.021 0.021 0.021 0.021 0.021 0.021 0.003 0.003 0.003 0.003 0.009 0.009 0.009 0.009 0.012 0.012 0.012 0.012 0.019 0.019 0.019 0.019 0.027 0.027 0.027 0.027 0.016 0.016 0.016 0.016 0.012 0.012 0.012 0.012 0.012 0.012 0.012 0.012 0.013 0.013 0.013 0.013 0.015 0.015 0.015 0.015 0.023 0.023 0.046 0.046 0.050 0.050 0.157 0.157 0.106 0.106 0.101 0.122 0.129 0.121 0.121 0.144 0.404 0.557 0.318 0.241 0.184 0.184 0.088 0.088 0.023 0.023 0.011 0.011 0.005 0.005 0.000 0.000 0.000 0.000 0.000 0.000 0.000 0.000 0.001 0.001 0.001 0.001 0.075 0.075 0.075 0.075 0.002 0.002 0.002 0.002 0.000 0.000 0.000 0.000 0.002 0.002 0.002 0.002 0.003 0.003 0.003 0.003 0.028 0.028 0.028 0.028 0.004 0.004 0.004 0.004 0.005 0.005 0.005 0.005 0.005 0.005 0.005 0.005 0.003 0.003 0.003 0.003 0.003 0.003 0.003 0.003 0.000 0.000 0.000 0.000 0.000 0.000 0.000 0.000 0.002 0.002 0.002 0.002 0.002 0.002 0.002 0.002 0.009 0.009 0.009 0.009 0.009 0.009 0.009 0.009 
0.003 0.003 0.003 0.003 0.003 0.003 0.003 0.003 0.005 0.005 0.005 0.005 0.005 0.005 0.005 0.005 0.003 0.003 0.003 0.003 0.003 0.003 0.003 0.003 0.004 0.004 0.004 0.004 0.004 0.004 0.004 0.004 0.021 0.021 0.021 0.021 0.021 0.021 0.021 0.021 0.003 0.003 0.003 0.003 0.009 0.009 0.009 0.009 0.012 0.012 0.012 0.012 0.019 0.019 0.019 0.019 0.027 0.027 0.027 0.027 0.016 0.016 0.016 0.016 0.012 0.012 0.012 0.012 0.012 0.012 0.012 0.012 0.013 0.013 0.013 0.013 0.015 0.015 0.015 0.015 0.023 0.023 0.046 0.046 0.050 0.050 0.157 0.157 0.106 0.106 0.101 0.122 0.129 0.121 0.121 0.144 0.404 0.557 0.318 0.241 0.184 0.184 0.088 0.088 0.023 0.023 0.011 0.011 0.005 0.005 0.000 0.000 0.000 0.000 0.000 0.000 0.000 0.000 0.001 0.001 0.001 0.001 0.075 0.075 0.075 0.075 0.002 0.002 0.002 0.002 0.000 0.000 0.000 0.000 0.002 0.002 0.002 0.002 0.003 0.003 0.003 0.003 0.028 0.028 0.028 0.028 0.004 0.004 0.004 0.004 0.005 0.005 0.005 0.005 0.005 0.005 0.005 0.005 0.003 0.003 0.003 0.003 0.003 0.003 0.003 0.003 0.000 0.000 0.000 0.000 0.000 0.000 0.000 0.000 0.002 0.002 0.002 0.002 0.002 0.002 0.002 0.002 0.009 0.009 0.009 0.009 0.009 0.009 0.009 0.009 
0.003 0.003 0.003 0.003 0.003 0.003 0.003 0.003 0.005 0.005 0.005 0.005 0.005 0.005 0.005 0.005 0.003 0.003 0.003 0.003 0.003 0.003 0.003 0.003 0.004 0.004 0.004 0.004 0.004 0.004 0.004 0.004 0.021 0.021 0.021 0.021 0.021 0.021 0.021 0.021 0.003 0.003 0.003 0.003 0.009 0.009 0.009 0.009 0.012 0.012 0.012 0.012 0.019 0.019 0.019 0.019 0.027 0.027 0.027 0.027 0.016 0.016 0.016 0.016 0.012 0.012 0.012 0.012 0.012 0.012 0.012 0.012 0.013 0.013 0.013 0.013 0.015 0.015 0.015 0.015 0.023 0.023 0.046 0.046 0.050 0.050 0.157 0.157 0.106 0.106 0.101 0.122 0.129 0.121 0.121 0.144 0.404 0.557 0.318 0.241 0.184 0.184 0.088 0.088 0.023 0.023 0.011 0.011 0.005 0.005 0.000 0.000 0.000 0.000 0.000 0.000 0.000 0.000 0.001 0.001 0.001 0.001 0.075 0.075 0.075 0.075 0.002 0.002 0.002 0.002 0.000 0.000 0.000 0.000 0.002 0.002 0.002 0.002 0.003 0.003 0.003 0.003 0.028 0.028 0.028 0.028 0.004 0.004 0.004 0.004 0.005 0.005 0.005 0.005 0.005 0.005 0.005 0.005 0.003 0.003 0.003 0.003 0.003 0.003 0.003 0.003 0.000 0.000 0.000 0.000 0.000 0.000 0.000 0.000 0.002 0.002 0.002 0.002 0.002 0.002 0.002 0.002 0.009 0.009 0.009 0.009 0.009 0.009 0.009 0.009 
0.003 0.003 0.003 0.003 0.003 0.003 0.003 0.003 0.005 0.005 0.005 0.005 0.005 0.005 0.005 0.005 0.003 0.003 0.003 0.003 0.003 0.003 0.003 0.003 0.004 0.004 0.004 0.004 0.004 0.004 0.004 0.004 0.021 0.021 0.021 0.021 0.021 0.021 0.021 0.021 0.003 0.003 0.003 0.003 0.009 0.009 0.009 0.009 0.012 0.012 0.012 0.012 0.019 0.019 0.019 0.019 0.027 0.027 0.027 0.027 0.016 0.016 0.016 0.016 0.012 0.012 0.012 0.012 0.012 0.012 0.012 0.012 0.013 0.013 0.013 0.013 0.015 0.015 0.015 0.015 0.023 0.023 0.046 0.046 0.050 0.050 0.157 0.157 0.106 0.106 0.101 0.122 0.129 0.121 0.121 0.144 0.404 0.557 0.318 0.241 0.184 0.184 0.088 0.088 0.023 0.023 0.011 0.011 0.005 0.005 0.000 0.000 0.000 0.000 0.000 0.000 0.000 0.000 0.001 0.001 0.001 0.001 0.075 0.075 0.075 0.075 0.002 0.002 0.002 0.002 0.000 0.000 0.000 0.000 0.002 0.002 0.002 0.002 0.003 0.003 0.003 0.003 0.028 0.028 0.028 0.028 0.004 0.004 0.004 0.004 0.005 0.005 0.005 0.005 0.005 0.005 0.005 0.005 0.003 0.003 0.003 0.003 0.003 0.003 0.003 0.003 0.000 0.000 0.000 0.000 0.000 0.000 0.000 0.000 0.002 0.002 0.002 0.002 0.002 0.002 0.002 0.002 0.009 0.009 0.009 0.009 0.009 0.009 0.009 0.009 
0.001 0.001 0.001 0.001 0.001 0.001 0.001 0.001 0.004 0.004 0.004 0.004 0.004 0.004 0.004 0.004 0.005 0.005 0.005 0.005 0.005 0.005 0.005 0.005 0.008 0.008 0.008 0.008 0.008 0.008 0.008 0.008 0.038 0.038 0.038 0.038 0.038 0.038 0.038 0.038 0.002 0.002 0.002 0.002 0.009 0.009 0.009 0.009 0.012 0.012 0.012 0.012 0.023 0.023 0.023 0.023 0.063 0.063 0.063 0.063 0.029 0.029 0.029 0.029 0.013 0.013 0.013 0.013 0.012 0.012 0.012 0.012 0.012 0.012 0.012 0.012 0.013 0.013 0.013 0.013 0.012 0.012 0.013 0.013 0.010 0.010 0.015 0.015 0.021 0.021 0.026 0.043 0.022 0.006 0.005 0.005 0.005 0.004 0.004 0.003 0.004 0.004 0.011 0.011 0.009 0.009 0.010 0.010 0.007 0.007 0.004 0.004 0.004 0.004 0.003 0.003 0.003 0.003 0.005 0.005 0.005 0.005 0.124 0.124 0.124 0.124 0.002 0.002 0.002 0.002 0.000 0.000 0.000 0.000 0.000 0.000 0.000 0.000 0.001 0.001 0.001 0.001 0.074 0.074 0.074 0.074 0.004 0.004 0.004 0.004 0.002 0.002 0.002 0.002 0.002 0.002 0.002 0.002 0.019 0.019 0.019 0.019 0.019 0.019 0.019 0.019 0.002 0.002 0.002 0.002 0.002 0.002 0.002 0.002 0.003 0.003 0.003 0.003 0.003 0.003 0.003 0.003 0.008 0.008 0.008 0.008 0.008 0.008 0.008 0.008 
0.001 0.001 0.001 0.001 0.001 0.001 0.001 0.001 0.004 0.004 0.004 0.004 0.004 0.004 0.004 0.004 0.005 0.005 0.005 0.005 0.005 0.005 0.005 0.005 0.008 0.008 0.008 0.008 0.008 0.008 0.008 0.008 0.038 0.038 0.038 0.038 0.038 0.038 0.038 0.038 0.002 0.002 0.002 0.002 0.009 0.009 0.009 0.009 0.012 0.012 0.012 0.012 0.023 0.023 0.023 0.023 0.063 0.063 0.063 0.063 0.029 0.029 0.029 0.029 0.013 0.013 0.013 0.013 0.012 0.012 0.012 0.012 0.012 0.012 0.012 0.012 0.013 0.013 0.013 0.013 0.012 0.012 0.013 0.013 0.010 0.010 0.015 0.015 0.021 0.021 0.026 0.043 0.022 0.006 0.005 0.005 0.005 0.004 0.004 0.003 0.004 0.004 0.011 0.011 0.009 0.009 0.010 0.010 0.007 0.007 0.004 0.004 0.004 0.004 0.003 0.003 0.003 0.003 0.005 0.005 0.005 0.005 0.124 0.124 0.124 0.124 0.002 0.002 0.002 0.002 0.000 0.000 0.000 0.000 0.000 0.000 0.000 0.000 0.001 0.001 0.001 0.001 0.074 0.074 0.074 0.074 0.004 0.004 0.004 0.004 0.002 0.002 0.002 0.002 0.002 0.002 0.002 0.002 0.019 0.019 0.019 0.019 0.019 0.019 0.019 0.019 0.002 0.002 0.002 0.002 0.002 0.002 0.002 0.002 0.003 0.003 0.003 0.003 0.003 0.003 0.003 0.003 0.008 0.008 0.008 0.008 0.008 0.008 0.008 0.008 
0.001 0.001 0.001 0.001 0.001 0.001 0.001 0.001 0.004 0.004 0.004 0.004 0.004 0.004 0.004 0.004 0.005 0.005 0.005 0.005 0.005 0.005 0.005 0.005 0.008 0.008 0.008 0.008 0.008 0.008 0.008 0.008 0.038 0.038 0.038 0.038 0.038 0.038 0.038 0.038 0.002 0.002 0.002 0.002 0.009 0.009 0.009 0.009 0.012 0.012 0.012 0.012 0.023 0.023 0.023 0.023 0.063 0.063 0.063 0.063 0.029 0.029 0.029 0.029 0.013 0.013 0.013 0.013 0.012 0.012 0.012 0.012 0.012 0.012 0.012 0.012 0.013 0.013 0.013 0.013 0.012 0.012 0.013 0.013 0.010 0.010 0.015 0.015 0.021 0.021 0.026 0.043 0.022 0.006 0.005 0.005 0.005 0.004 0.004 0.003 0.004 0.004 0.011 0.011 0.009 0.009 0.010 0.010 0.007 0.007 0.004 0.004 0.004 0.004 0.003 0.003 0.003 0.003 0.005 0.005 0.005 0.005 0.124 0.124 0.124 0.124 0.002 0.002 0.002 0.002 0.000 0.000 0.000 0.000 0.000 0.000 0.000 0.000 0.001 0.001 0.001 0.001 0.074 0.074 0.074 0.074 0.004 0.004 0.004 0.004 0.002 0.002 0.002 0.002 0.002 0.002 0.002 0.002 0.019 0.019 0.019 0.019 0.019 0.019 0.019 0.019 0.002 0.002 0.002 0.002 0.002 0.002 0.002 0.002 0.003 0.003 0.003 0.003 0.003 0.003 0.003 0.003 0.008 0.008 0.008 0.008 0.008 0.008 0.008 0.008 
0.001 0.001 0.001 0.001 0.001 0.001 0.001 0.001 0.004 0.004 0.004 0.004 0.004 0.004 0.004 0.004 0.005 0.005 0.005 0.005 0.005 0.005 0.005 0.005 0.008 0.008 0.008 0.008 0.008 0.008 0.008 0.008 0.038 0.038 0.038 0.038 0.038 0.038 0.038 0.038 0.002 0.002 0.002 0.002 0.009 0.009 0.009 0.009 0.012 0.012 0.012 0.012 0.023 0.023 0.023 0.023 0.063 0.063 0.063 0.063 0.029 0.029 0.029 0.029 0.013 0.013 0.013 0.013 0.012 0.012 0.012 0.012 0.012 0.012 0.012 0.012 0.013 0.013 0.013 0.013 0.012 0.012 0.013 0.013 0.010 0.010 0.015 0.015 0.021 0.021 0.026 0.043 0.022 0.006 0.005 0.005 0.005 0.004 0.004 0.003 0.004 0.004 0.011 0.011 0.009 0.009 0.010 0.010 0.007 0.007 0.004 0.004 0.004 0.004 0.003 0.003 0.003 0.003 0.005 0.005 0.005 0.005 0.124 0.124 0.124 0.124 0.002 0.002 0.002 0.002 0.000 0.000 0.000 0.000 0.000 0.000 0.000 0.000 0.001 0.001 0.001 0.001 0.074 0.074 0.074 0.074 0.004 0.004 0.004 0.004 0.002 0.002 0.002 0.002 0.002 0.002 0.002 0.002 0.019 0.019 0.019 0.019 0.019 0.019 0.019 0.019 0.002 0.002 0.002 0.002 0.002 0.002 0.002 0.002 0.003 0.003 0.003 0.003 0.003 0.003 0.003 0.003 0.008 0.008 0.008 0.008 0.008 0.008 0.008 0.008 
0.013 0.013 0.013 0.013 0.013 0.013 0.013 0.013 0.022 0.022 0.022 0.022 0.022 0.022 0.022 0.022 0.041 0.041 0.041 0.041 0.041 0.041 0.041 0.041 5.852 5.852 5.852 5.852 5.852 5.852 5.852 5.852 0.010 0.010 0.010 0.010 0.010 0.010 0.010 0.010 0.003 0.003 0.003 0.003 0.008 0.008 0.008 0.008 0.012 0.012 0.012 0.012 0.025 0.025 0.025 0.025 0.034 0.034 0.034 0.034 0.014 0.014 0.014 0.014 0.009 0.009 0.009 0.009 0.008 0.008 0.008 0.008 0.008 0.008 0.008 0.008 0.009 0.009 0.009 0.009 0.006 0.006 0.008 0.008 0.008 0.008 0.012 0.012 0.013 0.013 0.004 0.003 0.003 0.002 0.002 0.002 0.001 0.002 0.002 0.002 0.001 0.001 0.006 0.006 0.008 0.008 0.009 0.009 0.010 0.010 0.018 0.018 0.018 0.018 0.044 0.044 0.044 0.044 0.105 0.105 0.105 0.105 0.165 0.165 0.165 0.165 0.024 0.024 0.024 0.024 0.007 0.007 0.007 0.007 0.020 0.020 0.020 0.020 0.222 0.222 0.222 0.222 6.299 6.299 6.299 6.299 0.009 0.009 0.009 0.009 0.005 0.005 0.005 0.005 0.005 0.005 0.005 0.005 0.030 0.030 0.030 0.030 0.030 0.030 0.030 0.030 0.039 0.039 0.039 0.039 0.039 0.039 0.039 0.039 3.048 3.048 3.048 3.048 3.048 3.048 3.048 3.048 5.679 5.679 5.679 5.679 5.679 5.679 5.679 5.679 
0.013 0.013 0.013 0.013 0.013 0.013 0.013 0.013 0.022 0.022 0.022 0.022 0.022 0.022 0.022 0.022 0.041 0.041 0.041 0.041 0.041 0.041 0.041 0.041 5.852 5.852 5.852 5.852 5.852 5.852 5.852 5.852 0.010 0.010 0.010 0.010 0.010 0.010 0.010 0.010 0.003 0.003 0.003 0.003 0.008 0.008 0.008 0.008 0.012 0.012 0.012 0.012 0.025 0.025 0.025 0.025 0.034 0.034 0.034 0.034 0.014 0.014 0.014 0.014 0.009 0.009 0.009 0.009 0.008 0.008 0.008 0.008 0.008 0.008 0.008 0.008 0.009 0.009 0.009 0.009 0.006 0.006 0.008 0.008 0.008 0.008 0.012 0.012 0.013 0.013 0.004 0.003 0.003 0.002 0.002 0.002 0.001 0.002 0.002 0.002 0.001 0.001 0.006 0.006 0.008 0.008 0.009 0.009 0.010 0.010 0.018 0.018 0.018 0.018 0.044 0.044 0.044 0.044 0.105 0.105 0.105 0.105 0.165 0.165 0.165 0.165 0.024 0.024 0.024 0.024 0.007 0.007 0.007 0.007 0.020 0.020 0.020 0.020 0.222 0.222 0.222 0.222 6.299 6.299 6.299 6.299 0.009 0.009 0.009 0.009 0.005 0.005 0.005 0.005 0.005 0.005 0.005 0.005 0.030 0.030 0.030 0.030 0.030 0.030 0.030 0.030 0.039 0.039 0.039 0.039 0.039 0.039 0.039 0.039 3.048 3.048 3.048 3.048 3.048 3.048 3.048 3.048 5.679 5.679 5.679 5.679 5.679 5.679 5.679 5.679 
0.013 0.013 0.013 0.013 0.013 0.013 0.013 0.013 0.022 0.022 0.022 0.022 0.022 0.022 0.022 0.022 0.041 0.041 0.041 0.041 0.041 0.041 0.041 0.041 5.852 5.852 5.852 5.852 5.852 5.852 5.852 5.852 0.010 0.010 0.010 0.010 0.010 0.010 0.010 0.010 0.003 0.003 0.003 0.003 0.008 0.008 0.008 0.008 0.012 0.012 0.012 0.012 0.025 0.025 0.025 0.025 0.034 0.034 0.034 0.034 0.014 0.014 0.014 0.014 0.009 0.009 0.009 0.009 0.008 0.008 0.008 0.008 0.008 0.008 0.008 0.008 0.009 0.009 0.009 0.009 0.006 0.006 0.008 0.008 0.008 0.008 0.012 0.012 0.013 0.013 0.004 0.003 0.003 0.002 0.002 0.002 0.001 0.002 0.002 0.002 0.001 0.001 0.006 0.006 0.008 0.008 0.009 0.009 0.010 0.010 0.018 0.018 0.018 0.018 0.044 0.044 0.044 0.044 0.105 0.105 0.105 0.105 0.165 0.165 0.165 0.165 0.024 0.024 0.024 0.024 0.007 0.007 0.007 0.007 0.020 0.020 0.020 0.020 0.222 0.222 0.222 0.222 6.299 6.299 6.299 6.299 0.009 0.009 0.009 0.009 0.005 0.005 0.005 0.005 0.005 0.005 0.005 0.005 0.030 0.030 0.030 0.030 0.030 0.030 0.030 0.030 0.039 0.039 0.039 0.039 0.039 0.039 0.039 0.039 3.048 3.048 3.048 3.048 3.048 3.048 3.048 3.048 5.679 5.679 5.679 5.679 5.679 5.679 5.679 5.679 
0.013 0.013 0.013 0.013 0.013 0.013 0.013 0.013 0.022 0.022 0.022 0.022 0.022 0.022 0.022 0.022 0.041 0.041 0.041 0.041 0.041 0.041 0.041 0.041 5.852 5.852 5.852 5.852 5.852 5.852 5.852 5.852 0.010 0.010 0.010 0.010 0.010 0.010 0.010 0.010 0.003 0.003 0.003 0.003 0.008 0.008 0.008 0.008 0.012 0.012 0.012 0.012 0.025 0.025 0.025 0.025 0.034 0.034 0.034 0.034 0.014 0.014 0.014 0.014 0.009 0.009 0.009 0.009 0.008 0.008 0.008 0.008 0.008 0.008 0.008 0.008 0.009 0.009 0.009 0.009 0.006 0.006 0.008 0.008 0.008 0.008 0.012 0.012 0.013 0.013 0.004 0.003 0.003 0.002 0.002 0.002 0.001 0.002 0.002 0.002 0.001 0.001 0.006 0.006 0.008 0.008 0.009 0.009 0.010 0.010 0.018 0.018 0.018 0.018 0.044 0.044 0.044 0.044 0.105 0.105 0.105 0.105 0.165 0.165 0.165 0.165 0.024 0.024 0.024 0.024 0.007 0.007 0.007 0.007 0.020 0.020 0.020 0.020 0.222 0.222 0.222 0.222 6.299 6.299 6.299 6.299 0.009 0.009 0.009 0.009 0.005 0.005 0.005 0.005 0.005 0.005 0.005 0.005 0.030 0.030 0.030 0.030 0.030 0.030 0.030 0.030 0.039 0.039 0.039 0.039 0.039 0.039 0.039 0.039 3.048 3.048 3.048 3.048 3.048 3.048 3.048 3.048 5.679 5.679 5.679 5.679 5.679 5.679 5.679 5.679 
0.020 0.020 0.020 0.020 0.020 0.020 0.020 0.020 0.004 0.004 0.004 0.004 0.004 0.004 0.004 0.004 0.009 0.009 0.009 0.009 0.009 0.009 0.009 0.009 0.050 0.050 0.050 0.050 0.050 0.050 0.050 0.050 0.008 0.008 0.008 0.008 0.008 0.008 0.008 0.008 0.004 0.004 0.004 0.004 0.005 0.005 0.005 0.005 0.014 0.014 0.014 0.014 0.035 0.035 0.035 0.035 0.014 0.014 0.014 0.014 0.005 0.005 0.005 0.005 0.009 0.009 0.009 0.009 0.006 0.006 0.006 0.006 0.008 0.008 0.008 0.008 0.009 0.009 0.009 0.009 0.006 0.006 0.009 0.009 0.014 0.014 0.024 0.024 0.026 0.026 0.007 0.004 0.004 0.003 0.003 0.003 0.003 0.003 0.003 0.003 0.001 0.001 0.009 0.009 0.007 0.007 0.009 0.009 0.010 0.010 0.015 0.015 0.015 0.015 0.014 0.014 0.014 0.014 0.005 0.005 0.005 0.005 0.005 0.005 0.005 0.005 0.009 0.009 0.009 0.009 0.024 0.024 0.024 0.024 0.024 0.024 0.024 0.024 0.022 0.022 0.022 0.022 0.006 0.006 0.006 0.006 0.004 0.004 0.004 0.004 0.005 0.005 0.005 0.005 0.005 0.005 0.005 0.005 0.020 0.020 0.020 0.020 0.020 0.020 0.020 0.020 0.008 0.008 0.008 0.008 0.008 0.008 0.008 0.008 0.017 0.017 0.017 0.017 0.017 0.017 0.017 0.017 0.046 0.046 0.046 0.046 0.046 0.046 0.046 0.046 
0.020 0.020 0.020 0.020 0.020 0.020 0.020 0.020 0.004 0.004 0.004 0.004 0.004 0.004 0.004 0.004 0.009 0.009 0.009 0.009 0.009 0.009 0.009 0.009 0.050 0.050 0.050 0.050 0.050 0.050 0.050 0.050 0.008 0.008 0.008 0.008 0.008 0.008 0.008 0.008 0.004 0.004 0.004 0.004 0.005 0.005 0.005 0.005 0.014 0.014 0.014 0.014 0.035 0.035 0.035 0.035 0.014 0.014 0.014 0.014 0.005 0.005 0.005 0.005 0.009 0.009 0.009 0.009 0.006 0.006 0.006 0.006 0.008 0.008 0.008 0.008 0.009 0.009 0.009 0.009 0.006 0.006 0.009 0.009 0.014 0.014 0.024 0.024 0.026 0.026 0.007 0.004 0.004 0.003 0.003 0.003 0.003 0.003 0.003 0.003 0.001 0.001 0.009 0.009 0.007 0.007 0.009 0.009 0.010 0.010 0.015 0.015 0.015 0.015 0.014 0.014 0.014 0.014 0.005 0.005 0.005 0.005 0.005 0.005 0.005 0.005 0.009 0.009 0.009 0.009 0.024 0.024 0.024 0.024 0.024 0.024 0.024 0.024 0.022 0.022 0.022 0.022 0.006 0.006 0.006 0.006 0.004 0.004 0.004 0.004 0.005 0.005 0.005 0.005 0.005 0.005 0.005 0.005 0.020 0.020 0.020 0.020 0.020 0.020 0.020 0.020 0.008 0.008 0.008 0.008 0.008 0.008 0.008 0.008 0.017 0.017 0.017 0.017 0.017 0.017 0.017 0.017 0.046 0.046 0.046 0.046 0.046 0.046 0.046 0.046 
0.020 0.020 0.020 0.020 0.020 0.020 0.020 0.020 0.004 0.004 0.004 0.004 0.004 0.004 0.004 0.004 0.009 0.009 0.009 0.009 0.009 0.009 0.009 0.009 0.050 0.050 0.050 0.050 0.050 0.050 0.050 0.050 0.008 0.008 0.008 0.008 0.008 0.008 0.008 0.008 0.004 0.004 0.004 0.004 0.005 0.005 0.005 0.005 0.014 0.014 0.014 0.014 0.035 0.035 0.035 0.035 0.014 0.014 0.014 0.014 0.005 0.005 0.005 0.005 0.009 0.009 0.009 0.009 0.006 0.006 0.006 0.006 0.008 0.008 0.008 0.008 0.009 0.009 0.009 0.009 0.006 0.006 0.009 0.009 0.014 0.014 0.024 0.024 0.026 0.026 0.007 0.004 0.004 0.003 0.003 0.003 0.003 0.003 0.003 0.003 0.001 0.001 0.009 0.009 0.007 0.007 0.009 0.009 0.010 0.010 0.015 0.015 0.015 0.015 0.014 0.014 0.014 0.014 0.005 0.005 0.005 0.005 0.005 0.005 0.005 0.005 0.009 0.009 0.009 0.009 0.024 0.024 0.024 0.024 0.024 0.024 0.024 0.024 0.022 0.022 0.022 0.022 0.006 0.006 0.006 0.006 0.004 0.004 0.004 0.004 0.005 0.005 0.005 0.005 0.005 0.005 0.005 0.005 0.020 0.020 0.020 0.020 0.020 0.020 0.020 0.020 0.008 0.008 0.008 0.008 0.008 0.008 0.008 0.008 0.017 0.017 0.017 0.017 0.017 0.017 0.017 0.017 0.046 0.046 0.046 0.046 0.046 0.046 0.046 0.046 
0.020 0.020 0.020 0.020 0.020 0.020 0.020 0.020 0.004 0.004 0.004 0.004 0.004 0.004 0.004 0.004 0.009 0.009 0.009 0.009 0.009 0.009 0.009 0.009 0.050 0.050 0.050 0.050 0.050 0.050 0.050 0.050 0.008 0.008 0.008 0.008 0.008 0.008 0.008 0.008 0.004 0.004 0.004 0.004 0.005 0.005 0.005 0.005 0.014 0.014 0.014 0.014 0.035 0.035 0.035 0.035 0.014 0.014 0.014 0.014 0.005 0.005 0.005 0.005 0.009 0.009 0.009 0.009 0.006 0.006 0.006 0.006 0.008 0.008 0.008 0.008 0.009 0.009 0.009 0.009 0.006 0.006 0.009 0.009 0.014 0.014 0.024 0.024 0.026 0.026 0.007 0.004 0.004 0.003 0.003 0.003 0.003 0.003 0.003 0.003 0.001 0.001 0.009 0.009 0.007 0.007 0.009 0.009 0.010 0.010 0.015 0.015 0.015 0.015 0.014 0.014 0.014 0.014 0.005 0.005 0.005 0.005 0.005 0.005 0.005 0.005 0.009 0.009 0.009 0.009 0.024 0.024 0.024 0.024 0.024 0.024 0.024 0.024 0.022 0.022 0.022 0.022 0.006 0.006 0.006 0.006 0.004 0.004 0.004 0.004 0.005 0.005 0.005 0.005 0.005 0.005 0.005 0.005 0.020 0.020 0.020 0.020 0.020 0.020 0.020 0.020 0.008 0.008 0.008 0.008 0.008 0.008 0.008 0.008 0.017 0.017 0.017 0.017 0.017 0.017 0.017 0.017 0.046 0.046 0.046 0.046 0.046 0.046 0.046 0.046 
0.020 0.020 0.020 0.020 0.020 0.020 0.020 0.020 0.004 0.004 0.004 0.004 0.004 0.004 0.004 0.004 0.009 0.009 0.009 0.009 0.009 0.009 0.009 0.009 0.050 0.050 0.050 0.050 0.050 0.050 0.050 0.050 0.008 0.008 0.008 0.008 0.008 0.008 0.008 0.008 0.004 0.004 0.004 0.004 0.005 0.005 0.005 0.005 0.014 0.014 0.014 0.014 0.035 0.035 0.035 0.035 0.014 0.014 0.014 0.014 0.005 0.005 0.005 0.005 0.009 0.009 0.009 0.009 0.006 0.006 0.006 0.006 0.008 0.008 0.008 0.008 0.009 0.009 0.009 0.009 0.006 0.006 0.009 0.009 0.014 0.014 0.024 0.024 0.026 0.026 0.007 0.004 0.004 0.003 0.003 0.003 0.003 0.003 0.003 0.003 0.001 0.001 0.009 0.009 0.007 0.007 0.009 0.009 0.010 0.010 0.015 0.015 0.015 0.015 0.014 0.014 0.014 0.014 0.005 0.005 0.005 0.005 0.005 0.005 0.005 0.005 0.009 0.009 0.009 0.009 0.024 0.024 0.024 0.024 0.024 0.024 0.024 0.024 0.022 0.022 0.022 0.022 0.006 0.006 0.006 0.006 0.004 0.004 0.004 0.004 0.005 0.005 0.005 0.005 0.005 0.005 0.005 0.005 0.020 0.020 0.020 0.020 0.020 0.020 0.020 0.020 0.008 0.008 0.008 0.008 0.008 0.008 0.008 0.008 0.017 0.017 0.017 0.017 0.017 0.017 0.017 0.017 0.046 0.046 0.046 0.046 0.046 0.046 0.046 0.046 
0.020 0.020 0.020 0.020 0.020 0.020 0.020 0.020 0.004 0.004 0.004 0.004 0.004 0.004 0.004 0.004 0.009 0.009 0.009 0.009 0.009 0.009 0.009 0.009 0.050 0.050 0.050 0.050 0.050 0.050 0.050 0.050 0.008 0.008 0.008 0.008 0.008 0.008 0.008 0.008 0.004 0.004 0.004 0.004 0.005 0.005 0.005 0.005 0.014 0.014 0.014 0.014 0.035 0.035 0.035 0.035 0.014 0.014 0.014 0.014 0.005 0.005 0.005 0.005 0.009 0.009 0.009 0.009 0.006 0.006 0.006 0.006 0.008 0.008 0.008 0.008 0.009 0.009 0.009 0.009 0.006 0.006 0.009 0.009 0.014 0.014 0.024 0.024 0.026 0.026 0.007 0.004 0.004 0.003 0.003 0.003 0.003 0.003 0.003 0.003 0.001 0.001 0.009 0.009 0.007 0.007 0.009 0.009 0.010 0.010 0.015 0.015 0.015 0.015 0.014 0.014 0.014 0.014 0.005 0.005 0.005 0.005 0.005 0.005 0.005 0.005 0.009 0.009 0.009 0.009 0.024 0.024 0.024 0.024 0.024 0.024 0.024 0.024 0.022 0.022 0.022 0.022 0.006 0.006 0.006 0.006 0.004 0.004 0.004 0.004 0.005 0.005 0.005 0.005 0.005 0.005 0.005 0.005 0.020 0.020 0.020 0.020 0.020 0.020 0.020 0.020 0.008 0.008 0.008 0.008 0.008 0.008 0.008 0.008 0.017 0.017 0.017 0.017 0.017 0.017 0.017 0.017 0.046 0.046 0.046 0.046 0.046 0.046 0.046 0.046 
0.020 0.020 0.020 0.020 0.020 0.020 0.020 0.020 0.004 0.004 0.004 0.004 0.004 0.004 0.004 0.004 0.009 0.009 0.009 0.009 0.009 0.009 0.009 0.009 0.050 0.050 0.050 0.050 0.050 0.050 0.050 0.050 0.008 0.008 0.008 0.008 0.008 0.008 0.008 0.008 0.004 0.004 0.004 0.004 0.005 0.005 0.005 0.005 0.014 0.014 0.014 0.014 0.035 0.035 0.035 0.035 0.014 0.014 0.014 0.014 0.005 0.005 0.005 0.005 0.009 0.009 0.009 0.009 0.006 0.006 0.006 0.006 0.008 0.008 0.008 0.008 0.009 0.009 0.009 0.009 0.006 0.006 0.009 0.009 0.014 0.014 0.024 0.024 0.026 0.026 0.007 0.004 0.004 0.003 0.003 0.003 0.003 0.003 0.003 0.003 0.001 0.001 0.009 0.009 0.007 0.007 0.009 0.009 0.010 0.010 0.015 0.015 0.015 0.015 0.014 0.014 0.014 0.014 0.005 0.005 0.005 0.005 0.005 0.005 0.005 0.005 0.009 0.009 0.009 0.009 0.024 0.024 0.024 0.024 0.024 0.024 0.024 0.024 0.022 0.022 0.022 0.022 0.006 0.006 0.006 0.006 0.004 0.004 0.004 0.004 0.005 0.005 0.005 0.005 0.005 0.005 0.005 0.005 0.020 0.020 0.020 0.020 0.020 0.020 0.020 0.020 0.008 0.008 0.008 0.008 0.008 0.008 0.008 0.008 0.017 0.017 0.017 0.017 0.017 0.017 0.017 0.017 0.046 0.046 0.046 0.046 0.046 0.046 0.046 0.046 
0.020 0.020 0.020 0.020 0.020 0.020 0.020 0.020 0.004 0.004 0.004 0.004 0.004 0.004 0.004 0.004 0.009 0.009 0.009 0.009 0.009 0.009 0.009 0.009 0.050 0.050 0.050 0.050 0.050 0.050 0.050 0.050 0.008 0.008 0.008 0.008 0.008 0.008 0.008 0.008 0.004 0.004 0.004 0.004 0.005 0.005 0.005 0.005 0.014 0.014 0.014 0.014 0.035 0.035 0.035 0.035 0.014 0.014 0.014 0.014 0.005 0.005 0.005 0.005 0.009 0.009 0.009 0.009 0.006 0.006 0.006 0.006 0.008 0.008 0.008 0.008 0.009 0.009 0.009 0.009 0.006 0.006 0.009 0.009 0.014 0.014 0.024 0.024 0.026 0.026 0.007 0.004 0.004 0.003 0.003 0.003 0.003 0.003 0.003 0.003 0.001 0.001 0.009 0.009 0.007 0.007 0.009 0.009 0.010 0.010 0.015 0.015 0.015 0.015 0.014 0.014 0.014 0.014 0.005 0.005 0.005 0.005 0.005 0.005 0.005 0.005 0.009 0.009 0.009 0.009 0.024 0.024 0.024 0.024 0.024 0.024 0.024 0.024 0.022 0.022 0.022 0.022 0.006 0.006 0.006 0.006 0.004 0.004 0.004 0.004 0.005 0.005 0.005 0.005 0.005 0.005 0.005 0.005 0.020 0.020 0.020 0.020 0.020 0.020 0.020 0.020 0.008 0.008 0.008 0.008 0.008 0.008 0.008 0.008 0.017 0.017 0.017 0.017 0.017 0.017 0.017 0.017 0.046 0.046 0.046 0.046 0.046 0.046 0.046 0.046 
0.008 0.008 0.008 0.008 0.008 0.008 0.008 0.008 0.002 0.002 0.002 0.002 0.002 0.002 0.002 0.002 0.003 0.003 0.003 0.003 0.003 0.003 0.003 0.003 0.031 0.031 0.031 0.031 0.031 0.031 0.031 0.031 0.006 0.006 0.006 0.006 0.006 0.006 0.006 0.006 0.003 0.003 0.003 0.003 0.005 0.005 0.005 0.005 0.018 0.018 0.018 0.018 0.030 0.030 0.030 0.030 0.005 0.005 0.005 0.005 0.003 0.003 0.003 0.003 0.005 0.005 0.005 0.005 0.005 0.005 0.005 0.005 0.006 0.006 0.006 0.006 0.008 0.008 0.008 0.008 0.008 0.008 0.011 0.011 0.012 0.012 0.012 0.012 0.008 0.008 0.003 0.003 0.003 0.003 0.003 0.005 0.006 0.009 0.011 0.014 0.048 0.048 0.029 0.029 0.011 0.011 0.011 0.011 0.006 0.006 0.006 0.006 0.006 0.006 0.004 0.004 0.004 0.004 0.003 0.003 0.003 0.003 0.004 0.004 0.004 0.004 0.008 0.008 0.008 0.008 0.017 0.017 0.017 0.017 0.013 0.013 0.013 0.013 0.005 0.005 0.005 0.005 0.003 0.003 0.003 0.003 0.003 0.003 0.003 0.003 0.005 0.005 0.005 0.005 0.005 0.005 0.005 0.005 0.014 0.014 0.014 0.014 0.014 0.014 0.014 0.014 0.002 0.002 0.002 0.002 0.002 0.002 0.002 0.002 0.010 0.010 0.010 0.010 0.010 0.010 0.010 0.010 0.033 0.033 0.033 0.033 0.033 0.033 0.033 0.033 
0.008 0.008 0.008 0.008 0.008 0.008 0.008 0.008 0.002 0.002 0.002 0.002 0.002 0.002 0.002 0.002 0.003 0.003 0.003 0.003 0.003 0.003 0.003 0.003 0.031 0.031 0.031 0.031 0.031 0.031 0.031 0.031 0.006 0.006 0.006 0.006 0.006 0.006 0.006 0.006 0.003 0.003 0.003 0.003 0.005 0.005 0.005 0.005 0.018 0.018 0.018 0.018 0.030 0.030 0.030 0.030 0.005 0.005 0.005 0.005 0.003 0.003 0.003 0.003 0.005 0.005 0.005 0.005 0.005 0.005 0.005 0.005 0.006 0.006 0.006 0.006 0.008 0.008 0.008 0.008 0.008 0.008 0.011 0.011 0.012 0.012 0.012 0.012 0.008 0.008 0.003 0.003 0.003 0.003 0.003 0.005 0.006 0.009 0.011 0.014 0.048 0.048 0.029 0.029 0.011 0.011 0.011 0.011 0.006 0.006 0.006 0.006 0.006 0.006 0.004 0.004 0.004 0.004 0.003 0.003 0.003 0.003 0.004 0.004 0.004 0.004 0.008 0.008 0.008 0.008 0.017 0.017 0.017 0.017 0.013 0.013 0.013 0.013 0.005 0.005 0.005 0.005 0.003 0.003 0.003 0.003 0.003 0.003 0.003 0.003 0.005 0.005 0.005 0.005 0.005 0.005 0.005 0.005 0.014 0.014 0.014 0.014 0.014 0.014 0.014 0.014 0.002 0.002 0.002 0.002 0.002 0.002 0.002 0.002 0.010 0.010 0.010 0.010 0.010 0.010 0.010 0.010 0.033 0.033 0.033 0.033 0.033 0.033 0.033 0.033 
0.008 0.008 0.008 0.008 0.008 0.008 0.008 0.008 0.002 0.002 0.002 0.002 0.002 0.002 0.002 0.002 0.003 0.003 0.003 0.003 0.003 0.003 0.003 0.003 0.031 0.031 0.031 0.031 0.031 0.031 0.031 0.031 0.006 0.006 0.006 0.006 0.006 0.006 0.006 0.006 0.003 0.003 0.003 0.003 0.005 0.005 0.005 0.005 0.018 0.018 0.018 0.018 0.030 0.030 0.030 0.030 0.005 0.005 0.005 0.005 0.003 0.003 0.003 0.003 0.005 0.005 0.005 0.005 0.005 0.005 0.005 0.005 0.006 0.006 0.006 0.006 0.008 0.008 0.008 0.008 0.008 0.008 0.011 0.011 0.012 0.012 0.012 0.012 0.008 0.008 0.003 0.003 0.003 0.003 0.003 0.005 0.006 0.009 0.011 0.014 0.048 0.048 0.029 0.029 0.011 0.011 0.011 0.011 0.006 0.006 0.006 0.006 0.006 0.006 0.004 0.004 0.004 0.004 0.003 0.003 0.003 0.003 0.004 0.004 0.004 0.004 0.008 0.008 0.008 0.008 0.017 0.017 0.017 0.017 0.013 0.013 0.013 0.013 0.005 0.005 0.005 0.005 0.003 0.003 0.003 0.003 0.003 0.003 0.003 0.003 0.005 0.005 0.005 0.005 0.005 0.005 0.005 0.005 0.014 0.014 0.014 0.014 0.014 0.014 0.014 0.014 0.002 0.002 0.002 0.002 0.002 0.002 0.002 0.002 0.010 0.010 0.010 0.010 0.010 0.010 0.010 0.010 0.033 0.033 0.033 0.033 0.033 0.033 0.033 0.033 
0.008 0.008 0.008 0.008 0.008 0.008 0.008 0.008 0.002 0.002 0.002 0.002 0.002 0.002 0.002 0.002 0.003 0.003 0.003 0.003 0.003 0.003 0.003 0.003 0.031 0.031 0.031 0.031 0.031 0.031 0.031 0.031 0.006 0.006 0.006 0.006 0.006 0.006 0.006 0.006 0.003 0.003 0.003 0.003 0.005 0.005 0.005 0.005 0.018 0.018 0.018 0.018 0.030 0.030 0.030 0.030 0.005 0.005 0.005 0.005 0.003 0.003 0.003 0.003 0.005 0.005 0.005 0.005 0.005 0.005 0.005 0.005 0.006 0.006 0.006 0.006 0.008 0.008 0.008 0.008 0.008 0.008 0.011 0.011 0.012 0.012 0.012 0.012 0.008 0.008 0.003 0.003 0.003 0.003 0.003 0.005 0.006 0.009 0.011 0.014 0.048 0.048 0.029 0.029 0.011 0.011 0.011 0.011 0.006 0.006 0.006 0.006 0.006 0.006 0.004 0.004 0.004 0.004 0.003 0.003 0.003 0.003 0.004 0.004 0.004 0.004 0.008 0.008 0.008 0.008 0.017 0.017 0.017 0.017 0.013 0.013 0.013 0.013 0.005 0.005 0.005 0.005 0.003 0.003 0.003 0.003 0.003 0.003 0.003 0.003 0.005 0.005 0.005 0.005 0.005 0.005 0.005 0.005 0.014 0.014 0.014 0.014 0.014 0.014 0.014 0.014 0.002 0.002 0.002 0.002 0.002 0.002 0.002 0.002 0.010 0.010 0.010 0.010 0.010 0.010 0.010 0.010 0.033 0.033 0.033 0.033 0.033 0.033 0.033 0.033 
0.008 0.008 0.008 0.008 0.008 0.008 0.008 0.008 0.002 0.002 0.002 0.002 0.002 0.002 0.002 0.002 0.003 0.003 0.003 0.003 0.003 0.003 0.003 0.003 0.031 0.031 0.031 0.031 0.031 0.031 0.031 0.031 0.006 0.006 0.006 0.006 0.006 0.006 0.006 0.006 0.003 0.003 0.003 0.003 0.005 0.005 0.005 0.005 0.018 0.018 0.018 0.018 0.030 0.030 0.030 0.030 0.005 0.005 0.005 0.005 0.003 0.003 0.003 0.003 0.005 0.005 0.005 0.005 0.005 0.005 0.005 0.005 0.006 0.006 0.006 0.006 0.008 0.008 0.008 0.008 0.008 0.008 0.011 0.011 0.012 0.012 0.012 0.012 0.008 0.008 0.003 0.003 0.003 0.003 0.003 0.005 0.006 0.009 0.011 0.014 0.048 0.048 0.029 0.029 0.011 0.011 0.011 0.011 0.006 0.006 0.006 0.006 0.006 0.006 0.004 0.004 0.004 0.004 0.003 0.003 0.003 0.003 0.004 0.004 0.004 0.004 0.008 0.008 0.008 0.008 0.017 0.017 0.017 0.017 0.013 0.013 0.013 0.013 0.005 0.005 0.005 0.005 0.003 0.003 0.003 0.003 0.003 0.003 0.003 0.003 0.005 0.005 0.005 0.005 0.005 0.005 0.005 0.005 0.014 0.014 0.014 0.014 0.014 0.014 0.014 0.014 0.002 0.002 0.002 0.002 0.002 0.002 0.002 0.002 0.010 0.010 0.010 0.010 0.010 0.010 0.010 0.010 0.033 0.033 0.033 0.033 0.033 0.033 0.033 0.033 
0.008 0.008 0.008 0.008 0.008 0.008 0.008 0.008 0.002 0.002 0.002 0.002 0.002 0.002 0.002 0.002 0.003 0.003 0.003 0.003 0.003 0.003 0.003 0.003 0.031 0.031 0.031 0.031 0.031 0.031 0.031 0.031 0.006 0.006 0.006 0.006 0.006 0.006 0.006 0.006 0.003 0.003 0.003 0.003 0.005 0.005 0.005 0.005 0.018 0.018 0.018 0.018 0.030 0.030 0.030 0.030 0.005 0.005 0.005 0.005 0.003 0.003 0.003 0.003 0.005 0.005 0.005 0.005 0.005 0.005 0.005 0.005 0.006 0.006 0.006 0.006 0.008 0.008 0.008 0.008 0.008 0.008 0.011 0.011 0.012 0.012 0.012 0.012 0.008 0.008 0.003 0.003 0.003 0.003 0.003 0.005 0.006 0.009 0.011 0.014 0.048 0.048 0.029 0.029 0.011 0.011 0.011 0.011 0.006 0.006 0.006 0.006 0.006 0.006 0.004 0.004 0.004 0.004 0.003 0.003 0.003 0.003 0.004 0.004 0.004 0.004 0.008 0.008 0.008 0.008 0.017 0.017 0.017 0.017 0.013 0.013 0.013 0.013 0.005 0.005 0.005 0.005 0.003 0.003 0.003 0.003 0.003 0.003 0.003 0.003 0.005 0.005 0.005 0.005 0.005 0.005 0.005 0.005 0.014 0.014 0.014 0.014 0.014 0.014 0.014 0.014 0.002 0.002 0.002 0.002 0.002 0.002 0.002 0.002 0.010 0.010 0.010 0.010 0.010 0.010 0.010 0.010 0.033 0.033 0.033 0.033 0.033 0.033 0.033 0.033 
0.008 0.008 0.008 0.008 0.008 0.008 0.008 0.008 0.002 0.002 0.002 0.002 0.002 0.002 0.002 0.002 0.003 0.003 0.003 0.003 0.003 0.003 0.003 0.003 0.031 0.031 0.031 0.031 0.031 0.031 0.031 0.031 0.006 0.006 0.006 0.006 0.006 0.006 0.006 0.006 0.003 0.003 0.003 0.003 0.005 0.005 0.005 0.005 0.018 0.018 0.018 0.018 0.030 0.030 0.030 0.030 0.005 0.005 0.005 0.005 0.003 0.003 0.003 0.003 0.005 0.005 0.005 0.005 0.005 0.005 0.005 0.005 0.006 0.006 0.006 0.006 0.008 0.008 0.008 0.008 0.008 0.008 0.011 0.011 0.012 0.012 0.012 0.012 0.008 0.008 0.003 0.003 0.003 0.003 0.003 0.005 0.006 0.009 0.011 0.014 0.048 0.048 0.029 0.029 0.011 0.011 0.011 0.011 0.006 0.006 0.006 0.006 0.006 0.006 0.004 0.004 0.004 0.004 0.003 0.003 0.003 0.003 0.004 0.004 0.004 0.004 0.008 0.008 0.008 0.008 0.017 0.017 0.017 0.017 0.013 0.013 0.013 0.013 0.005 0.005 0.005 0.005 0.003 0.003 0.003 0.003 0.003 0.003 0.003 0.003 0.005 0.005 0.005 0.005 0.005 0.005 0.005 0.005 0.014 0.014 0.014 0.014 0.014 0.014 0.014 0.014 0.002 0.002 0.002 0.002 0.002 0.002 0.002 0.002 0.010 0.010 0.010 0.010 0.010 0.010 0.010 0.010 0.033 0.033 0.033 0.033 0.033 0.033 0.033 0.033 
0.008 0.008 0.008 0.008 0.008 0.008 0.008 0.008 0.002 0.002 0.002 0.002 0.002 0.002 0.002 0.002 0.003 0.003 0.003 0.003 0.003 0.003 0.003 0.003 0.031 0.031 0.031 0.031 0.031 0.031 0.031 0.031 0.006 0.006 0.006 0.006 0.006 0.006 0.006 0.006 0.003 0.003 0.003 0.003 0.005 0.005 0.005 0.005 0.018 0.018 0.018 0.018 0.030 0.030 0.030 0.030 0.005 0.005 0.005 0.005 0.003 0.003 0.003 0.003 0.005 0.005 0.005 0.005 0.005 0.005 0.005 0.005 0.006 0.006 0.006 0.006 0.008 0.008 0.008 0.008 0.008 0.008 0.011 0.011 0.012 0.012 0.012 0.012 0.008 0.008 0.003 0.003 0.003 0.003 0.003 0.005 0.006 0.009 0.011 0.014 0.048 0.048 0.029 0.029 0.011 0.011 0.011 0.011 0.006 0.006 0.006 0.006 0.006 0.006 0.004 0.004 0.004 0.004 0.003 0.003 0.003 0.003 0.004 0.004 0.004 0.004 0.008 0.008 0.008 0.008 0.017 0.017 0.017 0.017 0.013 0.013 0.013 0.013 0.005 0.005 0.005 0.005 0.003 0.003 0.003 0.003 0.003 0.003 0.003 0.003 0.005 0.005 0.005 0.005 0.005 0.005 0.005 0.005 0.014 0.014 0.014 0.014 0.014 0.014 0.014 0.014 0.002 0.002 0.002 0.002 0.002 0.002 0.002 0.002 0.010 0.010 0.010 0.010 0.010 0.010 0.010 0.010 0.033 0.033 0.033 0.033 0.033 0.033 0.033 0.033 
0.005 0.005 0.005 0.005 0.005 0.005 0.005 0.005 0.010 0.010 0.010 0.010 0.010 0.010 0.010 0.010 0.046 0.046 0.046 0.046 0.046 0.046 0.046 0.046 0.042 0.042 0.042 0.042 0.042 0.042 0.042 0.042 0.003 0.003 0.003 0.003 0.003 0.003 0.003 0.003 0.010 0.010 0.010 0.010 0.021 0.021 0.021 0.021 0.019 0.019 0.019 0.019 0.023 0.023 0.023 0.023 0.004 0.004 0.004 0.004 0.003 0.003 0.003 0.003 0.003 0.003 0.003 0.003 0.003 0.003 0.003 0.003 0.004 0.004 0.004 0.004 0.005 0.005 0.005 0.005 0.004 0.004 0.005 0.005 0.006 0.006 0.003 0.003 0.003 0.003 0.001 0.000 0.001 0.001 0.001 0.001 0.001 0.001 0.001 0.001 0.003 0.003 0.004 0.004 0.006 0.006 0.009 0.009 0.005 0.005 0.005 0.005 0.005 0.005 0.005 0.005 0.005 0.005 0.004 0.004 0.004 0.004 0.005 0.005 0.005 0.005 0.008 0.008 0.008 0.008 0.008 0.008 0.008 0.008 0.004 0.004 0.004 0.004 0.003 0.003 0.003 0.003 0.003 0.003 0.003 0.003 0.005 0.005 0.005 0.005 0.009 0.009 0.009 0.009 0.009 0.009 0.009 0.009 0.014 0.014 0.014 0.014 0.014 0.014 0.014 0.014 0.048 0.048 0.048 0.048 0.048 0.048 0.048 0.048 0.023 0.023 0.023 0.023 0.023 0.023 0.023 0.023 0.066 0.066 0.066 0.066 0.066 0.066 0.066 0.066 
0.005 0.005 0.005 0.005 0.005 0.005 0.005 0.005 0.010 0.010 0.010 0.010 0.010 0.010 0.010 0.010 0.046 0.046 0.046 0.046 0.046 0.046 0.046 0.046 0.042 0.042 0.042 0.042 0.042 0.042 0.042 0.042 0.003 0.003 0.003 0.003 0.003 0.003 0.003 0.003 0.010 0.010 0.010 0.010 0.021 0.021 0.021 0.021 0.019 0.019 0.019 0.019 0.023 0.023 0.023 0.023 0.004 0.004 0.004 0.004 0.003 0.003 0.003 0.003 0.003 0.003 0.003 0.003 0.003 0.003 0.003 0.003 0.004 0.004 0.004 0.004 0.005 0.005 0.005 0.005 0.004 0.004 0.005 0.005 0.006 0.006 0.003 0.003 0.003 0.003 0.001 0.000 0.001 0.001 0.001 0.001 0.001 0.001 0.001 0.001 0.003 0.003 0.004 0.004 0.006 0.006 0.009 0.009 0.005 0.005 0.005 0.005 0.005 0.005 0.005 0.005 0.005 0.005 0.004 0.004 0.004 0.004 0.005 0.005 0.005 0.005 0.008 0.008 0.008 0.008 0.008 0.008 0.008 0.008 0.004 0.004 0.004 0.004 0.003 0.003 0.003 0.003 0.003 0.003 0.003 0.003 0.005 0.005 0.005 0.005 0.009 0.009 0.009 0.009 0.009 0.009 0.009 0.009 0.014 0.014 0.014 0.014 0.014 0.014 0.014 0.014 0.048 0.048 0.048 0.048 0.048 0.048 0.048 0.048 0.023 0.023 0.023 0.023 0.023 0.023 0.023 0.023 0.066 0.066 0.066 0.066 0.066 0.066 0.066 0.066 
0.005 0.005 0.005 0.005 0.005 0.005 0.005 0.005 0.010 0.010 0.010 0.010 0.010 0.010 0.010 0.010 0.046 0.046 0.046 0.046 0.046 0.046 0.046 0.046 0.042 0.042 0.042 0.042 0.042 0.042 0.042 0.042 0.003 0.003 0.003 0.003 0.003 0.003 0.003 0.003 0.010 0.010 0.010 0.010 0.021 0.021 0.021 0.021 0.019 0.019 0.019 0.019 0.023 0.023 0.023 0.023 0.004 0.004 0.004 0.004 0.003 0.003 0.003 0.003 0.003 0.003 0.003 0.003 0.003 0.003 0.003 0.003 0.004 0.004 0.004 0.004 0.005 0.005 0.005 0.005 0.004 0.004 0.005 0.005 0.006 0.006 0.003 0.003 0.003 0.003 0.001 0.000 0.001 0.001 0.001 0.001 0.001 0.001 0.001 0.001 0.003 0.003 0.004 0.004 0.006 0.006 0.009 0.009 0.005 0.005 0.005 0.005 0.005 0.005 0.005 0.005 0.005 0.005 0.004 0.004 0.004 0.004 0.005 0.005 0.005 0.005 0.008 0.008 0.008 0.008 0.008 0.008 0.008 0.008 0.004 0.004 0.004 0.004 0.003 0.003 0.003 0.003 0.003 0.003 0.003 0.003 0.005 0.005 0.005 0.005 0.009 0.009 0.009 0.009 0.009 0.009 0.009 0.009 0.014 0.014 0.014 0.014 0.014 0.014 0.014 0.014 0.048 0.048 0.048 0.048 0.048 0.048 0.048 0.048 0.023 0.023 0.023 0.023 0.023 0.023 0.023 0.023 0.066 0.066 0.066 0.066 0.066 0.066 0.066 0.066 
0.005 0.005 0.005 0.005 0.005 0.005 0.005 0.005 0.010 0.010 0.010 0.010 0.010 0.010 0.010 0.010 0.046 0.046 0.046 0.046 0.046 0.046 0.046 0.046 0.042 0.042 0.042 0.042 0.042 0.042 0.042 0.042 0.003 0.003 0.003 0.003 0.003 0.003 0.003 0.003 0.010 0.010 0.010 0.010 0.021 0.021 0.021 0.021 0.019 0.019 0.019 0.019 0.023 0.023 0.023 0.023 0.004 0.004 0.004 0.004 0.003 0.003 0.003 0.003 0.003 0.003 0.003 0.003 0.003 0.003 0.003 0.003 0.004 0.004 0.004 0.004 0.005 0.005 0.005 0.005 0.004 0.004 0.005 0.005 0.006 0.006 0.003 0.003 0.003 0.003 0.001 0.000 0.001 0.001 0.001 0.001 0.001 0.001 0.001 0.001 0.003 0.003 0.004 0.004 0.006 0.006 0.009 0.009 0.005 0.005 0.005 0.005 0.005 0.005 0.005 0.005 0.005 0.005 0.004 0.004 0.004 0.004 0.005 0.005 0.005 0.005 0.008 0.008 0.008 0.008 0.008 0.008 0.008 0.008 0.004 0.004 0.004 0.004 0.003 0.003 0.003 0.003 0.003 0.003 0.003 0.003 0.005 0.005 0.005 0.005 0.009 0.009 0.009 0.009 0.009 0.009 0.009 0.009 0.014 0.014 0.014 0.014 0.014 0.014 0.014 0.014 0.048 0.048 0.048 0.048 0.048 0.048 0.048 0.048 0.023 0.023 0.023 0.023 0.023 0.023 0.023 0.023 0.066 0.066 0.066 0.066 0.066 0.066 0.066 0.066 
0.005 0.005 0.005 0.005 0.005 0.005 0.005 0.005 0.010 0.010 0.010 0.010 0.010 0.010 0.010 0.010 0.046 0.046 0.046 0.046 0.046 0.046 0.046 0.046 0.042 0.042 0.042 0.042 0.042 0.042 0.042 0.042 0.003 0.003 0.003 0.003 0.003 0.003 0.003 0.003 0.010 0.010 0.010 0.010 0.021 0.021 0.021 0.021 0.019 0.019 0.019 0.019 0.023 0.023 0.023 0.023 0.004 0.004 0.004 0.004 0.003 0.003 0.003 0.003 0.003 0.003 0.003 0.003 0.003 0.003 0.003 0.003 0.004 0.004 0.004 0.004 0.005 0.005 0.005 0.005 0.004 0.004 0.005 0.005 0.006 0.006 0.003 0.003 0.003 0.003 0.001 0.000 0.001 0.001 0.001 0.001 0.001 0.001 0.001 0.001 0.003 0.003 0.004 0.004 0.006 0.006 0.009 0.009 0.005 0.005 0.005 0.005 0.005 0.005 0.005 0.005 0.005 0.005 0.004 0.004 0.004 0.004 0.005 0.005 0.005 0.005 0.008 0.008 0.008 0.008 0.008 0.008 0.008 0.008 0.004 0.004 0.004 0.004 0.003 0.003 0.003 0.003 0.003 0.003 0.003 0.003 0.005 0.005 0.005 0.005 0.009 0.009 0.009 0.009 0.009 0.009 0.009 0.009 0.014 0.014 0.014 0.014 0.014 0.014 0.014 0.014 0.048 0.048 0.048 0.048 0.048 0.048 0.048 0.048 0.023 0.023 0.023 0.023 0.023 0.023 0.023 0.023 0.066 0.066 0.066 0.066 0.066 0.066 0.066 0.066 
0.005 0.005 0.005 0.005 0.005 0.005 0.005 0.005 0.010 0.010 0.010 0.010 0.010 0.010 0.010 0.010 0.046 0.046 0.046 0.046 0.046 0.046 0.046 0.046 0.042 0.042 0.042 0.042 0.042 0.042 0.042 0.042 0.003 0.003 0.003 0.003 0.003 0.003 0.003 0.003 0.010 0.010 0.010 0.010 0.021 0.021 0.021 0.021 0.019 0.019 0.019 0.019 0.023 0.023 0.023 0.023 0.004 0.004 0.004 0.004 0.003 0.003 0.003 0.003 0.003 0.003 0.003 0.003 0.003 0.003 0.003 0.003 0.004 0.004 0.004 0.004 0.005 0.005 0.005 0.005 0.004 0.004 0.005 0.005 0.006 0.006 0.003 0.003 0.003 0.003 0.001 0.000 0.001 0.001 0.001 0.001 0.001 0.001 0.001 0.001 0.003 0.003 0.004 0.004 0.006 0.006 0.009 0.009 0.005 0.005 0.005 0.005 0.005 0.005 0.005 0.005 0.005 0.005 0.004 0.004 0.004 0.004 0.005 0.005 0.005 0.005 0.008 0.008 0.008 0.008 0.008 0.008 0.008 0.008 0.004 0.004 0.004 0.004 0.003 0.003 0.003 0.003 0.003 0.003 0.003 0.003 0.005 0.005 0.005 0.005 0.009 0.009 0.009 0.009 0.009 0.009 0.009 0.009 0.014 0.014 0.014 0.014 0.014 0.014 0.014 0.014 0.048 0.048 0.048 0.048 0.048 0.048 0.048 0.048 0.023 0.023 0.023 0.023 0.023 0.023 0.023 0.023 0.066 0.066 0.066 0.066 0.066 0.066 0.066 0.066 
0.005 0.005 0.005 0.005 0.005 0.005 0.005 0.005 0.010 0.010 0.010 0.010 0.010 0.010 0.010 0.010 0.046 0.046 0.046 0.046 0.046 0.046 0.046 0.046 0.042 0.042 0.042 0.042 0.042 0.042 0.042 0.042 0.003 0.003 0.003 0.003 0.003 0.003 0.003 0.003 0.010 0.010 0.010 0.010 0.021 0.021 0.021 0.021 0.019 0.019 0.019 0.019 0.023 0.023 0.023 0.023 0.004 0.004 0.004 0.004 0.003 0.003 0.003 0.003 0.003 0.003 0.003 0.003 0.003 0.003 0.003 0.003 0.004 0.004 0.004 0.004 0.005 0.005 0.005 0.005 0.004 0.004 0.005 0.005 0.006 0.006 0.003 0.003 0.003 0.003 0.001 0.000 0.001 0.001 0.001 0.001 0.001 0.001 0.001 0.001 0.003 0.003 0.004 0.004 0.006 0.006 0.009 0.009 0.005 0.005 0.005 0.005 0.005 0.005 0.005 0.005 0.005 0.005 0.004 0.004 0.004 0.004 0.005 0.005 0.005 0.005 0.008 0.008 0.008 0.008 0.008 0.008 0.008 0.008 0.004 0.004 0.004 0.004 0.003 0.003 0.003 0.003 0.003 0.003 0.003 0.003 0.005 0.005 0.005 0.005 0.009 0.009 0.009 0.009 0.009 0.009 0.009 0.009 0.014 0.014 0.014 0.014 0.014 0.014 0.014 0.014 0.048 0.048 0.048 0.048 0.048 0.048 0.048 0.048 0.023 0.023 0.023 0.023 0.023 0.023 0.023 0.023 0.066 0.066 0.066 0.066 0.066 0.066 0.066 0.066 
0.005 0.005 0.005 0.005 0.005 0.005 0.005 0.005 0.010 0.010 0.010 0.010 0.010 0.010 0.010 0.010 0.046 0.046 0.046 0.046 0.046 0.046 0.046 0.046 0.042 0.042 0.042 0.042 0.042 0.042 0.042 0.042 0.003 0.003 0.003 0.003 0.003 0.003 0.003 0.003 0.010 0.010 0.010 0.010 0.021 0.021 0.021 0.021 0.019 0.019 0.019 0.019 0.023 0.023 0.023 0.023 0.004 0.004 0.004 0.004 0.003 0.003 0.003 0.003 0.003 0.003 0.003 0.003 0.003 0.003 0.003 0.003 0.004 0.004 0.004 0.004 0.005 0.005 0.005 0.005 0.004 0.004 0.005 0.005 0.006 0.006 0.003 0.003 0.003 0.003 0.001 0.000 0.001 0.001 0.001 0.001 0.001 0.001 0.001 0.001 0.003 0.003 0.004 0.004 0.006 0.006 0.009 0.009 0.005 0.005 0.005 0.005 0.005 0.005 0.005 0.005 0.005 0.005 0.004 0.004 0.004 0.004 0.005 0.005 0.005 0.005 0.008 0.008 0.008 0.008 0.008 0.008 0.008 0.008 0.004 0.004 0.004 0.004 0.003 0.003 0.003 0.003 0.003 0.003 0.003 0.003 0.005 0.005 0.005 0.005 0.009 0.009 0.009 0.009 0.009 0.009 0.009 0.009 0.014 0.014 0.014 0.014 0.014 0.014 0.014 0.014 0.048 0.048 0.048 0.048 0.048 0.048 0.048 0.048 0.023 0.023 0.023 0.023 0.023 0.023 0.023 0.023 0.066 0.066 0.066 0.066 0.066 0.066 0.066 0.066 
0.026 0.026 0.026 0.026 0.026 0.026 0.026 0.026 0.005 0.005 0.005 0.005 0.005 0.005 0.005 0.005 0.005 0.005 0.005 0.005 0.005 0.005 0.005 0.005 0.007 0.007 0.007 0.007 0.007 0.007 0.007 0.007 0.003 0.003 0.003 0.003 0.003 0.003 0.003 0.003 0.008 0.008 0.008 0.008 0.010 0.010 0.010 0.010 0.008 0.008 0.008 0.008 0.013 0.013 0.013 0.013 1.941 1.941 1.941 1.941 0.026 0.026 0.026 0.026 0.005 0.005 0.005 0.005 0.001 0.001 0.001 0.001 0.002 0.002 0.002 0.002 0.002 0.002 0.002 0.002 0.000 0.000 0.002 0.002 0.003 0.003 0.003 0.003 0.002 0.002 0.000 0.000 0.000 0.000 0.000 0.000 0.000 0.000 0.000 0.000 0.002 0.002 0.002 0.002 0.003 0.003 0.004 0.004 0.003 0.003 0.003 0.003 0.003 0.003 0.002 0.002 0.002 0.002 0.004 0.004 0.004 0.004 0.006 0.006 0.006 0.006 0.010 0.010 0.010 0.010 0.005 0.005 0.005 0.005 0.003 0.003 0.003 0.003 0.002 0.002 0.002 0.002 0.001 0.001 0.001 0.001 0.002 0.002 0.002 0.002 0.004 0.004 0.004 0.004 0.004 0.004 0.004 0.004 0.009 0.009 0.009 0.009 0.009 0.009 0.009 0.009 0.044 0.044 0.044 0.044 0.044 0.044 0.044 0.044 0.002 0.002 0.002 0.002 0.002 0.002 0.002 0.002 0.022 0.022 0.022 0.022 0.022 0.022 0.022 0.022 
0.026 0.026 0.026 0.026 0.026 0.026 0.026 0.026 0.005 0.005 0.005 0.005 0.005 0.005 0.005 0.005 0.005 0.005 0.005 0.005 0.005 0.005 0.005 0.005 0.007 0.007 0.007 0.007 0.007 0.007 0.007 0.007 0.003 0.003 0.003 0.003 0.003 0.003 0.003 0.003 0.008 0.008 0.008 0.008 0.010 0.010 0.010 0.010 0.008 0.008 0.008 0.008 0.013 0.013 0.013 0.013 1.941 1.941 1.941 1.941 0.026 0.026 0.026 0.026 0.005 0.005 0.005 0.005 0.001 0.001 0.001 0.001 0.002 0.002 0.002 0.002 0.002 0.002 0.002 0.002 0.000 0.000 0.002 0.002 0.003 0.003 0.003 0.003 0.002 0.002 0.000 0.000 0.000 0.000 0.000 0.000 0.000 0.000 0.000 0.000 0.002 0.002 0.002 0.002 0.003 0.003 0.004 0.004 0.003 0.003 0.003 0.003 0.003 0.003 0.002 0.002 0.002 0.002 0.004 0.004 0.004 0.004 0.006 0.006 0.006 0.006 0.010 0.010 0.010 0.010 0.005 0.005 0.005 0.005 0.003 0.003 0.003 0.003 0.002 0.002 0.002 0.002 0.001 0.001 0.001 0.001 0.002 0.002 0.002 0.002 0.004 0.004 0.004 0.004 0.004 0.004 0.004 0.004 0.009 0.009 0.009 0.009 0.009 0.009 0.009 0.009 0.044 0.044 0.044 0.044 0.044 0.044 0.044 0.044 0.002 0.002 0.002 0.002 0.002 0.002 0.002 0.002 0.022 0.022 0.022 0.022 0.022 0.022 0.022 0.022 
0.026 0.026 0.026 0.026 0.026 0.026 0.026 0.026 0.005 0.005 0.005 0.005 0.005 0.005 0.005 0.005 0.005 0.005 0.005 0.005 0.005 0.005 0.005 0.005 0.007 0.007 0.007 0.007 0.007 0.007 0.007 0.007 0.003 0.003 0.003 0.003 0.003 0.003 0.003 0.003 0.008 0.008 0.008 0.008 0.010 0.010 0.010 0.010 0.008 0.008 0.008 0.008 0.013 0.013 0.013 0.013 1.941 1.941 1.941 1.941 0.026 0.026 0.026 0.026 0.005 0.005 0.005 0.005 0.001 0.001 0.001 0.001 0.002 0.002 0.002 0.002 0.002 0.002 0.002 0.002 0.000 0.000 0.002 0.002 0.003 0.003 0.003 0.003 0.002 0.002 0.000 0.000 0.000 0.000 0.000 0.000 0.000 0.000 0.000 0.000 0.002 0.002 0.002 0.002 0.003 0.003 0.004 0.004 0.003 0.003 0.003 0.003 0.003 0.003 0.002 0.002 0.002 0.002 0.004 0.004 0.004 0.004 0.006 0.006 0.006 0.006 0.010 0.010 0.010 0.010 0.005 0.005 0.005 0.005 0.003 0.003 0.003 0.003 0.002 0.002 0.002 0.002 0.001 0.001 0.001 0.001 0.002 0.002 0.002 0.002 0.004 0.004 0.004 0.004 0.004 0.004 0.004 0.004 0.009 0.009 0.009 0.009 0.009 0.009 0.009 0.009 0.044 0.044 0.044 0.044 0.044 0.044 0.044 0.044 0.002 0.002 0.002 0.002 0.002 0.002 0.002 0.002 0.022 0.022 0.022 0.022 0.022 0.022 0.022 0.022 
0.026 0.026 0.026 0.026 0.026 0.026 0.026 0.026 0.005 0.005 0.005 0.005 0.005 0.005 0.005 0.005 0.005 0.005 0.005 0.005 0.005 0.005 0.005 0.005 0.007 0.007 0.007 0.007 0.007 0.007 0.007 0.007 0.003 0.003 0.003 0.003 0.003 0.003 0.003 0.003 0.008 0.008 0.008 0.008 0.010 0.010 0.010 0.010 0.008 0.008 0.008 0.008 0.013 0.013 0.013 0.013 1.941 1.941 1.941 1.941 0.026 0.026 0.026 0.026 0.005 0.005 0.005 0.005 0.001 0.001 0.001 0.001 0.002 0.002 0.002 0.002 0.002 0.002 0.002 0.002 0.000 0.000 0.002 0.002 0.003 0.003 0.003 0.003 0.002 0.002 0.000 0.000 0.000 0.000 0.000 0.000 0.000 0.000 0.000 0.000 0.002 0.002 0.002 0.002 0.003 0.003 0.004 0.004 0.003 0.003 0.003 0.003 0.003 0.003 0.002 0.002 0.002 0.002 0.004 0.004 0.004 0.004 0.006 0.006 0.006 0.006 0.010 0.010 0.010 0.010 0.005 0.005 0.005 0.005 0.003 0.003 0.003 0.003 0.002 0.002 0.002 0.002 0.001 0.001 0.001 0.001 0.002 0.002 0.002 0.002 0.004 0.004 0.004 0.004 0.004 0.004 0.004 0.004 0.009 0.009 0.009 0.009 0.009 0.009 0.009 0.009 0.044 0.044 0.044 0.044 0.044 0.044 0.044 0.044 0.002 0.002 0.002 0.002 0.002 0.002 0.002 0.002 0.022 0.022 0.022 0.022 0.022 0.022 0.022 0.022 
0.026 0.026 0.026 0.026 0.026 0.026 0.026 0.026 0.005 0.005 0.005 0.005 0.005 0.005 0.005 0.005 0.005 0.005 0.005 0.005 0.005 0.005 0.005 0.005 0.007 0.007 0.007 0.007 0.007 0.007 0.007 0.007 0.003 0.003 0.003 0.003 0.003 0.003 0.003 0.003 0.008 0.008 0.008 0.008 0.010 0.010 0.010 0.010 0.008 0.008 0.008 0.008 0.013 0.013 0.013 0.013 1.941 1.941 1.941 1.941 0.026 0.026 0.026 0.026 0.005 0.005 0.005 0.005 0.001 0.001 0.001 0.001 0.002 0.002 0.002 0.002 0.002 0.002 0.002 0.002 0.000 0.000 0.002 0.002 0.003 0.003 0.003 0.003 0.002 0.002 0.000 0.000 0.000 0.000 0.000 0.000 0.000 0.000 0.000 0.000 0.002 0.002 0.002 0.002 0.003 0.003 0.004 0.004 0.003 0.003 0.003 0.003 0.003 0.003 0.002 0.002 0.002 0.002 0.004 0.004 0.004 0.004 0.006 0.006 0.006 0.006 0.010 0.010 0.010 0.010 0.005 0.005 0.005 0.005 0.003 0.003 0.003 0.003 0.002 0.002 0.002 0.002 0.001 0.001 0.001 0.001 0.002 0.002 0.002 0.002 0.004 0.004 0.004 0.004 0.004 0.004 0.004 0.004 0.009 0.009 0.009 0.009 0.009 0.009 0.009 0.009 0.044 0.044 0.044 0.044 0.044 0.044 0.044 0.044 0.002 0.002 0.002 0.002 0.002 0.002 0.002 0.002 0.022 0.022 0.022 0.022 0.022 0.022 0.022 0.022 
0.026 0.026 0.026 0.026 0.026 0.026 0.026 0.026 0.005 0.005 0.005 0.005 0.005 0.005 0.005 0.005 0.005 0.005 0.005 0.005 0.005 0.005 0.005 0.005 0.007 0.007 0.007 0.007 0.007 0.007 0.007 0.007 0.003 0.003 0.003 0.003 0.003 0.003 0.003 0.003 0.008 0.008 0.008 0.008 0.010 0.010 0.010 0.010 0.008 0.008 0.008 0.008 0.013 0.013 0.013 0.013 1.941 1.941 1.941 1.941 0.026 0.026 0.026 0.026 0.005 0.005 0.005 0.005 0.001 0.001 0.001 0.001 0.002 0.002 0.002 0.002 0.002 0.002 0.002 0.002 0.000 0.000 0.002 0.002 0.003 0.003 0.003 0.003 0.002 0.002 0.000 0.000 0.000 0.000 0.000 0.000 0.000 0.000 0.000 0.000 0.002 0.002 0.002 0.002 0.003 0.003 0.004 0.004 0.003 0.003 0.003 0.003 0.003 0.003 0.002 0.002 0.002 0.002 0.004 0.004 0.004 0.004 0.006 0.006 0.006 0.006 0.010 0.010 0.010 0.010 0.005 0.005 0.005 0.005 0.003 0.003 0.003 0.003 0.002 0.002 0.002 0.002 0.001 0.001 0.001 0.001 0.002 0.002 0.002 0.002 0.004 0.004 0.004 0.004 0.004 0.004 0.004 0.004 0.009 0.009 0.009 0.009 0.009 0.009 0.009 0.009 0.044 0.044 0.044 0.044 0.044 0.044 0.044 0.044 0.002 0.002 0.002 0.002 0.002 0.002 0.002 0.002 0.022 0.022 0.022 0.022 0.022 0.022 0.022 0.022 
0.026 0.026 0.026 0.026 0.026 0.026 0.026 0.026 0.005 0.005 0.005 0.005 0.005 0.005 0.005 0.005 0.005 0.005 0.005 0.005 0.005 0.005 0.005 0.005 0.007 0.007 0.007 0.007 0.007 0.007 0.007 0.007 0.003 0.003 0.003 0.003 0.003 0.003 0.003 0.003 0.008 0.008 0.008 0.008 0.010 0.010 0.010 0.010 0.008 0.008 0.008 0.008 0.013 0.013 0.013 0.013 1.941 1.941 1.941 1.941 0.026 0.026 0.026 0.026 0.005 0.005 0.005 0.005 0.001 0.001 0.001 0.001 0.002 0.002 0.002 0.002 0.002 0.002 0.002 0.002 0.000 0.000 0.002 0.002 0.003 0.003 0.003 0.003 0.002 0.002 0.000 0.000 0.000 0.000 0.000 0.000 0.000 0.000 0.000 0.000 0.002 0.002 0.002 0.002 0.003 0.003 0.004 0.004 0.003 0.003 0.003 0.003 0.003 0.003 0.002 0.002 0.002 0.002 0.004 0.004 0.004 0.004 0.006 0.006 0.006 0.006 0.010 0.010 0.010 0.010 0.005 0.005 0.005 0.005 0.003 0.003 0.003 0.003 0.002 0.002 0.002 0.002 0.001 0.001 0.001 0.001 0.002 0.002 0.002 0.002 0.004 0.004 0.004 0.004 0.004 0.004 0.004 0.004 0.009 0.009 0.009 0.009 0.009 0.009 0.009 0.009 0.044 0.044 0.044 0.044 0.044 0.044 0.044 0.044 0.002 0.002 0.002 0.002 0.002 0.002 0.002 0.002 0.022 0.022 0.022 0.022 0.022 0.022 0.022 0.022 
0.026 0.026 0.026 0.026 0.026 0.026 0.026 0.026 0.005 0.005 0.005 0.005 0.005 0.005 0.005 0.005 0.005 0.005 0.005 0.005 0.005 0.005 0.005 0.005 0.007 0.007 0.007 0.007 0.007 0.007 0.007 0.007 0.003 0.003 0.003 0.003 0.003 0.003 0.003 0.003 0.008 0.008 0.008 0.008 0.010 0.010 0.010 0.010 0.008 0.008 0.008 0.008 0.013 0.013 0.013 0.013 1.941 1.941 1.941 1.941 0.026 0.026 0.026 0.026 0.005 0.005 0.005 0.005 0.001 0.001 0.001 0.001 0.002 0.002 0.002 0.002 0.002 0.002 0.002 0.002 0.000 0.000 0.002 0.002 0.003 0.003 0.003 0.003 0.002 0.002 0.000 0.000 0.000 0.000 0.000 0.000 0.000 0.000 0.000 0.000 0.002 0.002 0.002 0.002 0.003 0.003 0.004 0.004 0.003 0.003 0.003 0.003 0.003 0.003 0.002 0.002 0.002 0.002 0.004 0.004 0.004 0.004 0.006 0.006 0.006 0.006 0.010 0.010 0.010 0.010 0.005 0.005 0.005 0.005 0.003 0.003 0.003 0.003 0.002 0.002 0.002 0.002 0.001 0.001 0.001 0.001 0.002 0.002 0.002 0.002 0.004 0.004 0.004 0.004 0.004 0.004 0.004 0.004 0.009 0.009 0.009 0.009 0.009 0.009 0.009 0.009 0.044 0.044 0.044 0.044 0.044 0.044 0.044 0.044 0.002 0.002 0.002 0.002 0.002 0.002 0.002 0.002 0.022 0.022 0.022 0.022 0.022 0.022 0.022 0.022 
0.388 0.388 0.388 0.388 0.388 0.388 0.388 0.388 0.004 0.004 0.004 0.004 0.004 0.004 0.004 0.004 0.014 0.014 0.014 0.014 0.014 0.014 0.014 0.014 1.218 1.218 1.218 1.218 1.218 1.218 1.218 1.218 0.021 0.021 0.021 0.021 0.021 0.021 0.021 0.021 0.013 0.013 0.013 0.013 0.007 0.007 0.007 0.007 0.004 0.004 0.004 0.004 0.005 0.005 0.005 0.005 0.008 0.008 0.008 0.008 0.005 0.005 0.005 0.005 0.006 0.006 0.006 0.006 0.005 0.005 0.005 0.005 0.008 0.008 0.008 0.008 0.015 0.015 0.015 0.015 0.024 0.024 0.020 0.020 0.010 0.010 0.004 0.004 0.001 0.001 0.000 0.000 0.000 0.000 0.000 0.000 0.000 0.000 0.000 0.000 0.000 0.000 0.001 0.001 0.001 0.001 0.003 0.003 0.002 0.002 0.003 0.003 0.003 0.003 0.003 0.003 0.003 0.003 0.003 0.003 0.003 0.003 0.004 0.004 0.004 0.004 0.005 0.005 0.005 0.005 0.003 0.003 0.003 0.003 0.003 0.003 0.003 0.003 0.003 0.003 0.003 0.003 0.002 0.002 0.002 0.002 0.003 0.003 0.003 0.003 0.004 0.004 0.004 0.004 0.004 0.004 0.004 0.004 0.004 0.004 0.004 0.004 0.004 0.004 0.004 0.004 0.005 0.005 0.005 0.005 0.005 0.005 0.005 0.005 0.005 0.005 0.005 0.005 0.005 0.005 0.005 0.005 0.009 0.009 0.009 0.009 0.009 0.009 0.009 0.009 
0.388 0.388 0.388 0.388 0.388 0.388 0.388 0.388 0.004 0.004 0.004 0.004 0.004 0.004 0.004 0.004 0.014 0.014 0.014 0.014 0.014 0.014 0.014 0.014 1.218 1.218 1.218 1.218 1.218 1.218 1.218 1.218 0.021 0.021 0.021 0.021 0.021 0.021 0.021 0.021 0.013 0.013 0.013 0.013 0.007 0.007 0.007 0.007 0.004 0.004 0.004 0.004 0.005 0.005 0.005 0.005 0.008 0.008 0.008 0.008 0.005 0.005 0.005 0.005 0.006 0.006 0.006 0.006 0.005 0.005 0.005 0.005 0.008 0.008 0.008 0.008 0.015 0.015 0.015 0.015 0.024 0.024 0.020 0.020 0.010 0.010 0.004 0.004 0.001 0.001 0.000 0.000 0.000 0.000 0.000 0.000 0.000 0.000 0.000 0.000 0.000 0.000 0.001 0.001 0.001 0.001 0.003 0.003 0.002 0.002 0.003 0.003 0.003 0.003 0.003 0.003 0.003 0.003 0.003 0.003 0.003 0.003 0.004 0.004 0.004 0.004 0.005 0.005 0.005 0.005 0.003 0.003 0.003 0.003 0.003 0.003 0.003 0.003 0.003 0.003 0.003 0.003 0.002 0.002 0.002 0.002 0.003 0.003 0.003 0.003 0.004 0.004 0.004 0.004 0.004 0.004 0.004 0.004 0.004 0.004 0.004 0.004 0.004 0.004 0.004 0.004 0.005 0.005 0.005 0.005 0.005 0.005 0.005 0.005 0.005 0.005 0.005 0.005 0.005 0.005 0.005 0.005 0.009 0.009 0.009 0.009 0.009 0.009 0.009 0.009 
0.388 0.388 0.388 0.388 0.388 0.388 0.388 0.388 0.004 0.004 0.004 0.004 0.004 0.004 0.004 0.004 0.014 0.014 0.014 0.014 0.014 0.014 0.014 0.014 1.218 1.218 1.218 1.218 1.218 1.218 1.218 1.218 0.021 0.021 0.021 0.021 0.021 0.021 0.021 0.021 0.013 0.013 0.013 0.013 0.007 0.007 0.007 0.007 0.004 0.004 0.004 0.004 0.005 0.005 0.005 0.005 0.008 0.008 0.008 0.008 0.005 0.005 0.005 0.005 0.006 0.006 0.006 0.006 0.005 0.005 0.005 0.005 0.008 0.008 0.008 0.008 0.015 0.015 0.015 0.015 0.024 0.024 0.020 0.020 0.010 0.010 0.004 0.004 0.001 0.001 0.000 0.000 0.000 0.000 0.000 0.000 0.000 0.000 0.000 0.000 0.000 0.000 0.001 0.001 0.001 0.001 0.003 0.003 0.002 0.002 0.003 0.003 0.003 0.003 0.003 0.003 0.003 0.003 0.003 0.003 0.003 0.003 0.004 0.004 0.004 0.004 0.005 0.005 0.005 0.005 0.003 0.003 0.003 0.003 0.003 0.003 0.003 0.003 0.003 0.003 0.003 0.003 0.002 0.002 0.002 0.002 0.003 0.003 0.003 0.003 0.004 0.004 0.004 0.004 0.004 0.004 0.004 0.004 0.004 0.004 0.004 0.004 0.004 0.004 0.004 0.004 0.005 0.005 0.005 0.005 0.005 0.005 0.005 0.005 0.005 0.005 0.005 0.005 0.005 0.005 0.005 0.005 0.009 0.009 0.009 0.009 0.009 0.009 0.009 0.009 
0.388 0.388 0.388 0.388 0.388 0.388 0.388 0.388 0.004 0.004 0.004 0.004 0.004 0.004 0.004 0.004 0.014 0.014 0.014 0.014 0.014 0.014 0.014 0.014 1.218 1.218 1.218 1.218 1.218 1.218 1.218 1.218 0.021 0.021 0.021 0.021 0.021 0.021 0.021 0.021 0.013 0.013 0.013 0.013 0.007 0.007 0.007 0.007 0.004 0.004 0.004 0.004 0.005 0.005 0.005 0.005 0.008 0.008 0.008 0.008 0.005 0.005 0.005 0.005 0.006 0.006 0.006 0.006 0.005 0.005 0.005 0.005 0.008 0.008 0.008 0.008 0.015 0.015 0.015 0.015 0.024 0.024 0.020 0.020 0.010 0.010 0.004 0.004 0.001 0.001 0.000 0.000 0.000 0.000 0.000 0.000 0.000 0.000 0.000 0.000 0.000 0.000 0.001 0.001 0.001 0.001 0.003 0.003 0.002 0.002 0.003 0.003 0.003 0.003 0.003 0.003 0.003 0.003 0.003 0.003 0.003 0.003 0.004 0.004 0.004 0.004 0.005 0.005 0.005 0.005 0.003 0.003 0.003 0.003 0.003 0.003 0.003 0.003 0.003 0.003 0.003 0.003 0.002 0.002 0.002 0.002 0.003 0.003 0.003 0.003 0.004 0.004 0.004 0.004 0.004 0.004 0.004 0.004 0.004 0.004 0.004 0.004 0.004 0.004 0.004 0.004 0.005 0.005 0.005 0.005 0.005 0.005 0.005 0.005 0.005 0.005 0.005 0.005 0.005 0.005 0.005 0.005 0.009 0.009 0.009 0.009 0.009 0.009 0.009 0.009 
0.388 0.388 0.388 0.388 0.388 0.388 0.388 0.388 0.004 0.004 0.004 0.004 0.004 0.004 0.004 0.004 0.014 0.014 0.014 0.014 0.014 0.014 0.014 0.014 1.218 1.218 1.218 1.218 1.218 1.218 1.218 1.218 0.021 0.021 0.021 0.021 0.021 0.021 0.021 0.021 0.013 0.013 0.013 0.013 0.007 0.007 0.007 0.007 0.004 0.004 0.004 0.004 0.005 0.005 0.005 0.005 0.008 0.008 0.008 0.008 0.005 0.005 0.005 0.005 0.006 0.006 0.006 0.006 0.005 0.005 0.005 0.005 0.008 0.008 0.008 0.008 0.015 0.015 0.015 0.015 0.024 0.024 0.020 0.020 0.010 0.010 0.004 0.004 0.001 0.001 0.000 0.000 0.000 0.000 0.000 0.000 0.000 0.000 0.000 0.000 0.000 0.000 0.001 0.001 0.001 0.001 0.003 0.003 0.002 0.002 0.003 0.003 0.003 0.003 0.003 0.003 0.003 0.003 0.003 0.003 0.003 0.003 0.004 0.004 0.004 0.004 0.005 0.005 0.005 0.005 0.003 0.003 0.003 0.003 0.003 0.003 0.003 0.003 0.003 0.003 0.003 0.003 0.002 0.002 0.002 0.002 0.003 0.003 0.003 0.003 0.004 0.004 0.004 0.004 0.004 0.004 0.004 0.004 0.004 0.004 0.004 0.004 0.004 0.004 0.004 0.004 0.005 0.005 0.005 0.005 0.005 0.005 0.005 0.005 0.005 0.005 0.005 0.005 0.005 0.005 0.005 0.005 0.009 0.009 0.009 0.009 0.009 0.009 0.009 0.009 
0.388 0.388 0.388 0.388 0.388 0.388 0.388 0.388 0.004 0.004 0.004 0.004 0.004 0.004 0.004 0.004 0.014 0.014 0.014 0.014 0.014 0.014 0.014 0.014 1.218 1.218 1.218 1.218 1.218 1.218 1.218 1.218 0.021 0.021 0.021 0.021 0.021 0.021 0.021 0.021 0.013 0.013 0.013 0.013 0.007 0.007 0.007 0.007 0.004 0.004 0.004 0.004 0.005 0.005 0.005 0.005 0.008 0.008 0.008 0.008 0.005 0.005 0.005 0.005 0.006 0.006 0.006 0.006 0.005 0.005 0.005 0.005 0.008 0.008 0.008 0.008 0.015 0.015 0.015 0.015 0.024 0.024 0.020 0.020 0.010 0.010 0.004 0.004 0.001 0.001 0.000 0.000 0.000 0.000 0.000 0.000 0.000 0.000 0.000 0.000 0.000 0.000 0.001 0.001 0.001 0.001 0.003 0.003 0.002 0.002 0.003 0.003 0.003 0.003 0.003 0.003 0.003 0.003 0.003 0.003 0.003 0.003 0.004 0.004 0.004 0.004 0.005 0.005 0.005 0.005 0.003 0.003 0.003 0.003 0.003 0.003 0.003 0.003 0.003 0.003 0.003 0.003 0.002 0.002 0.002 0.002 0.003 0.003 0.003 0.003 0.004 0.004 0.004 0.004 0.004 0.004 0.004 0.004 0.004 0.004 0.004 0.004 0.004 0.004 0.004 0.004 0.005 0.005 0.005 0.005 0.005 0.005 0.005 0.005 0.005 0.005 0.005 0.005 0.005 0.005 0.005 0.005 0.009 0.009 0.009 0.009 0.009 0.009 0.009 0.009 
0.388 0.388 0.388 0.388 0.388 0.388 0.388 0.388 0.004 0.004 0.004 0.004 0.004 0.004 0.004 0.004 0.014 0.014 0.014 0.014 0.014 0.014 0.014 0.014 1.218 1.218 1.218 1.218 1.218 1.218 1.218 1.218 0.021 0.021 0.021 0.021 0.021 0.021 0.021 0.021 0.013 0.013 0.013 0.013 0.007 0.007 0.007 0.007 0.004 0.004 0.004 0.004 0.005 0.005 0.005 0.005 0.008 0.008 0.008 0.008 0.005 0.005 0.005 0.005 0.006 0.006 0.006 0.006 0.005 0.005 0.005 0.005 0.008 0.008 0.008 0.008 0.015 0.015 0.015 0.015 0.024 0.024 0.020 0.020 0.010 0.010 0.004 0.004 0.001 0.001 0.000 0.000 0.000 0.000 0.000 0.000 0.000 0.000 0.000 0.000 0.000 0.000 0.001 0.001 0.001 0.001 0.003 0.003 0.002 0.002 0.003 0.003 0.003 0.003 0.003 0.003 0.003 0.003 0.003 0.003 0.003 0.003 0.004 0.004 0.004 0.004 0.005 0.005 0.005 0.005 0.003 0.003 0.003 0.003 0.003 0.003 0.003 0.003 0.003 0.003 0.003 0.003 0.002 0.002 0.002 0.002 0.003 0.003 0.003 0.003 0.004 0.004 0.004 0.004 0.004 0.004 0.004 0.004 0.004 0.004 0.004 0.004 0.004 0.004 0.004 0.004 0.005 0.005 0.005 0.005 0.005 0.005 0.005 0.005 0.005 0.005 0.005 0.005 0.005 0.005 0.005 0.005 0.009 0.009 0.009 0.009 0.009 0.009 0.009 0.009 
0.388 0.388 0.388 0.388 0.388 0.388 0.388 0.388 0.004 0.004 0.004 0.004 0.004 0.004 0.004 0.004 0.014 0.014 0.014 0.014 0.014 0.014 0.014 0.014 1.218 1.218 1.218 1.218 1.218 1.218 1.218 1.218 0.021 0.021 0.021 0.021 0.021 0.021 0.021 0.021 0.013 0.013 0.013 0.013 0.007 0.007 0.007 0.007 0.004 0.004 0.004 0.004 0.005 0.005 0.005 0.005 0.008 0.008 0.008 0.008 0.005 0.005 0.005 0.005 0.006 0.006 0.006 0.006 0.005 0.005 0.005 0.005 0.008 0.008 0.008 0.008 0.015 0.015 0.015 0.015 0.024 0.024 0.020 0.020 0.010 0.010 0.004 0.004 0.001 0.001 0.000 0.000 0.000 0.000 0.000 0.000 0.000 0.000 0.000 0.000 0.000 0.000 0.001 0.001 0.001 0.001 0.003 0.003 0.002 0.002 0.003 0.003 0.003 0.003 0.003 0.003 0.003 0.003 0.003 0.003 0.003 0.003 0.004 0.004 0.004 0.004 0.005 0.005 0.005 0.005 0.003 0.003 0.003 0.003 0.003 0.003 0.003 0.003 0.003 0.003 0.003 0.003 0.002 0.002 0.002 0.002 0.003 0.003 0.003 0.003 0.004 0.004 0.004 0.004 0.004 0.004 0.004 0.004 0.004 0.004 0.004 0.004 0.004 0.004 0.004 0.004 0.005 0.005 0.005 0.005 0.005 0.005 0.005 0.005 0.005 0.005 0.005 0.005 0.005 0.005 0.005 0.005 0.009 0.009 0.009 0.009 0.009 0.009 0.009 0.009 
