# Supplementary material for: A Regional Model for Malaria Vector Developmental Habitats Evaluated Using Explicit, Pond-Resolving Surface Hydrology Simulations
Source: PLoS One. 2016 Mar 22;11(3):e0150626. doi: 10.1371/journal.pone.0150626 (PMC4803214; doi:10.1371/journal.pone.0150626)
Supplement: S1 Dataset — These text files are named according to each day using Julian day numbers. (GZ) [file pone.0150626.s001.tar.gz › S1_Dataset/2006/day250.txt]

0.008 0.008 0.008 0.008 0.008 0.008 0.008 0.008 0.034 0.034 0.034 0.034 0.034 0.034 0.034 0.034 0.831 0.831 0.831 0.831 0.831 0.831 0.831 0.831 0.005 0.005 0.005 0.005 0.005 0.005 0.005 0.005 0.002 0.002 0.002 0.002 0.002 0.002 0.002 0.002 0.004 0.004 0.004 0.004 0.002 0.002 0.002 0.002 0.000 0.000 0.000 0.000 0.001 0.001 0.001 0.001 0.002 0.002 0.002 0.002 0.003 0.003 0.003 0.003 1.169 1.169 1.169 1.169 0.904 0.904 0.904 0.904 0.036 0.036 0.036 0.036 0.035 0.035 0.035 0.035 0.021 0.021 0.012 0.012 0.008 0.008 0.006 0.006 0.004 0.004 0.004 0.003 0.001 0.000 0.000 0.000 0.000 0.000 0.000 0.000 0.000 0.000 0.000 0.000 0.000 0.000 0.000 0.000 0.000 0.000 0.001 0.001 0.001 0.001 0.001 0.001 0.001 0.001 0.001 0.001 0.001 0.001 0.003 0.003 0.003 0.003 0.007 0.007 0.007 0.007 0.011 0.011 0.011 0.011 0.028 0.028 0.028 0.028 0.055 0.055 0.055 0.055 0.012 0.012 0.012 0.012 0.002 0.002 0.002 0.002 0.005 0.005 0.005 0.005 0.005 0.005 0.005 0.005 0.004 0.004 0.004 0.004 0.004 0.004 0.004 0.004 0.003 0.003 0.003 0.003 0.003 0.003 0.003 0.003 0.004 0.004 0.004 0.004 0.004 0.004 0.004 0.004 0.001 0.001 0.001 0.001 0.001 0.001 0.001 0.001 
0.008 0.008 0.008 0.008 0.008 0.008 0.008 0.008 0.034 0.034 0.034 0.034 0.034 0.034 0.034 0.034 0.831 0.831 0.831 0.831 0.831 0.831 0.831 0.831 0.005 0.005 0.005 0.005 0.005 0.005 0.005 0.005 0.002 0.002 0.002 0.002 0.002 0.002 0.002 0.002 0.004 0.004 0.004 0.004 0.002 0.002 0.002 0.002 0.000 0.000 0.000 0.000 0.001 0.001 0.001 0.001 0.002 0.002 0.002 0.002 0.003 0.003 0.003 0.003 1.169 1.169 1.169 1.169 0.904 0.904 0.904 0.904 0.036 0.036 0.036 0.036 0.035 0.035 0.035 0.035 0.021 0.021 0.012 0.012 0.008 0.008 0.006 0.006 0.004 0.004 0.004 0.003 0.001 0.000 0.000 0.000 0.000 0.000 0.000 0.000 0.000 0.000 0.000 0.000 0.000 0.000 0.000 0.000 0.000 0.000 0.001 0.001 0.001 0.001 0.001 0.001 0.001 0.001 0.001 0.001 0.001 0.001 0.003 0.003 0.003 0.003 0.007 0.007 0.007 0.007 0.011 0.011 0.011 0.011 0.028 0.028 0.028 0.028 0.055 0.055 0.055 0.055 0.012 0.012 0.012 0.012 0.002 0.002 0.002 0.002 0.005 0.005 0.005 0.005 0.005 0.005 0.005 0.005 0.004 0.004 0.004 0.004 0.004 0.004 0.004 0.004 0.003 0.003 0.003 0.003 0.003 0.003 0.003 0.003 0.004 0.004 0.004 0.004 0.004 0.004 0.004 0.004 0.001 0.001 0.001 0.001 0.001 0.001 0.001 0.001 
0.008 0.008 0.008 0.008 0.008 0.008 0.008 0.008 0.034 0.034 0.034 0.034 0.034 0.034 0.034 0.034 0.831 0.831 0.831 0.831 0.831 0.831 0.831 0.831 0.005 0.005 0.005 0.005 0.005 0.005 0.005 0.005 0.002 0.002 0.002 0.002 0.002 0.002 0.002 0.002 0.004 0.004 0.004 0.004 0.002 0.002 0.002 0.002 0.000 0.000 0.000 0.000 0.001 0.001 0.001 0.001 0.002 0.002 0.002 0.002 0.003 0.003 0.003 0.003 1.169 1.169 1.169 1.169 0.904 0.904 0.904 0.904 0.036 0.036 0.036 0.036 0.035 0.035 0.035 0.035 0.021 0.021 0.012 0.012 0.008 0.008 0.006 0.006 0.004 0.004 0.004 0.003 0.001 0.000 0.000 0.000 0.000 0.000 0.000 0.000 0.000 0.000 0.000 0.000 0.000 0.000 0.000 0.000 0.000 0.000 0.001 0.001 0.001 0.001 0.001 0.001 0.001 0.001 0.001 0.001 0.001 0.001 0.003 0.003 0.003 0.003 0.007 0.007 0.007 0.007 0.011 0.011 0.011 0.011 0.028 0.028 0.028 0.028 0.055 0.055 0.055 0.055 0.012 0.012 0.012 0.012 0.002 0.002 0.002 0.002 0.005 0.005 0.005 0.005 0.005 0.005 0.005 0.005 0.004 0.004 0.004 0.004 0.004 0.004 0.004 0.004 0.003 0.003 0.003 0.003 0.003 0.003 0.003 0.003 0.004 0.004 0.004 0.004 0.004 0.004 0.004 0.004 0.001 0.001 0.001 0.001 0.001 0.001 0.001 0.001 
0.008 0.008 0.008 0.008 0.008 0.008 0.008 0.008 0.034 0.034 0.034 0.034 0.034 0.034 0.034 0.034 0.831 0.831 0.831 0.831 0.831 0.831 0.831 0.831 0.005 0.005 0.005 0.005 0.005 0.005 0.005 0.005 0.002 0.002 0.002 0.002 0.002 0.002 0.002 0.002 0.004 0.004 0.004 0.004 0.002 0.002 0.002 0.002 0.000 0.000 0.000 0.000 0.001 0.001 0.001 0.001 0.002 0.002 0.002 0.002 0.003 0.003 0.003 0.003 1.169 1.169 1.169 1.169 0.904 0.904 0.904 0.904 0.036 0.036 0.036 0.036 0.035 0.035 0.035 0.035 0.021 0.021 0.012 0.012 0.008 0.008 0.006 0.006 0.004 0.004 0.004 0.003 0.001 0.000 0.000 0.000 0.000 0.000 0.000 0.000 0.000 0.000 0.000 0.000 0.000 0.000 0.000 0.000 0.000 0.000 0.001 0.001 0.001 0.001 0.001 0.001 0.001 0.001 0.001 0.001 0.001 0.001 0.003 0.003 0.003 0.003 0.007 0.007 0.007 0.007 0.011 0.011 0.011 0.011 0.028 0.028 0.028 0.028 0.055 0.055 0.055 0.055 0.012 0.012 0.012 0.012 0.002 0.002 0.002 0.002 0.005 0.005 0.005 0.005 0.005 0.005 0.005 0.005 0.004 0.004 0.004 0.004 0.004 0.004 0.004 0.004 0.003 0.003 0.003 0.003 0.003 0.003 0.003 0.003 0.004 0.004 0.004 0.004 0.004 0.004 0.004 0.004 0.001 0.001 0.001 0.001 0.001 0.001 0.001 0.001 
0.008 0.008 0.008 0.008 0.008 0.008 0.008 0.008 0.034 0.034 0.034 0.034 0.034 0.034 0.034 0.034 0.831 0.831 0.831 0.831 0.831 0.831 0.831 0.831 0.005 0.005 0.005 0.005 0.005 0.005 0.005 0.005 0.002 0.002 0.002 0.002 0.002 0.002 0.002 0.002 0.004 0.004 0.004 0.004 0.002 0.002 0.002 0.002 0.000 0.000 0.000 0.000 0.001 0.001 0.001 0.001 0.002 0.002 0.002 0.002 0.003 0.003 0.003 0.003 1.169 1.169 1.169 1.169 0.904 0.904 0.904 0.904 0.036 0.036 0.036 0.036 0.035 0.035 0.035 0.035 0.021 0.021 0.012 0.012 0.008 0.008 0.006 0.006 0.004 0.004 0.004 0.003 0.001 0.000 0.000 0.000 0.000 0.000 0.000 0.000 0.000 0.000 0.000 0.000 0.000 0.000 0.000 0.000 0.000 0.000 0.001 0.001 0.001 0.001 0.001 0.001 0.001 0.001 0.001 0.001 0.001 0.001 0.003 0.003 0.003 0.003 0.007 0.007 0.007 0.007 0.011 0.011 0.011 0.011 0.028 0.028 0.028 0.028 0.055 0.055 0.055 0.055 0.012 0.012 0.012 0.012 0.002 0.002 0.002 0.002 0.005 0.005 0.005 0.005 0.005 0.005 0.005 0.005 0.004 0.004 0.004 0.004 0.004 0.004 0.004 0.004 0.003 0.003 0.003 0.003 0.003 0.003 0.003 0.003 0.004 0.004 0.004 0.004 0.004 0.004 0.004 0.004 0.001 0.001 0.001 0.001 0.001 0.001 0.001 0.001 
0.008 0.008 0.008 0.008 0.008 0.008 0.008 0.008 0.034 0.034 0.034 0.034 0.034 0.034 0.034 0.034 0.831 0.831 0.831 0.831 0.831 0.831 0.831 0.831 0.005 0.005 0.005 0.005 0.005 0.005 0.005 0.005 0.002 0.002 0.002 0.002 0.002 0.002 0.002 0.002 0.004 0.004 0.004 0.004 0.002 0.002 0.002 0.002 0.000 0.000 0.000 0.000 0.001 0.001 0.001 0.001 0.002 0.002 0.002 0.002 0.003 0.003 0.003 0.003 1.169 1.169 1.169 1.169 0.904 0.904 0.904 0.904 0.036 0.036 0.036 0.036 0.035 0.035 0.035 0.035 0.021 0.021 0.012 0.012 0.008 0.008 0.006 0.006 0.004 0.004 0.004 0.003 0.001 0.000 0.000 0.000 0.000 0.000 0.000 0.000 0.000 0.000 0.000 0.000 0.000 0.000 0.000 0.000 0.000 0.000 0.001 0.001 0.001 0.001 0.001 0.001 0.001 0.001 0.001 0.001 0.001 0.001 0.003 0.003 0.003 0.003 0.007 0.007 0.007 0.007 0.011 0.011 0.011 0.011 0.028 0.028 0.028 0.028 0.055 0.055 0.055 0.055 0.012 0.012 0.012 0.012 0.002 0.002 0.002 0.002 0.005 0.005 0.005 0.005 0.005 0.005 0.005 0.005 0.004 0.004 0.004 0.004 0.004 0.004 0.004 0.004 0.003 0.003 0.003 0.003 0.003 0.003 0.003 0.003 0.004 0.004 0.004 0.004 0.004 0.004 0.004 0.004 0.001 0.001 0.001 0.001 0.001 0.001 0.001 0.001 
0.008 0.008 0.008 0.008 0.008 0.008 0.008 0.008 0.034 0.034 0.034 0.034 0.034 0.034 0.034 0.034 0.831 0.831 0.831 0.831 0.831 0.831 0.831 0.831 0.005 0.005 0.005 0.005 0.005 0.005 0.005 0.005 0.002 0.002 0.002 0.002 0.002 0.002 0.002 0.002 0.004 0.004 0.004 0.004 0.002 0.002 0.002 0.002 0.000 0.000 0.000 0.000 0.001 0.001 0.001 0.001 0.002 0.002 0.002 0.002 0.003 0.003 0.003 0.003 1.169 1.169 1.169 1.169 0.904 0.904 0.904 0.904 0.036 0.036 0.036 0.036 0.035 0.035 0.035 0.035 0.021 0.021 0.012 0.012 0.008 0.008 0.006 0.006 0.004 0.004 0.004 0.003 0.001 0.000 0.000 0.000 0.000 0.000 0.000 0.000 0.000 0.000 0.000 0.000 0.000 0.000 0.000 0.000 0.000 0.000 0.001 0.001 0.001 0.001 0.001 0.001 0.001 0.001 0.001 0.001 0.001 0.001 0.003 0.003 0.003 0.003 0.007 0.007 0.007 0.007 0.011 0.011 0.011 0.011 0.028 0.028 0.028 0.028 0.055 0.055 0.055 0.055 0.012 0.012 0.012 0.012 0.002 0.002 0.002 0.002 0.005 0.005 0.005 0.005 0.005 0.005 0.005 0.005 0.004 0.004 0.004 0.004 0.004 0.004 0.004 0.004 0.003 0.003 0.003 0.003 0.003 0.003 0.003 0.003 0.004 0.004 0.004 0.004 0.004 0.004 0.004 0.004 0.001 0.001 0.001 0.001 0.001 0.001 0.001 0.001 
0.008 0.008 0.008 0.008 0.008 0.008 0.008 0.008 0.034 0.034 0.034 0.034 0.034 0.034 0.034 0.034 0.831 0.831 0.831 0.831 0.831 0.831 0.831 0.831 0.005 0.005 0.005 0.005 0.005 0.005 0.005 0.005 0.002 0.002 0.002 0.002 0.002 0.002 0.002 0.002 0.004 0.004 0.004 0.004 0.002 0.002 0.002 0.002 0.000 0.000 0.000 0.000 0.001 0.001 0.001 0.001 0.002 0.002 0.002 0.002 0.003 0.003 0.003 0.003 1.169 1.169 1.169 1.169 0.904 0.904 0.904 0.904 0.036 0.036 0.036 0.036 0.035 0.035 0.035 0.035 0.021 0.021 0.012 0.012 0.008 0.008 0.006 0.006 0.004 0.004 0.004 0.003 0.001 0.000 0.000 0.000 0.000 0.000 0.000 0.000 0.000 0.000 0.000 0.000 0.000 0.000 0.000 0.000 0.000 0.000 0.001 0.001 0.001 0.001 0.001 0.001 0.001 0.001 0.001 0.001 0.001 0.001 0.003 0.003 0.003 0.003 0.007 0.007 0.007 0.007 0.011 0.011 0.011 0.011 0.028 0.028 0.028 0.028 0.055 0.055 0.055 0.055 0.012 0.012 0.012 0.012 0.002 0.002 0.002 0.002 0.005 0.005 0.005 0.005 0.005 0.005 0.005 0.005 0.004 0.004 0.004 0.004 0.004 0.004 0.004 0.004 0.003 0.003 0.003 0.003 0.003 0.003 0.003 0.003 0.004 0.004 0.004 0.004 0.004 0.004 0.004 0.004 0.001 0.001 0.001 0.001 0.001 0.001 0.001 0.001 
0.005 0.005 0.005 0.005 0.005 0.005 0.005 0.005 0.007 0.007 0.007 0.007 0.007 0.007 0.007 0.007 0.006 0.006 0.006 0.006 0.006 0.006 0.006 0.006 0.022 0.022 0.022 0.022 0.022 0.022 0.022 0.022 0.052 0.052 0.052 0.052 0.052 0.052 0.052 0.052 0.104 0.104 0.104 0.104 0.061 0.061 0.061 0.061 0.026 0.026 0.026 0.026 0.016 0.016 0.016 0.016 0.018 0.018 0.018 0.018 3.616 3.616 3.616 3.616 20.941 20.941 20.941 20.941 25.382 25.382 25.382 25.382 7.679 7.679 7.679 7.679 0.007 0.007 0.007 0.007 0.004 0.004 0.003 0.003 0.001 0.001 0.000 0.000 0.000 0.000 0.000 0.000 0.001 0.001 0.001 0.001 0.001 0.001 0.001 0.001 0.002 0.002 0.002 0.002 0.002 0.002 0.002 0.002 0.002 0.002 0.005 0.005 0.005 0.005 0.011 0.011 0.011 0.011 0.014 0.014 0.014 0.014 0.009 0.009 0.009 0.009 0.006 0.006 0.006 0.006 0.002 0.002 0.002 0.002 0.000 0.000 0.000 0.000 0.000 0.000 0.000 0.000 0.001 0.001 0.001 0.001 0.010 0.010 0.010 0.010 0.011 0.011 0.011 0.011 0.011 0.011 0.011 0.011 0.003 0.003 0.003 0.003 0.003 0.003 0.003 0.003 0.025 0.025 0.025 0.025 0.025 0.025 0.025 0.025 0.017 0.017 0.017 0.017 0.017 0.017 0.017 0.017 0.006 0.006 0.006 0.006 0.006 0.006 0.006 0.006 
0.005 0.005 0.005 0.005 0.005 0.005 0.005 0.005 0.007 0.007 0.007 0.007 0.007 0.007 0.007 0.007 0.006 0.006 0.006 0.006 0.006 0.006 0.006 0.006 0.022 0.022 0.022 0.022 0.022 0.022 0.022 0.022 0.052 0.052 0.052 0.052 0.052 0.052 0.052 0.052 0.104 0.104 0.104 0.104 0.061 0.061 0.061 0.061 0.026 0.026 0.026 0.026 0.016 0.016 0.016 0.016 0.018 0.018 0.018 0.018 3.616 3.616 3.616 3.616 20.941 20.941 20.941 20.941 25.382 25.382 25.382 25.382 7.679 7.679 7.679 7.679 0.007 0.007 0.007 0.007 0.004 0.004 0.003 0.003 0.001 0.001 0.000 0.000 0.000 0.000 0.000 0.000 0.001 0.001 0.001 0.001 0.001 0.001 0.001 0.001 0.002 0.002 0.002 0.002 0.002 0.002 0.002 0.002 0.002 0.002 0.005 0.005 0.005 0.005 0.011 0.011 0.011 0.011 0.014 0.014 0.014 0.014 0.009 0.009 0.009 0.009 0.006 0.006 0.006 0.006 0.002 0.002 0.002 0.002 0.000 0.000 0.000 0.000 0.000 0.000 0.000 0.000 0.001 0.001 0.001 0.001 0.010 0.010 0.010 0.010 0.011 0.011 0.011 0.011 0.011 0.011 0.011 0.011 0.003 0.003 0.003 0.003 0.003 0.003 0.003 0.003 0.025 0.025 0.025 0.025 0.025 0.025 0.025 0.025 0.017 0.017 0.017 0.017 0.017 0.017 0.017 0.017 0.006 0.006 0.006 0.006 0.006 0.006 0.006 0.006 
0.005 0.005 0.005 0.005 0.005 0.005 0.005 0.005 0.007 0.007 0.007 0.007 0.007 0.007 0.007 0.007 0.006 0.006 0.006 0.006 0.006 0.006 0.006 0.006 0.022 0.022 0.022 0.022 0.022 0.022 0.022 0.022 0.052 0.052 0.052 0.052 0.052 0.052 0.052 0.052 0.104 0.104 0.104 0.104 0.061 0.061 0.061 0.061 0.026 0.026 0.026 0.026 0.016 0.016 0.016 0.016 0.018 0.018 0.018 0.018 3.616 3.616 3.616 3.616 20.941 20.941 20.941 20.941 25.382 25.382 25.382 25.382 7.679 7.679 7.679 7.679 0.007 0.007 0.007 0.007 0.004 0.004 0.003 0.003 0.001 0.001 0.000 0.000 0.000 0.000 0.000 0.000 0.001 0.001 0.001 0.001 0.001 0.001 0.001 0.001 0.002 0.002 0.002 0.002 0.002 0.002 0.002 0.002 0.002 0.002 0.005 0.005 0.005 0.005 0.011 0.011 0.011 0.011 0.014 0.014 0.014 0.014 0.009 0.009 0.009 0.009 0.006 0.006 0.006 0.006 0.002 0.002 0.002 0.002 0.000 0.000 0.000 0.000 0.000 0.000 0.000 0.000 0.001 0.001 0.001 0.001 0.010 0.010 0.010 0.010 0.011 0.011 0.011 0.011 0.011 0.011 0.011 0.011 0.003 0.003 0.003 0.003 0.003 0.003 0.003 0.003 0.025 0.025 0.025 0.025 0.025 0.025 0.025 0.025 0.017 0.017 0.017 0.017 0.017 0.017 0.017 0.017 0.006 0.006 0.006 0.006 0.006 0.006 0.006 0.006 
0.005 0.005 0.005 0.005 0.005 0.005 0.005 0.005 0.007 0.007 0.007 0.007 0.007 0.007 0.007 0.007 0.006 0.006 0.006 0.006 0.006 0.006 0.006 0.006 0.022 0.022 0.022 0.022 0.022 0.022 0.022 0.022 0.052 0.052 0.052 0.052 0.052 0.052 0.052 0.052 0.104 0.104 0.104 0.104 0.061 0.061 0.061 0.061 0.026 0.026 0.026 0.026 0.016 0.016 0.016 0.016 0.018 0.018 0.018 0.018 3.616 3.616 3.616 3.616 20.941 20.941 20.941 20.941 25.382 25.382 25.382 25.382 7.679 7.679 7.679 7.679 0.007 0.007 0.007 0.007 0.004 0.004 0.003 0.003 0.001 0.001 0.000 0.000 0.000 0.000 0.000 0.000 0.001 0.001 0.001 0.001 0.001 0.001 0.001 0.001 0.002 0.002 0.002 0.002 0.002 0.002 0.002 0.002 0.002 0.002 0.005 0.005 0.005 0.005 0.011 0.011 0.011 0.011 0.014 0.014 0.014 0.014 0.009 0.009 0.009 0.009 0.006 0.006 0.006 0.006 0.002 0.002 0.002 0.002 0.000 0.000 0.000 0.000 0.000 0.000 0.000 0.000 0.001 0.001 0.001 0.001 0.010 0.010 0.010 0.010 0.011 0.011 0.011 0.011 0.011 0.011 0.011 0.011 0.003 0.003 0.003 0.003 0.003 0.003 0.003 0.003 0.025 0.025 0.025 0.025 0.025 0.025 0.025 0.025 0.017 0.017 0.017 0.017 0.017 0.017 0.017 0.017 0.006 0.006 0.006 0.006 0.006 0.006 0.006 0.006 
0.005 0.005 0.005 0.005 0.005 0.005 0.005 0.005 0.007 0.007 0.007 0.007 0.007 0.007 0.007 0.007 0.006 0.006 0.006 0.006 0.006 0.006 0.006 0.006 0.022 0.022 0.022 0.022 0.022 0.022 0.022 0.022 0.052 0.052 0.052 0.052 0.052 0.052 0.052 0.052 0.104 0.104 0.104 0.104 0.061 0.061 0.061 0.061 0.026 0.026 0.026 0.026 0.016 0.016 0.016 0.016 0.018 0.018 0.018 0.018 3.616 3.616 3.616 3.616 20.941 20.941 20.941 20.941 25.382 25.382 25.382 25.382 7.679 7.679 7.679 7.679 0.007 0.007 0.007 0.007 0.004 0.004 0.003 0.003 0.001 0.001 0.000 0.000 0.000 0.000 0.000 0.000 0.001 0.001 0.001 0.001 0.001 0.001 0.001 0.001 0.002 0.002 0.002 0.002 0.002 0.002 0.002 0.002 0.002 0.002 0.005 0.005 0.005 0.005 0.011 0.011 0.011 0.011 0.014 0.014 0.014 0.014 0.009 0.009 0.009 0.009 0.006 0.006 0.006 0.006 0.002 0.002 0.002 0.002 0.000 0.000 0.000 0.000 0.000 0.000 0.000 0.000 0.001 0.001 0.001 0.001 0.010 0.010 0.010 0.010 0.011 0.011 0.011 0.011 0.011 0.011 0.011 0.011 0.003 0.003 0.003 0.003 0.003 0.003 0.003 0.003 0.025 0.025 0.025 0.025 0.025 0.025 0.025 0.025 0.017 0.017 0.017 0.017 0.017 0.017 0.017 0.017 0.006 0.006 0.006 0.006 0.006 0.006 0.006 0.006 
0.005 0.005 0.005 0.005 0.005 0.005 0.005 0.005 0.007 0.007 0.007 0.007 0.007 0.007 0.007 0.007 0.006 0.006 0.006 0.006 0.006 0.006 0.006 0.006 0.022 0.022 0.022 0.022 0.022 0.022 0.022 0.022 0.052 0.052 0.052 0.052 0.052 0.052 0.052 0.052 0.104 0.104 0.104 0.104 0.061 0.061 0.061 0.061 0.026 0.026 0.026 0.026 0.016 0.016 0.016 0.016 0.018 0.018 0.018 0.018 3.616 3.616 3.616 3.616 20.941 20.941 20.941 20.941 25.382 25.382 25.382 25.382 7.679 7.679 7.679 7.679 0.007 0.007 0.007 0.007 0.004 0.004 0.003 0.003 0.001 0.001 0.000 0.000 0.000 0.000 0.000 0.000 0.001 0.001 0.001 0.001 0.001 0.001 0.001 0.001 0.002 0.002 0.002 0.002 0.002 0.002 0.002 0.002 0.002 0.002 0.005 0.005 0.005 0.005 0.011 0.011 0.011 0.011 0.014 0.014 0.014 0.014 0.009 0.009 0.009 0.009 0.006 0.006 0.006 0.006 0.002 0.002 0.002 0.002 0.000 0.000 0.000 0.000 0.000 0.000 0.000 0.000 0.001 0.001 0.001 0.001 0.010 0.010 0.010 0.010 0.011 0.011 0.011 0.011 0.011 0.011 0.011 0.011 0.003 0.003 0.003 0.003 0.003 0.003 0.003 0.003 0.025 0.025 0.025 0.025 0.025 0.025 0.025 0.025 0.017 0.017 0.017 0.017 0.017 0.017 0.017 0.017 0.006 0.006 0.006 0.006 0.006 0.006 0.006 0.006 
0.005 0.005 0.005 0.005 0.005 0.005 0.005 0.005 0.007 0.007 0.007 0.007 0.007 0.007 0.007 0.007 0.006 0.006 0.006 0.006 0.006 0.006 0.006 0.006 0.022 0.022 0.022 0.022 0.022 0.022 0.022 0.022 0.052 0.052 0.052 0.052 0.052 0.052 0.052 0.052 0.104 0.104 0.104 0.104 0.061 0.061 0.061 0.061 0.026 0.026 0.026 0.026 0.016 0.016 0.016 0.016 0.018 0.018 0.018 0.018 3.616 3.616 3.616 3.616 20.941 20.941 20.941 20.941 25.382 25.382 25.382 25.382 7.679 7.679 7.679 7.679 0.007 0.007 0.007 0.007 0.004 0.004 0.003 0.003 0.001 0.001 0.000 0.000 0.000 0.000 0.000 0.000 0.001 0.001 0.001 0.001 0.001 0.001 0.001 0.001 0.002 0.002 0.002 0.002 0.002 0.002 0.002 0.002 0.002 0.002 0.005 0.005 0.005 0.005 0.011 0.011 0.011 0.011 0.014 0.014 0.014 0.014 0.009 0.009 0.009 0.009 0.006 0.006 0.006 0.006 0.002 0.002 0.002 0.002 0.000 0.000 0.000 0.000 0.000 0.000 0.000 0.000 0.001 0.001 0.001 0.001 0.010 0.010 0.010 0.010 0.011 0.011 0.011 0.011 0.011 0.011 0.011 0.011 0.003 0.003 0.003 0.003 0.003 0.003 0.003 0.003 0.025 0.025 0.025 0.025 0.025 0.025 0.025 0.025 0.017 0.017 0.017 0.017 0.017 0.017 0.017 0.017 0.006 0.006 0.006 0.006 0.006 0.006 0.006 0.006 
0.005 0.005 0.005 0.005 0.005 0.005 0.005 0.005 0.007 0.007 0.007 0.007 0.007 0.007 0.007 0.007 0.006 0.006 0.006 0.006 0.006 0.006 0.006 0.006 0.022 0.022 0.022 0.022 0.022 0.022 0.022 0.022 0.052 0.052 0.052 0.052 0.052 0.052 0.052 0.052 0.104 0.104 0.104 0.104 0.061 0.061 0.061 0.061 0.026 0.026 0.026 0.026 0.016 0.016 0.016 0.016 0.018 0.018 0.018 0.018 3.616 3.616 3.616 3.616 20.941 20.941 20.941 20.941 25.382 25.382 25.382 25.382 7.679 7.679 7.679 7.679 0.007 0.007 0.007 0.007 0.004 0.004 0.003 0.003 0.001 0.001 0.000 0.000 0.000 0.000 0.000 0.000 0.001 0.001 0.001 0.001 0.001 0.001 0.001 0.001 0.002 0.002 0.002 0.002 0.002 0.002 0.002 0.002 0.002 0.002 0.005 0.005 0.005 0.005 0.011 0.011 0.011 0.011 0.014 0.014 0.014 0.014 0.009 0.009 0.009 0.009 0.006 0.006 0.006 0.006 0.002 0.002 0.002 0.002 0.000 0.000 0.000 0.000 0.000 0.000 0.000 0.000 0.001 0.001 0.001 0.001 0.010 0.010 0.010 0.010 0.011 0.011 0.011 0.011 0.011 0.011 0.011 0.011 0.003 0.003 0.003 0.003 0.003 0.003 0.003 0.003 0.025 0.025 0.025 0.025 0.025 0.025 0.025 0.025 0.017 0.017 0.017 0.017 0.017 0.017 0.017 0.017 0.006 0.006 0.006 0.006 0.006 0.006 0.006 0.006 
0.001 0.001 0.001 0.001 0.001 0.001 0.001 0.001 0.003 0.003 0.003 0.003 0.003 0.003 0.003 0.003 0.003 0.003 0.003 0.003 0.003 0.003 0.003 0.003 0.002 0.002 0.002 0.002 0.002 0.002 0.002 0.002 0.004 0.004 0.004 0.004 0.004 0.004 0.004 0.004 0.008 0.008 0.008 0.008 0.017 0.017 0.017 0.017 0.055 0.055 0.055 0.055 0.091 0.091 0.091 0.091 0.147 0.147 0.147 0.147 4.243 4.243 4.243 4.243 16.890 16.890 16.890 16.890 19.895 19.895 19.895 19.895 0.018 0.018 0.018 0.018 0.001 0.001 0.001 0.001 0.000 0.000 0.000 0.000 0.001 0.001 0.001 0.001 0.001 0.001 0.000 0.001 0.001 0.001 0.001 0.001 0.002 0.002 0.002 0.002 0.004 0.004 0.006 0.006 1.450 1.450 5.504 5.504 1.674 1.674 0.019 0.019 0.019 0.019 0.032 0.032 0.032 0.032 0.116 0.116 0.116 0.116 0.030 0.030 0.030 0.030 0.006 0.006 0.006 0.006 0.003 0.003 0.003 0.003 0.002 0.002 0.002 0.002 0.001 0.001 0.001 0.001 0.001 0.001 0.001 0.001 0.021 0.021 0.021 0.021 0.015 0.015 0.015 0.015 0.015 0.015 0.015 0.015 0.002 0.002 0.002 0.002 0.002 0.002 0.002 0.002 0.010 0.010 0.010 0.010 0.010 0.010 0.010 0.010 0.013 0.013 0.013 0.013 0.013 0.013 0.013 0.013 0.041 0.041 0.041 0.041 0.041 0.041 0.041 0.041 
0.001 0.001 0.001 0.001 0.001 0.001 0.001 0.001 0.003 0.003 0.003 0.003 0.003 0.003 0.003 0.003 0.003 0.003 0.003 0.003 0.003 0.003 0.003 0.003 0.002 0.002 0.002 0.002 0.002 0.002 0.002 0.002 0.004 0.004 0.004 0.004 0.004 0.004 0.004 0.004 0.008 0.008 0.008 0.008 0.017 0.017 0.017 0.017 0.055 0.055 0.055 0.055 0.091 0.091 0.091 0.091 0.147 0.147 0.147 0.147 4.243 4.243 4.243 4.243 16.890 16.890 16.890 16.890 19.895 19.895 19.895 19.895 0.018 0.018 0.018 0.018 0.001 0.001 0.001 0.001 0.000 0.000 0.000 0.000 0.001 0.001 0.001 0.001 0.001 0.001 0.000 0.001 0.001 0.001 0.001 0.001 0.002 0.002 0.002 0.002 0.004 0.004 0.006 0.006 1.450 1.450 5.504 5.504 1.674 1.674 0.019 0.019 0.019 0.019 0.032 0.032 0.032 0.032 0.116 0.116 0.116 0.116 0.030 0.030 0.030 0.030 0.006 0.006 0.006 0.006 0.003 0.003 0.003 0.003 0.002 0.002 0.002 0.002 0.001 0.001 0.001 0.001 0.001 0.001 0.001 0.001 0.021 0.021 0.021 0.021 0.015 0.015 0.015 0.015 0.015 0.015 0.015 0.015 0.002 0.002 0.002 0.002 0.002 0.002 0.002 0.002 0.010 0.010 0.010 0.010 0.010 0.010 0.010 0.010 0.013 0.013 0.013 0.013 0.013 0.013 0.013 0.013 0.041 0.041 0.041 0.041 0.041 0.041 0.041 0.041 
0.001 0.001 0.001 0.001 0.001 0.001 0.001 0.001 0.003 0.003 0.003 0.003 0.003 0.003 0.003 0.003 0.003 0.003 0.003 0.003 0.003 0.003 0.003 0.003 0.002 0.002 0.002 0.002 0.002 0.002 0.002 0.002 0.004 0.004 0.004 0.004 0.004 0.004 0.004 0.004 0.008 0.008 0.008 0.008 0.017 0.017 0.017 0.017 0.055 0.055 0.055 0.055 0.091 0.091 0.091 0.091 0.147 0.147 0.147 0.147 4.243 4.243 4.243 4.243 16.890 16.890 16.890 16.890 19.895 19.895 19.895 19.895 0.018 0.018 0.018 0.018 0.001 0.001 0.001 0.001 0.000 0.000 0.000 0.000 0.001 0.001 0.001 0.001 0.001 0.001 0.000 0.001 0.001 0.001 0.001 0.001 0.002 0.002 0.002 0.002 0.004 0.004 0.006 0.006 1.450 1.450 5.504 5.504 1.674 1.674 0.019 0.019 0.019 0.019 0.032 0.032 0.032 0.032 0.116 0.116 0.116 0.116 0.030 0.030 0.030 0.030 0.006 0.006 0.006 0.006 0.003 0.003 0.003 0.003 0.002 0.002 0.002 0.002 0.001 0.001 0.001 0.001 0.001 0.001 0.001 0.001 0.021 0.021 0.021 0.021 0.015 0.015 0.015 0.015 0.015 0.015 0.015 0.015 0.002 0.002 0.002 0.002 0.002 0.002 0.002 0.002 0.010 0.010 0.010 0.010 0.010 0.010 0.010 0.010 0.013 0.013 0.013 0.013 0.013 0.013 0.013 0.013 0.041 0.041 0.041 0.041 0.041 0.041 0.041 0.041 
0.001 0.001 0.001 0.001 0.001 0.001 0.001 0.001 0.003 0.003 0.003 0.003 0.003 0.003 0.003 0.003 0.003 0.003 0.003 0.003 0.003 0.003 0.003 0.003 0.002 0.002 0.002 0.002 0.002 0.002 0.002 0.002 0.004 0.004 0.004 0.004 0.004 0.004 0.004 0.004 0.008 0.008 0.008 0.008 0.017 0.017 0.017 0.017 0.055 0.055 0.055 0.055 0.091 0.091 0.091 0.091 0.147 0.147 0.147 0.147 4.243 4.243 4.243 4.243 16.890 16.890 16.890 16.890 19.895 19.895 19.895 19.895 0.018 0.018 0.018 0.018 0.001 0.001 0.001 0.001 0.000 0.000 0.000 0.000 0.001 0.001 0.001 0.001 0.001 0.001 0.000 0.001 0.001 0.001 0.001 0.001 0.002 0.002 0.002 0.002 0.004 0.004 0.006 0.006 1.450 1.450 5.504 5.504 1.674 1.674 0.019 0.019 0.019 0.019 0.032 0.032 0.032 0.032 0.116 0.116 0.116 0.116 0.030 0.030 0.030 0.030 0.006 0.006 0.006 0.006 0.003 0.003 0.003 0.003 0.002 0.002 0.002 0.002 0.001 0.001 0.001 0.001 0.001 0.001 0.001 0.001 0.021 0.021 0.021 0.021 0.015 0.015 0.015 0.015 0.015 0.015 0.015 0.015 0.002 0.002 0.002 0.002 0.002 0.002 0.002 0.002 0.010 0.010 0.010 0.010 0.010 0.010 0.010 0.010 0.013 0.013 0.013 0.013 0.013 0.013 0.013 0.013 0.041 0.041 0.041 0.041 0.041 0.041 0.041 0.041 
0.001 0.001 0.001 0.001 0.001 0.001 0.001 0.001 0.003 0.003 0.003 0.003 0.003 0.003 0.003 0.003 0.003 0.003 0.003 0.003 0.003 0.003 0.003 0.003 0.002 0.002 0.002 0.002 0.002 0.002 0.002 0.002 0.004 0.004 0.004 0.004 0.004 0.004 0.004 0.004 0.008 0.008 0.008 0.008 0.017 0.017 0.017 0.017 0.055 0.055 0.055 0.055 0.091 0.091 0.091 0.091 0.147 0.147 0.147 0.147 4.243 4.243 4.243 4.243 16.890 16.890 16.890 16.890 19.895 19.895 19.895 19.895 0.018 0.018 0.018 0.018 0.001 0.001 0.001 0.001 0.000 0.000 0.000 0.000 0.001 0.001 0.001 0.001 0.001 0.001 0.000 0.001 0.001 0.001 0.001 0.001 0.002 0.002 0.002 0.002 0.004 0.004 0.006 0.006 1.450 1.450 5.504 5.504 1.674 1.674 0.019 0.019 0.019 0.019 0.032 0.032 0.032 0.032 0.116 0.116 0.116 0.116 0.030 0.030 0.030 0.030 0.006 0.006 0.006 0.006 0.003 0.003 0.003 0.003 0.002 0.002 0.002 0.002 0.001 0.001 0.001 0.001 0.001 0.001 0.001 0.001 0.021 0.021 0.021 0.021 0.015 0.015 0.015 0.015 0.015 0.015 0.015 0.015 0.002 0.002 0.002 0.002 0.002 0.002 0.002 0.002 0.010 0.010 0.010 0.010 0.010 0.010 0.010 0.010 0.013 0.013 0.013 0.013 0.013 0.013 0.013 0.013 0.041 0.041 0.041 0.041 0.041 0.041 0.041 0.041 
0.001 0.001 0.001 0.001 0.001 0.001 0.001 0.001 0.003 0.003 0.003 0.003 0.003 0.003 0.003 0.003 0.003 0.003 0.003 0.003 0.003 0.003 0.003 0.003 0.002 0.002 0.002 0.002 0.002 0.002 0.002 0.002 0.004 0.004 0.004 0.004 0.004 0.004 0.004 0.004 0.008 0.008 0.008 0.008 0.017 0.017 0.017 0.017 0.055 0.055 0.055 0.055 0.091 0.091 0.091 0.091 0.147 0.147 0.147 0.147 4.243 4.243 4.243 4.243 16.890 16.890 16.890 16.890 19.895 19.895 19.895 19.895 0.018 0.018 0.018 0.018 0.001 0.001 0.001 0.001 0.000 0.000 0.000 0.000 0.001 0.001 0.001 0.001 0.001 0.001 0.000 0.001 0.001 0.001 0.001 0.001 0.002 0.002 0.002 0.002 0.004 0.004 0.006 0.006 1.450 1.450 5.504 5.504 1.674 1.674 0.019 0.019 0.019 0.019 0.032 0.032 0.032 0.032 0.116 0.116 0.116 0.116 0.030 0.030 0.030 0.030 0.006 0.006 0.006 0.006 0.003 0.003 0.003 0.003 0.002 0.002 0.002 0.002 0.001 0.001 0.001 0.001 0.001 0.001 0.001 0.001 0.021 0.021 0.021 0.021 0.015 0.015 0.015 0.015 0.015 0.015 0.015 0.015 0.002 0.002 0.002 0.002 0.002 0.002 0.002 0.002 0.010 0.010 0.010 0.010 0.010 0.010 0.010 0.010 0.013 0.013 0.013 0.013 0.013 0.013 0.013 0.013 0.041 0.041 0.041 0.041 0.041 0.041 0.041 0.041 
0.001 0.001 0.001 0.001 0.001 0.001 0.001 0.001 0.003 0.003 0.003 0.003 0.003 0.003 0.003 0.003 0.003 0.003 0.003 0.003 0.003 0.003 0.003 0.003 0.002 0.002 0.002 0.002 0.002 0.002 0.002 0.002 0.004 0.004 0.004 0.004 0.004 0.004 0.004 0.004 0.008 0.008 0.008 0.008 0.017 0.017 0.017 0.017 0.055 0.055 0.055 0.055 0.091 0.091 0.091 0.091 0.147 0.147 0.147 0.147 4.243 4.243 4.243 4.243 16.890 16.890 16.890 16.890 19.895 19.895 19.895 19.895 0.018 0.018 0.018 0.018 0.001 0.001 0.001 0.001 0.000 0.000 0.000 0.000 0.001 0.001 0.001 0.001 0.001 0.001 0.000 0.001 0.001 0.001 0.001 0.001 0.002 0.002 0.002 0.002 0.004 0.004 0.006 0.006 1.450 1.450 5.504 5.504 1.674 1.674 0.019 0.019 0.019 0.019 0.032 0.032 0.032 0.032 0.116 0.116 0.116 0.116 0.030 0.030 0.030 0.030 0.006 0.006 0.006 0.006 0.003 0.003 0.003 0.003 0.002 0.002 0.002 0.002 0.001 0.001 0.001 0.001 0.001 0.001 0.001 0.001 0.021 0.021 0.021 0.021 0.015 0.015 0.015 0.015 0.015 0.015 0.015 0.015 0.002 0.002 0.002 0.002 0.002 0.002 0.002 0.002 0.010 0.010 0.010 0.010 0.010 0.010 0.010 0.010 0.013 0.013 0.013 0.013 0.013 0.013 0.013 0.013 0.041 0.041 0.041 0.041 0.041 0.041 0.041 0.041 
0.001 0.001 0.001 0.001 0.001 0.001 0.001 0.001 0.003 0.003 0.003 0.003 0.003 0.003 0.003 0.003 0.003 0.003 0.003 0.003 0.003 0.003 0.003 0.003 0.002 0.002 0.002 0.002 0.002 0.002 0.002 0.002 0.004 0.004 0.004 0.004 0.004 0.004 0.004 0.004 0.008 0.008 0.008 0.008 0.017 0.017 0.017 0.017 0.055 0.055 0.055 0.055 0.091 0.091 0.091 0.091 0.147 0.147 0.147 0.147 4.243 4.243 4.243 4.243 16.890 16.890 16.890 16.890 19.895 19.895 19.895 19.895 0.018 0.018 0.018 0.018 0.001 0.001 0.001 0.001 0.000 0.000 0.000 0.000 0.001 0.001 0.001 0.001 0.001 0.001 0.000 0.001 0.001 0.001 0.001 0.001 0.002 0.002 0.002 0.002 0.004 0.004 0.006 0.006 1.450 1.450 5.504 5.504 1.674 1.674 0.019 0.019 0.019 0.019 0.032 0.032 0.032 0.032 0.116 0.116 0.116 0.116 0.030 0.030 0.030 0.030 0.006 0.006 0.006 0.006 0.003 0.003 0.003 0.003 0.002 0.002 0.002 0.002 0.001 0.001 0.001 0.001 0.001 0.001 0.001 0.001 0.021 0.021 0.021 0.021 0.015 0.015 0.015 0.015 0.015 0.015 0.015 0.015 0.002 0.002 0.002 0.002 0.002 0.002 0.002 0.002 0.010 0.010 0.010 0.010 0.010 0.010 0.010 0.010 0.013 0.013 0.013 0.013 0.013 0.013 0.013 0.013 0.041 0.041 0.041 0.041 0.041 0.041 0.041 0.041 
0.003 0.003 0.003 0.003 0.003 0.003 0.003 0.003 0.008 0.008 0.008 0.008 0.008 0.008 0.008 0.008 14.995 14.995 14.995 14.995 14.995 14.995 14.995 14.995 0.011 0.011 0.011 0.011 0.011 0.011 0.011 0.011 0.002 0.002 0.002 0.002 0.002 0.002 0.002 0.002 0.016 0.016 0.016 0.016 0.023 0.023 0.023 0.023 0.016 0.016 0.016 0.016 0.006 0.006 0.006 0.006 0.004 0.004 0.004 0.004 0.005 0.005 0.005 0.005 0.004 0.004 0.004 0.004 0.002 0.002 0.002 0.002 0.003 0.003 0.003 0.003 0.005 0.005 0.005 0.005 0.004 0.004 0.446 0.446 4.366 4.366 6.315 6.315 2.793 2.793 0.263 0.143 0.110 0.089 0.076 0.060 0.035 0.059 0.077 0.093 0.158 0.158 4.184 4.184 8.483 8.483 13.787 13.787 20.257 20.257 22.609 22.609 22.609 22.609 4.006 4.006 4.006 4.006 0.003 0.003 0.003 0.003 0.002 0.002 0.002 0.002 0.031 0.031 0.031 0.031 8.995 8.995 8.995 8.995 3.856 3.856 3.856 3.856 0.018 0.018 0.018 0.018 0.006 0.006 0.006 0.006 0.007 0.007 0.007 0.007 0.006 0.006 0.006 0.006 0.006 0.006 0.006 0.006 0.014 0.014 0.014 0.014 0.014 0.014 0.014 0.014 0.007 0.007 0.007 0.007 0.007 0.007 0.007 0.007 0.005 0.005 0.005 0.005 0.005 0.005 0.005 0.005 0.139 0.139 0.139 0.139 0.139 0.139 0.139 0.139 
0.003 0.003 0.003 0.003 0.003 0.003 0.003 0.003 0.008 0.008 0.008 0.008 0.008 0.008 0.008 0.008 14.995 14.995 14.995 14.995 14.995 14.995 14.995 14.995 0.011 0.011 0.011 0.011 0.011 0.011 0.011 0.011 0.002 0.002 0.002 0.002 0.002 0.002 0.002 0.002 0.016 0.016 0.016 0.016 0.023 0.023 0.023 0.023 0.016 0.016 0.016 0.016 0.006 0.006 0.006 0.006 0.004 0.004 0.004 0.004 0.005 0.005 0.005 0.005 0.004 0.004 0.004 0.004 0.002 0.002 0.002 0.002 0.003 0.003 0.003 0.003 0.005 0.005 0.005 0.005 0.004 0.004 0.446 0.446 4.366 4.366 6.315 6.315 2.793 2.793 0.263 0.143 0.110 0.089 0.076 0.060 0.035 0.059 0.077 0.093 0.158 0.158 4.184 4.184 8.483 8.483 13.787 13.787 20.257 20.257 22.609 22.609 22.609 22.609 4.006 4.006 4.006 4.006 0.003 0.003 0.003 0.003 0.002 0.002 0.002 0.002 0.031 0.031 0.031 0.031 8.995 8.995 8.995 8.995 3.856 3.856 3.856 3.856 0.018 0.018 0.018 0.018 0.006 0.006 0.006 0.006 0.007 0.007 0.007 0.007 0.006 0.006 0.006 0.006 0.006 0.006 0.006 0.006 0.014 0.014 0.014 0.014 0.014 0.014 0.014 0.014 0.007 0.007 0.007 0.007 0.007 0.007 0.007 0.007 0.005 0.005 0.005 0.005 0.005 0.005 0.005 0.005 0.139 0.139 0.139 0.139 0.139 0.139 0.139 0.139 
0.003 0.003 0.003 0.003 0.003 0.003 0.003 0.003 0.008 0.008 0.008 0.008 0.008 0.008 0.008 0.008 14.995 14.995 14.995 14.995 14.995 14.995 14.995 14.995 0.011 0.011 0.011 0.011 0.011 0.011 0.011 0.011 0.002 0.002 0.002 0.002 0.002 0.002 0.002 0.002 0.016 0.016 0.016 0.016 0.023 0.023 0.023 0.023 0.016 0.016 0.016 0.016 0.006 0.006 0.006 0.006 0.004 0.004 0.004 0.004 0.005 0.005 0.005 0.005 0.004 0.004 0.004 0.004 0.002 0.002 0.002 0.002 0.003 0.003 0.003 0.003 0.005 0.005 0.005 0.005 0.004 0.004 0.446 0.446 4.366 4.366 6.315 6.315 2.793 2.793 0.263 0.143 0.110 0.089 0.076 0.060 0.035 0.059 0.077 0.093 0.158 0.158 4.184 4.184 8.483 8.483 13.787 13.787 20.257 20.257 22.609 22.609 22.609 22.609 4.006 4.006 4.006 4.006 0.003 0.003 0.003 0.003 0.002 0.002 0.002 0.002 0.031 0.031 0.031 0.031 8.995 8.995 8.995 8.995 3.856 3.856 3.856 3.856 0.018 0.018 0.018 0.018 0.006 0.006 0.006 0.006 0.007 0.007 0.007 0.007 0.006 0.006 0.006 0.006 0.006 0.006 0.006 0.006 0.014 0.014 0.014 0.014 0.014 0.014 0.014 0.014 0.007 0.007 0.007 0.007 0.007 0.007 0.007 0.007 0.005 0.005 0.005 0.005 0.005 0.005 0.005 0.005 0.139 0.139 0.139 0.139 0.139 0.139 0.139 0.139 
0.003 0.003 0.003 0.003 0.003 0.003 0.003 0.003 0.008 0.008 0.008 0.008 0.008 0.008 0.008 0.008 14.995 14.995 14.995 14.995 14.995 14.995 14.995 14.995 0.011 0.011 0.011 0.011 0.011 0.011 0.011 0.011 0.002 0.002 0.002 0.002 0.002 0.002 0.002 0.002 0.016 0.016 0.016 0.016 0.023 0.023 0.023 0.023 0.016 0.016 0.016 0.016 0.006 0.006 0.006 0.006 0.004 0.004 0.004 0.004 0.005 0.005 0.005 0.005 0.004 0.004 0.004 0.004 0.002 0.002 0.002 0.002 0.003 0.003 0.003 0.003 0.005 0.005 0.005 0.005 0.004 0.004 0.446 0.446 4.366 4.366 6.315 6.315 2.793 2.793 0.263 0.143 0.110 0.089 0.076 0.060 0.035 0.059 0.077 0.093 0.158 0.158 4.184 4.184 8.483 8.483 13.787 13.787 20.257 20.257 22.609 22.609 22.609 22.609 4.006 4.006 4.006 4.006 0.003 0.003 0.003 0.003 0.002 0.002 0.002 0.002 0.031 0.031 0.031 0.031 8.995 8.995 8.995 8.995 3.856 3.856 3.856 3.856 0.018 0.018 0.018 0.018 0.006 0.006 0.006 0.006 0.007 0.007 0.007 0.007 0.006 0.006 0.006 0.006 0.006 0.006 0.006 0.006 0.014 0.014 0.014 0.014 0.014 0.014 0.014 0.014 0.007 0.007 0.007 0.007 0.007 0.007 0.007 0.007 0.005 0.005 0.005 0.005 0.005 0.005 0.005 0.005 0.139 0.139 0.139 0.139 0.139 0.139 0.139 0.139 
0.003 0.003 0.003 0.003 0.003 0.003 0.003 0.003 0.008 0.008 0.008 0.008 0.008 0.008 0.008 0.008 14.995 14.995 14.995 14.995 14.995 14.995 14.995 14.995 0.011 0.011 0.011 0.011 0.011 0.011 0.011 0.011 0.002 0.002 0.002 0.002 0.002 0.002 0.002 0.002 0.016 0.016 0.016 0.016 0.023 0.023 0.023 0.023 0.016 0.016 0.016 0.016 0.006 0.006 0.006 0.006 0.004 0.004 0.004 0.004 0.005 0.005 0.005 0.005 0.004 0.004 0.004 0.004 0.002 0.002 0.002 0.002 0.003 0.003 0.003 0.003 0.005 0.005 0.005 0.005 0.004 0.004 0.446 0.446 4.366 4.366 6.315 6.315 2.793 2.793 0.263 0.143 0.110 0.089 0.076 0.060 0.035 0.059 0.077 0.093 0.158 0.158 4.184 4.184 8.483 8.483 13.787 13.787 20.257 20.257 22.609 22.609 22.609 22.609 4.006 4.006 4.006 4.006 0.003 0.003 0.003 0.003 0.002 0.002 0.002 0.002 0.031 0.031 0.031 0.031 8.995 8.995 8.995 8.995 3.856 3.856 3.856 3.856 0.018 0.018 0.018 0.018 0.006 0.006 0.006 0.006 0.007 0.007 0.007 0.007 0.006 0.006 0.006 0.006 0.006 0.006 0.006 0.006 0.014 0.014 0.014 0.014 0.014 0.014 0.014 0.014 0.007 0.007 0.007 0.007 0.007 0.007 0.007 0.007 0.005 0.005 0.005 0.005 0.005 0.005 0.005 0.005 0.139 0.139 0.139 0.139 0.139 0.139 0.139 0.139 
0.003 0.003 0.003 0.003 0.003 0.003 0.003 0.003 0.008 0.008 0.008 0.008 0.008 0.008 0.008 0.008 14.995 14.995 14.995 14.995 14.995 14.995 14.995 14.995 0.011 0.011 0.011 0.011 0.011 0.011 0.011 0.011 0.002 0.002 0.002 0.002 0.002 0.002 0.002 0.002 0.016 0.016 0.016 0.016 0.023 0.023 0.023 0.023 0.016 0.016 0.016 0.016 0.006 0.006 0.006 0.006 0.004 0.004 0.004 0.004 0.005 0.005 0.005 0.005 0.004 0.004 0.004 0.004 0.002 0.002 0.002 0.002 0.003 0.003 0.003 0.003 0.005 0.005 0.005 0.005 0.004 0.004 0.446 0.446 4.366 4.366 6.315 6.315 2.793 2.793 0.263 0.143 0.110 0.089 0.076 0.060 0.035 0.059 0.077 0.093 0.158 0.158 4.184 4.184 8.483 8.483 13.787 13.787 20.257 20.257 22.609 22.609 22.609 22.609 4.006 4.006 4.006 4.006 0.003 0.003 0.003 0.003 0.002 0.002 0.002 0.002 0.031 0.031 0.031 0.031 8.995 8.995 8.995 8.995 3.856 3.856 3.856 3.856 0.018 0.018 0.018 0.018 0.006 0.006 0.006 0.006 0.007 0.007 0.007 0.007 0.006 0.006 0.006 0.006 0.006 0.006 0.006 0.006 0.014 0.014 0.014 0.014 0.014 0.014 0.014 0.014 0.007 0.007 0.007 0.007 0.007 0.007 0.007 0.007 0.005 0.005 0.005 0.005 0.005 0.005 0.005 0.005 0.139 0.139 0.139 0.139 0.139 0.139 0.139 0.139 
0.003 0.003 0.003 0.003 0.003 0.003 0.003 0.003 0.008 0.008 0.008 0.008 0.008 0.008 0.008 0.008 14.995 14.995 14.995 14.995 14.995 14.995 14.995 14.995 0.011 0.011 0.011 0.011 0.011 0.011 0.011 0.011 0.002 0.002 0.002 0.002 0.002 0.002 0.002 0.002 0.016 0.016 0.016 0.016 0.023 0.023 0.023 0.023 0.016 0.016 0.016 0.016 0.006 0.006 0.006 0.006 0.004 0.004 0.004 0.004 0.005 0.005 0.005 0.005 0.004 0.004 0.004 0.004 0.002 0.002 0.002 0.002 0.003 0.003 0.003 0.003 0.005 0.005 0.005 0.005 0.004 0.004 0.446 0.446 4.366 4.366 6.315 6.315 2.793 2.793 0.263 0.143 0.110 0.089 0.076 0.060 0.035 0.059 0.077 0.093 0.158 0.158 4.184 4.184 8.483 8.483 13.787 13.787 20.257 20.257 22.609 22.609 22.609 22.609 4.006 4.006 4.006 4.006 0.003 0.003 0.003 0.003 0.002 0.002 0.002 0.002 0.031 0.031 0.031 0.031 8.995 8.995 8.995 8.995 3.856 3.856 3.856 3.856 0.018 0.018 0.018 0.018 0.006 0.006 0.006 0.006 0.007 0.007 0.007 0.007 0.006 0.006 0.006 0.006 0.006 0.006 0.006 0.006 0.014 0.014 0.014 0.014 0.014 0.014 0.014 0.014 0.007 0.007 0.007 0.007 0.007 0.007 0.007 0.007 0.005 0.005 0.005 0.005 0.005 0.005 0.005 0.005 0.139 0.139 0.139 0.139 0.139 0.139 0.139 0.139 
0.003 0.003 0.003 0.003 0.003 0.003 0.003 0.003 0.008 0.008 0.008 0.008 0.008 0.008 0.008 0.008 14.995 14.995 14.995 14.995 14.995 14.995 14.995 14.995 0.011 0.011 0.011 0.011 0.011 0.011 0.011 0.011 0.002 0.002 0.002 0.002 0.002 0.002 0.002 0.002 0.016 0.016 0.016 0.016 0.023 0.023 0.023 0.023 0.016 0.016 0.016 0.016 0.006 0.006 0.006 0.006 0.004 0.004 0.004 0.004 0.005 0.005 0.005 0.005 0.004 0.004 0.004 0.004 0.002 0.002 0.002 0.002 0.003 0.003 0.003 0.003 0.005 0.005 0.005 0.005 0.004 0.004 0.446 0.446 4.366 4.366 6.315 6.315 2.793 2.793 0.263 0.143 0.110 0.089 0.076 0.060 0.035 0.059 0.077 0.093 0.158 0.158 4.184 4.184 8.483 8.483 13.787 13.787 20.257 20.257 22.609 22.609 22.609 22.609 4.006 4.006 4.006 4.006 0.003 0.003 0.003 0.003 0.002 0.002 0.002 0.002 0.031 0.031 0.031 0.031 8.995 8.995 8.995 8.995 3.856 3.856 3.856 3.856 0.018 0.018 0.018 0.018 0.006 0.006 0.006 0.006 0.007 0.007 0.007 0.007 0.006 0.006 0.006 0.006 0.006 0.006 0.006 0.006 0.014 0.014 0.014 0.014 0.014 0.014 0.014 0.014 0.007 0.007 0.007 0.007 0.007 0.007 0.007 0.007 0.005 0.005 0.005 0.005 0.005 0.005 0.005 0.005 0.139 0.139 0.139 0.139 0.139 0.139 0.139 0.139 
0.120 0.120 0.120 0.120 0.120 0.120 0.120 0.120 11.544 11.544 11.544 11.544 11.544 11.544 11.544 11.544 20.640 20.640 20.640 20.640 20.640 20.640 20.640 20.640 0.050 0.050 0.050 0.050 0.050 0.050 0.050 0.050 0.002 0.002 0.002 0.002 0.002 0.002 0.002 0.002 0.031 0.031 0.031 0.031 0.003 0.003 0.003 0.003 0.001 0.001 0.001 0.001 0.001 0.001 0.001 0.001 0.002 0.002 0.002 0.002 0.003 0.003 0.003 0.003 0.001 0.001 0.001 0.001 0.001 0.001 0.001 0.001 0.002 0.002 0.002 0.002 0.027 0.027 0.027 0.027 2.658 2.658 2.711 2.711 0.838 0.838 0.017 0.017 0.020 0.020 0.023 0.018 0.007 0.004 0.003 0.002 0.001 0.002 0.002 0.002 0.004 0.004 0.005 0.005 0.006 0.006 0.014 0.014 6.173 6.173 15.013 15.013 15.013 15.013 1.910 1.910 1.910 1.910 0.001 0.001 0.001 0.001 0.001 0.001 0.001 0.001 0.003 0.003 0.003 0.003 0.010 0.010 0.010 0.010 0.010 0.010 0.010 0.010 12.986 12.986 12.986 12.986 36.049 36.049 36.049 36.049 33.084 33.084 33.084 33.084 0.020 0.020 0.020 0.020 0.020 0.020 0.020 0.020 0.014 0.014 0.014 0.014 0.014 0.014 0.014 0.014 0.012 0.012 0.012 0.012 0.012 0.012 0.012 0.012 0.010 0.010 0.010 0.010 0.010 0.010 0.010 0.010 0.021 0.021 0.021 0.021 0.021 0.021 0.021 0.021 
0.120 0.120 0.120 0.120 0.120 0.120 0.120 0.120 11.544 11.544 11.544 11.544 11.544 11.544 11.544 11.544 20.640 20.640 20.640 20.640 20.640 20.640 20.640 20.640 0.050 0.050 0.050 0.050 0.050 0.050 0.050 0.050 0.002 0.002 0.002 0.002 0.002 0.002 0.002 0.002 0.031 0.031 0.031 0.031 0.003 0.003 0.003 0.003 0.001 0.001 0.001 0.001 0.001 0.001 0.001 0.001 0.002 0.002 0.002 0.002 0.003 0.003 0.003 0.003 0.001 0.001 0.001 0.001 0.001 0.001 0.001 0.001 0.002 0.002 0.002 0.002 0.027 0.027 0.027 0.027 2.658 2.658 2.711 2.711 0.838 0.838 0.017 0.017 0.020 0.020 0.023 0.018 0.007 0.004 0.003 0.002 0.001 0.002 0.002 0.002 0.004 0.004 0.005 0.005 0.006 0.006 0.014 0.014 6.173 6.173 15.013 15.013 15.013 15.013 1.910 1.910 1.910 1.910 0.001 0.001 0.001 0.001 0.001 0.001 0.001 0.001 0.003 0.003 0.003 0.003 0.010 0.010 0.010 0.010 0.010 0.010 0.010 0.010 12.986 12.986 12.986 12.986 36.049 36.049 36.049 36.049 33.084 33.084 33.084 33.084 0.020 0.020 0.020 0.020 0.020 0.020 0.020 0.020 0.014 0.014 0.014 0.014 0.014 0.014 0.014 0.014 0.012 0.012 0.012 0.012 0.012 0.012 0.012 0.012 0.010 0.010 0.010 0.010 0.010 0.010 0.010 0.010 0.021 0.021 0.021 0.021 0.021 0.021 0.021 0.021 
0.120 0.120 0.120 0.120 0.120 0.120 0.120 0.120 11.544 11.544 11.544 11.544 11.544 11.544 11.544 11.544 20.640 20.640 20.640 20.640 20.640 20.640 20.640 20.640 0.050 0.050 0.050 0.050 0.050 0.050 0.050 0.050 0.002 0.002 0.002 0.002 0.002 0.002 0.002 0.002 0.031 0.031 0.031 0.031 0.003 0.003 0.003 0.003 0.001 0.001 0.001 0.001 0.001 0.001 0.001 0.001 0.002 0.002 0.002 0.002 0.003 0.003 0.003 0.003 0.001 0.001 0.001 0.001 0.001 0.001 0.001 0.001 0.002 0.002 0.002 0.002 0.027 0.027 0.027 0.027 2.658 2.658 2.711 2.711 0.838 0.838 0.017 0.017 0.020 0.020 0.023 0.018 0.007 0.004 0.003 0.002 0.001 0.002 0.002 0.002 0.004 0.004 0.005 0.005 0.006 0.006 0.014 0.014 6.173 6.173 15.013 15.013 15.013 15.013 1.910 1.910 1.910 1.910 0.001 0.001 0.001 0.001 0.001 0.001 0.001 0.001 0.003 0.003 0.003 0.003 0.010 0.010 0.010 0.010 0.010 0.010 0.010 0.010 12.986 12.986 12.986 12.986 36.049 36.049 36.049 36.049 33.084 33.084 33.084 33.084 0.020 0.020 0.020 0.020 0.020 0.020 0.020 0.020 0.014 0.014 0.014 0.014 0.014 0.014 0.014 0.014 0.012 0.012 0.012 0.012 0.012 0.012 0.012 0.012 0.010 0.010 0.010 0.010 0.010 0.010 0.010 0.010 0.021 0.021 0.021 0.021 0.021 0.021 0.021 0.021 
0.120 0.120 0.120 0.120 0.120 0.120 0.120 0.120 11.544 11.544 11.544 11.544 11.544 11.544 11.544 11.544 20.640 20.640 20.640 20.640 20.640 20.640 20.640 20.640 0.050 0.050 0.050 0.050 0.050 0.050 0.050 0.050 0.002 0.002 0.002 0.002 0.002 0.002 0.002 0.002 0.031 0.031 0.031 0.031 0.003 0.003 0.003 0.003 0.001 0.001 0.001 0.001 0.001 0.001 0.001 0.001 0.002 0.002 0.002 0.002 0.003 0.003 0.003 0.003 0.001 0.001 0.001 0.001 0.001 0.001 0.001 0.001 0.002 0.002 0.002 0.002 0.027 0.027 0.027 0.027 2.658 2.658 2.711 2.711 0.838 0.838 0.017 0.017 0.020 0.020 0.023 0.018 0.007 0.004 0.003 0.002 0.001 0.002 0.002 0.002 0.004 0.004 0.005 0.005 0.006 0.006 0.014 0.014 6.173 6.173 15.013 15.013 15.013 15.013 1.910 1.910 1.910 1.910 0.001 0.001 0.001 0.001 0.001 0.001 0.001 0.001 0.003 0.003 0.003 0.003 0.010 0.010 0.010 0.010 0.010 0.010 0.010 0.010 12.986 12.986 12.986 12.986 36.049 36.049 36.049 36.049 33.084 33.084 33.084 33.084 0.020 0.020 0.020 0.020 0.020 0.020 0.020 0.020 0.014 0.014 0.014 0.014 0.014 0.014 0.014 0.014 0.012 0.012 0.012 0.012 0.012 0.012 0.012 0.012 0.010 0.010 0.010 0.010 0.010 0.010 0.010 0.010 0.021 0.021 0.021 0.021 0.021 0.021 0.021 0.021 
0.120 0.120 0.120 0.120 0.120 0.120 0.120 0.120 11.544 11.544 11.544 11.544 11.544 11.544 11.544 11.544 20.640 20.640 20.640 20.640 20.640 20.640 20.640 20.640 0.050 0.050 0.050 0.050 0.050 0.050 0.050 0.050 0.002 0.002 0.002 0.002 0.002 0.002 0.002 0.002 0.031 0.031 0.031 0.031 0.003 0.003 0.003 0.003 0.001 0.001 0.001 0.001 0.001 0.001 0.001 0.001 0.002 0.002 0.002 0.002 0.003 0.003 0.003 0.003 0.001 0.001 0.001 0.001 0.001 0.001 0.001 0.001 0.002 0.002 0.002 0.002 0.027 0.027 0.027 0.027 2.658 2.658 2.711 2.711 0.838 0.838 0.017 0.017 0.020 0.020 0.023 0.018 0.007 0.004 0.003 0.002 0.001 0.002 0.002 0.002 0.004 0.004 0.005 0.005 0.006 0.006 0.014 0.014 6.173 6.173 15.013 15.013 15.013 15.013 1.910 1.910 1.910 1.910 0.001 0.001 0.001 0.001 0.001 0.001 0.001 0.001 0.003 0.003 0.003 0.003 0.010 0.010 0.010 0.010 0.010 0.010 0.010 0.010 12.986 12.986 12.986 12.986 36.049 36.049 36.049 36.049 33.084 33.084 33.084 33.084 0.020 0.020 0.020 0.020 0.020 0.020 0.020 0.020 0.014 0.014 0.014 0.014 0.014 0.014 0.014 0.014 0.012 0.012 0.012 0.012 0.012 0.012 0.012 0.012 0.010 0.010 0.010 0.010 0.010 0.010 0.010 0.010 0.021 0.021 0.021 0.021 0.021 0.021 0.021 0.021 
0.120 0.120 0.120 0.120 0.120 0.120 0.120 0.120 11.544 11.544 11.544 11.544 11.544 11.544 11.544 11.544 20.640 20.640 20.640 20.640 20.640 20.640 20.640 20.640 0.050 0.050 0.050 0.050 0.050 0.050 0.050 0.050 0.002 0.002 0.002 0.002 0.002 0.002 0.002 0.002 0.031 0.031 0.031 0.031 0.003 0.003 0.003 0.003 0.001 0.001 0.001 0.001 0.001 0.001 0.001 0.001 0.002 0.002 0.002 0.002 0.003 0.003 0.003 0.003 0.001 0.001 0.001 0.001 0.001 0.001 0.001 0.001 0.002 0.002 0.002 0.002 0.027 0.027 0.027 0.027 2.658 2.658 2.711 2.711 0.838 0.838 0.017 0.017 0.020 0.020 0.023 0.018 0.007 0.004 0.003 0.002 0.001 0.002 0.002 0.002 0.004 0.004 0.005 0.005 0.006 0.006 0.014 0.014 6.173 6.173 15.013 15.013 15.013 15.013 1.910 1.910 1.910 1.910 0.001 0.001 0.001 0.001 0.001 0.001 0.001 0.001 0.003 0.003 0.003 0.003 0.010 0.010 0.010 0.010 0.010 0.010 0.010 0.010 12.986 12.986 12.986 12.986 36.049 36.049 36.049 36.049 33.084 33.084 33.084 33.084 0.020 0.020 0.020 0.020 0.020 0.020 0.020 0.020 0.014 0.014 0.014 0.014 0.014 0.014 0.014 0.014 0.012 0.012 0.012 0.012 0.012 0.012 0.012 0.012 0.010 0.010 0.010 0.010 0.010 0.010 0.010 0.010 0.021 0.021 0.021 0.021 0.021 0.021 0.021 0.021 
0.120 0.120 0.120 0.120 0.120 0.120 0.120 0.120 11.544 11.544 11.544 11.544 11.544 11.544 11.544 11.544 20.640 20.640 20.640 20.640 20.640 20.640 20.640 20.640 0.050 0.050 0.050 0.050 0.050 0.050 0.050 0.050 0.002 0.002 0.002 0.002 0.002 0.002 0.002 0.002 0.031 0.031 0.031 0.031 0.003 0.003 0.003 0.003 0.001 0.001 0.001 0.001 0.001 0.001 0.001 0.001 0.002 0.002 0.002 0.002 0.003 0.003 0.003 0.003 0.001 0.001 0.001 0.001 0.001 0.001 0.001 0.001 0.002 0.002 0.002 0.002 0.027 0.027 0.027 0.027 2.658 2.658 2.711 2.711 0.838 0.838 0.017 0.017 0.020 0.020 0.023 0.018 0.007 0.004 0.003 0.002 0.001 0.002 0.002 0.002 0.004 0.004 0.005 0.005 0.006 0.006 0.014 0.014 6.173 6.173 15.013 15.013 15.013 15.013 1.910 1.910 1.910 1.910 0.001 0.001 0.001 0.001 0.001 0.001 0.001 0.001 0.003 0.003 0.003 0.003 0.010 0.010 0.010 0.010 0.010 0.010 0.010 0.010 12.986 12.986 12.986 12.986 36.049 36.049 36.049 36.049 33.084 33.084 33.084 33.084 0.020 0.020 0.020 0.020 0.020 0.020 0.020 0.020 0.014 0.014 0.014 0.014 0.014 0.014 0.014 0.014 0.012 0.012 0.012 0.012 0.012 0.012 0.012 0.012 0.010 0.010 0.010 0.010 0.010 0.010 0.010 0.010 0.021 0.021 0.021 0.021 0.021 0.021 0.021 0.021 
0.120 0.120 0.120 0.120 0.120 0.120 0.120 0.120 11.544 11.544 11.544 11.544 11.544 11.544 11.544 11.544 20.640 20.640 20.640 20.640 20.640 20.640 20.640 20.640 0.050 0.050 0.050 0.050 0.050 0.050 0.050 0.050 0.002 0.002 0.002 0.002 0.002 0.002 0.002 0.002 0.031 0.031 0.031 0.031 0.003 0.003 0.003 0.003 0.001 0.001 0.001 0.001 0.001 0.001 0.001 0.001 0.002 0.002 0.002 0.002 0.003 0.003 0.003 0.003 0.001 0.001 0.001 0.001 0.001 0.001 0.001 0.001 0.002 0.002 0.002 0.002 0.027 0.027 0.027 0.027 2.658 2.658 2.711 2.711 0.838 0.838 0.017 0.017 0.020 0.020 0.023 0.018 0.007 0.004 0.003 0.002 0.001 0.002 0.002 0.002 0.004 0.004 0.005 0.005 0.006 0.006 0.014 0.014 6.173 6.173 15.013 15.013 15.013 15.013 1.910 1.910 1.910 1.910 0.001 0.001 0.001 0.001 0.001 0.001 0.001 0.001 0.003 0.003 0.003 0.003 0.010 0.010 0.010 0.010 0.010 0.010 0.010 0.010 12.986 12.986 12.986 12.986 36.049 36.049 36.049 36.049 33.084 33.084 33.084 33.084 0.020 0.020 0.020 0.020 0.020 0.020 0.020 0.020 0.014 0.014 0.014 0.014 0.014 0.014 0.014 0.014 0.012 0.012 0.012 0.012 0.012 0.012 0.012 0.012 0.010 0.010 0.010 0.010 0.010 0.010 0.010 0.010 0.021 0.021 0.021 0.021 0.021 0.021 0.021 0.021 
0.002 0.002 0.002 0.002 0.002 0.002 0.002 0.002 2.598 2.598 2.598 2.598 2.598 2.598 2.598 2.598 1.321 1.321 1.321 1.321 1.321 1.321 1.321 1.321 0.020 0.020 0.020 0.020 0.020 0.020 0.020 0.020 0.000 0.000 0.000 0.000 0.000 0.000 0.000 0.000 0.010 0.010 0.010 0.010 0.001 0.001 0.001 0.001 0.000 0.000 0.000 0.000 0.000 0.000 0.000 0.000 0.000 0.000 0.000 0.000 0.001 0.001 0.001 0.001 0.003 0.003 0.003 0.003 2.083 2.083 2.083 2.083 0.525 0.525 0.525 0.525 0.004 0.004 0.004 0.004 0.005 0.005 0.003 0.003 0.002 0.002 0.002 0.002 0.002 0.002 0.001 0.000 0.000 0.000 0.000 0.000 0.000 0.000 0.000 0.000 0.001 0.001 0.001 0.001 0.001 0.001 0.002 0.002 0.002 0.002 0.005 0.005 0.005 0.005 0.055 0.055 0.055 0.055 0.002 0.002 0.002 0.002 0.000 0.000 0.000 0.000 0.001 0.001 0.001 0.001 0.003 0.003 0.003 0.003 0.000 0.000 0.000 0.000 0.001 0.001 0.001 0.001 0.587 0.587 0.587 0.587 29.950 29.950 29.950 29.950 44.415 44.415 44.415 44.415 44.415 44.415 44.415 44.415 16.515 16.515 16.515 16.515 16.515 16.515 16.515 16.515 0.022 0.022 0.022 0.022 0.022 0.022 0.022 0.022 0.010 0.010 0.010 0.010 0.010 0.010 0.010 0.010 0.009 0.009 0.009 0.009 0.009 0.009 0.009 0.009 
0.002 0.002 0.002 0.002 0.002 0.002 0.002 0.002 2.598 2.598 2.598 2.598 2.598 2.598 2.598 2.598 1.321 1.321 1.321 1.321 1.321 1.321 1.321 1.321 0.020 0.020 0.020 0.020 0.020 0.020 0.020 0.020 0.000 0.000 0.000 0.000 0.000 0.000 0.000 0.000 0.010 0.010 0.010 0.010 0.001 0.001 0.001 0.001 0.000 0.000 0.000 0.000 0.000 0.000 0.000 0.000 0.000 0.000 0.000 0.000 0.001 0.001 0.001 0.001 0.003 0.003 0.003 0.003 2.083 2.083 2.083 2.083 0.525 0.525 0.525 0.525 0.004 0.004 0.004 0.004 0.005 0.005 0.003 0.003 0.002 0.002 0.002 0.002 0.002 0.002 0.001 0.000 0.000 0.000 0.000 0.000 0.000 0.000 0.000 0.000 0.001 0.001 0.001 0.001 0.001 0.001 0.002 0.002 0.002 0.002 0.005 0.005 0.005 0.005 0.055 0.055 0.055 0.055 0.002 0.002 0.002 0.002 0.000 0.000 0.000 0.000 0.001 0.001 0.001 0.001 0.003 0.003 0.003 0.003 0.000 0.000 0.000 0.000 0.001 0.001 0.001 0.001 0.587 0.587 0.587 0.587 29.950 29.950 29.950 29.950 44.415 44.415 44.415 44.415 44.415 44.415 44.415 44.415 16.515 16.515 16.515 16.515 16.515 16.515 16.515 16.515 0.022 0.022 0.022 0.022 0.022 0.022 0.022 0.022 0.010 0.010 0.010 0.010 0.010 0.010 0.010 0.010 0.009 0.009 0.009 0.009 0.009 0.009 0.009 0.009 
0.002 0.002 0.002 0.002 0.002 0.002 0.002 0.002 2.598 2.598 2.598 2.598 2.598 2.598 2.598 2.598 1.321 1.321 1.321 1.321 1.321 1.321 1.321 1.321 0.020 0.020 0.020 0.020 0.020 0.020 0.020 0.020 0.000 0.000 0.000 0.000 0.000 0.000 0.000 0.000 0.010 0.010 0.010 0.010 0.001 0.001 0.001 0.001 0.000 0.000 0.000 0.000 0.000 0.000 0.000 0.000 0.000 0.000 0.000 0.000 0.001 0.001 0.001 0.001 0.003 0.003 0.003 0.003 2.083 2.083 2.083 2.083 0.525 0.525 0.525 0.525 0.004 0.004 0.004 0.004 0.005 0.005 0.003 0.003 0.002 0.002 0.002 0.002 0.002 0.002 0.001 0.000 0.000 0.000 0.000 0.000 0.000 0.000 0.000 0.000 0.001 0.001 0.001 0.001 0.001 0.001 0.002 0.002 0.002 0.002 0.005 0.005 0.005 0.005 0.055 0.055 0.055 0.055 0.002 0.002 0.002 0.002 0.000 0.000 0.000 0.000 0.001 0.001 0.001 0.001 0.003 0.003 0.003 0.003 0.000 0.000 0.000 0.000 0.001 0.001 0.001 0.001 0.587 0.587 0.587 0.587 29.950 29.950 29.950 29.950 44.415 44.415 44.415 44.415 44.415 44.415 44.415 44.415 16.515 16.515 16.515 16.515 16.515 16.515 16.515 16.515 0.022 0.022 0.022 0.022 0.022 0.022 0.022 0.022 0.010 0.010 0.010 0.010 0.010 0.010 0.010 0.010 0.009 0.009 0.009 0.009 0.009 0.009 0.009 0.009 
0.002 0.002 0.002 0.002 0.002 0.002 0.002 0.002 2.598 2.598 2.598 2.598 2.598 2.598 2.598 2.598 1.321 1.321 1.321 1.321 1.321 1.321 1.321 1.321 0.020 0.020 0.020 0.020 0.020 0.020 0.020 0.020 0.000 0.000 0.000 0.000 0.000 0.000 0.000 0.000 0.010 0.010 0.010 0.010 0.001 0.001 0.001 0.001 0.000 0.000 0.000 0.000 0.000 0.000 0.000 0.000 0.000 0.000 0.000 0.000 0.001 0.001 0.001 0.001 0.003 0.003 0.003 0.003 2.083 2.083 2.083 2.083 0.525 0.525 0.525 0.525 0.004 0.004 0.004 0.004 0.005 0.005 0.003 0.003 0.002 0.002 0.002 0.002 0.002 0.002 0.001 0.000 0.000 0.000 0.000 0.000 0.000 0.000 0.000 0.000 0.001 0.001 0.001 0.001 0.001 0.001 0.002 0.002 0.002 0.002 0.005 0.005 0.005 0.005 0.055 0.055 0.055 0.055 0.002 0.002 0.002 0.002 0.000 0.000 0.000 0.000 0.001 0.001 0.001 0.001 0.003 0.003 0.003 0.003 0.000 0.000 0.000 0.000 0.001 0.001 0.001 0.001 0.587 0.587 0.587 0.587 29.950 29.950 29.950 29.950 44.415 44.415 44.415 44.415 44.415 44.415 44.415 44.415 16.515 16.515 16.515 16.515 16.515 16.515 16.515 16.515 0.022 0.022 0.022 0.022 0.022 0.022 0.022 0.022 0.010 0.010 0.010 0.010 0.010 0.010 0.010 0.010 0.009 0.009 0.009 0.009 0.009 0.009 0.009 0.009 
0.001 0.001 0.001 0.001 0.001 0.001 0.001 0.001 0.005 0.005 0.005 0.005 0.005 0.005 0.005 0.005 0.273 0.273 0.273 0.273 0.273 0.273 0.273 0.273 0.050 0.050 0.050 0.050 0.050 0.050 0.050 0.050 0.000 0.000 0.000 0.000 0.000 0.000 0.000 0.000 0.002 0.002 0.002 0.002 0.004 0.004 0.004 0.004 0.003 0.003 0.003 0.003 0.003 0.003 0.003 0.003 0.004 0.004 0.004 0.004 0.008 0.008 0.008 0.008 1.680 1.680 1.680 1.680 4.528 4.528 4.528 4.528 0.003 0.003 0.003 0.003 0.002 0.002 0.002 0.002 0.002 0.002 0.002 0.002 0.002 0.002 0.001 0.001 0.001 0.001 0.001 0.000 0.000 0.000 0.000 0.000 0.000 0.000 0.000 0.000 0.000 0.000 0.000 0.000 0.000 0.000 0.001 0.001 0.002 0.002 0.004 0.004 0.004 0.004 0.059 0.059 0.059 0.059 0.026 0.026 0.026 0.026 0.004 0.004 0.004 0.004 0.006 0.006 0.006 0.006 0.002 0.002 0.002 0.002 0.000 0.000 0.000 0.000 0.003 0.003 0.003 0.003 0.010 0.010 0.010 0.010 6.799 6.799 6.799 6.799 18.677 18.677 18.677 18.677 18.677 18.677 18.677 18.677 26.135 26.135 26.135 26.135 26.135 26.135 26.135 26.135 0.052 0.052 0.052 0.052 0.052 0.052 0.052 0.052 0.740 0.740 0.740 0.740 0.740 0.740 0.740 0.740 0.009 0.009 0.009 0.009 0.009 0.009 0.009 0.009 
0.001 0.001 0.001 0.001 0.001 0.001 0.001 0.001 0.005 0.005 0.005 0.005 0.005 0.005 0.005 0.005 0.273 0.273 0.273 0.273 0.273 0.273 0.273 0.273 0.050 0.050 0.050 0.050 0.050 0.050 0.050 0.050 0.000 0.000 0.000 0.000 0.000 0.000 0.000 0.000 0.002 0.002 0.002 0.002 0.004 0.004 0.004 0.004 0.003 0.003 0.003 0.003 0.003 0.003 0.003 0.003 0.004 0.004 0.004 0.004 0.008 0.008 0.008 0.008 1.680 1.680 1.680 1.680 4.528 4.528 4.528 4.528 0.003 0.003 0.003 0.003 0.002 0.002 0.002 0.002 0.002 0.002 0.002 0.002 0.002 0.002 0.001 0.001 0.001 0.001 0.001 0.000 0.000 0.000 0.000 0.000 0.000 0.000 0.000 0.000 0.000 0.000 0.000 0.000 0.000 0.000 0.001 0.001 0.002 0.002 0.004 0.004 0.004 0.004 0.059 0.059 0.059 0.059 0.026 0.026 0.026 0.026 0.004 0.004 0.004 0.004 0.006 0.006 0.006 0.006 0.002 0.002 0.002 0.002 0.000 0.000 0.000 0.000 0.003 0.003 0.003 0.003 0.010 0.010 0.010 0.010 6.799 6.799 6.799 6.799 18.677 18.677 18.677 18.677 18.677 18.677 18.677 18.677 26.135 26.135 26.135 26.135 26.135 26.135 26.135 26.135 0.052 0.052 0.052 0.052 0.052 0.052 0.052 0.052 0.740 0.740 0.740 0.740 0.740 0.740 0.740 0.740 0.009 0.009 0.009 0.009 0.009 0.009 0.009 0.009 
0.001 0.001 0.001 0.001 0.001 0.001 0.001 0.001 0.005 0.005 0.005 0.005 0.005 0.005 0.005 0.005 0.273 0.273 0.273 0.273 0.273 0.273 0.273 0.273 0.050 0.050 0.050 0.050 0.050 0.050 0.050 0.050 0.000 0.000 0.000 0.000 0.000 0.000 0.000 0.000 0.002 0.002 0.002 0.002 0.004 0.004 0.004 0.004 0.003 0.003 0.003 0.003 0.003 0.003 0.003 0.003 0.004 0.004 0.004 0.004 0.008 0.008 0.008 0.008 1.680 1.680 1.680 1.680 4.528 4.528 4.528 4.528 0.003 0.003 0.003 0.003 0.002 0.002 0.002 0.002 0.002 0.002 0.002 0.002 0.002 0.002 0.001 0.001 0.001 0.001 0.001 0.000 0.000 0.000 0.000 0.000 0.000 0.000 0.000 0.000 0.000 0.000 0.000 0.000 0.000 0.000 0.001 0.001 0.002 0.002 0.004 0.004 0.004 0.004 0.059 0.059 0.059 0.059 0.026 0.026 0.026 0.026 0.004 0.004 0.004 0.004 0.006 0.006 0.006 0.006 0.002 0.002 0.002 0.002 0.000 0.000 0.000 0.000 0.003 0.003 0.003 0.003 0.010 0.010 0.010 0.010 6.799 6.799 6.799 6.799 18.677 18.677 18.677 18.677 18.677 18.677 18.677 18.677 26.135 26.135 26.135 26.135 26.135 26.135 26.135 26.135 0.052 0.052 0.052 0.052 0.052 0.052 0.052 0.052 0.740 0.740 0.740 0.740 0.740 0.740 0.740 0.740 0.009 0.009 0.009 0.009 0.009 0.009 0.009 0.009 
0.001 0.001 0.001 0.001 0.001 0.001 0.001 0.001 0.005 0.005 0.005 0.005 0.005 0.005 0.005 0.005 0.273 0.273 0.273 0.273 0.273 0.273 0.273 0.273 0.050 0.050 0.050 0.050 0.050 0.050 0.050 0.050 0.000 0.000 0.000 0.000 0.000 0.000 0.000 0.000 0.002 0.002 0.002 0.002 0.004 0.004 0.004 0.004 0.003 0.003 0.003 0.003 0.003 0.003 0.003 0.003 0.004 0.004 0.004 0.004 0.008 0.008 0.008 0.008 1.680 1.680 1.680 1.680 4.528 4.528 4.528 4.528 0.003 0.003 0.003 0.003 0.002 0.002 0.002 0.002 0.002 0.002 0.002 0.002 0.002 0.002 0.001 0.001 0.001 0.001 0.001 0.000 0.000 0.000 0.000 0.000 0.000 0.000 0.000 0.000 0.000 0.000 0.000 0.000 0.000 0.000 0.001 0.001 0.002 0.002 0.004 0.004 0.004 0.004 0.059 0.059 0.059 0.059 0.026 0.026 0.026 0.026 0.004 0.004 0.004 0.004 0.006 0.006 0.006 0.006 0.002 0.002 0.002 0.002 0.000 0.000 0.000 0.000 0.003 0.003 0.003 0.003 0.010 0.010 0.010 0.010 6.799 6.799 6.799 6.799 18.677 18.677 18.677 18.677 18.677 18.677 18.677 18.677 26.135 26.135 26.135 26.135 26.135 26.135 26.135 26.135 0.052 0.052 0.052 0.052 0.052 0.052 0.052 0.052 0.740 0.740 0.740 0.740 0.740 0.740 0.740 0.740 0.009 0.009 0.009 0.009 0.009 0.009 0.009 0.009 
0.000 0.000 0.000 0.000 0.000 0.000 0.000 0.000 0.003 0.003 0.003 0.003 0.003 0.003 0.003 0.003 0.227 0.227 0.227 0.227 0.227 0.227 0.227 0.227 0.194 0.194 0.194 0.194 0.194 0.194 0.194 0.194 0.000 0.000 0.000 0.000 0.000 0.000 0.000 0.000 0.024 0.024 0.024 0.024 0.039 0.039 0.039 0.039 0.045 0.045 0.045 0.045 0.061 0.061 0.061 0.061 0.089 0.089 0.089 0.089 0.073 0.073 0.073 0.073 2.040 2.040 2.040 2.040 4.955 4.955 4.955 4.955 0.001 0.001 0.001 0.001 0.001 0.001 0.001 0.001 0.001 0.001 0.001 0.001 0.001 0.001 0.000 0.000 0.001 0.001 0.000 0.000 0.000 0.000 0.000 0.000 0.000 0.000 0.000 0.000 0.000 0.000 0.000 0.000 0.000 0.000 0.000 0.000 0.001 0.001 0.002 0.002 0.002 0.002 0.014 0.014 0.014 0.014 0.020 0.020 0.020 0.020 0.027 0.027 0.027 0.027 0.034 0.034 0.034 0.034 0.003 0.003 0.003 0.003 0.016 0.016 0.016 0.016 0.010 0.010 0.010 0.010 0.005 0.005 0.005 0.005 0.005 0.005 0.005 0.005 0.021 0.021 0.021 0.021 0.021 0.021 0.021 0.021 18.721 18.721 18.721 18.721 18.721 18.721 18.721 18.721 0.001 0.001 0.001 0.001 0.001 0.001 0.001 0.001 0.079 0.079 0.079 0.079 0.079 0.079 0.079 0.079 0.003 0.003 0.003 0.003 0.003 0.003 0.003 0.003 
0.000 0.000 0.000 0.000 0.000 0.000 0.000 0.000 0.003 0.003 0.003 0.003 0.003 0.003 0.003 0.003 0.227 0.227 0.227 0.227 0.227 0.227 0.227 0.227 0.194 0.194 0.194 0.194 0.194 0.194 0.194 0.194 0.000 0.000 0.000 0.000 0.000 0.000 0.000 0.000 0.024 0.024 0.024 0.024 0.039 0.039 0.039 0.039 0.045 0.045 0.045 0.045 0.061 0.061 0.061 0.061 0.089 0.089 0.089 0.089 0.073 0.073 0.073 0.073 2.040 2.040 2.040 2.040 4.955 4.955 4.955 4.955 0.001 0.001 0.001 0.001 0.001 0.001 0.001 0.001 0.001 0.001 0.001 0.001 0.001 0.001 0.000 0.000 0.001 0.001 0.000 0.000 0.000 0.000 0.000 0.000 0.000 0.000 0.000 0.000 0.000 0.000 0.000 0.000 0.000 0.000 0.000 0.000 0.001 0.001 0.002 0.002 0.002 0.002 0.014 0.014 0.014 0.014 0.020 0.020 0.020 0.020 0.027 0.027 0.027 0.027 0.034 0.034 0.034 0.034 0.003 0.003 0.003 0.003 0.016 0.016 0.016 0.016 0.010 0.010 0.010 0.010 0.005 0.005 0.005 0.005 0.005 0.005 0.005 0.005 0.021 0.021 0.021 0.021 0.021 0.021 0.021 0.021 18.721 18.721 18.721 18.721 18.721 18.721 18.721 18.721 0.001 0.001 0.001 0.001 0.001 0.001 0.001 0.001 0.079 0.079 0.079 0.079 0.079 0.079 0.079 0.079 0.003 0.003 0.003 0.003 0.003 0.003 0.003 0.003 
0.000 0.000 0.000 0.000 0.000 0.000 0.000 0.000 0.003 0.003 0.003 0.003 0.003 0.003 0.003 0.003 0.227 0.227 0.227 0.227 0.227 0.227 0.227 0.227 0.194 0.194 0.194 0.194 0.194 0.194 0.194 0.194 0.000 0.000 0.000 0.000 0.000 0.000 0.000 0.000 0.024 0.024 0.024 0.024 0.039 0.039 0.039 0.039 0.045 0.045 0.045 0.045 0.061 0.061 0.061 0.061 0.089 0.089 0.089 0.089 0.073 0.073 0.073 0.073 2.040 2.040 2.040 2.040 4.955 4.955 4.955 4.955 0.001 0.001 0.001 0.001 0.001 0.001 0.001 0.001 0.001 0.001 0.001 0.001 0.001 0.001 0.000 0.000 0.001 0.001 0.000 0.000 0.000 0.000 0.000 0.000 0.000 0.000 0.000 0.000 0.000 0.000 0.000 0.000 0.000 0.000 0.000 0.000 0.001 0.001 0.002 0.002 0.002 0.002 0.014 0.014 0.014 0.014 0.020 0.020 0.020 0.020 0.027 0.027 0.027 0.027 0.034 0.034 0.034 0.034 0.003 0.003 0.003 0.003 0.016 0.016 0.016 0.016 0.010 0.010 0.010 0.010 0.005 0.005 0.005 0.005 0.005 0.005 0.005 0.005 0.021 0.021 0.021 0.021 0.021 0.021 0.021 0.021 18.721 18.721 18.721 18.721 18.721 18.721 18.721 18.721 0.001 0.001 0.001 0.001 0.001 0.001 0.001 0.001 0.079 0.079 0.079 0.079 0.079 0.079 0.079 0.079 0.003 0.003 0.003 0.003 0.003 0.003 0.003 0.003 
0.000 0.000 0.000 0.000 0.000 0.000 0.000 0.000 0.003 0.003 0.003 0.003 0.003 0.003 0.003 0.003 0.227 0.227 0.227 0.227 0.227 0.227 0.227 0.227 0.194 0.194 0.194 0.194 0.194 0.194 0.194 0.194 0.000 0.000 0.000 0.000 0.000 0.000 0.000 0.000 0.024 0.024 0.024 0.024 0.039 0.039 0.039 0.039 0.045 0.045 0.045 0.045 0.061 0.061 0.061 0.061 0.089 0.089 0.089 0.089 0.073 0.073 0.073 0.073 2.040 2.040 2.040 2.040 4.955 4.955 4.955 4.955 0.001 0.001 0.001 0.001 0.001 0.001 0.001 0.001 0.001 0.001 0.001 0.001 0.001 0.001 0.000 0.000 0.001 0.001 0.000 0.000 0.000 0.000 0.000 0.000 0.000 0.000 0.000 0.000 0.000 0.000 0.000 0.000 0.000 0.000 0.000 0.000 0.001 0.001 0.002 0.002 0.002 0.002 0.014 0.014 0.014 0.014 0.020 0.020 0.020 0.020 0.027 0.027 0.027 0.027 0.034 0.034 0.034 0.034 0.003 0.003 0.003 0.003 0.016 0.016 0.016 0.016 0.010 0.010 0.010 0.010 0.005 0.005 0.005 0.005 0.005 0.005 0.005 0.005 0.021 0.021 0.021 0.021 0.021 0.021 0.021 0.021 18.721 18.721 18.721 18.721 18.721 18.721 18.721 18.721 0.001 0.001 0.001 0.001 0.001 0.001 0.001 0.001 0.079 0.079 0.079 0.079 0.079 0.079 0.079 0.079 0.003 0.003 0.003 0.003 0.003 0.003 0.003 0.003 
0.015 0.015 0.015 0.015 0.015 0.015 0.015 0.015 0.005 0.005 0.005 0.005 0.005 0.005 0.005 0.005 0.002 0.002 0.002 0.002 0.002 0.002 0.002 0.002 0.329 0.329 0.329 0.329 0.329 0.329 0.329 0.329 0.003 0.003 0.003 0.003 0.003 0.003 0.003 0.003 0.190 0.190 0.190 0.190 0.052 0.052 0.052 0.052 0.016 0.016 0.016 0.016 0.011 0.011 0.011 0.011 0.011 0.011 0.011 0.011 0.017 0.017 0.017 0.017 1.116 1.116 1.116 1.116 4.833 4.833 4.833 4.833 0.047 0.047 0.047 0.047 0.013 0.013 0.013 0.013 0.003 0.003 0.001 0.001 0.000 0.000 0.000 0.000 0.000 0.000 0.000 0.000 0.001 0.000 0.000 0.000 0.000 0.000 0.000 0.000 0.001 0.001 0.001 0.001 0.000 0.000 0.000 0.000 0.000 0.000 0.001 0.001 0.001 0.001 0.001 0.001 0.001 0.001 0.004 0.004 0.004 0.004 0.012 0.012 0.012 0.012 0.002 0.002 0.002 0.002 0.002 0.002 0.002 0.002 0.002 0.002 0.002 0.002 0.003 0.003 0.003 0.003 0.002 0.002 0.002 0.002 0.003 0.003 0.003 0.003 0.033 0.033 0.033 0.033 0.033 0.033 0.033 0.033 0.033 0.033 0.033 0.033 0.033 0.033 0.033 0.033 0.000 0.000 0.000 0.000 0.000 0.000 0.000 0.000 0.014 0.014 0.014 0.014 0.014 0.014 0.014 0.014 0.004 0.004 0.004 0.004 0.004 0.004 0.004 0.004 
0.015 0.015 0.015 0.015 0.015 0.015 0.015 0.015 0.005 0.005 0.005 0.005 0.005 0.005 0.005 0.005 0.002 0.002 0.002 0.002 0.002 0.002 0.002 0.002 0.329 0.329 0.329 0.329 0.329 0.329 0.329 0.329 0.003 0.003 0.003 0.003 0.003 0.003 0.003 0.003 0.190 0.190 0.190 0.190 0.052 0.052 0.052 0.052 0.016 0.016 0.016 0.016 0.011 0.011 0.011 0.011 0.011 0.011 0.011 0.011 0.017 0.017 0.017 0.017 1.116 1.116 1.116 1.116 4.833 4.833 4.833 4.833 0.047 0.047 0.047 0.047 0.013 0.013 0.013 0.013 0.003 0.003 0.001 0.001 0.000 0.000 0.000 0.000 0.000 0.000 0.000 0.000 0.001 0.000 0.000 0.000 0.000 0.000 0.000 0.000 0.001 0.001 0.001 0.001 0.000 0.000 0.000 0.000 0.000 0.000 0.001 0.001 0.001 0.001 0.001 0.001 0.001 0.001 0.004 0.004 0.004 0.004 0.012 0.012 0.012 0.012 0.002 0.002 0.002 0.002 0.002 0.002 0.002 0.002 0.002 0.002 0.002 0.002 0.003 0.003 0.003 0.003 0.002 0.002 0.002 0.002 0.003 0.003 0.003 0.003 0.033 0.033 0.033 0.033 0.033 0.033 0.033 0.033 0.033 0.033 0.033 0.033 0.033 0.033 0.033 0.033 0.000 0.000 0.000 0.000 0.000 0.000 0.000 0.000 0.014 0.014 0.014 0.014 0.014 0.014 0.014 0.014 0.004 0.004 0.004 0.004 0.004 0.004 0.004 0.004 
0.015 0.015 0.015 0.015 0.015 0.015 0.015 0.015 0.005 0.005 0.005 0.005 0.005 0.005 0.005 0.005 0.002 0.002 0.002 0.002 0.002 0.002 0.002 0.002 0.329 0.329 0.329 0.329 0.329 0.329 0.329 0.329 0.003 0.003 0.003 0.003 0.003 0.003 0.003 0.003 0.190 0.190 0.190 0.190 0.052 0.052 0.052 0.052 0.016 0.016 0.016 0.016 0.011 0.011 0.011 0.011 0.011 0.011 0.011 0.011 0.017 0.017 0.017 0.017 1.116 1.116 1.116 1.116 4.833 4.833 4.833 4.833 0.047 0.047 0.047 0.047 0.013 0.013 0.013 0.013 0.003 0.003 0.001 0.001 0.000 0.000 0.000 0.000 0.000 0.000 0.000 0.000 0.001 0.000 0.000 0.000 0.000 0.000 0.000 0.000 0.001 0.001 0.001 0.001 0.000 0.000 0.000 0.000 0.000 0.000 0.001 0.001 0.001 0.001 0.001 0.001 0.001 0.001 0.004 0.004 0.004 0.004 0.012 0.012 0.012 0.012 0.002 0.002 0.002 0.002 0.002 0.002 0.002 0.002 0.002 0.002 0.002 0.002 0.003 0.003 0.003 0.003 0.002 0.002 0.002 0.002 0.003 0.003 0.003 0.003 0.033 0.033 0.033 0.033 0.033 0.033 0.033 0.033 0.033 0.033 0.033 0.033 0.033 0.033 0.033 0.033 0.000 0.000 0.000 0.000 0.000 0.000 0.000 0.000 0.014 0.014 0.014 0.014 0.014 0.014 0.014 0.014 0.004 0.004 0.004 0.004 0.004 0.004 0.004 0.004 
0.015 0.015 0.015 0.015 0.015 0.015 0.015 0.015 0.005 0.005 0.005 0.005 0.005 0.005 0.005 0.005 0.002 0.002 0.002 0.002 0.002 0.002 0.002 0.002 0.329 0.329 0.329 0.329 0.329 0.329 0.329 0.329 0.003 0.003 0.003 0.003 0.003 0.003 0.003 0.003 0.190 0.190 0.190 0.190 0.052 0.052 0.052 0.052 0.016 0.016 0.016 0.016 0.011 0.011 0.011 0.011 0.011 0.011 0.011 0.011 0.017 0.017 0.017 0.017 1.116 1.116 1.116 1.116 4.833 4.833 4.833 4.833 0.047 0.047 0.047 0.047 0.013 0.013 0.013 0.013 0.003 0.003 0.001 0.001 0.000 0.000 0.000 0.000 0.000 0.000 0.000 0.000 0.001 0.000 0.000 0.000 0.000 0.000 0.000 0.000 0.001 0.001 0.001 0.001 0.000 0.000 0.000 0.000 0.000 0.000 0.001 0.001 0.001 0.001 0.001 0.001 0.001 0.001 0.004 0.004 0.004 0.004 0.012 0.012 0.012 0.012 0.002 0.002 0.002 0.002 0.002 0.002 0.002 0.002 0.002 0.002 0.002 0.002 0.003 0.003 0.003 0.003 0.002 0.002 0.002 0.002 0.003 0.003 0.003 0.003 0.033 0.033 0.033 0.033 0.033 0.033 0.033 0.033 0.033 0.033 0.033 0.033 0.033 0.033 0.033 0.033 0.000 0.000 0.000 0.000 0.000 0.000 0.000 0.000 0.014 0.014 0.014 0.014 0.014 0.014 0.014 0.014 0.004 0.004 0.004 0.004 0.004 0.004 0.004 0.004 
1.987 1.987 1.987 1.987 1.987 1.987 1.987 1.987 0.003 0.003 0.003 0.003 0.003 0.003 0.003 0.003 0.001 0.001 0.001 0.001 0.001 0.001 0.001 0.001 0.385 0.385 0.385 0.385 0.385 0.385 0.385 0.385 1.453 1.453 1.453 1.453 1.453 1.453 1.453 1.453 0.085 0.085 0.085 0.085 0.007 0.007 0.007 0.007 0.001 0.001 0.001 0.001 0.004 0.004 0.004 0.004 0.006 0.006 0.006 0.006 0.006 0.006 0.006 0.006 0.010 0.010 0.010 0.010 1.416 1.416 1.416 1.416 0.037 0.037 0.037 0.037 0.012 0.012 0.012 0.012 0.004 0.004 0.000 0.000 0.000 0.000 0.000 0.000 0.000 0.000 0.000 0.001 0.002 0.003 0.003 0.002 0.003 0.003 0.330 0.310 0.006 0.006 0.003 0.003 0.002 0.002 0.000 0.000 0.000 0.000 0.000 0.000 0.000 0.000 0.000 0.000 0.000 0.000 0.002 0.002 0.002 0.002 0.013 0.013 0.013 0.013 0.002 0.002 0.002 0.002 0.131 0.131 0.131 0.131 0.001 0.001 0.001 0.001 0.001 0.001 0.001 0.001 0.001 0.001 0.001 0.001 0.002 0.002 0.002 0.002 0.041 0.041 0.041 0.041 0.041 0.041 0.041 0.041 0.003 0.003 0.003 0.003 0.003 0.003 0.003 0.003 0.000 0.000 0.000 0.000 0.000 0.000 0.000 0.000 0.004 0.004 0.004 0.004 0.004 0.004 0.004 0.004 0.006 0.006 0.006 0.006 0.006 0.006 0.006 0.006 
1.987 1.987 1.987 1.987 1.987 1.987 1.987 1.987 0.003 0.003 0.003 0.003 0.003 0.003 0.003 0.003 0.001 0.001 0.001 0.001 0.001 0.001 0.001 0.001 0.385 0.385 0.385 0.385 0.385 0.385 0.385 0.385 1.453 1.453 1.453 1.453 1.453 1.453 1.453 1.453 0.085 0.085 0.085 0.085 0.007 0.007 0.007 0.007 0.001 0.001 0.001 0.001 0.004 0.004 0.004 0.004 0.006 0.006 0.006 0.006 0.006 0.006 0.006 0.006 0.010 0.010 0.010 0.010 1.416 1.416 1.416 1.416 0.037 0.037 0.037 0.037 0.012 0.012 0.012 0.012 0.004 0.004 0.000 0.000 0.000 0.000 0.000 0.000 0.000 0.000 0.000 0.001 0.002 0.003 0.003 0.002 0.003 0.003 0.330 0.310 0.006 0.006 0.003 0.003 0.002 0.002 0.000 0.000 0.000 0.000 0.000 0.000 0.000 0.000 0.000 0.000 0.000 0.000 0.002 0.002 0.002 0.002 0.013 0.013 0.013 0.013 0.002 0.002 0.002 0.002 0.131 0.131 0.131 0.131 0.001 0.001 0.001 0.001 0.001 0.001 0.001 0.001 0.001 0.001 0.001 0.001 0.002 0.002 0.002 0.002 0.041 0.041 0.041 0.041 0.041 0.041 0.041 0.041 0.003 0.003 0.003 0.003 0.003 0.003 0.003 0.003 0.000 0.000 0.000 0.000 0.000 0.000 0.000 0.000 0.004 0.004 0.004 0.004 0.004 0.004 0.004 0.004 0.006 0.006 0.006 0.006 0.006 0.006 0.006 0.006 
1.987 1.987 1.987 1.987 1.987 1.987 1.987 1.987 0.003 0.003 0.003 0.003 0.003 0.003 0.003 0.003 0.001 0.001 0.001 0.001 0.001 0.001 0.001 0.001 0.385 0.385 0.385 0.385 0.385 0.385 0.385 0.385 1.453 1.453 1.453 1.453 1.453 1.453 1.453 1.453 0.085 0.085 0.085 0.085 0.007 0.007 0.007 0.007 0.001 0.001 0.001 0.001 0.004 0.004 0.004 0.004 0.006 0.006 0.006 0.006 0.006 0.006 0.006 0.006 0.010 0.010 0.010 0.010 1.416 1.416 1.416 1.416 0.037 0.037 0.037 0.037 0.012 0.012 0.012 0.012 0.004 0.004 0.000 0.000 0.000 0.000 0.000 0.000 0.000 0.000 0.000 0.001 0.002 0.003 0.003 0.002 0.003 0.003 0.330 0.310 0.006 0.006 0.003 0.003 0.002 0.002 0.000 0.000 0.000 0.000 0.000 0.000 0.000 0.000 0.000 0.000 0.000 0.000 0.002 0.002 0.002 0.002 0.013 0.013 0.013 0.013 0.002 0.002 0.002 0.002 0.131 0.131 0.131 0.131 0.001 0.001 0.001 0.001 0.001 0.001 0.001 0.001 0.001 0.001 0.001 0.001 0.002 0.002 0.002 0.002 0.041 0.041 0.041 0.041 0.041 0.041 0.041 0.041 0.003 0.003 0.003 0.003 0.003 0.003 0.003 0.003 0.000 0.000 0.000 0.000 0.000 0.000 0.000 0.000 0.004 0.004 0.004 0.004 0.004 0.004 0.004 0.004 0.006 0.006 0.006 0.006 0.006 0.006 0.006 0.006 
1.987 1.987 1.987 1.987 1.987 1.987 1.987 1.987 0.003 0.003 0.003 0.003 0.003 0.003 0.003 0.003 0.001 0.001 0.001 0.001 0.001 0.001 0.001 0.001 0.385 0.385 0.385 0.385 0.385 0.385 0.385 0.385 1.453 1.453 1.453 1.453 1.453 1.453 1.453 1.453 0.085 0.085 0.085 0.085 0.007 0.007 0.007 0.007 0.001 0.001 0.001 0.001 0.004 0.004 0.004 0.004 0.006 0.006 0.006 0.006 0.006 0.006 0.006 0.006 0.010 0.010 0.010 0.010 1.416 1.416 1.416 1.416 0.037 0.037 0.037 0.037 0.012 0.012 0.012 0.012 0.004 0.004 0.000 0.000 0.000 0.000 0.000 0.000 0.000 0.000 0.000 0.001 0.002 0.003 0.003 0.002 0.003 0.003 0.330 0.310 0.006 0.006 0.003 0.003 0.002 0.002 0.000 0.000 0.000 0.000 0.000 0.000 0.000 0.000 0.000 0.000 0.000 0.000 0.002 0.002 0.002 0.002 0.013 0.013 0.013 0.013 0.002 0.002 0.002 0.002 0.131 0.131 0.131 0.131 0.001 0.001 0.001 0.001 0.001 0.001 0.001 0.001 0.001 0.001 0.001 0.001 0.002 0.002 0.002 0.002 0.041 0.041 0.041 0.041 0.041 0.041 0.041 0.041 0.003 0.003 0.003 0.003 0.003 0.003 0.003 0.003 0.000 0.000 0.000 0.000 0.000 0.000 0.000 0.000 0.004 0.004 0.004 0.004 0.004 0.004 0.004 0.004 0.006 0.006 0.006 0.006 0.006 0.006 0.006 0.006 
0.018 0.018 0.018 0.018 0.018 0.018 0.018 0.018 0.002 0.002 0.002 0.002 0.002 0.002 0.002 0.002 0.001 0.001 0.001 0.001 0.001 0.001 0.001 0.001 0.262 0.262 0.262 0.262 0.262 0.262 0.262 0.262 0.457 0.457 0.457 0.457 0.457 0.457 0.457 0.457 0.019 0.019 0.019 0.019 0.012 0.012 0.012 0.012 0.005 0.005 0.005 0.005 0.006 0.006 0.006 0.006 0.005 0.005 0.005 0.005 0.003 0.003 0.003 0.003 0.004 0.004 0.004 0.004 0.029 0.029 0.029 0.029 0.039 0.039 0.039 0.039 0.024 0.024 0.024 0.024 0.010 0.010 0.002 0.002 0.001 0.001 0.000 0.000 0.001 0.001 0.001 0.008 0.017 0.028 0.039 0.054 2.272 4.907 5.930 5.873 4.687 4.687 1.169 1.169 0.003 0.003 0.002 0.002 0.001 0.001 0.001 0.001 0.001 0.001 0.000 0.000 0.000 0.000 0.000 0.000 0.000 0.000 0.222 0.222 0.222 0.222 1.157 1.157 1.157 1.157 1.276 1.276 1.276 1.276 0.992 0.992 0.992 0.992 1.720 1.720 1.720 1.720 0.058 0.058 0.058 0.058 0.001 0.001 0.001 0.001 0.024 0.024 0.024 0.024 0.024 0.024 0.024 0.024 0.004 0.004 0.004 0.004 0.004 0.004 0.004 0.004 0.001 0.001 0.001 0.001 0.001 0.001 0.001 0.001 0.001 0.001 0.001 0.001 0.001 0.001 0.001 0.001 0.006 0.006 0.006 0.006 0.006 0.006 0.006 0.006 
0.018 0.018 0.018 0.018 0.018 0.018 0.018 0.018 0.002 0.002 0.002 0.002 0.002 0.002 0.002 0.002 0.001 0.001 0.001 0.001 0.001 0.001 0.001 0.001 0.262 0.262 0.262 0.262 0.262 0.262 0.262 0.262 0.457 0.457 0.457 0.457 0.457 0.457 0.457 0.457 0.019 0.019 0.019 0.019 0.012 0.012 0.012 0.012 0.005 0.005 0.005 0.005 0.006 0.006 0.006 0.006 0.005 0.005 0.005 0.005 0.003 0.003 0.003 0.003 0.004 0.004 0.004 0.004 0.029 0.029 0.029 0.029 0.039 0.039 0.039 0.039 0.024 0.024 0.024 0.024 0.010 0.010 0.002 0.002 0.001 0.001 0.000 0.000 0.001 0.001 0.001 0.008 0.017 0.028 0.039 0.054 2.272 4.907 5.930 5.873 4.687 4.687 1.169 1.169 0.003 0.003 0.002 0.002 0.001 0.001 0.001 0.001 0.001 0.001 0.000 0.000 0.000 0.000 0.000 0.000 0.000 0.000 0.222 0.222 0.222 0.222 1.157 1.157 1.157 1.157 1.276 1.276 1.276 1.276 0.992 0.992 0.992 0.992 1.720 1.720 1.720 1.720 0.058 0.058 0.058 0.058 0.001 0.001 0.001 0.001 0.024 0.024 0.024 0.024 0.024 0.024 0.024 0.024 0.004 0.004 0.004 0.004 0.004 0.004 0.004 0.004 0.001 0.001 0.001 0.001 0.001 0.001 0.001 0.001 0.001 0.001 0.001 0.001 0.001 0.001 0.001 0.001 0.006 0.006 0.006 0.006 0.006 0.006 0.006 0.006 
0.018 0.018 0.018 0.018 0.018 0.018 0.018 0.018 0.002 0.002 0.002 0.002 0.002 0.002 0.002 0.002 0.001 0.001 0.001 0.001 0.001 0.001 0.001 0.001 0.262 0.262 0.262 0.262 0.262 0.262 0.262 0.262 0.457 0.457 0.457 0.457 0.457 0.457 0.457 0.457 0.019 0.019 0.019 0.019 0.012 0.012 0.012 0.012 0.005 0.005 0.005 0.005 0.006 0.006 0.006 0.006 0.005 0.005 0.005 0.005 0.003 0.003 0.003 0.003 0.004 0.004 0.004 0.004 0.029 0.029 0.029 0.029 0.039 0.039 0.039 0.039 0.024 0.024 0.024 0.024 0.010 0.010 0.002 0.002 0.001 0.001 0.000 0.000 0.001 0.001 0.001 0.008 0.017 0.028 0.039 0.054 2.272 4.907 5.930 5.873 4.687 4.687 1.169 1.169 0.003 0.003 0.002 0.002 0.001 0.001 0.001 0.001 0.001 0.001 0.000 0.000 0.000 0.000 0.000 0.000 0.000 0.000 0.222 0.222 0.222 0.222 1.157 1.157 1.157 1.157 1.276 1.276 1.276 1.276 0.992 0.992 0.992 0.992 1.720 1.720 1.720 1.720 0.058 0.058 0.058 0.058 0.001 0.001 0.001 0.001 0.024 0.024 0.024 0.024 0.024 0.024 0.024 0.024 0.004 0.004 0.004 0.004 0.004 0.004 0.004 0.004 0.001 0.001 0.001 0.001 0.001 0.001 0.001 0.001 0.001 0.001 0.001 0.001 0.001 0.001 0.001 0.001 0.006 0.006 0.006 0.006 0.006 0.006 0.006 0.006 
0.018 0.018 0.018 0.018 0.018 0.018 0.018 0.018 0.002 0.002 0.002 0.002 0.002 0.002 0.002 0.002 0.001 0.001 0.001 0.001 0.001 0.001 0.001 0.001 0.262 0.262 0.262 0.262 0.262 0.262 0.262 0.262 0.457 0.457 0.457 0.457 0.457 0.457 0.457 0.457 0.019 0.019 0.019 0.019 0.012 0.012 0.012 0.012 0.005 0.005 0.005 0.005 0.006 0.006 0.006 0.006 0.005 0.005 0.005 0.005 0.003 0.003 0.003 0.003 0.004 0.004 0.004 0.004 0.029 0.029 0.029 0.029 0.039 0.039 0.039 0.039 0.024 0.024 0.024 0.024 0.010 0.010 0.002 0.002 0.001 0.001 0.000 0.000 0.001 0.001 0.001 0.008 0.017 0.028 0.039 0.054 2.272 4.907 5.930 5.873 4.687 4.687 1.169 1.169 0.003 0.003 0.002 0.002 0.001 0.001 0.001 0.001 0.001 0.001 0.000 0.000 0.000 0.000 0.000 0.000 0.000 0.000 0.222 0.222 0.222 0.222 1.157 1.157 1.157 1.157 1.276 1.276 1.276 1.276 0.992 0.992 0.992 0.992 1.720 1.720 1.720 1.720 0.058 0.058 0.058 0.058 0.001 0.001 0.001 0.001 0.024 0.024 0.024 0.024 0.024 0.024 0.024 0.024 0.004 0.004 0.004 0.004 0.004 0.004 0.004 0.004 0.001 0.001 0.001 0.001 0.001 0.001 0.001 0.001 0.001 0.001 0.001 0.001 0.001 0.001 0.001 0.001 0.006 0.006 0.006 0.006 0.006 0.006 0.006 0.006 
0.008 0.008 0.008 0.008 0.008 0.008 0.008 0.008 0.001 0.001 0.001 0.001 0.001 0.001 0.001 0.001 0.002 0.002 0.002 0.002 0.002 0.002 0.002 0.002 0.028 0.028 0.028 0.028 0.028 0.028 0.028 0.028 0.468 0.468 0.468 0.468 0.468 0.468 0.468 0.468 0.023 0.023 0.023 0.023 0.033 0.033 0.033 0.033 0.110 0.110 0.110 0.110 0.006 0.006 0.006 0.006 0.002 0.002 0.002 0.002 0.001 0.001 0.001 0.001 0.002 0.002 0.002 0.002 0.004 0.004 0.004 0.004 0.026 0.026 0.026 0.026 0.045 0.045 0.045 0.045 0.035 0.035 0.004 0.004 0.003 0.003 0.002 0.002 0.002 0.002 0.003 0.003 0.003 0.003 0.003 0.002 0.003 0.003 0.028 0.124 0.158 0.158 0.332 0.332 0.835 0.835 1.658 1.658 2.281 2.281 4.167 4.167 4.167 4.167 0.002 0.002 0.002 0.002 0.009 0.009 0.009 0.009 0.030 0.030 0.030 0.030 0.493 0.493 0.493 0.493 0.032 0.032 0.032 0.032 0.004 0.004 0.004 0.004 0.023 0.023 0.023 0.023 0.028 0.028 0.028 0.028 0.018 0.018 0.018 0.018 0.032 0.032 0.032 0.032 0.032 0.032 0.032 0.032 0.004 0.004 0.004 0.004 0.004 0.004 0.004 0.004 0.003 0.003 0.003 0.003 0.003 0.003 0.003 0.003 0.002 0.002 0.002 0.002 0.002 0.002 0.002 0.002 0.016 0.016 0.016 0.016 0.016 0.016 0.016 0.016 
0.008 0.008 0.008 0.008 0.008 0.008 0.008 0.008 0.001 0.001 0.001 0.001 0.001 0.001 0.001 0.001 0.002 0.002 0.002 0.002 0.002 0.002 0.002 0.002 0.028 0.028 0.028 0.028 0.028 0.028 0.028 0.028 0.468 0.468 0.468 0.468 0.468 0.468 0.468 0.468 0.023 0.023 0.023 0.023 0.033 0.033 0.033 0.033 0.110 0.110 0.110 0.110 0.006 0.006 0.006 0.006 0.002 0.002 0.002 0.002 0.001 0.001 0.001 0.001 0.002 0.002 0.002 0.002 0.004 0.004 0.004 0.004 0.026 0.026 0.026 0.026 0.045 0.045 0.045 0.045 0.035 0.035 0.004 0.004 0.003 0.003 0.002 0.002 0.002 0.002 0.003 0.003 0.003 0.003 0.003 0.002 0.003 0.003 0.028 0.124 0.158 0.158 0.332 0.332 0.835 0.835 1.658 1.658 2.281 2.281 4.167 4.167 4.167 4.167 0.002 0.002 0.002 0.002 0.009 0.009 0.009 0.009 0.030 0.030 0.030 0.030 0.493 0.493 0.493 0.493 0.032 0.032 0.032 0.032 0.004 0.004 0.004 0.004 0.023 0.023 0.023 0.023 0.028 0.028 0.028 0.028 0.018 0.018 0.018 0.018 0.032 0.032 0.032 0.032 0.032 0.032 0.032 0.032 0.004 0.004 0.004 0.004 0.004 0.004 0.004 0.004 0.003 0.003 0.003 0.003 0.003 0.003 0.003 0.003 0.002 0.002 0.002 0.002 0.002 0.002 0.002 0.002 0.016 0.016 0.016 0.016 0.016 0.016 0.016 0.016 
0.008 0.008 0.008 0.008 0.008 0.008 0.008 0.008 0.001 0.001 0.001 0.001 0.001 0.001 0.001 0.001 0.002 0.002 0.002 0.002 0.002 0.002 0.002 0.002 0.028 0.028 0.028 0.028 0.028 0.028 0.028 0.028 0.468 0.468 0.468 0.468 0.468 0.468 0.468 0.468 0.023 0.023 0.023 0.023 0.033 0.033 0.033 0.033 0.110 0.110 0.110 0.110 0.006 0.006 0.006 0.006 0.002 0.002 0.002 0.002 0.001 0.001 0.001 0.001 0.002 0.002 0.002 0.002 0.004 0.004 0.004 0.004 0.026 0.026 0.026 0.026 0.045 0.045 0.045 0.045 0.035 0.035 0.004 0.004 0.003 0.003 0.002 0.002 0.002 0.002 0.003 0.003 0.003 0.003 0.003 0.002 0.003 0.003 0.028 0.124 0.158 0.158 0.332 0.332 0.835 0.835 1.658 1.658 2.281 2.281 4.167 4.167 4.167 4.167 0.002 0.002 0.002 0.002 0.009 0.009 0.009 0.009 0.030 0.030 0.030 0.030 0.493 0.493 0.493 0.493 0.032 0.032 0.032 0.032 0.004 0.004 0.004 0.004 0.023 0.023 0.023 0.023 0.028 0.028 0.028 0.028 0.018 0.018 0.018 0.018 0.032 0.032 0.032 0.032 0.032 0.032 0.032 0.032 0.004 0.004 0.004 0.004 0.004 0.004 0.004 0.004 0.003 0.003 0.003 0.003 0.003 0.003 0.003 0.003 0.002 0.002 0.002 0.002 0.002 0.002 0.002 0.002 0.016 0.016 0.016 0.016 0.016 0.016 0.016 0.016 
0.008 0.008 0.008 0.008 0.008 0.008 0.008 0.008 0.001 0.001 0.001 0.001 0.001 0.001 0.001 0.001 0.002 0.002 0.002 0.002 0.002 0.002 0.002 0.002 0.028 0.028 0.028 0.028 0.028 0.028 0.028 0.028 0.468 0.468 0.468 0.468 0.468 0.468 0.468 0.468 0.023 0.023 0.023 0.023 0.033 0.033 0.033 0.033 0.110 0.110 0.110 0.110 0.006 0.006 0.006 0.006 0.002 0.002 0.002 0.002 0.001 0.001 0.001 0.001 0.002 0.002 0.002 0.002 0.004 0.004 0.004 0.004 0.026 0.026 0.026 0.026 0.045 0.045 0.045 0.045 0.035 0.035 0.004 0.004 0.003 0.003 0.002 0.002 0.002 0.002 0.003 0.003 0.003 0.003 0.003 0.002 0.003 0.003 0.028 0.124 0.158 0.158 0.332 0.332 0.835 0.835 1.658 1.658 2.281 2.281 4.167 4.167 4.167 4.167 0.002 0.002 0.002 0.002 0.009 0.009 0.009 0.009 0.030 0.030 0.030 0.030 0.493 0.493 0.493 0.493 0.032 0.032 0.032 0.032 0.004 0.004 0.004 0.004 0.023 0.023 0.023 0.023 0.028 0.028 0.028 0.028 0.018 0.018 0.018 0.018 0.032 0.032 0.032 0.032 0.032 0.032 0.032 0.032 0.004 0.004 0.004 0.004 0.004 0.004 0.004 0.004 0.003 0.003 0.003 0.003 0.003 0.003 0.003 0.003 0.002 0.002 0.002 0.002 0.002 0.002 0.002 0.002 0.016 0.016 0.016 0.016 0.016 0.016 0.016 0.016 
0.005 0.005 0.005 0.005 0.005 0.005 0.005 0.005 0.001 0.001 0.001 0.001 0.001 0.001 0.001 0.001 0.003 0.003 0.003 0.003 0.003 0.003 0.003 0.003 0.018 0.018 0.018 0.018 0.018 0.018 0.018 0.018 0.362 0.362 0.362 0.362 0.362 0.362 0.362 0.362 0.079 0.079 0.079 0.079 0.100 0.100 0.100 0.100 0.233 0.233 0.233 0.233 0.004 0.004 0.004 0.004 0.002 0.002 0.002 0.002 0.000 0.000 0.000 0.000 0.002 0.002 0.002 0.002 0.003 0.003 0.003 0.003 0.005 0.005 0.005 0.005 0.013 0.013 0.013 0.013 0.045 0.045 0.005 0.005 0.003 0.003 0.002 0.002 0.002 0.002 0.002 0.001 0.001 0.000 0.000 0.000 0.000 0.000 0.000 0.000 0.000 0.000 0.001 0.001 0.002 0.002 2.132 2.132 3.975 3.975 4.124 4.124 4.124 4.124 0.265 0.265 0.265 0.265 0.001 0.001 0.001 0.001 0.010 0.010 0.010 0.010 1.175 1.175 1.175 1.175 0.027 0.027 0.027 0.027 0.001 0.001 0.001 0.001 0.048 0.048 0.048 0.048 0.002 0.002 0.002 0.002 0.013 0.013 0.013 0.013 0.469 0.469 0.469 0.469 0.469 0.469 0.469 0.469 0.023 0.023 0.023 0.023 0.023 0.023 0.023 0.023 0.005 0.005 0.005 0.005 0.005 0.005 0.005 0.005 0.001 0.001 0.001 0.001 0.001 0.001 0.001 0.001 0.013 0.013 0.013 0.013 0.013 0.013 0.013 0.013 
0.005 0.005 0.005 0.005 0.005 0.005 0.005 0.005 0.001 0.001 0.001 0.001 0.001 0.001 0.001 0.001 0.003 0.003 0.003 0.003 0.003 0.003 0.003 0.003 0.018 0.018 0.018 0.018 0.018 0.018 0.018 0.018 0.362 0.362 0.362 0.362 0.362 0.362 0.362 0.362 0.079 0.079 0.079 0.079 0.100 0.100 0.100 0.100 0.233 0.233 0.233 0.233 0.004 0.004 0.004 0.004 0.002 0.002 0.002 0.002 0.000 0.000 0.000 0.000 0.002 0.002 0.002 0.002 0.003 0.003 0.003 0.003 0.005 0.005 0.005 0.005 0.013 0.013 0.013 0.013 0.045 0.045 0.005 0.005 0.003 0.003 0.002 0.002 0.002 0.002 0.002 0.001 0.001 0.000 0.000 0.000 0.000 0.000 0.000 0.000 0.000 0.000 0.001 0.001 0.002 0.002 2.132 2.132 3.975 3.975 4.124 4.124 4.124 4.124 0.265 0.265 0.265 0.265 0.001 0.001 0.001 0.001 0.010 0.010 0.010 0.010 1.175 1.175 1.175 1.175 0.027 0.027 0.027 0.027 0.001 0.001 0.001 0.001 0.048 0.048 0.048 0.048 0.002 0.002 0.002 0.002 0.013 0.013 0.013 0.013 0.469 0.469 0.469 0.469 0.469 0.469 0.469 0.469 0.023 0.023 0.023 0.023 0.023 0.023 0.023 0.023 0.005 0.005 0.005 0.005 0.005 0.005 0.005 0.005 0.001 0.001 0.001 0.001 0.001 0.001 0.001 0.001 0.013 0.013 0.013 0.013 0.013 0.013 0.013 0.013 
0.005 0.005 0.005 0.005 0.005 0.005 0.005 0.005 0.001 0.001 0.001 0.001 0.001 0.001 0.001 0.001 0.003 0.003 0.003 0.003 0.003 0.003 0.003 0.003 0.018 0.018 0.018 0.018 0.018 0.018 0.018 0.018 0.362 0.362 0.362 0.362 0.362 0.362 0.362 0.362 0.079 0.079 0.079 0.079 0.100 0.100 0.100 0.100 0.233 0.233 0.233 0.233 0.004 0.004 0.004 0.004 0.002 0.002 0.002 0.002 0.000 0.000 0.000 0.000 0.002 0.002 0.002 0.002 0.003 0.003 0.003 0.003 0.005 0.005 0.005 0.005 0.013 0.013 0.013 0.013 0.045 0.045 0.005 0.005 0.003 0.003 0.002 0.002 0.002 0.002 0.002 0.001 0.001 0.000 0.000 0.000 0.000 0.000 0.000 0.000 0.000 0.000 0.001 0.001 0.002 0.002 2.132 2.132 3.975 3.975 4.124 4.124 4.124 4.124 0.265 0.265 0.265 0.265 0.001 0.001 0.001 0.001 0.010 0.010 0.010 0.010 1.175 1.175 1.175 1.175 0.027 0.027 0.027 0.027 0.001 0.001 0.001 0.001 0.048 0.048 0.048 0.048 0.002 0.002 0.002 0.002 0.013 0.013 0.013 0.013 0.469 0.469 0.469 0.469 0.469 0.469 0.469 0.469 0.023 0.023 0.023 0.023 0.023 0.023 0.023 0.023 0.005 0.005 0.005 0.005 0.005 0.005 0.005 0.005 0.001 0.001 0.001 0.001 0.001 0.001 0.001 0.001 0.013 0.013 0.013 0.013 0.013 0.013 0.013 0.013 
0.005 0.005 0.005 0.005 0.005 0.005 0.005 0.005 0.001 0.001 0.001 0.001 0.001 0.001 0.001 0.001 0.003 0.003 0.003 0.003 0.003 0.003 0.003 0.003 0.018 0.018 0.018 0.018 0.018 0.018 0.018 0.018 0.362 0.362 0.362 0.362 0.362 0.362 0.362 0.362 0.079 0.079 0.079 0.079 0.100 0.100 0.100 0.100 0.233 0.233 0.233 0.233 0.004 0.004 0.004 0.004 0.002 0.002 0.002 0.002 0.000 0.000 0.000 0.000 0.002 0.002 0.002 0.002 0.003 0.003 0.003 0.003 0.005 0.005 0.005 0.005 0.013 0.013 0.013 0.013 0.045 0.045 0.005 0.005 0.003 0.003 0.002 0.002 0.002 0.002 0.002 0.001 0.001 0.000 0.000 0.000 0.000 0.000 0.000 0.000 0.000 0.000 0.001 0.001 0.002 0.002 2.132 2.132 3.975 3.975 4.124 4.124 4.124 4.124 0.265 0.265 0.265 0.265 0.001 0.001 0.001 0.001 0.010 0.010 0.010 0.010 1.175 1.175 1.175 1.175 0.027 0.027 0.027 0.027 0.001 0.001 0.001 0.001 0.048 0.048 0.048 0.048 0.002 0.002 0.002 0.002 0.013 0.013 0.013 0.013 0.469 0.469 0.469 0.469 0.469 0.469 0.469 0.469 0.023 0.023 0.023 0.023 0.023 0.023 0.023 0.023 0.005 0.005 0.005 0.005 0.005 0.005 0.005 0.005 0.001 0.001 0.001 0.001 0.001 0.001 0.001 0.001 0.013 0.013 0.013 0.013 0.013 0.013 0.013 0.013 
0.004 0.004 0.004 0.004 0.004 0.004 0.004 0.004 0.010 0.010 0.010 0.010 0.010 0.010 0.010 0.010 0.011 0.011 0.011 0.011 0.011 0.011 0.011 0.011 0.018 0.018 0.018 0.018 0.018 0.018 0.018 0.018 0.147 0.147 0.147 0.147 0.147 0.147 0.147 0.147 0.183 0.183 0.183 0.183 0.303 0.303 0.303 0.303 0.576 0.576 0.576 0.576 0.003 0.003 0.003 0.003 0.001 0.001 0.001 0.001 0.000 0.000 0.000 0.000 0.002 0.002 0.002 0.002 0.004 0.004 0.004 0.004 0.009 0.009 0.009 0.009 0.009 0.009 0.009 0.009 0.032 0.032 1.056 1.056 0.393 0.393 0.007 0.007 0.003 0.003 0.001 0.000 0.000 0.000 0.000 0.000 0.000 0.000 0.000 0.000 0.000 0.000 0.000 0.000 0.000 0.000 0.000 0.000 0.268 0.268 2.429 2.429 2.429 2.429 0.008 0.008 0.008 0.008 0.143 0.143 0.143 0.143 0.002 0.002 0.002 0.002 0.022 0.022 0.022 0.022 0.063 0.063 0.063 0.063 0.052 0.052 0.052 0.052 0.040 0.040 0.040 0.040 0.005 0.005 0.005 0.005 0.004 0.004 0.004 0.004 0.008 0.008 0.008 0.008 0.008 0.008 0.008 0.008 1.011 1.011 1.011 1.011 1.011 1.011 1.011 1.011 0.013 0.013 0.013 0.013 0.013 0.013 0.013 0.013 0.005 0.005 0.005 0.005 0.005 0.005 0.005 0.005 0.009 0.009 0.009 0.009 0.009 0.009 0.009 0.009 
0.004 0.004 0.004 0.004 0.004 0.004 0.004 0.004 0.010 0.010 0.010 0.010 0.010 0.010 0.010 0.010 0.011 0.011 0.011 0.011 0.011 0.011 0.011 0.011 0.018 0.018 0.018 0.018 0.018 0.018 0.018 0.018 0.147 0.147 0.147 0.147 0.147 0.147 0.147 0.147 0.183 0.183 0.183 0.183 0.303 0.303 0.303 0.303 0.576 0.576 0.576 0.576 0.003 0.003 0.003 0.003 0.001 0.001 0.001 0.001 0.000 0.000 0.000 0.000 0.002 0.002 0.002 0.002 0.004 0.004 0.004 0.004 0.009 0.009 0.009 0.009 0.009 0.009 0.009 0.009 0.032 0.032 1.056 1.056 0.393 0.393 0.007 0.007 0.003 0.003 0.001 0.000 0.000 0.000 0.000 0.000 0.000 0.000 0.000 0.000 0.000 0.000 0.000 0.000 0.000 0.000 0.000 0.000 0.268 0.268 2.429 2.429 2.429 2.429 0.008 0.008 0.008 0.008 0.143 0.143 0.143 0.143 0.002 0.002 0.002 0.002 0.022 0.022 0.022 0.022 0.063 0.063 0.063 0.063 0.052 0.052 0.052 0.052 0.040 0.040 0.040 0.040 0.005 0.005 0.005 0.005 0.004 0.004 0.004 0.004 0.008 0.008 0.008 0.008 0.008 0.008 0.008 0.008 1.011 1.011 1.011 1.011 1.011 1.011 1.011 1.011 0.013 0.013 0.013 0.013 0.013 0.013 0.013 0.013 0.005 0.005 0.005 0.005 0.005 0.005 0.005 0.005 0.009 0.009 0.009 0.009 0.009 0.009 0.009 0.009 
0.004 0.004 0.004 0.004 0.004 0.004 0.004 0.004 0.010 0.010 0.010 0.010 0.010 0.010 0.010 0.010 0.011 0.011 0.011 0.011 0.011 0.011 0.011 0.011 0.018 0.018 0.018 0.018 0.018 0.018 0.018 0.018 0.147 0.147 0.147 0.147 0.147 0.147 0.147 0.147 0.183 0.183 0.183 0.183 0.303 0.303 0.303 0.303 0.576 0.576 0.576 0.576 0.003 0.003 0.003 0.003 0.001 0.001 0.001 0.001 0.000 0.000 0.000 0.000 0.002 0.002 0.002 0.002 0.004 0.004 0.004 0.004 0.009 0.009 0.009 0.009 0.009 0.009 0.009 0.009 0.032 0.032 1.056 1.056 0.393 0.393 0.007 0.007 0.003 0.003 0.001 0.000 0.000 0.000 0.000 0.000 0.000 0.000 0.000 0.000 0.000 0.000 0.000 0.000 0.000 0.000 0.000 0.000 0.268 0.268 2.429 2.429 2.429 2.429 0.008 0.008 0.008 0.008 0.143 0.143 0.143 0.143 0.002 0.002 0.002 0.002 0.022 0.022 0.022 0.022 0.063 0.063 0.063 0.063 0.052 0.052 0.052 0.052 0.040 0.040 0.040 0.040 0.005 0.005 0.005 0.005 0.004 0.004 0.004 0.004 0.008 0.008 0.008 0.008 0.008 0.008 0.008 0.008 1.011 1.011 1.011 1.011 1.011 1.011 1.011 1.011 0.013 0.013 0.013 0.013 0.013 0.013 0.013 0.013 0.005 0.005 0.005 0.005 0.005 0.005 0.005 0.005 0.009 0.009 0.009 0.009 0.009 0.009 0.009 0.009 
0.004 0.004 0.004 0.004 0.004 0.004 0.004 0.004 0.010 0.010 0.010 0.010 0.010 0.010 0.010 0.010 0.011 0.011 0.011 0.011 0.011 0.011 0.011 0.011 0.018 0.018 0.018 0.018 0.018 0.018 0.018 0.018 0.147 0.147 0.147 0.147 0.147 0.147 0.147 0.147 0.183 0.183 0.183 0.183 0.303 0.303 0.303 0.303 0.576 0.576 0.576 0.576 0.003 0.003 0.003 0.003 0.001 0.001 0.001 0.001 0.000 0.000 0.000 0.000 0.002 0.002 0.002 0.002 0.004 0.004 0.004 0.004 0.009 0.009 0.009 0.009 0.009 0.009 0.009 0.009 0.032 0.032 1.056 1.056 0.393 0.393 0.007 0.007 0.003 0.003 0.001 0.000 0.000 0.000 0.000 0.000 0.000 0.000 0.000 0.000 0.000 0.000 0.000 0.000 0.000 0.000 0.000 0.000 0.268 0.268 2.429 2.429 2.429 2.429 0.008 0.008 0.008 0.008 0.143 0.143 0.143 0.143 0.002 0.002 0.002 0.002 0.022 0.022 0.022 0.022 0.063 0.063 0.063 0.063 0.052 0.052 0.052 0.052 0.040 0.040 0.040 0.040 0.005 0.005 0.005 0.005 0.004 0.004 0.004 0.004 0.008 0.008 0.008 0.008 0.008 0.008 0.008 0.008 1.011 1.011 1.011 1.011 1.011 1.011 1.011 1.011 0.013 0.013 0.013 0.013 0.013 0.013 0.013 0.013 0.005 0.005 0.005 0.005 0.005 0.005 0.005 0.005 0.009 0.009 0.009 0.009 0.009 0.009 0.009 0.009 
0.002 0.002 0.002 0.002 0.002 0.002 0.002 0.002 0.033 0.033 0.033 0.033 0.033 0.033 0.033 0.033 0.017 0.017 0.017 0.017 0.017 0.017 0.017 0.017 0.010 0.010 0.010 0.010 0.010 0.010 0.010 0.010 0.013 0.013 0.013 0.013 0.013 0.013 0.013 0.013 0.131 0.131 0.131 0.131 0.867 0.867 0.867 0.867 0.417 0.417 0.417 0.417 0.003 0.003 0.003 0.003 0.001 0.001 0.001 0.001 0.000 0.000 0.000 0.000 0.001 0.001 0.001 0.001 0.003 0.003 0.003 0.003 0.007 0.007 0.007 0.007 0.011 0.011 0.011 0.011 0.004 0.004 0.004 0.004 0.011 0.011 0.034 0.034 0.004 0.004 0.001 0.000 0.000 0.000 0.000 0.000 0.000 0.000 0.000 0.000 0.000 0.000 0.001 0.001 0.001 0.001 0.002 0.002 1.838 1.838 2.250 2.250 2.250 2.250 0.005 0.005 0.005 0.005 0.003 0.003 0.003 0.003 0.001 0.001 0.001 0.001 0.003 0.003 0.003 0.003 0.006 0.006 0.006 0.006 0.017 0.017 0.017 0.017 0.026 0.026 0.026 0.026 0.018 0.018 0.018 0.018 0.001 0.001 0.001 0.001 0.003 0.003 0.003 0.003 0.003 0.003 0.003 0.003 0.033 0.033 0.033 0.033 0.033 0.033 0.033 0.033 0.062 0.062 0.062 0.062 0.062 0.062 0.062 0.062 0.008 0.008 0.008 0.008 0.008 0.008 0.008 0.008 0.004 0.004 0.004 0.004 0.004 0.004 0.004 0.004 
0.002 0.002 0.002 0.002 0.002 0.002 0.002 0.002 0.033 0.033 0.033 0.033 0.033 0.033 0.033 0.033 0.017 0.017 0.017 0.017 0.017 0.017 0.017 0.017 0.010 0.010 0.010 0.010 0.010 0.010 0.010 0.010 0.013 0.013 0.013 0.013 0.013 0.013 0.013 0.013 0.131 0.131 0.131 0.131 0.867 0.867 0.867 0.867 0.417 0.417 0.417 0.417 0.003 0.003 0.003 0.003 0.001 0.001 0.001 0.001 0.000 0.000 0.000 0.000 0.001 0.001 0.001 0.001 0.003 0.003 0.003 0.003 0.007 0.007 0.007 0.007 0.011 0.011 0.011 0.011 0.004 0.004 0.004 0.004 0.011 0.011 0.034 0.034 0.004 0.004 0.001 0.000 0.000 0.000 0.000 0.000 0.000 0.000 0.000 0.000 0.000 0.000 0.001 0.001 0.001 0.001 0.002 0.002 1.838 1.838 2.250 2.250 2.250 2.250 0.005 0.005 0.005 0.005 0.003 0.003 0.003 0.003 0.001 0.001 0.001 0.001 0.003 0.003 0.003 0.003 0.006 0.006 0.006 0.006 0.017 0.017 0.017 0.017 0.026 0.026 0.026 0.026 0.018 0.018 0.018 0.018 0.001 0.001 0.001 0.001 0.003 0.003 0.003 0.003 0.003 0.003 0.003 0.003 0.033 0.033 0.033 0.033 0.033 0.033 0.033 0.033 0.062 0.062 0.062 0.062 0.062 0.062 0.062 0.062 0.008 0.008 0.008 0.008 0.008 0.008 0.008 0.008 0.004 0.004 0.004 0.004 0.004 0.004 0.004 0.004 
0.002 0.002 0.002 0.002 0.002 0.002 0.002 0.002 0.033 0.033 0.033 0.033 0.033 0.033 0.033 0.033 0.017 0.017 0.017 0.017 0.017 0.017 0.017 0.017 0.010 0.010 0.010 0.010 0.010 0.010 0.010 0.010 0.013 0.013 0.013 0.013 0.013 0.013 0.013 0.013 0.131 0.131 0.131 0.131 0.867 0.867 0.867 0.867 0.417 0.417 0.417 0.417 0.003 0.003 0.003 0.003 0.001 0.001 0.001 0.001 0.000 0.000 0.000 0.000 0.001 0.001 0.001 0.001 0.003 0.003 0.003 0.003 0.007 0.007 0.007 0.007 0.011 0.011 0.011 0.011 0.004 0.004 0.004 0.004 0.011 0.011 0.034 0.034 0.004 0.004 0.001 0.000 0.000 0.000 0.000 0.000 0.000 0.000 0.000 0.000 0.000 0.000 0.001 0.001 0.001 0.001 0.002 0.002 1.838 1.838 2.250 2.250 2.250 2.250 0.005 0.005 0.005 0.005 0.003 0.003 0.003 0.003 0.001 0.001 0.001 0.001 0.003 0.003 0.003 0.003 0.006 0.006 0.006 0.006 0.017 0.017 0.017 0.017 0.026 0.026 0.026 0.026 0.018 0.018 0.018 0.018 0.001 0.001 0.001 0.001 0.003 0.003 0.003 0.003 0.003 0.003 0.003 0.003 0.033 0.033 0.033 0.033 0.033 0.033 0.033 0.033 0.062 0.062 0.062 0.062 0.062 0.062 0.062 0.062 0.008 0.008 0.008 0.008 0.008 0.008 0.008 0.008 0.004 0.004 0.004 0.004 0.004 0.004 0.004 0.004 
0.002 0.002 0.002 0.002 0.002 0.002 0.002 0.002 0.033 0.033 0.033 0.033 0.033 0.033 0.033 0.033 0.017 0.017 0.017 0.017 0.017 0.017 0.017 0.017 0.010 0.010 0.010 0.010 0.010 0.010 0.010 0.010 0.013 0.013 0.013 0.013 0.013 0.013 0.013 0.013 0.131 0.131 0.131 0.131 0.867 0.867 0.867 0.867 0.417 0.417 0.417 0.417 0.003 0.003 0.003 0.003 0.001 0.001 0.001 0.001 0.000 0.000 0.000 0.000 0.001 0.001 0.001 0.001 0.003 0.003 0.003 0.003 0.007 0.007 0.007 0.007 0.011 0.011 0.011 0.011 0.004 0.004 0.004 0.004 0.011 0.011 0.034 0.034 0.004 0.004 0.001 0.000 0.000 0.000 0.000 0.000 0.000 0.000 0.000 0.000 0.000 0.000 0.001 0.001 0.001 0.001 0.002 0.002 1.838 1.838 2.250 2.250 2.250 2.250 0.005 0.005 0.005 0.005 0.003 0.003 0.003 0.003 0.001 0.001 0.001 0.001 0.003 0.003 0.003 0.003 0.006 0.006 0.006 0.006 0.017 0.017 0.017 0.017 0.026 0.026 0.026 0.026 0.018 0.018 0.018 0.018 0.001 0.001 0.001 0.001 0.003 0.003 0.003 0.003 0.003 0.003 0.003 0.003 0.033 0.033 0.033 0.033 0.033 0.033 0.033 0.033 0.062 0.062 0.062 0.062 0.062 0.062 0.062 0.062 0.008 0.008 0.008 0.008 0.008 0.008 0.008 0.008 0.004 0.004 0.004 0.004 0.004 0.004 0.004 0.004 
0.000 0.000 0.000 0.000 0.000 0.000 0.000 0.000 0.025 0.025 0.025 0.025 0.025 0.025 0.025 0.025 0.012 0.012 0.012 0.012 0.012 0.012 0.012 0.012 0.006 0.006 0.006 0.006 0.006 0.006 0.006 0.006 0.006 0.006 0.006 0.006 0.006 0.006 0.006 0.006 0.012 0.012 0.012 0.012 0.163 0.163 0.163 0.163 0.014 0.014 0.014 0.014 0.002 0.002 0.002 0.002 0.000 0.000 0.000 0.000 0.000 0.000 0.000 0.000 0.000 0.000 0.000 0.000 0.001 0.001 0.001 0.001 0.003 0.003 0.003 0.003 0.007 0.007 0.007 0.007 0.003 0.003 0.003 0.003 0.003 0.003 0.016 0.016 0.023 0.023 0.003 0.002 0.001 0.001 0.000 0.000 0.000 0.001 0.002 0.003 0.001 0.001 0.003 0.003 0.004 0.004 0.109 0.109 3.836 3.836 0.032 0.032 0.032 0.032 0.002 0.002 0.002 0.002 0.002 0.002 0.002 0.002 0.000 0.000 0.000 0.000 0.001 0.001 0.001 0.001 0.004 0.004 0.004 0.004 0.012 0.012 0.012 0.012 0.013 0.013 0.013 0.013 0.016 0.016 0.016 0.016 0.147 0.147 0.147 0.147 0.000 0.000 0.000 0.000 0.000 0.000 0.000 0.000 0.008 0.008 0.008 0.008 0.008 0.008 0.008 0.008 0.028 0.028 0.028 0.028 0.028 0.028 0.028 0.028 0.049 0.049 0.049 0.049 0.049 0.049 0.049 0.049 0.002 0.002 0.002 0.002 0.002 0.002 0.002 0.002 
0.000 0.000 0.000 0.000 0.000 0.000 0.000 0.000 0.025 0.025 0.025 0.025 0.025 0.025 0.025 0.025 0.012 0.012 0.012 0.012 0.012 0.012 0.012 0.012 0.006 0.006 0.006 0.006 0.006 0.006 0.006 0.006 0.006 0.006 0.006 0.006 0.006 0.006 0.006 0.006 0.012 0.012 0.012 0.012 0.163 0.163 0.163 0.163 0.014 0.014 0.014 0.014 0.002 0.002 0.002 0.002 0.000 0.000 0.000 0.000 0.000 0.000 0.000 0.000 0.000 0.000 0.000 0.000 0.001 0.001 0.001 0.001 0.003 0.003 0.003 0.003 0.007 0.007 0.007 0.007 0.003 0.003 0.003 0.003 0.003 0.003 0.016 0.016 0.023 0.023 0.003 0.002 0.001 0.001 0.000 0.000 0.000 0.001 0.002 0.003 0.001 0.001 0.003 0.003 0.004 0.004 0.109 0.109 3.836 3.836 0.032 0.032 0.032 0.032 0.002 0.002 0.002 0.002 0.002 0.002 0.002 0.002 0.000 0.000 0.000 0.000 0.001 0.001 0.001 0.001 0.004 0.004 0.004 0.004 0.012 0.012 0.012 0.012 0.013 0.013 0.013 0.013 0.016 0.016 0.016 0.016 0.147 0.147 0.147 0.147 0.000 0.000 0.000 0.000 0.000 0.000 0.000 0.000 0.008 0.008 0.008 0.008 0.008 0.008 0.008 0.008 0.028 0.028 0.028 0.028 0.028 0.028 0.028 0.028 0.049 0.049 0.049 0.049 0.049 0.049 0.049 0.049 0.002 0.002 0.002 0.002 0.002 0.002 0.002 0.002 
0.000 0.000 0.000 0.000 0.000 0.000 0.000 0.000 0.010 0.010 0.010 0.010 0.010 0.010 0.010 0.010 0.027 0.027 0.027 0.027 0.027 0.027 0.027 0.027 0.006 0.006 0.006 0.006 0.006 0.006 0.006 0.006 0.004 0.004 0.004 0.004 0.004 0.004 0.004 0.004 0.005 0.005 0.005 0.005 0.118 0.118 0.118 0.118 0.008 0.008 0.008 0.008 0.003 0.003 0.003 0.003 0.001 0.001 0.001 0.001 0.001 0.001 0.001 0.001 0.000 0.000 0.000 0.000 0.000 0.000 0.000 0.000 0.001 0.001 0.001 0.001 0.003 0.003 0.003 0.003 0.005 0.005 0.004 0.004 0.004 0.004 0.015 0.015 0.045 0.045 1.272 1.559 1.441 0.368 0.240 0.235 0.411 1.373 2.371 1.820 0.227 0.227 0.157 0.157 0.184 0.184 0.706 0.706 0.537 0.537 0.003 0.003 0.003 0.003 0.001 0.001 0.001 0.001 0.003 0.003 0.003 0.003 0.000 0.000 0.000 0.000 0.001 0.001 0.001 0.001 0.004 0.004 0.004 0.004 0.011 0.011 0.011 0.011 0.013 0.013 0.013 0.013 0.003 0.003 0.003 0.003 2.601 2.601 2.601 2.601 0.001 0.001 0.001 0.001 0.001 0.001 0.001 0.001 0.021 0.021 0.021 0.021 0.021 0.021 0.021 0.021 0.018 0.018 0.018 0.018 0.018 0.018 0.018 0.018 0.094 0.094 0.094 0.094 0.094 0.094 0.094 0.094 0.002 0.002 0.002 0.002 0.002 0.002 0.002 0.002 
0.000 0.000 0.000 0.000 0.000 0.000 0.000 0.000 0.010 0.010 0.010 0.010 0.010 0.010 0.010 0.010 0.027 0.027 0.027 0.027 0.027 0.027 0.027 0.027 0.006 0.006 0.006 0.006 0.006 0.006 0.006 0.006 0.004 0.004 0.004 0.004 0.004 0.004 0.004 0.004 0.005 0.005 0.005 0.005 0.118 0.118 0.118 0.118 0.008 0.008 0.008 0.008 0.003 0.003 0.003 0.003 0.001 0.001 0.001 0.001 0.001 0.001 0.001 0.001 0.000 0.000 0.000 0.000 0.000 0.000 0.000 0.000 0.001 0.001 0.001 0.001 0.003 0.003 0.003 0.003 0.005 0.005 0.004 0.004 0.004 0.004 0.015 0.015 0.045 0.045 1.272 1.559 1.441 0.368 0.240 0.235 0.411 1.373 2.371 1.820 0.227 0.227 0.157 0.157 0.184 0.184 0.706 0.706 0.537 0.537 0.003 0.003 0.003 0.003 0.001 0.001 0.001 0.001 0.003 0.003 0.003 0.003 0.000 0.000 0.000 0.000 0.001 0.001 0.001 0.001 0.004 0.004 0.004 0.004 0.011 0.011 0.011 0.011 0.013 0.013 0.013 0.013 0.003 0.003 0.003 0.003 2.601 2.601 2.601 2.601 0.001 0.001 0.001 0.001 0.001 0.001 0.001 0.001 0.021 0.021 0.021 0.021 0.021 0.021 0.021 0.021 0.018 0.018 0.018 0.018 0.018 0.018 0.018 0.018 0.094 0.094 0.094 0.094 0.094 0.094 0.094 0.094 0.002 0.002 0.002 0.002 0.002 0.002 0.002 0.002 
0.000 0.000 0.000 0.000 0.000 0.000 0.000 0.000 0.004 0.004 0.004 0.004 0.004 0.004 0.004 0.004 0.039 0.039 0.039 0.039 0.039 0.039 0.039 0.039 0.000 0.000 0.000 0.000 0.000 0.000 0.000 0.000 0.001 0.001 0.001 0.001 0.001 0.001 0.001 0.001 0.003 0.003 0.003 0.003 0.109 0.109 0.109 0.109 0.009 0.009 0.009 0.009 0.005 0.005 0.005 0.005 0.003 0.003 0.003 0.003 0.005 0.005 0.005 0.005 0.000 0.000 0.000 0.000 0.000 0.000 0.000 0.000 0.001 0.001 0.001 0.001 0.003 0.003 0.003 0.003 0.004 0.004 0.010 0.010 0.010 0.010 0.015 0.015 0.055 0.055 2.449 3.072 1.596 0.315 0.068 0.026 0.014 0.011 0.002 0.000 0.000 0.000 0.002 0.002 0.005 0.005 0.027 0.027 0.004 0.004 0.001 0.001 0.001 0.001 0.000 0.000 0.000 0.000 0.001 0.001 0.001 0.001 0.002 0.002 0.002 0.002 0.004 0.004 0.004 0.004 0.005 0.005 0.005 0.005 0.009 0.009 0.009 0.009 0.015 0.015 0.015 0.015 0.012 0.012 0.012 0.012 2.831 2.831 2.831 2.831 0.114 0.114 0.114 0.114 0.114 0.114 0.114 0.114 0.077 0.077 0.077 0.077 0.077 0.077 0.077 0.077 0.059 0.059 0.059 0.059 0.059 0.059 0.059 0.059 0.139 0.139 0.139 0.139 0.139 0.139 0.139 0.139 0.157 0.157 0.157 0.157 0.157 0.157 0.157 0.157 
0.000 0.000 0.000 0.000 0.000 0.000 0.000 0.000 0.004 0.004 0.004 0.004 0.004 0.004 0.004 0.004 0.039 0.039 0.039 0.039 0.039 0.039 0.039 0.039 0.000 0.000 0.000 0.000 0.000 0.000 0.000 0.000 0.001 0.001 0.001 0.001 0.001 0.001 0.001 0.001 0.003 0.003 0.003 0.003 0.109 0.109 0.109 0.109 0.009 0.009 0.009 0.009 0.005 0.005 0.005 0.005 0.003 0.003 0.003 0.003 0.005 0.005 0.005 0.005 0.000 0.000 0.000 0.000 0.000 0.000 0.000 0.000 0.001 0.001 0.001 0.001 0.003 0.003 0.003 0.003 0.004 0.004 0.010 0.010 0.010 0.010 0.015 0.015 0.055 0.055 2.449 3.072 1.596 0.315 0.068 0.026 0.014 0.011 0.002 0.000 0.000 0.000 0.002 0.002 0.005 0.005 0.027 0.027 0.004 0.004 0.001 0.001 0.001 0.001 0.000 0.000 0.000 0.000 0.001 0.001 0.001 0.001 0.002 0.002 0.002 0.002 0.004 0.004 0.004 0.004 0.005 0.005 0.005 0.005 0.009 0.009 0.009 0.009 0.015 0.015 0.015 0.015 0.012 0.012 0.012 0.012 2.831 2.831 2.831 2.831 0.114 0.114 0.114 0.114 0.114 0.114 0.114 0.114 0.077 0.077 0.077 0.077 0.077 0.077 0.077 0.077 0.059 0.059 0.059 0.059 0.059 0.059 0.059 0.059 0.139 0.139 0.139 0.139 0.139 0.139 0.139 0.139 0.157 0.157 0.157 0.157 0.157 0.157 0.157 0.157 
0.000 0.000 0.000 0.000 0.000 0.000 0.000 0.000 0.003 0.003 0.003 0.003 0.003 0.003 0.003 0.003 0.033 0.033 0.033 0.033 0.033 0.033 0.033 0.033 0.001 0.001 0.001 0.001 0.001 0.001 0.001 0.001 0.001 0.001 0.001 0.001 0.001 0.001 0.001 0.001 0.003 0.003 0.003 0.003 0.098 0.098 0.098 0.098 0.010 0.010 0.010 0.010 0.012 0.012 0.012 0.012 0.026 0.026 0.026 0.026 0.002 0.002 0.002 0.002 0.000 0.000 0.000 0.000 0.000 0.000 0.000 0.000 0.001 0.001 0.001 0.001 0.002 0.002 0.002 0.002 0.002 0.002 0.003 0.003 0.005 0.005 0.019 0.019 0.019 0.019 0.018 0.118 0.152 0.091 0.054 0.013 0.007 0.000 0.000 0.000 0.000 0.000 0.001 0.001 0.005 0.005 0.010 0.010 0.003 0.003 0.001 0.001 0.001 0.001 0.000 0.000 0.000 0.000 0.008 0.008 0.008 0.008 3.427 3.427 3.427 3.427 0.001 0.001 0.001 0.001 0.002 0.002 0.002 0.002 0.004 0.004 0.004 0.004 0.016 0.016 0.016 0.016 0.038 0.038 0.038 0.038 0.231 0.231 0.231 0.231 0.043 0.043 0.043 0.043 0.043 0.043 0.043 0.043 0.022 0.022 0.022 0.022 0.022 0.022 0.022 0.022 0.022 0.022 0.022 0.022 0.022 0.022 0.022 0.022 0.059 0.059 0.059 0.059 0.059 0.059 0.059 0.059 0.791 0.791 0.791 0.791 0.791 0.791 0.791 0.791 
0.000 0.000 0.000 0.000 0.000 0.000 0.000 0.000 0.003 0.003 0.003 0.003 0.003 0.003 0.003 0.003 0.033 0.033 0.033 0.033 0.033 0.033 0.033 0.033 0.001 0.001 0.001 0.001 0.001 0.001 0.001 0.001 0.001 0.001 0.001 0.001 0.001 0.001 0.001 0.001 0.003 0.003 0.003 0.003 0.098 0.098 0.098 0.098 0.010 0.010 0.010 0.010 0.012 0.012 0.012 0.012 0.026 0.026 0.026 0.026 0.002 0.002 0.002 0.002 0.000 0.000 0.000 0.000 0.000 0.000 0.000 0.000 0.001 0.001 0.001 0.001 0.002 0.002 0.002 0.002 0.002 0.002 0.003 0.003 0.005 0.005 0.019 0.019 0.019 0.019 0.018 0.118 0.152 0.091 0.054 0.013 0.007 0.000 0.000 0.000 0.000 0.000 0.001 0.001 0.005 0.005 0.010 0.010 0.003 0.003 0.001 0.001 0.001 0.001 0.000 0.000 0.000 0.000 0.008 0.008 0.008 0.008 3.427 3.427 3.427 3.427 0.001 0.001 0.001 0.001 0.002 0.002 0.002 0.002 0.004 0.004 0.004 0.004 0.016 0.016 0.016 0.016 0.038 0.038 0.038 0.038 0.231 0.231 0.231 0.231 0.043 0.043 0.043 0.043 0.043 0.043 0.043 0.043 0.022 0.022 0.022 0.022 0.022 0.022 0.022 0.022 0.022 0.022 0.022 0.022 0.022 0.022 0.022 0.022 0.059 0.059 0.059 0.059 0.059 0.059 0.059 0.059 0.791 0.791 0.791 0.791 0.791 0.791 0.791 0.791 
0.000 0.000 0.000 0.000 0.000 0.000 0.000 0.000 0.002 0.002 0.002 0.002 0.002 0.002 0.002 0.002 0.022 0.022 0.022 0.022 0.022 0.022 0.022 0.022 0.001 0.001 0.001 0.001 0.001 0.001 0.001 0.001 0.002 0.002 0.002 0.002 0.002 0.002 0.002 0.002 0.003 0.003 0.003 0.003 0.105 0.105 0.105 0.105 0.003 0.003 0.003 0.003 0.003 0.003 0.003 0.003 0.087 0.087 0.087 0.087 0.004 0.004 0.004 0.004 0.000 0.000 0.000 0.000 0.000 0.000 0.000 0.000 0.000 0.000 0.000 0.000 0.001 0.001 0.001 0.001 0.001 0.001 0.002 0.002 0.035 0.035 0.019 0.019 0.012 0.012 0.005 0.002 0.000 0.094 0.495 0.715 0.542 0.301 0.001 0.000 0.000 0.000 0.000 0.000 0.008 0.008 0.004 0.004 0.002 0.002 0.001 0.001 0.001 0.001 0.000 0.000 0.000 0.000 0.008 0.008 0.008 0.008 2.615 2.615 2.615 2.615 0.000 0.000 0.000 0.000 0.002 0.002 0.002 0.002 0.003 0.003 0.003 0.003 0.005 0.005 0.005 0.005 0.022 0.022 0.022 0.022 0.186 0.186 0.186 0.186 0.001 0.001 0.001 0.001 0.001 0.001 0.001 0.001 0.002 0.002 0.002 0.002 0.002 0.002 0.002 0.002 0.006 0.006 0.006 0.006 0.006 0.006 0.006 0.006 0.015 0.015 0.015 0.015 0.015 0.015 0.015 0.015 4.482 4.482 4.482 4.482 4.482 4.482 4.482 4.482 
0.000 0.000 0.000 0.000 0.000 0.000 0.000 0.000 0.002 0.002 0.002 0.002 0.002 0.002 0.002 0.002 0.022 0.022 0.022 0.022 0.022 0.022 0.022 0.022 0.001 0.001 0.001 0.001 0.001 0.001 0.001 0.001 0.002 0.002 0.002 0.002 0.002 0.002 0.002 0.002 0.003 0.003 0.003 0.003 0.105 0.105 0.105 0.105 0.003 0.003 0.003 0.003 0.003 0.003 0.003 0.003 0.087 0.087 0.087 0.087 0.004 0.004 0.004 0.004 0.000 0.000 0.000 0.000 0.000 0.000 0.000 0.000 0.000 0.000 0.000 0.000 0.001 0.001 0.001 0.001 0.001 0.001 0.002 0.002 0.035 0.035 0.019 0.019 0.012 0.012 0.005 0.002 0.000 0.094 0.495 0.715 0.542 0.301 0.001 0.000 0.000 0.000 0.000 0.000 0.008 0.008 0.004 0.004 0.002 0.002 0.001 0.001 0.001 0.001 0.000 0.000 0.000 0.000 0.008 0.008 0.008 0.008 2.615 2.615 2.615 2.615 0.000 0.000 0.000 0.000 0.002 0.002 0.002 0.002 0.003 0.003 0.003 0.003 0.005 0.005 0.005 0.005 0.022 0.022 0.022 0.022 0.186 0.186 0.186 0.186 0.001 0.001 0.001 0.001 0.001 0.001 0.001 0.001 0.002 0.002 0.002 0.002 0.002 0.002 0.002 0.002 0.006 0.006 0.006 0.006 0.006 0.006 0.006 0.006 0.015 0.015 0.015 0.015 0.015 0.015 0.015 0.015 4.482 4.482 4.482 4.482 4.482 4.482 4.482 4.482 
0.000 0.000 0.000 0.000 0.000 0.000 0.000 0.000 0.001 0.001 0.001 0.001 0.001 0.001 0.001 0.001 0.004 0.004 0.004 0.004 0.004 0.004 0.004 0.004 0.002 0.002 0.002 0.002 0.002 0.002 0.002 0.002 0.002 0.002 0.002 0.002 0.002 0.002 0.002 0.002 0.003 0.003 0.003 0.003 0.090 0.090 0.090 0.090 0.000 0.000 0.000 0.000 0.000 0.000 0.000 0.000 0.061 0.061 0.061 0.061 0.003 0.003 0.003 0.003 0.000 0.000 0.000 0.000 0.000 0.000 0.000 0.000 0.000 0.000 0.000 0.000 0.000 0.000 0.000 0.000 0.000 0.000 0.001 0.001 0.744 0.744 0.002 0.002 0.001 0.001 0.002 0.000 0.308 2.003 2.525 2.666 1.796 2.305 0.028 0.024 0.016 0.016 0.014 0.014 0.004 0.004 0.003 0.003 0.002 0.002 0.000 0.000 0.000 0.000 0.000 0.000 0.000 0.000 0.000 0.000 0.000 0.000 1.251 1.251 1.251 1.251 0.238 0.238 0.238 0.238 0.000 0.000 0.000 0.000 0.001 0.001 0.001 0.001 0.003 0.003 0.003 0.003 0.030 0.030 0.030 0.030 0.141 0.141 0.141 0.141 0.000 0.000 0.000 0.000 0.000 0.000 0.000 0.000 0.000 0.000 0.000 0.000 0.000 0.000 0.000 0.000 0.002 0.002 0.002 0.002 0.002 0.002 0.002 0.002 0.006 0.006 0.006 0.006 0.006 0.006 0.006 0.006 7.262 7.262 7.262 7.262 7.262 7.262 7.262 7.262 
0.000 0.000 0.000 0.000 0.000 0.000 0.000 0.000 0.000 0.000 0.000 0.000 0.000 0.000 0.000 0.000 0.003 0.003 0.003 0.003 0.003 0.003 0.003 0.003 0.002 0.002 0.002 0.002 0.002 0.002 0.002 0.002 0.002 0.002 0.002 0.002 0.002 0.002 0.002 0.002 0.004 0.004 0.004 0.004 0.078 0.078 0.078 0.078 0.000 0.000 0.000 0.000 0.000 0.000 0.000 0.000 0.053 0.053 0.053 0.053 0.003 0.003 0.003 0.003 0.000 0.000 0.000 0.000 0.000 0.000 0.000 0.000 0.000 0.000 0.000 0.000 0.000 0.000 0.000 0.000 0.000 0.000 0.010 0.010 0.046 0.046 0.000 0.000 0.001 0.001 0.004 0.001 1.964 5.405 5.327 5.295 2.594 0.000 0.000 0.002 0.009 0.009 0.004 0.004 0.003 0.003 0.003 0.003 0.002 0.002 0.001 0.001 0.001 0.001 0.000 0.000 0.000 0.000 0.000 0.000 0.000 0.000 1.419 1.419 1.419 1.419 0.001 0.001 0.001 0.001 0.000 0.000 0.000 0.000 0.001 0.001 0.001 0.001 0.003 0.003 0.003 0.003 0.050 0.050 0.050 0.050 0.128 0.128 0.128 0.128 0.000 0.000 0.000 0.000 0.000 0.000 0.000 0.000 0.000 0.000 0.000 0.000 0.000 0.000 0.000 0.000 0.002 0.002 0.002 0.002 0.002 0.002 0.002 0.002 0.005 0.005 0.005 0.005 0.005 0.005 0.005 0.005 8.740 8.740 8.740 8.740 8.740 8.740 8.740 8.740 
0.000 0.000 0.000 0.000 0.000 0.000 0.000 0.000 0.000 0.000 0.000 0.000 0.000 0.000 0.000 0.000 0.002 0.002 0.002 0.002 0.002 0.002 0.002 0.002 0.002 0.002 0.002 0.002 0.002 0.002 0.002 0.002 0.002 0.002 0.002 0.002 0.002 0.002 0.002 0.002 0.004 0.004 0.004 0.004 0.072 0.072 0.072 0.072 0.000 0.000 0.000 0.000 0.000 0.000 0.000 0.000 0.053 0.053 0.053 0.053 0.003 0.003 0.003 0.003 0.000 0.000 0.000 0.000 0.000 0.000 0.000 0.000 0.000 0.000 0.000 0.000 0.000 0.000 0.000 0.000 0.000 0.000 0.002 0.002 0.009 0.009 0.001 0.001 0.018 0.018 0.032 0.219 3.098 6.999 6.145 5.919 6.604 6.864 1.695 0.000 0.004 0.004 0.002 0.002 0.002 0.002 0.002 0.002 0.000 0.000 0.002 0.002 0.002 0.002 0.015 0.015 0.015 0.015 0.000 0.000 0.000 0.000 0.716 0.716 0.716 0.716 0.000 0.000 0.000 0.000 0.000 0.000 0.000 0.000 0.001 0.001 0.001 0.001 0.002 0.002 0.002 0.002 0.060 0.060 0.060 0.060 0.122 0.122 0.122 0.122 0.000 0.000 0.000 0.000 0.000 0.000 0.000 0.000 0.000 0.000 0.000 0.000 0.000 0.000 0.000 0.000 0.002 0.002 0.002 0.002 0.002 0.002 0.002 0.002 0.006 0.006 0.006 0.006 0.006 0.006 0.006 0.006 10.129 10.129 10.129 10.129 10.129 10.129 10.129 10.129 
0.000 0.000 0.000 0.000 0.000 0.000 0.000 0.000 0.000 0.000 0.000 0.000 0.000 0.000 0.000 0.000 0.002 0.002 0.002 0.002 0.002 0.002 0.002 0.002 0.002 0.002 0.002 0.002 0.002 0.002 0.002 0.002 0.002 0.002 0.002 0.002 0.002 0.002 0.002 0.002 0.011 0.011 0.011 0.011 0.070 0.070 0.070 0.070 0.000 0.000 0.000 0.000 0.000 0.000 0.000 0.000 0.079 0.079 0.079 0.079 0.005 0.005 0.005 0.005 0.002 0.002 0.002 0.002 0.001 0.001 0.001 0.001 0.000 0.000 0.000 0.000 0.000 0.000 0.000 0.000 0.000 0.000 0.001 0.001 0.003 0.003 0.006 0.006 0.010 0.010 0.022 0.018 0.089 0.826 2.844 4.809 5.920 4.902 3.900 3.153 0.008 0.008 0.001 0.001 0.002 0.002 0.002 0.002 0.000 0.000 0.004 0.004 0.004 0.004 1.188 1.188 1.188 1.188 0.027 0.027 0.027 0.027 0.181 0.181 0.181 0.181 0.001 0.001 0.001 0.001 0.000 0.000 0.000 0.000 0.001 0.001 0.001 0.001 0.002 0.002 0.002 0.002 0.075 0.075 0.075 0.075 0.109 0.109 0.109 0.109 0.000 0.000 0.000 0.000 0.000 0.000 0.000 0.000 0.000 0.000 0.000 0.000 0.000 0.000 0.000 0.000 0.002 0.002 0.002 0.002 0.002 0.002 0.002 0.002 0.052 0.052 0.052 0.052 0.052 0.052 0.052 0.052 10.955 10.955 10.955 10.955 10.955 10.955 10.955 10.955 
0.000 0.000 0.000 0.000 0.000 0.000 0.000 0.000 0.000 0.000 0.000 0.000 0.000 0.000 0.000 0.000 0.002 0.002 0.002 0.002 0.002 0.002 0.002 0.002 0.002 0.002 0.002 0.002 0.002 0.002 0.002 0.002 0.001 0.001 0.001 0.001 0.001 0.001 0.001 0.001 0.024 0.024 0.024 0.024 0.065 0.065 0.065 0.065 0.000 0.000 0.000 0.000 0.000 0.000 0.000 0.000 0.169 0.169 0.169 0.169 0.036 0.036 0.036 0.036 0.007 0.007 0.007 0.007 0.003 0.003 0.003 0.003 0.000 0.000 0.000 0.000 0.000 0.000 0.000 0.000 0.000 0.000 0.002 0.002 0.001 0.001 0.006 0.006 0.007 0.007 0.025 0.018 0.015 0.021 1.559 2.894 3.317 2.623 2.063 1.648 0.001 0.001 0.002 0.002 0.001 0.001 0.001 0.001 0.000 0.000 0.132 0.132 0.132 0.132 0.600 0.600 0.600 0.600 0.000 0.000 0.000 0.000 0.020 0.020 0.020 0.020 0.000 0.000 0.000 0.000 0.000 0.000 0.000 0.000 0.001 0.001 0.001 0.001 0.002 0.002 0.002 0.002 0.061 0.061 0.061 0.061 0.119 0.119 0.119 0.119 0.000 0.000 0.000 0.000 0.000 0.000 0.000 0.000 0.000 0.000 0.000 0.000 0.000 0.000 0.000 0.000 0.002 0.002 0.002 0.002 0.002 0.002 0.002 0.002 0.073 0.073 0.073 0.073 0.073 0.073 0.073 0.073 10.537 10.537 10.537 10.537 10.537 10.537 10.537 10.537 
0.000 0.000 0.000 0.000 0.000 0.000 0.000 0.000 0.000 0.000 0.000 0.000 0.000 0.000 0.000 0.000 0.002 0.002 0.002 0.002 0.002 0.002 0.002 0.002 0.002 0.002 0.002 0.002 0.002 0.002 0.002 0.002 0.001 0.001 0.001 0.001 0.001 0.001 0.001 0.001 0.013 0.013 0.013 0.013 0.043 0.043 0.043 0.043 0.000 0.000 0.000 0.000 0.000 0.000 0.000 0.000 0.006 0.006 0.006 0.006 0.017 0.017 0.017 0.017 0.038 0.038 0.038 0.038 0.003 0.003 0.003 0.003 0.000 0.000 0.000 0.000 0.000 0.000 0.000 0.000 0.000 0.000 0.004 0.004 0.048 0.048 0.010 0.010 0.011 0.011 0.006 0.028 0.019 0.010 0.015 0.367 1.137 1.574 1.305 0.965 0.002 0.002 0.001 0.001 0.002 0.002 0.003 0.003 0.000 0.000 0.060 0.060 0.060 0.060 0.020 0.020 0.020 0.020 0.000 0.000 0.000 0.000 0.007 0.007 0.007 0.007 0.000 0.000 0.000 0.000 0.000 0.000 0.000 0.000 0.001 0.001 0.001 0.001 0.002 0.002 0.002 0.002 0.011 0.011 0.011 0.011 0.166 0.166 0.166 0.166 0.000 0.000 0.000 0.000 0.000 0.000 0.000 0.000 0.000 0.000 0.000 0.000 0.000 0.000 0.000 0.000 0.001 0.001 0.001 0.001 0.001 0.001 0.001 0.001 0.005 0.005 0.005 0.005 0.005 0.005 0.005 0.005 7.879 7.879 7.879 7.879 7.879 7.879 7.879 7.879 
0.000 0.000 0.000 0.000 0.000 0.000 0.000 0.000 0.000 0.000 0.000 0.000 0.000 0.000 0.000 0.000 0.001 0.001 0.001 0.001 0.001 0.001 0.001 0.001 0.002 0.002 0.002 0.002 0.002 0.002 0.002 0.002 0.002 0.002 0.002 0.002 0.002 0.002 0.002 0.002 0.008 0.008 0.008 0.008 0.028 0.028 0.028 0.028 0.000 0.000 0.000 0.000 0.000 0.000 0.000 0.000 0.002 0.002 0.002 0.002 0.004 0.004 0.004 0.004 0.054 0.054 0.054 0.054 0.003 0.003 0.003 0.003 0.000 0.000 0.000 0.000 0.000 0.000 0.000 0.000 0.000 0.000 0.013 0.013 0.023 0.023 0.010 0.010 0.006 0.006 0.005 0.004 0.010 0.009 0.013 0.018 0.026 1.225 1.599 0.700 0.011 0.011 0.004 0.004 0.006 0.006 0.002 0.002 0.002 0.002 0.030 0.030 0.030 0.030 0.004 0.004 0.004 0.004 0.002 0.002 0.002 0.002 0.002 0.002 0.002 0.002 0.000 0.000 0.000 0.000 0.000 0.000 0.000 0.000 0.001 0.001 0.001 0.001 0.002 0.002 0.002 0.002 0.006 0.006 0.006 0.006 0.182 0.182 0.182 0.182 0.000 0.000 0.000 0.000 0.000 0.000 0.000 0.000 0.000 0.000 0.000 0.000 0.000 0.000 0.000 0.000 0.001 0.001 0.001 0.001 0.001 0.001 0.001 0.001 0.003 0.003 0.003 0.003 0.003 0.003 0.003 0.003 3.876 3.876 3.876 3.876 3.876 3.876 3.876 3.876 
0.000 0.000 0.000 0.000 0.000 0.000 0.000 0.000 0.000 0.000 0.000 0.000 0.000 0.000 0.000 0.000 0.001 0.001 0.001 0.001 0.001 0.001 0.001 0.001 0.002 0.002 0.002 0.002 0.002 0.002 0.002 0.002 0.001 0.001 0.001 0.001 0.001 0.001 0.001 0.001 0.010 0.010 0.010 0.010 0.024 0.024 0.024 0.024 0.000 0.000 0.000 0.000 0.000 0.000 0.000 0.000 0.002 0.002 0.002 0.002 0.002 0.002 0.002 0.002 0.062 0.062 0.062 0.062 0.003 0.003 0.003 0.003 0.000 0.000 0.000 0.000 0.000 0.000 0.000 0.000 0.046 0.046 0.044 0.044 0.019 0.019 0.006 0.006 0.004 0.004 0.003 0.002 0.007 0.011 0.018 0.019 0.019 0.051 0.215 0.210 0.166 0.166 0.024 0.024 0.006 0.006 0.004 0.004 0.008 0.008 0.010 0.010 0.010 0.010 0.003 0.003 0.003 0.003 0.001 0.001 0.001 0.001 0.002 0.002 0.002 0.002 0.000 0.000 0.000 0.000 0.000 0.000 0.000 0.000 0.001 0.001 0.001 0.001 0.002 0.002 0.002 0.002 0.005 0.005 0.005 0.005 0.249 0.249 0.249 0.249 0.000 0.000 0.000 0.000 0.000 0.000 0.000 0.000 0.000 0.000 0.000 0.000 0.000 0.000 0.000 0.000 0.001 0.001 0.001 0.001 0.001 0.001 0.001 0.001 0.003 0.003 0.003 0.003 0.003 0.003 0.003 0.003 0.652 0.652 0.652 0.652 0.652 0.652 0.652 0.652 
0.000 0.000 0.000 0.000 0.000 0.000 0.000 0.000 0.000 0.000 0.000 0.000 0.000 0.000 0.000 0.000 0.001 0.001 0.001 0.001 0.001 0.001 0.001 0.001 0.002 0.002 0.002 0.002 0.002 0.002 0.002 0.002 0.002 0.002 0.002 0.002 0.002 0.002 0.002 0.002 0.017 0.017 0.017 0.017 0.035 0.035 0.035 0.035 0.000 0.000 0.000 0.000 0.000 0.000 0.000 0.000 0.002 0.002 0.002 0.002 0.002 0.002 0.002 0.002 0.076 0.076 0.076 0.076 0.003 0.003 0.003 0.003 0.000 0.000 0.000 0.000 0.000 0.000 0.000 0.000 0.048 0.048 0.059 0.059 0.000 0.000 0.000 0.000 0.001 0.001 0.000 0.001 0.008 0.016 0.020 0.024 0.025 0.024 0.023 0.093 0.468 0.468 0.018 0.018 0.006 0.006 0.006 0.006 0.009 0.009 0.004 0.004 0.004 0.004 0.002 0.002 0.002 0.002 0.001 0.001 0.001 0.001 0.002 0.002 0.002 0.002 0.000 0.000 0.000 0.000 0.000 0.000 0.000 0.000 0.001 0.001 0.001 0.001 0.002 0.002 0.002 0.002 0.004 0.004 0.004 0.004 0.261 0.261 0.261 0.261 0.000 0.000 0.000 0.000 0.000 0.000 0.000 0.000 0.000 0.000 0.000 0.000 0.000 0.000 0.000 0.000 0.001 0.001 0.001 0.001 0.001 0.001 0.001 0.001 0.003 0.003 0.003 0.003 0.003 0.003 0.003 0.003 0.075 0.075 0.075 0.075 0.075 0.075 0.075 0.075 
0.000 0.000 0.000 0.000 0.000 0.000 0.000 0.000 0.000 0.000 0.000 0.000 0.000 0.000 0.000 0.000 0.001 0.001 0.001 0.001 0.001 0.001 0.001 0.001 0.002 0.002 0.002 0.002 0.002 0.002 0.002 0.002 0.002 0.002 0.002 0.002 0.002 0.002 0.002 0.002 0.018 0.018 0.018 0.018 0.041 0.041 0.041 0.041 0.000 0.000 0.000 0.000 0.000 0.000 0.000 0.000 0.003 0.003 0.003 0.003 0.001 0.001 0.001 0.001 0.140 0.140 0.140 0.140 0.021 0.021 0.021 0.021 0.000 0.000 0.000 0.000 0.000 0.000 0.000 0.000 0.106 0.106 0.026 0.026 0.006 0.006 0.004 0.004 0.003 0.003 0.000 0.004 0.013 0.020 0.024 0.030 0.024 0.019 0.017 0.053 0.277 0.277 0.019 0.019 0.011 0.011 0.007 0.007 0.009 0.009 0.004 0.004 0.004 0.004 0.003 0.003 0.003 0.003 0.001 0.001 0.001 0.001 0.003 0.003 0.003 0.003 0.000 0.000 0.000 0.000 0.000 0.000 0.000 0.000 0.001 0.001 0.001 0.001 0.002 0.002 0.002 0.002 0.004 0.004 0.004 0.004 0.216 0.216 0.216 0.216 0.001 0.001 0.001 0.001 0.001 0.001 0.001 0.001 0.000 0.000 0.000 0.000 0.000 0.000 0.000 0.000 0.001 0.001 0.001 0.001 0.001 0.001 0.001 0.001 0.004 0.004 0.004 0.004 0.004 0.004 0.004 0.004 0.059 0.059 0.059 0.059 0.059 0.059 0.059 0.059 
0.000 0.000 0.000 0.000 0.000 0.000 0.000 0.000 0.001 0.001 0.001 0.001 0.001 0.001 0.001 0.001 0.003 0.003 0.003 0.003 0.003 0.003 0.003 0.003 0.004 0.004 0.004 0.004 0.004 0.004 0.004 0.004 0.004 0.004 0.004 0.004 0.004 0.004 0.004 0.004 0.020 0.020 0.020 0.020 0.107 0.107 0.107 0.107 0.000 0.000 0.000 0.000 0.000 0.000 0.000 0.000 0.002 0.002 0.002 0.002 0.003 0.003 0.003 0.003 0.098 0.098 0.098 0.098 0.205 0.205 0.205 0.205 0.000 0.000 0.000 0.000 0.002 0.002 0.002 0.002 0.109 0.109 0.024 0.024 0.011 0.011 0.009 0.009 0.006 0.006 0.003 0.009 0.020 0.028 0.028 0.026 0.023 0.023 0.022 0.073 0.072 0.072 0.030 0.030 0.018 0.018 0.009 0.009 0.010 0.010 0.003 0.003 0.003 0.003 0.002 0.002 0.002 0.002 0.002 0.002 0.002 0.002 0.013 0.013 0.013 0.013 0.000 0.000 0.000 0.000 0.001 0.001 0.001 0.001 0.001 0.001 0.001 0.001 0.002 0.002 0.002 0.002 0.005 0.005 0.005 0.005 0.244 0.244 0.244 0.244 0.003 0.003 0.003 0.003 0.003 0.003 0.003 0.003 0.000 0.000 0.000 0.000 0.000 0.000 0.000 0.000 0.002 0.002 0.002 0.002 0.002 0.002 0.002 0.002 0.015 0.015 0.015 0.015 0.015 0.015 0.015 0.015 0.040 0.040 0.040 0.040 0.040 0.040 0.040 0.040 
0.000 0.000 0.000 0.000 0.000 0.000 0.000 0.000 0.001 0.001 0.001 0.001 0.001 0.001 0.001 0.001 0.003 0.003 0.003 0.003 0.003 0.003 0.003 0.003 0.004 0.004 0.004 0.004 0.004 0.004 0.004 0.004 0.004 0.004 0.004 0.004 0.004 0.004 0.004 0.004 0.020 0.020 0.020 0.020 0.107 0.107 0.107 0.107 0.000 0.000 0.000 0.000 0.000 0.000 0.000 0.000 0.002 0.002 0.002 0.002 0.003 0.003 0.003 0.003 0.098 0.098 0.098 0.098 0.205 0.205 0.205 0.205 0.000 0.000 0.000 0.000 0.002 0.002 0.002 0.002 0.109 0.109 0.024 0.024 0.011 0.011 0.009 0.009 0.006 0.006 0.003 0.009 0.020 0.028 0.028 0.026 0.023 0.023 0.022 0.073 0.072 0.072 0.030 0.030 0.018 0.018 0.009 0.009 0.010 0.010 0.003 0.003 0.003 0.003 0.002 0.002 0.002 0.002 0.002 0.002 0.002 0.002 0.013 0.013 0.013 0.013 0.000 0.000 0.000 0.000 0.001 0.001 0.001 0.001 0.001 0.001 0.001 0.001 0.002 0.002 0.002 0.002 0.005 0.005 0.005 0.005 0.244 0.244 0.244 0.244 0.003 0.003 0.003 0.003 0.003 0.003 0.003 0.003 0.000 0.000 0.000 0.000 0.000 0.000 0.000 0.000 0.002 0.002 0.002 0.002 0.002 0.002 0.002 0.002 0.015 0.015 0.015 0.015 0.015 0.015 0.015 0.015 0.040 0.040 0.040 0.040 0.040 0.040 0.040 0.040 
0.000 0.000 0.000 0.000 0.000 0.000 0.000 0.000 0.002 0.002 0.002 0.002 0.002 0.002 0.002 0.002 0.004 0.004 0.004 0.004 0.004 0.004 0.004 0.004 0.004 0.004 0.004 0.004 0.004 0.004 0.004 0.004 0.004 0.004 0.004 0.004 0.004 0.004 0.004 0.004 4.236 4.236 4.236 4.236 6.249 6.249 6.249 6.249 0.002 0.002 0.002 0.002 0.000 0.000 0.000 0.000 0.002 0.002 0.002 0.002 0.003 0.003 0.003 0.003 0.084 0.084 0.084 0.084 2.142 2.142 2.142 2.142 0.122 0.122 0.122 0.122 0.057 0.057 0.057 0.057 0.063 0.063 0.074 0.074 0.073 0.073 0.054 0.054 0.048 0.048 0.030 0.029 0.035 0.036 0.029 0.023 0.022 0.046 0.041 0.093 0.041 0.041 0.039 0.039 0.024 0.024 0.011 0.011 0.016 0.016 0.002 0.002 0.002 0.002 0.000 0.000 0.000 0.000 0.002 0.002 0.002 0.002 0.029 0.029 0.029 0.029 0.002 0.002 0.002 0.002 0.001 0.001 0.001 0.001 0.000 0.000 0.000 0.000 0.001 0.001 0.001 0.001 0.004 0.004 0.004 0.004 0.307 0.307 0.307 0.307 0.003 0.003 0.003 0.003 0.003 0.003 0.003 0.003 0.000 0.000 0.000 0.000 0.000 0.000 0.000 0.000 0.001 0.001 0.001 0.001 0.001 0.001 0.001 0.001 0.024 0.024 0.024 0.024 0.024 0.024 0.024 0.024 0.023 0.023 0.023 0.023 0.023 0.023 0.023 0.023 
0.000 0.000 0.000 0.000 0.000 0.000 0.000 0.000 0.002 0.002 0.002 0.002 0.002 0.002 0.002 0.002 0.004 0.004 0.004 0.004 0.004 0.004 0.004 0.004 0.004 0.004 0.004 0.004 0.004 0.004 0.004 0.004 0.004 0.004 0.004 0.004 0.004 0.004 0.004 0.004 4.236 4.236 4.236 4.236 6.249 6.249 6.249 6.249 0.002 0.002 0.002 0.002 0.000 0.000 0.000 0.000 0.002 0.002 0.002 0.002 0.003 0.003 0.003 0.003 0.084 0.084 0.084 0.084 2.142 2.142 2.142 2.142 0.122 0.122 0.122 0.122 0.057 0.057 0.057 0.057 0.063 0.063 0.074 0.074 0.073 0.073 0.054 0.054 0.048 0.048 0.030 0.029 0.035 0.036 0.029 0.023 0.022 0.046 0.041 0.093 0.041 0.041 0.039 0.039 0.024 0.024 0.011 0.011 0.016 0.016 0.002 0.002 0.002 0.002 0.000 0.000 0.000 0.000 0.002 0.002 0.002 0.002 0.029 0.029 0.029 0.029 0.002 0.002 0.002 0.002 0.001 0.001 0.001 0.001 0.000 0.000 0.000 0.000 0.001 0.001 0.001 0.001 0.004 0.004 0.004 0.004 0.307 0.307 0.307 0.307 0.003 0.003 0.003 0.003 0.003 0.003 0.003 0.003 0.000 0.000 0.000 0.000 0.000 0.000 0.000 0.000 0.001 0.001 0.001 0.001 0.001 0.001 0.001 0.001 0.024 0.024 0.024 0.024 0.024 0.024 0.024 0.024 0.023 0.023 0.023 0.023 0.023 0.023 0.023 0.023 
0.000 0.000 0.000 0.000 0.000 0.000 0.000 0.000 0.002 0.002 0.002 0.002 0.002 0.002 0.002 0.002 0.005 0.005 0.005 0.005 0.005 0.005 0.005 0.005 0.004 0.004 0.004 0.004 0.004 0.004 0.004 0.004 0.004 0.004 0.004 0.004 0.004 0.004 0.004 0.004 6.821 6.821 6.821 6.821 8.115 8.115 8.115 8.115 0.005 0.005 0.005 0.005 0.002 0.002 0.002 0.002 0.004 0.004 0.004 0.004 0.006 0.006 0.006 0.006 0.073 0.073 0.073 0.073 0.108 0.108 0.108 0.108 0.003 0.003 0.003 0.003 0.005 0.005 0.005 0.005 0.004 0.004 0.004 0.004 0.012 0.012 0.071 0.071 0.177 0.177 0.058 0.048 0.069 0.047 0.029 0.031 0.019 0.056 0.011 0.021 0.047 0.047 0.032 0.032 0.027 0.027 0.018 0.018 0.011 0.011 0.002 0.002 0.002 0.002 0.000 0.000 0.000 0.000 0.002 0.002 0.002 0.002 0.010 0.010 0.010 0.010 0.010 0.010 0.010 0.010 0.005 0.005 0.005 0.005 0.001 0.001 0.001 0.001 0.001 0.001 0.001 0.001 0.006 0.006 0.006 0.006 0.084 0.084 0.084 0.084 0.003 0.003 0.003 0.003 0.003 0.003 0.003 0.003 0.000 0.000 0.000 0.000 0.000 0.000 0.000 0.000 0.001 0.001 0.001 0.001 0.001 0.001 0.001 0.001 0.036 0.036 0.036 0.036 0.036 0.036 0.036 0.036 0.004 0.004 0.004 0.004 0.004 0.004 0.004 0.004 
0.000 0.000 0.000 0.000 0.000 0.000 0.000 0.000 0.002 0.002 0.002 0.002 0.002 0.002 0.002 0.002 0.005 0.005 0.005 0.005 0.005 0.005 0.005 0.005 0.004 0.004 0.004 0.004 0.004 0.004 0.004 0.004 0.004 0.004 0.004 0.004 0.004 0.004 0.004 0.004 6.821 6.821 6.821 6.821 8.115 8.115 8.115 8.115 0.005 0.005 0.005 0.005 0.002 0.002 0.002 0.002 0.004 0.004 0.004 0.004 0.006 0.006 0.006 0.006 0.073 0.073 0.073 0.073 0.108 0.108 0.108 0.108 0.003 0.003 0.003 0.003 0.005 0.005 0.005 0.005 0.004 0.004 0.004 0.004 0.012 0.012 0.071 0.071 0.177 0.177 0.058 0.048 0.069 0.047 0.029 0.031 0.019 0.056 0.011 0.021 0.047 0.047 0.032 0.032 0.027 0.027 0.018 0.018 0.011 0.011 0.002 0.002 0.002 0.002 0.000 0.000 0.000 0.000 0.002 0.002 0.002 0.002 0.010 0.010 0.010 0.010 0.010 0.010 0.010 0.010 0.005 0.005 0.005 0.005 0.001 0.001 0.001 0.001 0.001 0.001 0.001 0.001 0.006 0.006 0.006 0.006 0.084 0.084 0.084 0.084 0.003 0.003 0.003 0.003 0.003 0.003 0.003 0.003 0.000 0.000 0.000 0.000 0.000 0.000 0.000 0.000 0.001 0.001 0.001 0.001 0.001 0.001 0.001 0.001 0.036 0.036 0.036 0.036 0.036 0.036 0.036 0.036 0.004 0.004 0.004 0.004 0.004 0.004 0.004 0.004 
0.000 0.000 0.000 0.000 0.000 0.000 0.000 0.000 0.002 0.002 0.002 0.002 0.002 0.002 0.002 0.002 0.004 0.004 0.004 0.004 0.004 0.004 0.004 0.004 0.004 0.004 0.004 0.004 0.004 0.004 0.004 0.004 0.003 0.003 0.003 0.003 0.003 0.003 0.003 0.003 0.155 0.155 0.155 0.155 0.007 0.007 0.007 0.007 0.000 0.000 0.000 0.000 0.003 0.003 0.003 0.003 0.018 0.018 0.018 0.018 0.040 0.040 0.040 0.040 0.082 0.082 0.082 0.082 0.003 0.003 0.003 0.003 0.002 0.002 0.002 0.002 0.005 0.005 0.005 0.005 0.013 0.013 0.005 0.005 0.004 0.004 0.004 0.004 0.010 0.010 0.034 0.072 0.123 0.003 0.003 0.008 0.000 0.004 0.006 0.022 0.041 0.041 0.050 0.050 0.033 0.033 0.018 0.018 0.005 0.005 0.001 0.001 0.001 0.001 0.000 0.000 0.000 0.000 0.001 0.001 0.001 0.001 0.004 0.004 0.004 0.004 0.008 0.008 0.008 0.008 0.011 0.011 0.011 0.011 0.004 0.004 0.004 0.004 0.004 0.004 0.004 0.004 0.013 0.013 0.013 0.013 0.040 0.040 0.040 0.040 0.004 0.004 0.004 0.004 0.004 0.004 0.004 0.004 0.000 0.000 0.000 0.000 0.000 0.000 0.000 0.000 0.002 0.002 0.002 0.002 0.002 0.002 0.002 0.002 0.030 0.030 0.030 0.030 0.030 0.030 0.030 0.030 0.004 0.004 0.004 0.004 0.004 0.004 0.004 0.004 
0.000 0.000 0.000 0.000 0.000 0.000 0.000 0.000 0.002 0.002 0.002 0.002 0.002 0.002 0.002 0.002 0.004 0.004 0.004 0.004 0.004 0.004 0.004 0.004 0.004 0.004 0.004 0.004 0.004 0.004 0.004 0.004 0.003 0.003 0.003 0.003 0.003 0.003 0.003 0.003 0.155 0.155 0.155 0.155 0.007 0.007 0.007 0.007 0.000 0.000 0.000 0.000 0.003 0.003 0.003 0.003 0.018 0.018 0.018 0.018 0.040 0.040 0.040 0.040 0.082 0.082 0.082 0.082 0.003 0.003 0.003 0.003 0.002 0.002 0.002 0.002 0.005 0.005 0.005 0.005 0.013 0.013 0.005 0.005 0.004 0.004 0.004 0.004 0.010 0.010 0.034 0.072 0.123 0.003 0.003 0.008 0.000 0.004 0.006 0.022 0.041 0.041 0.050 0.050 0.033 0.033 0.018 0.018 0.005 0.005 0.001 0.001 0.001 0.001 0.000 0.000 0.000 0.000 0.001 0.001 0.001 0.001 0.004 0.004 0.004 0.004 0.008 0.008 0.008 0.008 0.011 0.011 0.011 0.011 0.004 0.004 0.004 0.004 0.004 0.004 0.004 0.004 0.013 0.013 0.013 0.013 0.040 0.040 0.040 0.040 0.004 0.004 0.004 0.004 0.004 0.004 0.004 0.004 0.000 0.000 0.000 0.000 0.000 0.000 0.000 0.000 0.002 0.002 0.002 0.002 0.002 0.002 0.002 0.002 0.030 0.030 0.030 0.030 0.030 0.030 0.030 0.030 0.004 0.004 0.004 0.004 0.004 0.004 0.004 0.004 
0.002 0.002 0.002 0.002 0.002 0.002 0.002 0.002 0.001 0.001 0.001 0.001 0.001 0.001 0.001 0.001 0.005 0.005 0.005 0.005 0.005 0.005 0.005 0.005 0.003 0.003 0.003 0.003 0.003 0.003 0.003 0.003 0.004 0.004 0.004 0.004 0.004 0.004 0.004 0.004 0.078 0.078 0.078 0.078 0.003 0.003 0.003 0.003 0.000 0.000 0.000 0.000 0.003 0.003 0.003 0.003 0.049 0.049 0.049 0.049 0.079 0.079 0.079 0.079 0.041 0.041 0.041 0.041 0.001 0.001 0.001 0.001 0.002 0.002 0.002 0.002 0.005 0.005 0.005 0.005 0.019 0.019 0.003 0.003 0.006 0.006 0.005 0.005 0.004 0.004 0.002 0.003 0.001 0.004 0.003 0.004 0.002 0.007 0.003 0.022 0.051 0.051 0.052 0.052 0.033 0.033 0.021 0.021 0.005 0.005 0.002 0.002 0.002 0.002 0.000 0.000 0.000 0.000 0.002 0.002 0.002 0.002 0.003 0.003 0.003 0.003 0.005 0.005 0.005 0.005 0.026 0.026 0.026 0.026 0.019 0.019 0.019 0.019 0.022 0.022 0.022 0.022 0.019 0.019 0.019 0.019 0.020 0.020 0.020 0.020 0.009 0.009 0.009 0.009 0.009 0.009 0.009 0.009 0.000 0.000 0.000 0.000 0.000 0.000 0.000 0.000 0.002 0.002 0.002 0.002 0.002 0.002 0.002 0.002 0.022 0.022 0.022 0.022 0.022 0.022 0.022 0.022 0.004 0.004 0.004 0.004 0.004 0.004 0.004 0.004 
0.002 0.002 0.002 0.002 0.002 0.002 0.002 0.002 0.001 0.001 0.001 0.001 0.001 0.001 0.001 0.001 0.005 0.005 0.005 0.005 0.005 0.005 0.005 0.005 0.003 0.003 0.003 0.003 0.003 0.003 0.003 0.003 0.004 0.004 0.004 0.004 0.004 0.004 0.004 0.004 0.078 0.078 0.078 0.078 0.003 0.003 0.003 0.003 0.000 0.000 0.000 0.000 0.003 0.003 0.003 0.003 0.049 0.049 0.049 0.049 0.079 0.079 0.079 0.079 0.041 0.041 0.041 0.041 0.001 0.001 0.001 0.001 0.002 0.002 0.002 0.002 0.005 0.005 0.005 0.005 0.019 0.019 0.003 0.003 0.006 0.006 0.005 0.005 0.004 0.004 0.002 0.003 0.001 0.004 0.003 0.004 0.002 0.007 0.003 0.022 0.051 0.051 0.052 0.052 0.033 0.033 0.021 0.021 0.005 0.005 0.002 0.002 0.002 0.002 0.000 0.000 0.000 0.000 0.002 0.002 0.002 0.002 0.003 0.003 0.003 0.003 0.005 0.005 0.005 0.005 0.026 0.026 0.026 0.026 0.019 0.019 0.019 0.019 0.022 0.022 0.022 0.022 0.019 0.019 0.019 0.019 0.020 0.020 0.020 0.020 0.009 0.009 0.009 0.009 0.009 0.009 0.009 0.009 0.000 0.000 0.000 0.000 0.000 0.000 0.000 0.000 0.002 0.002 0.002 0.002 0.002 0.002 0.002 0.002 0.022 0.022 0.022 0.022 0.022 0.022 0.022 0.022 0.004 0.004 0.004 0.004 0.004 0.004 0.004 0.004 
0.213 0.213 0.213 0.213 0.213 0.213 0.213 0.213 0.001 0.001 0.001 0.001 0.001 0.001 0.001 0.001 0.003 0.003 0.003 0.003 0.003 0.003 0.003 0.003 0.005 0.005 0.005 0.005 0.005 0.005 0.005 0.005 0.009 0.009 0.009 0.009 0.009 0.009 0.009 0.009 0.053 0.053 0.053 0.053 0.004 0.004 0.004 0.004 0.001 0.001 0.001 0.001 0.003 0.003 0.003 0.003 0.025 0.025 0.025 0.025 0.091 0.091 0.091 0.091 0.003 0.003 0.003 0.003 0.001 0.001 0.001 0.001 0.002 0.002 0.002 0.002 0.004 0.004 0.004 0.004 0.007 0.007 0.008 0.008 0.007 0.007 0.007 0.007 0.009 0.009 0.003 0.002 0.002 0.002 0.002 0.002 0.002 0.002 0.003 0.007 0.044 0.044 0.044 0.044 0.036 0.036 0.028 0.028 0.009 0.009 0.003 0.003 0.003 0.003 0.000 0.000 0.000 0.000 0.002 0.002 0.002 0.002 0.005 0.005 0.005 0.005 0.025 0.025 0.025 0.025 2.230 2.230 2.230 2.230 3.043 3.043 3.043 3.043 1.641 1.641 1.641 1.641 0.010 0.010 0.010 0.010 0.003 0.003 0.003 0.003 0.009 0.009 0.009 0.009 0.009 0.009 0.009 0.009 0.001 0.001 0.001 0.001 0.001 0.001 0.001 0.001 0.002 0.002 0.002 0.002 0.002 0.002 0.002 0.002 0.008 0.008 0.008 0.008 0.008 0.008 0.008 0.008 0.002 0.002 0.002 0.002 0.002 0.002 0.002 0.002 
0.213 0.213 0.213 0.213 0.213 0.213 0.213 0.213 0.001 0.001 0.001 0.001 0.001 0.001 0.001 0.001 0.003 0.003 0.003 0.003 0.003 0.003 0.003 0.003 0.005 0.005 0.005 0.005 0.005 0.005 0.005 0.005 0.009 0.009 0.009 0.009 0.009 0.009 0.009 0.009 0.053 0.053 0.053 0.053 0.004 0.004 0.004 0.004 0.001 0.001 0.001 0.001 0.003 0.003 0.003 0.003 0.025 0.025 0.025 0.025 0.091 0.091 0.091 0.091 0.003 0.003 0.003 0.003 0.001 0.001 0.001 0.001 0.002 0.002 0.002 0.002 0.004 0.004 0.004 0.004 0.007 0.007 0.008 0.008 0.007 0.007 0.007 0.007 0.009 0.009 0.003 0.002 0.002 0.002 0.002 0.002 0.002 0.002 0.003 0.007 0.044 0.044 0.044 0.044 0.036 0.036 0.028 0.028 0.009 0.009 0.003 0.003 0.003 0.003 0.000 0.000 0.000 0.000 0.002 0.002 0.002 0.002 0.005 0.005 0.005 0.005 0.025 0.025 0.025 0.025 2.230 2.230 2.230 2.230 3.043 3.043 3.043 3.043 1.641 1.641 1.641 1.641 0.010 0.010 0.010 0.010 0.003 0.003 0.003 0.003 0.009 0.009 0.009 0.009 0.009 0.009 0.009 0.009 0.001 0.001 0.001 0.001 0.001 0.001 0.001 0.001 0.002 0.002 0.002 0.002 0.002 0.002 0.002 0.002 0.008 0.008 0.008 0.008 0.008 0.008 0.008 0.008 0.002 0.002 0.002 0.002 0.002 0.002 0.002 0.002 
0.213 0.213 0.213 0.213 0.213 0.213 0.213 0.213 0.001 0.001 0.001 0.001 0.001 0.001 0.001 0.001 0.003 0.003 0.003 0.003 0.003 0.003 0.003 0.003 0.005 0.005 0.005 0.005 0.005 0.005 0.005 0.005 0.009 0.009 0.009 0.009 0.009 0.009 0.009 0.009 0.053 0.053 0.053 0.053 0.004 0.004 0.004 0.004 0.001 0.001 0.001 0.001 0.003 0.003 0.003 0.003 0.025 0.025 0.025 0.025 0.091 0.091 0.091 0.091 0.003 0.003 0.003 0.003 0.001 0.001 0.001 0.001 0.002 0.002 0.002 0.002 0.004 0.004 0.004 0.004 0.007 0.007 0.008 0.008 0.007 0.007 0.007 0.007 0.009 0.009 0.003 0.002 0.002 0.002 0.002 0.002 0.002 0.002 0.003 0.007 0.044 0.044 0.044 0.044 0.036 0.036 0.028 0.028 0.009 0.009 0.003 0.003 0.003 0.003 0.000 0.000 0.000 0.000 0.002 0.002 0.002 0.002 0.005 0.005 0.005 0.005 0.025 0.025 0.025 0.025 2.230 2.230 2.230 2.230 3.043 3.043 3.043 3.043 1.641 1.641 1.641 1.641 0.010 0.010 0.010 0.010 0.003 0.003 0.003 0.003 0.009 0.009 0.009 0.009 0.009 0.009 0.009 0.009 0.001 0.001 0.001 0.001 0.001 0.001 0.001 0.001 0.002 0.002 0.002 0.002 0.002 0.002 0.002 0.002 0.008 0.008 0.008 0.008 0.008 0.008 0.008 0.008 0.002 0.002 0.002 0.002 0.002 0.002 0.002 0.002 
0.213 0.213 0.213 0.213 0.213 0.213 0.213 0.213 0.001 0.001 0.001 0.001 0.001 0.001 0.001 0.001 0.003 0.003 0.003 0.003 0.003 0.003 0.003 0.003 0.005 0.005 0.005 0.005 0.005 0.005 0.005 0.005 0.009 0.009 0.009 0.009 0.009 0.009 0.009 0.009 0.053 0.053 0.053 0.053 0.004 0.004 0.004 0.004 0.001 0.001 0.001 0.001 0.003 0.003 0.003 0.003 0.025 0.025 0.025 0.025 0.091 0.091 0.091 0.091 0.003 0.003 0.003 0.003 0.001 0.001 0.001 0.001 0.002 0.002 0.002 0.002 0.004 0.004 0.004 0.004 0.007 0.007 0.008 0.008 0.007 0.007 0.007 0.007 0.009 0.009 0.003 0.002 0.002 0.002 0.002 0.002 0.002 0.002 0.003 0.007 0.044 0.044 0.044 0.044 0.036 0.036 0.028 0.028 0.009 0.009 0.003 0.003 0.003 0.003 0.000 0.000 0.000 0.000 0.002 0.002 0.002 0.002 0.005 0.005 0.005 0.005 0.025 0.025 0.025 0.025 2.230 2.230 2.230 2.230 3.043 3.043 3.043 3.043 1.641 1.641 1.641 1.641 0.010 0.010 0.010 0.010 0.003 0.003 0.003 0.003 0.009 0.009 0.009 0.009 0.009 0.009 0.009 0.009 0.001 0.001 0.001 0.001 0.001 0.001 0.001 0.001 0.002 0.002 0.002 0.002 0.002 0.002 0.002 0.002 0.008 0.008 0.008 0.008 0.008 0.008 0.008 0.008 0.002 0.002 0.002 0.002 0.002 0.002 0.002 0.002 
0.017 0.017 0.017 0.017 0.017 0.017 0.017 0.017 0.001 0.001 0.001 0.001 0.001 0.001 0.001 0.001 0.001 0.001 0.001 0.001 0.001 0.001 0.001 0.001 0.009 0.009 0.009 0.009 0.009 0.009 0.009 0.009 0.018 0.018 0.018 0.018 0.018 0.018 0.018 0.018 0.045 0.045 0.045 0.045 0.004 0.004 0.004 0.004 0.001 0.001 0.001 0.001 0.003 0.003 0.003 0.003 0.019 0.019 0.019 0.019 0.051 0.051 0.051 0.051 0.002 0.002 0.002 0.002 0.000 0.000 0.000 0.000 0.001 0.001 0.001 0.001 0.003 0.003 0.003 0.003 0.003 0.003 0.003 0.003 0.003 0.003 0.004 0.004 0.009 0.009 0.004 0.003 0.003 0.002 0.003 0.003 0.002 0.002 0.003 0.007 0.027 0.027 0.032 0.032 0.034 0.034 0.034 0.034 0.010 0.010 0.004 0.004 0.004 0.004 0.001 0.001 0.001 0.001 0.002 0.002 0.002 0.002 0.003 0.003 0.003 0.003 0.004 0.004 0.004 0.004 0.003 0.003 0.003 0.003 0.003 0.003 0.003 0.003 0.015 0.015 0.015 0.015 0.009 0.009 0.009 0.009 0.001 0.001 0.001 0.001 0.007 0.007 0.007 0.007 0.007 0.007 0.007 0.007 0.006 0.006 0.006 0.006 0.006 0.006 0.006 0.006 0.004 0.004 0.004 0.004 0.004 0.004 0.004 0.004 0.024 0.024 0.024 0.024 0.024 0.024 0.024 0.024 0.001 0.001 0.001 0.001 0.001 0.001 0.001 0.001 
0.017 0.017 0.017 0.017 0.017 0.017 0.017 0.017 0.001 0.001 0.001 0.001 0.001 0.001 0.001 0.001 0.001 0.001 0.001 0.001 0.001 0.001 0.001 0.001 0.009 0.009 0.009 0.009 0.009 0.009 0.009 0.009 0.018 0.018 0.018 0.018 0.018 0.018 0.018 0.018 0.045 0.045 0.045 0.045 0.004 0.004 0.004 0.004 0.001 0.001 0.001 0.001 0.003 0.003 0.003 0.003 0.019 0.019 0.019 0.019 0.051 0.051 0.051 0.051 0.002 0.002 0.002 0.002 0.000 0.000 0.000 0.000 0.001 0.001 0.001 0.001 0.003 0.003 0.003 0.003 0.003 0.003 0.003 0.003 0.003 0.003 0.004 0.004 0.009 0.009 0.004 0.003 0.003 0.002 0.003 0.003 0.002 0.002 0.003 0.007 0.027 0.027 0.032 0.032 0.034 0.034 0.034 0.034 0.010 0.010 0.004 0.004 0.004 0.004 0.001 0.001 0.001 0.001 0.002 0.002 0.002 0.002 0.003 0.003 0.003 0.003 0.004 0.004 0.004 0.004 0.003 0.003 0.003 0.003 0.003 0.003 0.003 0.003 0.015 0.015 0.015 0.015 0.009 0.009 0.009 0.009 0.001 0.001 0.001 0.001 0.007 0.007 0.007 0.007 0.007 0.007 0.007 0.007 0.006 0.006 0.006 0.006 0.006 0.006 0.006 0.006 0.004 0.004 0.004 0.004 0.004 0.004 0.004 0.004 0.024 0.024 0.024 0.024 0.024 0.024 0.024 0.024 0.001 0.001 0.001 0.001 0.001 0.001 0.001 0.001 
0.017 0.017 0.017 0.017 0.017 0.017 0.017 0.017 0.001 0.001 0.001 0.001 0.001 0.001 0.001 0.001 0.001 0.001 0.001 0.001 0.001 0.001 0.001 0.001 0.009 0.009 0.009 0.009 0.009 0.009 0.009 0.009 0.018 0.018 0.018 0.018 0.018 0.018 0.018 0.018 0.045 0.045 0.045 0.045 0.004 0.004 0.004 0.004 0.001 0.001 0.001 0.001 0.003 0.003 0.003 0.003 0.019 0.019 0.019 0.019 0.051 0.051 0.051 0.051 0.002 0.002 0.002 0.002 0.000 0.000 0.000 0.000 0.001 0.001 0.001 0.001 0.003 0.003 0.003 0.003 0.003 0.003 0.003 0.003 0.003 0.003 0.004 0.004 0.009 0.009 0.004 0.003 0.003 0.002 0.003 0.003 0.002 0.002 0.003 0.007 0.027 0.027 0.032 0.032 0.034 0.034 0.034 0.034 0.010 0.010 0.004 0.004 0.004 0.004 0.001 0.001 0.001 0.001 0.002 0.002 0.002 0.002 0.003 0.003 0.003 0.003 0.004 0.004 0.004 0.004 0.003 0.003 0.003 0.003 0.003 0.003 0.003 0.003 0.015 0.015 0.015 0.015 0.009 0.009 0.009 0.009 0.001 0.001 0.001 0.001 0.007 0.007 0.007 0.007 0.007 0.007 0.007 0.007 0.006 0.006 0.006 0.006 0.006 0.006 0.006 0.006 0.004 0.004 0.004 0.004 0.004 0.004 0.004 0.004 0.024 0.024 0.024 0.024 0.024 0.024 0.024 0.024 0.001 0.001 0.001 0.001 0.001 0.001 0.001 0.001 
0.017 0.017 0.017 0.017 0.017 0.017 0.017 0.017 0.001 0.001 0.001 0.001 0.001 0.001 0.001 0.001 0.001 0.001 0.001 0.001 0.001 0.001 0.001 0.001 0.009 0.009 0.009 0.009 0.009 0.009 0.009 0.009 0.018 0.018 0.018 0.018 0.018 0.018 0.018 0.018 0.045 0.045 0.045 0.045 0.004 0.004 0.004 0.004 0.001 0.001 0.001 0.001 0.003 0.003 0.003 0.003 0.019 0.019 0.019 0.019 0.051 0.051 0.051 0.051 0.002 0.002 0.002 0.002 0.000 0.000 0.000 0.000 0.001 0.001 0.001 0.001 0.003 0.003 0.003 0.003 0.003 0.003 0.003 0.003 0.003 0.003 0.004 0.004 0.009 0.009 0.004 0.003 0.003 0.002 0.003 0.003 0.002 0.002 0.003 0.007 0.027 0.027 0.032 0.032 0.034 0.034 0.034 0.034 0.010 0.010 0.004 0.004 0.004 0.004 0.001 0.001 0.001 0.001 0.002 0.002 0.002 0.002 0.003 0.003 0.003 0.003 0.004 0.004 0.004 0.004 0.003 0.003 0.003 0.003 0.003 0.003 0.003 0.003 0.015 0.015 0.015 0.015 0.009 0.009 0.009 0.009 0.001 0.001 0.001 0.001 0.007 0.007 0.007 0.007 0.007 0.007 0.007 0.007 0.006 0.006 0.006 0.006 0.006 0.006 0.006 0.006 0.004 0.004 0.004 0.004 0.004 0.004 0.004 0.004 0.024 0.024 0.024 0.024 0.024 0.024 0.024 0.024 0.001 0.001 0.001 0.001 0.001 0.001 0.001 0.001 
0.005 0.005 0.005 0.005 0.005 0.005 0.005 0.005 0.013 0.013 0.013 0.013 0.013 0.013 0.013 0.013 0.037 0.037 0.037 0.037 0.037 0.037 0.037 0.037 0.023 0.023 0.023 0.023 0.023 0.023 0.023 0.023 0.029 0.029 0.029 0.029 0.029 0.029 0.029 0.029 0.030 0.030 0.030 0.030 0.004 0.004 0.004 0.004 0.001 0.001 0.001 0.001 0.005 0.005 0.005 0.005 0.016 0.016 0.016 0.016 0.027 0.027 0.027 0.027 0.002 0.002 0.002 0.002 0.000 0.000 0.000 0.000 0.001 0.001 0.001 0.001 0.002 0.002 0.002 0.002 0.002 0.002 0.002 0.002 0.002 0.002 0.004 0.004 0.004 0.004 0.003 0.002 0.002 0.002 0.002 0.002 0.001 0.001 0.002 0.004 0.020 0.020 0.029 0.029 0.033 0.033 0.043 0.043 0.013 0.013 0.006 0.006 0.006 0.006 0.007 0.007 0.007 0.007 0.002 0.002 0.002 0.002 0.002 0.002 0.002 0.002 0.000 0.000 0.000 0.000 0.000 0.000 0.000 0.000 0.000 0.000 0.000 0.000 0.002 0.002 0.002 0.002 0.008 0.008 0.008 0.008 0.001 0.001 0.001 0.001 0.011 0.011 0.011 0.011 0.011 0.011 0.011 0.011 0.022 0.022 0.022 0.022 0.022 0.022 0.022 0.022 0.704 0.704 0.704 0.704 0.704 0.704 0.704 0.704 10.411 10.411 10.411 10.411 10.411 10.411 10.411 10.411 0.005 0.005 0.005 0.005 0.005 0.005 0.005 0.005 
0.005 0.005 0.005 0.005 0.005 0.005 0.005 0.005 0.013 0.013 0.013 0.013 0.013 0.013 0.013 0.013 0.037 0.037 0.037 0.037 0.037 0.037 0.037 0.037 0.023 0.023 0.023 0.023 0.023 0.023 0.023 0.023 0.029 0.029 0.029 0.029 0.029 0.029 0.029 0.029 0.030 0.030 0.030 0.030 0.004 0.004 0.004 0.004 0.001 0.001 0.001 0.001 0.005 0.005 0.005 0.005 0.016 0.016 0.016 0.016 0.027 0.027 0.027 0.027 0.002 0.002 0.002 0.002 0.000 0.000 0.000 0.000 0.001 0.001 0.001 0.001 0.002 0.002 0.002 0.002 0.002 0.002 0.002 0.002 0.002 0.002 0.004 0.004 0.004 0.004 0.003 0.002 0.002 0.002 0.002 0.002 0.001 0.001 0.002 0.004 0.020 0.020 0.029 0.029 0.033 0.033 0.043 0.043 0.013 0.013 0.006 0.006 0.006 0.006 0.007 0.007 0.007 0.007 0.002 0.002 0.002 0.002 0.002 0.002 0.002 0.002 0.000 0.000 0.000 0.000 0.000 0.000 0.000 0.000 0.000 0.000 0.000 0.000 0.002 0.002 0.002 0.002 0.008 0.008 0.008 0.008 0.001 0.001 0.001 0.001 0.011 0.011 0.011 0.011 0.011 0.011 0.011 0.011 0.022 0.022 0.022 0.022 0.022 0.022 0.022 0.022 0.704 0.704 0.704 0.704 0.704 0.704 0.704 0.704 10.411 10.411 10.411 10.411 10.411 10.411 10.411 10.411 0.005 0.005 0.005 0.005 0.005 0.005 0.005 0.005 
0.005 0.005 0.005 0.005 0.005 0.005 0.005 0.005 0.013 0.013 0.013 0.013 0.013 0.013 0.013 0.013 0.037 0.037 0.037 0.037 0.037 0.037 0.037 0.037 0.023 0.023 0.023 0.023 0.023 0.023 0.023 0.023 0.029 0.029 0.029 0.029 0.029 0.029 0.029 0.029 0.030 0.030 0.030 0.030 0.004 0.004 0.004 0.004 0.001 0.001 0.001 0.001 0.005 0.005 0.005 0.005 0.016 0.016 0.016 0.016 0.027 0.027 0.027 0.027 0.002 0.002 0.002 0.002 0.000 0.000 0.000 0.000 0.001 0.001 0.001 0.001 0.002 0.002 0.002 0.002 0.002 0.002 0.002 0.002 0.002 0.002 0.004 0.004 0.004 0.004 0.003 0.002 0.002 0.002 0.002 0.002 0.001 0.001 0.002 0.004 0.020 0.020 0.029 0.029 0.033 0.033 0.043 0.043 0.013 0.013 0.006 0.006 0.006 0.006 0.007 0.007 0.007 0.007 0.002 0.002 0.002 0.002 0.002 0.002 0.002 0.002 0.000 0.000 0.000 0.000 0.000 0.000 0.000 0.000 0.000 0.000 0.000 0.000 0.002 0.002 0.002 0.002 0.008 0.008 0.008 0.008 0.001 0.001 0.001 0.001 0.011 0.011 0.011 0.011 0.011 0.011 0.011 0.011 0.022 0.022 0.022 0.022 0.022 0.022 0.022 0.022 0.704 0.704 0.704 0.704 0.704 0.704 0.704 0.704 10.411 10.411 10.411 10.411 10.411 10.411 10.411 10.411 0.005 0.005 0.005 0.005 0.005 0.005 0.005 0.005 
0.005 0.005 0.005 0.005 0.005 0.005 0.005 0.005 0.013 0.013 0.013 0.013 0.013 0.013 0.013 0.013 0.037 0.037 0.037 0.037 0.037 0.037 0.037 0.037 0.023 0.023 0.023 0.023 0.023 0.023 0.023 0.023 0.029 0.029 0.029 0.029 0.029 0.029 0.029 0.029 0.030 0.030 0.030 0.030 0.004 0.004 0.004 0.004 0.001 0.001 0.001 0.001 0.005 0.005 0.005 0.005 0.016 0.016 0.016 0.016 0.027 0.027 0.027 0.027 0.002 0.002 0.002 0.002 0.000 0.000 0.000 0.000 0.001 0.001 0.001 0.001 0.002 0.002 0.002 0.002 0.002 0.002 0.002 0.002 0.002 0.002 0.004 0.004 0.004 0.004 0.003 0.002 0.002 0.002 0.002 0.002 0.001 0.001 0.002 0.004 0.020 0.020 0.029 0.029 0.033 0.033 0.043 0.043 0.013 0.013 0.006 0.006 0.006 0.006 0.007 0.007 0.007 0.007 0.002 0.002 0.002 0.002 0.002 0.002 0.002 0.002 0.000 0.000 0.000 0.000 0.000 0.000 0.000 0.000 0.000 0.000 0.000 0.000 0.002 0.002 0.002 0.002 0.008 0.008 0.008 0.008 0.001 0.001 0.001 0.001 0.011 0.011 0.011 0.011 0.011 0.011 0.011 0.011 0.022 0.022 0.022 0.022 0.022 0.022 0.022 0.022 0.704 0.704 0.704 0.704 0.704 0.704 0.704 0.704 10.411 10.411 10.411 10.411 10.411 10.411 10.411 10.411 0.005 0.005 0.005 0.005 0.005 0.005 0.005 0.005 
0.011 0.011 0.011 0.011 0.011 0.011 0.011 0.011 0.018 0.018 0.018 0.018 0.018 0.018 0.018 0.018 0.020 0.020 0.020 0.020 0.020 0.020 0.020 0.020 0.026 0.026 0.026 0.026 0.026 0.026 0.026 0.026 0.025 0.025 0.025 0.025 0.025 0.025 0.025 0.025 0.009 0.009 0.009 0.009 0.005 0.005 0.005 0.005 0.003 0.003 0.003 0.003 0.009 0.009 0.009 0.009 0.012 0.012 0.012 0.012 0.016 0.016 0.016 0.016 0.002 0.002 0.002 0.002 0.000 0.000 0.000 0.000 0.000 0.000 0.000 0.000 0.002 0.002 0.002 0.002 0.005 0.005 0.004 0.004 0.003 0.003 0.003 0.003 0.003 0.003 0.001 0.000 0.000 0.000 0.000 0.000 0.000 0.000 0.000 0.001 0.014 0.014 0.034 0.034 0.042 0.042 0.057 0.057 0.019 0.019 0.006 0.006 0.006 0.006 0.014 0.014 0.014 0.014 0.001 0.001 0.001 0.001 0.000 0.000 0.000 0.000 0.000 0.000 0.000 0.000 0.000 0.000 0.000 0.000 0.000 0.000 0.000 0.000 0.001 0.001 0.001 0.001 0.003 0.003 0.003 0.003 0.003 0.003 0.003 0.003 0.077 0.077 0.077 0.077 0.077 0.077 0.077 0.077 0.054 0.054 0.054 0.054 0.054 0.054 0.054 0.054 1.208 1.208 1.208 1.208 1.208 1.208 1.208 1.208 17.257 17.257 17.257 17.257 17.257 17.257 17.257 17.257 0.012 0.012 0.012 0.012 0.012 0.012 0.012 0.012 
0.011 0.011 0.011 0.011 0.011 0.011 0.011 0.011 0.018 0.018 0.018 0.018 0.018 0.018 0.018 0.018 0.020 0.020 0.020 0.020 0.020 0.020 0.020 0.020 0.026 0.026 0.026 0.026 0.026 0.026 0.026 0.026 0.025 0.025 0.025 0.025 0.025 0.025 0.025 0.025 0.009 0.009 0.009 0.009 0.005 0.005 0.005 0.005 0.003 0.003 0.003 0.003 0.009 0.009 0.009 0.009 0.012 0.012 0.012 0.012 0.016 0.016 0.016 0.016 0.002 0.002 0.002 0.002 0.000 0.000 0.000 0.000 0.000 0.000 0.000 0.000 0.002 0.002 0.002 0.002 0.005 0.005 0.004 0.004 0.003 0.003 0.003 0.003 0.003 0.003 0.001 0.000 0.000 0.000 0.000 0.000 0.000 0.000 0.000 0.001 0.014 0.014 0.034 0.034 0.042 0.042 0.057 0.057 0.019 0.019 0.006 0.006 0.006 0.006 0.014 0.014 0.014 0.014 0.001 0.001 0.001 0.001 0.000 0.000 0.000 0.000 0.000 0.000 0.000 0.000 0.000 0.000 0.000 0.000 0.000 0.000 0.000 0.000 0.001 0.001 0.001 0.001 0.003 0.003 0.003 0.003 0.003 0.003 0.003 0.003 0.077 0.077 0.077 0.077 0.077 0.077 0.077 0.077 0.054 0.054 0.054 0.054 0.054 0.054 0.054 0.054 1.208 1.208 1.208 1.208 1.208 1.208 1.208 1.208 17.257 17.257 17.257 17.257 17.257 17.257 17.257 17.257 0.012 0.012 0.012 0.012 0.012 0.012 0.012 0.012 
0.011 0.011 0.011 0.011 0.011 0.011 0.011 0.011 0.018 0.018 0.018 0.018 0.018 0.018 0.018 0.018 0.020 0.020 0.020 0.020 0.020 0.020 0.020 0.020 0.026 0.026 0.026 0.026 0.026 0.026 0.026 0.026 0.025 0.025 0.025 0.025 0.025 0.025 0.025 0.025 0.009 0.009 0.009 0.009 0.005 0.005 0.005 0.005 0.003 0.003 0.003 0.003 0.009 0.009 0.009 0.009 0.012 0.012 0.012 0.012 0.016 0.016 0.016 0.016 0.002 0.002 0.002 0.002 0.000 0.000 0.000 0.000 0.000 0.000 0.000 0.000 0.002 0.002 0.002 0.002 0.005 0.005 0.004 0.004 0.003 0.003 0.003 0.003 0.003 0.003 0.001 0.000 0.000 0.000 0.000 0.000 0.000 0.000 0.000 0.001 0.014 0.014 0.034 0.034 0.042 0.042 0.057 0.057 0.019 0.019 0.006 0.006 0.006 0.006 0.014 0.014 0.014 0.014 0.001 0.001 0.001 0.001 0.000 0.000 0.000 0.000 0.000 0.000 0.000 0.000 0.000 0.000 0.000 0.000 0.000 0.000 0.000 0.000 0.001 0.001 0.001 0.001 0.003 0.003 0.003 0.003 0.003 0.003 0.003 0.003 0.077 0.077 0.077 0.077 0.077 0.077 0.077 0.077 0.054 0.054 0.054 0.054 0.054 0.054 0.054 0.054 1.208 1.208 1.208 1.208 1.208 1.208 1.208 1.208 17.257 17.257 17.257 17.257 17.257 17.257 17.257 17.257 0.012 0.012 0.012 0.012 0.012 0.012 0.012 0.012 
0.011 0.011 0.011 0.011 0.011 0.011 0.011 0.011 0.018 0.018 0.018 0.018 0.018 0.018 0.018 0.018 0.020 0.020 0.020 0.020 0.020 0.020 0.020 0.020 0.026 0.026 0.026 0.026 0.026 0.026 0.026 0.026 0.025 0.025 0.025 0.025 0.025 0.025 0.025 0.025 0.009 0.009 0.009 0.009 0.005 0.005 0.005 0.005 0.003 0.003 0.003 0.003 0.009 0.009 0.009 0.009 0.012 0.012 0.012 0.012 0.016 0.016 0.016 0.016 0.002 0.002 0.002 0.002 0.000 0.000 0.000 0.000 0.000 0.000 0.000 0.000 0.002 0.002 0.002 0.002 0.005 0.005 0.004 0.004 0.003 0.003 0.003 0.003 0.003 0.003 0.001 0.000 0.000 0.000 0.000 0.000 0.000 0.000 0.000 0.001 0.014 0.014 0.034 0.034 0.042 0.042 0.057 0.057 0.019 0.019 0.006 0.006 0.006 0.006 0.014 0.014 0.014 0.014 0.001 0.001 0.001 0.001 0.000 0.000 0.000 0.000 0.000 0.000 0.000 0.000 0.000 0.000 0.000 0.000 0.000 0.000 0.000 0.000 0.001 0.001 0.001 0.001 0.003 0.003 0.003 0.003 0.003 0.003 0.003 0.003 0.077 0.077 0.077 0.077 0.077 0.077 0.077 0.077 0.054 0.054 0.054 0.054 0.054 0.054 0.054 0.054 1.208 1.208 1.208 1.208 1.208 1.208 1.208 1.208 17.257 17.257 17.257 17.257 17.257 17.257 17.257 17.257 0.012 0.012 0.012 0.012 0.012 0.012 0.012 0.012 
0.049 0.049 0.049 0.049 0.049 0.049 0.049 0.049 0.002 0.002 0.002 0.002 0.002 0.002 0.002 0.002 0.004 0.004 0.004 0.004 0.004 0.004 0.004 0.004 0.056 0.056 0.056 0.056 0.056 0.056 0.056 0.056 0.009 0.009 0.009 0.009 0.009 0.009 0.009 0.009 0.001 0.001 0.001 0.001 0.004 0.004 0.004 0.004 0.008 0.008 0.008 0.008 0.016 0.016 0.016 0.016 0.014 0.014 0.014 0.014 0.008 0.008 0.008 0.008 0.032 0.032 0.032 0.032 1.235 1.235 1.235 1.235 0.003 0.003 0.003 0.003 0.002 0.002 0.002 0.002 0.008 0.008 0.003 0.003 0.002 0.002 0.001 0.001 0.001 0.001 0.000 0.000 0.000 0.000 0.000 0.000 0.000 0.000 0.000 0.000 0.009 0.009 0.035 0.035 0.057 0.057 0.054 0.054 0.016 0.016 0.002 0.002 0.002 0.002 0.003 0.003 0.003 0.003 0.209 0.209 0.209 0.209 0.002 0.002 0.002 0.002 0.000 0.000 0.000 0.000 0.000 0.000 0.000 0.000 0.001 0.001 0.001 0.001 0.002 0.002 0.002 0.002 0.003 0.003 0.003 0.003 0.115 0.115 0.115 0.115 0.333 0.333 0.333 0.333 0.333 0.333 0.333 0.333 0.002 0.002 0.002 0.002 0.002 0.002 0.002 0.002 0.005 0.005 0.005 0.005 0.005 0.005 0.005 0.005 0.031 0.031 0.031 0.031 0.031 0.031 0.031 0.031 0.017 0.017 0.017 0.017 0.017 0.017 0.017 0.017 
0.049 0.049 0.049 0.049 0.049 0.049 0.049 0.049 0.002 0.002 0.002 0.002 0.002 0.002 0.002 0.002 0.004 0.004 0.004 0.004 0.004 0.004 0.004 0.004 0.056 0.056 0.056 0.056 0.056 0.056 0.056 0.056 0.009 0.009 0.009 0.009 0.009 0.009 0.009 0.009 0.001 0.001 0.001 0.001 0.004 0.004 0.004 0.004 0.008 0.008 0.008 0.008 0.016 0.016 0.016 0.016 0.014 0.014 0.014 0.014 0.008 0.008 0.008 0.008 0.032 0.032 0.032 0.032 1.235 1.235 1.235 1.235 0.003 0.003 0.003 0.003 0.002 0.002 0.002 0.002 0.008 0.008 0.003 0.003 0.002 0.002 0.001 0.001 0.001 0.001 0.000 0.000 0.000 0.000 0.000 0.000 0.000 0.000 0.000 0.000 0.009 0.009 0.035 0.035 0.057 0.057 0.054 0.054 0.016 0.016 0.002 0.002 0.002 0.002 0.003 0.003 0.003 0.003 0.209 0.209 0.209 0.209 0.002 0.002 0.002 0.002 0.000 0.000 0.000 0.000 0.000 0.000 0.000 0.000 0.001 0.001 0.001 0.001 0.002 0.002 0.002 0.002 0.003 0.003 0.003 0.003 0.115 0.115 0.115 0.115 0.333 0.333 0.333 0.333 0.333 0.333 0.333 0.333 0.002 0.002 0.002 0.002 0.002 0.002 0.002 0.002 0.005 0.005 0.005 0.005 0.005 0.005 0.005 0.005 0.031 0.031 0.031 0.031 0.031 0.031 0.031 0.031 0.017 0.017 0.017 0.017 0.017 0.017 0.017 0.017 
0.049 0.049 0.049 0.049 0.049 0.049 0.049 0.049 0.002 0.002 0.002 0.002 0.002 0.002 0.002 0.002 0.004 0.004 0.004 0.004 0.004 0.004 0.004 0.004 0.056 0.056 0.056 0.056 0.056 0.056 0.056 0.056 0.009 0.009 0.009 0.009 0.009 0.009 0.009 0.009 0.001 0.001 0.001 0.001 0.004 0.004 0.004 0.004 0.008 0.008 0.008 0.008 0.016 0.016 0.016 0.016 0.014 0.014 0.014 0.014 0.008 0.008 0.008 0.008 0.032 0.032 0.032 0.032 1.235 1.235 1.235 1.235 0.003 0.003 0.003 0.003 0.002 0.002 0.002 0.002 0.008 0.008 0.003 0.003 0.002 0.002 0.001 0.001 0.001 0.001 0.000 0.000 0.000 0.000 0.000 0.000 0.000 0.000 0.000 0.000 0.009 0.009 0.035 0.035 0.057 0.057 0.054 0.054 0.016 0.016 0.002 0.002 0.002 0.002 0.003 0.003 0.003 0.003 0.209 0.209 0.209 0.209 0.002 0.002 0.002 0.002 0.000 0.000 0.000 0.000 0.000 0.000 0.000 0.000 0.001 0.001 0.001 0.001 0.002 0.002 0.002 0.002 0.003 0.003 0.003 0.003 0.115 0.115 0.115 0.115 0.333 0.333 0.333 0.333 0.333 0.333 0.333 0.333 0.002 0.002 0.002 0.002 0.002 0.002 0.002 0.002 0.005 0.005 0.005 0.005 0.005 0.005 0.005 0.005 0.031 0.031 0.031 0.031 0.031 0.031 0.031 0.031 0.017 0.017 0.017 0.017 0.017 0.017 0.017 0.017 
0.049 0.049 0.049 0.049 0.049 0.049 0.049 0.049 0.002 0.002 0.002 0.002 0.002 0.002 0.002 0.002 0.004 0.004 0.004 0.004 0.004 0.004 0.004 0.004 0.056 0.056 0.056 0.056 0.056 0.056 0.056 0.056 0.009 0.009 0.009 0.009 0.009 0.009 0.009 0.009 0.001 0.001 0.001 0.001 0.004 0.004 0.004 0.004 0.008 0.008 0.008 0.008 0.016 0.016 0.016 0.016 0.014 0.014 0.014 0.014 0.008 0.008 0.008 0.008 0.032 0.032 0.032 0.032 1.235 1.235 1.235 1.235 0.003 0.003 0.003 0.003 0.002 0.002 0.002 0.002 0.008 0.008 0.003 0.003 0.002 0.002 0.001 0.001 0.001 0.001 0.000 0.000 0.000 0.000 0.000 0.000 0.000 0.000 0.000 0.000 0.009 0.009 0.035 0.035 0.057 0.057 0.054 0.054 0.016 0.016 0.002 0.002 0.002 0.002 0.003 0.003 0.003 0.003 0.209 0.209 0.209 0.209 0.002 0.002 0.002 0.002 0.000 0.000 0.000 0.000 0.000 0.000 0.000 0.000 0.001 0.001 0.001 0.001 0.002 0.002 0.002 0.002 0.003 0.003 0.003 0.003 0.115 0.115 0.115 0.115 0.333 0.333 0.333 0.333 0.333 0.333 0.333 0.333 0.002 0.002 0.002 0.002 0.002 0.002 0.002 0.002 0.005 0.005 0.005 0.005 0.005 0.005 0.005 0.005 0.031 0.031 0.031 0.031 0.031 0.031 0.031 0.031 0.017 0.017 0.017 0.017 0.017 0.017 0.017 0.017 
0.018 0.018 0.018 0.018 0.018 0.018 0.018 0.018 0.002 0.002 0.002 0.002 0.002 0.002 0.002 0.002 0.003 0.003 0.003 0.003 0.003 0.003 0.003 0.003 0.033 0.033 0.033 0.033 0.033 0.033 0.033 0.033 0.015 0.015 0.015 0.015 0.015 0.015 0.015 0.015 0.001 0.001 0.001 0.001 0.003 0.003 0.003 0.003 0.015 0.015 0.015 0.015 0.023 0.023 0.023 0.023 0.008 0.008 0.008 0.008 0.008 0.008 0.008 0.008 0.020 0.020 0.020 0.020 6.154 6.154 6.154 6.154 0.078 0.078 0.078 0.078 0.013 0.013 0.013 0.013 0.014 0.014 0.001 0.001 0.000 0.000 0.000 0.000 0.000 0.000 0.000 0.000 0.000 0.000 0.000 0.000 0.000 0.000 0.000 0.000 0.014 0.014 0.050 0.050 0.071 0.071 0.065 0.065 0.004 0.004 0.001 0.001 0.001 0.001 0.001 0.001 0.001 0.001 0.085 0.085 0.085 0.085 4.623 4.623 4.623 4.623 0.034 0.034 0.034 0.034 0.024 0.024 0.024 0.024 0.020 0.020 0.020 0.020 0.031 0.031 0.031 0.031 0.055 0.055 0.055 0.055 0.410 0.410 0.410 0.410 0.010 0.010 0.010 0.010 0.010 0.010 0.010 0.010 0.001 0.001 0.001 0.001 0.001 0.001 0.001 0.001 0.003 0.003 0.003 0.003 0.003 0.003 0.003 0.003 0.004 0.004 0.004 0.004 0.004 0.004 0.004 0.004 0.036 0.036 0.036 0.036 0.036 0.036 0.036 0.036 
0.018 0.018 0.018 0.018 0.018 0.018 0.018 0.018 0.002 0.002 0.002 0.002 0.002 0.002 0.002 0.002 0.003 0.003 0.003 0.003 0.003 0.003 0.003 0.003 0.033 0.033 0.033 0.033 0.033 0.033 0.033 0.033 0.015 0.015 0.015 0.015 0.015 0.015 0.015 0.015 0.001 0.001 0.001 0.001 0.003 0.003 0.003 0.003 0.015 0.015 0.015 0.015 0.023 0.023 0.023 0.023 0.008 0.008 0.008 0.008 0.008 0.008 0.008 0.008 0.020 0.020 0.020 0.020 6.154 6.154 6.154 6.154 0.078 0.078 0.078 0.078 0.013 0.013 0.013 0.013 0.014 0.014 0.001 0.001 0.000 0.000 0.000 0.000 0.000 0.000 0.000 0.000 0.000 0.000 0.000 0.000 0.000 0.000 0.000 0.000 0.014 0.014 0.050 0.050 0.071 0.071 0.065 0.065 0.004 0.004 0.001 0.001 0.001 0.001 0.001 0.001 0.001 0.001 0.085 0.085 0.085 0.085 4.623 4.623 4.623 4.623 0.034 0.034 0.034 0.034 0.024 0.024 0.024 0.024 0.020 0.020 0.020 0.020 0.031 0.031 0.031 0.031 0.055 0.055 0.055 0.055 0.410 0.410 0.410 0.410 0.010 0.010 0.010 0.010 0.010 0.010 0.010 0.010 0.001 0.001 0.001 0.001 0.001 0.001 0.001 0.001 0.003 0.003 0.003 0.003 0.003 0.003 0.003 0.003 0.004 0.004 0.004 0.004 0.004 0.004 0.004 0.004 0.036 0.036 0.036 0.036 0.036 0.036 0.036 0.036 
0.018 0.018 0.018 0.018 0.018 0.018 0.018 0.018 0.002 0.002 0.002 0.002 0.002 0.002 0.002 0.002 0.003 0.003 0.003 0.003 0.003 0.003 0.003 0.003 0.033 0.033 0.033 0.033 0.033 0.033 0.033 0.033 0.015 0.015 0.015 0.015 0.015 0.015 0.015 0.015 0.001 0.001 0.001 0.001 0.003 0.003 0.003 0.003 0.015 0.015 0.015 0.015 0.023 0.023 0.023 0.023 0.008 0.008 0.008 0.008 0.008 0.008 0.008 0.008 0.020 0.020 0.020 0.020 6.154 6.154 6.154 6.154 0.078 0.078 0.078 0.078 0.013 0.013 0.013 0.013 0.014 0.014 0.001 0.001 0.000 0.000 0.000 0.000 0.000 0.000 0.000 0.000 0.000 0.000 0.000 0.000 0.000 0.000 0.000 0.000 0.014 0.014 0.050 0.050 0.071 0.071 0.065 0.065 0.004 0.004 0.001 0.001 0.001 0.001 0.001 0.001 0.001 0.001 0.085 0.085 0.085 0.085 4.623 4.623 4.623 4.623 0.034 0.034 0.034 0.034 0.024 0.024 0.024 0.024 0.020 0.020 0.020 0.020 0.031 0.031 0.031 0.031 0.055 0.055 0.055 0.055 0.410 0.410 0.410 0.410 0.010 0.010 0.010 0.010 0.010 0.010 0.010 0.010 0.001 0.001 0.001 0.001 0.001 0.001 0.001 0.001 0.003 0.003 0.003 0.003 0.003 0.003 0.003 0.003 0.004 0.004 0.004 0.004 0.004 0.004 0.004 0.004 0.036 0.036 0.036 0.036 0.036 0.036 0.036 0.036 
0.018 0.018 0.018 0.018 0.018 0.018 0.018 0.018 0.002 0.002 0.002 0.002 0.002 0.002 0.002 0.002 0.003 0.003 0.003 0.003 0.003 0.003 0.003 0.003 0.033 0.033 0.033 0.033 0.033 0.033 0.033 0.033 0.015 0.015 0.015 0.015 0.015 0.015 0.015 0.015 0.001 0.001 0.001 0.001 0.003 0.003 0.003 0.003 0.015 0.015 0.015 0.015 0.023 0.023 0.023 0.023 0.008 0.008 0.008 0.008 0.008 0.008 0.008 0.008 0.020 0.020 0.020 0.020 6.154 6.154 6.154 6.154 0.078 0.078 0.078 0.078 0.013 0.013 0.013 0.013 0.014 0.014 0.001 0.001 0.000 0.000 0.000 0.000 0.000 0.000 0.000 0.000 0.000 0.000 0.000 0.000 0.000 0.000 0.000 0.000 0.014 0.014 0.050 0.050 0.071 0.071 0.065 0.065 0.004 0.004 0.001 0.001 0.001 0.001 0.001 0.001 0.001 0.001 0.085 0.085 0.085 0.085 4.623 4.623 4.623 4.623 0.034 0.034 0.034 0.034 0.024 0.024 0.024 0.024 0.020 0.020 0.020 0.020 0.031 0.031 0.031 0.031 0.055 0.055 0.055 0.055 0.410 0.410 0.410 0.410 0.010 0.010 0.010 0.010 0.010 0.010 0.010 0.010 0.001 0.001 0.001 0.001 0.001 0.001 0.001 0.001 0.003 0.003 0.003 0.003 0.003 0.003 0.003 0.003 0.004 0.004 0.004 0.004 0.004 0.004 0.004 0.004 0.036 0.036 0.036 0.036 0.036 0.036 0.036 0.036 
0.008 0.008 0.008 0.008 0.008 0.008 0.008 0.008 0.003 0.003 0.003 0.003 0.003 0.003 0.003 0.003 0.003 0.003 0.003 0.003 0.003 0.003 0.003 0.003 0.006 0.006 0.006 0.006 0.006 0.006 0.006 0.006 0.025 0.025 0.025 0.025 0.025 0.025 0.025 0.025 0.002 0.002 0.002 0.002 0.003 0.003 0.003 0.003 0.016 0.016 0.016 0.016 0.019 0.019 0.019 0.019 0.010 0.010 0.010 0.010 0.012 0.012 0.012 0.012 0.013 0.013 0.013 0.013 0.023 0.023 0.023 0.023 0.030 0.030 0.030 0.030 0.012 0.012 0.012 0.012 0.233 0.233 0.012 0.012 0.001 0.001 0.000 0.000 0.000 0.000 0.000 0.000 0.000 0.000 0.000 0.000 0.000 0.000 0.000 0.000 0.075 0.075 0.101 0.101 0.082 0.082 0.036 0.036 0.004 0.004 0.001 0.001 0.001 0.001 0.001 0.001 0.001 0.001 0.003 0.003 0.003 0.003 2.906 2.906 2.906 2.906 0.020 0.020 0.020 0.020 0.006 0.006 0.006 0.006 0.016 0.016 0.016 0.016 0.015 0.015 0.015 0.015 0.024 0.024 0.024 0.024 0.026 0.026 0.026 0.026 0.005 0.005 0.005 0.005 0.005 0.005 0.005 0.005 0.001 0.001 0.001 0.001 0.001 0.001 0.001 0.001 0.002 0.002 0.002 0.002 0.002 0.002 0.002 0.002 0.003 0.003 0.003 0.003 0.003 0.003 0.003 0.003 0.023 0.023 0.023 0.023 0.023 0.023 0.023 0.023 
0.008 0.008 0.008 0.008 0.008 0.008 0.008 0.008 0.003 0.003 0.003 0.003 0.003 0.003 0.003 0.003 0.003 0.003 0.003 0.003 0.003 0.003 0.003 0.003 0.006 0.006 0.006 0.006 0.006 0.006 0.006 0.006 0.025 0.025 0.025 0.025 0.025 0.025 0.025 0.025 0.002 0.002 0.002 0.002 0.003 0.003 0.003 0.003 0.016 0.016 0.016 0.016 0.019 0.019 0.019 0.019 0.010 0.010 0.010 0.010 0.012 0.012 0.012 0.012 0.013 0.013 0.013 0.013 0.023 0.023 0.023 0.023 0.030 0.030 0.030 0.030 0.012 0.012 0.012 0.012 0.233 0.233 0.012 0.012 0.001 0.001 0.000 0.000 0.000 0.000 0.000 0.000 0.000 0.000 0.000 0.000 0.000 0.000 0.000 0.000 0.075 0.075 0.101 0.101 0.082 0.082 0.036 0.036 0.004 0.004 0.001 0.001 0.001 0.001 0.001 0.001 0.001 0.001 0.003 0.003 0.003 0.003 2.906 2.906 2.906 2.906 0.020 0.020 0.020 0.020 0.006 0.006 0.006 0.006 0.016 0.016 0.016 0.016 0.015 0.015 0.015 0.015 0.024 0.024 0.024 0.024 0.026 0.026 0.026 0.026 0.005 0.005 0.005 0.005 0.005 0.005 0.005 0.005 0.001 0.001 0.001 0.001 0.001 0.001 0.001 0.001 0.002 0.002 0.002 0.002 0.002 0.002 0.002 0.002 0.003 0.003 0.003 0.003 0.003 0.003 0.003 0.003 0.023 0.023 0.023 0.023 0.023 0.023 0.023 0.023 
0.008 0.008 0.008 0.008 0.008 0.008 0.008 0.008 0.003 0.003 0.003 0.003 0.003 0.003 0.003 0.003 0.003 0.003 0.003 0.003 0.003 0.003 0.003 0.003 0.006 0.006 0.006 0.006 0.006 0.006 0.006 0.006 0.025 0.025 0.025 0.025 0.025 0.025 0.025 0.025 0.002 0.002 0.002 0.002 0.003 0.003 0.003 0.003 0.016 0.016 0.016 0.016 0.019 0.019 0.019 0.019 0.010 0.010 0.010 0.010 0.012 0.012 0.012 0.012 0.013 0.013 0.013 0.013 0.023 0.023 0.023 0.023 0.030 0.030 0.030 0.030 0.012 0.012 0.012 0.012 0.233 0.233 0.012 0.012 0.001 0.001 0.000 0.000 0.000 0.000 0.000 0.000 0.000 0.000 0.000 0.000 0.000 0.000 0.000 0.000 0.075 0.075 0.101 0.101 0.082 0.082 0.036 0.036 0.004 0.004 0.001 0.001 0.001 0.001 0.001 0.001 0.001 0.001 0.003 0.003 0.003 0.003 2.906 2.906 2.906 2.906 0.020 0.020 0.020 0.020 0.006 0.006 0.006 0.006 0.016 0.016 0.016 0.016 0.015 0.015 0.015 0.015 0.024 0.024 0.024 0.024 0.026 0.026 0.026 0.026 0.005 0.005 0.005 0.005 0.005 0.005 0.005 0.005 0.001 0.001 0.001 0.001 0.001 0.001 0.001 0.001 0.002 0.002 0.002 0.002 0.002 0.002 0.002 0.002 0.003 0.003 0.003 0.003 0.003 0.003 0.003 0.003 0.023 0.023 0.023 0.023 0.023 0.023 0.023 0.023 
0.008 0.008 0.008 0.008 0.008 0.008 0.008 0.008 0.003 0.003 0.003 0.003 0.003 0.003 0.003 0.003 0.003 0.003 0.003 0.003 0.003 0.003 0.003 0.003 0.006 0.006 0.006 0.006 0.006 0.006 0.006 0.006 0.025 0.025 0.025 0.025 0.025 0.025 0.025 0.025 0.002 0.002 0.002 0.002 0.003 0.003 0.003 0.003 0.016 0.016 0.016 0.016 0.019 0.019 0.019 0.019 0.010 0.010 0.010 0.010 0.012 0.012 0.012 0.012 0.013 0.013 0.013 0.013 0.023 0.023 0.023 0.023 0.030 0.030 0.030 0.030 0.012 0.012 0.012 0.012 0.233 0.233 0.012 0.012 0.001 0.001 0.000 0.000 0.000 0.000 0.000 0.000 0.000 0.000 0.000 0.000 0.000 0.000 0.000 0.000 0.075 0.075 0.101 0.101 0.082 0.082 0.036 0.036 0.004 0.004 0.001 0.001 0.001 0.001 0.001 0.001 0.001 0.001 0.003 0.003 0.003 0.003 2.906 2.906 2.906 2.906 0.020 0.020 0.020 0.020 0.006 0.006 0.006 0.006 0.016 0.016 0.016 0.016 0.015 0.015 0.015 0.015 0.024 0.024 0.024 0.024 0.026 0.026 0.026 0.026 0.005 0.005 0.005 0.005 0.005 0.005 0.005 0.005 0.001 0.001 0.001 0.001 0.001 0.001 0.001 0.001 0.002 0.002 0.002 0.002 0.002 0.002 0.002 0.002 0.003 0.003 0.003 0.003 0.003 0.003 0.003 0.003 0.023 0.023 0.023 0.023 0.023 0.023 0.023 0.023 
0.003 0.003 0.003 0.003 0.003 0.003 0.003 0.003 0.004 0.004 0.004 0.004 0.004 0.004 0.004 0.004 0.002 0.002 0.002 0.002 0.002 0.002 0.002 0.002 0.003 0.003 0.003 0.003 0.003 0.003 0.003 0.003 0.019 0.019 0.019 0.019 0.019 0.019 0.019 0.019 0.002 0.002 0.002 0.002 0.008 0.008 0.008 0.008 0.010 0.010 0.010 0.010 0.018 0.018 0.018 0.018 0.023 0.023 0.023 0.023 0.013 0.013 0.013 0.013 0.010 0.010 0.010 0.010 0.009 0.009 0.009 0.009 0.010 0.010 0.010 0.010 0.015 0.015 0.015 0.015 0.023 0.023 0.047 0.047 0.052 0.052 0.171 0.171 0.107 0.107 0.105 0.131 0.137 0.130 0.129 0.151 0.447 0.624 0.337 0.248 0.192 0.192 0.090 0.090 0.020 0.020 0.012 0.012 0.004 0.004 0.000 0.000 0.000 0.000 0.000 0.000 0.000 0.000 0.001 0.001 0.001 0.001 0.071 0.071 0.071 0.071 0.001 0.001 0.001 0.001 0.000 0.000 0.000 0.000 0.001 0.001 0.001 0.001 0.003 0.003 0.003 0.003 0.019 0.019 0.019 0.019 0.003 0.003 0.003 0.003 0.004 0.004 0.004 0.004 0.004 0.004 0.004 0.004 0.003 0.003 0.003 0.003 0.003 0.003 0.003 0.003 0.000 0.000 0.000 0.000 0.000 0.000 0.000 0.000 0.002 0.002 0.002 0.002 0.002 0.002 0.002 0.002 0.010 0.010 0.010 0.010 0.010 0.010 0.010 0.010 
0.003 0.003 0.003 0.003 0.003 0.003 0.003 0.003 0.004 0.004 0.004 0.004 0.004 0.004 0.004 0.004 0.002 0.002 0.002 0.002 0.002 0.002 0.002 0.002 0.003 0.003 0.003 0.003 0.003 0.003 0.003 0.003 0.019 0.019 0.019 0.019 0.019 0.019 0.019 0.019 0.002 0.002 0.002 0.002 0.008 0.008 0.008 0.008 0.010 0.010 0.010 0.010 0.018 0.018 0.018 0.018 0.023 0.023 0.023 0.023 0.013 0.013 0.013 0.013 0.010 0.010 0.010 0.010 0.009 0.009 0.009 0.009 0.010 0.010 0.010 0.010 0.015 0.015 0.015 0.015 0.023 0.023 0.047 0.047 0.052 0.052 0.171 0.171 0.107 0.107 0.105 0.131 0.137 0.130 0.129 0.151 0.447 0.624 0.337 0.248 0.192 0.192 0.090 0.090 0.020 0.020 0.012 0.012 0.004 0.004 0.000 0.000 0.000 0.000 0.000 0.000 0.000 0.000 0.001 0.001 0.001 0.001 0.071 0.071 0.071 0.071 0.001 0.001 0.001 0.001 0.000 0.000 0.000 0.000 0.001 0.001 0.001 0.001 0.003 0.003 0.003 0.003 0.019 0.019 0.019 0.019 0.003 0.003 0.003 0.003 0.004 0.004 0.004 0.004 0.004 0.004 0.004 0.004 0.003 0.003 0.003 0.003 0.003 0.003 0.003 0.003 0.000 0.000 0.000 0.000 0.000 0.000 0.000 0.000 0.002 0.002 0.002 0.002 0.002 0.002 0.002 0.002 0.010 0.010 0.010 0.010 0.010 0.010 0.010 0.010 
0.003 0.003 0.003 0.003 0.003 0.003 0.003 0.003 0.004 0.004 0.004 0.004 0.004 0.004 0.004 0.004 0.002 0.002 0.002 0.002 0.002 0.002 0.002 0.002 0.003 0.003 0.003 0.003 0.003 0.003 0.003 0.003 0.019 0.019 0.019 0.019 0.019 0.019 0.019 0.019 0.002 0.002 0.002 0.002 0.008 0.008 0.008 0.008 0.010 0.010 0.010 0.010 0.018 0.018 0.018 0.018 0.023 0.023 0.023 0.023 0.013 0.013 0.013 0.013 0.010 0.010 0.010 0.010 0.009 0.009 0.009 0.009 0.010 0.010 0.010 0.010 0.015 0.015 0.015 0.015 0.023 0.023 0.047 0.047 0.052 0.052 0.171 0.171 0.107 0.107 0.105 0.131 0.137 0.130 0.129 0.151 0.447 0.624 0.337 0.248 0.192 0.192 0.090 0.090 0.020 0.020 0.012 0.012 0.004 0.004 0.000 0.000 0.000 0.000 0.000 0.000 0.000 0.000 0.001 0.001 0.001 0.001 0.071 0.071 0.071 0.071 0.001 0.001 0.001 0.001 0.000 0.000 0.000 0.000 0.001 0.001 0.001 0.001 0.003 0.003 0.003 0.003 0.019 0.019 0.019 0.019 0.003 0.003 0.003 0.003 0.004 0.004 0.004 0.004 0.004 0.004 0.004 0.004 0.003 0.003 0.003 0.003 0.003 0.003 0.003 0.003 0.000 0.000 0.000 0.000 0.000 0.000 0.000 0.000 0.002 0.002 0.002 0.002 0.002 0.002 0.002 0.002 0.010 0.010 0.010 0.010 0.010 0.010 0.010 0.010 
0.003 0.003 0.003 0.003 0.003 0.003 0.003 0.003 0.004 0.004 0.004 0.004 0.004 0.004 0.004 0.004 0.002 0.002 0.002 0.002 0.002 0.002 0.002 0.002 0.003 0.003 0.003 0.003 0.003 0.003 0.003 0.003 0.019 0.019 0.019 0.019 0.019 0.019 0.019 0.019 0.002 0.002 0.002 0.002 0.008 0.008 0.008 0.008 0.010 0.010 0.010 0.010 0.018 0.018 0.018 0.018 0.023 0.023 0.023 0.023 0.013 0.013 0.013 0.013 0.010 0.010 0.010 0.010 0.009 0.009 0.009 0.009 0.010 0.010 0.010 0.010 0.015 0.015 0.015 0.015 0.023 0.023 0.047 0.047 0.052 0.052 0.171 0.171 0.107 0.107 0.105 0.131 0.137 0.130 0.129 0.151 0.447 0.624 0.337 0.248 0.192 0.192 0.090 0.090 0.020 0.020 0.012 0.012 0.004 0.004 0.000 0.000 0.000 0.000 0.000 0.000 0.000 0.000 0.001 0.001 0.001 0.001 0.071 0.071 0.071 0.071 0.001 0.001 0.001 0.001 0.000 0.000 0.000 0.000 0.001 0.001 0.001 0.001 0.003 0.003 0.003 0.003 0.019 0.019 0.019 0.019 0.003 0.003 0.003 0.003 0.004 0.004 0.004 0.004 0.004 0.004 0.004 0.004 0.003 0.003 0.003 0.003 0.003 0.003 0.003 0.003 0.000 0.000 0.000 0.000 0.000 0.000 0.000 0.000 0.002 0.002 0.002 0.002 0.002 0.002 0.002 0.002 0.010 0.010 0.010 0.010 0.010 0.010 0.010 0.010 
0.001 0.001 0.001 0.001 0.001 0.001 0.001 0.001 0.003 0.003 0.003 0.003 0.003 0.003 0.003 0.003 0.004 0.004 0.004 0.004 0.004 0.004 0.004 0.004 0.007 0.007 0.007 0.007 0.007 0.007 0.007 0.007 0.037 0.037 0.037 0.037 0.037 0.037 0.037 0.037 0.002 0.002 0.002 0.002 0.010 0.010 0.010 0.010 0.010 0.010 0.010 0.010 0.020 0.020 0.020 0.020 0.060 0.060 0.060 0.060 0.024 0.024 0.024 0.024 0.011 0.011 0.011 0.011 0.010 0.010 0.010 0.010 0.012 0.012 0.012 0.012 0.012 0.012 0.012 0.012 0.012 0.012 0.012 0.012 0.010 0.010 0.015 0.015 0.022 0.022 0.027 0.044 0.022 0.005 0.004 0.004 0.004 0.003 0.003 0.003 0.003 0.003 0.009 0.009 0.009 0.009 0.010 0.010 0.005 0.005 0.003 0.003 0.003 0.003 0.003 0.003 0.003 0.003 0.004 0.004 0.004 0.004 0.123 0.123 0.123 0.123 0.002 0.002 0.002 0.002 0.000 0.000 0.000 0.000 0.000 0.000 0.000 0.000 0.001 0.001 0.001 0.001 0.056 0.056 0.056 0.056 0.003 0.003 0.003 0.003 0.002 0.002 0.002 0.002 0.002 0.002 0.002 0.002 0.017 0.017 0.017 0.017 0.017 0.017 0.017 0.017 0.001 0.001 0.001 0.001 0.001 0.001 0.001 0.001 0.003 0.003 0.003 0.003 0.003 0.003 0.003 0.003 0.008 0.008 0.008 0.008 0.008 0.008 0.008 0.008 
0.001 0.001 0.001 0.001 0.001 0.001 0.001 0.001 0.003 0.003 0.003 0.003 0.003 0.003 0.003 0.003 0.004 0.004 0.004 0.004 0.004 0.004 0.004 0.004 0.007 0.007 0.007 0.007 0.007 0.007 0.007 0.007 0.037 0.037 0.037 0.037 0.037 0.037 0.037 0.037 0.002 0.002 0.002 0.002 0.010 0.010 0.010 0.010 0.010 0.010 0.010 0.010 0.020 0.020 0.020 0.020 0.060 0.060 0.060 0.060 0.024 0.024 0.024 0.024 0.011 0.011 0.011 0.011 0.010 0.010 0.010 0.010 0.012 0.012 0.012 0.012 0.012 0.012 0.012 0.012 0.012 0.012 0.012 0.012 0.010 0.010 0.015 0.015 0.022 0.022 0.027 0.044 0.022 0.005 0.004 0.004 0.004 0.003 0.003 0.003 0.003 0.003 0.009 0.009 0.009 0.009 0.010 0.010 0.005 0.005 0.003 0.003 0.003 0.003 0.003 0.003 0.003 0.003 0.004 0.004 0.004 0.004 0.123 0.123 0.123 0.123 0.002 0.002 0.002 0.002 0.000 0.000 0.000 0.000 0.000 0.000 0.000 0.000 0.001 0.001 0.001 0.001 0.056 0.056 0.056 0.056 0.003 0.003 0.003 0.003 0.002 0.002 0.002 0.002 0.002 0.002 0.002 0.002 0.017 0.017 0.017 0.017 0.017 0.017 0.017 0.017 0.001 0.001 0.001 0.001 0.001 0.001 0.001 0.001 0.003 0.003 0.003 0.003 0.003 0.003 0.003 0.003 0.008 0.008 0.008 0.008 0.008 0.008 0.008 0.008 
0.001 0.001 0.001 0.001 0.001 0.001 0.001 0.001 0.003 0.003 0.003 0.003 0.003 0.003 0.003 0.003 0.004 0.004 0.004 0.004 0.004 0.004 0.004 0.004 0.007 0.007 0.007 0.007 0.007 0.007 0.007 0.007 0.037 0.037 0.037 0.037 0.037 0.037 0.037 0.037 0.002 0.002 0.002 0.002 0.010 0.010 0.010 0.010 0.010 0.010 0.010 0.010 0.020 0.020 0.020 0.020 0.060 0.060 0.060 0.060 0.024 0.024 0.024 0.024 0.011 0.011 0.011 0.011 0.010 0.010 0.010 0.010 0.012 0.012 0.012 0.012 0.012 0.012 0.012 0.012 0.012 0.012 0.012 0.012 0.010 0.010 0.015 0.015 0.022 0.022 0.027 0.044 0.022 0.005 0.004 0.004 0.004 0.003 0.003 0.003 0.003 0.003 0.009 0.009 0.009 0.009 0.010 0.010 0.005 0.005 0.003 0.003 0.003 0.003 0.003 0.003 0.003 0.003 0.004 0.004 0.004 0.004 0.123 0.123 0.123 0.123 0.002 0.002 0.002 0.002 0.000 0.000 0.000 0.000 0.000 0.000 0.000 0.000 0.001 0.001 0.001 0.001 0.056 0.056 0.056 0.056 0.003 0.003 0.003 0.003 0.002 0.002 0.002 0.002 0.002 0.002 0.002 0.002 0.017 0.017 0.017 0.017 0.017 0.017 0.017 0.017 0.001 0.001 0.001 0.001 0.001 0.001 0.001 0.001 0.003 0.003 0.003 0.003 0.003 0.003 0.003 0.003 0.008 0.008 0.008 0.008 0.008 0.008 0.008 0.008 
0.001 0.001 0.001 0.001 0.001 0.001 0.001 0.001 0.003 0.003 0.003 0.003 0.003 0.003 0.003 0.003 0.004 0.004 0.004 0.004 0.004 0.004 0.004 0.004 0.007 0.007 0.007 0.007 0.007 0.007 0.007 0.007 0.037 0.037 0.037 0.037 0.037 0.037 0.037 0.037 0.002 0.002 0.002 0.002 0.010 0.010 0.010 0.010 0.010 0.010 0.010 0.010 0.020 0.020 0.020 0.020 0.060 0.060 0.060 0.060 0.024 0.024 0.024 0.024 0.011 0.011 0.011 0.011 0.010 0.010 0.010 0.010 0.012 0.012 0.012 0.012 0.012 0.012 0.012 0.012 0.012 0.012 0.012 0.012 0.010 0.010 0.015 0.015 0.022 0.022 0.027 0.044 0.022 0.005 0.004 0.004 0.004 0.003 0.003 0.003 0.003 0.003 0.009 0.009 0.009 0.009 0.010 0.010 0.005 0.005 0.003 0.003 0.003 0.003 0.003 0.003 0.003 0.003 0.004 0.004 0.004 0.004 0.123 0.123 0.123 0.123 0.002 0.002 0.002 0.002 0.000 0.000 0.000 0.000 0.000 0.000 0.000 0.000 0.001 0.001 0.001 0.001 0.056 0.056 0.056 0.056 0.003 0.003 0.003 0.003 0.002 0.002 0.002 0.002 0.002 0.002 0.002 0.002 0.017 0.017 0.017 0.017 0.017 0.017 0.017 0.017 0.001 0.001 0.001 0.001 0.001 0.001 0.001 0.001 0.003 0.003 0.003 0.003 0.003 0.003 0.003 0.003 0.008 0.008 0.008 0.008 0.008 0.008 0.008 0.008 
0.011 0.011 0.011 0.011 0.011 0.011 0.011 0.011 0.022 0.022 0.022 0.022 0.022 0.022 0.022 0.022 0.038 0.038 0.038 0.038 0.038 0.038 0.038 0.038 4.097 4.097 4.097 4.097 4.097 4.097 4.097 4.097 0.010 0.010 0.010 0.010 0.010 0.010 0.010 0.010 0.002 0.002 0.002 0.002 0.008 0.008 0.008 0.008 0.010 0.010 0.010 0.010 0.023 0.023 0.023 0.023 0.032 0.032 0.032 0.032 0.012 0.012 0.012 0.012 0.009 0.009 0.009 0.009 0.006 0.006 0.006 0.006 0.007 0.007 0.007 0.007 0.007 0.007 0.007 0.007 0.005 0.005 0.006 0.006 0.007 0.007 0.010 0.010 0.013 0.013 0.003 0.002 0.002 0.002 0.001 0.001 0.001 0.001 0.001 0.001 0.001 0.001 0.005 0.005 0.006 0.006 0.009 0.009 0.010 0.010 0.019 0.019 0.019 0.019 0.047 0.047 0.047 0.047 0.109 0.109 0.109 0.109 0.176 0.176 0.176 0.176 0.024 0.024 0.024 0.024 0.006 0.006 0.006 0.006 0.019 0.019 0.019 0.019 0.197 0.197 0.197 0.197 5.395 5.395 5.395 5.395 0.008 0.008 0.008 0.008 0.004 0.004 0.004 0.004 0.004 0.004 0.004 0.004 0.029 0.029 0.029 0.029 0.029 0.029 0.029 0.029 0.038 0.038 0.038 0.038 0.038 0.038 0.038 0.038 1.903 1.903 1.903 1.903 1.903 1.903 1.903 1.903 4.134 4.134 4.134 4.134 4.134 4.134 4.134 4.134 
0.011 0.011 0.011 0.011 0.011 0.011 0.011 0.011 0.022 0.022 0.022 0.022 0.022 0.022 0.022 0.022 0.038 0.038 0.038 0.038 0.038 0.038 0.038 0.038 4.097 4.097 4.097 4.097 4.097 4.097 4.097 4.097 0.010 0.010 0.010 0.010 0.010 0.010 0.010 0.010 0.002 0.002 0.002 0.002 0.008 0.008 0.008 0.008 0.010 0.010 0.010 0.010 0.023 0.023 0.023 0.023 0.032 0.032 0.032 0.032 0.012 0.012 0.012 0.012 0.009 0.009 0.009 0.009 0.006 0.006 0.006 0.006 0.007 0.007 0.007 0.007 0.007 0.007 0.007 0.007 0.005 0.005 0.006 0.006 0.007 0.007 0.010 0.010 0.013 0.013 0.003 0.002 0.002 0.002 0.001 0.001 0.001 0.001 0.001 0.001 0.001 0.001 0.005 0.005 0.006 0.006 0.009 0.009 0.010 0.010 0.019 0.019 0.019 0.019 0.047 0.047 0.047 0.047 0.109 0.109 0.109 0.109 0.176 0.176 0.176 0.176 0.024 0.024 0.024 0.024 0.006 0.006 0.006 0.006 0.019 0.019 0.019 0.019 0.197 0.197 0.197 0.197 5.395 5.395 5.395 5.395 0.008 0.008 0.008 0.008 0.004 0.004 0.004 0.004 0.004 0.004 0.004 0.004 0.029 0.029 0.029 0.029 0.029 0.029 0.029 0.029 0.038 0.038 0.038 0.038 0.038 0.038 0.038 0.038 1.903 1.903 1.903 1.903 1.903 1.903 1.903 1.903 4.134 4.134 4.134 4.134 4.134 4.134 4.134 4.134 
0.011 0.011 0.011 0.011 0.011 0.011 0.011 0.011 0.022 0.022 0.022 0.022 0.022 0.022 0.022 0.022 0.038 0.038 0.038 0.038 0.038 0.038 0.038 0.038 4.097 4.097 4.097 4.097 4.097 4.097 4.097 4.097 0.010 0.010 0.010 0.010 0.010 0.010 0.010 0.010 0.002 0.002 0.002 0.002 0.008 0.008 0.008 0.008 0.010 0.010 0.010 0.010 0.023 0.023 0.023 0.023 0.032 0.032 0.032 0.032 0.012 0.012 0.012 0.012 0.009 0.009 0.009 0.009 0.006 0.006 0.006 0.006 0.007 0.007 0.007 0.007 0.007 0.007 0.007 0.007 0.005 0.005 0.006 0.006 0.007 0.007 0.010 0.010 0.013 0.013 0.003 0.002 0.002 0.002 0.001 0.001 0.001 0.001 0.001 0.001 0.001 0.001 0.005 0.005 0.006 0.006 0.009 0.009 0.010 0.010 0.019 0.019 0.019 0.019 0.047 0.047 0.047 0.047 0.109 0.109 0.109 0.109 0.176 0.176 0.176 0.176 0.024 0.024 0.024 0.024 0.006 0.006 0.006 0.006 0.019 0.019 0.019 0.019 0.197 0.197 0.197 0.197 5.395 5.395 5.395 5.395 0.008 0.008 0.008 0.008 0.004 0.004 0.004 0.004 0.004 0.004 0.004 0.004 0.029 0.029 0.029 0.029 0.029 0.029 0.029 0.029 0.038 0.038 0.038 0.038 0.038 0.038 0.038 0.038 1.903 1.903 1.903 1.903 1.903 1.903 1.903 1.903 4.134 4.134 4.134 4.134 4.134 4.134 4.134 4.134 
0.011 0.011 0.011 0.011 0.011 0.011 0.011 0.011 0.022 0.022 0.022 0.022 0.022 0.022 0.022 0.022 0.038 0.038 0.038 0.038 0.038 0.038 0.038 0.038 4.097 4.097 4.097 4.097 4.097 4.097 4.097 4.097 0.010 0.010 0.010 0.010 0.010 0.010 0.010 0.010 0.002 0.002 0.002 0.002 0.008 0.008 0.008 0.008 0.010 0.010 0.010 0.010 0.023 0.023 0.023 0.023 0.032 0.032 0.032 0.032 0.012 0.012 0.012 0.012 0.009 0.009 0.009 0.009 0.006 0.006 0.006 0.006 0.007 0.007 0.007 0.007 0.007 0.007 0.007 0.007 0.005 0.005 0.006 0.006 0.007 0.007 0.010 0.010 0.013 0.013 0.003 0.002 0.002 0.002 0.001 0.001 0.001 0.001 0.001 0.001 0.001 0.001 0.005 0.005 0.006 0.006 0.009 0.009 0.010 0.010 0.019 0.019 0.019 0.019 0.047 0.047 0.047 0.047 0.109 0.109 0.109 0.109 0.176 0.176 0.176 0.176 0.024 0.024 0.024 0.024 0.006 0.006 0.006 0.006 0.019 0.019 0.019 0.019 0.197 0.197 0.197 0.197 5.395 5.395 5.395 5.395 0.008 0.008 0.008 0.008 0.004 0.004 0.004 0.004 0.004 0.004 0.004 0.004 0.029 0.029 0.029 0.029 0.029 0.029 0.029 0.029 0.038 0.038 0.038 0.038 0.038 0.038 0.038 0.038 1.903 1.903 1.903 1.903 1.903 1.903 1.903 1.903 4.134 4.134 4.134 4.134 4.134 4.134 4.134 4.134 
0.019 0.019 0.019 0.019 0.019 0.019 0.019 0.019 0.003 0.003 0.003 0.003 0.003 0.003 0.003 0.003 0.008 0.008 0.008 0.008 0.008 0.008 0.008 0.008 0.044 0.044 0.044 0.044 0.044 0.044 0.044 0.044 0.007 0.007 0.007 0.007 0.007 0.007 0.007 0.007 0.003 0.003 0.003 0.003 0.004 0.004 0.004 0.004 0.014 0.014 0.014 0.014 0.032 0.032 0.032 0.032 0.014 0.014 0.014 0.014 0.004 0.004 0.004 0.004 0.010 0.010 0.010 0.010 0.005 0.005 0.005 0.005 0.007 0.007 0.007 0.007 0.007 0.007 0.007 0.007 0.005 0.005 0.008 0.008 0.013 0.013 0.026 0.026 0.028 0.028 0.008 0.003 0.003 0.003 0.003 0.003 0.002 0.002 0.002 0.002 0.000 0.000 0.008 0.008 0.006 0.006 0.010 0.010 0.010 0.010 0.015 0.015 0.015 0.015 0.013 0.013 0.013 0.013 0.004 0.004 0.004 0.004 0.004 0.004 0.004 0.004 0.009 0.009 0.009 0.009 0.024 0.024 0.024 0.024 0.025 0.025 0.025 0.025 0.023 0.023 0.023 0.023 0.005 0.005 0.005 0.005 0.003 0.003 0.003 0.003 0.004 0.004 0.004 0.004 0.004 0.004 0.004 0.004 0.018 0.018 0.018 0.018 0.018 0.018 0.018 0.018 0.006 0.006 0.006 0.006 0.006 0.006 0.006 0.006 0.017 0.017 0.017 0.017 0.017 0.017 0.017 0.017 0.041 0.041 0.041 0.041 0.041 0.041 0.041 0.041 
0.019 0.019 0.019 0.019 0.019 0.019 0.019 0.019 0.003 0.003 0.003 0.003 0.003 0.003 0.003 0.003 0.008 0.008 0.008 0.008 0.008 0.008 0.008 0.008 0.044 0.044 0.044 0.044 0.044 0.044 0.044 0.044 0.007 0.007 0.007 0.007 0.007 0.007 0.007 0.007 0.003 0.003 0.003 0.003 0.004 0.004 0.004 0.004 0.014 0.014 0.014 0.014 0.032 0.032 0.032 0.032 0.014 0.014 0.014 0.014 0.004 0.004 0.004 0.004 0.010 0.010 0.010 0.010 0.005 0.005 0.005 0.005 0.007 0.007 0.007 0.007 0.007 0.007 0.007 0.007 0.005 0.005 0.008 0.008 0.013 0.013 0.026 0.026 0.028 0.028 0.008 0.003 0.003 0.003 0.003 0.003 0.002 0.002 0.002 0.002 0.000 0.000 0.008 0.008 0.006 0.006 0.010 0.010 0.010 0.010 0.015 0.015 0.015 0.015 0.013 0.013 0.013 0.013 0.004 0.004 0.004 0.004 0.004 0.004 0.004 0.004 0.009 0.009 0.009 0.009 0.024 0.024 0.024 0.024 0.025 0.025 0.025 0.025 0.023 0.023 0.023 0.023 0.005 0.005 0.005 0.005 0.003 0.003 0.003 0.003 0.004 0.004 0.004 0.004 0.004 0.004 0.004 0.004 0.018 0.018 0.018 0.018 0.018 0.018 0.018 0.018 0.006 0.006 0.006 0.006 0.006 0.006 0.006 0.006 0.017 0.017 0.017 0.017 0.017 0.017 0.017 0.017 0.041 0.041 0.041 0.041 0.041 0.041 0.041 0.041 
0.019 0.019 0.019 0.019 0.019 0.019 0.019 0.019 0.003 0.003 0.003 0.003 0.003 0.003 0.003 0.003 0.008 0.008 0.008 0.008 0.008 0.008 0.008 0.008 0.044 0.044 0.044 0.044 0.044 0.044 0.044 0.044 0.007 0.007 0.007 0.007 0.007 0.007 0.007 0.007 0.003 0.003 0.003 0.003 0.004 0.004 0.004 0.004 0.014 0.014 0.014 0.014 0.032 0.032 0.032 0.032 0.014 0.014 0.014 0.014 0.004 0.004 0.004 0.004 0.010 0.010 0.010 0.010 0.005 0.005 0.005 0.005 0.007 0.007 0.007 0.007 0.007 0.007 0.007 0.007 0.005 0.005 0.008 0.008 0.013 0.013 0.026 0.026 0.028 0.028 0.008 0.003 0.003 0.003 0.003 0.003 0.002 0.002 0.002 0.002 0.000 0.000 0.008 0.008 0.006 0.006 0.010 0.010 0.010 0.010 0.015 0.015 0.015 0.015 0.013 0.013 0.013 0.013 0.004 0.004 0.004 0.004 0.004 0.004 0.004 0.004 0.009 0.009 0.009 0.009 0.024 0.024 0.024 0.024 0.025 0.025 0.025 0.025 0.023 0.023 0.023 0.023 0.005 0.005 0.005 0.005 0.003 0.003 0.003 0.003 0.004 0.004 0.004 0.004 0.004 0.004 0.004 0.004 0.018 0.018 0.018 0.018 0.018 0.018 0.018 0.018 0.006 0.006 0.006 0.006 0.006 0.006 0.006 0.006 0.017 0.017 0.017 0.017 0.017 0.017 0.017 0.017 0.041 0.041 0.041 0.041 0.041 0.041 0.041 0.041 
0.019 0.019 0.019 0.019 0.019 0.019 0.019 0.019 0.003 0.003 0.003 0.003 0.003 0.003 0.003 0.003 0.008 0.008 0.008 0.008 0.008 0.008 0.008 0.008 0.044 0.044 0.044 0.044 0.044 0.044 0.044 0.044 0.007 0.007 0.007 0.007 0.007 0.007 0.007 0.007 0.003 0.003 0.003 0.003 0.004 0.004 0.004 0.004 0.014 0.014 0.014 0.014 0.032 0.032 0.032 0.032 0.014 0.014 0.014 0.014 0.004 0.004 0.004 0.004 0.010 0.010 0.010 0.010 0.005 0.005 0.005 0.005 0.007 0.007 0.007 0.007 0.007 0.007 0.007 0.007 0.005 0.005 0.008 0.008 0.013 0.013 0.026 0.026 0.028 0.028 0.008 0.003 0.003 0.003 0.003 0.003 0.002 0.002 0.002 0.002 0.000 0.000 0.008 0.008 0.006 0.006 0.010 0.010 0.010 0.010 0.015 0.015 0.015 0.015 0.013 0.013 0.013 0.013 0.004 0.004 0.004 0.004 0.004 0.004 0.004 0.004 0.009 0.009 0.009 0.009 0.024 0.024 0.024 0.024 0.025 0.025 0.025 0.025 0.023 0.023 0.023 0.023 0.005 0.005 0.005 0.005 0.003 0.003 0.003 0.003 0.004 0.004 0.004 0.004 0.004 0.004 0.004 0.004 0.018 0.018 0.018 0.018 0.018 0.018 0.018 0.018 0.006 0.006 0.006 0.006 0.006 0.006 0.006 0.006 0.017 0.017 0.017 0.017 0.017 0.017 0.017 0.017 0.041 0.041 0.041 0.041 0.041 0.041 0.041 0.041 
0.019 0.019 0.019 0.019 0.019 0.019 0.019 0.019 0.003 0.003 0.003 0.003 0.003 0.003 0.003 0.003 0.008 0.008 0.008 0.008 0.008 0.008 0.008 0.008 0.044 0.044 0.044 0.044 0.044 0.044 0.044 0.044 0.007 0.007 0.007 0.007 0.007 0.007 0.007 0.007 0.003 0.003 0.003 0.003 0.004 0.004 0.004 0.004 0.014 0.014 0.014 0.014 0.032 0.032 0.032 0.032 0.014 0.014 0.014 0.014 0.004 0.004 0.004 0.004 0.010 0.010 0.010 0.010 0.005 0.005 0.005 0.005 0.007 0.007 0.007 0.007 0.007 0.007 0.007 0.007 0.005 0.005 0.008 0.008 0.013 0.013 0.026 0.026 0.028 0.028 0.008 0.003 0.003 0.003 0.003 0.003 0.002 0.002 0.002 0.002 0.000 0.000 0.008 0.008 0.006 0.006 0.010 0.010 0.010 0.010 0.015 0.015 0.015 0.015 0.013 0.013 0.013 0.013 0.004 0.004 0.004 0.004 0.004 0.004 0.004 0.004 0.009 0.009 0.009 0.009 0.024 0.024 0.024 0.024 0.025 0.025 0.025 0.025 0.023 0.023 0.023 0.023 0.005 0.005 0.005 0.005 0.003 0.003 0.003 0.003 0.004 0.004 0.004 0.004 0.004 0.004 0.004 0.004 0.018 0.018 0.018 0.018 0.018 0.018 0.018 0.018 0.006 0.006 0.006 0.006 0.006 0.006 0.006 0.006 0.017 0.017 0.017 0.017 0.017 0.017 0.017 0.017 0.041 0.041 0.041 0.041 0.041 0.041 0.041 0.041 
0.019 0.019 0.019 0.019 0.019 0.019 0.019 0.019 0.003 0.003 0.003 0.003 0.003 0.003 0.003 0.003 0.008 0.008 0.008 0.008 0.008 0.008 0.008 0.008 0.044 0.044 0.044 0.044 0.044 0.044 0.044 0.044 0.007 0.007 0.007 0.007 0.007 0.007 0.007 0.007 0.003 0.003 0.003 0.003 0.004 0.004 0.004 0.004 0.014 0.014 0.014 0.014 0.032 0.032 0.032 0.032 0.014 0.014 0.014 0.014 0.004 0.004 0.004 0.004 0.010 0.010 0.010 0.010 0.005 0.005 0.005 0.005 0.007 0.007 0.007 0.007 0.007 0.007 0.007 0.007 0.005 0.005 0.008 0.008 0.013 0.013 0.026 0.026 0.028 0.028 0.008 0.003 0.003 0.003 0.003 0.003 0.002 0.002 0.002 0.002 0.000 0.000 0.008 0.008 0.006 0.006 0.010 0.010 0.010 0.010 0.015 0.015 0.015 0.015 0.013 0.013 0.013 0.013 0.004 0.004 0.004 0.004 0.004 0.004 0.004 0.004 0.009 0.009 0.009 0.009 0.024 0.024 0.024 0.024 0.025 0.025 0.025 0.025 0.023 0.023 0.023 0.023 0.005 0.005 0.005 0.005 0.003 0.003 0.003 0.003 0.004 0.004 0.004 0.004 0.004 0.004 0.004 0.004 0.018 0.018 0.018 0.018 0.018 0.018 0.018 0.018 0.006 0.006 0.006 0.006 0.006 0.006 0.006 0.006 0.017 0.017 0.017 0.017 0.017 0.017 0.017 0.017 0.041 0.041 0.041 0.041 0.041 0.041 0.041 0.041 
0.019 0.019 0.019 0.019 0.019 0.019 0.019 0.019 0.003 0.003 0.003 0.003 0.003 0.003 0.003 0.003 0.008 0.008 0.008 0.008 0.008 0.008 0.008 0.008 0.044 0.044 0.044 0.044 0.044 0.044 0.044 0.044 0.007 0.007 0.007 0.007 0.007 0.007 0.007 0.007 0.003 0.003 0.003 0.003 0.004 0.004 0.004 0.004 0.014 0.014 0.014 0.014 0.032 0.032 0.032 0.032 0.014 0.014 0.014 0.014 0.004 0.004 0.004 0.004 0.010 0.010 0.010 0.010 0.005 0.005 0.005 0.005 0.007 0.007 0.007 0.007 0.007 0.007 0.007 0.007 0.005 0.005 0.008 0.008 0.013 0.013 0.026 0.026 0.028 0.028 0.008 0.003 0.003 0.003 0.003 0.003 0.002 0.002 0.002 0.002 0.000 0.000 0.008 0.008 0.006 0.006 0.010 0.010 0.010 0.010 0.015 0.015 0.015 0.015 0.013 0.013 0.013 0.013 0.004 0.004 0.004 0.004 0.004 0.004 0.004 0.004 0.009 0.009 0.009 0.009 0.024 0.024 0.024 0.024 0.025 0.025 0.025 0.025 0.023 0.023 0.023 0.023 0.005 0.005 0.005 0.005 0.003 0.003 0.003 0.003 0.004 0.004 0.004 0.004 0.004 0.004 0.004 0.004 0.018 0.018 0.018 0.018 0.018 0.018 0.018 0.018 0.006 0.006 0.006 0.006 0.006 0.006 0.006 0.006 0.017 0.017 0.017 0.017 0.017 0.017 0.017 0.017 0.041 0.041 0.041 0.041 0.041 0.041 0.041 0.041 
0.019 0.019 0.019 0.019 0.019 0.019 0.019 0.019 0.003 0.003 0.003 0.003 0.003 0.003 0.003 0.003 0.008 0.008 0.008 0.008 0.008 0.008 0.008 0.008 0.044 0.044 0.044 0.044 0.044 0.044 0.044 0.044 0.007 0.007 0.007 0.007 0.007 0.007 0.007 0.007 0.003 0.003 0.003 0.003 0.004 0.004 0.004 0.004 0.014 0.014 0.014 0.014 0.032 0.032 0.032 0.032 0.014 0.014 0.014 0.014 0.004 0.004 0.004 0.004 0.010 0.010 0.010 0.010 0.005 0.005 0.005 0.005 0.007 0.007 0.007 0.007 0.007 0.007 0.007 0.007 0.005 0.005 0.008 0.008 0.013 0.013 0.026 0.026 0.028 0.028 0.008 0.003 0.003 0.003 0.003 0.003 0.002 0.002 0.002 0.002 0.000 0.000 0.008 0.008 0.006 0.006 0.010 0.010 0.010 0.010 0.015 0.015 0.015 0.015 0.013 0.013 0.013 0.013 0.004 0.004 0.004 0.004 0.004 0.004 0.004 0.004 0.009 0.009 0.009 0.009 0.024 0.024 0.024 0.024 0.025 0.025 0.025 0.025 0.023 0.023 0.023 0.023 0.005 0.005 0.005 0.005 0.003 0.003 0.003 0.003 0.004 0.004 0.004 0.004 0.004 0.004 0.004 0.004 0.018 0.018 0.018 0.018 0.018 0.018 0.018 0.018 0.006 0.006 0.006 0.006 0.006 0.006 0.006 0.006 0.017 0.017 0.017 0.017 0.017 0.017 0.017 0.017 0.041 0.041 0.041 0.041 0.041 0.041 0.041 0.041 
0.007 0.007 0.007 0.007 0.007 0.007 0.007 0.007 0.002 0.002 0.002 0.002 0.002 0.002 0.002 0.002 0.003 0.003 0.003 0.003 0.003 0.003 0.003 0.003 0.027 0.027 0.027 0.027 0.027 0.027 0.027 0.027 0.005 0.005 0.005 0.005 0.005 0.005 0.005 0.005 0.002 0.002 0.002 0.002 0.004 0.004 0.004 0.004 0.016 0.016 0.016 0.016 0.028 0.028 0.028 0.028 0.004 0.004 0.004 0.004 0.002 0.002 0.002 0.002 0.004 0.004 0.004 0.004 0.004 0.004 0.004 0.004 0.005 0.005 0.005 0.005 0.007 0.007 0.007 0.007 0.009 0.009 0.011 0.011 0.011 0.011 0.011 0.011 0.009 0.009 0.002 0.002 0.002 0.002 0.003 0.004 0.007 0.010 0.010 0.016 0.053 0.053 0.033 0.033 0.010 0.010 0.011 0.011 0.005 0.005 0.005 0.005 0.005 0.005 0.003 0.003 0.003 0.003 0.002 0.002 0.002 0.002 0.003 0.003 0.003 0.003 0.007 0.007 0.007 0.007 0.018 0.018 0.018 0.018 0.013 0.013 0.013 0.013 0.004 0.004 0.004 0.004 0.003 0.003 0.003 0.003 0.002 0.002 0.002 0.002 0.004 0.004 0.004 0.004 0.004 0.004 0.004 0.004 0.013 0.013 0.013 0.013 0.013 0.013 0.013 0.013 0.001 0.001 0.001 0.001 0.001 0.001 0.001 0.001 0.008 0.008 0.008 0.008 0.008 0.008 0.008 0.008 0.029 0.029 0.029 0.029 0.029 0.029 0.029 0.029 
0.007 0.007 0.007 0.007 0.007 0.007 0.007 0.007 0.002 0.002 0.002 0.002 0.002 0.002 0.002 0.002 0.003 0.003 0.003 0.003 0.003 0.003 0.003 0.003 0.027 0.027 0.027 0.027 0.027 0.027 0.027 0.027 0.005 0.005 0.005 0.005 0.005 0.005 0.005 0.005 0.002 0.002 0.002 0.002 0.004 0.004 0.004 0.004 0.016 0.016 0.016 0.016 0.028 0.028 0.028 0.028 0.004 0.004 0.004 0.004 0.002 0.002 0.002 0.002 0.004 0.004 0.004 0.004 0.004 0.004 0.004 0.004 0.005 0.005 0.005 0.005 0.007 0.007 0.007 0.007 0.009 0.009 0.011 0.011 0.011 0.011 0.011 0.011 0.009 0.009 0.002 0.002 0.002 0.002 0.003 0.004 0.007 0.010 0.010 0.016 0.053 0.053 0.033 0.033 0.010 0.010 0.011 0.011 0.005 0.005 0.005 0.005 0.005 0.005 0.003 0.003 0.003 0.003 0.002 0.002 0.002 0.002 0.003 0.003 0.003 0.003 0.007 0.007 0.007 0.007 0.018 0.018 0.018 0.018 0.013 0.013 0.013 0.013 0.004 0.004 0.004 0.004 0.003 0.003 0.003 0.003 0.002 0.002 0.002 0.002 0.004 0.004 0.004 0.004 0.004 0.004 0.004 0.004 0.013 0.013 0.013 0.013 0.013 0.013 0.013 0.013 0.001 0.001 0.001 0.001 0.001 0.001 0.001 0.001 0.008 0.008 0.008 0.008 0.008 0.008 0.008 0.008 0.029 0.029 0.029 0.029 0.029 0.029 0.029 0.029 
0.007 0.007 0.007 0.007 0.007 0.007 0.007 0.007 0.002 0.002 0.002 0.002 0.002 0.002 0.002 0.002 0.003 0.003 0.003 0.003 0.003 0.003 0.003 0.003 0.027 0.027 0.027 0.027 0.027 0.027 0.027 0.027 0.005 0.005 0.005 0.005 0.005 0.005 0.005 0.005 0.002 0.002 0.002 0.002 0.004 0.004 0.004 0.004 0.016 0.016 0.016 0.016 0.028 0.028 0.028 0.028 0.004 0.004 0.004 0.004 0.002 0.002 0.002 0.002 0.004 0.004 0.004 0.004 0.004 0.004 0.004 0.004 0.005 0.005 0.005 0.005 0.007 0.007 0.007 0.007 0.009 0.009 0.011 0.011 0.011 0.011 0.011 0.011 0.009 0.009 0.002 0.002 0.002 0.002 0.003 0.004 0.007 0.010 0.010 0.016 0.053 0.053 0.033 0.033 0.010 0.010 0.011 0.011 0.005 0.005 0.005 0.005 0.005 0.005 0.003 0.003 0.003 0.003 0.002 0.002 0.002 0.002 0.003 0.003 0.003 0.003 0.007 0.007 0.007 0.007 0.018 0.018 0.018 0.018 0.013 0.013 0.013 0.013 0.004 0.004 0.004 0.004 0.003 0.003 0.003 0.003 0.002 0.002 0.002 0.002 0.004 0.004 0.004 0.004 0.004 0.004 0.004 0.004 0.013 0.013 0.013 0.013 0.013 0.013 0.013 0.013 0.001 0.001 0.001 0.001 0.001 0.001 0.001 0.001 0.008 0.008 0.008 0.008 0.008 0.008 0.008 0.008 0.029 0.029 0.029 0.029 0.029 0.029 0.029 0.029 
0.007 0.007 0.007 0.007 0.007 0.007 0.007 0.007 0.002 0.002 0.002 0.002 0.002 0.002 0.002 0.002 0.003 0.003 0.003 0.003 0.003 0.003 0.003 0.003 0.027 0.027 0.027 0.027 0.027 0.027 0.027 0.027 0.005 0.005 0.005 0.005 0.005 0.005 0.005 0.005 0.002 0.002 0.002 0.002 0.004 0.004 0.004 0.004 0.016 0.016 0.016 0.016 0.028 0.028 0.028 0.028 0.004 0.004 0.004 0.004 0.002 0.002 0.002 0.002 0.004 0.004 0.004 0.004 0.004 0.004 0.004 0.004 0.005 0.005 0.005 0.005 0.007 0.007 0.007 0.007 0.009 0.009 0.011 0.011 0.011 0.011 0.011 0.011 0.009 0.009 0.002 0.002 0.002 0.002 0.003 0.004 0.007 0.010 0.010 0.016 0.053 0.053 0.033 0.033 0.010 0.010 0.011 0.011 0.005 0.005 0.005 0.005 0.005 0.005 0.003 0.003 0.003 0.003 0.002 0.002 0.002 0.002 0.003 0.003 0.003 0.003 0.007 0.007 0.007 0.007 0.018 0.018 0.018 0.018 0.013 0.013 0.013 0.013 0.004 0.004 0.004 0.004 0.003 0.003 0.003 0.003 0.002 0.002 0.002 0.002 0.004 0.004 0.004 0.004 0.004 0.004 0.004 0.004 0.013 0.013 0.013 0.013 0.013 0.013 0.013 0.013 0.001 0.001 0.001 0.001 0.001 0.001 0.001 0.001 0.008 0.008 0.008 0.008 0.008 0.008 0.008 0.008 0.029 0.029 0.029 0.029 0.029 0.029 0.029 0.029 
0.007 0.007 0.007 0.007 0.007 0.007 0.007 0.007 0.002 0.002 0.002 0.002 0.002 0.002 0.002 0.002 0.003 0.003 0.003 0.003 0.003 0.003 0.003 0.003 0.027 0.027 0.027 0.027 0.027 0.027 0.027 0.027 0.005 0.005 0.005 0.005 0.005 0.005 0.005 0.005 0.002 0.002 0.002 0.002 0.004 0.004 0.004 0.004 0.016 0.016 0.016 0.016 0.028 0.028 0.028 0.028 0.004 0.004 0.004 0.004 0.002 0.002 0.002 0.002 0.004 0.004 0.004 0.004 0.004 0.004 0.004 0.004 0.005 0.005 0.005 0.005 0.007 0.007 0.007 0.007 0.009 0.009 0.011 0.011 0.011 0.011 0.011 0.011 0.009 0.009 0.002 0.002 0.002 0.002 0.003 0.004 0.007 0.010 0.010 0.016 0.053 0.053 0.033 0.033 0.010 0.010 0.011 0.011 0.005 0.005 0.005 0.005 0.005 0.005 0.003 0.003 0.003 0.003 0.002 0.002 0.002 0.002 0.003 0.003 0.003 0.003 0.007 0.007 0.007 0.007 0.018 0.018 0.018 0.018 0.013 0.013 0.013 0.013 0.004 0.004 0.004 0.004 0.003 0.003 0.003 0.003 0.002 0.002 0.002 0.002 0.004 0.004 0.004 0.004 0.004 0.004 0.004 0.004 0.013 0.013 0.013 0.013 0.013 0.013 0.013 0.013 0.001 0.001 0.001 0.001 0.001 0.001 0.001 0.001 0.008 0.008 0.008 0.008 0.008 0.008 0.008 0.008 0.029 0.029 0.029 0.029 0.029 0.029 0.029 0.029 
0.007 0.007 0.007 0.007 0.007 0.007 0.007 0.007 0.002 0.002 0.002 0.002 0.002 0.002 0.002 0.002 0.003 0.003 0.003 0.003 0.003 0.003 0.003 0.003 0.027 0.027 0.027 0.027 0.027 0.027 0.027 0.027 0.005 0.005 0.005 0.005 0.005 0.005 0.005 0.005 0.002 0.002 0.002 0.002 0.004 0.004 0.004 0.004 0.016 0.016 0.016 0.016 0.028 0.028 0.028 0.028 0.004 0.004 0.004 0.004 0.002 0.002 0.002 0.002 0.004 0.004 0.004 0.004 0.004 0.004 0.004 0.004 0.005 0.005 0.005 0.005 0.007 0.007 0.007 0.007 0.009 0.009 0.011 0.011 0.011 0.011 0.011 0.011 0.009 0.009 0.002 0.002 0.002 0.002 0.003 0.004 0.007 0.010 0.010 0.016 0.053 0.053 0.033 0.033 0.010 0.010 0.011 0.011 0.005 0.005 0.005 0.005 0.005 0.005 0.003 0.003 0.003 0.003 0.002 0.002 0.002 0.002 0.003 0.003 0.003 0.003 0.007 0.007 0.007 0.007 0.018 0.018 0.018 0.018 0.013 0.013 0.013 0.013 0.004 0.004 0.004 0.004 0.003 0.003 0.003 0.003 0.002 0.002 0.002 0.002 0.004 0.004 0.004 0.004 0.004 0.004 0.004 0.004 0.013 0.013 0.013 0.013 0.013 0.013 0.013 0.013 0.001 0.001 0.001 0.001 0.001 0.001 0.001 0.001 0.008 0.008 0.008 0.008 0.008 0.008 0.008 0.008 0.029 0.029 0.029 0.029 0.029 0.029 0.029 0.029 
0.007 0.007 0.007 0.007 0.007 0.007 0.007 0.007 0.002 0.002 0.002 0.002 0.002 0.002 0.002 0.002 0.003 0.003 0.003 0.003 0.003 0.003 0.003 0.003 0.027 0.027 0.027 0.027 0.027 0.027 0.027 0.027 0.005 0.005 0.005 0.005 0.005 0.005 0.005 0.005 0.002 0.002 0.002 0.002 0.004 0.004 0.004 0.004 0.016 0.016 0.016 0.016 0.028 0.028 0.028 0.028 0.004 0.004 0.004 0.004 0.002 0.002 0.002 0.002 0.004 0.004 0.004 0.004 0.004 0.004 0.004 0.004 0.005 0.005 0.005 0.005 0.007 0.007 0.007 0.007 0.009 0.009 0.011 0.011 0.011 0.011 0.011 0.011 0.009 0.009 0.002 0.002 0.002 0.002 0.003 0.004 0.007 0.010 0.010 0.016 0.053 0.053 0.033 0.033 0.010 0.010 0.011 0.011 0.005 0.005 0.005 0.005 0.005 0.005 0.003 0.003 0.003 0.003 0.002 0.002 0.002 0.002 0.003 0.003 0.003 0.003 0.007 0.007 0.007 0.007 0.018 0.018 0.018 0.018 0.013 0.013 0.013 0.013 0.004 0.004 0.004 0.004 0.003 0.003 0.003 0.003 0.002 0.002 0.002 0.002 0.004 0.004 0.004 0.004 0.004 0.004 0.004 0.004 0.013 0.013 0.013 0.013 0.013 0.013 0.013 0.013 0.001 0.001 0.001 0.001 0.001 0.001 0.001 0.001 0.008 0.008 0.008 0.008 0.008 0.008 0.008 0.008 0.029 0.029 0.029 0.029 0.029 0.029 0.029 0.029 
0.007 0.007 0.007 0.007 0.007 0.007 0.007 0.007 0.002 0.002 0.002 0.002 0.002 0.002 0.002 0.002 0.003 0.003 0.003 0.003 0.003 0.003 0.003 0.003 0.027 0.027 0.027 0.027 0.027 0.027 0.027 0.027 0.005 0.005 0.005 0.005 0.005 0.005 0.005 0.005 0.002 0.002 0.002 0.002 0.004 0.004 0.004 0.004 0.016 0.016 0.016 0.016 0.028 0.028 0.028 0.028 0.004 0.004 0.004 0.004 0.002 0.002 0.002 0.002 0.004 0.004 0.004 0.004 0.004 0.004 0.004 0.004 0.005 0.005 0.005 0.005 0.007 0.007 0.007 0.007 0.009 0.009 0.011 0.011 0.011 0.011 0.011 0.011 0.009 0.009 0.002 0.002 0.002 0.002 0.003 0.004 0.007 0.010 0.010 0.016 0.053 0.053 0.033 0.033 0.010 0.010 0.011 0.011 0.005 0.005 0.005 0.005 0.005 0.005 0.003 0.003 0.003 0.003 0.002 0.002 0.002 0.002 0.003 0.003 0.003 0.003 0.007 0.007 0.007 0.007 0.018 0.018 0.018 0.018 0.013 0.013 0.013 0.013 0.004 0.004 0.004 0.004 0.003 0.003 0.003 0.003 0.002 0.002 0.002 0.002 0.004 0.004 0.004 0.004 0.004 0.004 0.004 0.004 0.013 0.013 0.013 0.013 0.013 0.013 0.013 0.013 0.001 0.001 0.001 0.001 0.001 0.001 0.001 0.001 0.008 0.008 0.008 0.008 0.008 0.008 0.008 0.008 0.029 0.029 0.029 0.029 0.029 0.029 0.029 0.029 
0.004 0.004 0.004 0.004 0.004 0.004 0.004 0.004 0.010 0.010 0.010 0.010 0.010 0.010 0.010 0.010 0.042 0.042 0.042 0.042 0.042 0.042 0.042 0.042 0.039 0.039 0.039 0.039 0.039 0.039 0.039 0.039 0.002 0.002 0.002 0.002 0.002 0.002 0.002 0.002 0.008 0.008 0.008 0.008 0.019 0.019 0.019 0.019 0.017 0.017 0.017 0.017 0.021 0.021 0.021 0.021 0.004 0.004 0.004 0.004 0.002 0.002 0.002 0.002 0.002 0.002 0.002 0.002 0.002 0.002 0.002 0.002 0.003 0.003 0.003 0.003 0.004 0.004 0.004 0.004 0.003 0.003 0.004 0.004 0.005 0.005 0.002 0.002 0.002 0.002 0.000 0.000 0.000 0.000 0.000 0.000 0.000 0.000 0.000 0.000 0.003 0.003 0.004 0.004 0.005 0.005 0.010 0.010 0.004 0.004 0.004 0.004 0.004 0.004 0.004 0.004 0.004 0.004 0.003 0.003 0.003 0.003 0.004 0.004 0.004 0.004 0.007 0.007 0.007 0.007 0.007 0.007 0.007 0.007 0.003 0.003 0.003 0.003 0.002 0.002 0.002 0.002 0.002 0.002 0.002 0.002 0.004 0.004 0.004 0.004 0.009 0.009 0.009 0.009 0.009 0.009 0.009 0.009 0.013 0.013 0.013 0.013 0.013 0.013 0.013 0.013 0.044 0.044 0.044 0.044 0.044 0.044 0.044 0.044 0.021 0.021 0.021 0.021 0.021 0.021 0.021 0.021 0.059 0.059 0.059 0.059 0.059 0.059 0.059 0.059 
0.004 0.004 0.004 0.004 0.004 0.004 0.004 0.004 0.010 0.010 0.010 0.010 0.010 0.010 0.010 0.010 0.042 0.042 0.042 0.042 0.042 0.042 0.042 0.042 0.039 0.039 0.039 0.039 0.039 0.039 0.039 0.039 0.002 0.002 0.002 0.002 0.002 0.002 0.002 0.002 0.008 0.008 0.008 0.008 0.019 0.019 0.019 0.019 0.017 0.017 0.017 0.017 0.021 0.021 0.021 0.021 0.004 0.004 0.004 0.004 0.002 0.002 0.002 0.002 0.002 0.002 0.002 0.002 0.002 0.002 0.002 0.002 0.003 0.003 0.003 0.003 0.004 0.004 0.004 0.004 0.003 0.003 0.004 0.004 0.005 0.005 0.002 0.002 0.002 0.002 0.000 0.000 0.000 0.000 0.000 0.000 0.000 0.000 0.000 0.000 0.003 0.003 0.004 0.004 0.005 0.005 0.010 0.010 0.004 0.004 0.004 0.004 0.004 0.004 0.004 0.004 0.004 0.004 0.003 0.003 0.003 0.003 0.004 0.004 0.004 0.004 0.007 0.007 0.007 0.007 0.007 0.007 0.007 0.007 0.003 0.003 0.003 0.003 0.002 0.002 0.002 0.002 0.002 0.002 0.002 0.002 0.004 0.004 0.004 0.004 0.009 0.009 0.009 0.009 0.009 0.009 0.009 0.009 0.013 0.013 0.013 0.013 0.013 0.013 0.013 0.013 0.044 0.044 0.044 0.044 0.044 0.044 0.044 0.044 0.021 0.021 0.021 0.021 0.021 0.021 0.021 0.021 0.059 0.059 0.059 0.059 0.059 0.059 0.059 0.059 
0.004 0.004 0.004 0.004 0.004 0.004 0.004 0.004 0.010 0.010 0.010 0.010 0.010 0.010 0.010 0.010 0.042 0.042 0.042 0.042 0.042 0.042 0.042 0.042 0.039 0.039 0.039 0.039 0.039 0.039 0.039 0.039 0.002 0.002 0.002 0.002 0.002 0.002 0.002 0.002 0.008 0.008 0.008 0.008 0.019 0.019 0.019 0.019 0.017 0.017 0.017 0.017 0.021 0.021 0.021 0.021 0.004 0.004 0.004 0.004 0.002 0.002 0.002 0.002 0.002 0.002 0.002 0.002 0.002 0.002 0.002 0.002 0.003 0.003 0.003 0.003 0.004 0.004 0.004 0.004 0.003 0.003 0.004 0.004 0.005 0.005 0.002 0.002 0.002 0.002 0.000 0.000 0.000 0.000 0.000 0.000 0.000 0.000 0.000 0.000 0.003 0.003 0.004 0.004 0.005 0.005 0.010 0.010 0.004 0.004 0.004 0.004 0.004 0.004 0.004 0.004 0.004 0.004 0.003 0.003 0.003 0.003 0.004 0.004 0.004 0.004 0.007 0.007 0.007 0.007 0.007 0.007 0.007 0.007 0.003 0.003 0.003 0.003 0.002 0.002 0.002 0.002 0.002 0.002 0.002 0.002 0.004 0.004 0.004 0.004 0.009 0.009 0.009 0.009 0.009 0.009 0.009 0.009 0.013 0.013 0.013 0.013 0.013 0.013 0.013 0.013 0.044 0.044 0.044 0.044 0.044 0.044 0.044 0.044 0.021 0.021 0.021 0.021 0.021 0.021 0.021 0.021 0.059 0.059 0.059 0.059 0.059 0.059 0.059 0.059 
0.004 0.004 0.004 0.004 0.004 0.004 0.004 0.004 0.010 0.010 0.010 0.010 0.010 0.010 0.010 0.010 0.042 0.042 0.042 0.042 0.042 0.042 0.042 0.042 0.039 0.039 0.039 0.039 0.039 0.039 0.039 0.039 0.002 0.002 0.002 0.002 0.002 0.002 0.002 0.002 0.008 0.008 0.008 0.008 0.019 0.019 0.019 0.019 0.017 0.017 0.017 0.017 0.021 0.021 0.021 0.021 0.004 0.004 0.004 0.004 0.002 0.002 0.002 0.002 0.002 0.002 0.002 0.002 0.002 0.002 0.002 0.002 0.003 0.003 0.003 0.003 0.004 0.004 0.004 0.004 0.003 0.003 0.004 0.004 0.005 0.005 0.002 0.002 0.002 0.002 0.000 0.000 0.000 0.000 0.000 0.000 0.000 0.000 0.000 0.000 0.003 0.003 0.004 0.004 0.005 0.005 0.010 0.010 0.004 0.004 0.004 0.004 0.004 0.004 0.004 0.004 0.004 0.004 0.003 0.003 0.003 0.003 0.004 0.004 0.004 0.004 0.007 0.007 0.007 0.007 0.007 0.007 0.007 0.007 0.003 0.003 0.003 0.003 0.002 0.002 0.002 0.002 0.002 0.002 0.002 0.002 0.004 0.004 0.004 0.004 0.009 0.009 0.009 0.009 0.009 0.009 0.009 0.009 0.013 0.013 0.013 0.013 0.013 0.013 0.013 0.013 0.044 0.044 0.044 0.044 0.044 0.044 0.044 0.044 0.021 0.021 0.021 0.021 0.021 0.021 0.021 0.021 0.059 0.059 0.059 0.059 0.059 0.059 0.059 0.059 
0.004 0.004 0.004 0.004 0.004 0.004 0.004 0.004 0.010 0.010 0.010 0.010 0.010 0.010 0.010 0.010 0.042 0.042 0.042 0.042 0.042 0.042 0.042 0.042 0.039 0.039 0.039 0.039 0.039 0.039 0.039 0.039 0.002 0.002 0.002 0.002 0.002 0.002 0.002 0.002 0.008 0.008 0.008 0.008 0.019 0.019 0.019 0.019 0.017 0.017 0.017 0.017 0.021 0.021 0.021 0.021 0.004 0.004 0.004 0.004 0.002 0.002 0.002 0.002 0.002 0.002 0.002 0.002 0.002 0.002 0.002 0.002 0.003 0.003 0.003 0.003 0.004 0.004 0.004 0.004 0.003 0.003 0.004 0.004 0.005 0.005 0.002 0.002 0.002 0.002 0.000 0.000 0.000 0.000 0.000 0.000 0.000 0.000 0.000 0.000 0.003 0.003 0.004 0.004 0.005 0.005 0.010 0.010 0.004 0.004 0.004 0.004 0.004 0.004 0.004 0.004 0.004 0.004 0.003 0.003 0.003 0.003 0.004 0.004 0.004 0.004 0.007 0.007 0.007 0.007 0.007 0.007 0.007 0.007 0.003 0.003 0.003 0.003 0.002 0.002 0.002 0.002 0.002 0.002 0.002 0.002 0.004 0.004 0.004 0.004 0.009 0.009 0.009 0.009 0.009 0.009 0.009 0.009 0.013 0.013 0.013 0.013 0.013 0.013 0.013 0.013 0.044 0.044 0.044 0.044 0.044 0.044 0.044 0.044 0.021 0.021 0.021 0.021 0.021 0.021 0.021 0.021 0.059 0.059 0.059 0.059 0.059 0.059 0.059 0.059 
0.004 0.004 0.004 0.004 0.004 0.004 0.004 0.004 0.010 0.010 0.010 0.010 0.010 0.010 0.010 0.010 0.042 0.042 0.042 0.042 0.042 0.042 0.042 0.042 0.039 0.039 0.039 0.039 0.039 0.039 0.039 0.039 0.002 0.002 0.002 0.002 0.002 0.002 0.002 0.002 0.008 0.008 0.008 0.008 0.019 0.019 0.019 0.019 0.017 0.017 0.017 0.017 0.021 0.021 0.021 0.021 0.004 0.004 0.004 0.004 0.002 0.002 0.002 0.002 0.002 0.002 0.002 0.002 0.002 0.002 0.002 0.002 0.003 0.003 0.003 0.003 0.004 0.004 0.004 0.004 0.003 0.003 0.004 0.004 0.005 0.005 0.002 0.002 0.002 0.002 0.000 0.000 0.000 0.000 0.000 0.000 0.000 0.000 0.000 0.000 0.003 0.003 0.004 0.004 0.005 0.005 0.010 0.010 0.004 0.004 0.004 0.004 0.004 0.004 0.004 0.004 0.004 0.004 0.003 0.003 0.003 0.003 0.004 0.004 0.004 0.004 0.007 0.007 0.007 0.007 0.007 0.007 0.007 0.007 0.003 0.003 0.003 0.003 0.002 0.002 0.002 0.002 0.002 0.002 0.002 0.002 0.004 0.004 0.004 0.004 0.009 0.009 0.009 0.009 0.009 0.009 0.009 0.009 0.013 0.013 0.013 0.013 0.013 0.013 0.013 0.013 0.044 0.044 0.044 0.044 0.044 0.044 0.044 0.044 0.021 0.021 0.021 0.021 0.021 0.021 0.021 0.021 0.059 0.059 0.059 0.059 0.059 0.059 0.059 0.059 
0.004 0.004 0.004 0.004 0.004 0.004 0.004 0.004 0.010 0.010 0.010 0.010 0.010 0.010 0.010 0.010 0.042 0.042 0.042 0.042 0.042 0.042 0.042 0.042 0.039 0.039 0.039 0.039 0.039 0.039 0.039 0.039 0.002 0.002 0.002 0.002 0.002 0.002 0.002 0.002 0.008 0.008 0.008 0.008 0.019 0.019 0.019 0.019 0.017 0.017 0.017 0.017 0.021 0.021 0.021 0.021 0.004 0.004 0.004 0.004 0.002 0.002 0.002 0.002 0.002 0.002 0.002 0.002 0.002 0.002 0.002 0.002 0.003 0.003 0.003 0.003 0.004 0.004 0.004 0.004 0.003 0.003 0.004 0.004 0.005 0.005 0.002 0.002 0.002 0.002 0.000 0.000 0.000 0.000 0.000 0.000 0.000 0.000 0.000 0.000 0.003 0.003 0.004 0.004 0.005 0.005 0.010 0.010 0.004 0.004 0.004 0.004 0.004 0.004 0.004 0.004 0.004 0.004 0.003 0.003 0.003 0.003 0.004 0.004 0.004 0.004 0.007 0.007 0.007 0.007 0.007 0.007 0.007 0.007 0.003 0.003 0.003 0.003 0.002 0.002 0.002 0.002 0.002 0.002 0.002 0.002 0.004 0.004 0.004 0.004 0.009 0.009 0.009 0.009 0.009 0.009 0.009 0.009 0.013 0.013 0.013 0.013 0.013 0.013 0.013 0.013 0.044 0.044 0.044 0.044 0.044 0.044 0.044 0.044 0.021 0.021 0.021 0.021 0.021 0.021 0.021 0.021 0.059 0.059 0.059 0.059 0.059 0.059 0.059 0.059 
0.004 0.004 0.004 0.004 0.004 0.004 0.004 0.004 0.010 0.010 0.010 0.010 0.010 0.010 0.010 0.010 0.042 0.042 0.042 0.042 0.042 0.042 0.042 0.042 0.039 0.039 0.039 0.039 0.039 0.039 0.039 0.039 0.002 0.002 0.002 0.002 0.002 0.002 0.002 0.002 0.008 0.008 0.008 0.008 0.019 0.019 0.019 0.019 0.017 0.017 0.017 0.017 0.021 0.021 0.021 0.021 0.004 0.004 0.004 0.004 0.002 0.002 0.002 0.002 0.002 0.002 0.002 0.002 0.002 0.002 0.002 0.002 0.003 0.003 0.003 0.003 0.004 0.004 0.004 0.004 0.003 0.003 0.004 0.004 0.005 0.005 0.002 0.002 0.002 0.002 0.000 0.000 0.000 0.000 0.000 0.000 0.000 0.000 0.000 0.000 0.003 0.003 0.004 0.004 0.005 0.005 0.010 0.010 0.004 0.004 0.004 0.004 0.004 0.004 0.004 0.004 0.004 0.004 0.003 0.003 0.003 0.003 0.004 0.004 0.004 0.004 0.007 0.007 0.007 0.007 0.007 0.007 0.007 0.007 0.003 0.003 0.003 0.003 0.002 0.002 0.002 0.002 0.002 0.002 0.002 0.002 0.004 0.004 0.004 0.004 0.009 0.009 0.009 0.009 0.009 0.009 0.009 0.009 0.013 0.013 0.013 0.013 0.013 0.013 0.013 0.013 0.044 0.044 0.044 0.044 0.044 0.044 0.044 0.044 0.021 0.021 0.021 0.021 0.021 0.021 0.021 0.021 0.059 0.059 0.059 0.059 0.059 0.059 0.059 0.059 
0.022 0.022 0.022 0.022 0.022 0.022 0.022 0.022 0.004 0.004 0.004 0.004 0.004 0.004 0.004 0.004 0.004 0.004 0.004 0.004 0.004 0.004 0.004 0.004 0.006 0.006 0.006 0.006 0.006 0.006 0.006 0.006 0.003 0.003 0.003 0.003 0.003 0.003 0.003 0.003 0.008 0.008 0.008 0.008 0.010 0.010 0.010 0.010 0.007 0.007 0.007 0.007 0.012 0.012 0.012 0.012 1.418 1.418 1.418 1.418 0.026 0.026 0.026 0.026 0.004 0.004 0.004 0.004 0.001 0.001 0.001 0.001 0.001 0.001 0.001 0.001 0.001 0.001 0.001 0.001 0.000 0.000 0.001 0.001 0.002 0.002 0.002 0.002 0.002 0.002 0.000 0.000 0.000 0.000 0.000 0.000 0.000 0.000 0.000 0.000 0.001 0.001 0.002 0.002 0.002 0.002 0.003 0.003 0.002 0.002 0.002 0.002 0.002 0.002 0.002 0.002 0.002 0.002 0.003 0.003 0.003 0.003 0.005 0.005 0.005 0.005 0.010 0.010 0.010 0.010 0.004 0.004 0.004 0.004 0.003 0.003 0.003 0.003 0.001 0.001 0.001 0.001 0.001 0.001 0.001 0.001 0.002 0.002 0.002 0.002 0.003 0.003 0.003 0.003 0.003 0.003 0.003 0.003 0.010 0.010 0.010 0.010 0.010 0.010 0.010 0.010 0.043 0.043 0.043 0.043 0.043 0.043 0.043 0.043 0.002 0.002 0.002 0.002 0.002 0.002 0.002 0.002 0.021 0.021 0.021 0.021 0.021 0.021 0.021 0.021 
0.022 0.022 0.022 0.022 0.022 0.022 0.022 0.022 0.004 0.004 0.004 0.004 0.004 0.004 0.004 0.004 0.004 0.004 0.004 0.004 0.004 0.004 0.004 0.004 0.006 0.006 0.006 0.006 0.006 0.006 0.006 0.006 0.003 0.003 0.003 0.003 0.003 0.003 0.003 0.003 0.008 0.008 0.008 0.008 0.010 0.010 0.010 0.010 0.007 0.007 0.007 0.007 0.012 0.012 0.012 0.012 1.418 1.418 1.418 1.418 0.026 0.026 0.026 0.026 0.004 0.004 0.004 0.004 0.001 0.001 0.001 0.001 0.001 0.001 0.001 0.001 0.001 0.001 0.001 0.001 0.000 0.000 0.001 0.001 0.002 0.002 0.002 0.002 0.002 0.002 0.000 0.000 0.000 0.000 0.000 0.000 0.000 0.000 0.000 0.000 0.001 0.001 0.002 0.002 0.002 0.002 0.003 0.003 0.002 0.002 0.002 0.002 0.002 0.002 0.002 0.002 0.002 0.002 0.003 0.003 0.003 0.003 0.005 0.005 0.005 0.005 0.010 0.010 0.010 0.010 0.004 0.004 0.004 0.004 0.003 0.003 0.003 0.003 0.001 0.001 0.001 0.001 0.001 0.001 0.001 0.001 0.002 0.002 0.002 0.002 0.003 0.003 0.003 0.003 0.003 0.003 0.003 0.003 0.010 0.010 0.010 0.010 0.010 0.010 0.010 0.010 0.043 0.043 0.043 0.043 0.043 0.043 0.043 0.043 0.002 0.002 0.002 0.002 0.002 0.002 0.002 0.002 0.021 0.021 0.021 0.021 0.021 0.021 0.021 0.021 
0.022 0.022 0.022 0.022 0.022 0.022 0.022 0.022 0.004 0.004 0.004 0.004 0.004 0.004 0.004 0.004 0.004 0.004 0.004 0.004 0.004 0.004 0.004 0.004 0.006 0.006 0.006 0.006 0.006 0.006 0.006 0.006 0.003 0.003 0.003 0.003 0.003 0.003 0.003 0.003 0.008 0.008 0.008 0.008 0.010 0.010 0.010 0.010 0.007 0.007 0.007 0.007 0.012 0.012 0.012 0.012 1.418 1.418 1.418 1.418 0.026 0.026 0.026 0.026 0.004 0.004 0.004 0.004 0.001 0.001 0.001 0.001 0.001 0.001 0.001 0.001 0.001 0.001 0.001 0.001 0.000 0.000 0.001 0.001 0.002 0.002 0.002 0.002 0.002 0.002 0.000 0.000 0.000 0.000 0.000 0.000 0.000 0.000 0.000 0.000 0.001 0.001 0.002 0.002 0.002 0.002 0.003 0.003 0.002 0.002 0.002 0.002 0.002 0.002 0.002 0.002 0.002 0.002 0.003 0.003 0.003 0.003 0.005 0.005 0.005 0.005 0.010 0.010 0.010 0.010 0.004 0.004 0.004 0.004 0.003 0.003 0.003 0.003 0.001 0.001 0.001 0.001 0.001 0.001 0.001 0.001 0.002 0.002 0.002 0.002 0.003 0.003 0.003 0.003 0.003 0.003 0.003 0.003 0.010 0.010 0.010 0.010 0.010 0.010 0.010 0.010 0.043 0.043 0.043 0.043 0.043 0.043 0.043 0.043 0.002 0.002 0.002 0.002 0.002 0.002 0.002 0.002 0.021 0.021 0.021 0.021 0.021 0.021 0.021 0.021 
0.022 0.022 0.022 0.022 0.022 0.022 0.022 0.022 0.004 0.004 0.004 0.004 0.004 0.004 0.004 0.004 0.004 0.004 0.004 0.004 0.004 0.004 0.004 0.004 0.006 0.006 0.006 0.006 0.006 0.006 0.006 0.006 0.003 0.003 0.003 0.003 0.003 0.003 0.003 0.003 0.008 0.008 0.008 0.008 0.010 0.010 0.010 0.010 0.007 0.007 0.007 0.007 0.012 0.012 0.012 0.012 1.418 1.418 1.418 1.418 0.026 0.026 0.026 0.026 0.004 0.004 0.004 0.004 0.001 0.001 0.001 0.001 0.001 0.001 0.001 0.001 0.001 0.001 0.001 0.001 0.000 0.000 0.001 0.001 0.002 0.002 0.002 0.002 0.002 0.002 0.000 0.000 0.000 0.000 0.000 0.000 0.000 0.000 0.000 0.000 0.001 0.001 0.002 0.002 0.002 0.002 0.003 0.003 0.002 0.002 0.002 0.002 0.002 0.002 0.002 0.002 0.002 0.002 0.003 0.003 0.003 0.003 0.005 0.005 0.005 0.005 0.010 0.010 0.010 0.010 0.004 0.004 0.004 0.004 0.003 0.003 0.003 0.003 0.001 0.001 0.001 0.001 0.001 0.001 0.001 0.001 0.002 0.002 0.002 0.002 0.003 0.003 0.003 0.003 0.003 0.003 0.003 0.003 0.010 0.010 0.010 0.010 0.010 0.010 0.010 0.010 0.043 0.043 0.043 0.043 0.043 0.043 0.043 0.043 0.002 0.002 0.002 0.002 0.002 0.002 0.002 0.002 0.021 0.021 0.021 0.021 0.021 0.021 0.021 0.021 
0.022 0.022 0.022 0.022 0.022 0.022 0.022 0.022 0.004 0.004 0.004 0.004 0.004 0.004 0.004 0.004 0.004 0.004 0.004 0.004 0.004 0.004 0.004 0.004 0.006 0.006 0.006 0.006 0.006 0.006 0.006 0.006 0.003 0.003 0.003 0.003 0.003 0.003 0.003 0.003 0.008 0.008 0.008 0.008 0.010 0.010 0.010 0.010 0.007 0.007 0.007 0.007 0.012 0.012 0.012 0.012 1.418 1.418 1.418 1.418 0.026 0.026 0.026 0.026 0.004 0.004 0.004 0.004 0.001 0.001 0.001 0.001 0.001 0.001 0.001 0.001 0.001 0.001 0.001 0.001 0.000 0.000 0.001 0.001 0.002 0.002 0.002 0.002 0.002 0.002 0.000 0.000 0.000 0.000 0.000 0.000 0.000 0.000 0.000 0.000 0.001 0.001 0.002 0.002 0.002 0.002 0.003 0.003 0.002 0.002 0.002 0.002 0.002 0.002 0.002 0.002 0.002 0.002 0.003 0.003 0.003 0.003 0.005 0.005 0.005 0.005 0.010 0.010 0.010 0.010 0.004 0.004 0.004 0.004 0.003 0.003 0.003 0.003 0.001 0.001 0.001 0.001 0.001 0.001 0.001 0.001 0.002 0.002 0.002 0.002 0.003 0.003 0.003 0.003 0.003 0.003 0.003 0.003 0.010 0.010 0.010 0.010 0.010 0.010 0.010 0.010 0.043 0.043 0.043 0.043 0.043 0.043 0.043 0.043 0.002 0.002 0.002 0.002 0.002 0.002 0.002 0.002 0.021 0.021 0.021 0.021 0.021 0.021 0.021 0.021 
0.022 0.022 0.022 0.022 0.022 0.022 0.022 0.022 0.004 0.004 0.004 0.004 0.004 0.004 0.004 0.004 0.004 0.004 0.004 0.004 0.004 0.004 0.004 0.004 0.006 0.006 0.006 0.006 0.006 0.006 0.006 0.006 0.003 0.003 0.003 0.003 0.003 0.003 0.003 0.003 0.008 0.008 0.008 0.008 0.010 0.010 0.010 0.010 0.007 0.007 0.007 0.007 0.012 0.012 0.012 0.012 1.418 1.418 1.418 1.418 0.026 0.026 0.026 0.026 0.004 0.004 0.004 0.004 0.001 0.001 0.001 0.001 0.001 0.001 0.001 0.001 0.001 0.001 0.001 0.001 0.000 0.000 0.001 0.001 0.002 0.002 0.002 0.002 0.002 0.002 0.000 0.000 0.000 0.000 0.000 0.000 0.000 0.000 0.000 0.000 0.001 0.001 0.002 0.002 0.002 0.002 0.003 0.003 0.002 0.002 0.002 0.002 0.002 0.002 0.002 0.002 0.002 0.002 0.003 0.003 0.003 0.003 0.005 0.005 0.005 0.005 0.010 0.010 0.010 0.010 0.004 0.004 0.004 0.004 0.003 0.003 0.003 0.003 0.001 0.001 0.001 0.001 0.001 0.001 0.001 0.001 0.002 0.002 0.002 0.002 0.003 0.003 0.003 0.003 0.003 0.003 0.003 0.003 0.010 0.010 0.010 0.010 0.010 0.010 0.010 0.010 0.043 0.043 0.043 0.043 0.043 0.043 0.043 0.043 0.002 0.002 0.002 0.002 0.002 0.002 0.002 0.002 0.021 0.021 0.021 0.021 0.021 0.021 0.021 0.021 
0.022 0.022 0.022 0.022 0.022 0.022 0.022 0.022 0.004 0.004 0.004 0.004 0.004 0.004 0.004 0.004 0.004 0.004 0.004 0.004 0.004 0.004 0.004 0.004 0.006 0.006 0.006 0.006 0.006 0.006 0.006 0.006 0.003 0.003 0.003 0.003 0.003 0.003 0.003 0.003 0.008 0.008 0.008 0.008 0.010 0.010 0.010 0.010 0.007 0.007 0.007 0.007 0.012 0.012 0.012 0.012 1.418 1.418 1.418 1.418 0.026 0.026 0.026 0.026 0.004 0.004 0.004 0.004 0.001 0.001 0.001 0.001 0.001 0.001 0.001 0.001 0.001 0.001 0.001 0.001 0.000 0.000 0.001 0.001 0.002 0.002 0.002 0.002 0.002 0.002 0.000 0.000 0.000 0.000 0.000 0.000 0.000 0.000 0.000 0.000 0.001 0.001 0.002 0.002 0.002 0.002 0.003 0.003 0.002 0.002 0.002 0.002 0.002 0.002 0.002 0.002 0.002 0.002 0.003 0.003 0.003 0.003 0.005 0.005 0.005 0.005 0.010 0.010 0.010 0.010 0.004 0.004 0.004 0.004 0.003 0.003 0.003 0.003 0.001 0.001 0.001 0.001 0.001 0.001 0.001 0.001 0.002 0.002 0.002 0.002 0.003 0.003 0.003 0.003 0.003 0.003 0.003 0.003 0.010 0.010 0.010 0.010 0.010 0.010 0.010 0.010 0.043 0.043 0.043 0.043 0.043 0.043 0.043 0.043 0.002 0.002 0.002 0.002 0.002 0.002 0.002 0.002 0.021 0.021 0.021 0.021 0.021 0.021 0.021 0.021 
0.022 0.022 0.022 0.022 0.022 0.022 0.022 0.022 0.004 0.004 0.004 0.004 0.004 0.004 0.004 0.004 0.004 0.004 0.004 0.004 0.004 0.004 0.004 0.004 0.006 0.006 0.006 0.006 0.006 0.006 0.006 0.006 0.003 0.003 0.003 0.003 0.003 0.003 0.003 0.003 0.008 0.008 0.008 0.008 0.010 0.010 0.010 0.010 0.007 0.007 0.007 0.007 0.012 0.012 0.012 0.012 1.418 1.418 1.418 1.418 0.026 0.026 0.026 0.026 0.004 0.004 0.004 0.004 0.001 0.001 0.001 0.001 0.001 0.001 0.001 0.001 0.001 0.001 0.001 0.001 0.000 0.000 0.001 0.001 0.002 0.002 0.002 0.002 0.002 0.002 0.000 0.000 0.000 0.000 0.000 0.000 0.000 0.000 0.000 0.000 0.001 0.001 0.002 0.002 0.002 0.002 0.003 0.003 0.002 0.002 0.002 0.002 0.002 0.002 0.002 0.002 0.002 0.002 0.003 0.003 0.003 0.003 0.005 0.005 0.005 0.005 0.010 0.010 0.010 0.010 0.004 0.004 0.004 0.004 0.003 0.003 0.003 0.003 0.001 0.001 0.001 0.001 0.001 0.001 0.001 0.001 0.002 0.002 0.002 0.002 0.003 0.003 0.003 0.003 0.003 0.003 0.003 0.003 0.010 0.010 0.010 0.010 0.010 0.010 0.010 0.010 0.043 0.043 0.043 0.043 0.043 0.043 0.043 0.043 0.002 0.002 0.002 0.002 0.002 0.002 0.002 0.002 0.021 0.021 0.021 0.021 0.021 0.021 0.021 0.021 
0.249 0.249 0.249 0.249 0.249 0.249 0.249 0.249 0.003 0.003 0.003 0.003 0.003 0.003 0.003 0.003 0.013 0.013 0.013 0.013 0.013 0.013 0.013 0.013 0.847 0.847 0.847 0.847 0.847 0.847 0.847 0.847 0.019 0.019 0.019 0.019 0.019 0.019 0.019 0.019 0.010 0.010 0.010 0.010 0.006 0.006 0.006 0.006 0.003 0.003 0.003 0.003 0.004 0.004 0.004 0.004 0.006 0.006 0.006 0.006 0.004 0.004 0.004 0.004 0.004 0.004 0.004 0.004 0.004 0.004 0.004 0.004 0.007 0.007 0.007 0.007 0.015 0.015 0.015 0.015 0.023 0.023 0.020 0.020 0.009 0.009 0.003 0.003 0.001 0.001 0.000 0.000 0.000 0.000 0.000 0.000 0.000 0.000 0.000 0.000 0.000 0.000 0.000 0.000 0.001 0.001 0.002 0.002 0.002 0.002 0.002 0.002 0.002 0.002 0.002 0.002 0.002 0.002 0.003 0.003 0.003 0.003 0.003 0.003 0.003 0.003 0.004 0.004 0.004 0.004 0.002 0.002 0.002 0.002 0.002 0.002 0.002 0.002 0.002 0.002 0.002 0.002 0.002 0.002 0.002 0.002 0.003 0.003 0.003 0.003 0.003 0.003 0.003 0.003 0.003 0.003 0.003 0.003 0.003 0.003 0.003 0.003 0.003 0.003 0.003 0.003 0.004 0.004 0.004 0.004 0.004 0.004 0.004 0.004 0.004 0.004 0.004 0.004 0.004 0.004 0.004 0.004 0.009 0.009 0.009 0.009 0.009 0.009 0.009 0.009 
0.249 0.249 0.249 0.249 0.249 0.249 0.249 0.249 0.003 0.003 0.003 0.003 0.003 0.003 0.003 0.003 0.013 0.013 0.013 0.013 0.013 0.013 0.013 0.013 0.847 0.847 0.847 0.847 0.847 0.847 0.847 0.847 0.019 0.019 0.019 0.019 0.019 0.019 0.019 0.019 0.010 0.010 0.010 0.010 0.006 0.006 0.006 0.006 0.003 0.003 0.003 0.003 0.004 0.004 0.004 0.004 0.006 0.006 0.006 0.006 0.004 0.004 0.004 0.004 0.004 0.004 0.004 0.004 0.004 0.004 0.004 0.004 0.007 0.007 0.007 0.007 0.015 0.015 0.015 0.015 0.023 0.023 0.020 0.020 0.009 0.009 0.003 0.003 0.001 0.001 0.000 0.000 0.000 0.000 0.000 0.000 0.000 0.000 0.000 0.000 0.000 0.000 0.000 0.000 0.001 0.001 0.002 0.002 0.002 0.002 0.002 0.002 0.002 0.002 0.002 0.002 0.002 0.002 0.003 0.003 0.003 0.003 0.003 0.003 0.003 0.003 0.004 0.004 0.004 0.004 0.002 0.002 0.002 0.002 0.002 0.002 0.002 0.002 0.002 0.002 0.002 0.002 0.002 0.002 0.002 0.002 0.003 0.003 0.003 0.003 0.003 0.003 0.003 0.003 0.003 0.003 0.003 0.003 0.003 0.003 0.003 0.003 0.003 0.003 0.003 0.003 0.004 0.004 0.004 0.004 0.004 0.004 0.004 0.004 0.004 0.004 0.004 0.004 0.004 0.004 0.004 0.004 0.009 0.009 0.009 0.009 0.009 0.009 0.009 0.009 
0.249 0.249 0.249 0.249 0.249 0.249 0.249 0.249 0.003 0.003 0.003 0.003 0.003 0.003 0.003 0.003 0.013 0.013 0.013 0.013 0.013 0.013 0.013 0.013 0.847 0.847 0.847 0.847 0.847 0.847 0.847 0.847 0.019 0.019 0.019 0.019 0.019 0.019 0.019 0.019 0.010 0.010 0.010 0.010 0.006 0.006 0.006 0.006 0.003 0.003 0.003 0.003 0.004 0.004 0.004 0.004 0.006 0.006 0.006 0.006 0.004 0.004 0.004 0.004 0.004 0.004 0.004 0.004 0.004 0.004 0.004 0.004 0.007 0.007 0.007 0.007 0.015 0.015 0.015 0.015 0.023 0.023 0.020 0.020 0.009 0.009 0.003 0.003 0.001 0.001 0.000 0.000 0.000 0.000 0.000 0.000 0.000 0.000 0.000 0.000 0.000 0.000 0.000 0.000 0.001 0.001 0.002 0.002 0.002 0.002 0.002 0.002 0.002 0.002 0.002 0.002 0.002 0.002 0.003 0.003 0.003 0.003 0.003 0.003 0.003 0.003 0.004 0.004 0.004 0.004 0.002 0.002 0.002 0.002 0.002 0.002 0.002 0.002 0.002 0.002 0.002 0.002 0.002 0.002 0.002 0.002 0.003 0.003 0.003 0.003 0.003 0.003 0.003 0.003 0.003 0.003 0.003 0.003 0.003 0.003 0.003 0.003 0.003 0.003 0.003 0.003 0.004 0.004 0.004 0.004 0.004 0.004 0.004 0.004 0.004 0.004 0.004 0.004 0.004 0.004 0.004 0.004 0.009 0.009 0.009 0.009 0.009 0.009 0.009 0.009 
0.249 0.249 0.249 0.249 0.249 0.249 0.249 0.249 0.003 0.003 0.003 0.003 0.003 0.003 0.003 0.003 0.013 0.013 0.013 0.013 0.013 0.013 0.013 0.013 0.847 0.847 0.847 0.847 0.847 0.847 0.847 0.847 0.019 0.019 0.019 0.019 0.019 0.019 0.019 0.019 0.010 0.010 0.010 0.010 0.006 0.006 0.006 0.006 0.003 0.003 0.003 0.003 0.004 0.004 0.004 0.004 0.006 0.006 0.006 0.006 0.004 0.004 0.004 0.004 0.004 0.004 0.004 0.004 0.004 0.004 0.004 0.004 0.007 0.007 0.007 0.007 0.015 0.015 0.015 0.015 0.023 0.023 0.020 0.020 0.009 0.009 0.003 0.003 0.001 0.001 0.000 0.000 0.000 0.000 0.000 0.000 0.000 0.000 0.000 0.000 0.000 0.000 0.000 0.000 0.001 0.001 0.002 0.002 0.002 0.002 0.002 0.002 0.002 0.002 0.002 0.002 0.002 0.002 0.003 0.003 0.003 0.003 0.003 0.003 0.003 0.003 0.004 0.004 0.004 0.004 0.002 0.002 0.002 0.002 0.002 0.002 0.002 0.002 0.002 0.002 0.002 0.002 0.002 0.002 0.002 0.002 0.003 0.003 0.003 0.003 0.003 0.003 0.003 0.003 0.003 0.003 0.003 0.003 0.003 0.003 0.003 0.003 0.003 0.003 0.003 0.003 0.004 0.004 0.004 0.004 0.004 0.004 0.004 0.004 0.004 0.004 0.004 0.004 0.004 0.004 0.004 0.004 0.009 0.009 0.009 0.009 0.009 0.009 0.009 0.009 
0.249 0.249 0.249 0.249 0.249 0.249 0.249 0.249 0.003 0.003 0.003 0.003 0.003 0.003 0.003 0.003 0.013 0.013 0.013 0.013 0.013 0.013 0.013 0.013 0.847 0.847 0.847 0.847 0.847 0.847 0.847 0.847 0.019 0.019 0.019 0.019 0.019 0.019 0.019 0.019 0.010 0.010 0.010 0.010 0.006 0.006 0.006 0.006 0.003 0.003 0.003 0.003 0.004 0.004 0.004 0.004 0.006 0.006 0.006 0.006 0.004 0.004 0.004 0.004 0.004 0.004 0.004 0.004 0.004 0.004 0.004 0.004 0.007 0.007 0.007 0.007 0.015 0.015 0.015 0.015 0.023 0.023 0.020 0.020 0.009 0.009 0.003 0.003 0.001 0.001 0.000 0.000 0.000 0.000 0.000 0.000 0.000 0.000 0.000 0.000 0.000 0.000 0.000 0.000 0.001 0.001 0.002 0.002 0.002 0.002 0.002 0.002 0.002 0.002 0.002 0.002 0.002 0.002 0.003 0.003 0.003 0.003 0.003 0.003 0.003 0.003 0.004 0.004 0.004 0.004 0.002 0.002 0.002 0.002 0.002 0.002 0.002 0.002 0.002 0.002 0.002 0.002 0.002 0.002 0.002 0.002 0.003 0.003 0.003 0.003 0.003 0.003 0.003 0.003 0.003 0.003 0.003 0.003 0.003 0.003 0.003 0.003 0.003 0.003 0.003 0.003 0.004 0.004 0.004 0.004 0.004 0.004 0.004 0.004 0.004 0.004 0.004 0.004 0.004 0.004 0.004 0.004 0.009 0.009 0.009 0.009 0.009 0.009 0.009 0.009 
0.249 0.249 0.249 0.249 0.249 0.249 0.249 0.249 0.003 0.003 0.003 0.003 0.003 0.003 0.003 0.003 0.013 0.013 0.013 0.013 0.013 0.013 0.013 0.013 0.847 0.847 0.847 0.847 0.847 0.847 0.847 0.847 0.019 0.019 0.019 0.019 0.019 0.019 0.019 0.019 0.010 0.010 0.010 0.010 0.006 0.006 0.006 0.006 0.003 0.003 0.003 0.003 0.004 0.004 0.004 0.004 0.006 0.006 0.006 0.006 0.004 0.004 0.004 0.004 0.004 0.004 0.004 0.004 0.004 0.004 0.004 0.004 0.007 0.007 0.007 0.007 0.015 0.015 0.015 0.015 0.023 0.023 0.020 0.020 0.009 0.009 0.003 0.003 0.001 0.001 0.000 0.000 0.000 0.000 0.000 0.000 0.000 0.000 0.000 0.000 0.000 0.000 0.000 0.000 0.001 0.001 0.002 0.002 0.002 0.002 0.002 0.002 0.002 0.002 0.002 0.002 0.002 0.002 0.003 0.003 0.003 0.003 0.003 0.003 0.003 0.003 0.004 0.004 0.004 0.004 0.002 0.002 0.002 0.002 0.002 0.002 0.002 0.002 0.002 0.002 0.002 0.002 0.002 0.002 0.002 0.002 0.003 0.003 0.003 0.003 0.003 0.003 0.003 0.003 0.003 0.003 0.003 0.003 0.003 0.003 0.003 0.003 0.003 0.003 0.003 0.003 0.004 0.004 0.004 0.004 0.004 0.004 0.004 0.004 0.004 0.004 0.004 0.004 0.004 0.004 0.004 0.004 0.009 0.009 0.009 0.009 0.009 0.009 0.009 0.009 
0.249 0.249 0.249 0.249 0.249 0.249 0.249 0.249 0.003 0.003 0.003 0.003 0.003 0.003 0.003 0.003 0.013 0.013 0.013 0.013 0.013 0.013 0.013 0.013 0.847 0.847 0.847 0.847 0.847 0.847 0.847 0.847 0.019 0.019 0.019 0.019 0.019 0.019 0.019 0.019 0.010 0.010 0.010 0.010 0.006 0.006 0.006 0.006 0.003 0.003 0.003 0.003 0.004 0.004 0.004 0.004 0.006 0.006 0.006 0.006 0.004 0.004 0.004 0.004 0.004 0.004 0.004 0.004 0.004 0.004 0.004 0.004 0.007 0.007 0.007 0.007 0.015 0.015 0.015 0.015 0.023 0.023 0.020 0.020 0.009 0.009 0.003 0.003 0.001 0.001 0.000 0.000 0.000 0.000 0.000 0.000 0.000 0.000 0.000 0.000 0.000 0.000 0.000 0.000 0.001 0.001 0.002 0.002 0.002 0.002 0.002 0.002 0.002 0.002 0.002 0.002 0.002 0.002 0.003 0.003 0.003 0.003 0.003 0.003 0.003 0.003 0.004 0.004 0.004 0.004 0.002 0.002 0.002 0.002 0.002 0.002 0.002 0.002 0.002 0.002 0.002 0.002 0.002 0.002 0.002 0.002 0.003 0.003 0.003 0.003 0.003 0.003 0.003 0.003 0.003 0.003 0.003 0.003 0.003 0.003 0.003 0.003 0.003 0.003 0.003 0.003 0.004 0.004 0.004 0.004 0.004 0.004 0.004 0.004 0.004 0.004 0.004 0.004 0.004 0.004 0.004 0.004 0.009 0.009 0.009 0.009 0.009 0.009 0.009 0.009 
0.249 0.249 0.249 0.249 0.249 0.249 0.249 0.249 0.003 0.003 0.003 0.003 0.003 0.003 0.003 0.003 0.013 0.013 0.013 0.013 0.013 0.013 0.013 0.013 0.847 0.847 0.847 0.847 0.847 0.847 0.847 0.847 0.019 0.019 0.019 0.019 0.019 0.019 0.019 0.019 0.010 0.010 0.010 0.010 0.006 0.006 0.006 0.006 0.003 0.003 0.003 0.003 0.004 0.004 0.004 0.004 0.006 0.006 0.006 0.006 0.004 0.004 0.004 0.004 0.004 0.004 0.004 0.004 0.004 0.004 0.004 0.004 0.007 0.007 0.007 0.007 0.015 0.015 0.015 0.015 0.023 0.023 0.020 0.020 0.009 0.009 0.003 0.003 0.001 0.001 0.000 0.000 0.000 0.000 0.000 0.000 0.000 0.000 0.000 0.000 0.000 0.000 0.000 0.000 0.001 0.001 0.002 0.002 0.002 0.002 0.002 0.002 0.002 0.002 0.002 0.002 0.002 0.002 0.003 0.003 0.003 0.003 0.003 0.003 0.003 0.003 0.004 0.004 0.004 0.004 0.002 0.002 0.002 0.002 0.002 0.002 0.002 0.002 0.002 0.002 0.002 0.002 0.002 0.002 0.002 0.002 0.003 0.003 0.003 0.003 0.003 0.003 0.003 0.003 0.003 0.003 0.003 0.003 0.003 0.003 0.003 0.003 0.003 0.003 0.003 0.003 0.004 0.004 0.004 0.004 0.004 0.004 0.004 0.004 0.004 0.004 0.004 0.004 0.004 0.004 0.004 0.004 0.009 0.009 0.009 0.009 0.009 0.009 0.009 0.009 
