# Supplementary material for: A Regional Model for Malaria Vector Developmental Habitats Evaluated Using Explicit, Pond-Resolving Surface Hydrology Simulations
Source: PLoS One. 2016 Mar 22;11(3):e0150626. doi: 10.1371/journal.pone.0150626 (PMC4803214; doi:10.1371/journal.pone.0150626)
Supplement: S1 Dataset — These text files are named according to each day using Julian day numbers. (GZ) [file pone.0150626.s001.tar.gz › S1_Dataset/2006/day217.txt]

0.007 0.007 0.007 0.007 0.007 0.007 0.007 0.007 0.027 0.027 0.027 0.027 0.027 0.027 0.027 0.027 0.539 0.539 0.539 0.539 0.539 0.539 0.539 0.539 0.004 0.004 0.004 0.004 0.004 0.004 0.004 0.004 0.000 0.000 0.000 0.000 0.000 0.000 0.000 0.000 0.003 0.003 0.003 0.003 0.001 0.001 0.001 0.001 0.000 0.000 0.000 0.000 0.000 0.000 0.000 0.000 0.001 0.001 0.001 0.001 0.002 0.002 0.002 0.002 0.007 0.007 0.007 0.007 0.011 0.011 0.011 0.011 0.020 0.020 0.020 0.020 0.028 0.028 0.028 0.028 0.016 0.016 0.011 0.011 0.007 0.007 0.005 0.005 0.003 0.003 0.003 0.002 0.000 0.000 0.000 0.000 0.000 0.000 0.000 0.000 0.000 0.000 0.000 0.000 0.000 0.000 0.000 0.000 0.000 0.000 0.000 0.000 0.000 0.000 0.000 0.000 0.000 0.000 0.000 0.000 0.000 0.000 0.002 0.002 0.002 0.002 0.005 0.005 0.005 0.005 0.007 0.007 0.007 0.007 0.022 0.022 0.022 0.022 0.045 0.045 0.045 0.045 0.010 0.010 0.010 0.010 0.002 0.002 0.002 0.002 0.004 0.004 0.004 0.004 0.004 0.004 0.004 0.004 0.004 0.004 0.004 0.004 0.004 0.004 0.004 0.004 0.002 0.002 0.002 0.002 0.002 0.002 0.002 0.002 0.003 0.003 0.003 0.003 0.003 0.003 0.003 0.003 0.000 0.000 0.000 0.000 0.000 0.000 0.000 0.000 
0.007 0.007 0.007 0.007 0.007 0.007 0.007 0.007 0.027 0.027 0.027 0.027 0.027 0.027 0.027 0.027 0.539 0.539 0.539 0.539 0.539 0.539 0.539 0.539 0.004 0.004 0.004 0.004 0.004 0.004 0.004 0.004 0.000 0.000 0.000 0.000 0.000 0.000 0.000 0.000 0.003 0.003 0.003 0.003 0.001 0.001 0.001 0.001 0.000 0.000 0.000 0.000 0.000 0.000 0.000 0.000 0.001 0.001 0.001 0.001 0.002 0.002 0.002 0.002 0.007 0.007 0.007 0.007 0.011 0.011 0.011 0.011 0.020 0.020 0.020 0.020 0.028 0.028 0.028 0.028 0.016 0.016 0.011 0.011 0.007 0.007 0.005 0.005 0.003 0.003 0.003 0.002 0.000 0.000 0.000 0.000 0.000 0.000 0.000 0.000 0.000 0.000 0.000 0.000 0.000 0.000 0.000 0.000 0.000 0.000 0.000 0.000 0.000 0.000 0.000 0.000 0.000 0.000 0.000 0.000 0.000 0.000 0.002 0.002 0.002 0.002 0.005 0.005 0.005 0.005 0.007 0.007 0.007 0.007 0.022 0.022 0.022 0.022 0.045 0.045 0.045 0.045 0.010 0.010 0.010 0.010 0.002 0.002 0.002 0.002 0.004 0.004 0.004 0.004 0.004 0.004 0.004 0.004 0.004 0.004 0.004 0.004 0.004 0.004 0.004 0.004 0.002 0.002 0.002 0.002 0.002 0.002 0.002 0.002 0.003 0.003 0.003 0.003 0.003 0.003 0.003 0.003 0.000 0.000 0.000 0.000 0.000 0.000 0.000 0.000 
0.007 0.007 0.007 0.007 0.007 0.007 0.007 0.007 0.027 0.027 0.027 0.027 0.027 0.027 0.027 0.027 0.539 0.539 0.539 0.539 0.539 0.539 0.539 0.539 0.004 0.004 0.004 0.004 0.004 0.004 0.004 0.004 0.000 0.000 0.000 0.000 0.000 0.000 0.000 0.000 0.003 0.003 0.003 0.003 0.001 0.001 0.001 0.001 0.000 0.000 0.000 0.000 0.000 0.000 0.000 0.000 0.001 0.001 0.001 0.001 0.002 0.002 0.002 0.002 0.007 0.007 0.007 0.007 0.011 0.011 0.011 0.011 0.020 0.020 0.020 0.020 0.028 0.028 0.028 0.028 0.016 0.016 0.011 0.011 0.007 0.007 0.005 0.005 0.003 0.003 0.003 0.002 0.000 0.000 0.000 0.000 0.000 0.000 0.000 0.000 0.000 0.000 0.000 0.000 0.000 0.000 0.000 0.000 0.000 0.000 0.000 0.000 0.000 0.000 0.000 0.000 0.000 0.000 0.000 0.000 0.000 0.000 0.002 0.002 0.002 0.002 0.005 0.005 0.005 0.005 0.007 0.007 0.007 0.007 0.022 0.022 0.022 0.022 0.045 0.045 0.045 0.045 0.010 0.010 0.010 0.010 0.002 0.002 0.002 0.002 0.004 0.004 0.004 0.004 0.004 0.004 0.004 0.004 0.004 0.004 0.004 0.004 0.004 0.004 0.004 0.004 0.002 0.002 0.002 0.002 0.002 0.002 0.002 0.002 0.003 0.003 0.003 0.003 0.003 0.003 0.003 0.003 0.000 0.000 0.000 0.000 0.000 0.000 0.000 0.000 
0.007 0.007 0.007 0.007 0.007 0.007 0.007 0.007 0.027 0.027 0.027 0.027 0.027 0.027 0.027 0.027 0.539 0.539 0.539 0.539 0.539 0.539 0.539 0.539 0.004 0.004 0.004 0.004 0.004 0.004 0.004 0.004 0.000 0.000 0.000 0.000 0.000 0.000 0.000 0.000 0.003 0.003 0.003 0.003 0.001 0.001 0.001 0.001 0.000 0.000 0.000 0.000 0.000 0.000 0.000 0.000 0.001 0.001 0.001 0.001 0.002 0.002 0.002 0.002 0.007 0.007 0.007 0.007 0.011 0.011 0.011 0.011 0.020 0.020 0.020 0.020 0.028 0.028 0.028 0.028 0.016 0.016 0.011 0.011 0.007 0.007 0.005 0.005 0.003 0.003 0.003 0.002 0.000 0.000 0.000 0.000 0.000 0.000 0.000 0.000 0.000 0.000 0.000 0.000 0.000 0.000 0.000 0.000 0.000 0.000 0.000 0.000 0.000 0.000 0.000 0.000 0.000 0.000 0.000 0.000 0.000 0.000 0.002 0.002 0.002 0.002 0.005 0.005 0.005 0.005 0.007 0.007 0.007 0.007 0.022 0.022 0.022 0.022 0.045 0.045 0.045 0.045 0.010 0.010 0.010 0.010 0.002 0.002 0.002 0.002 0.004 0.004 0.004 0.004 0.004 0.004 0.004 0.004 0.004 0.004 0.004 0.004 0.004 0.004 0.004 0.004 0.002 0.002 0.002 0.002 0.002 0.002 0.002 0.002 0.003 0.003 0.003 0.003 0.003 0.003 0.003 0.003 0.000 0.000 0.000 0.000 0.000 0.000 0.000 0.000 
0.007 0.007 0.007 0.007 0.007 0.007 0.007 0.007 0.027 0.027 0.027 0.027 0.027 0.027 0.027 0.027 0.539 0.539 0.539 0.539 0.539 0.539 0.539 0.539 0.004 0.004 0.004 0.004 0.004 0.004 0.004 0.004 0.000 0.000 0.000 0.000 0.000 0.000 0.000 0.000 0.003 0.003 0.003 0.003 0.001 0.001 0.001 0.001 0.000 0.000 0.000 0.000 0.000 0.000 0.000 0.000 0.001 0.001 0.001 0.001 0.002 0.002 0.002 0.002 0.007 0.007 0.007 0.007 0.011 0.011 0.011 0.011 0.020 0.020 0.020 0.020 0.028 0.028 0.028 0.028 0.016 0.016 0.011 0.011 0.007 0.007 0.005 0.005 0.003 0.003 0.003 0.002 0.000 0.000 0.000 0.000 0.000 0.000 0.000 0.000 0.000 0.000 0.000 0.000 0.000 0.000 0.000 0.000 0.000 0.000 0.000 0.000 0.000 0.000 0.000 0.000 0.000 0.000 0.000 0.000 0.000 0.000 0.002 0.002 0.002 0.002 0.005 0.005 0.005 0.005 0.007 0.007 0.007 0.007 0.022 0.022 0.022 0.022 0.045 0.045 0.045 0.045 0.010 0.010 0.010 0.010 0.002 0.002 0.002 0.002 0.004 0.004 0.004 0.004 0.004 0.004 0.004 0.004 0.004 0.004 0.004 0.004 0.004 0.004 0.004 0.004 0.002 0.002 0.002 0.002 0.002 0.002 0.002 0.002 0.003 0.003 0.003 0.003 0.003 0.003 0.003 0.003 0.000 0.000 0.000 0.000 0.000 0.000 0.000 0.000 
0.007 0.007 0.007 0.007 0.007 0.007 0.007 0.007 0.027 0.027 0.027 0.027 0.027 0.027 0.027 0.027 0.539 0.539 0.539 0.539 0.539 0.539 0.539 0.539 0.004 0.004 0.004 0.004 0.004 0.004 0.004 0.004 0.000 0.000 0.000 0.000 0.000 0.000 0.000 0.000 0.003 0.003 0.003 0.003 0.001 0.001 0.001 0.001 0.000 0.000 0.000 0.000 0.000 0.000 0.000 0.000 0.001 0.001 0.001 0.001 0.002 0.002 0.002 0.002 0.007 0.007 0.007 0.007 0.011 0.011 0.011 0.011 0.020 0.020 0.020 0.020 0.028 0.028 0.028 0.028 0.016 0.016 0.011 0.011 0.007 0.007 0.005 0.005 0.003 0.003 0.003 0.002 0.000 0.000 0.000 0.000 0.000 0.000 0.000 0.000 0.000 0.000 0.000 0.000 0.000 0.000 0.000 0.000 0.000 0.000 0.000 0.000 0.000 0.000 0.000 0.000 0.000 0.000 0.000 0.000 0.000 0.000 0.002 0.002 0.002 0.002 0.005 0.005 0.005 0.005 0.007 0.007 0.007 0.007 0.022 0.022 0.022 0.022 0.045 0.045 0.045 0.045 0.010 0.010 0.010 0.010 0.002 0.002 0.002 0.002 0.004 0.004 0.004 0.004 0.004 0.004 0.004 0.004 0.004 0.004 0.004 0.004 0.004 0.004 0.004 0.004 0.002 0.002 0.002 0.002 0.002 0.002 0.002 0.002 0.003 0.003 0.003 0.003 0.003 0.003 0.003 0.003 0.000 0.000 0.000 0.000 0.000 0.000 0.000 0.000 
0.007 0.007 0.007 0.007 0.007 0.007 0.007 0.007 0.027 0.027 0.027 0.027 0.027 0.027 0.027 0.027 0.539 0.539 0.539 0.539 0.539 0.539 0.539 0.539 0.004 0.004 0.004 0.004 0.004 0.004 0.004 0.004 0.000 0.000 0.000 0.000 0.000 0.000 0.000 0.000 0.003 0.003 0.003 0.003 0.001 0.001 0.001 0.001 0.000 0.000 0.000 0.000 0.000 0.000 0.000 0.000 0.001 0.001 0.001 0.001 0.002 0.002 0.002 0.002 0.007 0.007 0.007 0.007 0.011 0.011 0.011 0.011 0.020 0.020 0.020 0.020 0.028 0.028 0.028 0.028 0.016 0.016 0.011 0.011 0.007 0.007 0.005 0.005 0.003 0.003 0.003 0.002 0.000 0.000 0.000 0.000 0.000 0.000 0.000 0.000 0.000 0.000 0.000 0.000 0.000 0.000 0.000 0.000 0.000 0.000 0.000 0.000 0.000 0.000 0.000 0.000 0.000 0.000 0.000 0.000 0.000 0.000 0.002 0.002 0.002 0.002 0.005 0.005 0.005 0.005 0.007 0.007 0.007 0.007 0.022 0.022 0.022 0.022 0.045 0.045 0.045 0.045 0.010 0.010 0.010 0.010 0.002 0.002 0.002 0.002 0.004 0.004 0.004 0.004 0.004 0.004 0.004 0.004 0.004 0.004 0.004 0.004 0.004 0.004 0.004 0.004 0.002 0.002 0.002 0.002 0.002 0.002 0.002 0.002 0.003 0.003 0.003 0.003 0.003 0.003 0.003 0.003 0.000 0.000 0.000 0.000 0.000 0.000 0.000 0.000 
0.007 0.007 0.007 0.007 0.007 0.007 0.007 0.007 0.027 0.027 0.027 0.027 0.027 0.027 0.027 0.027 0.539 0.539 0.539 0.539 0.539 0.539 0.539 0.539 0.004 0.004 0.004 0.004 0.004 0.004 0.004 0.004 0.000 0.000 0.000 0.000 0.000 0.000 0.000 0.000 0.003 0.003 0.003 0.003 0.001 0.001 0.001 0.001 0.000 0.000 0.000 0.000 0.000 0.000 0.000 0.000 0.001 0.001 0.001 0.001 0.002 0.002 0.002 0.002 0.007 0.007 0.007 0.007 0.011 0.011 0.011 0.011 0.020 0.020 0.020 0.020 0.028 0.028 0.028 0.028 0.016 0.016 0.011 0.011 0.007 0.007 0.005 0.005 0.003 0.003 0.003 0.002 0.000 0.000 0.000 0.000 0.000 0.000 0.000 0.000 0.000 0.000 0.000 0.000 0.000 0.000 0.000 0.000 0.000 0.000 0.000 0.000 0.000 0.000 0.000 0.000 0.000 0.000 0.000 0.000 0.000 0.000 0.002 0.002 0.002 0.002 0.005 0.005 0.005 0.005 0.007 0.007 0.007 0.007 0.022 0.022 0.022 0.022 0.045 0.045 0.045 0.045 0.010 0.010 0.010 0.010 0.002 0.002 0.002 0.002 0.004 0.004 0.004 0.004 0.004 0.004 0.004 0.004 0.004 0.004 0.004 0.004 0.004 0.004 0.004 0.004 0.002 0.002 0.002 0.002 0.002 0.002 0.002 0.002 0.003 0.003 0.003 0.003 0.003 0.003 0.003 0.003 0.000 0.000 0.000 0.000 0.000 0.000 0.000 0.000 
0.004 0.004 0.004 0.004 0.004 0.004 0.004 0.004 0.007 0.007 0.007 0.007 0.007 0.007 0.007 0.007 0.006 0.006 0.006 0.006 0.006 0.006 0.006 0.006 0.017 0.017 0.017 0.017 0.017 0.017 0.017 0.017 0.041 0.041 0.041 0.041 0.041 0.041 0.041 0.041 0.082 0.082 0.082 0.082 0.048 0.048 0.048 0.048 0.021 0.021 0.021 0.021 0.013 0.013 0.013 0.013 0.012 0.012 0.012 0.012 0.023 0.023 0.023 0.023 12.419 12.419 12.419 12.419 16.861 16.861 16.861 16.861 0.142 0.142 0.142 0.142 0.005 0.005 0.005 0.005 0.004 0.004 0.002 0.002 0.000 0.000 0.000 0.000 0.000 0.000 0.000 0.000 0.000 0.000 0.000 0.000 0.000 0.000 0.000 0.000 0.000 0.000 0.000 0.000 0.000 0.000 0.001 0.001 0.001 0.001 0.005 0.005 0.005 0.005 0.008 0.008 0.008 0.008 0.011 0.011 0.011 0.011 0.007 0.007 0.007 0.007 0.005 0.005 0.005 0.005 0.002 0.002 0.002 0.002 0.000 0.000 0.000 0.000 0.000 0.000 0.000 0.000 0.000 0.000 0.000 0.000 0.008 0.008 0.008 0.008 0.008 0.008 0.008 0.008 0.008 0.008 0.008 0.008 0.002 0.002 0.002 0.002 0.002 0.002 0.002 0.002 0.018 0.018 0.018 0.018 0.018 0.018 0.018 0.018 0.012 0.012 0.012 0.012 0.012 0.012 0.012 0.012 0.005 0.005 0.005 0.005 0.005 0.005 0.005 0.005 
0.004 0.004 0.004 0.004 0.004 0.004 0.004 0.004 0.007 0.007 0.007 0.007 0.007 0.007 0.007 0.007 0.006 0.006 0.006 0.006 0.006 0.006 0.006 0.006 0.017 0.017 0.017 0.017 0.017 0.017 0.017 0.017 0.041 0.041 0.041 0.041 0.041 0.041 0.041 0.041 0.082 0.082 0.082 0.082 0.048 0.048 0.048 0.048 0.021 0.021 0.021 0.021 0.013 0.013 0.013 0.013 0.012 0.012 0.012 0.012 0.023 0.023 0.023 0.023 12.419 12.419 12.419 12.419 16.861 16.861 16.861 16.861 0.142 0.142 0.142 0.142 0.005 0.005 0.005 0.005 0.004 0.004 0.002 0.002 0.000 0.000 0.000 0.000 0.000 0.000 0.000 0.000 0.000 0.000 0.000 0.000 0.000 0.000 0.000 0.000 0.000 0.000 0.000 0.000 0.000 0.000 0.001 0.001 0.001 0.001 0.005 0.005 0.005 0.005 0.008 0.008 0.008 0.008 0.011 0.011 0.011 0.011 0.007 0.007 0.007 0.007 0.005 0.005 0.005 0.005 0.002 0.002 0.002 0.002 0.000 0.000 0.000 0.000 0.000 0.000 0.000 0.000 0.000 0.000 0.000 0.000 0.008 0.008 0.008 0.008 0.008 0.008 0.008 0.008 0.008 0.008 0.008 0.008 0.002 0.002 0.002 0.002 0.002 0.002 0.002 0.002 0.018 0.018 0.018 0.018 0.018 0.018 0.018 0.018 0.012 0.012 0.012 0.012 0.012 0.012 0.012 0.012 0.005 0.005 0.005 0.005 0.005 0.005 0.005 0.005 
0.004 0.004 0.004 0.004 0.004 0.004 0.004 0.004 0.007 0.007 0.007 0.007 0.007 0.007 0.007 0.007 0.006 0.006 0.006 0.006 0.006 0.006 0.006 0.006 0.017 0.017 0.017 0.017 0.017 0.017 0.017 0.017 0.041 0.041 0.041 0.041 0.041 0.041 0.041 0.041 0.082 0.082 0.082 0.082 0.048 0.048 0.048 0.048 0.021 0.021 0.021 0.021 0.013 0.013 0.013 0.013 0.012 0.012 0.012 0.012 0.023 0.023 0.023 0.023 12.419 12.419 12.419 12.419 16.861 16.861 16.861 16.861 0.142 0.142 0.142 0.142 0.005 0.005 0.005 0.005 0.004 0.004 0.002 0.002 0.000 0.000 0.000 0.000 0.000 0.000 0.000 0.000 0.000 0.000 0.000 0.000 0.000 0.000 0.000 0.000 0.000 0.000 0.000 0.000 0.000 0.000 0.001 0.001 0.001 0.001 0.005 0.005 0.005 0.005 0.008 0.008 0.008 0.008 0.011 0.011 0.011 0.011 0.007 0.007 0.007 0.007 0.005 0.005 0.005 0.005 0.002 0.002 0.002 0.002 0.000 0.000 0.000 0.000 0.000 0.000 0.000 0.000 0.000 0.000 0.000 0.000 0.008 0.008 0.008 0.008 0.008 0.008 0.008 0.008 0.008 0.008 0.008 0.008 0.002 0.002 0.002 0.002 0.002 0.002 0.002 0.002 0.018 0.018 0.018 0.018 0.018 0.018 0.018 0.018 0.012 0.012 0.012 0.012 0.012 0.012 0.012 0.012 0.005 0.005 0.005 0.005 0.005 0.005 0.005 0.005 
0.004 0.004 0.004 0.004 0.004 0.004 0.004 0.004 0.007 0.007 0.007 0.007 0.007 0.007 0.007 0.007 0.006 0.006 0.006 0.006 0.006 0.006 0.006 0.006 0.017 0.017 0.017 0.017 0.017 0.017 0.017 0.017 0.041 0.041 0.041 0.041 0.041 0.041 0.041 0.041 0.082 0.082 0.082 0.082 0.048 0.048 0.048 0.048 0.021 0.021 0.021 0.021 0.013 0.013 0.013 0.013 0.012 0.012 0.012 0.012 0.023 0.023 0.023 0.023 12.419 12.419 12.419 12.419 16.861 16.861 16.861 16.861 0.142 0.142 0.142 0.142 0.005 0.005 0.005 0.005 0.004 0.004 0.002 0.002 0.000 0.000 0.000 0.000 0.000 0.000 0.000 0.000 0.000 0.000 0.000 0.000 0.000 0.000 0.000 0.000 0.000 0.000 0.000 0.000 0.000 0.000 0.001 0.001 0.001 0.001 0.005 0.005 0.005 0.005 0.008 0.008 0.008 0.008 0.011 0.011 0.011 0.011 0.007 0.007 0.007 0.007 0.005 0.005 0.005 0.005 0.002 0.002 0.002 0.002 0.000 0.000 0.000 0.000 0.000 0.000 0.000 0.000 0.000 0.000 0.000 0.000 0.008 0.008 0.008 0.008 0.008 0.008 0.008 0.008 0.008 0.008 0.008 0.008 0.002 0.002 0.002 0.002 0.002 0.002 0.002 0.002 0.018 0.018 0.018 0.018 0.018 0.018 0.018 0.018 0.012 0.012 0.012 0.012 0.012 0.012 0.012 0.012 0.005 0.005 0.005 0.005 0.005 0.005 0.005 0.005 
0.004 0.004 0.004 0.004 0.004 0.004 0.004 0.004 0.007 0.007 0.007 0.007 0.007 0.007 0.007 0.007 0.006 0.006 0.006 0.006 0.006 0.006 0.006 0.006 0.017 0.017 0.017 0.017 0.017 0.017 0.017 0.017 0.041 0.041 0.041 0.041 0.041 0.041 0.041 0.041 0.082 0.082 0.082 0.082 0.048 0.048 0.048 0.048 0.021 0.021 0.021 0.021 0.013 0.013 0.013 0.013 0.012 0.012 0.012 0.012 0.023 0.023 0.023 0.023 12.419 12.419 12.419 12.419 16.861 16.861 16.861 16.861 0.142 0.142 0.142 0.142 0.005 0.005 0.005 0.005 0.004 0.004 0.002 0.002 0.000 0.000 0.000 0.000 0.000 0.000 0.000 0.000 0.000 0.000 0.000 0.000 0.000 0.000 0.000 0.000 0.000 0.000 0.000 0.000 0.000 0.000 0.001 0.001 0.001 0.001 0.005 0.005 0.005 0.005 0.008 0.008 0.008 0.008 0.011 0.011 0.011 0.011 0.007 0.007 0.007 0.007 0.005 0.005 0.005 0.005 0.002 0.002 0.002 0.002 0.000 0.000 0.000 0.000 0.000 0.000 0.000 0.000 0.000 0.000 0.000 0.000 0.008 0.008 0.008 0.008 0.008 0.008 0.008 0.008 0.008 0.008 0.008 0.008 0.002 0.002 0.002 0.002 0.002 0.002 0.002 0.002 0.018 0.018 0.018 0.018 0.018 0.018 0.018 0.018 0.012 0.012 0.012 0.012 0.012 0.012 0.012 0.012 0.005 0.005 0.005 0.005 0.005 0.005 0.005 0.005 
0.004 0.004 0.004 0.004 0.004 0.004 0.004 0.004 0.007 0.007 0.007 0.007 0.007 0.007 0.007 0.007 0.006 0.006 0.006 0.006 0.006 0.006 0.006 0.006 0.017 0.017 0.017 0.017 0.017 0.017 0.017 0.017 0.041 0.041 0.041 0.041 0.041 0.041 0.041 0.041 0.082 0.082 0.082 0.082 0.048 0.048 0.048 0.048 0.021 0.021 0.021 0.021 0.013 0.013 0.013 0.013 0.012 0.012 0.012 0.012 0.023 0.023 0.023 0.023 12.419 12.419 12.419 12.419 16.861 16.861 16.861 16.861 0.142 0.142 0.142 0.142 0.005 0.005 0.005 0.005 0.004 0.004 0.002 0.002 0.000 0.000 0.000 0.000 0.000 0.000 0.000 0.000 0.000 0.000 0.000 0.000 0.000 0.000 0.000 0.000 0.000 0.000 0.000 0.000 0.000 0.000 0.001 0.001 0.001 0.001 0.005 0.005 0.005 0.005 0.008 0.008 0.008 0.008 0.011 0.011 0.011 0.011 0.007 0.007 0.007 0.007 0.005 0.005 0.005 0.005 0.002 0.002 0.002 0.002 0.000 0.000 0.000 0.000 0.000 0.000 0.000 0.000 0.000 0.000 0.000 0.000 0.008 0.008 0.008 0.008 0.008 0.008 0.008 0.008 0.008 0.008 0.008 0.008 0.002 0.002 0.002 0.002 0.002 0.002 0.002 0.002 0.018 0.018 0.018 0.018 0.018 0.018 0.018 0.018 0.012 0.012 0.012 0.012 0.012 0.012 0.012 0.012 0.005 0.005 0.005 0.005 0.005 0.005 0.005 0.005 
0.004 0.004 0.004 0.004 0.004 0.004 0.004 0.004 0.007 0.007 0.007 0.007 0.007 0.007 0.007 0.007 0.006 0.006 0.006 0.006 0.006 0.006 0.006 0.006 0.017 0.017 0.017 0.017 0.017 0.017 0.017 0.017 0.041 0.041 0.041 0.041 0.041 0.041 0.041 0.041 0.082 0.082 0.082 0.082 0.048 0.048 0.048 0.048 0.021 0.021 0.021 0.021 0.013 0.013 0.013 0.013 0.012 0.012 0.012 0.012 0.023 0.023 0.023 0.023 12.419 12.419 12.419 12.419 16.861 16.861 16.861 16.861 0.142 0.142 0.142 0.142 0.005 0.005 0.005 0.005 0.004 0.004 0.002 0.002 0.000 0.000 0.000 0.000 0.000 0.000 0.000 0.000 0.000 0.000 0.000 0.000 0.000 0.000 0.000 0.000 0.000 0.000 0.000 0.000 0.000 0.000 0.001 0.001 0.001 0.001 0.005 0.005 0.005 0.005 0.008 0.008 0.008 0.008 0.011 0.011 0.011 0.011 0.007 0.007 0.007 0.007 0.005 0.005 0.005 0.005 0.002 0.002 0.002 0.002 0.000 0.000 0.000 0.000 0.000 0.000 0.000 0.000 0.000 0.000 0.000 0.000 0.008 0.008 0.008 0.008 0.008 0.008 0.008 0.008 0.008 0.008 0.008 0.008 0.002 0.002 0.002 0.002 0.002 0.002 0.002 0.002 0.018 0.018 0.018 0.018 0.018 0.018 0.018 0.018 0.012 0.012 0.012 0.012 0.012 0.012 0.012 0.012 0.005 0.005 0.005 0.005 0.005 0.005 0.005 0.005 
0.004 0.004 0.004 0.004 0.004 0.004 0.004 0.004 0.007 0.007 0.007 0.007 0.007 0.007 0.007 0.007 0.006 0.006 0.006 0.006 0.006 0.006 0.006 0.006 0.017 0.017 0.017 0.017 0.017 0.017 0.017 0.017 0.041 0.041 0.041 0.041 0.041 0.041 0.041 0.041 0.082 0.082 0.082 0.082 0.048 0.048 0.048 0.048 0.021 0.021 0.021 0.021 0.013 0.013 0.013 0.013 0.012 0.012 0.012 0.012 0.023 0.023 0.023 0.023 12.419 12.419 12.419 12.419 16.861 16.861 16.861 16.861 0.142 0.142 0.142 0.142 0.005 0.005 0.005 0.005 0.004 0.004 0.002 0.002 0.000 0.000 0.000 0.000 0.000 0.000 0.000 0.000 0.000 0.000 0.000 0.000 0.000 0.000 0.000 0.000 0.000 0.000 0.000 0.000 0.000 0.000 0.001 0.001 0.001 0.001 0.005 0.005 0.005 0.005 0.008 0.008 0.008 0.008 0.011 0.011 0.011 0.011 0.007 0.007 0.007 0.007 0.005 0.005 0.005 0.005 0.002 0.002 0.002 0.002 0.000 0.000 0.000 0.000 0.000 0.000 0.000 0.000 0.000 0.000 0.000 0.000 0.008 0.008 0.008 0.008 0.008 0.008 0.008 0.008 0.008 0.008 0.008 0.008 0.002 0.002 0.002 0.002 0.002 0.002 0.002 0.002 0.018 0.018 0.018 0.018 0.018 0.018 0.018 0.018 0.012 0.012 0.012 0.012 0.012 0.012 0.012 0.012 0.005 0.005 0.005 0.005 0.005 0.005 0.005 0.005 
0.000 0.000 0.000 0.000 0.000 0.000 0.000 0.000 0.003 0.003 0.003 0.003 0.003 0.003 0.003 0.003 0.003 0.003 0.003 0.003 0.003 0.003 0.003 0.003 0.001 0.001 0.001 0.001 0.001 0.001 0.001 0.001 0.003 0.003 0.003 0.003 0.003 0.003 0.003 0.003 0.007 0.007 0.007 0.007 0.012 0.012 0.012 0.012 0.044 0.044 0.044 0.044 0.069 0.069 0.069 0.069 0.088 0.088 0.088 0.088 0.110 0.110 0.110 0.110 8.372 8.372 8.372 8.372 11.373 11.373 11.373 11.373 0.005 0.005 0.005 0.005 0.000 0.000 0.000 0.000 0.000 0.000 0.000 0.000 0.000 0.000 0.000 0.000 0.000 0.000 0.000 0.000 0.000 0.000 0.000 0.000 0.000 0.001 0.001 0.001 0.004 0.004 0.108 0.108 9.060 9.060 13.315 13.315 9.368 9.368 0.838 0.838 0.838 0.838 0.033 0.033 0.033 0.033 0.091 0.091 0.091 0.091 0.022 0.022 0.022 0.022 0.005 0.005 0.005 0.005 0.002 0.002 0.002 0.002 0.001 0.001 0.001 0.001 0.000 0.000 0.000 0.000 0.000 0.000 0.000 0.000 0.017 0.017 0.017 0.017 0.012 0.012 0.012 0.012 0.012 0.012 0.012 0.012 0.001 0.001 0.001 0.001 0.001 0.001 0.001 0.001 0.009 0.009 0.009 0.009 0.009 0.009 0.009 0.009 0.010 0.010 0.010 0.010 0.010 0.010 0.010 0.010 0.032 0.032 0.032 0.032 0.032 0.032 0.032 0.032 
0.000 0.000 0.000 0.000 0.000 0.000 0.000 0.000 0.003 0.003 0.003 0.003 0.003 0.003 0.003 0.003 0.003 0.003 0.003 0.003 0.003 0.003 0.003 0.003 0.001 0.001 0.001 0.001 0.001 0.001 0.001 0.001 0.003 0.003 0.003 0.003 0.003 0.003 0.003 0.003 0.007 0.007 0.007 0.007 0.012 0.012 0.012 0.012 0.044 0.044 0.044 0.044 0.069 0.069 0.069 0.069 0.088 0.088 0.088 0.088 0.110 0.110 0.110 0.110 8.372 8.372 8.372 8.372 11.373 11.373 11.373 11.373 0.005 0.005 0.005 0.005 0.000 0.000 0.000 0.000 0.000 0.000 0.000 0.000 0.000 0.000 0.000 0.000 0.000 0.000 0.000 0.000 0.000 0.000 0.000 0.000 0.000 0.001 0.001 0.001 0.004 0.004 0.108 0.108 9.060 9.060 13.315 13.315 9.368 9.368 0.838 0.838 0.838 0.838 0.033 0.033 0.033 0.033 0.091 0.091 0.091 0.091 0.022 0.022 0.022 0.022 0.005 0.005 0.005 0.005 0.002 0.002 0.002 0.002 0.001 0.001 0.001 0.001 0.000 0.000 0.000 0.000 0.000 0.000 0.000 0.000 0.017 0.017 0.017 0.017 0.012 0.012 0.012 0.012 0.012 0.012 0.012 0.012 0.001 0.001 0.001 0.001 0.001 0.001 0.001 0.001 0.009 0.009 0.009 0.009 0.009 0.009 0.009 0.009 0.010 0.010 0.010 0.010 0.010 0.010 0.010 0.010 0.032 0.032 0.032 0.032 0.032 0.032 0.032 0.032 
0.000 0.000 0.000 0.000 0.000 0.000 0.000 0.000 0.003 0.003 0.003 0.003 0.003 0.003 0.003 0.003 0.003 0.003 0.003 0.003 0.003 0.003 0.003 0.003 0.001 0.001 0.001 0.001 0.001 0.001 0.001 0.001 0.003 0.003 0.003 0.003 0.003 0.003 0.003 0.003 0.007 0.007 0.007 0.007 0.012 0.012 0.012 0.012 0.044 0.044 0.044 0.044 0.069 0.069 0.069 0.069 0.088 0.088 0.088 0.088 0.110 0.110 0.110 0.110 8.372 8.372 8.372 8.372 11.373 11.373 11.373 11.373 0.005 0.005 0.005 0.005 0.000 0.000 0.000 0.000 0.000 0.000 0.000 0.000 0.000 0.000 0.000 0.000 0.000 0.000 0.000 0.000 0.000 0.000 0.000 0.000 0.000 0.001 0.001 0.001 0.004 0.004 0.108 0.108 9.060 9.060 13.315 13.315 9.368 9.368 0.838 0.838 0.838 0.838 0.033 0.033 0.033 0.033 0.091 0.091 0.091 0.091 0.022 0.022 0.022 0.022 0.005 0.005 0.005 0.005 0.002 0.002 0.002 0.002 0.001 0.001 0.001 0.001 0.000 0.000 0.000 0.000 0.000 0.000 0.000 0.000 0.017 0.017 0.017 0.017 0.012 0.012 0.012 0.012 0.012 0.012 0.012 0.012 0.001 0.001 0.001 0.001 0.001 0.001 0.001 0.001 0.009 0.009 0.009 0.009 0.009 0.009 0.009 0.009 0.010 0.010 0.010 0.010 0.010 0.010 0.010 0.010 0.032 0.032 0.032 0.032 0.032 0.032 0.032 0.032 
0.000 0.000 0.000 0.000 0.000 0.000 0.000 0.000 0.003 0.003 0.003 0.003 0.003 0.003 0.003 0.003 0.003 0.003 0.003 0.003 0.003 0.003 0.003 0.003 0.001 0.001 0.001 0.001 0.001 0.001 0.001 0.001 0.003 0.003 0.003 0.003 0.003 0.003 0.003 0.003 0.007 0.007 0.007 0.007 0.012 0.012 0.012 0.012 0.044 0.044 0.044 0.044 0.069 0.069 0.069 0.069 0.088 0.088 0.088 0.088 0.110 0.110 0.110 0.110 8.372 8.372 8.372 8.372 11.373 11.373 11.373 11.373 0.005 0.005 0.005 0.005 0.000 0.000 0.000 0.000 0.000 0.000 0.000 0.000 0.000 0.000 0.000 0.000 0.000 0.000 0.000 0.000 0.000 0.000 0.000 0.000 0.000 0.001 0.001 0.001 0.004 0.004 0.108 0.108 9.060 9.060 13.315 13.315 9.368 9.368 0.838 0.838 0.838 0.838 0.033 0.033 0.033 0.033 0.091 0.091 0.091 0.091 0.022 0.022 0.022 0.022 0.005 0.005 0.005 0.005 0.002 0.002 0.002 0.002 0.001 0.001 0.001 0.001 0.000 0.000 0.000 0.000 0.000 0.000 0.000 0.000 0.017 0.017 0.017 0.017 0.012 0.012 0.012 0.012 0.012 0.012 0.012 0.012 0.001 0.001 0.001 0.001 0.001 0.001 0.001 0.001 0.009 0.009 0.009 0.009 0.009 0.009 0.009 0.009 0.010 0.010 0.010 0.010 0.010 0.010 0.010 0.010 0.032 0.032 0.032 0.032 0.032 0.032 0.032 0.032 
0.000 0.000 0.000 0.000 0.000 0.000 0.000 0.000 0.003 0.003 0.003 0.003 0.003 0.003 0.003 0.003 0.003 0.003 0.003 0.003 0.003 0.003 0.003 0.003 0.001 0.001 0.001 0.001 0.001 0.001 0.001 0.001 0.003 0.003 0.003 0.003 0.003 0.003 0.003 0.003 0.007 0.007 0.007 0.007 0.012 0.012 0.012 0.012 0.044 0.044 0.044 0.044 0.069 0.069 0.069 0.069 0.088 0.088 0.088 0.088 0.110 0.110 0.110 0.110 8.372 8.372 8.372 8.372 11.373 11.373 11.373 11.373 0.005 0.005 0.005 0.005 0.000 0.000 0.000 0.000 0.000 0.000 0.000 0.000 0.000 0.000 0.000 0.000 0.000 0.000 0.000 0.000 0.000 0.000 0.000 0.000 0.000 0.001 0.001 0.001 0.004 0.004 0.108 0.108 9.060 9.060 13.315 13.315 9.368 9.368 0.838 0.838 0.838 0.838 0.033 0.033 0.033 0.033 0.091 0.091 0.091 0.091 0.022 0.022 0.022 0.022 0.005 0.005 0.005 0.005 0.002 0.002 0.002 0.002 0.001 0.001 0.001 0.001 0.000 0.000 0.000 0.000 0.000 0.000 0.000 0.000 0.017 0.017 0.017 0.017 0.012 0.012 0.012 0.012 0.012 0.012 0.012 0.012 0.001 0.001 0.001 0.001 0.001 0.001 0.001 0.001 0.009 0.009 0.009 0.009 0.009 0.009 0.009 0.009 0.010 0.010 0.010 0.010 0.010 0.010 0.010 0.010 0.032 0.032 0.032 0.032 0.032 0.032 0.032 0.032 
0.000 0.000 0.000 0.000 0.000 0.000 0.000 0.000 0.003 0.003 0.003 0.003 0.003 0.003 0.003 0.003 0.003 0.003 0.003 0.003 0.003 0.003 0.003 0.003 0.001 0.001 0.001 0.001 0.001 0.001 0.001 0.001 0.003 0.003 0.003 0.003 0.003 0.003 0.003 0.003 0.007 0.007 0.007 0.007 0.012 0.012 0.012 0.012 0.044 0.044 0.044 0.044 0.069 0.069 0.069 0.069 0.088 0.088 0.088 0.088 0.110 0.110 0.110 0.110 8.372 8.372 8.372 8.372 11.373 11.373 11.373 11.373 0.005 0.005 0.005 0.005 0.000 0.000 0.000 0.000 0.000 0.000 0.000 0.000 0.000 0.000 0.000 0.000 0.000 0.000 0.000 0.000 0.000 0.000 0.000 0.000 0.000 0.001 0.001 0.001 0.004 0.004 0.108 0.108 9.060 9.060 13.315 13.315 9.368 9.368 0.838 0.838 0.838 0.838 0.033 0.033 0.033 0.033 0.091 0.091 0.091 0.091 0.022 0.022 0.022 0.022 0.005 0.005 0.005 0.005 0.002 0.002 0.002 0.002 0.001 0.001 0.001 0.001 0.000 0.000 0.000 0.000 0.000 0.000 0.000 0.000 0.017 0.017 0.017 0.017 0.012 0.012 0.012 0.012 0.012 0.012 0.012 0.012 0.001 0.001 0.001 0.001 0.001 0.001 0.001 0.001 0.009 0.009 0.009 0.009 0.009 0.009 0.009 0.009 0.010 0.010 0.010 0.010 0.010 0.010 0.010 0.010 0.032 0.032 0.032 0.032 0.032 0.032 0.032 0.032 
0.000 0.000 0.000 0.000 0.000 0.000 0.000 0.000 0.003 0.003 0.003 0.003 0.003 0.003 0.003 0.003 0.003 0.003 0.003 0.003 0.003 0.003 0.003 0.003 0.001 0.001 0.001 0.001 0.001 0.001 0.001 0.001 0.003 0.003 0.003 0.003 0.003 0.003 0.003 0.003 0.007 0.007 0.007 0.007 0.012 0.012 0.012 0.012 0.044 0.044 0.044 0.044 0.069 0.069 0.069 0.069 0.088 0.088 0.088 0.088 0.110 0.110 0.110 0.110 8.372 8.372 8.372 8.372 11.373 11.373 11.373 11.373 0.005 0.005 0.005 0.005 0.000 0.000 0.000 0.000 0.000 0.000 0.000 0.000 0.000 0.000 0.000 0.000 0.000 0.000 0.000 0.000 0.000 0.000 0.000 0.000 0.000 0.001 0.001 0.001 0.004 0.004 0.108 0.108 9.060 9.060 13.315 13.315 9.368 9.368 0.838 0.838 0.838 0.838 0.033 0.033 0.033 0.033 0.091 0.091 0.091 0.091 0.022 0.022 0.022 0.022 0.005 0.005 0.005 0.005 0.002 0.002 0.002 0.002 0.001 0.001 0.001 0.001 0.000 0.000 0.000 0.000 0.000 0.000 0.000 0.000 0.017 0.017 0.017 0.017 0.012 0.012 0.012 0.012 0.012 0.012 0.012 0.012 0.001 0.001 0.001 0.001 0.001 0.001 0.001 0.001 0.009 0.009 0.009 0.009 0.009 0.009 0.009 0.009 0.010 0.010 0.010 0.010 0.010 0.010 0.010 0.010 0.032 0.032 0.032 0.032 0.032 0.032 0.032 0.032 
0.000 0.000 0.000 0.000 0.000 0.000 0.000 0.000 0.003 0.003 0.003 0.003 0.003 0.003 0.003 0.003 0.003 0.003 0.003 0.003 0.003 0.003 0.003 0.003 0.001 0.001 0.001 0.001 0.001 0.001 0.001 0.001 0.003 0.003 0.003 0.003 0.003 0.003 0.003 0.003 0.007 0.007 0.007 0.007 0.012 0.012 0.012 0.012 0.044 0.044 0.044 0.044 0.069 0.069 0.069 0.069 0.088 0.088 0.088 0.088 0.110 0.110 0.110 0.110 8.372 8.372 8.372 8.372 11.373 11.373 11.373 11.373 0.005 0.005 0.005 0.005 0.000 0.000 0.000 0.000 0.000 0.000 0.000 0.000 0.000 0.000 0.000 0.000 0.000 0.000 0.000 0.000 0.000 0.000 0.000 0.000 0.000 0.001 0.001 0.001 0.004 0.004 0.108 0.108 9.060 9.060 13.315 13.315 9.368 9.368 0.838 0.838 0.838 0.838 0.033 0.033 0.033 0.033 0.091 0.091 0.091 0.091 0.022 0.022 0.022 0.022 0.005 0.005 0.005 0.005 0.002 0.002 0.002 0.002 0.001 0.001 0.001 0.001 0.000 0.000 0.000 0.000 0.000 0.000 0.000 0.000 0.017 0.017 0.017 0.017 0.012 0.012 0.012 0.012 0.012 0.012 0.012 0.012 0.001 0.001 0.001 0.001 0.001 0.001 0.001 0.001 0.009 0.009 0.009 0.009 0.009 0.009 0.009 0.009 0.010 0.010 0.010 0.010 0.010 0.010 0.010 0.010 0.032 0.032 0.032 0.032 0.032 0.032 0.032 0.032 
0.002 0.002 0.002 0.002 0.002 0.002 0.002 0.002 0.009 0.009 0.009 0.009 0.009 0.009 0.009 0.009 20.981 20.981 20.981 20.981 20.981 20.981 20.981 20.981 0.040 0.040 0.040 0.040 0.040 0.040 0.040 0.040 0.000 0.000 0.000 0.000 0.000 0.000 0.000 0.000 0.013 0.013 0.013 0.013 0.017 0.017 0.017 0.017 0.012 0.012 0.012 0.012 0.006 0.006 0.006 0.006 0.003 0.003 0.003 0.003 0.005 0.005 0.005 0.005 0.002 0.002 0.002 0.002 0.001 0.001 0.001 0.001 0.002 0.002 0.002 0.002 0.005 0.005 0.005 0.005 0.005 0.005 1.121 1.121 6.502 6.502 8.970 8.970 4.194 4.194 0.734 0.110 0.081 0.066 0.055 0.045 0.027 0.046 0.057 0.093 5.394 5.394 11.992 11.992 16.294 16.294 21.599 21.599 28.066 28.066 30.425 30.425 30.425 30.425 11.817 11.817 11.817 11.817 0.002 0.002 0.002 0.002 0.000 0.000 0.000 0.000 0.021 0.021 0.021 0.021 3.723 3.723 3.723 3.723 0.057 0.057 0.057 0.057 0.008 0.008 0.008 0.008 0.004 0.004 0.004 0.004 0.005 0.005 0.005 0.005 0.005 0.005 0.005 0.005 0.005 0.005 0.005 0.005 0.010 0.010 0.010 0.010 0.010 0.010 0.010 0.010 0.006 0.006 0.006 0.006 0.006 0.006 0.006 0.006 0.004 0.004 0.004 0.004 0.004 0.004 0.004 0.004 0.114 0.114 0.114 0.114 0.114 0.114 0.114 0.114 
0.002 0.002 0.002 0.002 0.002 0.002 0.002 0.002 0.009 0.009 0.009 0.009 0.009 0.009 0.009 0.009 20.981 20.981 20.981 20.981 20.981 20.981 20.981 20.981 0.040 0.040 0.040 0.040 0.040 0.040 0.040 0.040 0.000 0.000 0.000 0.000 0.000 0.000 0.000 0.000 0.013 0.013 0.013 0.013 0.017 0.017 0.017 0.017 0.012 0.012 0.012 0.012 0.006 0.006 0.006 0.006 0.003 0.003 0.003 0.003 0.005 0.005 0.005 0.005 0.002 0.002 0.002 0.002 0.001 0.001 0.001 0.001 0.002 0.002 0.002 0.002 0.005 0.005 0.005 0.005 0.005 0.005 1.121 1.121 6.502 6.502 8.970 8.970 4.194 4.194 0.734 0.110 0.081 0.066 0.055 0.045 0.027 0.046 0.057 0.093 5.394 5.394 11.992 11.992 16.294 16.294 21.599 21.599 28.066 28.066 30.425 30.425 30.425 30.425 11.817 11.817 11.817 11.817 0.002 0.002 0.002 0.002 0.000 0.000 0.000 0.000 0.021 0.021 0.021 0.021 3.723 3.723 3.723 3.723 0.057 0.057 0.057 0.057 0.008 0.008 0.008 0.008 0.004 0.004 0.004 0.004 0.005 0.005 0.005 0.005 0.005 0.005 0.005 0.005 0.005 0.005 0.005 0.005 0.010 0.010 0.010 0.010 0.010 0.010 0.010 0.010 0.006 0.006 0.006 0.006 0.006 0.006 0.006 0.006 0.004 0.004 0.004 0.004 0.004 0.004 0.004 0.004 0.114 0.114 0.114 0.114 0.114 0.114 0.114 0.114 
0.002 0.002 0.002 0.002 0.002 0.002 0.002 0.002 0.009 0.009 0.009 0.009 0.009 0.009 0.009 0.009 20.981 20.981 20.981 20.981 20.981 20.981 20.981 20.981 0.040 0.040 0.040 0.040 0.040 0.040 0.040 0.040 0.000 0.000 0.000 0.000 0.000 0.000 0.000 0.000 0.013 0.013 0.013 0.013 0.017 0.017 0.017 0.017 0.012 0.012 0.012 0.012 0.006 0.006 0.006 0.006 0.003 0.003 0.003 0.003 0.005 0.005 0.005 0.005 0.002 0.002 0.002 0.002 0.001 0.001 0.001 0.001 0.002 0.002 0.002 0.002 0.005 0.005 0.005 0.005 0.005 0.005 1.121 1.121 6.502 6.502 8.970 8.970 4.194 4.194 0.734 0.110 0.081 0.066 0.055 0.045 0.027 0.046 0.057 0.093 5.394 5.394 11.992 11.992 16.294 16.294 21.599 21.599 28.066 28.066 30.425 30.425 30.425 30.425 11.817 11.817 11.817 11.817 0.002 0.002 0.002 0.002 0.000 0.000 0.000 0.000 0.021 0.021 0.021 0.021 3.723 3.723 3.723 3.723 0.057 0.057 0.057 0.057 0.008 0.008 0.008 0.008 0.004 0.004 0.004 0.004 0.005 0.005 0.005 0.005 0.005 0.005 0.005 0.005 0.005 0.005 0.005 0.005 0.010 0.010 0.010 0.010 0.010 0.010 0.010 0.010 0.006 0.006 0.006 0.006 0.006 0.006 0.006 0.006 0.004 0.004 0.004 0.004 0.004 0.004 0.004 0.004 0.114 0.114 0.114 0.114 0.114 0.114 0.114 0.114 
0.002 0.002 0.002 0.002 0.002 0.002 0.002 0.002 0.009 0.009 0.009 0.009 0.009 0.009 0.009 0.009 20.981 20.981 20.981 20.981 20.981 20.981 20.981 20.981 0.040 0.040 0.040 0.040 0.040 0.040 0.040 0.040 0.000 0.000 0.000 0.000 0.000 0.000 0.000 0.000 0.013 0.013 0.013 0.013 0.017 0.017 0.017 0.017 0.012 0.012 0.012 0.012 0.006 0.006 0.006 0.006 0.003 0.003 0.003 0.003 0.005 0.005 0.005 0.005 0.002 0.002 0.002 0.002 0.001 0.001 0.001 0.001 0.002 0.002 0.002 0.002 0.005 0.005 0.005 0.005 0.005 0.005 1.121 1.121 6.502 6.502 8.970 8.970 4.194 4.194 0.734 0.110 0.081 0.066 0.055 0.045 0.027 0.046 0.057 0.093 5.394 5.394 11.992 11.992 16.294 16.294 21.599 21.599 28.066 28.066 30.425 30.425 30.425 30.425 11.817 11.817 11.817 11.817 0.002 0.002 0.002 0.002 0.000 0.000 0.000 0.000 0.021 0.021 0.021 0.021 3.723 3.723 3.723 3.723 0.057 0.057 0.057 0.057 0.008 0.008 0.008 0.008 0.004 0.004 0.004 0.004 0.005 0.005 0.005 0.005 0.005 0.005 0.005 0.005 0.005 0.005 0.005 0.005 0.010 0.010 0.010 0.010 0.010 0.010 0.010 0.010 0.006 0.006 0.006 0.006 0.006 0.006 0.006 0.006 0.004 0.004 0.004 0.004 0.004 0.004 0.004 0.004 0.114 0.114 0.114 0.114 0.114 0.114 0.114 0.114 
0.002 0.002 0.002 0.002 0.002 0.002 0.002 0.002 0.009 0.009 0.009 0.009 0.009 0.009 0.009 0.009 20.981 20.981 20.981 20.981 20.981 20.981 20.981 20.981 0.040 0.040 0.040 0.040 0.040 0.040 0.040 0.040 0.000 0.000 0.000 0.000 0.000 0.000 0.000 0.000 0.013 0.013 0.013 0.013 0.017 0.017 0.017 0.017 0.012 0.012 0.012 0.012 0.006 0.006 0.006 0.006 0.003 0.003 0.003 0.003 0.005 0.005 0.005 0.005 0.002 0.002 0.002 0.002 0.001 0.001 0.001 0.001 0.002 0.002 0.002 0.002 0.005 0.005 0.005 0.005 0.005 0.005 1.121 1.121 6.502 6.502 8.970 8.970 4.194 4.194 0.734 0.110 0.081 0.066 0.055 0.045 0.027 0.046 0.057 0.093 5.394 5.394 11.992 11.992 16.294 16.294 21.599 21.599 28.066 28.066 30.425 30.425 30.425 30.425 11.817 11.817 11.817 11.817 0.002 0.002 0.002 0.002 0.000 0.000 0.000 0.000 0.021 0.021 0.021 0.021 3.723 3.723 3.723 3.723 0.057 0.057 0.057 0.057 0.008 0.008 0.008 0.008 0.004 0.004 0.004 0.004 0.005 0.005 0.005 0.005 0.005 0.005 0.005 0.005 0.005 0.005 0.005 0.005 0.010 0.010 0.010 0.010 0.010 0.010 0.010 0.010 0.006 0.006 0.006 0.006 0.006 0.006 0.006 0.006 0.004 0.004 0.004 0.004 0.004 0.004 0.004 0.004 0.114 0.114 0.114 0.114 0.114 0.114 0.114 0.114 
0.002 0.002 0.002 0.002 0.002 0.002 0.002 0.002 0.009 0.009 0.009 0.009 0.009 0.009 0.009 0.009 20.981 20.981 20.981 20.981 20.981 20.981 20.981 20.981 0.040 0.040 0.040 0.040 0.040 0.040 0.040 0.040 0.000 0.000 0.000 0.000 0.000 0.000 0.000 0.000 0.013 0.013 0.013 0.013 0.017 0.017 0.017 0.017 0.012 0.012 0.012 0.012 0.006 0.006 0.006 0.006 0.003 0.003 0.003 0.003 0.005 0.005 0.005 0.005 0.002 0.002 0.002 0.002 0.001 0.001 0.001 0.001 0.002 0.002 0.002 0.002 0.005 0.005 0.005 0.005 0.005 0.005 1.121 1.121 6.502 6.502 8.970 8.970 4.194 4.194 0.734 0.110 0.081 0.066 0.055 0.045 0.027 0.046 0.057 0.093 5.394 5.394 11.992 11.992 16.294 16.294 21.599 21.599 28.066 28.066 30.425 30.425 30.425 30.425 11.817 11.817 11.817 11.817 0.002 0.002 0.002 0.002 0.000 0.000 0.000 0.000 0.021 0.021 0.021 0.021 3.723 3.723 3.723 3.723 0.057 0.057 0.057 0.057 0.008 0.008 0.008 0.008 0.004 0.004 0.004 0.004 0.005 0.005 0.005 0.005 0.005 0.005 0.005 0.005 0.005 0.005 0.005 0.005 0.010 0.010 0.010 0.010 0.010 0.010 0.010 0.010 0.006 0.006 0.006 0.006 0.006 0.006 0.006 0.006 0.004 0.004 0.004 0.004 0.004 0.004 0.004 0.004 0.114 0.114 0.114 0.114 0.114 0.114 0.114 0.114 
0.002 0.002 0.002 0.002 0.002 0.002 0.002 0.002 0.009 0.009 0.009 0.009 0.009 0.009 0.009 0.009 20.981 20.981 20.981 20.981 20.981 20.981 20.981 20.981 0.040 0.040 0.040 0.040 0.040 0.040 0.040 0.040 0.000 0.000 0.000 0.000 0.000 0.000 0.000 0.000 0.013 0.013 0.013 0.013 0.017 0.017 0.017 0.017 0.012 0.012 0.012 0.012 0.006 0.006 0.006 0.006 0.003 0.003 0.003 0.003 0.005 0.005 0.005 0.005 0.002 0.002 0.002 0.002 0.001 0.001 0.001 0.001 0.002 0.002 0.002 0.002 0.005 0.005 0.005 0.005 0.005 0.005 1.121 1.121 6.502 6.502 8.970 8.970 4.194 4.194 0.734 0.110 0.081 0.066 0.055 0.045 0.027 0.046 0.057 0.093 5.394 5.394 11.992 11.992 16.294 16.294 21.599 21.599 28.066 28.066 30.425 30.425 30.425 30.425 11.817 11.817 11.817 11.817 0.002 0.002 0.002 0.002 0.000 0.000 0.000 0.000 0.021 0.021 0.021 0.021 3.723 3.723 3.723 3.723 0.057 0.057 0.057 0.057 0.008 0.008 0.008 0.008 0.004 0.004 0.004 0.004 0.005 0.005 0.005 0.005 0.005 0.005 0.005 0.005 0.005 0.005 0.005 0.005 0.010 0.010 0.010 0.010 0.010 0.010 0.010 0.010 0.006 0.006 0.006 0.006 0.006 0.006 0.006 0.006 0.004 0.004 0.004 0.004 0.004 0.004 0.004 0.004 0.114 0.114 0.114 0.114 0.114 0.114 0.114 0.114 
0.002 0.002 0.002 0.002 0.002 0.002 0.002 0.002 0.009 0.009 0.009 0.009 0.009 0.009 0.009 0.009 20.981 20.981 20.981 20.981 20.981 20.981 20.981 20.981 0.040 0.040 0.040 0.040 0.040 0.040 0.040 0.040 0.000 0.000 0.000 0.000 0.000 0.000 0.000 0.000 0.013 0.013 0.013 0.013 0.017 0.017 0.017 0.017 0.012 0.012 0.012 0.012 0.006 0.006 0.006 0.006 0.003 0.003 0.003 0.003 0.005 0.005 0.005 0.005 0.002 0.002 0.002 0.002 0.001 0.001 0.001 0.001 0.002 0.002 0.002 0.002 0.005 0.005 0.005 0.005 0.005 0.005 1.121 1.121 6.502 6.502 8.970 8.970 4.194 4.194 0.734 0.110 0.081 0.066 0.055 0.045 0.027 0.046 0.057 0.093 5.394 5.394 11.992 11.992 16.294 16.294 21.599 21.599 28.066 28.066 30.425 30.425 30.425 30.425 11.817 11.817 11.817 11.817 0.002 0.002 0.002 0.002 0.000 0.000 0.000 0.000 0.021 0.021 0.021 0.021 3.723 3.723 3.723 3.723 0.057 0.057 0.057 0.057 0.008 0.008 0.008 0.008 0.004 0.004 0.004 0.004 0.005 0.005 0.005 0.005 0.005 0.005 0.005 0.005 0.005 0.005 0.005 0.005 0.010 0.010 0.010 0.010 0.010 0.010 0.010 0.010 0.006 0.006 0.006 0.006 0.006 0.006 0.006 0.006 0.004 0.004 0.004 0.004 0.004 0.004 0.004 0.004 0.114 0.114 0.114 0.114 0.114 0.114 0.114 0.114 
2.337 2.337 2.337 2.337 2.337 2.337 2.337 2.337 17.535 17.535 17.535 17.535 17.535 17.535 17.535 17.535 26.629 26.629 26.629 26.629 26.629 26.629 26.629 26.629 1.407 1.407 1.407 1.407 1.407 1.407 1.407 1.407 0.001 0.001 0.001 0.001 0.001 0.001 0.001 0.001 0.024 0.024 0.024 0.024 0.003 0.003 0.003 0.003 0.000 0.000 0.000 0.000 0.000 0.000 0.000 0.000 0.001 0.001 0.001 0.001 0.002 0.002 0.002 0.002 0.000 0.000 0.000 0.000 0.000 0.000 0.000 0.000 0.001 0.001 0.001 0.001 0.023 0.023 0.023 0.023 4.020 4.020 4.089 4.089 1.528 1.528 0.119 0.119 0.020 0.020 0.016 0.013 0.005 0.003 0.002 0.001 0.000 0.000 0.001 0.001 0.003 0.003 0.007 0.007 0.012 0.012 4.685 4.685 13.985 13.985 22.823 22.823 22.823 22.823 9.671 9.671 9.671 9.671 0.000 0.000 0.000 0.000 0.000 0.000 0.000 0.000 0.002 0.002 0.002 0.002 0.007 0.007 0.007 0.007 0.005 0.005 0.005 0.005 4.167 4.167 4.167 4.167 27.226 27.226 27.226 27.226 24.273 24.273 24.273 24.273 0.012 0.012 0.012 0.012 0.012 0.012 0.012 0.012 0.010 0.010 0.010 0.010 0.010 0.010 0.010 0.010 0.010 0.010 0.010 0.010 0.010 0.010 0.010 0.010 0.007 0.007 0.007 0.007 0.007 0.007 0.007 0.007 0.016 0.016 0.016 0.016 0.016 0.016 0.016 0.016 
2.337 2.337 2.337 2.337 2.337 2.337 2.337 2.337 17.535 17.535 17.535 17.535 17.535 17.535 17.535 17.535 26.629 26.629 26.629 26.629 26.629 26.629 26.629 26.629 1.407 1.407 1.407 1.407 1.407 1.407 1.407 1.407 0.001 0.001 0.001 0.001 0.001 0.001 0.001 0.001 0.024 0.024 0.024 0.024 0.003 0.003 0.003 0.003 0.000 0.000 0.000 0.000 0.000 0.000 0.000 0.000 0.001 0.001 0.001 0.001 0.002 0.002 0.002 0.002 0.000 0.000 0.000 0.000 0.000 0.000 0.000 0.000 0.001 0.001 0.001 0.001 0.023 0.023 0.023 0.023 4.020 4.020 4.089 4.089 1.528 1.528 0.119 0.119 0.020 0.020 0.016 0.013 0.005 0.003 0.002 0.001 0.000 0.000 0.001 0.001 0.003 0.003 0.007 0.007 0.012 0.012 4.685 4.685 13.985 13.985 22.823 22.823 22.823 22.823 9.671 9.671 9.671 9.671 0.000 0.000 0.000 0.000 0.000 0.000 0.000 0.000 0.002 0.002 0.002 0.002 0.007 0.007 0.007 0.007 0.005 0.005 0.005 0.005 4.167 4.167 4.167 4.167 27.226 27.226 27.226 27.226 24.273 24.273 24.273 24.273 0.012 0.012 0.012 0.012 0.012 0.012 0.012 0.012 0.010 0.010 0.010 0.010 0.010 0.010 0.010 0.010 0.010 0.010 0.010 0.010 0.010 0.010 0.010 0.010 0.007 0.007 0.007 0.007 0.007 0.007 0.007 0.007 0.016 0.016 0.016 0.016 0.016 0.016 0.016 0.016 
2.337 2.337 2.337 2.337 2.337 2.337 2.337 2.337 17.535 17.535 17.535 17.535 17.535 17.535 17.535 17.535 26.629 26.629 26.629 26.629 26.629 26.629 26.629 26.629 1.407 1.407 1.407 1.407 1.407 1.407 1.407 1.407 0.001 0.001 0.001 0.001 0.001 0.001 0.001 0.001 0.024 0.024 0.024 0.024 0.003 0.003 0.003 0.003 0.000 0.000 0.000 0.000 0.000 0.000 0.000 0.000 0.001 0.001 0.001 0.001 0.002 0.002 0.002 0.002 0.000 0.000 0.000 0.000 0.000 0.000 0.000 0.000 0.001 0.001 0.001 0.001 0.023 0.023 0.023 0.023 4.020 4.020 4.089 4.089 1.528 1.528 0.119 0.119 0.020 0.020 0.016 0.013 0.005 0.003 0.002 0.001 0.000 0.000 0.001 0.001 0.003 0.003 0.007 0.007 0.012 0.012 4.685 4.685 13.985 13.985 22.823 22.823 22.823 22.823 9.671 9.671 9.671 9.671 0.000 0.000 0.000 0.000 0.000 0.000 0.000 0.000 0.002 0.002 0.002 0.002 0.007 0.007 0.007 0.007 0.005 0.005 0.005 0.005 4.167 4.167 4.167 4.167 27.226 27.226 27.226 27.226 24.273 24.273 24.273 24.273 0.012 0.012 0.012 0.012 0.012 0.012 0.012 0.012 0.010 0.010 0.010 0.010 0.010 0.010 0.010 0.010 0.010 0.010 0.010 0.010 0.010 0.010 0.010 0.010 0.007 0.007 0.007 0.007 0.007 0.007 0.007 0.007 0.016 0.016 0.016 0.016 0.016 0.016 0.016 0.016 
2.337 2.337 2.337 2.337 2.337 2.337 2.337 2.337 17.535 17.535 17.535 17.535 17.535 17.535 17.535 17.535 26.629 26.629 26.629 26.629 26.629 26.629 26.629 26.629 1.407 1.407 1.407 1.407 1.407 1.407 1.407 1.407 0.001 0.001 0.001 0.001 0.001 0.001 0.001 0.001 0.024 0.024 0.024 0.024 0.003 0.003 0.003 0.003 0.000 0.000 0.000 0.000 0.000 0.000 0.000 0.000 0.001 0.001 0.001 0.001 0.002 0.002 0.002 0.002 0.000 0.000 0.000 0.000 0.000 0.000 0.000 0.000 0.001 0.001 0.001 0.001 0.023 0.023 0.023 0.023 4.020 4.020 4.089 4.089 1.528 1.528 0.119 0.119 0.020 0.020 0.016 0.013 0.005 0.003 0.002 0.001 0.000 0.000 0.001 0.001 0.003 0.003 0.007 0.007 0.012 0.012 4.685 4.685 13.985 13.985 22.823 22.823 22.823 22.823 9.671 9.671 9.671 9.671 0.000 0.000 0.000 0.000 0.000 0.000 0.000 0.000 0.002 0.002 0.002 0.002 0.007 0.007 0.007 0.007 0.005 0.005 0.005 0.005 4.167 4.167 4.167 4.167 27.226 27.226 27.226 27.226 24.273 24.273 24.273 24.273 0.012 0.012 0.012 0.012 0.012 0.012 0.012 0.012 0.010 0.010 0.010 0.010 0.010 0.010 0.010 0.010 0.010 0.010 0.010 0.010 0.010 0.010 0.010 0.010 0.007 0.007 0.007 0.007 0.007 0.007 0.007 0.007 0.016 0.016 0.016 0.016 0.016 0.016 0.016 0.016 
2.337 2.337 2.337 2.337 2.337 2.337 2.337 2.337 17.535 17.535 17.535 17.535 17.535 17.535 17.535 17.535 26.629 26.629 26.629 26.629 26.629 26.629 26.629 26.629 1.407 1.407 1.407 1.407 1.407 1.407 1.407 1.407 0.001 0.001 0.001 0.001 0.001 0.001 0.001 0.001 0.024 0.024 0.024 0.024 0.003 0.003 0.003 0.003 0.000 0.000 0.000 0.000 0.000 0.000 0.000 0.000 0.001 0.001 0.001 0.001 0.002 0.002 0.002 0.002 0.000 0.000 0.000 0.000 0.000 0.000 0.000 0.000 0.001 0.001 0.001 0.001 0.023 0.023 0.023 0.023 4.020 4.020 4.089 4.089 1.528 1.528 0.119 0.119 0.020 0.020 0.016 0.013 0.005 0.003 0.002 0.001 0.000 0.000 0.001 0.001 0.003 0.003 0.007 0.007 0.012 0.012 4.685 4.685 13.985 13.985 22.823 22.823 22.823 22.823 9.671 9.671 9.671 9.671 0.000 0.000 0.000 0.000 0.000 0.000 0.000 0.000 0.002 0.002 0.002 0.002 0.007 0.007 0.007 0.007 0.005 0.005 0.005 0.005 4.167 4.167 4.167 4.167 27.226 27.226 27.226 27.226 24.273 24.273 24.273 24.273 0.012 0.012 0.012 0.012 0.012 0.012 0.012 0.012 0.010 0.010 0.010 0.010 0.010 0.010 0.010 0.010 0.010 0.010 0.010 0.010 0.010 0.010 0.010 0.010 0.007 0.007 0.007 0.007 0.007 0.007 0.007 0.007 0.016 0.016 0.016 0.016 0.016 0.016 0.016 0.016 
2.337 2.337 2.337 2.337 2.337 2.337 2.337 2.337 17.535 17.535 17.535 17.535 17.535 17.535 17.535 17.535 26.629 26.629 26.629 26.629 26.629 26.629 26.629 26.629 1.407 1.407 1.407 1.407 1.407 1.407 1.407 1.407 0.001 0.001 0.001 0.001 0.001 0.001 0.001 0.001 0.024 0.024 0.024 0.024 0.003 0.003 0.003 0.003 0.000 0.000 0.000 0.000 0.000 0.000 0.000 0.000 0.001 0.001 0.001 0.001 0.002 0.002 0.002 0.002 0.000 0.000 0.000 0.000 0.000 0.000 0.000 0.000 0.001 0.001 0.001 0.001 0.023 0.023 0.023 0.023 4.020 4.020 4.089 4.089 1.528 1.528 0.119 0.119 0.020 0.020 0.016 0.013 0.005 0.003 0.002 0.001 0.000 0.000 0.001 0.001 0.003 0.003 0.007 0.007 0.012 0.012 4.685 4.685 13.985 13.985 22.823 22.823 22.823 22.823 9.671 9.671 9.671 9.671 0.000 0.000 0.000 0.000 0.000 0.000 0.000 0.000 0.002 0.002 0.002 0.002 0.007 0.007 0.007 0.007 0.005 0.005 0.005 0.005 4.167 4.167 4.167 4.167 27.226 27.226 27.226 27.226 24.273 24.273 24.273 24.273 0.012 0.012 0.012 0.012 0.012 0.012 0.012 0.012 0.010 0.010 0.010 0.010 0.010 0.010 0.010 0.010 0.010 0.010 0.010 0.010 0.010 0.010 0.010 0.010 0.007 0.007 0.007 0.007 0.007 0.007 0.007 0.007 0.016 0.016 0.016 0.016 0.016 0.016 0.016 0.016 
2.337 2.337 2.337 2.337 2.337 2.337 2.337 2.337 17.535 17.535 17.535 17.535 17.535 17.535 17.535 17.535 26.629 26.629 26.629 26.629 26.629 26.629 26.629 26.629 1.407 1.407 1.407 1.407 1.407 1.407 1.407 1.407 0.001 0.001 0.001 0.001 0.001 0.001 0.001 0.001 0.024 0.024 0.024 0.024 0.003 0.003 0.003 0.003 0.000 0.000 0.000 0.000 0.000 0.000 0.000 0.000 0.001 0.001 0.001 0.001 0.002 0.002 0.002 0.002 0.000 0.000 0.000 0.000 0.000 0.000 0.000 0.000 0.001 0.001 0.001 0.001 0.023 0.023 0.023 0.023 4.020 4.020 4.089 4.089 1.528 1.528 0.119 0.119 0.020 0.020 0.016 0.013 0.005 0.003 0.002 0.001 0.000 0.000 0.001 0.001 0.003 0.003 0.007 0.007 0.012 0.012 4.685 4.685 13.985 13.985 22.823 22.823 22.823 22.823 9.671 9.671 9.671 9.671 0.000 0.000 0.000 0.000 0.000 0.000 0.000 0.000 0.002 0.002 0.002 0.002 0.007 0.007 0.007 0.007 0.005 0.005 0.005 0.005 4.167 4.167 4.167 4.167 27.226 27.226 27.226 27.226 24.273 24.273 24.273 24.273 0.012 0.012 0.012 0.012 0.012 0.012 0.012 0.012 0.010 0.010 0.010 0.010 0.010 0.010 0.010 0.010 0.010 0.010 0.010 0.010 0.010 0.010 0.010 0.010 0.007 0.007 0.007 0.007 0.007 0.007 0.007 0.007 0.016 0.016 0.016 0.016 0.016 0.016 0.016 0.016 
2.337 2.337 2.337 2.337 2.337 2.337 2.337 2.337 17.535 17.535 17.535 17.535 17.535 17.535 17.535 17.535 26.629 26.629 26.629 26.629 26.629 26.629 26.629 26.629 1.407 1.407 1.407 1.407 1.407 1.407 1.407 1.407 0.001 0.001 0.001 0.001 0.001 0.001 0.001 0.001 0.024 0.024 0.024 0.024 0.003 0.003 0.003 0.003 0.000 0.000 0.000 0.000 0.000 0.000 0.000 0.000 0.001 0.001 0.001 0.001 0.002 0.002 0.002 0.002 0.000 0.000 0.000 0.000 0.000 0.000 0.000 0.000 0.001 0.001 0.001 0.001 0.023 0.023 0.023 0.023 4.020 4.020 4.089 4.089 1.528 1.528 0.119 0.119 0.020 0.020 0.016 0.013 0.005 0.003 0.002 0.001 0.000 0.000 0.001 0.001 0.003 0.003 0.007 0.007 0.012 0.012 4.685 4.685 13.985 13.985 22.823 22.823 22.823 22.823 9.671 9.671 9.671 9.671 0.000 0.000 0.000 0.000 0.000 0.000 0.000 0.000 0.002 0.002 0.002 0.002 0.007 0.007 0.007 0.007 0.005 0.005 0.005 0.005 4.167 4.167 4.167 4.167 27.226 27.226 27.226 27.226 24.273 24.273 24.273 24.273 0.012 0.012 0.012 0.012 0.012 0.012 0.012 0.012 0.010 0.010 0.010 0.010 0.010 0.010 0.010 0.010 0.010 0.010 0.010 0.010 0.010 0.010 0.010 0.010 0.007 0.007 0.007 0.007 0.007 0.007 0.007 0.007 0.016 0.016 0.016 0.016 0.016 0.016 0.016 0.016 
0.001 0.001 0.001 0.001 0.001 0.001 0.001 0.001 6.518 6.518 6.518 6.518 6.518 6.518 6.518 6.518 4.299 4.299 4.299 4.299 4.299 4.299 4.299 4.299 0.014 0.014 0.014 0.014 0.014 0.014 0.014 0.014 0.000 0.000 0.000 0.000 0.000 0.000 0.000 0.000 0.008 0.008 0.008 0.008 0.000 0.000 0.000 0.000 0.000 0.000 0.000 0.000 0.000 0.000 0.000 0.000 0.000 0.000 0.000 0.000 0.000 0.000 0.000 0.000 0.002 0.002 0.002 0.002 1.484 1.484 1.484 1.484 0.073 0.073 0.073 0.073 0.004 0.004 0.004 0.004 0.005 0.005 0.003 0.003 0.002 0.002 0.001 0.001 0.001 0.001 0.000 0.000 0.000 0.000 0.000 0.000 0.000 0.000 0.000 0.000 0.000 0.000 0.000 0.000 0.000 0.000 0.000 0.000 0.002 0.002 0.006 0.006 0.006 0.006 0.054 0.054 0.054 0.054 0.001 0.001 0.001 0.001 0.000 0.000 0.000 0.000 0.000 0.000 0.000 0.000 0.003 0.003 0.003 0.003 0.000 0.000 0.000 0.000 0.000 0.000 0.000 0.000 0.008 0.008 0.008 0.008 21.139 21.139 21.139 21.139 35.595 35.595 35.595 35.595 35.595 35.595 35.595 35.595 7.696 7.696 7.696 7.696 7.696 7.696 7.696 7.696 0.014 0.014 0.014 0.014 0.014 0.014 0.014 0.014 0.007 0.007 0.007 0.007 0.007 0.007 0.007 0.007 0.005 0.005 0.005 0.005 0.005 0.005 0.005 0.005 
0.001 0.001 0.001 0.001 0.001 0.001 0.001 0.001 6.518 6.518 6.518 6.518 6.518 6.518 6.518 6.518 4.299 4.299 4.299 4.299 4.299 4.299 4.299 4.299 0.014 0.014 0.014 0.014 0.014 0.014 0.014 0.014 0.000 0.000 0.000 0.000 0.000 0.000 0.000 0.000 0.008 0.008 0.008 0.008 0.000 0.000 0.000 0.000 0.000 0.000 0.000 0.000 0.000 0.000 0.000 0.000 0.000 0.000 0.000 0.000 0.000 0.000 0.000 0.000 0.002 0.002 0.002 0.002 1.484 1.484 1.484 1.484 0.073 0.073 0.073 0.073 0.004 0.004 0.004 0.004 0.005 0.005 0.003 0.003 0.002 0.002 0.001 0.001 0.001 0.001 0.000 0.000 0.000 0.000 0.000 0.000 0.000 0.000 0.000 0.000 0.000 0.000 0.000 0.000 0.000 0.000 0.000 0.000 0.002 0.002 0.006 0.006 0.006 0.006 0.054 0.054 0.054 0.054 0.001 0.001 0.001 0.001 0.000 0.000 0.000 0.000 0.000 0.000 0.000 0.000 0.003 0.003 0.003 0.003 0.000 0.000 0.000 0.000 0.000 0.000 0.000 0.000 0.008 0.008 0.008 0.008 21.139 21.139 21.139 21.139 35.595 35.595 35.595 35.595 35.595 35.595 35.595 35.595 7.696 7.696 7.696 7.696 7.696 7.696 7.696 7.696 0.014 0.014 0.014 0.014 0.014 0.014 0.014 0.014 0.007 0.007 0.007 0.007 0.007 0.007 0.007 0.007 0.005 0.005 0.005 0.005 0.005 0.005 0.005 0.005 
0.001 0.001 0.001 0.001 0.001 0.001 0.001 0.001 6.518 6.518 6.518 6.518 6.518 6.518 6.518 6.518 4.299 4.299 4.299 4.299 4.299 4.299 4.299 4.299 0.014 0.014 0.014 0.014 0.014 0.014 0.014 0.014 0.000 0.000 0.000 0.000 0.000 0.000 0.000 0.000 0.008 0.008 0.008 0.008 0.000 0.000 0.000 0.000 0.000 0.000 0.000 0.000 0.000 0.000 0.000 0.000 0.000 0.000 0.000 0.000 0.000 0.000 0.000 0.000 0.002 0.002 0.002 0.002 1.484 1.484 1.484 1.484 0.073 0.073 0.073 0.073 0.004 0.004 0.004 0.004 0.005 0.005 0.003 0.003 0.002 0.002 0.001 0.001 0.001 0.001 0.000 0.000 0.000 0.000 0.000 0.000 0.000 0.000 0.000 0.000 0.000 0.000 0.000 0.000 0.000 0.000 0.000 0.000 0.002 0.002 0.006 0.006 0.006 0.006 0.054 0.054 0.054 0.054 0.001 0.001 0.001 0.001 0.000 0.000 0.000 0.000 0.000 0.000 0.000 0.000 0.003 0.003 0.003 0.003 0.000 0.000 0.000 0.000 0.000 0.000 0.000 0.000 0.008 0.008 0.008 0.008 21.139 21.139 21.139 21.139 35.595 35.595 35.595 35.595 35.595 35.595 35.595 35.595 7.696 7.696 7.696 7.696 7.696 7.696 7.696 7.696 0.014 0.014 0.014 0.014 0.014 0.014 0.014 0.014 0.007 0.007 0.007 0.007 0.007 0.007 0.007 0.007 0.005 0.005 0.005 0.005 0.005 0.005 0.005 0.005 
0.001 0.001 0.001 0.001 0.001 0.001 0.001 0.001 6.518 6.518 6.518 6.518 6.518 6.518 6.518 6.518 4.299 4.299 4.299 4.299 4.299 4.299 4.299 4.299 0.014 0.014 0.014 0.014 0.014 0.014 0.014 0.014 0.000 0.000 0.000 0.000 0.000 0.000 0.000 0.000 0.008 0.008 0.008 0.008 0.000 0.000 0.000 0.000 0.000 0.000 0.000 0.000 0.000 0.000 0.000 0.000 0.000 0.000 0.000 0.000 0.000 0.000 0.000 0.000 0.002 0.002 0.002 0.002 1.484 1.484 1.484 1.484 0.073 0.073 0.073 0.073 0.004 0.004 0.004 0.004 0.005 0.005 0.003 0.003 0.002 0.002 0.001 0.001 0.001 0.001 0.000 0.000 0.000 0.000 0.000 0.000 0.000 0.000 0.000 0.000 0.000 0.000 0.000 0.000 0.000 0.000 0.000 0.000 0.002 0.002 0.006 0.006 0.006 0.006 0.054 0.054 0.054 0.054 0.001 0.001 0.001 0.001 0.000 0.000 0.000 0.000 0.000 0.000 0.000 0.000 0.003 0.003 0.003 0.003 0.000 0.000 0.000 0.000 0.000 0.000 0.000 0.000 0.008 0.008 0.008 0.008 21.139 21.139 21.139 21.139 35.595 35.595 35.595 35.595 35.595 35.595 35.595 35.595 7.696 7.696 7.696 7.696 7.696 7.696 7.696 7.696 0.014 0.014 0.014 0.014 0.014 0.014 0.014 0.014 0.007 0.007 0.007 0.007 0.007 0.007 0.007 0.007 0.005 0.005 0.005 0.005 0.005 0.005 0.005 0.005 
0.000 0.000 0.000 0.000 0.000 0.000 0.000 0.000 0.005 0.005 0.005 0.005 0.005 0.005 0.005 0.005 0.248 0.248 0.248 0.248 0.248 0.248 0.248 0.248 0.036 0.036 0.036 0.036 0.036 0.036 0.036 0.036 0.000 0.000 0.000 0.000 0.000 0.000 0.000 0.000 0.001 0.001 0.001 0.001 0.004 0.004 0.004 0.004 0.002 0.002 0.002 0.002 0.002 0.002 0.002 0.002 0.003 0.003 0.003 0.003 0.006 0.006 0.006 0.006 1.083 1.083 1.083 1.083 4.481 4.481 4.481 4.481 0.002 0.002 0.002 0.002 0.001 0.001 0.001 0.001 0.001 0.001 0.001 0.001 0.000 0.000 0.000 0.000 0.000 0.000 0.000 0.000 0.000 0.000 0.000 0.000 0.000 0.000 0.000 0.000 0.000 0.000 0.000 0.000 0.000 0.000 0.000 0.000 0.000 0.000 0.003 0.003 0.003 0.003 0.046 0.046 0.046 0.046 0.020 0.020 0.020 0.020 0.003 0.003 0.003 0.003 0.005 0.005 0.005 0.005 0.001 0.001 0.001 0.001 0.000 0.000 0.000 0.000 0.002 0.002 0.002 0.002 0.007 0.007 0.007 0.007 0.022 0.022 0.022 0.022 9.859 9.859 9.859 9.859 9.859 9.859 9.859 9.859 17.310 17.310 17.310 17.310 17.310 17.310 17.310 17.310 0.025 0.025 0.025 0.025 0.025 0.025 0.025 0.025 0.658 0.658 0.658 0.658 0.658 0.658 0.658 0.658 0.008 0.008 0.008 0.008 0.008 0.008 0.008 0.008 
0.000 0.000 0.000 0.000 0.000 0.000 0.000 0.000 0.005 0.005 0.005 0.005 0.005 0.005 0.005 0.005 0.248 0.248 0.248 0.248 0.248 0.248 0.248 0.248 0.036 0.036 0.036 0.036 0.036 0.036 0.036 0.036 0.000 0.000 0.000 0.000 0.000 0.000 0.000 0.000 0.001 0.001 0.001 0.001 0.004 0.004 0.004 0.004 0.002 0.002 0.002 0.002 0.002 0.002 0.002 0.002 0.003 0.003 0.003 0.003 0.006 0.006 0.006 0.006 1.083 1.083 1.083 1.083 4.481 4.481 4.481 4.481 0.002 0.002 0.002 0.002 0.001 0.001 0.001 0.001 0.001 0.001 0.001 0.001 0.000 0.000 0.000 0.000 0.000 0.000 0.000 0.000 0.000 0.000 0.000 0.000 0.000 0.000 0.000 0.000 0.000 0.000 0.000 0.000 0.000 0.000 0.000 0.000 0.000 0.000 0.003 0.003 0.003 0.003 0.046 0.046 0.046 0.046 0.020 0.020 0.020 0.020 0.003 0.003 0.003 0.003 0.005 0.005 0.005 0.005 0.001 0.001 0.001 0.001 0.000 0.000 0.000 0.000 0.002 0.002 0.002 0.002 0.007 0.007 0.007 0.007 0.022 0.022 0.022 0.022 9.859 9.859 9.859 9.859 9.859 9.859 9.859 9.859 17.310 17.310 17.310 17.310 17.310 17.310 17.310 17.310 0.025 0.025 0.025 0.025 0.025 0.025 0.025 0.025 0.658 0.658 0.658 0.658 0.658 0.658 0.658 0.658 0.008 0.008 0.008 0.008 0.008 0.008 0.008 0.008 
0.000 0.000 0.000 0.000 0.000 0.000 0.000 0.000 0.005 0.005 0.005 0.005 0.005 0.005 0.005 0.005 0.248 0.248 0.248 0.248 0.248 0.248 0.248 0.248 0.036 0.036 0.036 0.036 0.036 0.036 0.036 0.036 0.000 0.000 0.000 0.000 0.000 0.000 0.000 0.000 0.001 0.001 0.001 0.001 0.004 0.004 0.004 0.004 0.002 0.002 0.002 0.002 0.002 0.002 0.002 0.002 0.003 0.003 0.003 0.003 0.006 0.006 0.006 0.006 1.083 1.083 1.083 1.083 4.481 4.481 4.481 4.481 0.002 0.002 0.002 0.002 0.001 0.001 0.001 0.001 0.001 0.001 0.001 0.001 0.000 0.000 0.000 0.000 0.000 0.000 0.000 0.000 0.000 0.000 0.000 0.000 0.000 0.000 0.000 0.000 0.000 0.000 0.000 0.000 0.000 0.000 0.000 0.000 0.000 0.000 0.003 0.003 0.003 0.003 0.046 0.046 0.046 0.046 0.020 0.020 0.020 0.020 0.003 0.003 0.003 0.003 0.005 0.005 0.005 0.005 0.001 0.001 0.001 0.001 0.000 0.000 0.000 0.000 0.002 0.002 0.002 0.002 0.007 0.007 0.007 0.007 0.022 0.022 0.022 0.022 9.859 9.859 9.859 9.859 9.859 9.859 9.859 9.859 17.310 17.310 17.310 17.310 17.310 17.310 17.310 17.310 0.025 0.025 0.025 0.025 0.025 0.025 0.025 0.025 0.658 0.658 0.658 0.658 0.658 0.658 0.658 0.658 0.008 0.008 0.008 0.008 0.008 0.008 0.008 0.008 
0.000 0.000 0.000 0.000 0.000 0.000 0.000 0.000 0.005 0.005 0.005 0.005 0.005 0.005 0.005 0.005 0.248 0.248 0.248 0.248 0.248 0.248 0.248 0.248 0.036 0.036 0.036 0.036 0.036 0.036 0.036 0.036 0.000 0.000 0.000 0.000 0.000 0.000 0.000 0.000 0.001 0.001 0.001 0.001 0.004 0.004 0.004 0.004 0.002 0.002 0.002 0.002 0.002 0.002 0.002 0.002 0.003 0.003 0.003 0.003 0.006 0.006 0.006 0.006 1.083 1.083 1.083 1.083 4.481 4.481 4.481 4.481 0.002 0.002 0.002 0.002 0.001 0.001 0.001 0.001 0.001 0.001 0.001 0.001 0.000 0.000 0.000 0.000 0.000 0.000 0.000 0.000 0.000 0.000 0.000 0.000 0.000 0.000 0.000 0.000 0.000 0.000 0.000 0.000 0.000 0.000 0.000 0.000 0.000 0.000 0.003 0.003 0.003 0.003 0.046 0.046 0.046 0.046 0.020 0.020 0.020 0.020 0.003 0.003 0.003 0.003 0.005 0.005 0.005 0.005 0.001 0.001 0.001 0.001 0.000 0.000 0.000 0.000 0.002 0.002 0.002 0.002 0.007 0.007 0.007 0.007 0.022 0.022 0.022 0.022 9.859 9.859 9.859 9.859 9.859 9.859 9.859 9.859 17.310 17.310 17.310 17.310 17.310 17.310 17.310 17.310 0.025 0.025 0.025 0.025 0.025 0.025 0.025 0.025 0.658 0.658 0.658 0.658 0.658 0.658 0.658 0.658 0.008 0.008 0.008 0.008 0.008 0.008 0.008 0.008 
0.000 0.000 0.000 0.000 0.000 0.000 0.000 0.000 0.003 0.003 0.003 0.003 0.003 0.003 0.003 0.003 0.180 0.180 0.180 0.180 0.180 0.180 0.180 0.180 0.152 0.152 0.152 0.152 0.152 0.152 0.152 0.152 0.000 0.000 0.000 0.000 0.000 0.000 0.000 0.000 0.006 0.006 0.006 0.006 0.021 0.021 0.021 0.021 0.026 0.026 0.026 0.026 0.037 0.037 0.037 0.037 0.056 0.056 0.056 0.056 0.044 0.044 0.044 0.044 1.426 1.426 1.426 1.426 5.033 5.033 5.033 5.033 0.000 0.000 0.000 0.000 0.000 0.000 0.000 0.000 0.000 0.000 0.000 0.000 0.000 0.000 0.000 0.000 0.000 0.000 0.000 0.000 0.000 0.000 0.000 0.000 0.000 0.000 0.000 0.000 0.000 0.000 0.000 0.000 0.000 0.000 0.000 0.000 0.000 0.000 0.001 0.001 0.001 0.001 0.012 0.012 0.012 0.012 0.015 0.015 0.015 0.015 0.023 0.023 0.023 0.023 0.026 0.026 0.026 0.026 0.002 0.002 0.002 0.002 0.013 0.013 0.013 0.013 0.008 0.008 0.008 0.008 0.005 0.005 0.005 0.005 0.004 0.004 0.004 0.004 0.012 0.012 0.012 0.012 0.012 0.012 0.012 0.012 9.900 9.900 9.900 9.900 9.900 9.900 9.900 9.900 0.000 0.000 0.000 0.000 0.000 0.000 0.000 0.000 0.062 0.062 0.062 0.062 0.062 0.062 0.062 0.062 0.002 0.002 0.002 0.002 0.002 0.002 0.002 0.002 
0.000 0.000 0.000 0.000 0.000 0.000 0.000 0.000 0.003 0.003 0.003 0.003 0.003 0.003 0.003 0.003 0.180 0.180 0.180 0.180 0.180 0.180 0.180 0.180 0.152 0.152 0.152 0.152 0.152 0.152 0.152 0.152 0.000 0.000 0.000 0.000 0.000 0.000 0.000 0.000 0.006 0.006 0.006 0.006 0.021 0.021 0.021 0.021 0.026 0.026 0.026 0.026 0.037 0.037 0.037 0.037 0.056 0.056 0.056 0.056 0.044 0.044 0.044 0.044 1.426 1.426 1.426 1.426 5.033 5.033 5.033 5.033 0.000 0.000 0.000 0.000 0.000 0.000 0.000 0.000 0.000 0.000 0.000 0.000 0.000 0.000 0.000 0.000 0.000 0.000 0.000 0.000 0.000 0.000 0.000 0.000 0.000 0.000 0.000 0.000 0.000 0.000 0.000 0.000 0.000 0.000 0.000 0.000 0.000 0.000 0.001 0.001 0.001 0.001 0.012 0.012 0.012 0.012 0.015 0.015 0.015 0.015 0.023 0.023 0.023 0.023 0.026 0.026 0.026 0.026 0.002 0.002 0.002 0.002 0.013 0.013 0.013 0.013 0.008 0.008 0.008 0.008 0.005 0.005 0.005 0.005 0.004 0.004 0.004 0.004 0.012 0.012 0.012 0.012 0.012 0.012 0.012 0.012 9.900 9.900 9.900 9.900 9.900 9.900 9.900 9.900 0.000 0.000 0.000 0.000 0.000 0.000 0.000 0.000 0.062 0.062 0.062 0.062 0.062 0.062 0.062 0.062 0.002 0.002 0.002 0.002 0.002 0.002 0.002 0.002 
0.000 0.000 0.000 0.000 0.000 0.000 0.000 0.000 0.003 0.003 0.003 0.003 0.003 0.003 0.003 0.003 0.180 0.180 0.180 0.180 0.180 0.180 0.180 0.180 0.152 0.152 0.152 0.152 0.152 0.152 0.152 0.152 0.000 0.000 0.000 0.000 0.000 0.000 0.000 0.000 0.006 0.006 0.006 0.006 0.021 0.021 0.021 0.021 0.026 0.026 0.026 0.026 0.037 0.037 0.037 0.037 0.056 0.056 0.056 0.056 0.044 0.044 0.044 0.044 1.426 1.426 1.426 1.426 5.033 5.033 5.033 5.033 0.000 0.000 0.000 0.000 0.000 0.000 0.000 0.000 0.000 0.000 0.000 0.000 0.000 0.000 0.000 0.000 0.000 0.000 0.000 0.000 0.000 0.000 0.000 0.000 0.000 0.000 0.000 0.000 0.000 0.000 0.000 0.000 0.000 0.000 0.000 0.000 0.000 0.000 0.001 0.001 0.001 0.001 0.012 0.012 0.012 0.012 0.015 0.015 0.015 0.015 0.023 0.023 0.023 0.023 0.026 0.026 0.026 0.026 0.002 0.002 0.002 0.002 0.013 0.013 0.013 0.013 0.008 0.008 0.008 0.008 0.005 0.005 0.005 0.005 0.004 0.004 0.004 0.004 0.012 0.012 0.012 0.012 0.012 0.012 0.012 0.012 9.900 9.900 9.900 9.900 9.900 9.900 9.900 9.900 0.000 0.000 0.000 0.000 0.000 0.000 0.000 0.000 0.062 0.062 0.062 0.062 0.062 0.062 0.062 0.062 0.002 0.002 0.002 0.002 0.002 0.002 0.002 0.002 
0.000 0.000 0.000 0.000 0.000 0.000 0.000 0.000 0.003 0.003 0.003 0.003 0.003 0.003 0.003 0.003 0.180 0.180 0.180 0.180 0.180 0.180 0.180 0.180 0.152 0.152 0.152 0.152 0.152 0.152 0.152 0.152 0.000 0.000 0.000 0.000 0.000 0.000 0.000 0.000 0.006 0.006 0.006 0.006 0.021 0.021 0.021 0.021 0.026 0.026 0.026 0.026 0.037 0.037 0.037 0.037 0.056 0.056 0.056 0.056 0.044 0.044 0.044 0.044 1.426 1.426 1.426 1.426 5.033 5.033 5.033 5.033 0.000 0.000 0.000 0.000 0.000 0.000 0.000 0.000 0.000 0.000 0.000 0.000 0.000 0.000 0.000 0.000 0.000 0.000 0.000 0.000 0.000 0.000 0.000 0.000 0.000 0.000 0.000 0.000 0.000 0.000 0.000 0.000 0.000 0.000 0.000 0.000 0.000 0.000 0.001 0.001 0.001 0.001 0.012 0.012 0.012 0.012 0.015 0.015 0.015 0.015 0.023 0.023 0.023 0.023 0.026 0.026 0.026 0.026 0.002 0.002 0.002 0.002 0.013 0.013 0.013 0.013 0.008 0.008 0.008 0.008 0.005 0.005 0.005 0.005 0.004 0.004 0.004 0.004 0.012 0.012 0.012 0.012 0.012 0.012 0.012 0.012 9.900 9.900 9.900 9.900 9.900 9.900 9.900 9.900 0.000 0.000 0.000 0.000 0.000 0.000 0.000 0.000 0.062 0.062 0.062 0.062 0.062 0.062 0.062 0.062 0.002 0.002 0.002 0.002 0.002 0.002 0.002 0.002 
0.011 0.011 0.011 0.011 0.011 0.011 0.011 0.011 0.005 0.005 0.005 0.005 0.005 0.005 0.005 0.005 0.001 0.001 0.001 0.001 0.001 0.001 0.001 0.001 0.263 0.263 0.263 0.263 0.263 0.263 0.263 0.263 0.002 0.002 0.002 0.002 0.002 0.002 0.002 0.002 0.143 0.143 0.143 0.143 0.030 0.030 0.030 0.030 0.008 0.008 0.008 0.008 0.005 0.005 0.005 0.005 0.006 0.006 0.006 0.006 0.011 0.011 0.011 0.011 0.524 0.524 0.524 0.524 4.868 4.868 4.868 4.868 0.036 0.036 0.036 0.036 0.010 0.010 0.010 0.010 0.002 0.002 0.000 0.000 0.000 0.000 0.000 0.000 0.000 0.000 0.000 0.000 0.000 0.000 0.000 0.000 0.000 0.000 0.000 0.000 0.000 0.000 0.000 0.000 0.000 0.000 0.000 0.000 0.000 0.000 0.000 0.000 0.000 0.000 0.000 0.000 0.000 0.000 0.003 0.003 0.003 0.003 0.009 0.009 0.009 0.009 0.001 0.001 0.001 0.001 0.002 0.002 0.002 0.002 0.000 0.000 0.000 0.000 0.002 0.002 0.002 0.002 0.001 0.001 0.001 0.001 0.002 0.002 0.002 0.002 0.024 0.024 0.024 0.024 0.024 0.024 0.024 0.024 0.021 0.021 0.021 0.021 0.021 0.021 0.021 0.021 0.000 0.000 0.000 0.000 0.000 0.000 0.000 0.000 0.011 0.011 0.011 0.011 0.011 0.011 0.011 0.011 0.003 0.003 0.003 0.003 0.003 0.003 0.003 0.003 
0.011 0.011 0.011 0.011 0.011 0.011 0.011 0.011 0.005 0.005 0.005 0.005 0.005 0.005 0.005 0.005 0.001 0.001 0.001 0.001 0.001 0.001 0.001 0.001 0.263 0.263 0.263 0.263 0.263 0.263 0.263 0.263 0.002 0.002 0.002 0.002 0.002 0.002 0.002 0.002 0.143 0.143 0.143 0.143 0.030 0.030 0.030 0.030 0.008 0.008 0.008 0.008 0.005 0.005 0.005 0.005 0.006 0.006 0.006 0.006 0.011 0.011 0.011 0.011 0.524 0.524 0.524 0.524 4.868 4.868 4.868 4.868 0.036 0.036 0.036 0.036 0.010 0.010 0.010 0.010 0.002 0.002 0.000 0.000 0.000 0.000 0.000 0.000 0.000 0.000 0.000 0.000 0.000 0.000 0.000 0.000 0.000 0.000 0.000 0.000 0.000 0.000 0.000 0.000 0.000 0.000 0.000 0.000 0.000 0.000 0.000 0.000 0.000 0.000 0.000 0.000 0.000 0.000 0.003 0.003 0.003 0.003 0.009 0.009 0.009 0.009 0.001 0.001 0.001 0.001 0.002 0.002 0.002 0.002 0.000 0.000 0.000 0.000 0.002 0.002 0.002 0.002 0.001 0.001 0.001 0.001 0.002 0.002 0.002 0.002 0.024 0.024 0.024 0.024 0.024 0.024 0.024 0.024 0.021 0.021 0.021 0.021 0.021 0.021 0.021 0.021 0.000 0.000 0.000 0.000 0.000 0.000 0.000 0.000 0.011 0.011 0.011 0.011 0.011 0.011 0.011 0.011 0.003 0.003 0.003 0.003 0.003 0.003 0.003 0.003 
0.011 0.011 0.011 0.011 0.011 0.011 0.011 0.011 0.005 0.005 0.005 0.005 0.005 0.005 0.005 0.005 0.001 0.001 0.001 0.001 0.001 0.001 0.001 0.001 0.263 0.263 0.263 0.263 0.263 0.263 0.263 0.263 0.002 0.002 0.002 0.002 0.002 0.002 0.002 0.002 0.143 0.143 0.143 0.143 0.030 0.030 0.030 0.030 0.008 0.008 0.008 0.008 0.005 0.005 0.005 0.005 0.006 0.006 0.006 0.006 0.011 0.011 0.011 0.011 0.524 0.524 0.524 0.524 4.868 4.868 4.868 4.868 0.036 0.036 0.036 0.036 0.010 0.010 0.010 0.010 0.002 0.002 0.000 0.000 0.000 0.000 0.000 0.000 0.000 0.000 0.000 0.000 0.000 0.000 0.000 0.000 0.000 0.000 0.000 0.000 0.000 0.000 0.000 0.000 0.000 0.000 0.000 0.000 0.000 0.000 0.000 0.000 0.000 0.000 0.000 0.000 0.000 0.000 0.003 0.003 0.003 0.003 0.009 0.009 0.009 0.009 0.001 0.001 0.001 0.001 0.002 0.002 0.002 0.002 0.000 0.000 0.000 0.000 0.002 0.002 0.002 0.002 0.001 0.001 0.001 0.001 0.002 0.002 0.002 0.002 0.024 0.024 0.024 0.024 0.024 0.024 0.024 0.024 0.021 0.021 0.021 0.021 0.021 0.021 0.021 0.021 0.000 0.000 0.000 0.000 0.000 0.000 0.000 0.000 0.011 0.011 0.011 0.011 0.011 0.011 0.011 0.011 0.003 0.003 0.003 0.003 0.003 0.003 0.003 0.003 
0.011 0.011 0.011 0.011 0.011 0.011 0.011 0.011 0.005 0.005 0.005 0.005 0.005 0.005 0.005 0.005 0.001 0.001 0.001 0.001 0.001 0.001 0.001 0.001 0.263 0.263 0.263 0.263 0.263 0.263 0.263 0.263 0.002 0.002 0.002 0.002 0.002 0.002 0.002 0.002 0.143 0.143 0.143 0.143 0.030 0.030 0.030 0.030 0.008 0.008 0.008 0.008 0.005 0.005 0.005 0.005 0.006 0.006 0.006 0.006 0.011 0.011 0.011 0.011 0.524 0.524 0.524 0.524 4.868 4.868 4.868 4.868 0.036 0.036 0.036 0.036 0.010 0.010 0.010 0.010 0.002 0.002 0.000 0.000 0.000 0.000 0.000 0.000 0.000 0.000 0.000 0.000 0.000 0.000 0.000 0.000 0.000 0.000 0.000 0.000 0.000 0.000 0.000 0.000 0.000 0.000 0.000 0.000 0.000 0.000 0.000 0.000 0.000 0.000 0.000 0.000 0.000 0.000 0.003 0.003 0.003 0.003 0.009 0.009 0.009 0.009 0.001 0.001 0.001 0.001 0.002 0.002 0.002 0.002 0.000 0.000 0.000 0.000 0.002 0.002 0.002 0.002 0.001 0.001 0.001 0.001 0.002 0.002 0.002 0.002 0.024 0.024 0.024 0.024 0.024 0.024 0.024 0.024 0.021 0.021 0.021 0.021 0.021 0.021 0.021 0.021 0.000 0.000 0.000 0.000 0.000 0.000 0.000 0.000 0.011 0.011 0.011 0.011 0.011 0.011 0.011 0.011 0.003 0.003 0.003 0.003 0.003 0.003 0.003 0.003 
1.297 1.297 1.297 1.297 1.297 1.297 1.297 1.297 0.002 0.002 0.002 0.002 0.002 0.002 0.002 0.002 0.000 0.000 0.000 0.000 0.000 0.000 0.000 0.000 0.322 0.322 0.322 0.322 0.322 0.322 0.322 0.322 1.336 1.336 1.336 1.336 1.336 1.336 1.336 1.336 0.048 0.048 0.048 0.048 0.004 0.004 0.004 0.004 0.000 0.000 0.000 0.000 0.002 0.002 0.002 0.002 0.004 0.004 0.004 0.004 0.005 0.005 0.005 0.005 0.008 0.008 0.008 0.008 0.812 0.812 0.812 0.812 0.028 0.028 0.028 0.028 0.009 0.009 0.009 0.009 0.003 0.003 0.000 0.000 0.000 0.000 0.000 0.000 0.000 0.000 0.000 0.000 0.001 0.002 0.002 0.001 0.002 0.005 0.356 0.330 0.007 0.007 0.002 0.002 0.000 0.000 0.000 0.000 0.000 0.000 0.000 0.000 0.000 0.000 0.000 0.000 0.000 0.000 0.000 0.000 0.000 0.000 0.011 0.011 0.011 0.011 0.000 0.000 0.000 0.000 0.018 0.018 0.018 0.018 0.000 0.000 0.000 0.000 0.000 0.000 0.000 0.000 0.000 0.000 0.000 0.000 0.001 0.001 0.001 0.001 0.028 0.028 0.028 0.028 0.028 0.028 0.028 0.028 0.002 0.002 0.002 0.002 0.002 0.002 0.002 0.002 0.000 0.000 0.000 0.000 0.000 0.000 0.000 0.000 0.004 0.004 0.004 0.004 0.004 0.004 0.004 0.004 0.005 0.005 0.005 0.005 0.005 0.005 0.005 0.005 
1.297 1.297 1.297 1.297 1.297 1.297 1.297 1.297 0.002 0.002 0.002 0.002 0.002 0.002 0.002 0.002 0.000 0.000 0.000 0.000 0.000 0.000 0.000 0.000 0.322 0.322 0.322 0.322 0.322 0.322 0.322 0.322 1.336 1.336 1.336 1.336 1.336 1.336 1.336 1.336 0.048 0.048 0.048 0.048 0.004 0.004 0.004 0.004 0.000 0.000 0.000 0.000 0.002 0.002 0.002 0.002 0.004 0.004 0.004 0.004 0.005 0.005 0.005 0.005 0.008 0.008 0.008 0.008 0.812 0.812 0.812 0.812 0.028 0.028 0.028 0.028 0.009 0.009 0.009 0.009 0.003 0.003 0.000 0.000 0.000 0.000 0.000 0.000 0.000 0.000 0.000 0.000 0.001 0.002 0.002 0.001 0.002 0.005 0.356 0.330 0.007 0.007 0.002 0.002 0.000 0.000 0.000 0.000 0.000 0.000 0.000 0.000 0.000 0.000 0.000 0.000 0.000 0.000 0.000 0.000 0.000 0.000 0.011 0.011 0.011 0.011 0.000 0.000 0.000 0.000 0.018 0.018 0.018 0.018 0.000 0.000 0.000 0.000 0.000 0.000 0.000 0.000 0.000 0.000 0.000 0.000 0.001 0.001 0.001 0.001 0.028 0.028 0.028 0.028 0.028 0.028 0.028 0.028 0.002 0.002 0.002 0.002 0.002 0.002 0.002 0.002 0.000 0.000 0.000 0.000 0.000 0.000 0.000 0.000 0.004 0.004 0.004 0.004 0.004 0.004 0.004 0.004 0.005 0.005 0.005 0.005 0.005 0.005 0.005 0.005 
1.297 1.297 1.297 1.297 1.297 1.297 1.297 1.297 0.002 0.002 0.002 0.002 0.002 0.002 0.002 0.002 0.000 0.000 0.000 0.000 0.000 0.000 0.000 0.000 0.322 0.322 0.322 0.322 0.322 0.322 0.322 0.322 1.336 1.336 1.336 1.336 1.336 1.336 1.336 1.336 0.048 0.048 0.048 0.048 0.004 0.004 0.004 0.004 0.000 0.000 0.000 0.000 0.002 0.002 0.002 0.002 0.004 0.004 0.004 0.004 0.005 0.005 0.005 0.005 0.008 0.008 0.008 0.008 0.812 0.812 0.812 0.812 0.028 0.028 0.028 0.028 0.009 0.009 0.009 0.009 0.003 0.003 0.000 0.000 0.000 0.000 0.000 0.000 0.000 0.000 0.000 0.000 0.001 0.002 0.002 0.001 0.002 0.005 0.356 0.330 0.007 0.007 0.002 0.002 0.000 0.000 0.000 0.000 0.000 0.000 0.000 0.000 0.000 0.000 0.000 0.000 0.000 0.000 0.000 0.000 0.000 0.000 0.011 0.011 0.011 0.011 0.000 0.000 0.000 0.000 0.018 0.018 0.018 0.018 0.000 0.000 0.000 0.000 0.000 0.000 0.000 0.000 0.000 0.000 0.000 0.000 0.001 0.001 0.001 0.001 0.028 0.028 0.028 0.028 0.028 0.028 0.028 0.028 0.002 0.002 0.002 0.002 0.002 0.002 0.002 0.002 0.000 0.000 0.000 0.000 0.000 0.000 0.000 0.000 0.004 0.004 0.004 0.004 0.004 0.004 0.004 0.004 0.005 0.005 0.005 0.005 0.005 0.005 0.005 0.005 
1.297 1.297 1.297 1.297 1.297 1.297 1.297 1.297 0.002 0.002 0.002 0.002 0.002 0.002 0.002 0.002 0.000 0.000 0.000 0.000 0.000 0.000 0.000 0.000 0.322 0.322 0.322 0.322 0.322 0.322 0.322 0.322 1.336 1.336 1.336 1.336 1.336 1.336 1.336 1.336 0.048 0.048 0.048 0.048 0.004 0.004 0.004 0.004 0.000 0.000 0.000 0.000 0.002 0.002 0.002 0.002 0.004 0.004 0.004 0.004 0.005 0.005 0.005 0.005 0.008 0.008 0.008 0.008 0.812 0.812 0.812 0.812 0.028 0.028 0.028 0.028 0.009 0.009 0.009 0.009 0.003 0.003 0.000 0.000 0.000 0.000 0.000 0.000 0.000 0.000 0.000 0.000 0.001 0.002 0.002 0.001 0.002 0.005 0.356 0.330 0.007 0.007 0.002 0.002 0.000 0.000 0.000 0.000 0.000 0.000 0.000 0.000 0.000 0.000 0.000 0.000 0.000 0.000 0.000 0.000 0.000 0.000 0.011 0.011 0.011 0.011 0.000 0.000 0.000 0.000 0.018 0.018 0.018 0.018 0.000 0.000 0.000 0.000 0.000 0.000 0.000 0.000 0.000 0.000 0.000 0.000 0.001 0.001 0.001 0.001 0.028 0.028 0.028 0.028 0.028 0.028 0.028 0.028 0.002 0.002 0.002 0.002 0.002 0.002 0.002 0.002 0.000 0.000 0.000 0.000 0.000 0.000 0.000 0.000 0.004 0.004 0.004 0.004 0.004 0.004 0.004 0.004 0.005 0.005 0.005 0.005 0.005 0.005 0.005 0.005 
0.015 0.015 0.015 0.015 0.015 0.015 0.015 0.015 0.000 0.000 0.000 0.000 0.000 0.000 0.000 0.000 0.000 0.000 0.000 0.000 0.000 0.000 0.000 0.000 0.204 0.204 0.204 0.204 0.204 0.204 0.204 0.204 0.383 0.383 0.383 0.383 0.383 0.383 0.383 0.383 0.014 0.014 0.014 0.014 0.008 0.008 0.008 0.008 0.001 0.001 0.001 0.001 0.004 0.004 0.004 0.004 0.003 0.003 0.003 0.003 0.002 0.002 0.002 0.002 0.003 0.003 0.003 0.003 0.020 0.020 0.020 0.020 0.028 0.028 0.028 0.028 0.019 0.019 0.019 0.019 0.007 0.007 0.001 0.001 0.000 0.000 0.000 0.000 0.000 0.000 0.000 0.006 0.013 0.021 0.028 0.044 2.583 6.342 7.664 7.602 6.070 6.070 1.340 1.340 0.003 0.003 0.000 0.000 0.000 0.000 0.000 0.000 0.000 0.000 0.000 0.000 0.000 0.000 0.000 0.000 0.000 0.000 0.055 0.055 0.055 0.055 0.824 0.824 0.824 0.824 0.933 0.933 0.933 0.933 0.667 0.667 0.667 0.667 1.349 1.349 1.349 1.349 0.036 0.036 0.036 0.036 0.000 0.000 0.000 0.000 0.017 0.017 0.017 0.017 0.017 0.017 0.017 0.017 0.003 0.003 0.003 0.003 0.003 0.003 0.003 0.003 0.000 0.000 0.000 0.000 0.000 0.000 0.000 0.000 0.000 0.000 0.000 0.000 0.000 0.000 0.000 0.000 0.005 0.005 0.005 0.005 0.005 0.005 0.005 0.005 
0.015 0.015 0.015 0.015 0.015 0.015 0.015 0.015 0.000 0.000 0.000 0.000 0.000 0.000 0.000 0.000 0.000 0.000 0.000 0.000 0.000 0.000 0.000 0.000 0.204 0.204 0.204 0.204 0.204 0.204 0.204 0.204 0.383 0.383 0.383 0.383 0.383 0.383 0.383 0.383 0.014 0.014 0.014 0.014 0.008 0.008 0.008 0.008 0.001 0.001 0.001 0.001 0.004 0.004 0.004 0.004 0.003 0.003 0.003 0.003 0.002 0.002 0.002 0.002 0.003 0.003 0.003 0.003 0.020 0.020 0.020 0.020 0.028 0.028 0.028 0.028 0.019 0.019 0.019 0.019 0.007 0.007 0.001 0.001 0.000 0.000 0.000 0.000 0.000 0.000 0.000 0.006 0.013 0.021 0.028 0.044 2.583 6.342 7.664 7.602 6.070 6.070 1.340 1.340 0.003 0.003 0.000 0.000 0.000 0.000 0.000 0.000 0.000 0.000 0.000 0.000 0.000 0.000 0.000 0.000 0.000 0.000 0.055 0.055 0.055 0.055 0.824 0.824 0.824 0.824 0.933 0.933 0.933 0.933 0.667 0.667 0.667 0.667 1.349 1.349 1.349 1.349 0.036 0.036 0.036 0.036 0.000 0.000 0.000 0.000 0.017 0.017 0.017 0.017 0.017 0.017 0.017 0.017 0.003 0.003 0.003 0.003 0.003 0.003 0.003 0.003 0.000 0.000 0.000 0.000 0.000 0.000 0.000 0.000 0.000 0.000 0.000 0.000 0.000 0.000 0.000 0.000 0.005 0.005 0.005 0.005 0.005 0.005 0.005 0.005 
0.015 0.015 0.015 0.015 0.015 0.015 0.015 0.015 0.000 0.000 0.000 0.000 0.000 0.000 0.000 0.000 0.000 0.000 0.000 0.000 0.000 0.000 0.000 0.000 0.204 0.204 0.204 0.204 0.204 0.204 0.204 0.204 0.383 0.383 0.383 0.383 0.383 0.383 0.383 0.383 0.014 0.014 0.014 0.014 0.008 0.008 0.008 0.008 0.001 0.001 0.001 0.001 0.004 0.004 0.004 0.004 0.003 0.003 0.003 0.003 0.002 0.002 0.002 0.002 0.003 0.003 0.003 0.003 0.020 0.020 0.020 0.020 0.028 0.028 0.028 0.028 0.019 0.019 0.019 0.019 0.007 0.007 0.001 0.001 0.000 0.000 0.000 0.000 0.000 0.000 0.000 0.006 0.013 0.021 0.028 0.044 2.583 6.342 7.664 7.602 6.070 6.070 1.340 1.340 0.003 0.003 0.000 0.000 0.000 0.000 0.000 0.000 0.000 0.000 0.000 0.000 0.000 0.000 0.000 0.000 0.000 0.000 0.055 0.055 0.055 0.055 0.824 0.824 0.824 0.824 0.933 0.933 0.933 0.933 0.667 0.667 0.667 0.667 1.349 1.349 1.349 1.349 0.036 0.036 0.036 0.036 0.000 0.000 0.000 0.000 0.017 0.017 0.017 0.017 0.017 0.017 0.017 0.017 0.003 0.003 0.003 0.003 0.003 0.003 0.003 0.003 0.000 0.000 0.000 0.000 0.000 0.000 0.000 0.000 0.000 0.000 0.000 0.000 0.000 0.000 0.000 0.000 0.005 0.005 0.005 0.005 0.005 0.005 0.005 0.005 
0.015 0.015 0.015 0.015 0.015 0.015 0.015 0.015 0.000 0.000 0.000 0.000 0.000 0.000 0.000 0.000 0.000 0.000 0.000 0.000 0.000 0.000 0.000 0.000 0.204 0.204 0.204 0.204 0.204 0.204 0.204 0.204 0.383 0.383 0.383 0.383 0.383 0.383 0.383 0.383 0.014 0.014 0.014 0.014 0.008 0.008 0.008 0.008 0.001 0.001 0.001 0.001 0.004 0.004 0.004 0.004 0.003 0.003 0.003 0.003 0.002 0.002 0.002 0.002 0.003 0.003 0.003 0.003 0.020 0.020 0.020 0.020 0.028 0.028 0.028 0.028 0.019 0.019 0.019 0.019 0.007 0.007 0.001 0.001 0.000 0.000 0.000 0.000 0.000 0.000 0.000 0.006 0.013 0.021 0.028 0.044 2.583 6.342 7.664 7.602 6.070 6.070 1.340 1.340 0.003 0.003 0.000 0.000 0.000 0.000 0.000 0.000 0.000 0.000 0.000 0.000 0.000 0.000 0.000 0.000 0.000 0.000 0.055 0.055 0.055 0.055 0.824 0.824 0.824 0.824 0.933 0.933 0.933 0.933 0.667 0.667 0.667 0.667 1.349 1.349 1.349 1.349 0.036 0.036 0.036 0.036 0.000 0.000 0.000 0.000 0.017 0.017 0.017 0.017 0.017 0.017 0.017 0.017 0.003 0.003 0.003 0.003 0.003 0.003 0.003 0.003 0.000 0.000 0.000 0.000 0.000 0.000 0.000 0.000 0.000 0.000 0.000 0.000 0.000 0.000 0.000 0.000 0.005 0.005 0.005 0.005 0.005 0.005 0.005 0.005 
0.007 0.007 0.007 0.007 0.007 0.007 0.007 0.007 0.000 0.000 0.000 0.000 0.000 0.000 0.000 0.000 0.000 0.000 0.000 0.000 0.000 0.000 0.000 0.000 0.021 0.021 0.021 0.021 0.021 0.021 0.021 0.021 0.387 0.387 0.387 0.387 0.387 0.387 0.387 0.387 0.016 0.016 0.016 0.016 0.023 0.023 0.023 0.023 0.087 0.087 0.087 0.087 0.005 0.005 0.005 0.005 0.001 0.001 0.001 0.001 0.000 0.000 0.000 0.000 0.001 0.001 0.001 0.001 0.003 0.003 0.003 0.003 0.019 0.019 0.019 0.019 0.033 0.033 0.033 0.033 0.027 0.027 0.003 0.003 0.002 0.002 0.001 0.001 0.000 0.000 0.002 0.003 0.003 0.002 0.002 0.001 0.002 0.004 0.020 0.112 0.135 0.135 0.288 0.288 0.733 0.733 1.520 1.520 2.179 2.179 4.869 4.869 4.869 4.869 0.001 0.001 0.001 0.001 0.007 0.007 0.007 0.007 0.018 0.018 0.018 0.018 0.210 0.210 0.210 0.210 0.022 0.022 0.022 0.022 0.003 0.003 0.003 0.003 0.018 0.018 0.018 0.018 0.022 0.022 0.022 0.022 0.013 0.013 0.013 0.013 0.020 0.020 0.020 0.020 0.020 0.020 0.020 0.020 0.003 0.003 0.003 0.003 0.003 0.003 0.003 0.003 0.002 0.002 0.002 0.002 0.002 0.002 0.002 0.002 0.000 0.000 0.000 0.000 0.000 0.000 0.000 0.000 0.012 0.012 0.012 0.012 0.012 0.012 0.012 0.012 
0.007 0.007 0.007 0.007 0.007 0.007 0.007 0.007 0.000 0.000 0.000 0.000 0.000 0.000 0.000 0.000 0.000 0.000 0.000 0.000 0.000 0.000 0.000 0.000 0.021 0.021 0.021 0.021 0.021 0.021 0.021 0.021 0.387 0.387 0.387 0.387 0.387 0.387 0.387 0.387 0.016 0.016 0.016 0.016 0.023 0.023 0.023 0.023 0.087 0.087 0.087 0.087 0.005 0.005 0.005 0.005 0.001 0.001 0.001 0.001 0.000 0.000 0.000 0.000 0.001 0.001 0.001 0.001 0.003 0.003 0.003 0.003 0.019 0.019 0.019 0.019 0.033 0.033 0.033 0.033 0.027 0.027 0.003 0.003 0.002 0.002 0.001 0.001 0.000 0.000 0.002 0.003 0.003 0.002 0.002 0.001 0.002 0.004 0.020 0.112 0.135 0.135 0.288 0.288 0.733 0.733 1.520 1.520 2.179 2.179 4.869 4.869 4.869 4.869 0.001 0.001 0.001 0.001 0.007 0.007 0.007 0.007 0.018 0.018 0.018 0.018 0.210 0.210 0.210 0.210 0.022 0.022 0.022 0.022 0.003 0.003 0.003 0.003 0.018 0.018 0.018 0.018 0.022 0.022 0.022 0.022 0.013 0.013 0.013 0.013 0.020 0.020 0.020 0.020 0.020 0.020 0.020 0.020 0.003 0.003 0.003 0.003 0.003 0.003 0.003 0.003 0.002 0.002 0.002 0.002 0.002 0.002 0.002 0.002 0.000 0.000 0.000 0.000 0.000 0.000 0.000 0.000 0.012 0.012 0.012 0.012 0.012 0.012 0.012 0.012 
0.007 0.007 0.007 0.007 0.007 0.007 0.007 0.007 0.000 0.000 0.000 0.000 0.000 0.000 0.000 0.000 0.000 0.000 0.000 0.000 0.000 0.000 0.000 0.000 0.021 0.021 0.021 0.021 0.021 0.021 0.021 0.021 0.387 0.387 0.387 0.387 0.387 0.387 0.387 0.387 0.016 0.016 0.016 0.016 0.023 0.023 0.023 0.023 0.087 0.087 0.087 0.087 0.005 0.005 0.005 0.005 0.001 0.001 0.001 0.001 0.000 0.000 0.000 0.000 0.001 0.001 0.001 0.001 0.003 0.003 0.003 0.003 0.019 0.019 0.019 0.019 0.033 0.033 0.033 0.033 0.027 0.027 0.003 0.003 0.002 0.002 0.001 0.001 0.000 0.000 0.002 0.003 0.003 0.002 0.002 0.001 0.002 0.004 0.020 0.112 0.135 0.135 0.288 0.288 0.733 0.733 1.520 1.520 2.179 2.179 4.869 4.869 4.869 4.869 0.001 0.001 0.001 0.001 0.007 0.007 0.007 0.007 0.018 0.018 0.018 0.018 0.210 0.210 0.210 0.210 0.022 0.022 0.022 0.022 0.003 0.003 0.003 0.003 0.018 0.018 0.018 0.018 0.022 0.022 0.022 0.022 0.013 0.013 0.013 0.013 0.020 0.020 0.020 0.020 0.020 0.020 0.020 0.020 0.003 0.003 0.003 0.003 0.003 0.003 0.003 0.003 0.002 0.002 0.002 0.002 0.002 0.002 0.002 0.002 0.000 0.000 0.000 0.000 0.000 0.000 0.000 0.000 0.012 0.012 0.012 0.012 0.012 0.012 0.012 0.012 
0.007 0.007 0.007 0.007 0.007 0.007 0.007 0.007 0.000 0.000 0.000 0.000 0.000 0.000 0.000 0.000 0.000 0.000 0.000 0.000 0.000 0.000 0.000 0.000 0.021 0.021 0.021 0.021 0.021 0.021 0.021 0.021 0.387 0.387 0.387 0.387 0.387 0.387 0.387 0.387 0.016 0.016 0.016 0.016 0.023 0.023 0.023 0.023 0.087 0.087 0.087 0.087 0.005 0.005 0.005 0.005 0.001 0.001 0.001 0.001 0.000 0.000 0.000 0.000 0.001 0.001 0.001 0.001 0.003 0.003 0.003 0.003 0.019 0.019 0.019 0.019 0.033 0.033 0.033 0.033 0.027 0.027 0.003 0.003 0.002 0.002 0.001 0.001 0.000 0.000 0.002 0.003 0.003 0.002 0.002 0.001 0.002 0.004 0.020 0.112 0.135 0.135 0.288 0.288 0.733 0.733 1.520 1.520 2.179 2.179 4.869 4.869 4.869 4.869 0.001 0.001 0.001 0.001 0.007 0.007 0.007 0.007 0.018 0.018 0.018 0.018 0.210 0.210 0.210 0.210 0.022 0.022 0.022 0.022 0.003 0.003 0.003 0.003 0.018 0.018 0.018 0.018 0.022 0.022 0.022 0.022 0.013 0.013 0.013 0.013 0.020 0.020 0.020 0.020 0.020 0.020 0.020 0.020 0.003 0.003 0.003 0.003 0.003 0.003 0.003 0.003 0.002 0.002 0.002 0.002 0.002 0.002 0.002 0.002 0.000 0.000 0.000 0.000 0.000 0.000 0.000 0.000 0.012 0.012 0.012 0.012 0.012 0.012 0.012 0.012 
0.004 0.004 0.004 0.004 0.004 0.004 0.004 0.004 0.000 0.000 0.000 0.000 0.000 0.000 0.000 0.000 0.002 0.002 0.002 0.002 0.002 0.002 0.002 0.002 0.014 0.014 0.014 0.014 0.014 0.014 0.014 0.014 0.292 0.292 0.292 0.292 0.292 0.292 0.292 0.292 0.057 0.057 0.057 0.057 0.071 0.071 0.071 0.071 0.186 0.186 0.186 0.186 0.004 0.004 0.004 0.004 0.000 0.000 0.000 0.000 0.000 0.000 0.000 0.000 0.000 0.000 0.000 0.000 0.002 0.002 0.002 0.002 0.005 0.005 0.005 0.005 0.011 0.011 0.011 0.011 0.032 0.032 0.005 0.005 0.002 0.002 0.000 0.000 0.001 0.001 0.000 0.000 0.000 0.000 0.000 0.000 0.000 0.000 0.000 0.000 0.000 0.000 0.000 0.000 0.001 0.001 1.993 1.993 4.597 4.597 4.805 4.805 4.805 4.805 0.194 0.194 0.194 0.194 0.000 0.000 0.000 0.000 0.008 0.008 0.008 0.008 0.841 0.841 0.841 0.841 0.021 0.021 0.021 0.021 0.000 0.000 0.000 0.000 0.038 0.038 0.038 0.038 0.000 0.000 0.000 0.000 0.010 0.010 0.010 0.010 0.421 0.421 0.421 0.421 0.421 0.421 0.421 0.421 0.015 0.015 0.015 0.015 0.015 0.015 0.015 0.015 0.004 0.004 0.004 0.004 0.004 0.004 0.004 0.004 0.000 0.000 0.000 0.000 0.000 0.000 0.000 0.000 0.010 0.010 0.010 0.010 0.010 0.010 0.010 0.010 
0.004 0.004 0.004 0.004 0.004 0.004 0.004 0.004 0.000 0.000 0.000 0.000 0.000 0.000 0.000 0.000 0.002 0.002 0.002 0.002 0.002 0.002 0.002 0.002 0.014 0.014 0.014 0.014 0.014 0.014 0.014 0.014 0.292 0.292 0.292 0.292 0.292 0.292 0.292 0.292 0.057 0.057 0.057 0.057 0.071 0.071 0.071 0.071 0.186 0.186 0.186 0.186 0.004 0.004 0.004 0.004 0.000 0.000 0.000 0.000 0.000 0.000 0.000 0.000 0.000 0.000 0.000 0.000 0.002 0.002 0.002 0.002 0.005 0.005 0.005 0.005 0.011 0.011 0.011 0.011 0.032 0.032 0.005 0.005 0.002 0.002 0.000 0.000 0.001 0.001 0.000 0.000 0.000 0.000 0.000 0.000 0.000 0.000 0.000 0.000 0.000 0.000 0.000 0.000 0.001 0.001 1.993 1.993 4.597 4.597 4.805 4.805 4.805 4.805 0.194 0.194 0.194 0.194 0.000 0.000 0.000 0.000 0.008 0.008 0.008 0.008 0.841 0.841 0.841 0.841 0.021 0.021 0.021 0.021 0.000 0.000 0.000 0.000 0.038 0.038 0.038 0.038 0.000 0.000 0.000 0.000 0.010 0.010 0.010 0.010 0.421 0.421 0.421 0.421 0.421 0.421 0.421 0.421 0.015 0.015 0.015 0.015 0.015 0.015 0.015 0.015 0.004 0.004 0.004 0.004 0.004 0.004 0.004 0.004 0.000 0.000 0.000 0.000 0.000 0.000 0.000 0.000 0.010 0.010 0.010 0.010 0.010 0.010 0.010 0.010 
0.004 0.004 0.004 0.004 0.004 0.004 0.004 0.004 0.000 0.000 0.000 0.000 0.000 0.000 0.000 0.000 0.002 0.002 0.002 0.002 0.002 0.002 0.002 0.002 0.014 0.014 0.014 0.014 0.014 0.014 0.014 0.014 0.292 0.292 0.292 0.292 0.292 0.292 0.292 0.292 0.057 0.057 0.057 0.057 0.071 0.071 0.071 0.071 0.186 0.186 0.186 0.186 0.004 0.004 0.004 0.004 0.000 0.000 0.000 0.000 0.000 0.000 0.000 0.000 0.000 0.000 0.000 0.000 0.002 0.002 0.002 0.002 0.005 0.005 0.005 0.005 0.011 0.011 0.011 0.011 0.032 0.032 0.005 0.005 0.002 0.002 0.000 0.000 0.001 0.001 0.000 0.000 0.000 0.000 0.000 0.000 0.000 0.000 0.000 0.000 0.000 0.000 0.000 0.000 0.001 0.001 1.993 1.993 4.597 4.597 4.805 4.805 4.805 4.805 0.194 0.194 0.194 0.194 0.000 0.000 0.000 0.000 0.008 0.008 0.008 0.008 0.841 0.841 0.841 0.841 0.021 0.021 0.021 0.021 0.000 0.000 0.000 0.000 0.038 0.038 0.038 0.038 0.000 0.000 0.000 0.000 0.010 0.010 0.010 0.010 0.421 0.421 0.421 0.421 0.421 0.421 0.421 0.421 0.015 0.015 0.015 0.015 0.015 0.015 0.015 0.015 0.004 0.004 0.004 0.004 0.004 0.004 0.004 0.004 0.000 0.000 0.000 0.000 0.000 0.000 0.000 0.000 0.010 0.010 0.010 0.010 0.010 0.010 0.010 0.010 
0.004 0.004 0.004 0.004 0.004 0.004 0.004 0.004 0.000 0.000 0.000 0.000 0.000 0.000 0.000 0.000 0.002 0.002 0.002 0.002 0.002 0.002 0.002 0.002 0.014 0.014 0.014 0.014 0.014 0.014 0.014 0.014 0.292 0.292 0.292 0.292 0.292 0.292 0.292 0.292 0.057 0.057 0.057 0.057 0.071 0.071 0.071 0.071 0.186 0.186 0.186 0.186 0.004 0.004 0.004 0.004 0.000 0.000 0.000 0.000 0.000 0.000 0.000 0.000 0.000 0.000 0.000 0.000 0.002 0.002 0.002 0.002 0.005 0.005 0.005 0.005 0.011 0.011 0.011 0.011 0.032 0.032 0.005 0.005 0.002 0.002 0.000 0.000 0.001 0.001 0.000 0.000 0.000 0.000 0.000 0.000 0.000 0.000 0.000 0.000 0.000 0.000 0.000 0.000 0.001 0.001 1.993 1.993 4.597 4.597 4.805 4.805 4.805 4.805 0.194 0.194 0.194 0.194 0.000 0.000 0.000 0.000 0.008 0.008 0.008 0.008 0.841 0.841 0.841 0.841 0.021 0.021 0.021 0.021 0.000 0.000 0.000 0.000 0.038 0.038 0.038 0.038 0.000 0.000 0.000 0.000 0.010 0.010 0.010 0.010 0.421 0.421 0.421 0.421 0.421 0.421 0.421 0.421 0.015 0.015 0.015 0.015 0.015 0.015 0.015 0.015 0.004 0.004 0.004 0.004 0.004 0.004 0.004 0.004 0.000 0.000 0.000 0.000 0.000 0.000 0.000 0.000 0.010 0.010 0.010 0.010 0.010 0.010 0.010 0.010 
0.004 0.004 0.004 0.004 0.004 0.004 0.004 0.004 0.009 0.009 0.009 0.009 0.009 0.009 0.009 0.009 0.010 0.010 0.010 0.010 0.010 0.010 0.010 0.010 0.014 0.014 0.014 0.014 0.014 0.014 0.014 0.014 0.116 0.116 0.116 0.116 0.116 0.116 0.116 0.116 0.141 0.141 0.141 0.141 0.252 0.252 0.252 0.252 0.497 0.497 0.497 0.497 0.003 0.003 0.003 0.003 0.000 0.000 0.000 0.000 0.000 0.000 0.000 0.000 0.000 0.000 0.000 0.000 0.004 0.004 0.004 0.004 0.008 0.008 0.008 0.008 0.008 0.008 0.008 0.008 0.022 0.022 0.979 0.979 0.358 0.358 0.005 0.005 0.002 0.002 0.000 0.000 0.000 0.000 0.000 0.000 0.000 0.000 0.000 0.000 0.000 0.000 0.000 0.000 0.000 0.000 0.000 0.000 0.199 0.199 2.317 2.317 2.317 2.317 0.004 0.004 0.004 0.004 0.129 0.129 0.129 0.129 0.001 0.001 0.001 0.001 0.016 0.016 0.016 0.016 0.052 0.052 0.052 0.052 0.041 0.041 0.041 0.041 0.031 0.031 0.031 0.031 0.004 0.004 0.004 0.004 0.003 0.003 0.003 0.003 0.007 0.007 0.007 0.007 0.007 0.007 0.007 0.007 0.803 0.803 0.803 0.803 0.803 0.803 0.803 0.803 0.010 0.010 0.010 0.010 0.010 0.010 0.010 0.010 0.004 0.004 0.004 0.004 0.004 0.004 0.004 0.004 0.008 0.008 0.008 0.008 0.008 0.008 0.008 0.008 
0.004 0.004 0.004 0.004 0.004 0.004 0.004 0.004 0.009 0.009 0.009 0.009 0.009 0.009 0.009 0.009 0.010 0.010 0.010 0.010 0.010 0.010 0.010 0.010 0.014 0.014 0.014 0.014 0.014 0.014 0.014 0.014 0.116 0.116 0.116 0.116 0.116 0.116 0.116 0.116 0.141 0.141 0.141 0.141 0.252 0.252 0.252 0.252 0.497 0.497 0.497 0.497 0.003 0.003 0.003 0.003 0.000 0.000 0.000 0.000 0.000 0.000 0.000 0.000 0.000 0.000 0.000 0.000 0.004 0.004 0.004 0.004 0.008 0.008 0.008 0.008 0.008 0.008 0.008 0.008 0.022 0.022 0.979 0.979 0.358 0.358 0.005 0.005 0.002 0.002 0.000 0.000 0.000 0.000 0.000 0.000 0.000 0.000 0.000 0.000 0.000 0.000 0.000 0.000 0.000 0.000 0.000 0.000 0.199 0.199 2.317 2.317 2.317 2.317 0.004 0.004 0.004 0.004 0.129 0.129 0.129 0.129 0.001 0.001 0.001 0.001 0.016 0.016 0.016 0.016 0.052 0.052 0.052 0.052 0.041 0.041 0.041 0.041 0.031 0.031 0.031 0.031 0.004 0.004 0.004 0.004 0.003 0.003 0.003 0.003 0.007 0.007 0.007 0.007 0.007 0.007 0.007 0.007 0.803 0.803 0.803 0.803 0.803 0.803 0.803 0.803 0.010 0.010 0.010 0.010 0.010 0.010 0.010 0.010 0.004 0.004 0.004 0.004 0.004 0.004 0.004 0.004 0.008 0.008 0.008 0.008 0.008 0.008 0.008 0.008 
0.004 0.004 0.004 0.004 0.004 0.004 0.004 0.004 0.009 0.009 0.009 0.009 0.009 0.009 0.009 0.009 0.010 0.010 0.010 0.010 0.010 0.010 0.010 0.010 0.014 0.014 0.014 0.014 0.014 0.014 0.014 0.014 0.116 0.116 0.116 0.116 0.116 0.116 0.116 0.116 0.141 0.141 0.141 0.141 0.252 0.252 0.252 0.252 0.497 0.497 0.497 0.497 0.003 0.003 0.003 0.003 0.000 0.000 0.000 0.000 0.000 0.000 0.000 0.000 0.000 0.000 0.000 0.000 0.004 0.004 0.004 0.004 0.008 0.008 0.008 0.008 0.008 0.008 0.008 0.008 0.022 0.022 0.979 0.979 0.358 0.358 0.005 0.005 0.002 0.002 0.000 0.000 0.000 0.000 0.000 0.000 0.000 0.000 0.000 0.000 0.000 0.000 0.000 0.000 0.000 0.000 0.000 0.000 0.199 0.199 2.317 2.317 2.317 2.317 0.004 0.004 0.004 0.004 0.129 0.129 0.129 0.129 0.001 0.001 0.001 0.001 0.016 0.016 0.016 0.016 0.052 0.052 0.052 0.052 0.041 0.041 0.041 0.041 0.031 0.031 0.031 0.031 0.004 0.004 0.004 0.004 0.003 0.003 0.003 0.003 0.007 0.007 0.007 0.007 0.007 0.007 0.007 0.007 0.803 0.803 0.803 0.803 0.803 0.803 0.803 0.803 0.010 0.010 0.010 0.010 0.010 0.010 0.010 0.010 0.004 0.004 0.004 0.004 0.004 0.004 0.004 0.004 0.008 0.008 0.008 0.008 0.008 0.008 0.008 0.008 
0.004 0.004 0.004 0.004 0.004 0.004 0.004 0.004 0.009 0.009 0.009 0.009 0.009 0.009 0.009 0.009 0.010 0.010 0.010 0.010 0.010 0.010 0.010 0.010 0.014 0.014 0.014 0.014 0.014 0.014 0.014 0.014 0.116 0.116 0.116 0.116 0.116 0.116 0.116 0.116 0.141 0.141 0.141 0.141 0.252 0.252 0.252 0.252 0.497 0.497 0.497 0.497 0.003 0.003 0.003 0.003 0.000 0.000 0.000 0.000 0.000 0.000 0.000 0.000 0.000 0.000 0.000 0.000 0.004 0.004 0.004 0.004 0.008 0.008 0.008 0.008 0.008 0.008 0.008 0.008 0.022 0.022 0.979 0.979 0.358 0.358 0.005 0.005 0.002 0.002 0.000 0.000 0.000 0.000 0.000 0.000 0.000 0.000 0.000 0.000 0.000 0.000 0.000 0.000 0.000 0.000 0.000 0.000 0.199 0.199 2.317 2.317 2.317 2.317 0.004 0.004 0.004 0.004 0.129 0.129 0.129 0.129 0.001 0.001 0.001 0.001 0.016 0.016 0.016 0.016 0.052 0.052 0.052 0.052 0.041 0.041 0.041 0.041 0.031 0.031 0.031 0.031 0.004 0.004 0.004 0.004 0.003 0.003 0.003 0.003 0.007 0.007 0.007 0.007 0.007 0.007 0.007 0.007 0.803 0.803 0.803 0.803 0.803 0.803 0.803 0.803 0.010 0.010 0.010 0.010 0.010 0.010 0.010 0.010 0.004 0.004 0.004 0.004 0.004 0.004 0.004 0.004 0.008 0.008 0.008 0.008 0.008 0.008 0.008 0.008 
0.001 0.001 0.001 0.001 0.001 0.001 0.001 0.001 0.027 0.027 0.027 0.027 0.027 0.027 0.027 0.027 0.014 0.014 0.014 0.014 0.014 0.014 0.014 0.014 0.009 0.009 0.009 0.009 0.009 0.009 0.009 0.009 0.010 0.010 0.010 0.010 0.010 0.010 0.010 0.010 0.092 0.092 0.092 0.092 0.743 0.743 0.743 0.743 0.346 0.346 0.346 0.346 0.002 0.002 0.002 0.002 0.000 0.000 0.000 0.000 0.000 0.000 0.000 0.000 0.000 0.000 0.000 0.000 0.002 0.002 0.002 0.002 0.005 0.005 0.005 0.005 0.009 0.009 0.009 0.009 0.004 0.004 0.004 0.004 0.009 0.009 0.026 0.026 0.003 0.003 0.000 0.000 0.000 0.000 0.000 0.000 0.000 0.000 0.000 0.000 0.000 0.000 0.000 0.000 0.000 0.000 0.001 0.001 1.663 1.663 2.057 2.057 2.057 2.057 0.004 0.004 0.004 0.004 0.003 0.003 0.003 0.003 0.000 0.000 0.000 0.000 0.002 0.002 0.002 0.002 0.005 0.005 0.005 0.005 0.015 0.015 0.015 0.015 0.019 0.019 0.019 0.019 0.013 0.013 0.013 0.013 0.000 0.000 0.000 0.000 0.002 0.002 0.002 0.002 0.002 0.002 0.002 0.002 0.014 0.014 0.014 0.014 0.014 0.014 0.014 0.014 0.041 0.041 0.041 0.041 0.041 0.041 0.041 0.041 0.007 0.007 0.007 0.007 0.007 0.007 0.007 0.007 0.002 0.002 0.002 0.002 0.002 0.002 0.002 0.002 
0.001 0.001 0.001 0.001 0.001 0.001 0.001 0.001 0.027 0.027 0.027 0.027 0.027 0.027 0.027 0.027 0.014 0.014 0.014 0.014 0.014 0.014 0.014 0.014 0.009 0.009 0.009 0.009 0.009 0.009 0.009 0.009 0.010 0.010 0.010 0.010 0.010 0.010 0.010 0.010 0.092 0.092 0.092 0.092 0.743 0.743 0.743 0.743 0.346 0.346 0.346 0.346 0.002 0.002 0.002 0.002 0.000 0.000 0.000 0.000 0.000 0.000 0.000 0.000 0.000 0.000 0.000 0.000 0.002 0.002 0.002 0.002 0.005 0.005 0.005 0.005 0.009 0.009 0.009 0.009 0.004 0.004 0.004 0.004 0.009 0.009 0.026 0.026 0.003 0.003 0.000 0.000 0.000 0.000 0.000 0.000 0.000 0.000 0.000 0.000 0.000 0.000 0.000 0.000 0.000 0.000 0.001 0.001 1.663 1.663 2.057 2.057 2.057 2.057 0.004 0.004 0.004 0.004 0.003 0.003 0.003 0.003 0.000 0.000 0.000 0.000 0.002 0.002 0.002 0.002 0.005 0.005 0.005 0.005 0.015 0.015 0.015 0.015 0.019 0.019 0.019 0.019 0.013 0.013 0.013 0.013 0.000 0.000 0.000 0.000 0.002 0.002 0.002 0.002 0.002 0.002 0.002 0.002 0.014 0.014 0.014 0.014 0.014 0.014 0.014 0.014 0.041 0.041 0.041 0.041 0.041 0.041 0.041 0.041 0.007 0.007 0.007 0.007 0.007 0.007 0.007 0.007 0.002 0.002 0.002 0.002 0.002 0.002 0.002 0.002 
0.001 0.001 0.001 0.001 0.001 0.001 0.001 0.001 0.027 0.027 0.027 0.027 0.027 0.027 0.027 0.027 0.014 0.014 0.014 0.014 0.014 0.014 0.014 0.014 0.009 0.009 0.009 0.009 0.009 0.009 0.009 0.009 0.010 0.010 0.010 0.010 0.010 0.010 0.010 0.010 0.092 0.092 0.092 0.092 0.743 0.743 0.743 0.743 0.346 0.346 0.346 0.346 0.002 0.002 0.002 0.002 0.000 0.000 0.000 0.000 0.000 0.000 0.000 0.000 0.000 0.000 0.000 0.000 0.002 0.002 0.002 0.002 0.005 0.005 0.005 0.005 0.009 0.009 0.009 0.009 0.004 0.004 0.004 0.004 0.009 0.009 0.026 0.026 0.003 0.003 0.000 0.000 0.000 0.000 0.000 0.000 0.000 0.000 0.000 0.000 0.000 0.000 0.000 0.000 0.000 0.000 0.001 0.001 1.663 1.663 2.057 2.057 2.057 2.057 0.004 0.004 0.004 0.004 0.003 0.003 0.003 0.003 0.000 0.000 0.000 0.000 0.002 0.002 0.002 0.002 0.005 0.005 0.005 0.005 0.015 0.015 0.015 0.015 0.019 0.019 0.019 0.019 0.013 0.013 0.013 0.013 0.000 0.000 0.000 0.000 0.002 0.002 0.002 0.002 0.002 0.002 0.002 0.002 0.014 0.014 0.014 0.014 0.014 0.014 0.014 0.014 0.041 0.041 0.041 0.041 0.041 0.041 0.041 0.041 0.007 0.007 0.007 0.007 0.007 0.007 0.007 0.007 0.002 0.002 0.002 0.002 0.002 0.002 0.002 0.002 
0.001 0.001 0.001 0.001 0.001 0.001 0.001 0.001 0.027 0.027 0.027 0.027 0.027 0.027 0.027 0.027 0.014 0.014 0.014 0.014 0.014 0.014 0.014 0.014 0.009 0.009 0.009 0.009 0.009 0.009 0.009 0.009 0.010 0.010 0.010 0.010 0.010 0.010 0.010 0.010 0.092 0.092 0.092 0.092 0.743 0.743 0.743 0.743 0.346 0.346 0.346 0.346 0.002 0.002 0.002 0.002 0.000 0.000 0.000 0.000 0.000 0.000 0.000 0.000 0.000 0.000 0.000 0.000 0.002 0.002 0.002 0.002 0.005 0.005 0.005 0.005 0.009 0.009 0.009 0.009 0.004 0.004 0.004 0.004 0.009 0.009 0.026 0.026 0.003 0.003 0.000 0.000 0.000 0.000 0.000 0.000 0.000 0.000 0.000 0.000 0.000 0.000 0.000 0.000 0.000 0.000 0.001 0.001 1.663 1.663 2.057 2.057 2.057 2.057 0.004 0.004 0.004 0.004 0.003 0.003 0.003 0.003 0.000 0.000 0.000 0.000 0.002 0.002 0.002 0.002 0.005 0.005 0.005 0.005 0.015 0.015 0.015 0.015 0.019 0.019 0.019 0.019 0.013 0.013 0.013 0.013 0.000 0.000 0.000 0.000 0.002 0.002 0.002 0.002 0.002 0.002 0.002 0.002 0.014 0.014 0.014 0.014 0.014 0.014 0.014 0.014 0.041 0.041 0.041 0.041 0.041 0.041 0.041 0.041 0.007 0.007 0.007 0.007 0.007 0.007 0.007 0.007 0.002 0.002 0.002 0.002 0.002 0.002 0.002 0.002 
0.000 0.000 0.000 0.000 0.000 0.000 0.000 0.000 0.019 0.019 0.019 0.019 0.019 0.019 0.019 0.019 0.010 0.010 0.010 0.010 0.010 0.010 0.010 0.010 0.004 0.004 0.004 0.004 0.004 0.004 0.004 0.004 0.005 0.005 0.005 0.005 0.005 0.005 0.005 0.005 0.010 0.010 0.010 0.010 0.121 0.121 0.121 0.121 0.010 0.010 0.010 0.010 0.000 0.000 0.000 0.000 0.000 0.000 0.000 0.000 0.000 0.000 0.000 0.000 0.000 0.000 0.000 0.000 0.000 0.000 0.000 0.000 0.002 0.002 0.002 0.002 0.005 0.005 0.005 0.005 0.003 0.003 0.001 0.001 0.003 0.003 0.013 0.013 0.018 0.018 0.001 0.000 0.000 0.000 0.000 0.000 0.000 0.000 0.000 0.002 0.000 0.000 0.002 0.002 0.003 0.003 0.067 0.067 4.076 4.076 0.007 0.007 0.007 0.007 0.001 0.001 0.001 0.001 0.000 0.000 0.000 0.000 0.000 0.000 0.000 0.000 0.000 0.000 0.000 0.000 0.003 0.003 0.003 0.003 0.010 0.010 0.010 0.010 0.011 0.011 0.011 0.011 0.013 0.013 0.013 0.013 0.121 0.121 0.121 0.121 0.000 0.000 0.000 0.000 0.000 0.000 0.000 0.000 0.005 0.005 0.005 0.005 0.005 0.005 0.005 0.005 0.020 0.020 0.020 0.020 0.020 0.020 0.020 0.020 0.036 0.036 0.036 0.036 0.036 0.036 0.036 0.036 0.000 0.000 0.000 0.000 0.000 0.000 0.000 0.000 
0.000 0.000 0.000 0.000 0.000 0.000 0.000 0.000 0.019 0.019 0.019 0.019 0.019 0.019 0.019 0.019 0.010 0.010 0.010 0.010 0.010 0.010 0.010 0.010 0.004 0.004 0.004 0.004 0.004 0.004 0.004 0.004 0.005 0.005 0.005 0.005 0.005 0.005 0.005 0.005 0.010 0.010 0.010 0.010 0.121 0.121 0.121 0.121 0.010 0.010 0.010 0.010 0.000 0.000 0.000 0.000 0.000 0.000 0.000 0.000 0.000 0.000 0.000 0.000 0.000 0.000 0.000 0.000 0.000 0.000 0.000 0.000 0.002 0.002 0.002 0.002 0.005 0.005 0.005 0.005 0.003 0.003 0.001 0.001 0.003 0.003 0.013 0.013 0.018 0.018 0.001 0.000 0.000 0.000 0.000 0.000 0.000 0.000 0.000 0.002 0.000 0.000 0.002 0.002 0.003 0.003 0.067 0.067 4.076 4.076 0.007 0.007 0.007 0.007 0.001 0.001 0.001 0.001 0.000 0.000 0.000 0.000 0.000 0.000 0.000 0.000 0.000 0.000 0.000 0.000 0.003 0.003 0.003 0.003 0.010 0.010 0.010 0.010 0.011 0.011 0.011 0.011 0.013 0.013 0.013 0.013 0.121 0.121 0.121 0.121 0.000 0.000 0.000 0.000 0.000 0.000 0.000 0.000 0.005 0.005 0.005 0.005 0.005 0.005 0.005 0.005 0.020 0.020 0.020 0.020 0.020 0.020 0.020 0.020 0.036 0.036 0.036 0.036 0.036 0.036 0.036 0.036 0.000 0.000 0.000 0.000 0.000 0.000 0.000 0.000 
0.000 0.000 0.000 0.000 0.000 0.000 0.000 0.000 0.008 0.008 0.008 0.008 0.008 0.008 0.008 0.008 0.021 0.021 0.021 0.021 0.021 0.021 0.021 0.021 0.004 0.004 0.004 0.004 0.004 0.004 0.004 0.004 0.004 0.004 0.004 0.004 0.004 0.004 0.004 0.004 0.004 0.004 0.004 0.004 0.088 0.088 0.088 0.088 0.007 0.007 0.007 0.007 0.002 0.002 0.002 0.002 0.000 0.000 0.000 0.000 0.000 0.000 0.000 0.000 0.000 0.000 0.000 0.000 0.000 0.000 0.000 0.000 0.000 0.000 0.000 0.000 0.003 0.003 0.003 0.003 0.005 0.005 0.003 0.003 0.003 0.003 0.013 0.013 0.031 0.031 1.182 1.461 1.342 0.318 0.201 0.194 0.344 1.258 2.164 1.681 0.175 0.175 0.122 0.122 0.145 0.145 0.591 0.591 0.444 0.444 0.002 0.002 0.002 0.002 0.000 0.000 0.000 0.000 0.002 0.002 0.002 0.002 0.000 0.000 0.000 0.000 0.000 0.000 0.000 0.000 0.004 0.004 0.004 0.004 0.008 0.008 0.008 0.008 0.011 0.011 0.011 0.011 0.002 0.002 0.002 0.002 2.708 2.708 2.708 2.708 0.000 0.000 0.000 0.000 0.000 0.000 0.000 0.000 0.014 0.014 0.014 0.014 0.014 0.014 0.014 0.014 0.012 0.012 0.012 0.012 0.012 0.012 0.012 0.012 0.066 0.066 0.066 0.066 0.066 0.066 0.066 0.066 0.001 0.001 0.001 0.001 0.001 0.001 0.001 0.001 
0.000 0.000 0.000 0.000 0.000 0.000 0.000 0.000 0.008 0.008 0.008 0.008 0.008 0.008 0.008 0.008 0.021 0.021 0.021 0.021 0.021 0.021 0.021 0.021 0.004 0.004 0.004 0.004 0.004 0.004 0.004 0.004 0.004 0.004 0.004 0.004 0.004 0.004 0.004 0.004 0.004 0.004 0.004 0.004 0.088 0.088 0.088 0.088 0.007 0.007 0.007 0.007 0.002 0.002 0.002 0.002 0.000 0.000 0.000 0.000 0.000 0.000 0.000 0.000 0.000 0.000 0.000 0.000 0.000 0.000 0.000 0.000 0.000 0.000 0.000 0.000 0.003 0.003 0.003 0.003 0.005 0.005 0.003 0.003 0.003 0.003 0.013 0.013 0.031 0.031 1.182 1.461 1.342 0.318 0.201 0.194 0.344 1.258 2.164 1.681 0.175 0.175 0.122 0.122 0.145 0.145 0.591 0.591 0.444 0.444 0.002 0.002 0.002 0.002 0.000 0.000 0.000 0.000 0.002 0.002 0.002 0.002 0.000 0.000 0.000 0.000 0.000 0.000 0.000 0.000 0.004 0.004 0.004 0.004 0.008 0.008 0.008 0.008 0.011 0.011 0.011 0.011 0.002 0.002 0.002 0.002 2.708 2.708 2.708 2.708 0.000 0.000 0.000 0.000 0.000 0.000 0.000 0.000 0.014 0.014 0.014 0.014 0.014 0.014 0.014 0.014 0.012 0.012 0.012 0.012 0.012 0.012 0.012 0.012 0.066 0.066 0.066 0.066 0.066 0.066 0.066 0.066 0.001 0.001 0.001 0.001 0.001 0.001 0.001 0.001 
0.000 0.000 0.000 0.000 0.000 0.000 0.000 0.000 0.004 0.004 0.004 0.004 0.004 0.004 0.004 0.004 0.032 0.032 0.032 0.032 0.032 0.032 0.032 0.032 0.000 0.000 0.000 0.000 0.000 0.000 0.000 0.000 0.000 0.000 0.000 0.000 0.000 0.000 0.000 0.000 0.002 0.002 0.002 0.002 0.081 0.081 0.081 0.081 0.007 0.007 0.007 0.007 0.004 0.004 0.004 0.004 0.003 0.003 0.003 0.003 0.004 0.004 0.004 0.004 0.000 0.000 0.000 0.000 0.000 0.000 0.000 0.000 0.000 0.000 0.000 0.000 0.002 0.002 0.002 0.002 0.003 0.003 0.008 0.008 0.008 0.008 0.013 0.013 0.038 0.038 2.285 2.829 1.495 0.265 0.059 0.019 0.008 0.004 0.000 0.000 0.000 0.000 0.000 0.000 0.005 0.005 0.019 0.019 0.003 0.003 0.000 0.000 0.000 0.000 0.000 0.000 0.000 0.000 0.000 0.000 0.000 0.000 0.002 0.002 0.002 0.002 0.004 0.004 0.004 0.004 0.005 0.005 0.005 0.005 0.007 0.007 0.007 0.007 0.013 0.013 0.013 0.013 0.009 0.009 0.009 0.009 2.999 2.999 2.999 2.999 0.094 0.094 0.094 0.094 0.094 0.094 0.094 0.094 0.058 0.058 0.058 0.058 0.058 0.058 0.058 0.058 0.041 0.041 0.041 0.041 0.041 0.041 0.041 0.041 0.103 0.103 0.103 0.103 0.103 0.103 0.103 0.103 0.125 0.125 0.125 0.125 0.125 0.125 0.125 0.125 
0.000 0.000 0.000 0.000 0.000 0.000 0.000 0.000 0.004 0.004 0.004 0.004 0.004 0.004 0.004 0.004 0.032 0.032 0.032 0.032 0.032 0.032 0.032 0.032 0.000 0.000 0.000 0.000 0.000 0.000 0.000 0.000 0.000 0.000 0.000 0.000 0.000 0.000 0.000 0.000 0.002 0.002 0.002 0.002 0.081 0.081 0.081 0.081 0.007 0.007 0.007 0.007 0.004 0.004 0.004 0.004 0.003 0.003 0.003 0.003 0.004 0.004 0.004 0.004 0.000 0.000 0.000 0.000 0.000 0.000 0.000 0.000 0.000 0.000 0.000 0.000 0.002 0.002 0.002 0.002 0.003 0.003 0.008 0.008 0.008 0.008 0.013 0.013 0.038 0.038 2.285 2.829 1.495 0.265 0.059 0.019 0.008 0.004 0.000 0.000 0.000 0.000 0.000 0.000 0.005 0.005 0.019 0.019 0.003 0.003 0.000 0.000 0.000 0.000 0.000 0.000 0.000 0.000 0.000 0.000 0.000 0.000 0.002 0.002 0.002 0.002 0.004 0.004 0.004 0.004 0.005 0.005 0.005 0.005 0.007 0.007 0.007 0.007 0.013 0.013 0.013 0.013 0.009 0.009 0.009 0.009 2.999 2.999 2.999 2.999 0.094 0.094 0.094 0.094 0.094 0.094 0.094 0.094 0.058 0.058 0.058 0.058 0.058 0.058 0.058 0.058 0.041 0.041 0.041 0.041 0.041 0.041 0.041 0.041 0.103 0.103 0.103 0.103 0.103 0.103 0.103 0.103 0.125 0.125 0.125 0.125 0.125 0.125 0.125 0.125 
0.000 0.000 0.000 0.000 0.000 0.000 0.000 0.000 0.002 0.002 0.002 0.002 0.002 0.002 0.002 0.002 0.025 0.025 0.025 0.025 0.025 0.025 0.025 0.025 0.000 0.000 0.000 0.000 0.000 0.000 0.000 0.000 0.000 0.000 0.000 0.000 0.000 0.000 0.000 0.000 0.002 0.002 0.002 0.002 0.072 0.072 0.072 0.072 0.008 0.008 0.008 0.008 0.009 0.009 0.009 0.009 0.022 0.022 0.022 0.022 0.001 0.001 0.001 0.001 0.000 0.000 0.000 0.000 0.000 0.000 0.000 0.000 0.000 0.000 0.000 0.000 0.001 0.001 0.001 0.001 0.001 0.001 0.002 0.002 0.005 0.005 0.015 0.015 0.015 0.015 0.012 0.091 0.124 0.089 0.055 0.010 0.003 0.000 0.000 0.000 0.000 0.000 0.000 0.000 0.005 0.005 0.008 0.008 0.003 0.003 0.000 0.000 0.000 0.000 0.000 0.000 0.000 0.000 0.005 0.005 0.005 0.005 3.617 3.617 3.617 3.617 0.000 0.000 0.000 0.000 0.001 0.001 0.001 0.001 0.003 0.003 0.003 0.003 0.013 0.013 0.013 0.013 0.028 0.028 0.028 0.028 0.188 0.188 0.188 0.188 0.023 0.023 0.023 0.023 0.023 0.023 0.023 0.023 0.011 0.011 0.011 0.011 0.011 0.011 0.011 0.011 0.011 0.011 0.011 0.011 0.011 0.011 0.011 0.011 0.041 0.041 0.041 0.041 0.041 0.041 0.041 0.041 1.710 1.710 1.710 1.710 1.710 1.710 1.710 1.710 
0.000 0.000 0.000 0.000 0.000 0.000 0.000 0.000 0.002 0.002 0.002 0.002 0.002 0.002 0.002 0.002 0.025 0.025 0.025 0.025 0.025 0.025 0.025 0.025 0.000 0.000 0.000 0.000 0.000 0.000 0.000 0.000 0.000 0.000 0.000 0.000 0.000 0.000 0.000 0.000 0.002 0.002 0.002 0.002 0.072 0.072 0.072 0.072 0.008 0.008 0.008 0.008 0.009 0.009 0.009 0.009 0.022 0.022 0.022 0.022 0.001 0.001 0.001 0.001 0.000 0.000 0.000 0.000 0.000 0.000 0.000 0.000 0.000 0.000 0.000 0.000 0.001 0.001 0.001 0.001 0.001 0.001 0.002 0.002 0.005 0.005 0.015 0.015 0.015 0.015 0.012 0.091 0.124 0.089 0.055 0.010 0.003 0.000 0.000 0.000 0.000 0.000 0.000 0.000 0.005 0.005 0.008 0.008 0.003 0.003 0.000 0.000 0.000 0.000 0.000 0.000 0.000 0.000 0.005 0.005 0.005 0.005 3.617 3.617 3.617 3.617 0.000 0.000 0.000 0.000 0.001 0.001 0.001 0.001 0.003 0.003 0.003 0.003 0.013 0.013 0.013 0.013 0.028 0.028 0.028 0.028 0.188 0.188 0.188 0.188 0.023 0.023 0.023 0.023 0.023 0.023 0.023 0.023 0.011 0.011 0.011 0.011 0.011 0.011 0.011 0.011 0.011 0.011 0.011 0.011 0.011 0.011 0.011 0.011 0.041 0.041 0.041 0.041 0.041 0.041 0.041 0.041 1.710 1.710 1.710 1.710 1.710 1.710 1.710 1.710 
0.000 0.000 0.000 0.000 0.000 0.000 0.000 0.000 0.001 0.001 0.001 0.001 0.001 0.001 0.001 0.001 0.016 0.016 0.016 0.016 0.016 0.016 0.016 0.016 0.000 0.000 0.000 0.000 0.000 0.000 0.000 0.000 0.000 0.000 0.000 0.000 0.000 0.000 0.000 0.000 0.002 0.002 0.002 0.002 0.076 0.076 0.076 0.076 0.000 0.000 0.000 0.000 0.000 0.000 0.000 0.000 0.069 0.069 0.069 0.069 0.003 0.003 0.003 0.003 0.000 0.000 0.000 0.000 0.000 0.000 0.000 0.000 0.000 0.000 0.000 0.000 0.000 0.000 0.000 0.000 0.000 0.000 0.000 0.000 0.034 0.034 0.017 0.017 0.010 0.010 0.004 0.000 0.000 0.097 0.513 0.734 0.558 0.314 0.000 0.000 0.000 0.000 0.000 0.000 0.005 0.005 0.003 0.003 0.001 0.001 0.000 0.000 0.000 0.000 0.000 0.000 0.000 0.000 0.005 0.005 0.005 0.005 2.513 2.513 2.513 2.513 0.000 0.000 0.000 0.000 0.000 0.000 0.000 0.000 0.002 0.002 0.002 0.002 0.005 0.005 0.005 0.005 0.016 0.016 0.016 0.016 0.141 0.141 0.141 0.141 0.000 0.000 0.000 0.000 0.000 0.000 0.000 0.000 0.000 0.000 0.000 0.000 0.000 0.000 0.000 0.000 0.003 0.003 0.003 0.003 0.003 0.003 0.003 0.003 0.012 0.012 0.012 0.012 0.012 0.012 0.012 0.012 7.099 7.099 7.099 7.099 7.099 7.099 7.099 7.099 
0.000 0.000 0.000 0.000 0.000 0.000 0.000 0.000 0.001 0.001 0.001 0.001 0.001 0.001 0.001 0.001 0.016 0.016 0.016 0.016 0.016 0.016 0.016 0.016 0.000 0.000 0.000 0.000 0.000 0.000 0.000 0.000 0.000 0.000 0.000 0.000 0.000 0.000 0.000 0.000 0.002 0.002 0.002 0.002 0.076 0.076 0.076 0.076 0.000 0.000 0.000 0.000 0.000 0.000 0.000 0.000 0.069 0.069 0.069 0.069 0.003 0.003 0.003 0.003 0.000 0.000 0.000 0.000 0.000 0.000 0.000 0.000 0.000 0.000 0.000 0.000 0.000 0.000 0.000 0.000 0.000 0.000 0.000 0.000 0.034 0.034 0.017 0.017 0.010 0.010 0.004 0.000 0.000 0.097 0.513 0.734 0.558 0.314 0.000 0.000 0.000 0.000 0.000 0.000 0.005 0.005 0.003 0.003 0.001 0.001 0.000 0.000 0.000 0.000 0.000 0.000 0.000 0.000 0.005 0.005 0.005 0.005 2.513 2.513 2.513 2.513 0.000 0.000 0.000 0.000 0.000 0.000 0.000 0.000 0.002 0.002 0.002 0.002 0.005 0.005 0.005 0.005 0.016 0.016 0.016 0.016 0.141 0.141 0.141 0.141 0.000 0.000 0.000 0.000 0.000 0.000 0.000 0.000 0.000 0.000 0.000 0.000 0.000 0.000 0.000 0.000 0.003 0.003 0.003 0.003 0.003 0.003 0.003 0.003 0.012 0.012 0.012 0.012 0.012 0.012 0.012 0.012 7.099 7.099 7.099 7.099 7.099 7.099 7.099 7.099 
0.000 0.000 0.000 0.000 0.000 0.000 0.000 0.000 0.000 0.000 0.000 0.000 0.000 0.000 0.000 0.000 0.004 0.004 0.004 0.004 0.004 0.004 0.004 0.004 0.001 0.001 0.001 0.001 0.001 0.001 0.001 0.001 0.001 0.001 0.001 0.001 0.001 0.001 0.001 0.001 0.002 0.002 0.002 0.002 0.066 0.066 0.066 0.066 0.000 0.000 0.000 0.000 0.000 0.000 0.000 0.000 0.047 0.047 0.047 0.047 0.002 0.002 0.002 0.002 0.000 0.000 0.000 0.000 0.000 0.000 0.000 0.000 0.000 0.000 0.000 0.000 0.000 0.000 0.000 0.000 0.000 0.000 0.000 0.000 0.651 0.651 0.000 0.000 0.000 0.000 0.000 0.000 0.325 2.118 2.858 3.054 1.837 2.424 0.025 0.018 0.013 0.013 0.010 0.010 0.003 0.003 0.003 0.003 0.002 0.002 0.000 0.000 0.000 0.000 0.000 0.000 0.000 0.000 0.000 0.000 0.000 0.000 0.916 0.916 0.916 0.916 0.043 0.043 0.043 0.043 0.000 0.000 0.000 0.000 0.000 0.000 0.000 0.000 0.002 0.002 0.002 0.002 0.021 0.021 0.021 0.021 0.106 0.106 0.106 0.106 0.000 0.000 0.000 0.000 0.000 0.000 0.000 0.000 0.000 0.000 0.000 0.000 0.000 0.000 0.000 0.000 0.000 0.000 0.000 0.000 0.000 0.000 0.000 0.000 0.005 0.005 0.005 0.005 0.005 0.005 0.005 0.005 9.878 9.878 9.878 9.878 9.878 9.878 9.878 9.878 
0.000 0.000 0.000 0.000 0.000 0.000 0.000 0.000 0.000 0.000 0.000 0.000 0.000 0.000 0.000 0.000 0.002 0.002 0.002 0.002 0.002 0.002 0.002 0.002 0.001 0.001 0.001 0.001 0.001 0.001 0.001 0.001 0.001 0.001 0.001 0.001 0.001 0.001 0.001 0.001 0.003 0.003 0.003 0.003 0.057 0.057 0.057 0.057 0.000 0.000 0.000 0.000 0.000 0.000 0.000 0.000 0.040 0.040 0.040 0.040 0.002 0.002 0.002 0.002 0.000 0.000 0.000 0.000 0.000 0.000 0.000 0.000 0.000 0.000 0.000 0.000 0.000 0.000 0.000 0.000 0.000 0.000 0.008 0.008 0.035 0.035 0.000 0.000 0.000 0.000 0.002 0.000 2.063 6.832 6.737 6.696 2.954 0.000 0.000 0.001 0.007 0.007 0.003 0.003 0.002 0.002 0.002 0.002 0.000 0.000 0.000 0.000 0.000 0.000 0.000 0.000 0.000 0.000 0.000 0.000 0.000 0.000 1.059 1.059 1.059 1.059 0.000 0.000 0.000 0.000 0.000 0.000 0.000 0.000 0.000 0.000 0.000 0.000 0.002 0.002 0.002 0.002 0.035 0.035 0.035 0.035 0.098 0.098 0.098 0.098 0.000 0.000 0.000 0.000 0.000 0.000 0.000 0.000 0.000 0.000 0.000 0.000 0.000 0.000 0.000 0.000 0.000 0.000 0.000 0.000 0.000 0.000 0.000 0.000 0.007 0.007 0.007 0.007 0.007 0.007 0.007 0.007 11.351 11.351 11.351 11.351 11.351 11.351 11.351 11.351 
0.000 0.000 0.000 0.000 0.000 0.000 0.000 0.000 0.000 0.000 0.000 0.000 0.000 0.000 0.000 0.000 0.001 0.001 0.001 0.001 0.001 0.001 0.001 0.001 0.001 0.001 0.001 0.001 0.001 0.001 0.001 0.001 0.000 0.000 0.000 0.000 0.000 0.000 0.000 0.000 0.003 0.003 0.003 0.003 0.055 0.055 0.055 0.055 0.000 0.000 0.000 0.000 0.000 0.000 0.000 0.000 0.040 0.040 0.040 0.040 0.003 0.003 0.003 0.003 0.000 0.000 0.000 0.000 0.000 0.000 0.000 0.000 0.000 0.000 0.000 0.000 0.000 0.000 0.000 0.000 0.000 0.000 0.001 0.001 0.007 0.007 0.000 0.000 0.013 0.013 0.024 0.226 3.656 8.569 7.720 7.478 8.179 8.441 1.737 0.000 0.003 0.003 0.000 0.000 0.001 0.001 0.000 0.000 0.000 0.000 0.001 0.001 0.001 0.001 0.011 0.011 0.011 0.011 0.000 0.000 0.000 0.000 0.409 0.409 0.409 0.409 0.000 0.000 0.000 0.000 0.000 0.000 0.000 0.000 0.000 0.000 0.000 0.000 0.001 0.001 0.001 0.001 0.043 0.043 0.043 0.043 0.094 0.094 0.094 0.094 0.000 0.000 0.000 0.000 0.000 0.000 0.000 0.000 0.000 0.000 0.000 0.000 0.000 0.000 0.000 0.000 0.000 0.000 0.000 0.000 0.000 0.000 0.000 0.000 0.175 0.175 0.175 0.175 0.175 0.175 0.175 0.175 12.739 12.739 12.739 12.739 12.739 12.739 12.739 12.739 
0.000 0.000 0.000 0.000 0.000 0.000 0.000 0.000 0.000 0.000 0.000 0.000 0.000 0.000 0.000 0.000 0.001 0.001 0.001 0.001 0.001 0.001 0.001 0.001 0.001 0.001 0.001 0.001 0.001 0.001 0.001 0.001 0.000 0.000 0.000 0.000 0.000 0.000 0.000 0.000 0.008 0.008 0.008 0.008 0.053 0.053 0.053 0.053 0.000 0.000 0.000 0.000 0.000 0.000 0.000 0.000 0.063 0.063 0.063 0.063 0.004 0.004 0.004 0.004 0.000 0.000 0.000 0.000 0.000 0.000 0.000 0.000 0.000 0.000 0.000 0.000 0.000 0.000 0.000 0.000 0.000 0.000 0.000 0.000 0.002 0.002 0.005 0.005 0.008 0.008 0.018 0.015 0.086 0.843 3.309 6.065 7.479 6.173 4.770 3.726 0.008 0.008 0.000 0.000 0.000 0.000 0.000 0.000 0.000 0.000 0.002 0.002 0.002 0.002 1.096 1.096 1.096 1.096 0.015 0.015 0.015 0.015 0.076 0.076 0.076 0.076 0.000 0.000 0.000 0.000 0.000 0.000 0.000 0.000 0.000 0.000 0.000 0.000 0.001 0.001 0.001 0.001 0.054 0.054 0.054 0.054 0.084 0.084 0.084 0.084 0.000 0.000 0.000 0.000 0.000 0.000 0.000 0.000 0.000 0.000 0.000 0.000 0.000 0.000 0.000 0.000 0.001 0.001 0.001 0.001 0.001 0.001 0.001 0.001 0.909 0.909 0.909 0.909 0.909 0.909 0.909 0.909 13.568 13.568 13.568 13.568 13.568 13.568 13.568 13.568 
0.000 0.000 0.000 0.000 0.000 0.000 0.000 0.000 0.000 0.000 0.000 0.000 0.000 0.000 0.000 0.000 0.000 0.000 0.000 0.000 0.000 0.000 0.000 0.000 0.001 0.001 0.001 0.001 0.001 0.001 0.001 0.001 0.000 0.000 0.000 0.000 0.000 0.000 0.000 0.000 0.018 0.018 0.018 0.018 0.048 0.048 0.048 0.048 0.000 0.000 0.000 0.000 0.000 0.000 0.000 0.000 0.136 0.136 0.136 0.136 0.032 0.032 0.032 0.032 0.004 0.004 0.004 0.004 0.002 0.002 0.002 0.002 0.000 0.000 0.000 0.000 0.000 0.000 0.000 0.000 0.000 0.000 0.000 0.000 0.000 0.000 0.004 0.004 0.006 0.006 0.019 0.014 0.011 0.017 1.586 3.374 3.959 2.970 2.173 1.665 0.000 0.000 0.000 0.000 0.000 0.000 0.000 0.000 0.000 0.000 0.111 0.111 0.111 0.111 0.556 0.556 0.556 0.556 0.000 0.000 0.000 0.000 0.016 0.016 0.016 0.016 0.000 0.000 0.000 0.000 0.000 0.000 0.000 0.000 0.000 0.000 0.000 0.000 0.000 0.000 0.000 0.000 0.042 0.042 0.042 0.042 0.089 0.089 0.089 0.089 0.000 0.000 0.000 0.000 0.000 0.000 0.000 0.000 0.000 0.000 0.000 0.000 0.000 0.000 0.000 0.000 0.000 0.000 0.000 0.000 0.000 0.000 0.000 0.000 0.966 0.966 0.966 0.966 0.966 0.966 0.966 0.966 13.146 13.146 13.146 13.146 13.146 13.146 13.146 13.146 
0.000 0.000 0.000 0.000 0.000 0.000 0.000 0.000 0.000 0.000 0.000 0.000 0.000 0.000 0.000 0.000 0.000 0.000 0.000 0.000 0.000 0.000 0.000 0.000 0.001 0.001 0.001 0.001 0.001 0.001 0.001 0.001 0.000 0.000 0.000 0.000 0.000 0.000 0.000 0.000 0.010 0.010 0.010 0.010 0.033 0.033 0.033 0.033 0.000 0.000 0.000 0.000 0.000 0.000 0.000 0.000 0.004 0.004 0.004 0.004 0.012 0.012 0.012 0.012 0.029 0.029 0.029 0.029 0.002 0.002 0.002 0.002 0.000 0.000 0.000 0.000 0.000 0.000 0.000 0.000 0.000 0.000 0.002 0.002 0.039 0.039 0.008 0.008 0.010 0.010 0.004 0.021 0.015 0.007 0.012 0.386 1.147 1.574 1.303 0.970 0.001 0.001 0.000 0.000 0.001 0.001 0.002 0.002 0.000 0.000 0.046 0.046 0.046 0.046 0.014 0.014 0.014 0.014 0.000 0.000 0.000 0.000 0.005 0.005 0.005 0.005 0.000 0.000 0.000 0.000 0.000 0.000 0.000 0.000 0.000 0.000 0.000 0.000 0.000 0.000 0.000 0.000 0.008 0.008 0.008 0.008 0.126 0.126 0.126 0.126 0.000 0.000 0.000 0.000 0.000 0.000 0.000 0.000 0.000 0.000 0.000 0.000 0.000 0.000 0.000 0.000 0.000 0.000 0.000 0.000 0.000 0.000 0.000 0.000 0.007 0.007 0.007 0.007 0.007 0.007 0.007 0.007 10.489 10.489 10.489 10.489 10.489 10.489 10.489 10.489 
0.000 0.000 0.000 0.000 0.000 0.000 0.000 0.000 0.000 0.000 0.000 0.000 0.000 0.000 0.000 0.000 0.000 0.000 0.000 0.000 0.000 0.000 0.000 0.000 0.001 0.001 0.001 0.001 0.001 0.001 0.001 0.001 0.000 0.000 0.000 0.000 0.000 0.000 0.000 0.000 0.007 0.007 0.007 0.007 0.021 0.021 0.021 0.021 0.000 0.000 0.000 0.000 0.000 0.000 0.000 0.000 0.001 0.001 0.001 0.001 0.004 0.004 0.004 0.004 0.039 0.039 0.039 0.039 0.002 0.002 0.002 0.002 0.000 0.000 0.000 0.000 0.000 0.000 0.000 0.000 0.000 0.000 0.010 0.010 0.018 0.018 0.008 0.008 0.004 0.004 0.003 0.003 0.007 0.007 0.010 0.014 0.021 1.217 1.541 0.697 0.007 0.007 0.003 0.003 0.005 0.005 0.000 0.000 0.000 0.000 0.022 0.022 0.022 0.022 0.003 0.003 0.003 0.003 0.001 0.001 0.001 0.001 0.001 0.001 0.001 0.001 0.000 0.000 0.000 0.000 0.000 0.000 0.000 0.000 0.000 0.000 0.000 0.000 0.000 0.000 0.000 0.000 0.005 0.005 0.005 0.005 0.134 0.134 0.134 0.134 0.000 0.000 0.000 0.000 0.000 0.000 0.000 0.000 0.000 0.000 0.000 0.000 0.000 0.000 0.000 0.000 0.000 0.000 0.000 0.000 0.000 0.000 0.000 0.000 0.004 0.004 0.004 0.004 0.004 0.004 0.004 0.004 6.475 6.475 6.475 6.475 6.475 6.475 6.475 6.475 
0.000 0.000 0.000 0.000 0.000 0.000 0.000 0.000 0.000 0.000 0.000 0.000 0.000 0.000 0.000 0.000 0.000 0.000 0.000 0.000 0.000 0.000 0.000 0.000 0.001 0.001 0.001 0.001 0.001 0.001 0.001 0.001 0.000 0.000 0.000 0.000 0.000 0.000 0.000 0.000 0.008 0.008 0.008 0.008 0.018 0.018 0.018 0.018 0.000 0.000 0.000 0.000 0.000 0.000 0.000 0.000 0.001 0.001 0.001 0.001 0.001 0.001 0.001 0.001 0.047 0.047 0.047 0.047 0.002 0.002 0.002 0.002 0.000 0.000 0.000 0.000 0.000 0.000 0.000 0.000 0.035 0.035 0.036 0.036 0.016 0.016 0.003 0.003 0.002 0.002 0.001 0.001 0.004 0.008 0.012 0.016 0.016 0.040 0.201 0.186 0.140 0.140 0.018 0.018 0.005 0.005 0.003 0.003 0.007 0.007 0.008 0.008 0.008 0.008 0.002 0.002 0.002 0.002 0.000 0.000 0.000 0.000 0.000 0.000 0.000 0.000 0.000 0.000 0.000 0.000 0.000 0.000 0.000 0.000 0.000 0.000 0.000 0.000 0.000 0.000 0.000 0.000 0.004 0.004 0.004 0.004 0.188 0.188 0.188 0.188 0.000 0.000 0.000 0.000 0.000 0.000 0.000 0.000 0.000 0.000 0.000 0.000 0.000 0.000 0.000 0.000 0.000 0.000 0.000 0.000 0.000 0.000 0.000 0.000 0.002 0.002 0.002 0.002 0.002 0.002 0.002 0.002 1.669 1.669 1.669 1.669 1.669 1.669 1.669 1.669 
0.000 0.000 0.000 0.000 0.000 0.000 0.000 0.000 0.000 0.000 0.000 0.000 0.000 0.000 0.000 0.000 0.000 0.000 0.000 0.000 0.000 0.000 0.000 0.000 0.001 0.001 0.001 0.001 0.001 0.001 0.001 0.001 0.000 0.000 0.000 0.000 0.000 0.000 0.000 0.000 0.013 0.013 0.013 0.013 0.025 0.025 0.025 0.025 0.000 0.000 0.000 0.000 0.000 0.000 0.000 0.000 0.001 0.001 0.001 0.001 0.001 0.001 0.001 0.001 0.057 0.057 0.057 0.057 0.002 0.002 0.002 0.002 0.000 0.000 0.000 0.000 0.000 0.000 0.000 0.000 0.040 0.040 0.046 0.046 0.000 0.000 0.000 0.000 0.000 0.000 0.000 0.000 0.005 0.012 0.016 0.019 0.020 0.019 0.018 0.073 0.383 0.383 0.013 0.013 0.004 0.004 0.005 0.005 0.008 0.008 0.004 0.004 0.004 0.004 0.002 0.002 0.002 0.002 0.000 0.000 0.000 0.000 0.001 0.001 0.001 0.001 0.000 0.000 0.000 0.000 0.000 0.000 0.000 0.000 0.000 0.000 0.000 0.000 0.000 0.000 0.000 0.000 0.004 0.004 0.004 0.004 0.196 0.196 0.196 0.196 0.000 0.000 0.000 0.000 0.000 0.000 0.000 0.000 0.000 0.000 0.000 0.000 0.000 0.000 0.000 0.000 0.000 0.000 0.000 0.000 0.000 0.000 0.000 0.000 0.002 0.002 0.002 0.002 0.002 0.002 0.002 0.002 0.062 0.062 0.062 0.062 0.062 0.062 0.062 0.062 
0.000 0.000 0.000 0.000 0.000 0.000 0.000 0.000 0.000 0.000 0.000 0.000 0.000 0.000 0.000 0.000 0.000 0.000 0.000 0.000 0.000 0.000 0.000 0.000 0.001 0.001 0.001 0.001 0.001 0.001 0.001 0.001 0.000 0.000 0.000 0.000 0.000 0.000 0.000 0.000 0.014 0.014 0.014 0.014 0.040 0.040 0.040 0.040 0.000 0.000 0.000 0.000 0.000 0.000 0.000 0.000 0.003 0.003 0.003 0.003 0.000 0.000 0.000 0.000 0.110 0.110 0.110 0.110 0.009 0.009 0.009 0.009 0.000 0.000 0.000 0.000 0.000 0.000 0.000 0.000 0.085 0.085 0.014 0.014 0.003 0.003 0.001 0.001 0.001 0.001 0.000 0.002 0.010 0.016 0.019 0.023 0.019 0.015 0.013 0.041 0.224 0.224 0.015 0.015 0.008 0.008 0.005 0.005 0.007 0.007 0.003 0.003 0.003 0.003 0.002 0.002 0.002 0.002 0.000 0.000 0.000 0.000 0.002 0.002 0.002 0.002 0.000 0.000 0.000 0.000 0.000 0.000 0.000 0.000 0.000 0.000 0.000 0.000 0.000 0.000 0.000 0.000 0.003 0.003 0.003 0.003 0.159 0.159 0.159 0.159 0.000 0.000 0.000 0.000 0.000 0.000 0.000 0.000 0.000 0.000 0.000 0.000 0.000 0.000 0.000 0.000 0.000 0.000 0.000 0.000 0.000 0.000 0.000 0.000 0.004 0.004 0.004 0.004 0.004 0.004 0.004 0.004 0.046 0.046 0.046 0.046 0.046 0.046 0.046 0.046 
0.000 0.000 0.000 0.000 0.000 0.000 0.000 0.000 0.000 0.000 0.000 0.000 0.000 0.000 0.000 0.000 0.003 0.003 0.003 0.003 0.003 0.003 0.003 0.003 0.004 0.004 0.004 0.004 0.004 0.004 0.004 0.004 0.003 0.003 0.003 0.003 0.003 0.003 0.003 0.003 0.881 0.881 0.881 0.881 2.832 2.832 2.832 2.832 0.000 0.000 0.000 0.000 0.000 0.000 0.000 0.000 0.001 0.001 0.001 0.001 0.002 0.002 0.002 0.002 0.075 0.075 0.075 0.075 0.154 0.154 0.154 0.154 0.000 0.000 0.000 0.000 0.000 0.000 0.000 0.000 0.084 0.084 0.011 0.011 0.005 0.005 0.004 0.004 0.004 0.004 0.001 0.007 0.016 0.021 0.021 0.022 0.017 0.018 0.017 0.057 0.058 0.058 0.024 0.024 0.013 0.013 0.007 0.007 0.008 0.008 0.003 0.003 0.003 0.003 0.000 0.000 0.000 0.000 0.000 0.000 0.000 0.000 0.010 0.010 0.010 0.010 0.000 0.000 0.000 0.000 0.000 0.000 0.000 0.000 0.000 0.000 0.000 0.000 0.001 0.001 0.001 0.001 0.004 0.004 0.004 0.004 0.182 0.182 0.182 0.182 0.002 0.002 0.002 0.002 0.002 0.002 0.002 0.002 0.000 0.000 0.000 0.000 0.000 0.000 0.000 0.000 0.001 0.001 0.001 0.001 0.001 0.001 0.001 0.001 0.011 0.011 0.011 0.011 0.011 0.011 0.011 0.011 0.032 0.032 0.032 0.032 0.032 0.032 0.032 0.032 
0.000 0.000 0.000 0.000 0.000 0.000 0.000 0.000 0.000 0.000 0.000 0.000 0.000 0.000 0.000 0.000 0.003 0.003 0.003 0.003 0.003 0.003 0.003 0.003 0.004 0.004 0.004 0.004 0.004 0.004 0.004 0.004 0.003 0.003 0.003 0.003 0.003 0.003 0.003 0.003 0.881 0.881 0.881 0.881 2.832 2.832 2.832 2.832 0.000 0.000 0.000 0.000 0.000 0.000 0.000 0.000 0.001 0.001 0.001 0.001 0.002 0.002 0.002 0.002 0.075 0.075 0.075 0.075 0.154 0.154 0.154 0.154 0.000 0.000 0.000 0.000 0.000 0.000 0.000 0.000 0.084 0.084 0.011 0.011 0.005 0.005 0.004 0.004 0.004 0.004 0.001 0.007 0.016 0.021 0.021 0.022 0.017 0.018 0.017 0.057 0.058 0.058 0.024 0.024 0.013 0.013 0.007 0.007 0.008 0.008 0.003 0.003 0.003 0.003 0.000 0.000 0.000 0.000 0.000 0.000 0.000 0.000 0.010 0.010 0.010 0.010 0.000 0.000 0.000 0.000 0.000 0.000 0.000 0.000 0.000 0.000 0.000 0.000 0.001 0.001 0.001 0.001 0.004 0.004 0.004 0.004 0.182 0.182 0.182 0.182 0.002 0.002 0.002 0.002 0.002 0.002 0.002 0.002 0.000 0.000 0.000 0.000 0.000 0.000 0.000 0.000 0.001 0.001 0.001 0.001 0.001 0.001 0.001 0.001 0.011 0.011 0.011 0.011 0.011 0.011 0.011 0.011 0.032 0.032 0.032 0.032 0.032 0.032 0.032 0.032 
0.000 0.000 0.000 0.000 0.000 0.000 0.000 0.000 0.001 0.001 0.001 0.001 0.001 0.001 0.001 0.001 0.004 0.004 0.004 0.004 0.004 0.004 0.004 0.004 0.004 0.004 0.004 0.004 0.004 0.004 0.004 0.004 0.004 0.004 0.004 0.004 0.004 0.004 0.004 0.004 9.403 9.403 9.403 9.403 12.196 12.196 12.196 12.196 0.002 0.002 0.002 0.002 0.000 0.000 0.000 0.000 0.001 0.001 0.001 0.001 0.002 0.002 0.002 0.002 0.063 0.063 0.063 0.063 1.970 1.970 1.970 1.970 0.081 0.081 0.081 0.081 0.037 0.037 0.037 0.037 0.044 0.044 0.053 0.053 0.053 0.053 0.041 0.041 0.037 0.037 0.022 0.021 0.028 0.028 0.022 0.018 0.017 0.034 0.032 0.074 0.033 0.033 0.032 0.032 0.019 0.019 0.009 0.009 0.012 0.012 0.001 0.001 0.001 0.001 0.000 0.000 0.000 0.000 0.001 0.001 0.001 0.001 0.024 0.024 0.024 0.024 0.000 0.000 0.000 0.000 0.000 0.000 0.000 0.000 0.000 0.000 0.000 0.000 0.000 0.000 0.000 0.000 0.004 0.004 0.004 0.004 0.229 0.229 0.229 0.229 0.002 0.002 0.002 0.002 0.002 0.002 0.002 0.002 0.000 0.000 0.000 0.000 0.000 0.000 0.000 0.000 0.000 0.000 0.000 0.000 0.000 0.000 0.000 0.000 0.019 0.019 0.019 0.019 0.019 0.019 0.019 0.019 0.018 0.018 0.018 0.018 0.018 0.018 0.018 0.018 
0.000 0.000 0.000 0.000 0.000 0.000 0.000 0.000 0.001 0.001 0.001 0.001 0.001 0.001 0.001 0.001 0.004 0.004 0.004 0.004 0.004 0.004 0.004 0.004 0.004 0.004 0.004 0.004 0.004 0.004 0.004 0.004 0.004 0.004 0.004 0.004 0.004 0.004 0.004 0.004 9.403 9.403 9.403 9.403 12.196 12.196 12.196 12.196 0.002 0.002 0.002 0.002 0.000 0.000 0.000 0.000 0.001 0.001 0.001 0.001 0.002 0.002 0.002 0.002 0.063 0.063 0.063 0.063 1.970 1.970 1.970 1.970 0.081 0.081 0.081 0.081 0.037 0.037 0.037 0.037 0.044 0.044 0.053 0.053 0.053 0.053 0.041 0.041 0.037 0.037 0.022 0.021 0.028 0.028 0.022 0.018 0.017 0.034 0.032 0.074 0.033 0.033 0.032 0.032 0.019 0.019 0.009 0.009 0.012 0.012 0.001 0.001 0.001 0.001 0.000 0.000 0.000 0.000 0.001 0.001 0.001 0.001 0.024 0.024 0.024 0.024 0.000 0.000 0.000 0.000 0.000 0.000 0.000 0.000 0.000 0.000 0.000 0.000 0.000 0.000 0.000 0.000 0.004 0.004 0.004 0.004 0.229 0.229 0.229 0.229 0.002 0.002 0.002 0.002 0.002 0.002 0.002 0.002 0.000 0.000 0.000 0.000 0.000 0.000 0.000 0.000 0.000 0.000 0.000 0.000 0.000 0.000 0.000 0.000 0.019 0.019 0.019 0.019 0.019 0.019 0.019 0.019 0.018 0.018 0.018 0.018 0.018 0.018 0.018 0.018 
0.000 0.000 0.000 0.000 0.000 0.000 0.000 0.000 0.000 0.000 0.000 0.000 0.000 0.000 0.000 0.000 0.005 0.005 0.005 0.005 0.005 0.005 0.005 0.005 0.003 0.003 0.003 0.003 0.003 0.003 0.003 0.003 0.003 0.003 0.003 0.003 0.003 0.003 0.003 0.003 12.935 12.935 12.935 12.935 14.327 14.327 14.327 14.327 0.010 0.010 0.010 0.010 0.001 0.001 0.001 0.001 0.003 0.003 0.003 0.003 0.004 0.004 0.004 0.004 0.055 0.055 0.055 0.055 0.081 0.081 0.081 0.081 0.001 0.001 0.001 0.001 0.004 0.004 0.004 0.004 0.003 0.003 0.003 0.003 0.010 0.010 0.054 0.054 0.138 0.138 0.047 0.037 0.054 0.037 0.022 0.022 0.014 0.043 0.008 0.017 0.037 0.037 0.025 0.025 0.021 0.021 0.012 0.012 0.008 0.008 0.000 0.000 0.000 0.000 0.000 0.000 0.000 0.000 0.000 0.000 0.000 0.000 0.008 0.008 0.008 0.008 0.008 0.008 0.008 0.008 0.004 0.004 0.004 0.004 0.000 0.000 0.000 0.000 0.000 0.000 0.000 0.000 0.005 0.005 0.005 0.005 0.059 0.059 0.059 0.059 0.002 0.002 0.002 0.002 0.002 0.002 0.002 0.002 0.000 0.000 0.000 0.000 0.000 0.000 0.000 0.000 0.000 0.000 0.000 0.000 0.000 0.000 0.000 0.000 0.028 0.028 0.028 0.028 0.028 0.028 0.028 0.028 0.004 0.004 0.004 0.004 0.004 0.004 0.004 0.004 
0.000 0.000 0.000 0.000 0.000 0.000 0.000 0.000 0.000 0.000 0.000 0.000 0.000 0.000 0.000 0.000 0.005 0.005 0.005 0.005 0.005 0.005 0.005 0.005 0.003 0.003 0.003 0.003 0.003 0.003 0.003 0.003 0.003 0.003 0.003 0.003 0.003 0.003 0.003 0.003 12.935 12.935 12.935 12.935 14.327 14.327 14.327 14.327 0.010 0.010 0.010 0.010 0.001 0.001 0.001 0.001 0.003 0.003 0.003 0.003 0.004 0.004 0.004 0.004 0.055 0.055 0.055 0.055 0.081 0.081 0.081 0.081 0.001 0.001 0.001 0.001 0.004 0.004 0.004 0.004 0.003 0.003 0.003 0.003 0.010 0.010 0.054 0.054 0.138 0.138 0.047 0.037 0.054 0.037 0.022 0.022 0.014 0.043 0.008 0.017 0.037 0.037 0.025 0.025 0.021 0.021 0.012 0.012 0.008 0.008 0.000 0.000 0.000 0.000 0.000 0.000 0.000 0.000 0.000 0.000 0.000 0.000 0.008 0.008 0.008 0.008 0.008 0.008 0.008 0.008 0.004 0.004 0.004 0.004 0.000 0.000 0.000 0.000 0.000 0.000 0.000 0.000 0.005 0.005 0.005 0.005 0.059 0.059 0.059 0.059 0.002 0.002 0.002 0.002 0.002 0.002 0.002 0.002 0.000 0.000 0.000 0.000 0.000 0.000 0.000 0.000 0.000 0.000 0.000 0.000 0.000 0.000 0.000 0.000 0.028 0.028 0.028 0.028 0.028 0.028 0.028 0.028 0.004 0.004 0.004 0.004 0.004 0.004 0.004 0.004 
0.000 0.000 0.000 0.000 0.000 0.000 0.000 0.000 0.000 0.000 0.000 0.000 0.000 0.000 0.000 0.000 0.004 0.004 0.004 0.004 0.004 0.004 0.004 0.004 0.003 0.003 0.003 0.003 0.003 0.003 0.003 0.003 0.003 0.003 0.003 0.003 0.003 0.003 0.003 0.003 2.764 2.764 2.764 2.764 0.781 0.781 0.781 0.781 0.000 0.000 0.000 0.000 0.002 0.002 0.002 0.002 0.015 0.015 0.015 0.015 0.033 0.033 0.033 0.033 0.063 0.063 0.063 0.063 0.002 0.002 0.002 0.002 0.000 0.000 0.000 0.000 0.005 0.005 0.005 0.005 0.010 0.010 0.004 0.004 0.003 0.003 0.004 0.004 0.008 0.008 0.026 0.056 0.093 0.002 0.003 0.007 0.000 0.004 0.004 0.018 0.033 0.033 0.041 0.041 0.026 0.026 0.015 0.015 0.004 0.004 0.000 0.000 0.000 0.000 0.000 0.000 0.000 0.000 0.000 0.000 0.000 0.000 0.003 0.003 0.003 0.003 0.007 0.007 0.007 0.007 0.008 0.008 0.008 0.008 0.003 0.003 0.003 0.003 0.003 0.003 0.003 0.003 0.009 0.009 0.009 0.009 0.028 0.028 0.028 0.028 0.004 0.004 0.004 0.004 0.004 0.004 0.004 0.004 0.000 0.000 0.000 0.000 0.000 0.000 0.000 0.000 0.001 0.001 0.001 0.001 0.001 0.001 0.001 0.001 0.023 0.023 0.023 0.023 0.023 0.023 0.023 0.023 0.003 0.003 0.003 0.003 0.003 0.003 0.003 0.003 
0.000 0.000 0.000 0.000 0.000 0.000 0.000 0.000 0.000 0.000 0.000 0.000 0.000 0.000 0.000 0.000 0.004 0.004 0.004 0.004 0.004 0.004 0.004 0.004 0.003 0.003 0.003 0.003 0.003 0.003 0.003 0.003 0.003 0.003 0.003 0.003 0.003 0.003 0.003 0.003 2.764 2.764 2.764 2.764 0.781 0.781 0.781 0.781 0.000 0.000 0.000 0.000 0.002 0.002 0.002 0.002 0.015 0.015 0.015 0.015 0.033 0.033 0.033 0.033 0.063 0.063 0.063 0.063 0.002 0.002 0.002 0.002 0.000 0.000 0.000 0.000 0.005 0.005 0.005 0.005 0.010 0.010 0.004 0.004 0.003 0.003 0.004 0.004 0.008 0.008 0.026 0.056 0.093 0.002 0.003 0.007 0.000 0.004 0.004 0.018 0.033 0.033 0.041 0.041 0.026 0.026 0.015 0.015 0.004 0.004 0.000 0.000 0.000 0.000 0.000 0.000 0.000 0.000 0.000 0.000 0.000 0.000 0.003 0.003 0.003 0.003 0.007 0.007 0.007 0.007 0.008 0.008 0.008 0.008 0.003 0.003 0.003 0.003 0.003 0.003 0.003 0.003 0.009 0.009 0.009 0.009 0.028 0.028 0.028 0.028 0.004 0.004 0.004 0.004 0.004 0.004 0.004 0.004 0.000 0.000 0.000 0.000 0.000 0.000 0.000 0.000 0.001 0.001 0.001 0.001 0.001 0.001 0.001 0.001 0.023 0.023 0.023 0.023 0.023 0.023 0.023 0.023 0.003 0.003 0.003 0.003 0.003 0.003 0.003 0.003 
0.000 0.000 0.000 0.000 0.000 0.000 0.000 0.000 0.000 0.000 0.000 0.000 0.000 0.000 0.000 0.000 0.003 0.003 0.003 0.003 0.003 0.003 0.003 0.003 0.003 0.003 0.003 0.003 0.003 0.003 0.003 0.003 0.003 0.003 0.003 0.003 0.003 0.003 0.003 0.003 0.066 0.066 0.066 0.066 0.002 0.002 0.002 0.002 0.000 0.000 0.000 0.000 0.002 0.002 0.002 0.002 0.037 0.037 0.037 0.037 0.062 0.062 0.062 0.062 0.033 0.033 0.033 0.033 0.000 0.000 0.000 0.000 0.000 0.000 0.000 0.000 0.005 0.005 0.005 0.005 0.013 0.013 0.002 0.002 0.004 0.004 0.005 0.005 0.003 0.003 0.001 0.002 0.000 0.003 0.002 0.003 0.001 0.005 0.002 0.018 0.040 0.040 0.041 0.041 0.025 0.025 0.016 0.016 0.004 0.004 0.000 0.000 0.000 0.000 0.000 0.000 0.000 0.000 0.000 0.000 0.000 0.000 0.003 0.003 0.003 0.003 0.005 0.005 0.005 0.005 0.018 0.018 0.018 0.018 0.015 0.015 0.015 0.015 0.010 0.010 0.010 0.010 0.012 0.012 0.012 0.012 0.014 0.014 0.014 0.014 0.007 0.007 0.007 0.007 0.007 0.007 0.007 0.007 0.000 0.000 0.000 0.000 0.000 0.000 0.000 0.000 0.001 0.001 0.001 0.001 0.001 0.001 0.001 0.001 0.018 0.018 0.018 0.018 0.018 0.018 0.018 0.018 0.003 0.003 0.003 0.003 0.003 0.003 0.003 0.003 
0.000 0.000 0.000 0.000 0.000 0.000 0.000 0.000 0.000 0.000 0.000 0.000 0.000 0.000 0.000 0.000 0.003 0.003 0.003 0.003 0.003 0.003 0.003 0.003 0.003 0.003 0.003 0.003 0.003 0.003 0.003 0.003 0.003 0.003 0.003 0.003 0.003 0.003 0.003 0.003 0.066 0.066 0.066 0.066 0.002 0.002 0.002 0.002 0.000 0.000 0.000 0.000 0.002 0.002 0.002 0.002 0.037 0.037 0.037 0.037 0.062 0.062 0.062 0.062 0.033 0.033 0.033 0.033 0.000 0.000 0.000 0.000 0.000 0.000 0.000 0.000 0.005 0.005 0.005 0.005 0.013 0.013 0.002 0.002 0.004 0.004 0.005 0.005 0.003 0.003 0.001 0.002 0.000 0.003 0.002 0.003 0.001 0.005 0.002 0.018 0.040 0.040 0.041 0.041 0.025 0.025 0.016 0.016 0.004 0.004 0.000 0.000 0.000 0.000 0.000 0.000 0.000 0.000 0.000 0.000 0.000 0.000 0.003 0.003 0.003 0.003 0.005 0.005 0.005 0.005 0.018 0.018 0.018 0.018 0.015 0.015 0.015 0.015 0.010 0.010 0.010 0.010 0.012 0.012 0.012 0.012 0.014 0.014 0.014 0.014 0.007 0.007 0.007 0.007 0.007 0.007 0.007 0.007 0.000 0.000 0.000 0.000 0.000 0.000 0.000 0.000 0.001 0.001 0.001 0.001 0.001 0.001 0.001 0.001 0.018 0.018 0.018 0.018 0.018 0.018 0.018 0.018 0.003 0.003 0.003 0.003 0.003 0.003 0.003 0.003 
0.193 0.193 0.193 0.193 0.193 0.193 0.193 0.193 0.000 0.000 0.000 0.000 0.000 0.000 0.000 0.000 0.002 0.002 0.002 0.002 0.002 0.002 0.002 0.002 0.004 0.004 0.004 0.004 0.004 0.004 0.004 0.004 0.008 0.008 0.008 0.008 0.008 0.008 0.008 0.008 0.041 0.041 0.041 0.041 0.003 0.003 0.003 0.003 0.000 0.000 0.000 0.000 0.002 0.002 0.002 0.002 0.019 0.019 0.019 0.019 0.069 0.069 0.069 0.069 0.002 0.002 0.002 0.002 0.000 0.000 0.000 0.000 0.001 0.001 0.001 0.001 0.004 0.004 0.004 0.004 0.007 0.007 0.007 0.007 0.006 0.006 0.006 0.006 0.007 0.007 0.002 0.001 0.001 0.000 0.000 0.001 0.001 0.001 0.002 0.005 0.034 0.034 0.036 0.036 0.028 0.028 0.022 0.022 0.007 0.007 0.002 0.002 0.002 0.002 0.000 0.000 0.000 0.000 0.001 0.001 0.001 0.001 0.005 0.005 0.005 0.005 0.018 0.018 0.018 0.018 1.536 1.536 1.536 1.536 2.289 2.289 2.289 2.289 0.978 0.978 0.978 0.978 0.008 0.008 0.008 0.008 0.002 0.002 0.002 0.002 0.007 0.007 0.007 0.007 0.007 0.007 0.007 0.007 0.000 0.000 0.000 0.000 0.000 0.000 0.000 0.000 0.000 0.000 0.000 0.000 0.000 0.000 0.000 0.000 0.007 0.007 0.007 0.007 0.007 0.007 0.007 0.007 0.001 0.001 0.001 0.001 0.001 0.001 0.001 0.001 
0.193 0.193 0.193 0.193 0.193 0.193 0.193 0.193 0.000 0.000 0.000 0.000 0.000 0.000 0.000 0.000 0.002 0.002 0.002 0.002 0.002 0.002 0.002 0.002 0.004 0.004 0.004 0.004 0.004 0.004 0.004 0.004 0.008 0.008 0.008 0.008 0.008 0.008 0.008 0.008 0.041 0.041 0.041 0.041 0.003 0.003 0.003 0.003 0.000 0.000 0.000 0.000 0.002 0.002 0.002 0.002 0.019 0.019 0.019 0.019 0.069 0.069 0.069 0.069 0.002 0.002 0.002 0.002 0.000 0.000 0.000 0.000 0.001 0.001 0.001 0.001 0.004 0.004 0.004 0.004 0.007 0.007 0.007 0.007 0.006 0.006 0.006 0.006 0.007 0.007 0.002 0.001 0.001 0.000 0.000 0.001 0.001 0.001 0.002 0.005 0.034 0.034 0.036 0.036 0.028 0.028 0.022 0.022 0.007 0.007 0.002 0.002 0.002 0.002 0.000 0.000 0.000 0.000 0.001 0.001 0.001 0.001 0.005 0.005 0.005 0.005 0.018 0.018 0.018 0.018 1.536 1.536 1.536 1.536 2.289 2.289 2.289 2.289 0.978 0.978 0.978 0.978 0.008 0.008 0.008 0.008 0.002 0.002 0.002 0.002 0.007 0.007 0.007 0.007 0.007 0.007 0.007 0.007 0.000 0.000 0.000 0.000 0.000 0.000 0.000 0.000 0.000 0.000 0.000 0.000 0.000 0.000 0.000 0.000 0.007 0.007 0.007 0.007 0.007 0.007 0.007 0.007 0.001 0.001 0.001 0.001 0.001 0.001 0.001 0.001 
0.193 0.193 0.193 0.193 0.193 0.193 0.193 0.193 0.000 0.000 0.000 0.000 0.000 0.000 0.000 0.000 0.002 0.002 0.002 0.002 0.002 0.002 0.002 0.002 0.004 0.004 0.004 0.004 0.004 0.004 0.004 0.004 0.008 0.008 0.008 0.008 0.008 0.008 0.008 0.008 0.041 0.041 0.041 0.041 0.003 0.003 0.003 0.003 0.000 0.000 0.000 0.000 0.002 0.002 0.002 0.002 0.019 0.019 0.019 0.019 0.069 0.069 0.069 0.069 0.002 0.002 0.002 0.002 0.000 0.000 0.000 0.000 0.001 0.001 0.001 0.001 0.004 0.004 0.004 0.004 0.007 0.007 0.007 0.007 0.006 0.006 0.006 0.006 0.007 0.007 0.002 0.001 0.001 0.000 0.000 0.001 0.001 0.001 0.002 0.005 0.034 0.034 0.036 0.036 0.028 0.028 0.022 0.022 0.007 0.007 0.002 0.002 0.002 0.002 0.000 0.000 0.000 0.000 0.001 0.001 0.001 0.001 0.005 0.005 0.005 0.005 0.018 0.018 0.018 0.018 1.536 1.536 1.536 1.536 2.289 2.289 2.289 2.289 0.978 0.978 0.978 0.978 0.008 0.008 0.008 0.008 0.002 0.002 0.002 0.002 0.007 0.007 0.007 0.007 0.007 0.007 0.007 0.007 0.000 0.000 0.000 0.000 0.000 0.000 0.000 0.000 0.000 0.000 0.000 0.000 0.000 0.000 0.000 0.000 0.007 0.007 0.007 0.007 0.007 0.007 0.007 0.007 0.001 0.001 0.001 0.001 0.001 0.001 0.001 0.001 
0.193 0.193 0.193 0.193 0.193 0.193 0.193 0.193 0.000 0.000 0.000 0.000 0.000 0.000 0.000 0.000 0.002 0.002 0.002 0.002 0.002 0.002 0.002 0.002 0.004 0.004 0.004 0.004 0.004 0.004 0.004 0.004 0.008 0.008 0.008 0.008 0.008 0.008 0.008 0.008 0.041 0.041 0.041 0.041 0.003 0.003 0.003 0.003 0.000 0.000 0.000 0.000 0.002 0.002 0.002 0.002 0.019 0.019 0.019 0.019 0.069 0.069 0.069 0.069 0.002 0.002 0.002 0.002 0.000 0.000 0.000 0.000 0.001 0.001 0.001 0.001 0.004 0.004 0.004 0.004 0.007 0.007 0.007 0.007 0.006 0.006 0.006 0.006 0.007 0.007 0.002 0.001 0.001 0.000 0.000 0.001 0.001 0.001 0.002 0.005 0.034 0.034 0.036 0.036 0.028 0.028 0.022 0.022 0.007 0.007 0.002 0.002 0.002 0.002 0.000 0.000 0.000 0.000 0.001 0.001 0.001 0.001 0.005 0.005 0.005 0.005 0.018 0.018 0.018 0.018 1.536 1.536 1.536 1.536 2.289 2.289 2.289 2.289 0.978 0.978 0.978 0.978 0.008 0.008 0.008 0.008 0.002 0.002 0.002 0.002 0.007 0.007 0.007 0.007 0.007 0.007 0.007 0.007 0.000 0.000 0.000 0.000 0.000 0.000 0.000 0.000 0.000 0.000 0.000 0.000 0.000 0.000 0.000 0.000 0.007 0.007 0.007 0.007 0.007 0.007 0.007 0.007 0.001 0.001 0.001 0.001 0.001 0.001 0.001 0.001 
0.013 0.013 0.013 0.013 0.013 0.013 0.013 0.013 0.000 0.000 0.000 0.000 0.000 0.000 0.000 0.000 0.000 0.000 0.000 0.000 0.000 0.000 0.000 0.000 0.008 0.008 0.008 0.008 0.008 0.008 0.008 0.008 0.013 0.013 0.013 0.013 0.013 0.013 0.013 0.013 0.036 0.036 0.036 0.036 0.003 0.003 0.003 0.003 0.000 0.000 0.000 0.000 0.002 0.002 0.002 0.002 0.014 0.014 0.014 0.014 0.039 0.039 0.039 0.039 0.001 0.001 0.001 0.001 0.000 0.000 0.000 0.000 0.000 0.000 0.000 0.000 0.002 0.002 0.002 0.002 0.002 0.002 0.002 0.002 0.003 0.003 0.004 0.004 0.007 0.007 0.003 0.003 0.002 0.001 0.002 0.002 0.001 0.001 0.002 0.004 0.022 0.022 0.025 0.025 0.026 0.026 0.026 0.026 0.007 0.007 0.003 0.003 0.003 0.003 0.000 0.000 0.000 0.000 0.001 0.001 0.001 0.001 0.003 0.003 0.003 0.003 0.003 0.003 0.003 0.003 0.003 0.003 0.003 0.003 0.002 0.002 0.002 0.002 0.011 0.011 0.011 0.011 0.008 0.008 0.008 0.008 0.000 0.000 0.000 0.000 0.005 0.005 0.005 0.005 0.005 0.005 0.005 0.005 0.005 0.005 0.005 0.005 0.005 0.005 0.005 0.005 0.004 0.004 0.004 0.004 0.004 0.004 0.004 0.004 0.665 0.665 0.665 0.665 0.665 0.665 0.665 0.665 0.000 0.000 0.000 0.000 0.000 0.000 0.000 0.000 
0.013 0.013 0.013 0.013 0.013 0.013 0.013 0.013 0.000 0.000 0.000 0.000 0.000 0.000 0.000 0.000 0.000 0.000 0.000 0.000 0.000 0.000 0.000 0.000 0.008 0.008 0.008 0.008 0.008 0.008 0.008 0.008 0.013 0.013 0.013 0.013 0.013 0.013 0.013 0.013 0.036 0.036 0.036 0.036 0.003 0.003 0.003 0.003 0.000 0.000 0.000 0.000 0.002 0.002 0.002 0.002 0.014 0.014 0.014 0.014 0.039 0.039 0.039 0.039 0.001 0.001 0.001 0.001 0.000 0.000 0.000 0.000 0.000 0.000 0.000 0.000 0.002 0.002 0.002 0.002 0.002 0.002 0.002 0.002 0.003 0.003 0.004 0.004 0.007 0.007 0.003 0.003 0.002 0.001 0.002 0.002 0.001 0.001 0.002 0.004 0.022 0.022 0.025 0.025 0.026 0.026 0.026 0.026 0.007 0.007 0.003 0.003 0.003 0.003 0.000 0.000 0.000 0.000 0.001 0.001 0.001 0.001 0.003 0.003 0.003 0.003 0.003 0.003 0.003 0.003 0.003 0.003 0.003 0.003 0.002 0.002 0.002 0.002 0.011 0.011 0.011 0.011 0.008 0.008 0.008 0.008 0.000 0.000 0.000 0.000 0.005 0.005 0.005 0.005 0.005 0.005 0.005 0.005 0.005 0.005 0.005 0.005 0.005 0.005 0.005 0.005 0.004 0.004 0.004 0.004 0.004 0.004 0.004 0.004 0.665 0.665 0.665 0.665 0.665 0.665 0.665 0.665 0.000 0.000 0.000 0.000 0.000 0.000 0.000 0.000 
0.013 0.013 0.013 0.013 0.013 0.013 0.013 0.013 0.000 0.000 0.000 0.000 0.000 0.000 0.000 0.000 0.000 0.000 0.000 0.000 0.000 0.000 0.000 0.000 0.008 0.008 0.008 0.008 0.008 0.008 0.008 0.008 0.013 0.013 0.013 0.013 0.013 0.013 0.013 0.013 0.036 0.036 0.036 0.036 0.003 0.003 0.003 0.003 0.000 0.000 0.000 0.000 0.002 0.002 0.002 0.002 0.014 0.014 0.014 0.014 0.039 0.039 0.039 0.039 0.001 0.001 0.001 0.001 0.000 0.000 0.000 0.000 0.000 0.000 0.000 0.000 0.002 0.002 0.002 0.002 0.002 0.002 0.002 0.002 0.003 0.003 0.004 0.004 0.007 0.007 0.003 0.003 0.002 0.001 0.002 0.002 0.001 0.001 0.002 0.004 0.022 0.022 0.025 0.025 0.026 0.026 0.026 0.026 0.007 0.007 0.003 0.003 0.003 0.003 0.000 0.000 0.000 0.000 0.001 0.001 0.001 0.001 0.003 0.003 0.003 0.003 0.003 0.003 0.003 0.003 0.003 0.003 0.003 0.003 0.002 0.002 0.002 0.002 0.011 0.011 0.011 0.011 0.008 0.008 0.008 0.008 0.000 0.000 0.000 0.000 0.005 0.005 0.005 0.005 0.005 0.005 0.005 0.005 0.005 0.005 0.005 0.005 0.005 0.005 0.005 0.005 0.004 0.004 0.004 0.004 0.004 0.004 0.004 0.004 0.665 0.665 0.665 0.665 0.665 0.665 0.665 0.665 0.000 0.000 0.000 0.000 0.000 0.000 0.000 0.000 
0.013 0.013 0.013 0.013 0.013 0.013 0.013 0.013 0.000 0.000 0.000 0.000 0.000 0.000 0.000 0.000 0.000 0.000 0.000 0.000 0.000 0.000 0.000 0.000 0.008 0.008 0.008 0.008 0.008 0.008 0.008 0.008 0.013 0.013 0.013 0.013 0.013 0.013 0.013 0.013 0.036 0.036 0.036 0.036 0.003 0.003 0.003 0.003 0.000 0.000 0.000 0.000 0.002 0.002 0.002 0.002 0.014 0.014 0.014 0.014 0.039 0.039 0.039 0.039 0.001 0.001 0.001 0.001 0.000 0.000 0.000 0.000 0.000 0.000 0.000 0.000 0.002 0.002 0.002 0.002 0.002 0.002 0.002 0.002 0.003 0.003 0.004 0.004 0.007 0.007 0.003 0.003 0.002 0.001 0.002 0.002 0.001 0.001 0.002 0.004 0.022 0.022 0.025 0.025 0.026 0.026 0.026 0.026 0.007 0.007 0.003 0.003 0.003 0.003 0.000 0.000 0.000 0.000 0.001 0.001 0.001 0.001 0.003 0.003 0.003 0.003 0.003 0.003 0.003 0.003 0.003 0.003 0.003 0.003 0.002 0.002 0.002 0.002 0.011 0.011 0.011 0.011 0.008 0.008 0.008 0.008 0.000 0.000 0.000 0.000 0.005 0.005 0.005 0.005 0.005 0.005 0.005 0.005 0.005 0.005 0.005 0.005 0.005 0.005 0.005 0.005 0.004 0.004 0.004 0.004 0.004 0.004 0.004 0.004 0.665 0.665 0.665 0.665 0.665 0.665 0.665 0.665 0.000 0.000 0.000 0.000 0.000 0.000 0.000 0.000 
0.003 0.003 0.003 0.003 0.003 0.003 0.003 0.003 0.010 0.010 0.010 0.010 0.010 0.010 0.010 0.010 0.029 0.029 0.029 0.029 0.029 0.029 0.029 0.029 0.018 0.018 0.018 0.018 0.018 0.018 0.018 0.018 0.023 0.023 0.023 0.023 0.023 0.023 0.023 0.023 0.024 0.024 0.024 0.024 0.004 0.004 0.004 0.004 0.000 0.000 0.000 0.000 0.004 0.004 0.004 0.004 0.012 0.012 0.012 0.012 0.021 0.021 0.021 0.021 0.000 0.000 0.000 0.000 0.000 0.000 0.000 0.000 0.000 0.000 0.000 0.000 0.001 0.001 0.001 0.001 0.002 0.002 0.000 0.000 0.002 0.002 0.003 0.003 0.004 0.004 0.002 0.001 0.000 0.000 0.001 0.001 0.000 0.000 0.000 0.004 0.014 0.014 0.022 0.022 0.026 0.026 0.034 0.034 0.010 0.010 0.005 0.005 0.005 0.005 0.006 0.006 0.006 0.006 0.001 0.001 0.001 0.001 0.000 0.000 0.000 0.000 0.000 0.000 0.000 0.000 0.000 0.000 0.000 0.000 0.000 0.000 0.000 0.000 0.001 0.001 0.001 0.001 0.005 0.005 0.005 0.005 0.000 0.000 0.000 0.000 0.008 0.008 0.008 0.008 0.008 0.008 0.008 0.008 0.020 0.020 0.020 0.020 0.020 0.020 0.020 0.020 8.265 8.265 8.265 8.265 8.265 8.265 8.265 8.265 20.216 20.216 20.216 20.216 20.216 20.216 20.216 20.216 0.009 0.009 0.009 0.009 0.009 0.009 0.009 0.009 
0.003 0.003 0.003 0.003 0.003 0.003 0.003 0.003 0.010 0.010 0.010 0.010 0.010 0.010 0.010 0.010 0.029 0.029 0.029 0.029 0.029 0.029 0.029 0.029 0.018 0.018 0.018 0.018 0.018 0.018 0.018 0.018 0.023 0.023 0.023 0.023 0.023 0.023 0.023 0.023 0.024 0.024 0.024 0.024 0.004 0.004 0.004 0.004 0.000 0.000 0.000 0.000 0.004 0.004 0.004 0.004 0.012 0.012 0.012 0.012 0.021 0.021 0.021 0.021 0.000 0.000 0.000 0.000 0.000 0.000 0.000 0.000 0.000 0.000 0.000 0.000 0.001 0.001 0.001 0.001 0.002 0.002 0.000 0.000 0.002 0.002 0.003 0.003 0.004 0.004 0.002 0.001 0.000 0.000 0.001 0.001 0.000 0.000 0.000 0.004 0.014 0.014 0.022 0.022 0.026 0.026 0.034 0.034 0.010 0.010 0.005 0.005 0.005 0.005 0.006 0.006 0.006 0.006 0.001 0.001 0.001 0.001 0.000 0.000 0.000 0.000 0.000 0.000 0.000 0.000 0.000 0.000 0.000 0.000 0.000 0.000 0.000 0.000 0.001 0.001 0.001 0.001 0.005 0.005 0.005 0.005 0.000 0.000 0.000 0.000 0.008 0.008 0.008 0.008 0.008 0.008 0.008 0.008 0.020 0.020 0.020 0.020 0.020 0.020 0.020 0.020 8.265 8.265 8.265 8.265 8.265 8.265 8.265 8.265 20.216 20.216 20.216 20.216 20.216 20.216 20.216 20.216 0.009 0.009 0.009 0.009 0.009 0.009 0.009 0.009 
0.003 0.003 0.003 0.003 0.003 0.003 0.003 0.003 0.010 0.010 0.010 0.010 0.010 0.010 0.010 0.010 0.029 0.029 0.029 0.029 0.029 0.029 0.029 0.029 0.018 0.018 0.018 0.018 0.018 0.018 0.018 0.018 0.023 0.023 0.023 0.023 0.023 0.023 0.023 0.023 0.024 0.024 0.024 0.024 0.004 0.004 0.004 0.004 0.000 0.000 0.000 0.000 0.004 0.004 0.004 0.004 0.012 0.012 0.012 0.012 0.021 0.021 0.021 0.021 0.000 0.000 0.000 0.000 0.000 0.000 0.000 0.000 0.000 0.000 0.000 0.000 0.001 0.001 0.001 0.001 0.002 0.002 0.000 0.000 0.002 0.002 0.003 0.003 0.004 0.004 0.002 0.001 0.000 0.000 0.001 0.001 0.000 0.000 0.000 0.004 0.014 0.014 0.022 0.022 0.026 0.026 0.034 0.034 0.010 0.010 0.005 0.005 0.005 0.005 0.006 0.006 0.006 0.006 0.001 0.001 0.001 0.001 0.000 0.000 0.000 0.000 0.000 0.000 0.000 0.000 0.000 0.000 0.000 0.000 0.000 0.000 0.000 0.000 0.001 0.001 0.001 0.001 0.005 0.005 0.005 0.005 0.000 0.000 0.000 0.000 0.008 0.008 0.008 0.008 0.008 0.008 0.008 0.008 0.020 0.020 0.020 0.020 0.020 0.020 0.020 0.020 8.265 8.265 8.265 8.265 8.265 8.265 8.265 8.265 20.216 20.216 20.216 20.216 20.216 20.216 20.216 20.216 0.009 0.009 0.009 0.009 0.009 0.009 0.009 0.009 
0.003 0.003 0.003 0.003 0.003 0.003 0.003 0.003 0.010 0.010 0.010 0.010 0.010 0.010 0.010 0.010 0.029 0.029 0.029 0.029 0.029 0.029 0.029 0.029 0.018 0.018 0.018 0.018 0.018 0.018 0.018 0.018 0.023 0.023 0.023 0.023 0.023 0.023 0.023 0.023 0.024 0.024 0.024 0.024 0.004 0.004 0.004 0.004 0.000 0.000 0.000 0.000 0.004 0.004 0.004 0.004 0.012 0.012 0.012 0.012 0.021 0.021 0.021 0.021 0.000 0.000 0.000 0.000 0.000 0.000 0.000 0.000 0.000 0.000 0.000 0.000 0.001 0.001 0.001 0.001 0.002 0.002 0.000 0.000 0.002 0.002 0.003 0.003 0.004 0.004 0.002 0.001 0.000 0.000 0.001 0.001 0.000 0.000 0.000 0.004 0.014 0.014 0.022 0.022 0.026 0.026 0.034 0.034 0.010 0.010 0.005 0.005 0.005 0.005 0.006 0.006 0.006 0.006 0.001 0.001 0.001 0.001 0.000 0.000 0.000 0.000 0.000 0.000 0.000 0.000 0.000 0.000 0.000 0.000 0.000 0.000 0.000 0.000 0.001 0.001 0.001 0.001 0.005 0.005 0.005 0.005 0.000 0.000 0.000 0.000 0.008 0.008 0.008 0.008 0.008 0.008 0.008 0.008 0.020 0.020 0.020 0.020 0.020 0.020 0.020 0.020 8.265 8.265 8.265 8.265 8.265 8.265 8.265 8.265 20.216 20.216 20.216 20.216 20.216 20.216 20.216 20.216 0.009 0.009 0.009 0.009 0.009 0.009 0.009 0.009 
0.009 0.009 0.009 0.009 0.009 0.009 0.009 0.009 0.014 0.014 0.014 0.014 0.014 0.014 0.014 0.014 0.017 0.017 0.017 0.017 0.017 0.017 0.017 0.017 0.021 0.021 0.021 0.021 0.021 0.021 0.021 0.021 0.020 0.020 0.020 0.020 0.020 0.020 0.020 0.020 0.007 0.007 0.007 0.007 0.004 0.004 0.004 0.004 0.002 0.002 0.002 0.002 0.007 0.007 0.007 0.007 0.010 0.010 0.010 0.010 0.012 0.012 0.012 0.012 0.001 0.001 0.001 0.001 0.000 0.000 0.000 0.000 0.000 0.000 0.000 0.000 0.001 0.001 0.001 0.001 0.004 0.004 0.002 0.002 0.002 0.002 0.002 0.002 0.002 0.002 0.000 0.000 0.000 0.000 0.000 0.000 0.000 0.000 0.000 0.000 0.011 0.011 0.025 0.025 0.031 0.031 0.046 0.046 0.014 0.014 0.005 0.005 0.005 0.005 0.011 0.011 0.011 0.011 0.000 0.000 0.000 0.000 0.000 0.000 0.000 0.000 0.000 0.000 0.000 0.000 0.000 0.000 0.000 0.000 0.000 0.000 0.000 0.000 0.000 0.000 0.000 0.000 0.003 0.003 0.003 0.003 0.002 0.002 0.002 0.002 0.055 0.055 0.055 0.055 0.055 0.055 0.055 0.055 0.042 0.042 0.042 0.042 0.042 0.042 0.042 0.042 9.009 9.009 9.009 9.009 9.009 9.009 9.009 9.009 27.063 27.063 27.063 27.063 27.063 27.063 27.063 27.063 0.016 0.016 0.016 0.016 0.016 0.016 0.016 0.016 
0.009 0.009 0.009 0.009 0.009 0.009 0.009 0.009 0.014 0.014 0.014 0.014 0.014 0.014 0.014 0.014 0.017 0.017 0.017 0.017 0.017 0.017 0.017 0.017 0.021 0.021 0.021 0.021 0.021 0.021 0.021 0.021 0.020 0.020 0.020 0.020 0.020 0.020 0.020 0.020 0.007 0.007 0.007 0.007 0.004 0.004 0.004 0.004 0.002 0.002 0.002 0.002 0.007 0.007 0.007 0.007 0.010 0.010 0.010 0.010 0.012 0.012 0.012 0.012 0.001 0.001 0.001 0.001 0.000 0.000 0.000 0.000 0.000 0.000 0.000 0.000 0.001 0.001 0.001 0.001 0.004 0.004 0.002 0.002 0.002 0.002 0.002 0.002 0.002 0.002 0.000 0.000 0.000 0.000 0.000 0.000 0.000 0.000 0.000 0.000 0.011 0.011 0.025 0.025 0.031 0.031 0.046 0.046 0.014 0.014 0.005 0.005 0.005 0.005 0.011 0.011 0.011 0.011 0.000 0.000 0.000 0.000 0.000 0.000 0.000 0.000 0.000 0.000 0.000 0.000 0.000 0.000 0.000 0.000 0.000 0.000 0.000 0.000 0.000 0.000 0.000 0.000 0.003 0.003 0.003 0.003 0.002 0.002 0.002 0.002 0.055 0.055 0.055 0.055 0.055 0.055 0.055 0.055 0.042 0.042 0.042 0.042 0.042 0.042 0.042 0.042 9.009 9.009 9.009 9.009 9.009 9.009 9.009 9.009 27.063 27.063 27.063 27.063 27.063 27.063 27.063 27.063 0.016 0.016 0.016 0.016 0.016 0.016 0.016 0.016 
0.009 0.009 0.009 0.009 0.009 0.009 0.009 0.009 0.014 0.014 0.014 0.014 0.014 0.014 0.014 0.014 0.017 0.017 0.017 0.017 0.017 0.017 0.017 0.017 0.021 0.021 0.021 0.021 0.021 0.021 0.021 0.021 0.020 0.020 0.020 0.020 0.020 0.020 0.020 0.020 0.007 0.007 0.007 0.007 0.004 0.004 0.004 0.004 0.002 0.002 0.002 0.002 0.007 0.007 0.007 0.007 0.010 0.010 0.010 0.010 0.012 0.012 0.012 0.012 0.001 0.001 0.001 0.001 0.000 0.000 0.000 0.000 0.000 0.000 0.000 0.000 0.001 0.001 0.001 0.001 0.004 0.004 0.002 0.002 0.002 0.002 0.002 0.002 0.002 0.002 0.000 0.000 0.000 0.000 0.000 0.000 0.000 0.000 0.000 0.000 0.011 0.011 0.025 0.025 0.031 0.031 0.046 0.046 0.014 0.014 0.005 0.005 0.005 0.005 0.011 0.011 0.011 0.011 0.000 0.000 0.000 0.000 0.000 0.000 0.000 0.000 0.000 0.000 0.000 0.000 0.000 0.000 0.000 0.000 0.000 0.000 0.000 0.000 0.000 0.000 0.000 0.000 0.003 0.003 0.003 0.003 0.002 0.002 0.002 0.002 0.055 0.055 0.055 0.055 0.055 0.055 0.055 0.055 0.042 0.042 0.042 0.042 0.042 0.042 0.042 0.042 9.009 9.009 9.009 9.009 9.009 9.009 9.009 9.009 27.063 27.063 27.063 27.063 27.063 27.063 27.063 27.063 0.016 0.016 0.016 0.016 0.016 0.016 0.016 0.016 
0.009 0.009 0.009 0.009 0.009 0.009 0.009 0.009 0.014 0.014 0.014 0.014 0.014 0.014 0.014 0.014 0.017 0.017 0.017 0.017 0.017 0.017 0.017 0.017 0.021 0.021 0.021 0.021 0.021 0.021 0.021 0.021 0.020 0.020 0.020 0.020 0.020 0.020 0.020 0.020 0.007 0.007 0.007 0.007 0.004 0.004 0.004 0.004 0.002 0.002 0.002 0.002 0.007 0.007 0.007 0.007 0.010 0.010 0.010 0.010 0.012 0.012 0.012 0.012 0.001 0.001 0.001 0.001 0.000 0.000 0.000 0.000 0.000 0.000 0.000 0.000 0.001 0.001 0.001 0.001 0.004 0.004 0.002 0.002 0.002 0.002 0.002 0.002 0.002 0.002 0.000 0.000 0.000 0.000 0.000 0.000 0.000 0.000 0.000 0.000 0.011 0.011 0.025 0.025 0.031 0.031 0.046 0.046 0.014 0.014 0.005 0.005 0.005 0.005 0.011 0.011 0.011 0.011 0.000 0.000 0.000 0.000 0.000 0.000 0.000 0.000 0.000 0.000 0.000 0.000 0.000 0.000 0.000 0.000 0.000 0.000 0.000 0.000 0.000 0.000 0.000 0.000 0.003 0.003 0.003 0.003 0.002 0.002 0.002 0.002 0.055 0.055 0.055 0.055 0.055 0.055 0.055 0.055 0.042 0.042 0.042 0.042 0.042 0.042 0.042 0.042 9.009 9.009 9.009 9.009 9.009 9.009 9.009 9.009 27.063 27.063 27.063 27.063 27.063 27.063 27.063 27.063 0.016 0.016 0.016 0.016 0.016 0.016 0.016 0.016 
0.038 0.038 0.038 0.038 0.038 0.038 0.038 0.038 0.001 0.001 0.001 0.001 0.001 0.001 0.001 0.001 0.003 0.003 0.003 0.003 0.003 0.003 0.003 0.003 0.043 0.043 0.043 0.043 0.043 0.043 0.043 0.043 0.008 0.008 0.008 0.008 0.008 0.008 0.008 0.008 0.000 0.000 0.000 0.000 0.004 0.004 0.004 0.004 0.007 0.007 0.007 0.007 0.013 0.013 0.013 0.013 0.010 0.010 0.010 0.010 0.006 0.006 0.006 0.006 0.028 0.028 0.028 0.028 1.820 1.820 1.820 1.820 0.002 0.002 0.002 0.002 0.002 0.002 0.002 0.002 0.005 0.005 0.002 0.002 0.000 0.000 0.000 0.000 0.000 0.000 0.000 0.000 0.000 0.000 0.000 0.000 0.000 0.000 0.000 0.000 0.006 0.006 0.026 0.026 0.041 0.041 0.041 0.041 0.012 0.012 0.001 0.001 0.001 0.001 0.002 0.002 0.002 0.002 0.165 0.165 0.165 0.165 0.001 0.001 0.001 0.001 0.000 0.000 0.000 0.000 0.000 0.000 0.000 0.000 0.000 0.000 0.000 0.000 0.000 0.000 0.000 0.000 0.002 0.002 0.002 0.002 0.085 0.085 0.085 0.085 0.250 0.250 0.250 0.250 0.250 0.250 0.250 0.250 0.000 0.000 0.000 0.000 0.000 0.000 0.000 0.000 0.005 0.005 0.005 0.005 0.005 0.005 0.005 0.005 0.032 0.032 0.032 0.032 0.032 0.032 0.032 0.032 0.013 0.013 0.013 0.013 0.013 0.013 0.013 0.013 
0.038 0.038 0.038 0.038 0.038 0.038 0.038 0.038 0.001 0.001 0.001 0.001 0.001 0.001 0.001 0.001 0.003 0.003 0.003 0.003 0.003 0.003 0.003 0.003 0.043 0.043 0.043 0.043 0.043 0.043 0.043 0.043 0.008 0.008 0.008 0.008 0.008 0.008 0.008 0.008 0.000 0.000 0.000 0.000 0.004 0.004 0.004 0.004 0.007 0.007 0.007 0.007 0.013 0.013 0.013 0.013 0.010 0.010 0.010 0.010 0.006 0.006 0.006 0.006 0.028 0.028 0.028 0.028 1.820 1.820 1.820 1.820 0.002 0.002 0.002 0.002 0.002 0.002 0.002 0.002 0.005 0.005 0.002 0.002 0.000 0.000 0.000 0.000 0.000 0.000 0.000 0.000 0.000 0.000 0.000 0.000 0.000 0.000 0.000 0.000 0.006 0.006 0.026 0.026 0.041 0.041 0.041 0.041 0.012 0.012 0.001 0.001 0.001 0.001 0.002 0.002 0.002 0.002 0.165 0.165 0.165 0.165 0.001 0.001 0.001 0.001 0.000 0.000 0.000 0.000 0.000 0.000 0.000 0.000 0.000 0.000 0.000 0.000 0.000 0.000 0.000 0.000 0.002 0.002 0.002 0.002 0.085 0.085 0.085 0.085 0.250 0.250 0.250 0.250 0.250 0.250 0.250 0.250 0.000 0.000 0.000 0.000 0.000 0.000 0.000 0.000 0.005 0.005 0.005 0.005 0.005 0.005 0.005 0.005 0.032 0.032 0.032 0.032 0.032 0.032 0.032 0.032 0.013 0.013 0.013 0.013 0.013 0.013 0.013 0.013 
0.038 0.038 0.038 0.038 0.038 0.038 0.038 0.038 0.001 0.001 0.001 0.001 0.001 0.001 0.001 0.001 0.003 0.003 0.003 0.003 0.003 0.003 0.003 0.003 0.043 0.043 0.043 0.043 0.043 0.043 0.043 0.043 0.008 0.008 0.008 0.008 0.008 0.008 0.008 0.008 0.000 0.000 0.000 0.000 0.004 0.004 0.004 0.004 0.007 0.007 0.007 0.007 0.013 0.013 0.013 0.013 0.010 0.010 0.010 0.010 0.006 0.006 0.006 0.006 0.028 0.028 0.028 0.028 1.820 1.820 1.820 1.820 0.002 0.002 0.002 0.002 0.002 0.002 0.002 0.002 0.005 0.005 0.002 0.002 0.000 0.000 0.000 0.000 0.000 0.000 0.000 0.000 0.000 0.000 0.000 0.000 0.000 0.000 0.000 0.000 0.006 0.006 0.026 0.026 0.041 0.041 0.041 0.041 0.012 0.012 0.001 0.001 0.001 0.001 0.002 0.002 0.002 0.002 0.165 0.165 0.165 0.165 0.001 0.001 0.001 0.001 0.000 0.000 0.000 0.000 0.000 0.000 0.000 0.000 0.000 0.000 0.000 0.000 0.000 0.000 0.000 0.000 0.002 0.002 0.002 0.002 0.085 0.085 0.085 0.085 0.250 0.250 0.250 0.250 0.250 0.250 0.250 0.250 0.000 0.000 0.000 0.000 0.000 0.000 0.000 0.000 0.005 0.005 0.005 0.005 0.005 0.005 0.005 0.005 0.032 0.032 0.032 0.032 0.032 0.032 0.032 0.032 0.013 0.013 0.013 0.013 0.013 0.013 0.013 0.013 
0.038 0.038 0.038 0.038 0.038 0.038 0.038 0.038 0.001 0.001 0.001 0.001 0.001 0.001 0.001 0.001 0.003 0.003 0.003 0.003 0.003 0.003 0.003 0.003 0.043 0.043 0.043 0.043 0.043 0.043 0.043 0.043 0.008 0.008 0.008 0.008 0.008 0.008 0.008 0.008 0.000 0.000 0.000 0.000 0.004 0.004 0.004 0.004 0.007 0.007 0.007 0.007 0.013 0.013 0.013 0.013 0.010 0.010 0.010 0.010 0.006 0.006 0.006 0.006 0.028 0.028 0.028 0.028 1.820 1.820 1.820 1.820 0.002 0.002 0.002 0.002 0.002 0.002 0.002 0.002 0.005 0.005 0.002 0.002 0.000 0.000 0.000 0.000 0.000 0.000 0.000 0.000 0.000 0.000 0.000 0.000 0.000 0.000 0.000 0.000 0.006 0.006 0.026 0.026 0.041 0.041 0.041 0.041 0.012 0.012 0.001 0.001 0.001 0.001 0.002 0.002 0.002 0.002 0.165 0.165 0.165 0.165 0.001 0.001 0.001 0.001 0.000 0.000 0.000 0.000 0.000 0.000 0.000 0.000 0.000 0.000 0.000 0.000 0.000 0.000 0.000 0.000 0.002 0.002 0.002 0.002 0.085 0.085 0.085 0.085 0.250 0.250 0.250 0.250 0.250 0.250 0.250 0.250 0.000 0.000 0.000 0.000 0.000 0.000 0.000 0.000 0.005 0.005 0.005 0.005 0.005 0.005 0.005 0.005 0.032 0.032 0.032 0.032 0.032 0.032 0.032 0.032 0.013 0.013 0.013 0.013 0.013 0.013 0.013 0.013 
0.013 0.013 0.013 0.013 0.013 0.013 0.013 0.013 0.000 0.000 0.000 0.000 0.000 0.000 0.000 0.000 0.002 0.002 0.002 0.002 0.002 0.002 0.002 0.002 0.027 0.027 0.027 0.027 0.027 0.027 0.027 0.027 0.012 0.012 0.012 0.012 0.012 0.012 0.012 0.012 0.000 0.000 0.000 0.000 0.002 0.002 0.002 0.002 0.011 0.011 0.011 0.011 0.017 0.017 0.017 0.017 0.006 0.006 0.006 0.006 0.006 0.006 0.006 0.006 0.018 0.018 0.018 0.018 8.473 8.473 8.473 8.473 0.136 0.136 0.136 0.136 0.010 0.010 0.010 0.010 0.008 0.008 0.000 0.000 0.000 0.000 0.000 0.000 0.000 0.000 0.000 0.000 0.000 0.000 0.000 0.000 0.000 0.000 0.000 0.000 0.009 0.009 0.037 0.037 0.053 0.053 0.049 0.049 0.004 0.004 0.000 0.000 0.000 0.000 0.000 0.000 0.000 0.000 0.054 0.054 0.054 0.054 5.098 5.098 5.098 5.098 0.012 0.012 0.012 0.012 0.011 0.011 0.011 0.011 0.008 0.008 0.008 0.008 0.015 0.015 0.015 0.015 0.037 0.037 0.037 0.037 0.316 0.316 0.316 0.316 0.008 0.008 0.008 0.008 0.008 0.008 0.008 0.008 0.000 0.000 0.000 0.000 0.000 0.000 0.000 0.000 0.002 0.002 0.002 0.002 0.002 0.002 0.002 0.002 0.003 0.003 0.003 0.003 0.003 0.003 0.003 0.003 0.028 0.028 0.028 0.028 0.028 0.028 0.028 0.028 
0.013 0.013 0.013 0.013 0.013 0.013 0.013 0.013 0.000 0.000 0.000 0.000 0.000 0.000 0.000 0.000 0.002 0.002 0.002 0.002 0.002 0.002 0.002 0.002 0.027 0.027 0.027 0.027 0.027 0.027 0.027 0.027 0.012 0.012 0.012 0.012 0.012 0.012 0.012 0.012 0.000 0.000 0.000 0.000 0.002 0.002 0.002 0.002 0.011 0.011 0.011 0.011 0.017 0.017 0.017 0.017 0.006 0.006 0.006 0.006 0.006 0.006 0.006 0.006 0.018 0.018 0.018 0.018 8.473 8.473 8.473 8.473 0.136 0.136 0.136 0.136 0.010 0.010 0.010 0.010 0.008 0.008 0.000 0.000 0.000 0.000 0.000 0.000 0.000 0.000 0.000 0.000 0.000 0.000 0.000 0.000 0.000 0.000 0.000 0.000 0.009 0.009 0.037 0.037 0.053 0.053 0.049 0.049 0.004 0.004 0.000 0.000 0.000 0.000 0.000 0.000 0.000 0.000 0.054 0.054 0.054 0.054 5.098 5.098 5.098 5.098 0.012 0.012 0.012 0.012 0.011 0.011 0.011 0.011 0.008 0.008 0.008 0.008 0.015 0.015 0.015 0.015 0.037 0.037 0.037 0.037 0.316 0.316 0.316 0.316 0.008 0.008 0.008 0.008 0.008 0.008 0.008 0.008 0.000 0.000 0.000 0.000 0.000 0.000 0.000 0.000 0.002 0.002 0.002 0.002 0.002 0.002 0.002 0.002 0.003 0.003 0.003 0.003 0.003 0.003 0.003 0.003 0.028 0.028 0.028 0.028 0.028 0.028 0.028 0.028 
0.013 0.013 0.013 0.013 0.013 0.013 0.013 0.013 0.000 0.000 0.000 0.000 0.000 0.000 0.000 0.000 0.002 0.002 0.002 0.002 0.002 0.002 0.002 0.002 0.027 0.027 0.027 0.027 0.027 0.027 0.027 0.027 0.012 0.012 0.012 0.012 0.012 0.012 0.012 0.012 0.000 0.000 0.000 0.000 0.002 0.002 0.002 0.002 0.011 0.011 0.011 0.011 0.017 0.017 0.017 0.017 0.006 0.006 0.006 0.006 0.006 0.006 0.006 0.006 0.018 0.018 0.018 0.018 8.473 8.473 8.473 8.473 0.136 0.136 0.136 0.136 0.010 0.010 0.010 0.010 0.008 0.008 0.000 0.000 0.000 0.000 0.000 0.000 0.000 0.000 0.000 0.000 0.000 0.000 0.000 0.000 0.000 0.000 0.000 0.000 0.009 0.009 0.037 0.037 0.053 0.053 0.049 0.049 0.004 0.004 0.000 0.000 0.000 0.000 0.000 0.000 0.000 0.000 0.054 0.054 0.054 0.054 5.098 5.098 5.098 5.098 0.012 0.012 0.012 0.012 0.011 0.011 0.011 0.011 0.008 0.008 0.008 0.008 0.015 0.015 0.015 0.015 0.037 0.037 0.037 0.037 0.316 0.316 0.316 0.316 0.008 0.008 0.008 0.008 0.008 0.008 0.008 0.008 0.000 0.000 0.000 0.000 0.000 0.000 0.000 0.000 0.002 0.002 0.002 0.002 0.002 0.002 0.002 0.002 0.003 0.003 0.003 0.003 0.003 0.003 0.003 0.003 0.028 0.028 0.028 0.028 0.028 0.028 0.028 0.028 
0.013 0.013 0.013 0.013 0.013 0.013 0.013 0.013 0.000 0.000 0.000 0.000 0.000 0.000 0.000 0.000 0.002 0.002 0.002 0.002 0.002 0.002 0.002 0.002 0.027 0.027 0.027 0.027 0.027 0.027 0.027 0.027 0.012 0.012 0.012 0.012 0.012 0.012 0.012 0.012 0.000 0.000 0.000 0.000 0.002 0.002 0.002 0.002 0.011 0.011 0.011 0.011 0.017 0.017 0.017 0.017 0.006 0.006 0.006 0.006 0.006 0.006 0.006 0.006 0.018 0.018 0.018 0.018 8.473 8.473 8.473 8.473 0.136 0.136 0.136 0.136 0.010 0.010 0.010 0.010 0.008 0.008 0.000 0.000 0.000 0.000 0.000 0.000 0.000 0.000 0.000 0.000 0.000 0.000 0.000 0.000 0.000 0.000 0.000 0.000 0.009 0.009 0.037 0.037 0.053 0.053 0.049 0.049 0.004 0.004 0.000 0.000 0.000 0.000 0.000 0.000 0.000 0.000 0.054 0.054 0.054 0.054 5.098 5.098 5.098 5.098 0.012 0.012 0.012 0.012 0.011 0.011 0.011 0.011 0.008 0.008 0.008 0.008 0.015 0.015 0.015 0.015 0.037 0.037 0.037 0.037 0.316 0.316 0.316 0.316 0.008 0.008 0.008 0.008 0.008 0.008 0.008 0.008 0.000 0.000 0.000 0.000 0.000 0.000 0.000 0.000 0.002 0.002 0.002 0.002 0.002 0.002 0.002 0.002 0.003 0.003 0.003 0.003 0.003 0.003 0.003 0.003 0.028 0.028 0.028 0.028 0.028 0.028 0.028 0.028 
0.007 0.007 0.007 0.007 0.007 0.007 0.007 0.007 0.002 0.002 0.002 0.002 0.002 0.002 0.002 0.002 0.002 0.002 0.002 0.002 0.002 0.002 0.002 0.002 0.005 0.005 0.005 0.005 0.005 0.005 0.005 0.005 0.021 0.021 0.021 0.021 0.021 0.021 0.021 0.021 0.000 0.000 0.000 0.000 0.002 0.002 0.002 0.002 0.012 0.012 0.012 0.012 0.015 0.015 0.015 0.015 0.007 0.007 0.007 0.007 0.008 0.008 0.008 0.008 0.011 0.011 0.011 0.011 0.019 0.019 0.019 0.019 0.024 0.024 0.024 0.024 0.010 0.010 0.010 0.010 0.216 0.216 0.007 0.007 0.000 0.000 0.000 0.000 0.000 0.000 0.000 0.000 0.000 0.000 0.000 0.000 0.000 0.000 0.000 0.000 0.054 0.054 0.075 0.075 0.063 0.063 0.027 0.027 0.003 0.003 0.000 0.000 0.000 0.000 0.000 0.000 0.000 0.000 0.002 0.002 0.002 0.002 2.780 2.780 2.780 2.780 0.007 0.007 0.007 0.007 0.002 0.002 0.002 0.002 0.008 0.008 0.008 0.008 0.010 0.010 0.010 0.010 0.021 0.021 0.021 0.021 0.021 0.021 0.021 0.021 0.005 0.005 0.005 0.005 0.005 0.005 0.005 0.005 0.000 0.000 0.000 0.000 0.000 0.000 0.000 0.000 0.000 0.000 0.000 0.000 0.000 0.000 0.000 0.000 0.002 0.002 0.002 0.002 0.002 0.002 0.002 0.002 0.018 0.018 0.018 0.018 0.018 0.018 0.018 0.018 
0.007 0.007 0.007 0.007 0.007 0.007 0.007 0.007 0.002 0.002 0.002 0.002 0.002 0.002 0.002 0.002 0.002 0.002 0.002 0.002 0.002 0.002 0.002 0.002 0.005 0.005 0.005 0.005 0.005 0.005 0.005 0.005 0.021 0.021 0.021 0.021 0.021 0.021 0.021 0.021 0.000 0.000 0.000 0.000 0.002 0.002 0.002 0.002 0.012 0.012 0.012 0.012 0.015 0.015 0.015 0.015 0.007 0.007 0.007 0.007 0.008 0.008 0.008 0.008 0.011 0.011 0.011 0.011 0.019 0.019 0.019 0.019 0.024 0.024 0.024 0.024 0.010 0.010 0.010 0.010 0.216 0.216 0.007 0.007 0.000 0.000 0.000 0.000 0.000 0.000 0.000 0.000 0.000 0.000 0.000 0.000 0.000 0.000 0.000 0.000 0.054 0.054 0.075 0.075 0.063 0.063 0.027 0.027 0.003 0.003 0.000 0.000 0.000 0.000 0.000 0.000 0.000 0.000 0.002 0.002 0.002 0.002 2.780 2.780 2.780 2.780 0.007 0.007 0.007 0.007 0.002 0.002 0.002 0.002 0.008 0.008 0.008 0.008 0.010 0.010 0.010 0.010 0.021 0.021 0.021 0.021 0.021 0.021 0.021 0.021 0.005 0.005 0.005 0.005 0.005 0.005 0.005 0.005 0.000 0.000 0.000 0.000 0.000 0.000 0.000 0.000 0.000 0.000 0.000 0.000 0.000 0.000 0.000 0.000 0.002 0.002 0.002 0.002 0.002 0.002 0.002 0.002 0.018 0.018 0.018 0.018 0.018 0.018 0.018 0.018 
0.007 0.007 0.007 0.007 0.007 0.007 0.007 0.007 0.002 0.002 0.002 0.002 0.002 0.002 0.002 0.002 0.002 0.002 0.002 0.002 0.002 0.002 0.002 0.002 0.005 0.005 0.005 0.005 0.005 0.005 0.005 0.005 0.021 0.021 0.021 0.021 0.021 0.021 0.021 0.021 0.000 0.000 0.000 0.000 0.002 0.002 0.002 0.002 0.012 0.012 0.012 0.012 0.015 0.015 0.015 0.015 0.007 0.007 0.007 0.007 0.008 0.008 0.008 0.008 0.011 0.011 0.011 0.011 0.019 0.019 0.019 0.019 0.024 0.024 0.024 0.024 0.010 0.010 0.010 0.010 0.216 0.216 0.007 0.007 0.000 0.000 0.000 0.000 0.000 0.000 0.000 0.000 0.000 0.000 0.000 0.000 0.000 0.000 0.000 0.000 0.054 0.054 0.075 0.075 0.063 0.063 0.027 0.027 0.003 0.003 0.000 0.000 0.000 0.000 0.000 0.000 0.000 0.000 0.002 0.002 0.002 0.002 2.780 2.780 2.780 2.780 0.007 0.007 0.007 0.007 0.002 0.002 0.002 0.002 0.008 0.008 0.008 0.008 0.010 0.010 0.010 0.010 0.021 0.021 0.021 0.021 0.021 0.021 0.021 0.021 0.005 0.005 0.005 0.005 0.005 0.005 0.005 0.005 0.000 0.000 0.000 0.000 0.000 0.000 0.000 0.000 0.000 0.000 0.000 0.000 0.000 0.000 0.000 0.000 0.002 0.002 0.002 0.002 0.002 0.002 0.002 0.002 0.018 0.018 0.018 0.018 0.018 0.018 0.018 0.018 
0.007 0.007 0.007 0.007 0.007 0.007 0.007 0.007 0.002 0.002 0.002 0.002 0.002 0.002 0.002 0.002 0.002 0.002 0.002 0.002 0.002 0.002 0.002 0.002 0.005 0.005 0.005 0.005 0.005 0.005 0.005 0.005 0.021 0.021 0.021 0.021 0.021 0.021 0.021 0.021 0.000 0.000 0.000 0.000 0.002 0.002 0.002 0.002 0.012 0.012 0.012 0.012 0.015 0.015 0.015 0.015 0.007 0.007 0.007 0.007 0.008 0.008 0.008 0.008 0.011 0.011 0.011 0.011 0.019 0.019 0.019 0.019 0.024 0.024 0.024 0.024 0.010 0.010 0.010 0.010 0.216 0.216 0.007 0.007 0.000 0.000 0.000 0.000 0.000 0.000 0.000 0.000 0.000 0.000 0.000 0.000 0.000 0.000 0.000 0.000 0.054 0.054 0.075 0.075 0.063 0.063 0.027 0.027 0.003 0.003 0.000 0.000 0.000 0.000 0.000 0.000 0.000 0.000 0.002 0.002 0.002 0.002 2.780 2.780 2.780 2.780 0.007 0.007 0.007 0.007 0.002 0.002 0.002 0.002 0.008 0.008 0.008 0.008 0.010 0.010 0.010 0.010 0.021 0.021 0.021 0.021 0.021 0.021 0.021 0.021 0.005 0.005 0.005 0.005 0.005 0.005 0.005 0.005 0.000 0.000 0.000 0.000 0.000 0.000 0.000 0.000 0.000 0.000 0.000 0.000 0.000 0.000 0.000 0.000 0.002 0.002 0.002 0.002 0.002 0.002 0.002 0.002 0.018 0.018 0.018 0.018 0.018 0.018 0.018 0.018 
0.001 0.001 0.001 0.001 0.001 0.001 0.001 0.001 0.003 0.003 0.003 0.003 0.003 0.003 0.003 0.003 0.001 0.001 0.001 0.001 0.001 0.001 0.001 0.001 0.002 0.002 0.002 0.002 0.002 0.002 0.002 0.002 0.018 0.018 0.018 0.018 0.018 0.018 0.018 0.018 0.001 0.001 0.001 0.001 0.007 0.007 0.007 0.007 0.008 0.008 0.008 0.008 0.012 0.012 0.012 0.012 0.019 0.019 0.019 0.019 0.010 0.010 0.010 0.010 0.008 0.008 0.008 0.008 0.007 0.007 0.007 0.007 0.010 0.010 0.010 0.010 0.012 0.012 0.012 0.012 0.018 0.018 0.036 0.036 0.039 0.039 0.130 0.130 0.082 0.082 0.079 0.097 0.103 0.096 0.096 0.112 0.342 0.498 0.261 0.188 0.145 0.145 0.067 0.067 0.014 0.014 0.008 0.008 0.003 0.003 0.000 0.000 0.000 0.000 0.000 0.000 0.000 0.000 0.000 0.000 0.000 0.000 0.053 0.053 0.053 0.053 0.000 0.000 0.000 0.000 0.000 0.000 0.000 0.000 0.000 0.000 0.000 0.000 0.002 0.002 0.002 0.002 0.020 0.020 0.020 0.020 0.002 0.002 0.002 0.002 0.004 0.004 0.004 0.004 0.004 0.004 0.004 0.004 0.002 0.002 0.002 0.002 0.002 0.002 0.002 0.002 0.000 0.000 0.000 0.000 0.000 0.000 0.000 0.000 0.000 0.000 0.000 0.000 0.000 0.000 0.000 0.000 0.008 0.008 0.008 0.008 0.008 0.008 0.008 0.008 
0.001 0.001 0.001 0.001 0.001 0.001 0.001 0.001 0.003 0.003 0.003 0.003 0.003 0.003 0.003 0.003 0.001 0.001 0.001 0.001 0.001 0.001 0.001 0.001 0.002 0.002 0.002 0.002 0.002 0.002 0.002 0.002 0.018 0.018 0.018 0.018 0.018 0.018 0.018 0.018 0.001 0.001 0.001 0.001 0.007 0.007 0.007 0.007 0.008 0.008 0.008 0.008 0.012 0.012 0.012 0.012 0.019 0.019 0.019 0.019 0.010 0.010 0.010 0.010 0.008 0.008 0.008 0.008 0.007 0.007 0.007 0.007 0.010 0.010 0.010 0.010 0.012 0.012 0.012 0.012 0.018 0.018 0.036 0.036 0.039 0.039 0.130 0.130 0.082 0.082 0.079 0.097 0.103 0.096 0.096 0.112 0.342 0.498 0.261 0.188 0.145 0.145 0.067 0.067 0.014 0.014 0.008 0.008 0.003 0.003 0.000 0.000 0.000 0.000 0.000 0.000 0.000 0.000 0.000 0.000 0.000 0.000 0.053 0.053 0.053 0.053 0.000 0.000 0.000 0.000 0.000 0.000 0.000 0.000 0.000 0.000 0.000 0.000 0.002 0.002 0.002 0.002 0.020 0.020 0.020 0.020 0.002 0.002 0.002 0.002 0.004 0.004 0.004 0.004 0.004 0.004 0.004 0.004 0.002 0.002 0.002 0.002 0.002 0.002 0.002 0.002 0.000 0.000 0.000 0.000 0.000 0.000 0.000 0.000 0.000 0.000 0.000 0.000 0.000 0.000 0.000 0.000 0.008 0.008 0.008 0.008 0.008 0.008 0.008 0.008 
0.001 0.001 0.001 0.001 0.001 0.001 0.001 0.001 0.003 0.003 0.003 0.003 0.003 0.003 0.003 0.003 0.001 0.001 0.001 0.001 0.001 0.001 0.001 0.001 0.002 0.002 0.002 0.002 0.002 0.002 0.002 0.002 0.018 0.018 0.018 0.018 0.018 0.018 0.018 0.018 0.001 0.001 0.001 0.001 0.007 0.007 0.007 0.007 0.008 0.008 0.008 0.008 0.012 0.012 0.012 0.012 0.019 0.019 0.019 0.019 0.010 0.010 0.010 0.010 0.008 0.008 0.008 0.008 0.007 0.007 0.007 0.007 0.010 0.010 0.010 0.010 0.012 0.012 0.012 0.012 0.018 0.018 0.036 0.036 0.039 0.039 0.130 0.130 0.082 0.082 0.079 0.097 0.103 0.096 0.096 0.112 0.342 0.498 0.261 0.188 0.145 0.145 0.067 0.067 0.014 0.014 0.008 0.008 0.003 0.003 0.000 0.000 0.000 0.000 0.000 0.000 0.000 0.000 0.000 0.000 0.000 0.000 0.053 0.053 0.053 0.053 0.000 0.000 0.000 0.000 0.000 0.000 0.000 0.000 0.000 0.000 0.000 0.000 0.002 0.002 0.002 0.002 0.020 0.020 0.020 0.020 0.002 0.002 0.002 0.002 0.004 0.004 0.004 0.004 0.004 0.004 0.004 0.004 0.002 0.002 0.002 0.002 0.002 0.002 0.002 0.002 0.000 0.000 0.000 0.000 0.000 0.000 0.000 0.000 0.000 0.000 0.000 0.000 0.000 0.000 0.000 0.000 0.008 0.008 0.008 0.008 0.008 0.008 0.008 0.008 
0.001 0.001 0.001 0.001 0.001 0.001 0.001 0.001 0.003 0.003 0.003 0.003 0.003 0.003 0.003 0.003 0.001 0.001 0.001 0.001 0.001 0.001 0.001 0.001 0.002 0.002 0.002 0.002 0.002 0.002 0.002 0.002 0.018 0.018 0.018 0.018 0.018 0.018 0.018 0.018 0.001 0.001 0.001 0.001 0.007 0.007 0.007 0.007 0.008 0.008 0.008 0.008 0.012 0.012 0.012 0.012 0.019 0.019 0.019 0.019 0.010 0.010 0.010 0.010 0.008 0.008 0.008 0.008 0.007 0.007 0.007 0.007 0.010 0.010 0.010 0.010 0.012 0.012 0.012 0.012 0.018 0.018 0.036 0.036 0.039 0.039 0.130 0.130 0.082 0.082 0.079 0.097 0.103 0.096 0.096 0.112 0.342 0.498 0.261 0.188 0.145 0.145 0.067 0.067 0.014 0.014 0.008 0.008 0.003 0.003 0.000 0.000 0.000 0.000 0.000 0.000 0.000 0.000 0.000 0.000 0.000 0.000 0.053 0.053 0.053 0.053 0.000 0.000 0.000 0.000 0.000 0.000 0.000 0.000 0.000 0.000 0.000 0.000 0.002 0.002 0.002 0.002 0.020 0.020 0.020 0.020 0.002 0.002 0.002 0.002 0.004 0.004 0.004 0.004 0.004 0.004 0.004 0.004 0.002 0.002 0.002 0.002 0.002 0.002 0.002 0.002 0.000 0.000 0.000 0.000 0.000 0.000 0.000 0.000 0.000 0.000 0.000 0.000 0.000 0.000 0.000 0.000 0.008 0.008 0.008 0.008 0.008 0.008 0.008 0.008 
0.000 0.000 0.000 0.000 0.000 0.000 0.000 0.000 0.002 0.002 0.002 0.002 0.002 0.002 0.002 0.002 0.004 0.004 0.004 0.004 0.004 0.004 0.004 0.004 0.008 0.008 0.008 0.008 0.008 0.008 0.008 0.008 0.032 0.032 0.032 0.032 0.032 0.032 0.032 0.032 0.000 0.000 0.000 0.000 0.008 0.008 0.008 0.008 0.008 0.008 0.008 0.008 0.015 0.015 0.015 0.015 0.048 0.048 0.048 0.048 0.020 0.020 0.020 0.020 0.009 0.009 0.009 0.009 0.007 0.007 0.007 0.007 0.009 0.009 0.009 0.009 0.011 0.011 0.011 0.011 0.009 0.009 0.009 0.009 0.008 0.008 0.011 0.011 0.017 0.017 0.020 0.031 0.015 0.004 0.004 0.003 0.003 0.002 0.002 0.002 0.002 0.002 0.008 0.008 0.007 0.007 0.008 0.008 0.005 0.005 0.002 0.002 0.002 0.002 0.002 0.002 0.002 0.002 0.004 0.004 0.004 0.004 0.095 0.095 0.095 0.095 0.000 0.000 0.000 0.000 0.000 0.000 0.000 0.000 0.000 0.000 0.000 0.000 0.000 0.000 0.000 0.000 0.059 0.059 0.059 0.059 0.002 0.002 0.002 0.002 0.000 0.000 0.000 0.000 0.000 0.000 0.000 0.000 0.014 0.014 0.014 0.014 0.014 0.014 0.014 0.014 0.000 0.000 0.000 0.000 0.000 0.000 0.000 0.000 0.002 0.002 0.002 0.002 0.002 0.002 0.002 0.002 0.007 0.007 0.007 0.007 0.007 0.007 0.007 0.007 
0.000 0.000 0.000 0.000 0.000 0.000 0.000 0.000 0.002 0.002 0.002 0.002 0.002 0.002 0.002 0.002 0.004 0.004 0.004 0.004 0.004 0.004 0.004 0.004 0.008 0.008 0.008 0.008 0.008 0.008 0.008 0.008 0.032 0.032 0.032 0.032 0.032 0.032 0.032 0.032 0.000 0.000 0.000 0.000 0.008 0.008 0.008 0.008 0.008 0.008 0.008 0.008 0.015 0.015 0.015 0.015 0.048 0.048 0.048 0.048 0.020 0.020 0.020 0.020 0.009 0.009 0.009 0.009 0.007 0.007 0.007 0.007 0.009 0.009 0.009 0.009 0.011 0.011 0.011 0.011 0.009 0.009 0.009 0.009 0.008 0.008 0.011 0.011 0.017 0.017 0.020 0.031 0.015 0.004 0.004 0.003 0.003 0.002 0.002 0.002 0.002 0.002 0.008 0.008 0.007 0.007 0.008 0.008 0.005 0.005 0.002 0.002 0.002 0.002 0.002 0.002 0.002 0.002 0.004 0.004 0.004 0.004 0.095 0.095 0.095 0.095 0.000 0.000 0.000 0.000 0.000 0.000 0.000 0.000 0.000 0.000 0.000 0.000 0.000 0.000 0.000 0.000 0.059 0.059 0.059 0.059 0.002 0.002 0.002 0.002 0.000 0.000 0.000 0.000 0.000 0.000 0.000 0.000 0.014 0.014 0.014 0.014 0.014 0.014 0.014 0.014 0.000 0.000 0.000 0.000 0.000 0.000 0.000 0.000 0.002 0.002 0.002 0.002 0.002 0.002 0.002 0.002 0.007 0.007 0.007 0.007 0.007 0.007 0.007 0.007 
0.000 0.000 0.000 0.000 0.000 0.000 0.000 0.000 0.002 0.002 0.002 0.002 0.002 0.002 0.002 0.002 0.004 0.004 0.004 0.004 0.004 0.004 0.004 0.004 0.008 0.008 0.008 0.008 0.008 0.008 0.008 0.008 0.032 0.032 0.032 0.032 0.032 0.032 0.032 0.032 0.000 0.000 0.000 0.000 0.008 0.008 0.008 0.008 0.008 0.008 0.008 0.008 0.015 0.015 0.015 0.015 0.048 0.048 0.048 0.048 0.020 0.020 0.020 0.020 0.009 0.009 0.009 0.009 0.007 0.007 0.007 0.007 0.009 0.009 0.009 0.009 0.011 0.011 0.011 0.011 0.009 0.009 0.009 0.009 0.008 0.008 0.011 0.011 0.017 0.017 0.020 0.031 0.015 0.004 0.004 0.003 0.003 0.002 0.002 0.002 0.002 0.002 0.008 0.008 0.007 0.007 0.008 0.008 0.005 0.005 0.002 0.002 0.002 0.002 0.002 0.002 0.002 0.002 0.004 0.004 0.004 0.004 0.095 0.095 0.095 0.095 0.000 0.000 0.000 0.000 0.000 0.000 0.000 0.000 0.000 0.000 0.000 0.000 0.000 0.000 0.000 0.000 0.059 0.059 0.059 0.059 0.002 0.002 0.002 0.002 0.000 0.000 0.000 0.000 0.000 0.000 0.000 0.000 0.014 0.014 0.014 0.014 0.014 0.014 0.014 0.014 0.000 0.000 0.000 0.000 0.000 0.000 0.000 0.000 0.002 0.002 0.002 0.002 0.002 0.002 0.002 0.002 0.007 0.007 0.007 0.007 0.007 0.007 0.007 0.007 
0.000 0.000 0.000 0.000 0.000 0.000 0.000 0.000 0.002 0.002 0.002 0.002 0.002 0.002 0.002 0.002 0.004 0.004 0.004 0.004 0.004 0.004 0.004 0.004 0.008 0.008 0.008 0.008 0.008 0.008 0.008 0.008 0.032 0.032 0.032 0.032 0.032 0.032 0.032 0.032 0.000 0.000 0.000 0.000 0.008 0.008 0.008 0.008 0.008 0.008 0.008 0.008 0.015 0.015 0.015 0.015 0.048 0.048 0.048 0.048 0.020 0.020 0.020 0.020 0.009 0.009 0.009 0.009 0.007 0.007 0.007 0.007 0.009 0.009 0.009 0.009 0.011 0.011 0.011 0.011 0.009 0.009 0.009 0.009 0.008 0.008 0.011 0.011 0.017 0.017 0.020 0.031 0.015 0.004 0.004 0.003 0.003 0.002 0.002 0.002 0.002 0.002 0.008 0.008 0.007 0.007 0.008 0.008 0.005 0.005 0.002 0.002 0.002 0.002 0.002 0.002 0.002 0.002 0.004 0.004 0.004 0.004 0.095 0.095 0.095 0.095 0.000 0.000 0.000 0.000 0.000 0.000 0.000 0.000 0.000 0.000 0.000 0.000 0.000 0.000 0.000 0.000 0.059 0.059 0.059 0.059 0.002 0.002 0.002 0.002 0.000 0.000 0.000 0.000 0.000 0.000 0.000 0.000 0.014 0.014 0.014 0.014 0.014 0.014 0.014 0.014 0.000 0.000 0.000 0.000 0.000 0.000 0.000 0.000 0.002 0.002 0.002 0.002 0.002 0.002 0.002 0.002 0.007 0.007 0.007 0.007 0.007 0.007 0.007 0.007 
0.009 0.009 0.009 0.009 0.009 0.009 0.009 0.009 0.015 0.015 0.015 0.015 0.015 0.015 0.015 0.015 0.046 0.046 0.046 0.046 0.046 0.046 0.046 0.046 15.104 15.104 15.104 15.104 15.104 15.104 15.104 15.104 0.010 0.010 0.010 0.010 0.010 0.010 0.010 0.010 0.001 0.001 0.001 0.001 0.007 0.007 0.007 0.007 0.009 0.009 0.009 0.009 0.018 0.018 0.018 0.018 0.026 0.026 0.026 0.026 0.010 0.010 0.010 0.010 0.007 0.007 0.007 0.007 0.005 0.005 0.005 0.005 0.006 0.006 0.006 0.006 0.007 0.007 0.007 0.007 0.005 0.005 0.005 0.005 0.006 0.006 0.008 0.008 0.011 0.011 0.002 0.001 0.001 0.000 0.000 0.000 0.000 0.000 0.000 0.000 0.000 0.000 0.004 0.004 0.005 0.005 0.008 0.008 0.008 0.008 0.015 0.015 0.015 0.015 0.035 0.035 0.035 0.035 0.082 0.082 0.082 0.082 0.133 0.133 0.133 0.133 0.017 0.017 0.017 0.017 0.004 0.004 0.004 0.004 0.015 0.015 0.015 0.015 0.200 0.200 0.200 0.200 6.597 6.597 6.597 6.597 0.008 0.008 0.008 0.008 0.003 0.003 0.003 0.003 0.003 0.003 0.003 0.003 0.023 0.023 0.023 0.023 0.023 0.023 0.023 0.023 0.029 0.029 0.029 0.029 0.029 0.029 0.029 0.029 2.477 2.477 2.477 2.477 2.477 2.477 2.477 2.477 5.696 5.696 5.696 5.696 5.696 5.696 5.696 5.696 
0.009 0.009 0.009 0.009 0.009 0.009 0.009 0.009 0.015 0.015 0.015 0.015 0.015 0.015 0.015 0.015 0.046 0.046 0.046 0.046 0.046 0.046 0.046 0.046 15.104 15.104 15.104 15.104 15.104 15.104 15.104 15.104 0.010 0.010 0.010 0.010 0.010 0.010 0.010 0.010 0.001 0.001 0.001 0.001 0.007 0.007 0.007 0.007 0.009 0.009 0.009 0.009 0.018 0.018 0.018 0.018 0.026 0.026 0.026 0.026 0.010 0.010 0.010 0.010 0.007 0.007 0.007 0.007 0.005 0.005 0.005 0.005 0.006 0.006 0.006 0.006 0.007 0.007 0.007 0.007 0.005 0.005 0.005 0.005 0.006 0.006 0.008 0.008 0.011 0.011 0.002 0.001 0.001 0.000 0.000 0.000 0.000 0.000 0.000 0.000 0.000 0.000 0.004 0.004 0.005 0.005 0.008 0.008 0.008 0.008 0.015 0.015 0.015 0.015 0.035 0.035 0.035 0.035 0.082 0.082 0.082 0.082 0.133 0.133 0.133 0.133 0.017 0.017 0.017 0.017 0.004 0.004 0.004 0.004 0.015 0.015 0.015 0.015 0.200 0.200 0.200 0.200 6.597 6.597 6.597 6.597 0.008 0.008 0.008 0.008 0.003 0.003 0.003 0.003 0.003 0.003 0.003 0.003 0.023 0.023 0.023 0.023 0.023 0.023 0.023 0.023 0.029 0.029 0.029 0.029 0.029 0.029 0.029 0.029 2.477 2.477 2.477 2.477 2.477 2.477 2.477 2.477 5.696 5.696 5.696 5.696 5.696 5.696 5.696 5.696 
0.009 0.009 0.009 0.009 0.009 0.009 0.009 0.009 0.015 0.015 0.015 0.015 0.015 0.015 0.015 0.015 0.046 0.046 0.046 0.046 0.046 0.046 0.046 0.046 15.104 15.104 15.104 15.104 15.104 15.104 15.104 15.104 0.010 0.010 0.010 0.010 0.010 0.010 0.010 0.010 0.001 0.001 0.001 0.001 0.007 0.007 0.007 0.007 0.009 0.009 0.009 0.009 0.018 0.018 0.018 0.018 0.026 0.026 0.026 0.026 0.010 0.010 0.010 0.010 0.007 0.007 0.007 0.007 0.005 0.005 0.005 0.005 0.006 0.006 0.006 0.006 0.007 0.007 0.007 0.007 0.005 0.005 0.005 0.005 0.006 0.006 0.008 0.008 0.011 0.011 0.002 0.001 0.001 0.000 0.000 0.000 0.000 0.000 0.000 0.000 0.000 0.000 0.004 0.004 0.005 0.005 0.008 0.008 0.008 0.008 0.015 0.015 0.015 0.015 0.035 0.035 0.035 0.035 0.082 0.082 0.082 0.082 0.133 0.133 0.133 0.133 0.017 0.017 0.017 0.017 0.004 0.004 0.004 0.004 0.015 0.015 0.015 0.015 0.200 0.200 0.200 0.200 6.597 6.597 6.597 6.597 0.008 0.008 0.008 0.008 0.003 0.003 0.003 0.003 0.003 0.003 0.003 0.003 0.023 0.023 0.023 0.023 0.023 0.023 0.023 0.023 0.029 0.029 0.029 0.029 0.029 0.029 0.029 0.029 2.477 2.477 2.477 2.477 2.477 2.477 2.477 2.477 5.696 5.696 5.696 5.696 5.696 5.696 5.696 5.696 
0.009 0.009 0.009 0.009 0.009 0.009 0.009 0.009 0.015 0.015 0.015 0.015 0.015 0.015 0.015 0.015 0.046 0.046 0.046 0.046 0.046 0.046 0.046 0.046 15.104 15.104 15.104 15.104 15.104 15.104 15.104 15.104 0.010 0.010 0.010 0.010 0.010 0.010 0.010 0.010 0.001 0.001 0.001 0.001 0.007 0.007 0.007 0.007 0.009 0.009 0.009 0.009 0.018 0.018 0.018 0.018 0.026 0.026 0.026 0.026 0.010 0.010 0.010 0.010 0.007 0.007 0.007 0.007 0.005 0.005 0.005 0.005 0.006 0.006 0.006 0.006 0.007 0.007 0.007 0.007 0.005 0.005 0.005 0.005 0.006 0.006 0.008 0.008 0.011 0.011 0.002 0.001 0.001 0.000 0.000 0.000 0.000 0.000 0.000 0.000 0.000 0.000 0.004 0.004 0.005 0.005 0.008 0.008 0.008 0.008 0.015 0.015 0.015 0.015 0.035 0.035 0.035 0.035 0.082 0.082 0.082 0.082 0.133 0.133 0.133 0.133 0.017 0.017 0.017 0.017 0.004 0.004 0.004 0.004 0.015 0.015 0.015 0.015 0.200 0.200 0.200 0.200 6.597 6.597 6.597 6.597 0.008 0.008 0.008 0.008 0.003 0.003 0.003 0.003 0.003 0.003 0.003 0.003 0.023 0.023 0.023 0.023 0.023 0.023 0.023 0.023 0.029 0.029 0.029 0.029 0.029 0.029 0.029 0.029 2.477 2.477 2.477 2.477 2.477 2.477 2.477 2.477 5.696 5.696 5.696 5.696 5.696 5.696 5.696 5.696 
0.015 0.015 0.015 0.015 0.015 0.015 0.015 0.015 0.002 0.002 0.002 0.002 0.002 0.002 0.002 0.002 0.007 0.007 0.007 0.007 0.007 0.007 0.007 0.007 0.041 0.041 0.041 0.041 0.041 0.041 0.041 0.041 0.006 0.006 0.006 0.006 0.006 0.006 0.006 0.006 0.002 0.002 0.002 0.002 0.003 0.003 0.003 0.003 0.010 0.010 0.010 0.010 0.025 0.025 0.025 0.025 0.010 0.010 0.010 0.010 0.003 0.003 0.003 0.003 0.008 0.008 0.008 0.008 0.005 0.005 0.005 0.005 0.005 0.005 0.005 0.005 0.007 0.007 0.007 0.007 0.005 0.005 0.007 0.007 0.010 0.010 0.020 0.020 0.021 0.021 0.006 0.003 0.002 0.002 0.002 0.002 0.001 0.001 0.001 0.001 0.000 0.000 0.007 0.007 0.005 0.005 0.008 0.008 0.008 0.008 0.013 0.013 0.013 0.013 0.011 0.011 0.011 0.011 0.004 0.004 0.004 0.004 0.003 0.003 0.003 0.003 0.007 0.007 0.007 0.007 0.018 0.018 0.018 0.018 0.021 0.021 0.021 0.021 0.018 0.018 0.018 0.018 0.005 0.005 0.005 0.005 0.002 0.002 0.002 0.002 0.003 0.003 0.003 0.003 0.003 0.003 0.003 0.003 0.015 0.015 0.015 0.015 0.015 0.015 0.015 0.015 0.006 0.006 0.006 0.006 0.006 0.006 0.006 0.006 0.012 0.012 0.012 0.012 0.012 0.012 0.012 0.012 0.032 0.032 0.032 0.032 0.032 0.032 0.032 0.032 
0.015 0.015 0.015 0.015 0.015 0.015 0.015 0.015 0.002 0.002 0.002 0.002 0.002 0.002 0.002 0.002 0.007 0.007 0.007 0.007 0.007 0.007 0.007 0.007 0.041 0.041 0.041 0.041 0.041 0.041 0.041 0.041 0.006 0.006 0.006 0.006 0.006 0.006 0.006 0.006 0.002 0.002 0.002 0.002 0.003 0.003 0.003 0.003 0.010 0.010 0.010 0.010 0.025 0.025 0.025 0.025 0.010 0.010 0.010 0.010 0.003 0.003 0.003 0.003 0.008 0.008 0.008 0.008 0.005 0.005 0.005 0.005 0.005 0.005 0.005 0.005 0.007 0.007 0.007 0.007 0.005 0.005 0.007 0.007 0.010 0.010 0.020 0.020 0.021 0.021 0.006 0.003 0.002 0.002 0.002 0.002 0.001 0.001 0.001 0.001 0.000 0.000 0.007 0.007 0.005 0.005 0.008 0.008 0.008 0.008 0.013 0.013 0.013 0.013 0.011 0.011 0.011 0.011 0.004 0.004 0.004 0.004 0.003 0.003 0.003 0.003 0.007 0.007 0.007 0.007 0.018 0.018 0.018 0.018 0.021 0.021 0.021 0.021 0.018 0.018 0.018 0.018 0.005 0.005 0.005 0.005 0.002 0.002 0.002 0.002 0.003 0.003 0.003 0.003 0.003 0.003 0.003 0.003 0.015 0.015 0.015 0.015 0.015 0.015 0.015 0.015 0.006 0.006 0.006 0.006 0.006 0.006 0.006 0.006 0.012 0.012 0.012 0.012 0.012 0.012 0.012 0.012 0.032 0.032 0.032 0.032 0.032 0.032 0.032 0.032 
0.015 0.015 0.015 0.015 0.015 0.015 0.015 0.015 0.002 0.002 0.002 0.002 0.002 0.002 0.002 0.002 0.007 0.007 0.007 0.007 0.007 0.007 0.007 0.007 0.041 0.041 0.041 0.041 0.041 0.041 0.041 0.041 0.006 0.006 0.006 0.006 0.006 0.006 0.006 0.006 0.002 0.002 0.002 0.002 0.003 0.003 0.003 0.003 0.010 0.010 0.010 0.010 0.025 0.025 0.025 0.025 0.010 0.010 0.010 0.010 0.003 0.003 0.003 0.003 0.008 0.008 0.008 0.008 0.005 0.005 0.005 0.005 0.005 0.005 0.005 0.005 0.007 0.007 0.007 0.007 0.005 0.005 0.007 0.007 0.010 0.010 0.020 0.020 0.021 0.021 0.006 0.003 0.002 0.002 0.002 0.002 0.001 0.001 0.001 0.001 0.000 0.000 0.007 0.007 0.005 0.005 0.008 0.008 0.008 0.008 0.013 0.013 0.013 0.013 0.011 0.011 0.011 0.011 0.004 0.004 0.004 0.004 0.003 0.003 0.003 0.003 0.007 0.007 0.007 0.007 0.018 0.018 0.018 0.018 0.021 0.021 0.021 0.021 0.018 0.018 0.018 0.018 0.005 0.005 0.005 0.005 0.002 0.002 0.002 0.002 0.003 0.003 0.003 0.003 0.003 0.003 0.003 0.003 0.015 0.015 0.015 0.015 0.015 0.015 0.015 0.015 0.006 0.006 0.006 0.006 0.006 0.006 0.006 0.006 0.012 0.012 0.012 0.012 0.012 0.012 0.012 0.012 0.032 0.032 0.032 0.032 0.032 0.032 0.032 0.032 
0.015 0.015 0.015 0.015 0.015 0.015 0.015 0.015 0.002 0.002 0.002 0.002 0.002 0.002 0.002 0.002 0.007 0.007 0.007 0.007 0.007 0.007 0.007 0.007 0.041 0.041 0.041 0.041 0.041 0.041 0.041 0.041 0.006 0.006 0.006 0.006 0.006 0.006 0.006 0.006 0.002 0.002 0.002 0.002 0.003 0.003 0.003 0.003 0.010 0.010 0.010 0.010 0.025 0.025 0.025 0.025 0.010 0.010 0.010 0.010 0.003 0.003 0.003 0.003 0.008 0.008 0.008 0.008 0.005 0.005 0.005 0.005 0.005 0.005 0.005 0.005 0.007 0.007 0.007 0.007 0.005 0.005 0.007 0.007 0.010 0.010 0.020 0.020 0.021 0.021 0.006 0.003 0.002 0.002 0.002 0.002 0.001 0.001 0.001 0.001 0.000 0.000 0.007 0.007 0.005 0.005 0.008 0.008 0.008 0.008 0.013 0.013 0.013 0.013 0.011 0.011 0.011 0.011 0.004 0.004 0.004 0.004 0.003 0.003 0.003 0.003 0.007 0.007 0.007 0.007 0.018 0.018 0.018 0.018 0.021 0.021 0.021 0.021 0.018 0.018 0.018 0.018 0.005 0.005 0.005 0.005 0.002 0.002 0.002 0.002 0.003 0.003 0.003 0.003 0.003 0.003 0.003 0.003 0.015 0.015 0.015 0.015 0.015 0.015 0.015 0.015 0.006 0.006 0.006 0.006 0.006 0.006 0.006 0.006 0.012 0.012 0.012 0.012 0.012 0.012 0.012 0.012 0.032 0.032 0.032 0.032 0.032 0.032 0.032 0.032 
0.015 0.015 0.015 0.015 0.015 0.015 0.015 0.015 0.002 0.002 0.002 0.002 0.002 0.002 0.002 0.002 0.007 0.007 0.007 0.007 0.007 0.007 0.007 0.007 0.041 0.041 0.041 0.041 0.041 0.041 0.041 0.041 0.006 0.006 0.006 0.006 0.006 0.006 0.006 0.006 0.002 0.002 0.002 0.002 0.003 0.003 0.003 0.003 0.010 0.010 0.010 0.010 0.025 0.025 0.025 0.025 0.010 0.010 0.010 0.010 0.003 0.003 0.003 0.003 0.008 0.008 0.008 0.008 0.005 0.005 0.005 0.005 0.005 0.005 0.005 0.005 0.007 0.007 0.007 0.007 0.005 0.005 0.007 0.007 0.010 0.010 0.020 0.020 0.021 0.021 0.006 0.003 0.002 0.002 0.002 0.002 0.001 0.001 0.001 0.001 0.000 0.000 0.007 0.007 0.005 0.005 0.008 0.008 0.008 0.008 0.013 0.013 0.013 0.013 0.011 0.011 0.011 0.011 0.004 0.004 0.004 0.004 0.003 0.003 0.003 0.003 0.007 0.007 0.007 0.007 0.018 0.018 0.018 0.018 0.021 0.021 0.021 0.021 0.018 0.018 0.018 0.018 0.005 0.005 0.005 0.005 0.002 0.002 0.002 0.002 0.003 0.003 0.003 0.003 0.003 0.003 0.003 0.003 0.015 0.015 0.015 0.015 0.015 0.015 0.015 0.015 0.006 0.006 0.006 0.006 0.006 0.006 0.006 0.006 0.012 0.012 0.012 0.012 0.012 0.012 0.012 0.012 0.032 0.032 0.032 0.032 0.032 0.032 0.032 0.032 
0.015 0.015 0.015 0.015 0.015 0.015 0.015 0.015 0.002 0.002 0.002 0.002 0.002 0.002 0.002 0.002 0.007 0.007 0.007 0.007 0.007 0.007 0.007 0.007 0.041 0.041 0.041 0.041 0.041 0.041 0.041 0.041 0.006 0.006 0.006 0.006 0.006 0.006 0.006 0.006 0.002 0.002 0.002 0.002 0.003 0.003 0.003 0.003 0.010 0.010 0.010 0.010 0.025 0.025 0.025 0.025 0.010 0.010 0.010 0.010 0.003 0.003 0.003 0.003 0.008 0.008 0.008 0.008 0.005 0.005 0.005 0.005 0.005 0.005 0.005 0.005 0.007 0.007 0.007 0.007 0.005 0.005 0.007 0.007 0.010 0.010 0.020 0.020 0.021 0.021 0.006 0.003 0.002 0.002 0.002 0.002 0.001 0.001 0.001 0.001 0.000 0.000 0.007 0.007 0.005 0.005 0.008 0.008 0.008 0.008 0.013 0.013 0.013 0.013 0.011 0.011 0.011 0.011 0.004 0.004 0.004 0.004 0.003 0.003 0.003 0.003 0.007 0.007 0.007 0.007 0.018 0.018 0.018 0.018 0.021 0.021 0.021 0.021 0.018 0.018 0.018 0.018 0.005 0.005 0.005 0.005 0.002 0.002 0.002 0.002 0.003 0.003 0.003 0.003 0.003 0.003 0.003 0.003 0.015 0.015 0.015 0.015 0.015 0.015 0.015 0.015 0.006 0.006 0.006 0.006 0.006 0.006 0.006 0.006 0.012 0.012 0.012 0.012 0.012 0.012 0.012 0.012 0.032 0.032 0.032 0.032 0.032 0.032 0.032 0.032 
0.015 0.015 0.015 0.015 0.015 0.015 0.015 0.015 0.002 0.002 0.002 0.002 0.002 0.002 0.002 0.002 0.007 0.007 0.007 0.007 0.007 0.007 0.007 0.007 0.041 0.041 0.041 0.041 0.041 0.041 0.041 0.041 0.006 0.006 0.006 0.006 0.006 0.006 0.006 0.006 0.002 0.002 0.002 0.002 0.003 0.003 0.003 0.003 0.010 0.010 0.010 0.010 0.025 0.025 0.025 0.025 0.010 0.010 0.010 0.010 0.003 0.003 0.003 0.003 0.008 0.008 0.008 0.008 0.005 0.005 0.005 0.005 0.005 0.005 0.005 0.005 0.007 0.007 0.007 0.007 0.005 0.005 0.007 0.007 0.010 0.010 0.020 0.020 0.021 0.021 0.006 0.003 0.002 0.002 0.002 0.002 0.001 0.001 0.001 0.001 0.000 0.000 0.007 0.007 0.005 0.005 0.008 0.008 0.008 0.008 0.013 0.013 0.013 0.013 0.011 0.011 0.011 0.011 0.004 0.004 0.004 0.004 0.003 0.003 0.003 0.003 0.007 0.007 0.007 0.007 0.018 0.018 0.018 0.018 0.021 0.021 0.021 0.021 0.018 0.018 0.018 0.018 0.005 0.005 0.005 0.005 0.002 0.002 0.002 0.002 0.003 0.003 0.003 0.003 0.003 0.003 0.003 0.003 0.015 0.015 0.015 0.015 0.015 0.015 0.015 0.015 0.006 0.006 0.006 0.006 0.006 0.006 0.006 0.006 0.012 0.012 0.012 0.012 0.012 0.012 0.012 0.012 0.032 0.032 0.032 0.032 0.032 0.032 0.032 0.032 
0.015 0.015 0.015 0.015 0.015 0.015 0.015 0.015 0.002 0.002 0.002 0.002 0.002 0.002 0.002 0.002 0.007 0.007 0.007 0.007 0.007 0.007 0.007 0.007 0.041 0.041 0.041 0.041 0.041 0.041 0.041 0.041 0.006 0.006 0.006 0.006 0.006 0.006 0.006 0.006 0.002 0.002 0.002 0.002 0.003 0.003 0.003 0.003 0.010 0.010 0.010 0.010 0.025 0.025 0.025 0.025 0.010 0.010 0.010 0.010 0.003 0.003 0.003 0.003 0.008 0.008 0.008 0.008 0.005 0.005 0.005 0.005 0.005 0.005 0.005 0.005 0.007 0.007 0.007 0.007 0.005 0.005 0.007 0.007 0.010 0.010 0.020 0.020 0.021 0.021 0.006 0.003 0.002 0.002 0.002 0.002 0.001 0.001 0.001 0.001 0.000 0.000 0.007 0.007 0.005 0.005 0.008 0.008 0.008 0.008 0.013 0.013 0.013 0.013 0.011 0.011 0.011 0.011 0.004 0.004 0.004 0.004 0.003 0.003 0.003 0.003 0.007 0.007 0.007 0.007 0.018 0.018 0.018 0.018 0.021 0.021 0.021 0.021 0.018 0.018 0.018 0.018 0.005 0.005 0.005 0.005 0.002 0.002 0.002 0.002 0.003 0.003 0.003 0.003 0.003 0.003 0.003 0.003 0.015 0.015 0.015 0.015 0.015 0.015 0.015 0.015 0.006 0.006 0.006 0.006 0.006 0.006 0.006 0.006 0.012 0.012 0.012 0.012 0.012 0.012 0.012 0.012 0.032 0.032 0.032 0.032 0.032 0.032 0.032 0.032 
0.006 0.006 0.006 0.006 0.006 0.006 0.006 0.006 0.000 0.000 0.000 0.000 0.000 0.000 0.000 0.000 0.002 0.002 0.002 0.002 0.002 0.002 0.002 0.002 0.022 0.022 0.022 0.022 0.022 0.022 0.022 0.022 0.004 0.004 0.004 0.004 0.004 0.004 0.004 0.004 0.001 0.001 0.001 0.001 0.003 0.003 0.003 0.003 0.013 0.013 0.013 0.013 0.023 0.023 0.023 0.023 0.003 0.003 0.003 0.003 0.001 0.001 0.001 0.001 0.004 0.004 0.004 0.004 0.003 0.003 0.003 0.003 0.004 0.004 0.004 0.004 0.007 0.007 0.007 0.007 0.007 0.007 0.008 0.008 0.010 0.010 0.010 0.010 0.007 0.007 0.001 0.001 0.001 0.001 0.002 0.003 0.006 0.008 0.008 0.013 0.041 0.041 0.025 0.025 0.008 0.008 0.008 0.008 0.005 0.005 0.004 0.004 0.004 0.004 0.003 0.003 0.003 0.003 0.001 0.001 0.001 0.001 0.003 0.003 0.003 0.003 0.007 0.007 0.007 0.007 0.015 0.015 0.015 0.015 0.010 0.010 0.010 0.010 0.003 0.003 0.003 0.003 0.001 0.001 0.001 0.001 0.001 0.001 0.001 0.001 0.003 0.003 0.003 0.003 0.003 0.003 0.003 0.003 0.011 0.011 0.011 0.011 0.011 0.011 0.011 0.011 0.000 0.000 0.000 0.000 0.000 0.000 0.000 0.000 0.006 0.006 0.006 0.006 0.006 0.006 0.006 0.006 0.022 0.022 0.022 0.022 0.022 0.022 0.022 0.022 
0.006 0.006 0.006 0.006 0.006 0.006 0.006 0.006 0.000 0.000 0.000 0.000 0.000 0.000 0.000 0.000 0.002 0.002 0.002 0.002 0.002 0.002 0.002 0.002 0.022 0.022 0.022 0.022 0.022 0.022 0.022 0.022 0.004 0.004 0.004 0.004 0.004 0.004 0.004 0.004 0.001 0.001 0.001 0.001 0.003 0.003 0.003 0.003 0.013 0.013 0.013 0.013 0.023 0.023 0.023 0.023 0.003 0.003 0.003 0.003 0.001 0.001 0.001 0.001 0.004 0.004 0.004 0.004 0.003 0.003 0.003 0.003 0.004 0.004 0.004 0.004 0.007 0.007 0.007 0.007 0.007 0.007 0.008 0.008 0.010 0.010 0.010 0.010 0.007 0.007 0.001 0.001 0.001 0.001 0.002 0.003 0.006 0.008 0.008 0.013 0.041 0.041 0.025 0.025 0.008 0.008 0.008 0.008 0.005 0.005 0.004 0.004 0.004 0.004 0.003 0.003 0.003 0.003 0.001 0.001 0.001 0.001 0.003 0.003 0.003 0.003 0.007 0.007 0.007 0.007 0.015 0.015 0.015 0.015 0.010 0.010 0.010 0.010 0.003 0.003 0.003 0.003 0.001 0.001 0.001 0.001 0.001 0.001 0.001 0.001 0.003 0.003 0.003 0.003 0.003 0.003 0.003 0.003 0.011 0.011 0.011 0.011 0.011 0.011 0.011 0.011 0.000 0.000 0.000 0.000 0.000 0.000 0.000 0.000 0.006 0.006 0.006 0.006 0.006 0.006 0.006 0.006 0.022 0.022 0.022 0.022 0.022 0.022 0.022 0.022 
0.006 0.006 0.006 0.006 0.006 0.006 0.006 0.006 0.000 0.000 0.000 0.000 0.000 0.000 0.000 0.000 0.002 0.002 0.002 0.002 0.002 0.002 0.002 0.002 0.022 0.022 0.022 0.022 0.022 0.022 0.022 0.022 0.004 0.004 0.004 0.004 0.004 0.004 0.004 0.004 0.001 0.001 0.001 0.001 0.003 0.003 0.003 0.003 0.013 0.013 0.013 0.013 0.023 0.023 0.023 0.023 0.003 0.003 0.003 0.003 0.001 0.001 0.001 0.001 0.004 0.004 0.004 0.004 0.003 0.003 0.003 0.003 0.004 0.004 0.004 0.004 0.007 0.007 0.007 0.007 0.007 0.007 0.008 0.008 0.010 0.010 0.010 0.010 0.007 0.007 0.001 0.001 0.001 0.001 0.002 0.003 0.006 0.008 0.008 0.013 0.041 0.041 0.025 0.025 0.008 0.008 0.008 0.008 0.005 0.005 0.004 0.004 0.004 0.004 0.003 0.003 0.003 0.003 0.001 0.001 0.001 0.001 0.003 0.003 0.003 0.003 0.007 0.007 0.007 0.007 0.015 0.015 0.015 0.015 0.010 0.010 0.010 0.010 0.003 0.003 0.003 0.003 0.001 0.001 0.001 0.001 0.001 0.001 0.001 0.001 0.003 0.003 0.003 0.003 0.003 0.003 0.003 0.003 0.011 0.011 0.011 0.011 0.011 0.011 0.011 0.011 0.000 0.000 0.000 0.000 0.000 0.000 0.000 0.000 0.006 0.006 0.006 0.006 0.006 0.006 0.006 0.006 0.022 0.022 0.022 0.022 0.022 0.022 0.022 0.022 
0.006 0.006 0.006 0.006 0.006 0.006 0.006 0.006 0.000 0.000 0.000 0.000 0.000 0.000 0.000 0.000 0.002 0.002 0.002 0.002 0.002 0.002 0.002 0.002 0.022 0.022 0.022 0.022 0.022 0.022 0.022 0.022 0.004 0.004 0.004 0.004 0.004 0.004 0.004 0.004 0.001 0.001 0.001 0.001 0.003 0.003 0.003 0.003 0.013 0.013 0.013 0.013 0.023 0.023 0.023 0.023 0.003 0.003 0.003 0.003 0.001 0.001 0.001 0.001 0.004 0.004 0.004 0.004 0.003 0.003 0.003 0.003 0.004 0.004 0.004 0.004 0.007 0.007 0.007 0.007 0.007 0.007 0.008 0.008 0.010 0.010 0.010 0.010 0.007 0.007 0.001 0.001 0.001 0.001 0.002 0.003 0.006 0.008 0.008 0.013 0.041 0.041 0.025 0.025 0.008 0.008 0.008 0.008 0.005 0.005 0.004 0.004 0.004 0.004 0.003 0.003 0.003 0.003 0.001 0.001 0.001 0.001 0.003 0.003 0.003 0.003 0.007 0.007 0.007 0.007 0.015 0.015 0.015 0.015 0.010 0.010 0.010 0.010 0.003 0.003 0.003 0.003 0.001 0.001 0.001 0.001 0.001 0.001 0.001 0.001 0.003 0.003 0.003 0.003 0.003 0.003 0.003 0.003 0.011 0.011 0.011 0.011 0.011 0.011 0.011 0.011 0.000 0.000 0.000 0.000 0.000 0.000 0.000 0.000 0.006 0.006 0.006 0.006 0.006 0.006 0.006 0.006 0.022 0.022 0.022 0.022 0.022 0.022 0.022 0.022 
0.006 0.006 0.006 0.006 0.006 0.006 0.006 0.006 0.000 0.000 0.000 0.000 0.000 0.000 0.000 0.000 0.002 0.002 0.002 0.002 0.002 0.002 0.002 0.002 0.022 0.022 0.022 0.022 0.022 0.022 0.022 0.022 0.004 0.004 0.004 0.004 0.004 0.004 0.004 0.004 0.001 0.001 0.001 0.001 0.003 0.003 0.003 0.003 0.013 0.013 0.013 0.013 0.023 0.023 0.023 0.023 0.003 0.003 0.003 0.003 0.001 0.001 0.001 0.001 0.004 0.004 0.004 0.004 0.003 0.003 0.003 0.003 0.004 0.004 0.004 0.004 0.007 0.007 0.007 0.007 0.007 0.007 0.008 0.008 0.010 0.010 0.010 0.010 0.007 0.007 0.001 0.001 0.001 0.001 0.002 0.003 0.006 0.008 0.008 0.013 0.041 0.041 0.025 0.025 0.008 0.008 0.008 0.008 0.005 0.005 0.004 0.004 0.004 0.004 0.003 0.003 0.003 0.003 0.001 0.001 0.001 0.001 0.003 0.003 0.003 0.003 0.007 0.007 0.007 0.007 0.015 0.015 0.015 0.015 0.010 0.010 0.010 0.010 0.003 0.003 0.003 0.003 0.001 0.001 0.001 0.001 0.001 0.001 0.001 0.001 0.003 0.003 0.003 0.003 0.003 0.003 0.003 0.003 0.011 0.011 0.011 0.011 0.011 0.011 0.011 0.011 0.000 0.000 0.000 0.000 0.000 0.000 0.000 0.000 0.006 0.006 0.006 0.006 0.006 0.006 0.006 0.006 0.022 0.022 0.022 0.022 0.022 0.022 0.022 0.022 
0.006 0.006 0.006 0.006 0.006 0.006 0.006 0.006 0.000 0.000 0.000 0.000 0.000 0.000 0.000 0.000 0.002 0.002 0.002 0.002 0.002 0.002 0.002 0.002 0.022 0.022 0.022 0.022 0.022 0.022 0.022 0.022 0.004 0.004 0.004 0.004 0.004 0.004 0.004 0.004 0.001 0.001 0.001 0.001 0.003 0.003 0.003 0.003 0.013 0.013 0.013 0.013 0.023 0.023 0.023 0.023 0.003 0.003 0.003 0.003 0.001 0.001 0.001 0.001 0.004 0.004 0.004 0.004 0.003 0.003 0.003 0.003 0.004 0.004 0.004 0.004 0.007 0.007 0.007 0.007 0.007 0.007 0.008 0.008 0.010 0.010 0.010 0.010 0.007 0.007 0.001 0.001 0.001 0.001 0.002 0.003 0.006 0.008 0.008 0.013 0.041 0.041 0.025 0.025 0.008 0.008 0.008 0.008 0.005 0.005 0.004 0.004 0.004 0.004 0.003 0.003 0.003 0.003 0.001 0.001 0.001 0.001 0.003 0.003 0.003 0.003 0.007 0.007 0.007 0.007 0.015 0.015 0.015 0.015 0.010 0.010 0.010 0.010 0.003 0.003 0.003 0.003 0.001 0.001 0.001 0.001 0.001 0.001 0.001 0.001 0.003 0.003 0.003 0.003 0.003 0.003 0.003 0.003 0.011 0.011 0.011 0.011 0.011 0.011 0.011 0.011 0.000 0.000 0.000 0.000 0.000 0.000 0.000 0.000 0.006 0.006 0.006 0.006 0.006 0.006 0.006 0.006 0.022 0.022 0.022 0.022 0.022 0.022 0.022 0.022 
0.006 0.006 0.006 0.006 0.006 0.006 0.006 0.006 0.000 0.000 0.000 0.000 0.000 0.000 0.000 0.000 0.002 0.002 0.002 0.002 0.002 0.002 0.002 0.002 0.022 0.022 0.022 0.022 0.022 0.022 0.022 0.022 0.004 0.004 0.004 0.004 0.004 0.004 0.004 0.004 0.001 0.001 0.001 0.001 0.003 0.003 0.003 0.003 0.013 0.013 0.013 0.013 0.023 0.023 0.023 0.023 0.003 0.003 0.003 0.003 0.001 0.001 0.001 0.001 0.004 0.004 0.004 0.004 0.003 0.003 0.003 0.003 0.004 0.004 0.004 0.004 0.007 0.007 0.007 0.007 0.007 0.007 0.008 0.008 0.010 0.010 0.010 0.010 0.007 0.007 0.001 0.001 0.001 0.001 0.002 0.003 0.006 0.008 0.008 0.013 0.041 0.041 0.025 0.025 0.008 0.008 0.008 0.008 0.005 0.005 0.004 0.004 0.004 0.004 0.003 0.003 0.003 0.003 0.001 0.001 0.001 0.001 0.003 0.003 0.003 0.003 0.007 0.007 0.007 0.007 0.015 0.015 0.015 0.015 0.010 0.010 0.010 0.010 0.003 0.003 0.003 0.003 0.001 0.001 0.001 0.001 0.001 0.001 0.001 0.001 0.003 0.003 0.003 0.003 0.003 0.003 0.003 0.003 0.011 0.011 0.011 0.011 0.011 0.011 0.011 0.011 0.000 0.000 0.000 0.000 0.000 0.000 0.000 0.000 0.006 0.006 0.006 0.006 0.006 0.006 0.006 0.006 0.022 0.022 0.022 0.022 0.022 0.022 0.022 0.022 
0.006 0.006 0.006 0.006 0.006 0.006 0.006 0.006 0.000 0.000 0.000 0.000 0.000 0.000 0.000 0.000 0.002 0.002 0.002 0.002 0.002 0.002 0.002 0.002 0.022 0.022 0.022 0.022 0.022 0.022 0.022 0.022 0.004 0.004 0.004 0.004 0.004 0.004 0.004 0.004 0.001 0.001 0.001 0.001 0.003 0.003 0.003 0.003 0.013 0.013 0.013 0.013 0.023 0.023 0.023 0.023 0.003 0.003 0.003 0.003 0.001 0.001 0.001 0.001 0.004 0.004 0.004 0.004 0.003 0.003 0.003 0.003 0.004 0.004 0.004 0.004 0.007 0.007 0.007 0.007 0.007 0.007 0.008 0.008 0.010 0.010 0.010 0.010 0.007 0.007 0.001 0.001 0.001 0.001 0.002 0.003 0.006 0.008 0.008 0.013 0.041 0.041 0.025 0.025 0.008 0.008 0.008 0.008 0.005 0.005 0.004 0.004 0.004 0.004 0.003 0.003 0.003 0.003 0.001 0.001 0.001 0.001 0.003 0.003 0.003 0.003 0.007 0.007 0.007 0.007 0.015 0.015 0.015 0.015 0.010 0.010 0.010 0.010 0.003 0.003 0.003 0.003 0.001 0.001 0.001 0.001 0.001 0.001 0.001 0.001 0.003 0.003 0.003 0.003 0.003 0.003 0.003 0.003 0.011 0.011 0.011 0.011 0.011 0.011 0.011 0.011 0.000 0.000 0.000 0.000 0.000 0.000 0.000 0.000 0.006 0.006 0.006 0.006 0.006 0.006 0.006 0.006 0.022 0.022 0.022 0.022 0.022 0.022 0.022 0.022 
0.003 0.003 0.003 0.003 0.003 0.003 0.003 0.003 0.007 0.007 0.007 0.007 0.007 0.007 0.007 0.007 0.033 0.033 0.033 0.033 0.033 0.033 0.033 0.033 0.030 0.030 0.030 0.030 0.030 0.030 0.030 0.030 0.001 0.001 0.001 0.001 0.001 0.001 0.001 0.001 0.007 0.007 0.007 0.007 0.015 0.015 0.015 0.015 0.013 0.013 0.013 0.013 0.017 0.017 0.017 0.017 0.003 0.003 0.003 0.003 0.001 0.001 0.001 0.001 0.001 0.001 0.001 0.001 0.001 0.001 0.001 0.001 0.002 0.002 0.002 0.002 0.004 0.004 0.004 0.004 0.002 0.002 0.002 0.002 0.004 0.004 0.002 0.002 0.001 0.001 0.000 0.000 0.000 0.000 0.000 0.000 0.000 0.000 0.000 0.000 0.002 0.002 0.003 0.003 0.005 0.005 0.008 0.008 0.003 0.003 0.004 0.004 0.004 0.004 0.004 0.004 0.004 0.004 0.002 0.002 0.002 0.002 0.004 0.004 0.004 0.004 0.007 0.007 0.007 0.007 0.005 0.005 0.005 0.005 0.003 0.003 0.003 0.003 0.001 0.001 0.001 0.001 0.001 0.001 0.001 0.001 0.003 0.003 0.003 0.003 0.008 0.008 0.008 0.008 0.008 0.008 0.008 0.008 0.010 0.010 0.010 0.010 0.010 0.010 0.010 0.010 0.037 0.037 0.037 0.037 0.037 0.037 0.037 0.037 0.017 0.017 0.017 0.017 0.017 0.017 0.017 0.017 0.050 0.050 0.050 0.050 0.050 0.050 0.050 0.050 
0.003 0.003 0.003 0.003 0.003 0.003 0.003 0.003 0.007 0.007 0.007 0.007 0.007 0.007 0.007 0.007 0.033 0.033 0.033 0.033 0.033 0.033 0.033 0.033 0.030 0.030 0.030 0.030 0.030 0.030 0.030 0.030 0.001 0.001 0.001 0.001 0.001 0.001 0.001 0.001 0.007 0.007 0.007 0.007 0.015 0.015 0.015 0.015 0.013 0.013 0.013 0.013 0.017 0.017 0.017 0.017 0.003 0.003 0.003 0.003 0.001 0.001 0.001 0.001 0.001 0.001 0.001 0.001 0.001 0.001 0.001 0.001 0.002 0.002 0.002 0.002 0.004 0.004 0.004 0.004 0.002 0.002 0.002 0.002 0.004 0.004 0.002 0.002 0.001 0.001 0.000 0.000 0.000 0.000 0.000 0.000 0.000 0.000 0.000 0.000 0.002 0.002 0.003 0.003 0.005 0.005 0.008 0.008 0.003 0.003 0.004 0.004 0.004 0.004 0.004 0.004 0.004 0.004 0.002 0.002 0.002 0.002 0.004 0.004 0.004 0.004 0.007 0.007 0.007 0.007 0.005 0.005 0.005 0.005 0.003 0.003 0.003 0.003 0.001 0.001 0.001 0.001 0.001 0.001 0.001 0.001 0.003 0.003 0.003 0.003 0.008 0.008 0.008 0.008 0.008 0.008 0.008 0.008 0.010 0.010 0.010 0.010 0.010 0.010 0.010 0.010 0.037 0.037 0.037 0.037 0.037 0.037 0.037 0.037 0.017 0.017 0.017 0.017 0.017 0.017 0.017 0.017 0.050 0.050 0.050 0.050 0.050 0.050 0.050 0.050 
0.003 0.003 0.003 0.003 0.003 0.003 0.003 0.003 0.007 0.007 0.007 0.007 0.007 0.007 0.007 0.007 0.033 0.033 0.033 0.033 0.033 0.033 0.033 0.033 0.030 0.030 0.030 0.030 0.030 0.030 0.030 0.030 0.001 0.001 0.001 0.001 0.001 0.001 0.001 0.001 0.007 0.007 0.007 0.007 0.015 0.015 0.015 0.015 0.013 0.013 0.013 0.013 0.017 0.017 0.017 0.017 0.003 0.003 0.003 0.003 0.001 0.001 0.001 0.001 0.001 0.001 0.001 0.001 0.001 0.001 0.001 0.001 0.002 0.002 0.002 0.002 0.004 0.004 0.004 0.004 0.002 0.002 0.002 0.002 0.004 0.004 0.002 0.002 0.001 0.001 0.000 0.000 0.000 0.000 0.000 0.000 0.000 0.000 0.000 0.000 0.002 0.002 0.003 0.003 0.005 0.005 0.008 0.008 0.003 0.003 0.004 0.004 0.004 0.004 0.004 0.004 0.004 0.004 0.002 0.002 0.002 0.002 0.004 0.004 0.004 0.004 0.007 0.007 0.007 0.007 0.005 0.005 0.005 0.005 0.003 0.003 0.003 0.003 0.001 0.001 0.001 0.001 0.001 0.001 0.001 0.001 0.003 0.003 0.003 0.003 0.008 0.008 0.008 0.008 0.008 0.008 0.008 0.008 0.010 0.010 0.010 0.010 0.010 0.010 0.010 0.010 0.037 0.037 0.037 0.037 0.037 0.037 0.037 0.037 0.017 0.017 0.017 0.017 0.017 0.017 0.017 0.017 0.050 0.050 0.050 0.050 0.050 0.050 0.050 0.050 
0.003 0.003 0.003 0.003 0.003 0.003 0.003 0.003 0.007 0.007 0.007 0.007 0.007 0.007 0.007 0.007 0.033 0.033 0.033 0.033 0.033 0.033 0.033 0.033 0.030 0.030 0.030 0.030 0.030 0.030 0.030 0.030 0.001 0.001 0.001 0.001 0.001 0.001 0.001 0.001 0.007 0.007 0.007 0.007 0.015 0.015 0.015 0.015 0.013 0.013 0.013 0.013 0.017 0.017 0.017 0.017 0.003 0.003 0.003 0.003 0.001 0.001 0.001 0.001 0.001 0.001 0.001 0.001 0.001 0.001 0.001 0.001 0.002 0.002 0.002 0.002 0.004 0.004 0.004 0.004 0.002 0.002 0.002 0.002 0.004 0.004 0.002 0.002 0.001 0.001 0.000 0.000 0.000 0.000 0.000 0.000 0.000 0.000 0.000 0.000 0.002 0.002 0.003 0.003 0.005 0.005 0.008 0.008 0.003 0.003 0.004 0.004 0.004 0.004 0.004 0.004 0.004 0.004 0.002 0.002 0.002 0.002 0.004 0.004 0.004 0.004 0.007 0.007 0.007 0.007 0.005 0.005 0.005 0.005 0.003 0.003 0.003 0.003 0.001 0.001 0.001 0.001 0.001 0.001 0.001 0.001 0.003 0.003 0.003 0.003 0.008 0.008 0.008 0.008 0.008 0.008 0.008 0.008 0.010 0.010 0.010 0.010 0.010 0.010 0.010 0.010 0.037 0.037 0.037 0.037 0.037 0.037 0.037 0.037 0.017 0.017 0.017 0.017 0.017 0.017 0.017 0.017 0.050 0.050 0.050 0.050 0.050 0.050 0.050 0.050 
0.003 0.003 0.003 0.003 0.003 0.003 0.003 0.003 0.007 0.007 0.007 0.007 0.007 0.007 0.007 0.007 0.033 0.033 0.033 0.033 0.033 0.033 0.033 0.033 0.030 0.030 0.030 0.030 0.030 0.030 0.030 0.030 0.001 0.001 0.001 0.001 0.001 0.001 0.001 0.001 0.007 0.007 0.007 0.007 0.015 0.015 0.015 0.015 0.013 0.013 0.013 0.013 0.017 0.017 0.017 0.017 0.003 0.003 0.003 0.003 0.001 0.001 0.001 0.001 0.001 0.001 0.001 0.001 0.001 0.001 0.001 0.001 0.002 0.002 0.002 0.002 0.004 0.004 0.004 0.004 0.002 0.002 0.002 0.002 0.004 0.004 0.002 0.002 0.001 0.001 0.000 0.000 0.000 0.000 0.000 0.000 0.000 0.000 0.000 0.000 0.002 0.002 0.003 0.003 0.005 0.005 0.008 0.008 0.003 0.003 0.004 0.004 0.004 0.004 0.004 0.004 0.004 0.004 0.002 0.002 0.002 0.002 0.004 0.004 0.004 0.004 0.007 0.007 0.007 0.007 0.005 0.005 0.005 0.005 0.003 0.003 0.003 0.003 0.001 0.001 0.001 0.001 0.001 0.001 0.001 0.001 0.003 0.003 0.003 0.003 0.008 0.008 0.008 0.008 0.008 0.008 0.008 0.008 0.010 0.010 0.010 0.010 0.010 0.010 0.010 0.010 0.037 0.037 0.037 0.037 0.037 0.037 0.037 0.037 0.017 0.017 0.017 0.017 0.017 0.017 0.017 0.017 0.050 0.050 0.050 0.050 0.050 0.050 0.050 0.050 
0.003 0.003 0.003 0.003 0.003 0.003 0.003 0.003 0.007 0.007 0.007 0.007 0.007 0.007 0.007 0.007 0.033 0.033 0.033 0.033 0.033 0.033 0.033 0.033 0.030 0.030 0.030 0.030 0.030 0.030 0.030 0.030 0.001 0.001 0.001 0.001 0.001 0.001 0.001 0.001 0.007 0.007 0.007 0.007 0.015 0.015 0.015 0.015 0.013 0.013 0.013 0.013 0.017 0.017 0.017 0.017 0.003 0.003 0.003 0.003 0.001 0.001 0.001 0.001 0.001 0.001 0.001 0.001 0.001 0.001 0.001 0.001 0.002 0.002 0.002 0.002 0.004 0.004 0.004 0.004 0.002 0.002 0.002 0.002 0.004 0.004 0.002 0.002 0.001 0.001 0.000 0.000 0.000 0.000 0.000 0.000 0.000 0.000 0.000 0.000 0.002 0.002 0.003 0.003 0.005 0.005 0.008 0.008 0.003 0.003 0.004 0.004 0.004 0.004 0.004 0.004 0.004 0.004 0.002 0.002 0.002 0.002 0.004 0.004 0.004 0.004 0.007 0.007 0.007 0.007 0.005 0.005 0.005 0.005 0.003 0.003 0.003 0.003 0.001 0.001 0.001 0.001 0.001 0.001 0.001 0.001 0.003 0.003 0.003 0.003 0.008 0.008 0.008 0.008 0.008 0.008 0.008 0.008 0.010 0.010 0.010 0.010 0.010 0.010 0.010 0.010 0.037 0.037 0.037 0.037 0.037 0.037 0.037 0.037 0.017 0.017 0.017 0.017 0.017 0.017 0.017 0.017 0.050 0.050 0.050 0.050 0.050 0.050 0.050 0.050 
0.003 0.003 0.003 0.003 0.003 0.003 0.003 0.003 0.007 0.007 0.007 0.007 0.007 0.007 0.007 0.007 0.033 0.033 0.033 0.033 0.033 0.033 0.033 0.033 0.030 0.030 0.030 0.030 0.030 0.030 0.030 0.030 0.001 0.001 0.001 0.001 0.001 0.001 0.001 0.001 0.007 0.007 0.007 0.007 0.015 0.015 0.015 0.015 0.013 0.013 0.013 0.013 0.017 0.017 0.017 0.017 0.003 0.003 0.003 0.003 0.001 0.001 0.001 0.001 0.001 0.001 0.001 0.001 0.001 0.001 0.001 0.001 0.002 0.002 0.002 0.002 0.004 0.004 0.004 0.004 0.002 0.002 0.002 0.002 0.004 0.004 0.002 0.002 0.001 0.001 0.000 0.000 0.000 0.000 0.000 0.000 0.000 0.000 0.000 0.000 0.002 0.002 0.003 0.003 0.005 0.005 0.008 0.008 0.003 0.003 0.004 0.004 0.004 0.004 0.004 0.004 0.004 0.004 0.002 0.002 0.002 0.002 0.004 0.004 0.004 0.004 0.007 0.007 0.007 0.007 0.005 0.005 0.005 0.005 0.003 0.003 0.003 0.003 0.001 0.001 0.001 0.001 0.001 0.001 0.001 0.001 0.003 0.003 0.003 0.003 0.008 0.008 0.008 0.008 0.008 0.008 0.008 0.008 0.010 0.010 0.010 0.010 0.010 0.010 0.010 0.010 0.037 0.037 0.037 0.037 0.037 0.037 0.037 0.037 0.017 0.017 0.017 0.017 0.017 0.017 0.017 0.017 0.050 0.050 0.050 0.050 0.050 0.050 0.050 0.050 
0.003 0.003 0.003 0.003 0.003 0.003 0.003 0.003 0.007 0.007 0.007 0.007 0.007 0.007 0.007 0.007 0.033 0.033 0.033 0.033 0.033 0.033 0.033 0.033 0.030 0.030 0.030 0.030 0.030 0.030 0.030 0.030 0.001 0.001 0.001 0.001 0.001 0.001 0.001 0.001 0.007 0.007 0.007 0.007 0.015 0.015 0.015 0.015 0.013 0.013 0.013 0.013 0.017 0.017 0.017 0.017 0.003 0.003 0.003 0.003 0.001 0.001 0.001 0.001 0.001 0.001 0.001 0.001 0.001 0.001 0.001 0.001 0.002 0.002 0.002 0.002 0.004 0.004 0.004 0.004 0.002 0.002 0.002 0.002 0.004 0.004 0.002 0.002 0.001 0.001 0.000 0.000 0.000 0.000 0.000 0.000 0.000 0.000 0.000 0.000 0.002 0.002 0.003 0.003 0.005 0.005 0.008 0.008 0.003 0.003 0.004 0.004 0.004 0.004 0.004 0.004 0.004 0.004 0.002 0.002 0.002 0.002 0.004 0.004 0.004 0.004 0.007 0.007 0.007 0.007 0.005 0.005 0.005 0.005 0.003 0.003 0.003 0.003 0.001 0.001 0.001 0.001 0.001 0.001 0.001 0.001 0.003 0.003 0.003 0.003 0.008 0.008 0.008 0.008 0.008 0.008 0.008 0.008 0.010 0.010 0.010 0.010 0.010 0.010 0.010 0.010 0.037 0.037 0.037 0.037 0.037 0.037 0.037 0.037 0.017 0.017 0.017 0.017 0.017 0.017 0.017 0.017 0.050 0.050 0.050 0.050 0.050 0.050 0.050 0.050 
0.019 0.019 0.019 0.019 0.019 0.019 0.019 0.019 0.004 0.004 0.004 0.004 0.004 0.004 0.004 0.004 0.004 0.004 0.004 0.004 0.004 0.004 0.004 0.004 0.004 0.004 0.004 0.004 0.004 0.004 0.004 0.004 0.002 0.002 0.002 0.002 0.002 0.002 0.002 0.002 0.007 0.007 0.007 0.007 0.007 0.007 0.007 0.007 0.006 0.006 0.006 0.006 0.009 0.009 0.009 0.009 0.925 0.925 0.925 0.925 0.020 0.020 0.020 0.020 0.004 0.004 0.004 0.004 0.000 0.000 0.000 0.000 0.000 0.000 0.000 0.000 0.000 0.000 0.000 0.000 0.000 0.000 0.000 0.000 0.002 0.002 0.002 0.002 0.000 0.000 0.000 0.000 0.000 0.000 0.000 0.000 0.000 0.000 0.000 0.000 0.000 0.000 0.000 0.000 0.001 0.001 0.002 0.002 0.001 0.001 0.001 0.001 0.001 0.001 0.000 0.000 0.000 0.000 0.002 0.002 0.002 0.002 0.005 0.005 0.005 0.005 0.008 0.008 0.008 0.008 0.003 0.003 0.003 0.003 0.001 0.001 0.001 0.001 0.000 0.000 0.000 0.000 0.000 0.000 0.000 0.000 0.000 0.000 0.000 0.000 0.002 0.002 0.002 0.002 0.002 0.002 0.002 0.002 0.008 0.008 0.008 0.008 0.008 0.008 0.008 0.008 0.033 0.033 0.033 0.033 0.033 0.033 0.033 0.033 0.000 0.000 0.000 0.000 0.000 0.000 0.000 0.000 0.015 0.015 0.015 0.015 0.015 0.015 0.015 0.015 
0.019 0.019 0.019 0.019 0.019 0.019 0.019 0.019 0.004 0.004 0.004 0.004 0.004 0.004 0.004 0.004 0.004 0.004 0.004 0.004 0.004 0.004 0.004 0.004 0.004 0.004 0.004 0.004 0.004 0.004 0.004 0.004 0.002 0.002 0.002 0.002 0.002 0.002 0.002 0.002 0.007 0.007 0.007 0.007 0.007 0.007 0.007 0.007 0.006 0.006 0.006 0.006 0.009 0.009 0.009 0.009 0.925 0.925 0.925 0.925 0.020 0.020 0.020 0.020 0.004 0.004 0.004 0.004 0.000 0.000 0.000 0.000 0.000 0.000 0.000 0.000 0.000 0.000 0.000 0.000 0.000 0.000 0.000 0.000 0.002 0.002 0.002 0.002 0.000 0.000 0.000 0.000 0.000 0.000 0.000 0.000 0.000 0.000 0.000 0.000 0.000 0.000 0.000 0.000 0.001 0.001 0.002 0.002 0.001 0.001 0.001 0.001 0.001 0.001 0.000 0.000 0.000 0.000 0.002 0.002 0.002 0.002 0.005 0.005 0.005 0.005 0.008 0.008 0.008 0.008 0.003 0.003 0.003 0.003 0.001 0.001 0.001 0.001 0.000 0.000 0.000 0.000 0.000 0.000 0.000 0.000 0.000 0.000 0.000 0.000 0.002 0.002 0.002 0.002 0.002 0.002 0.002 0.002 0.008 0.008 0.008 0.008 0.008 0.008 0.008 0.008 0.033 0.033 0.033 0.033 0.033 0.033 0.033 0.033 0.000 0.000 0.000 0.000 0.000 0.000 0.000 0.000 0.015 0.015 0.015 0.015 0.015 0.015 0.015 0.015 
0.019 0.019 0.019 0.019 0.019 0.019 0.019 0.019 0.004 0.004 0.004 0.004 0.004 0.004 0.004 0.004 0.004 0.004 0.004 0.004 0.004 0.004 0.004 0.004 0.004 0.004 0.004 0.004 0.004 0.004 0.004 0.004 0.002 0.002 0.002 0.002 0.002 0.002 0.002 0.002 0.007 0.007 0.007 0.007 0.007 0.007 0.007 0.007 0.006 0.006 0.006 0.006 0.009 0.009 0.009 0.009 0.925 0.925 0.925 0.925 0.020 0.020 0.020 0.020 0.004 0.004 0.004 0.004 0.000 0.000 0.000 0.000 0.000 0.000 0.000 0.000 0.000 0.000 0.000 0.000 0.000 0.000 0.000 0.000 0.002 0.002 0.002 0.002 0.000 0.000 0.000 0.000 0.000 0.000 0.000 0.000 0.000 0.000 0.000 0.000 0.000 0.000 0.000 0.000 0.001 0.001 0.002 0.002 0.001 0.001 0.001 0.001 0.001 0.001 0.000 0.000 0.000 0.000 0.002 0.002 0.002 0.002 0.005 0.005 0.005 0.005 0.008 0.008 0.008 0.008 0.003 0.003 0.003 0.003 0.001 0.001 0.001 0.001 0.000 0.000 0.000 0.000 0.000 0.000 0.000 0.000 0.000 0.000 0.000 0.000 0.002 0.002 0.002 0.002 0.002 0.002 0.002 0.002 0.008 0.008 0.008 0.008 0.008 0.008 0.008 0.008 0.033 0.033 0.033 0.033 0.033 0.033 0.033 0.033 0.000 0.000 0.000 0.000 0.000 0.000 0.000 0.000 0.015 0.015 0.015 0.015 0.015 0.015 0.015 0.015 
0.019 0.019 0.019 0.019 0.019 0.019 0.019 0.019 0.004 0.004 0.004 0.004 0.004 0.004 0.004 0.004 0.004 0.004 0.004 0.004 0.004 0.004 0.004 0.004 0.004 0.004 0.004 0.004 0.004 0.004 0.004 0.004 0.002 0.002 0.002 0.002 0.002 0.002 0.002 0.002 0.007 0.007 0.007 0.007 0.007 0.007 0.007 0.007 0.006 0.006 0.006 0.006 0.009 0.009 0.009 0.009 0.925 0.925 0.925 0.925 0.020 0.020 0.020 0.020 0.004 0.004 0.004 0.004 0.000 0.000 0.000 0.000 0.000 0.000 0.000 0.000 0.000 0.000 0.000 0.000 0.000 0.000 0.000 0.000 0.002 0.002 0.002 0.002 0.000 0.000 0.000 0.000 0.000 0.000 0.000 0.000 0.000 0.000 0.000 0.000 0.000 0.000 0.000 0.000 0.001 0.001 0.002 0.002 0.001 0.001 0.001 0.001 0.001 0.001 0.000 0.000 0.000 0.000 0.002 0.002 0.002 0.002 0.005 0.005 0.005 0.005 0.008 0.008 0.008 0.008 0.003 0.003 0.003 0.003 0.001 0.001 0.001 0.001 0.000 0.000 0.000 0.000 0.000 0.000 0.000 0.000 0.000 0.000 0.000 0.000 0.002 0.002 0.002 0.002 0.002 0.002 0.002 0.002 0.008 0.008 0.008 0.008 0.008 0.008 0.008 0.008 0.033 0.033 0.033 0.033 0.033 0.033 0.033 0.033 0.000 0.000 0.000 0.000 0.000 0.000 0.000 0.000 0.015 0.015 0.015 0.015 0.015 0.015 0.015 0.015 
0.019 0.019 0.019 0.019 0.019 0.019 0.019 0.019 0.004 0.004 0.004 0.004 0.004 0.004 0.004 0.004 0.004 0.004 0.004 0.004 0.004 0.004 0.004 0.004 0.004 0.004 0.004 0.004 0.004 0.004 0.004 0.004 0.002 0.002 0.002 0.002 0.002 0.002 0.002 0.002 0.007 0.007 0.007 0.007 0.007 0.007 0.007 0.007 0.006 0.006 0.006 0.006 0.009 0.009 0.009 0.009 0.925 0.925 0.925 0.925 0.020 0.020 0.020 0.020 0.004 0.004 0.004 0.004 0.000 0.000 0.000 0.000 0.000 0.000 0.000 0.000 0.000 0.000 0.000 0.000 0.000 0.000 0.000 0.000 0.002 0.002 0.002 0.002 0.000 0.000 0.000 0.000 0.000 0.000 0.000 0.000 0.000 0.000 0.000 0.000 0.000 0.000 0.000 0.000 0.001 0.001 0.002 0.002 0.001 0.001 0.001 0.001 0.001 0.001 0.000 0.000 0.000 0.000 0.002 0.002 0.002 0.002 0.005 0.005 0.005 0.005 0.008 0.008 0.008 0.008 0.003 0.003 0.003 0.003 0.001 0.001 0.001 0.001 0.000 0.000 0.000 0.000 0.000 0.000 0.000 0.000 0.000 0.000 0.000 0.000 0.002 0.002 0.002 0.002 0.002 0.002 0.002 0.002 0.008 0.008 0.008 0.008 0.008 0.008 0.008 0.008 0.033 0.033 0.033 0.033 0.033 0.033 0.033 0.033 0.000 0.000 0.000 0.000 0.000 0.000 0.000 0.000 0.015 0.015 0.015 0.015 0.015 0.015 0.015 0.015 
0.019 0.019 0.019 0.019 0.019 0.019 0.019 0.019 0.004 0.004 0.004 0.004 0.004 0.004 0.004 0.004 0.004 0.004 0.004 0.004 0.004 0.004 0.004 0.004 0.004 0.004 0.004 0.004 0.004 0.004 0.004 0.004 0.002 0.002 0.002 0.002 0.002 0.002 0.002 0.002 0.007 0.007 0.007 0.007 0.007 0.007 0.007 0.007 0.006 0.006 0.006 0.006 0.009 0.009 0.009 0.009 0.925 0.925 0.925 0.925 0.020 0.020 0.020 0.020 0.004 0.004 0.004 0.004 0.000 0.000 0.000 0.000 0.000 0.000 0.000 0.000 0.000 0.000 0.000 0.000 0.000 0.000 0.000 0.000 0.002 0.002 0.002 0.002 0.000 0.000 0.000 0.000 0.000 0.000 0.000 0.000 0.000 0.000 0.000 0.000 0.000 0.000 0.000 0.000 0.001 0.001 0.002 0.002 0.001 0.001 0.001 0.001 0.001 0.001 0.000 0.000 0.000 0.000 0.002 0.002 0.002 0.002 0.005 0.005 0.005 0.005 0.008 0.008 0.008 0.008 0.003 0.003 0.003 0.003 0.001 0.001 0.001 0.001 0.000 0.000 0.000 0.000 0.000 0.000 0.000 0.000 0.000 0.000 0.000 0.000 0.002 0.002 0.002 0.002 0.002 0.002 0.002 0.002 0.008 0.008 0.008 0.008 0.008 0.008 0.008 0.008 0.033 0.033 0.033 0.033 0.033 0.033 0.033 0.033 0.000 0.000 0.000 0.000 0.000 0.000 0.000 0.000 0.015 0.015 0.015 0.015 0.015 0.015 0.015 0.015 
0.019 0.019 0.019 0.019 0.019 0.019 0.019 0.019 0.004 0.004 0.004 0.004 0.004 0.004 0.004 0.004 0.004 0.004 0.004 0.004 0.004 0.004 0.004 0.004 0.004 0.004 0.004 0.004 0.004 0.004 0.004 0.004 0.002 0.002 0.002 0.002 0.002 0.002 0.002 0.002 0.007 0.007 0.007 0.007 0.007 0.007 0.007 0.007 0.006 0.006 0.006 0.006 0.009 0.009 0.009 0.009 0.925 0.925 0.925 0.925 0.020 0.020 0.020 0.020 0.004 0.004 0.004 0.004 0.000 0.000 0.000 0.000 0.000 0.000 0.000 0.000 0.000 0.000 0.000 0.000 0.000 0.000 0.000 0.000 0.002 0.002 0.002 0.002 0.000 0.000 0.000 0.000 0.000 0.000 0.000 0.000 0.000 0.000 0.000 0.000 0.000 0.000 0.000 0.000 0.001 0.001 0.002 0.002 0.001 0.001 0.001 0.001 0.001 0.001 0.000 0.000 0.000 0.000 0.002 0.002 0.002 0.002 0.005 0.005 0.005 0.005 0.008 0.008 0.008 0.008 0.003 0.003 0.003 0.003 0.001 0.001 0.001 0.001 0.000 0.000 0.000 0.000 0.000 0.000 0.000 0.000 0.000 0.000 0.000 0.000 0.002 0.002 0.002 0.002 0.002 0.002 0.002 0.002 0.008 0.008 0.008 0.008 0.008 0.008 0.008 0.008 0.033 0.033 0.033 0.033 0.033 0.033 0.033 0.033 0.000 0.000 0.000 0.000 0.000 0.000 0.000 0.000 0.015 0.015 0.015 0.015 0.015 0.015 0.015 0.015 
0.019 0.019 0.019 0.019 0.019 0.019 0.019 0.019 0.004 0.004 0.004 0.004 0.004 0.004 0.004 0.004 0.004 0.004 0.004 0.004 0.004 0.004 0.004 0.004 0.004 0.004 0.004 0.004 0.004 0.004 0.004 0.004 0.002 0.002 0.002 0.002 0.002 0.002 0.002 0.002 0.007 0.007 0.007 0.007 0.007 0.007 0.007 0.007 0.006 0.006 0.006 0.006 0.009 0.009 0.009 0.009 0.925 0.925 0.925 0.925 0.020 0.020 0.020 0.020 0.004 0.004 0.004 0.004 0.000 0.000 0.000 0.000 0.000 0.000 0.000 0.000 0.000 0.000 0.000 0.000 0.000 0.000 0.000 0.000 0.002 0.002 0.002 0.002 0.000 0.000 0.000 0.000 0.000 0.000 0.000 0.000 0.000 0.000 0.000 0.000 0.000 0.000 0.000 0.000 0.001 0.001 0.002 0.002 0.001 0.001 0.001 0.001 0.001 0.001 0.000 0.000 0.000 0.000 0.002 0.002 0.002 0.002 0.005 0.005 0.005 0.005 0.008 0.008 0.008 0.008 0.003 0.003 0.003 0.003 0.001 0.001 0.001 0.001 0.000 0.000 0.000 0.000 0.000 0.000 0.000 0.000 0.000 0.000 0.000 0.000 0.002 0.002 0.002 0.002 0.002 0.002 0.002 0.002 0.008 0.008 0.008 0.008 0.008 0.008 0.008 0.008 0.033 0.033 0.033 0.033 0.033 0.033 0.033 0.033 0.000 0.000 0.000 0.000 0.000 0.000 0.000 0.000 0.015 0.015 0.015 0.015 0.015 0.015 0.015 0.015 
0.153 0.153 0.153 0.153 0.153 0.153 0.153 0.153 0.002 0.002 0.002 0.002 0.002 0.002 0.002 0.002 0.010 0.010 0.010 0.010 0.010 0.010 0.010 0.010 0.538 0.538 0.538 0.538 0.538 0.538 0.538 0.538 0.014 0.014 0.014 0.014 0.014 0.014 0.014 0.014 0.009 0.009 0.009 0.009 0.004 0.004 0.004 0.004 0.002 0.002 0.002 0.002 0.003 0.003 0.003 0.003 0.006 0.006 0.006 0.006 0.003 0.003 0.003 0.003 0.004 0.004 0.004 0.004 0.003 0.003 0.003 0.003 0.006 0.006 0.006 0.006 0.012 0.012 0.012 0.012 0.018 0.018 0.014 0.014 0.006 0.006 0.002 0.002 0.000 0.000 0.000 0.000 0.000 0.000 0.000 0.000 0.000 0.000 0.000 0.000 0.000 0.000 0.000 0.000 0.000 0.000 0.001 0.001 0.000 0.000 0.001 0.001 0.001 0.001 0.001 0.001 0.001 0.001 0.001 0.001 0.001 0.001 0.002 0.002 0.002 0.002 0.003 0.003 0.003 0.003 0.001 0.001 0.001 0.001 0.001 0.001 0.001 0.001 0.001 0.001 0.001 0.001 0.000 0.000 0.000 0.000 0.002 0.002 0.002 0.002 0.002 0.002 0.002 0.002 0.002 0.002 0.002 0.002 0.002 0.002 0.002 0.002 0.002 0.002 0.002 0.002 0.003 0.003 0.003 0.003 0.003 0.003 0.003 0.003 0.003 0.003 0.003 0.003 0.003 0.003 0.003 0.003 0.007 0.007 0.007 0.007 0.007 0.007 0.007 0.007 
0.153 0.153 0.153 0.153 0.153 0.153 0.153 0.153 0.002 0.002 0.002 0.002 0.002 0.002 0.002 0.002 0.010 0.010 0.010 0.010 0.010 0.010 0.010 0.010 0.538 0.538 0.538 0.538 0.538 0.538 0.538 0.538 0.014 0.014 0.014 0.014 0.014 0.014 0.014 0.014 0.009 0.009 0.009 0.009 0.004 0.004 0.004 0.004 0.002 0.002 0.002 0.002 0.003 0.003 0.003 0.003 0.006 0.006 0.006 0.006 0.003 0.003 0.003 0.003 0.004 0.004 0.004 0.004 0.003 0.003 0.003 0.003 0.006 0.006 0.006 0.006 0.012 0.012 0.012 0.012 0.018 0.018 0.014 0.014 0.006 0.006 0.002 0.002 0.000 0.000 0.000 0.000 0.000 0.000 0.000 0.000 0.000 0.000 0.000 0.000 0.000 0.000 0.000 0.000 0.000 0.000 0.001 0.001 0.000 0.000 0.001 0.001 0.001 0.001 0.001 0.001 0.001 0.001 0.001 0.001 0.001 0.001 0.002 0.002 0.002 0.002 0.003 0.003 0.003 0.003 0.001 0.001 0.001 0.001 0.001 0.001 0.001 0.001 0.001 0.001 0.001 0.001 0.000 0.000 0.000 0.000 0.002 0.002 0.002 0.002 0.002 0.002 0.002 0.002 0.002 0.002 0.002 0.002 0.002 0.002 0.002 0.002 0.002 0.002 0.002 0.002 0.003 0.003 0.003 0.003 0.003 0.003 0.003 0.003 0.003 0.003 0.003 0.003 0.003 0.003 0.003 0.003 0.007 0.007 0.007 0.007 0.007 0.007 0.007 0.007 
0.153 0.153 0.153 0.153 0.153 0.153 0.153 0.153 0.002 0.002 0.002 0.002 0.002 0.002 0.002 0.002 0.010 0.010 0.010 0.010 0.010 0.010 0.010 0.010 0.538 0.538 0.538 0.538 0.538 0.538 0.538 0.538 0.014 0.014 0.014 0.014 0.014 0.014 0.014 0.014 0.009 0.009 0.009 0.009 0.004 0.004 0.004 0.004 0.002 0.002 0.002 0.002 0.003 0.003 0.003 0.003 0.006 0.006 0.006 0.006 0.003 0.003 0.003 0.003 0.004 0.004 0.004 0.004 0.003 0.003 0.003 0.003 0.006 0.006 0.006 0.006 0.012 0.012 0.012 0.012 0.018 0.018 0.014 0.014 0.006 0.006 0.002 0.002 0.000 0.000 0.000 0.000 0.000 0.000 0.000 0.000 0.000 0.000 0.000 0.000 0.000 0.000 0.000 0.000 0.000 0.000 0.001 0.001 0.000 0.000 0.001 0.001 0.001 0.001 0.001 0.001 0.001 0.001 0.001 0.001 0.001 0.001 0.002 0.002 0.002 0.002 0.003 0.003 0.003 0.003 0.001 0.001 0.001 0.001 0.001 0.001 0.001 0.001 0.001 0.001 0.001 0.001 0.000 0.000 0.000 0.000 0.002 0.002 0.002 0.002 0.002 0.002 0.002 0.002 0.002 0.002 0.002 0.002 0.002 0.002 0.002 0.002 0.002 0.002 0.002 0.002 0.003 0.003 0.003 0.003 0.003 0.003 0.003 0.003 0.003 0.003 0.003 0.003 0.003 0.003 0.003 0.003 0.007 0.007 0.007 0.007 0.007 0.007 0.007 0.007 
0.153 0.153 0.153 0.153 0.153 0.153 0.153 0.153 0.002 0.002 0.002 0.002 0.002 0.002 0.002 0.002 0.010 0.010 0.010 0.010 0.010 0.010 0.010 0.010 0.538 0.538 0.538 0.538 0.538 0.538 0.538 0.538 0.014 0.014 0.014 0.014 0.014 0.014 0.014 0.014 0.009 0.009 0.009 0.009 0.004 0.004 0.004 0.004 0.002 0.002 0.002 0.002 0.003 0.003 0.003 0.003 0.006 0.006 0.006 0.006 0.003 0.003 0.003 0.003 0.004 0.004 0.004 0.004 0.003 0.003 0.003 0.003 0.006 0.006 0.006 0.006 0.012 0.012 0.012 0.012 0.018 0.018 0.014 0.014 0.006 0.006 0.002 0.002 0.000 0.000 0.000 0.000 0.000 0.000 0.000 0.000 0.000 0.000 0.000 0.000 0.000 0.000 0.000 0.000 0.000 0.000 0.001 0.001 0.000 0.000 0.001 0.001 0.001 0.001 0.001 0.001 0.001 0.001 0.001 0.001 0.001 0.001 0.002 0.002 0.002 0.002 0.003 0.003 0.003 0.003 0.001 0.001 0.001 0.001 0.001 0.001 0.001 0.001 0.001 0.001 0.001 0.001 0.000 0.000 0.000 0.000 0.002 0.002 0.002 0.002 0.002 0.002 0.002 0.002 0.002 0.002 0.002 0.002 0.002 0.002 0.002 0.002 0.002 0.002 0.002 0.002 0.003 0.003 0.003 0.003 0.003 0.003 0.003 0.003 0.003 0.003 0.003 0.003 0.003 0.003 0.003 0.003 0.007 0.007 0.007 0.007 0.007 0.007 0.007 0.007 
0.153 0.153 0.153 0.153 0.153 0.153 0.153 0.153 0.002 0.002 0.002 0.002 0.002 0.002 0.002 0.002 0.010 0.010 0.010 0.010 0.010 0.010 0.010 0.010 0.538 0.538 0.538 0.538 0.538 0.538 0.538 0.538 0.014 0.014 0.014 0.014 0.014 0.014 0.014 0.014 0.009 0.009 0.009 0.009 0.004 0.004 0.004 0.004 0.002 0.002 0.002 0.002 0.003 0.003 0.003 0.003 0.006 0.006 0.006 0.006 0.003 0.003 0.003 0.003 0.004 0.004 0.004 0.004 0.003 0.003 0.003 0.003 0.006 0.006 0.006 0.006 0.012 0.012 0.012 0.012 0.018 0.018 0.014 0.014 0.006 0.006 0.002 0.002 0.000 0.000 0.000 0.000 0.000 0.000 0.000 0.000 0.000 0.000 0.000 0.000 0.000 0.000 0.000 0.000 0.000 0.000 0.001 0.001 0.000 0.000 0.001 0.001 0.001 0.001 0.001 0.001 0.001 0.001 0.001 0.001 0.001 0.001 0.002 0.002 0.002 0.002 0.003 0.003 0.003 0.003 0.001 0.001 0.001 0.001 0.001 0.001 0.001 0.001 0.001 0.001 0.001 0.001 0.000 0.000 0.000 0.000 0.002 0.002 0.002 0.002 0.002 0.002 0.002 0.002 0.002 0.002 0.002 0.002 0.002 0.002 0.002 0.002 0.002 0.002 0.002 0.002 0.003 0.003 0.003 0.003 0.003 0.003 0.003 0.003 0.003 0.003 0.003 0.003 0.003 0.003 0.003 0.003 0.007 0.007 0.007 0.007 0.007 0.007 0.007 0.007 
0.153 0.153 0.153 0.153 0.153 0.153 0.153 0.153 0.002 0.002 0.002 0.002 0.002 0.002 0.002 0.002 0.010 0.010 0.010 0.010 0.010 0.010 0.010 0.010 0.538 0.538 0.538 0.538 0.538 0.538 0.538 0.538 0.014 0.014 0.014 0.014 0.014 0.014 0.014 0.014 0.009 0.009 0.009 0.009 0.004 0.004 0.004 0.004 0.002 0.002 0.002 0.002 0.003 0.003 0.003 0.003 0.006 0.006 0.006 0.006 0.003 0.003 0.003 0.003 0.004 0.004 0.004 0.004 0.003 0.003 0.003 0.003 0.006 0.006 0.006 0.006 0.012 0.012 0.012 0.012 0.018 0.018 0.014 0.014 0.006 0.006 0.002 0.002 0.000 0.000 0.000 0.000 0.000 0.000 0.000 0.000 0.000 0.000 0.000 0.000 0.000 0.000 0.000 0.000 0.000 0.000 0.001 0.001 0.000 0.000 0.001 0.001 0.001 0.001 0.001 0.001 0.001 0.001 0.001 0.001 0.001 0.001 0.002 0.002 0.002 0.002 0.003 0.003 0.003 0.003 0.001 0.001 0.001 0.001 0.001 0.001 0.001 0.001 0.001 0.001 0.001 0.001 0.000 0.000 0.000 0.000 0.002 0.002 0.002 0.002 0.002 0.002 0.002 0.002 0.002 0.002 0.002 0.002 0.002 0.002 0.002 0.002 0.002 0.002 0.002 0.002 0.003 0.003 0.003 0.003 0.003 0.003 0.003 0.003 0.003 0.003 0.003 0.003 0.003 0.003 0.003 0.003 0.007 0.007 0.007 0.007 0.007 0.007 0.007 0.007 
0.153 0.153 0.153 0.153 0.153 0.153 0.153 0.153 0.002 0.002 0.002 0.002 0.002 0.002 0.002 0.002 0.010 0.010 0.010 0.010 0.010 0.010 0.010 0.010 0.538 0.538 0.538 0.538 0.538 0.538 0.538 0.538 0.014 0.014 0.014 0.014 0.014 0.014 0.014 0.014 0.009 0.009 0.009 0.009 0.004 0.004 0.004 0.004 0.002 0.002 0.002 0.002 0.003 0.003 0.003 0.003 0.006 0.006 0.006 0.006 0.003 0.003 0.003 0.003 0.004 0.004 0.004 0.004 0.003 0.003 0.003 0.003 0.006 0.006 0.006 0.006 0.012 0.012 0.012 0.012 0.018 0.018 0.014 0.014 0.006 0.006 0.002 0.002 0.000 0.000 0.000 0.000 0.000 0.000 0.000 0.000 0.000 0.000 0.000 0.000 0.000 0.000 0.000 0.000 0.000 0.000 0.001 0.001 0.000 0.000 0.001 0.001 0.001 0.001 0.001 0.001 0.001 0.001 0.001 0.001 0.001 0.001 0.002 0.002 0.002 0.002 0.003 0.003 0.003 0.003 0.001 0.001 0.001 0.001 0.001 0.001 0.001 0.001 0.001 0.001 0.001 0.001 0.000 0.000 0.000 0.000 0.002 0.002 0.002 0.002 0.002 0.002 0.002 0.002 0.002 0.002 0.002 0.002 0.002 0.002 0.002 0.002 0.002 0.002 0.002 0.002 0.003 0.003 0.003 0.003 0.003 0.003 0.003 0.003 0.003 0.003 0.003 0.003 0.003 0.003 0.003 0.003 0.007 0.007 0.007 0.007 0.007 0.007 0.007 0.007 
0.153 0.153 0.153 0.153 0.153 0.153 0.153 0.153 0.002 0.002 0.002 0.002 0.002 0.002 0.002 0.002 0.010 0.010 0.010 0.010 0.010 0.010 0.010 0.010 0.538 0.538 0.538 0.538 0.538 0.538 0.538 0.538 0.014 0.014 0.014 0.014 0.014 0.014 0.014 0.014 0.009 0.009 0.009 0.009 0.004 0.004 0.004 0.004 0.002 0.002 0.002 0.002 0.003 0.003 0.003 0.003 0.006 0.006 0.006 0.006 0.003 0.003 0.003 0.003 0.004 0.004 0.004 0.004 0.003 0.003 0.003 0.003 0.006 0.006 0.006 0.006 0.012 0.012 0.012 0.012 0.018 0.018 0.014 0.014 0.006 0.006 0.002 0.002 0.000 0.000 0.000 0.000 0.000 0.000 0.000 0.000 0.000 0.000 0.000 0.000 0.000 0.000 0.000 0.000 0.000 0.000 0.001 0.001 0.000 0.000 0.001 0.001 0.001 0.001 0.001 0.001 0.001 0.001 0.001 0.001 0.001 0.001 0.002 0.002 0.002 0.002 0.003 0.003 0.003 0.003 0.001 0.001 0.001 0.001 0.001 0.001 0.001 0.001 0.001 0.001 0.001 0.001 0.000 0.000 0.000 0.000 0.002 0.002 0.002 0.002 0.002 0.002 0.002 0.002 0.002 0.002 0.002 0.002 0.002 0.002 0.002 0.002 0.002 0.002 0.002 0.002 0.003 0.003 0.003 0.003 0.003 0.003 0.003 0.003 0.003 0.003 0.003 0.003 0.003 0.003 0.003 0.003 0.007 0.007 0.007 0.007 0.007 0.007 0.007 0.007 
