# Supplementary material for: A Regional Model for Malaria Vector Developmental Habitats Evaluated Using Explicit, Pond-Resolving Surface Hydrology Simulations
Source: PLoS One. 2016 Mar 22;11(3):e0150626. doi: 10.1371/journal.pone.0150626 (PMC4803214; doi:10.1371/journal.pone.0150626)
Supplement: S1 Dataset — These text files are named according to each day using Julian day numbers. (GZ) [file pone.0150626.s001.tar.gz › S1_Dataset/2006/day202.txt]

0.016 0.016 0.016 0.016 0.016 0.016 0.016 0.016 0.061 0.061 0.061 0.061 0.061 0.061 0.061 0.061 2.108 2.108 2.108 2.108 2.108 2.108 2.108 2.108 0.013 0.013 0.013 0.013 0.013 0.013 0.013 0.013 0.004 0.004 0.004 0.004 0.004 0.004 0.004 0.004 0.009 0.009 0.009 0.009 0.006 0.006 0.006 0.006 0.001 0.001 0.001 0.001 0.003 0.003 0.003 0.003 0.005 0.005 0.005 0.005 0.007 0.007 0.007 0.007 1.538 1.538 1.538 1.538 1.354 1.354 1.354 1.354 0.052 0.052 0.052 0.052 0.055 0.055 0.055 0.055 0.033 0.033 0.022 0.022 0.016 0.016 0.013 0.013 0.009 0.009 0.009 0.007 0.004 0.002 0.000 0.000 0.000 0.000 0.000 0.000 0.001 0.001 0.001 0.001 0.000 0.000 0.000 0.000 0.000 0.000 0.003 0.003 0.003 0.003 0.003 0.003 0.003 0.003 0.002 0.002 0.002 0.002 0.009 0.009 0.009 0.009 0.016 0.016 0.016 0.016 0.024 0.024 0.024 0.024 0.054 0.054 0.054 0.054 0.089 0.089 0.089 0.089 0.024 0.024 0.024 0.024 0.007 0.007 0.007 0.007 0.011 0.011 0.011 0.011 0.011 0.011 0.011 0.011 0.011 0.011 0.011 0.011 0.011 0.011 0.011 0.011 0.007 0.007 0.007 0.007 0.007 0.007 0.007 0.007 0.009 0.009 0.009 0.009 0.009 0.009 0.009 0.009 0.004 0.004 0.004 0.004 0.004 0.004 0.004 0.004 
0.016 0.016 0.016 0.016 0.016 0.016 0.016 0.016 0.061 0.061 0.061 0.061 0.061 0.061 0.061 0.061 2.108 2.108 2.108 2.108 2.108 2.108 2.108 2.108 0.013 0.013 0.013 0.013 0.013 0.013 0.013 0.013 0.004 0.004 0.004 0.004 0.004 0.004 0.004 0.004 0.009 0.009 0.009 0.009 0.006 0.006 0.006 0.006 0.001 0.001 0.001 0.001 0.003 0.003 0.003 0.003 0.005 0.005 0.005 0.005 0.007 0.007 0.007 0.007 1.538 1.538 1.538 1.538 1.354 1.354 1.354 1.354 0.052 0.052 0.052 0.052 0.055 0.055 0.055 0.055 0.033 0.033 0.022 0.022 0.016 0.016 0.013 0.013 0.009 0.009 0.009 0.007 0.004 0.002 0.000 0.000 0.000 0.000 0.000 0.000 0.001 0.001 0.001 0.001 0.000 0.000 0.000 0.000 0.000 0.000 0.003 0.003 0.003 0.003 0.003 0.003 0.003 0.003 0.002 0.002 0.002 0.002 0.009 0.009 0.009 0.009 0.016 0.016 0.016 0.016 0.024 0.024 0.024 0.024 0.054 0.054 0.054 0.054 0.089 0.089 0.089 0.089 0.024 0.024 0.024 0.024 0.007 0.007 0.007 0.007 0.011 0.011 0.011 0.011 0.011 0.011 0.011 0.011 0.011 0.011 0.011 0.011 0.011 0.011 0.011 0.011 0.007 0.007 0.007 0.007 0.007 0.007 0.007 0.007 0.009 0.009 0.009 0.009 0.009 0.009 0.009 0.009 0.004 0.004 0.004 0.004 0.004 0.004 0.004 0.004 
0.016 0.016 0.016 0.016 0.016 0.016 0.016 0.016 0.061 0.061 0.061 0.061 0.061 0.061 0.061 0.061 2.108 2.108 2.108 2.108 2.108 2.108 2.108 2.108 0.013 0.013 0.013 0.013 0.013 0.013 0.013 0.013 0.004 0.004 0.004 0.004 0.004 0.004 0.004 0.004 0.009 0.009 0.009 0.009 0.006 0.006 0.006 0.006 0.001 0.001 0.001 0.001 0.003 0.003 0.003 0.003 0.005 0.005 0.005 0.005 0.007 0.007 0.007 0.007 1.538 1.538 1.538 1.538 1.354 1.354 1.354 1.354 0.052 0.052 0.052 0.052 0.055 0.055 0.055 0.055 0.033 0.033 0.022 0.022 0.016 0.016 0.013 0.013 0.009 0.009 0.009 0.007 0.004 0.002 0.000 0.000 0.000 0.000 0.000 0.000 0.001 0.001 0.001 0.001 0.000 0.000 0.000 0.000 0.000 0.000 0.003 0.003 0.003 0.003 0.003 0.003 0.003 0.003 0.002 0.002 0.002 0.002 0.009 0.009 0.009 0.009 0.016 0.016 0.016 0.016 0.024 0.024 0.024 0.024 0.054 0.054 0.054 0.054 0.089 0.089 0.089 0.089 0.024 0.024 0.024 0.024 0.007 0.007 0.007 0.007 0.011 0.011 0.011 0.011 0.011 0.011 0.011 0.011 0.011 0.011 0.011 0.011 0.011 0.011 0.011 0.011 0.007 0.007 0.007 0.007 0.007 0.007 0.007 0.007 0.009 0.009 0.009 0.009 0.009 0.009 0.009 0.009 0.004 0.004 0.004 0.004 0.004 0.004 0.004 0.004 
0.016 0.016 0.016 0.016 0.016 0.016 0.016 0.016 0.061 0.061 0.061 0.061 0.061 0.061 0.061 0.061 2.108 2.108 2.108 2.108 2.108 2.108 2.108 2.108 0.013 0.013 0.013 0.013 0.013 0.013 0.013 0.013 0.004 0.004 0.004 0.004 0.004 0.004 0.004 0.004 0.009 0.009 0.009 0.009 0.006 0.006 0.006 0.006 0.001 0.001 0.001 0.001 0.003 0.003 0.003 0.003 0.005 0.005 0.005 0.005 0.007 0.007 0.007 0.007 1.538 1.538 1.538 1.538 1.354 1.354 1.354 1.354 0.052 0.052 0.052 0.052 0.055 0.055 0.055 0.055 0.033 0.033 0.022 0.022 0.016 0.016 0.013 0.013 0.009 0.009 0.009 0.007 0.004 0.002 0.000 0.000 0.000 0.000 0.000 0.000 0.001 0.001 0.001 0.001 0.000 0.000 0.000 0.000 0.000 0.000 0.003 0.003 0.003 0.003 0.003 0.003 0.003 0.003 0.002 0.002 0.002 0.002 0.009 0.009 0.009 0.009 0.016 0.016 0.016 0.016 0.024 0.024 0.024 0.024 0.054 0.054 0.054 0.054 0.089 0.089 0.089 0.089 0.024 0.024 0.024 0.024 0.007 0.007 0.007 0.007 0.011 0.011 0.011 0.011 0.011 0.011 0.011 0.011 0.011 0.011 0.011 0.011 0.011 0.011 0.011 0.011 0.007 0.007 0.007 0.007 0.007 0.007 0.007 0.007 0.009 0.009 0.009 0.009 0.009 0.009 0.009 0.009 0.004 0.004 0.004 0.004 0.004 0.004 0.004 0.004 
0.016 0.016 0.016 0.016 0.016 0.016 0.016 0.016 0.061 0.061 0.061 0.061 0.061 0.061 0.061 0.061 2.108 2.108 2.108 2.108 2.108 2.108 2.108 2.108 0.013 0.013 0.013 0.013 0.013 0.013 0.013 0.013 0.004 0.004 0.004 0.004 0.004 0.004 0.004 0.004 0.009 0.009 0.009 0.009 0.006 0.006 0.006 0.006 0.001 0.001 0.001 0.001 0.003 0.003 0.003 0.003 0.005 0.005 0.005 0.005 0.007 0.007 0.007 0.007 1.538 1.538 1.538 1.538 1.354 1.354 1.354 1.354 0.052 0.052 0.052 0.052 0.055 0.055 0.055 0.055 0.033 0.033 0.022 0.022 0.016 0.016 0.013 0.013 0.009 0.009 0.009 0.007 0.004 0.002 0.000 0.000 0.000 0.000 0.000 0.000 0.001 0.001 0.001 0.001 0.000 0.000 0.000 0.000 0.000 0.000 0.003 0.003 0.003 0.003 0.003 0.003 0.003 0.003 0.002 0.002 0.002 0.002 0.009 0.009 0.009 0.009 0.016 0.016 0.016 0.016 0.024 0.024 0.024 0.024 0.054 0.054 0.054 0.054 0.089 0.089 0.089 0.089 0.024 0.024 0.024 0.024 0.007 0.007 0.007 0.007 0.011 0.011 0.011 0.011 0.011 0.011 0.011 0.011 0.011 0.011 0.011 0.011 0.011 0.011 0.011 0.011 0.007 0.007 0.007 0.007 0.007 0.007 0.007 0.007 0.009 0.009 0.009 0.009 0.009 0.009 0.009 0.009 0.004 0.004 0.004 0.004 0.004 0.004 0.004 0.004 
0.016 0.016 0.016 0.016 0.016 0.016 0.016 0.016 0.061 0.061 0.061 0.061 0.061 0.061 0.061 0.061 2.108 2.108 2.108 2.108 2.108 2.108 2.108 2.108 0.013 0.013 0.013 0.013 0.013 0.013 0.013 0.013 0.004 0.004 0.004 0.004 0.004 0.004 0.004 0.004 0.009 0.009 0.009 0.009 0.006 0.006 0.006 0.006 0.001 0.001 0.001 0.001 0.003 0.003 0.003 0.003 0.005 0.005 0.005 0.005 0.007 0.007 0.007 0.007 1.538 1.538 1.538 1.538 1.354 1.354 1.354 1.354 0.052 0.052 0.052 0.052 0.055 0.055 0.055 0.055 0.033 0.033 0.022 0.022 0.016 0.016 0.013 0.013 0.009 0.009 0.009 0.007 0.004 0.002 0.000 0.000 0.000 0.000 0.000 0.000 0.001 0.001 0.001 0.001 0.000 0.000 0.000 0.000 0.000 0.000 0.003 0.003 0.003 0.003 0.003 0.003 0.003 0.003 0.002 0.002 0.002 0.002 0.009 0.009 0.009 0.009 0.016 0.016 0.016 0.016 0.024 0.024 0.024 0.024 0.054 0.054 0.054 0.054 0.089 0.089 0.089 0.089 0.024 0.024 0.024 0.024 0.007 0.007 0.007 0.007 0.011 0.011 0.011 0.011 0.011 0.011 0.011 0.011 0.011 0.011 0.011 0.011 0.011 0.011 0.011 0.011 0.007 0.007 0.007 0.007 0.007 0.007 0.007 0.007 0.009 0.009 0.009 0.009 0.009 0.009 0.009 0.009 0.004 0.004 0.004 0.004 0.004 0.004 0.004 0.004 
0.016 0.016 0.016 0.016 0.016 0.016 0.016 0.016 0.061 0.061 0.061 0.061 0.061 0.061 0.061 0.061 2.108 2.108 2.108 2.108 2.108 2.108 2.108 2.108 0.013 0.013 0.013 0.013 0.013 0.013 0.013 0.013 0.004 0.004 0.004 0.004 0.004 0.004 0.004 0.004 0.009 0.009 0.009 0.009 0.006 0.006 0.006 0.006 0.001 0.001 0.001 0.001 0.003 0.003 0.003 0.003 0.005 0.005 0.005 0.005 0.007 0.007 0.007 0.007 1.538 1.538 1.538 1.538 1.354 1.354 1.354 1.354 0.052 0.052 0.052 0.052 0.055 0.055 0.055 0.055 0.033 0.033 0.022 0.022 0.016 0.016 0.013 0.013 0.009 0.009 0.009 0.007 0.004 0.002 0.000 0.000 0.000 0.000 0.000 0.000 0.001 0.001 0.001 0.001 0.000 0.000 0.000 0.000 0.000 0.000 0.003 0.003 0.003 0.003 0.003 0.003 0.003 0.003 0.002 0.002 0.002 0.002 0.009 0.009 0.009 0.009 0.016 0.016 0.016 0.016 0.024 0.024 0.024 0.024 0.054 0.054 0.054 0.054 0.089 0.089 0.089 0.089 0.024 0.024 0.024 0.024 0.007 0.007 0.007 0.007 0.011 0.011 0.011 0.011 0.011 0.011 0.011 0.011 0.011 0.011 0.011 0.011 0.011 0.011 0.011 0.011 0.007 0.007 0.007 0.007 0.007 0.007 0.007 0.007 0.009 0.009 0.009 0.009 0.009 0.009 0.009 0.009 0.004 0.004 0.004 0.004 0.004 0.004 0.004 0.004 
0.016 0.016 0.016 0.016 0.016 0.016 0.016 0.016 0.061 0.061 0.061 0.061 0.061 0.061 0.061 0.061 2.108 2.108 2.108 2.108 2.108 2.108 2.108 2.108 0.013 0.013 0.013 0.013 0.013 0.013 0.013 0.013 0.004 0.004 0.004 0.004 0.004 0.004 0.004 0.004 0.009 0.009 0.009 0.009 0.006 0.006 0.006 0.006 0.001 0.001 0.001 0.001 0.003 0.003 0.003 0.003 0.005 0.005 0.005 0.005 0.007 0.007 0.007 0.007 1.538 1.538 1.538 1.538 1.354 1.354 1.354 1.354 0.052 0.052 0.052 0.052 0.055 0.055 0.055 0.055 0.033 0.033 0.022 0.022 0.016 0.016 0.013 0.013 0.009 0.009 0.009 0.007 0.004 0.002 0.000 0.000 0.000 0.000 0.000 0.000 0.001 0.001 0.001 0.001 0.000 0.000 0.000 0.000 0.000 0.000 0.003 0.003 0.003 0.003 0.003 0.003 0.003 0.003 0.002 0.002 0.002 0.002 0.009 0.009 0.009 0.009 0.016 0.016 0.016 0.016 0.024 0.024 0.024 0.024 0.054 0.054 0.054 0.054 0.089 0.089 0.089 0.089 0.024 0.024 0.024 0.024 0.007 0.007 0.007 0.007 0.011 0.011 0.011 0.011 0.011 0.011 0.011 0.011 0.011 0.011 0.011 0.011 0.011 0.011 0.011 0.011 0.007 0.007 0.007 0.007 0.007 0.007 0.007 0.007 0.009 0.009 0.009 0.009 0.009 0.009 0.009 0.009 0.004 0.004 0.004 0.004 0.004 0.004 0.004 0.004 
0.011 0.011 0.011 0.011 0.011 0.011 0.011 0.011 0.016 0.016 0.016 0.016 0.016 0.016 0.016 0.016 0.014 0.014 0.014 0.014 0.014 0.014 0.014 0.014 0.035 0.035 0.035 0.035 0.035 0.035 0.035 0.035 0.085 0.085 0.085 0.085 0.085 0.085 0.085 0.085 0.165 0.165 0.165 0.165 0.105 0.105 0.105 0.105 0.051 0.051 0.051 0.051 0.032 0.032 0.032 0.032 0.032 0.032 0.032 0.032 3.045 3.045 3.045 3.045 19.168 19.168 19.168 19.168 23.611 23.611 23.611 23.611 5.911 5.911 5.911 5.911 0.014 0.014 0.014 0.014 0.011 0.011 0.007 0.007 0.002 0.002 0.001 0.001 0.001 0.001 0.001 0.002 0.002 0.002 0.002 0.002 0.002 0.002 0.002 0.002 0.004 0.004 0.005 0.005 0.005 0.005 0.005 0.005 0.007 0.007 0.016 0.016 0.016 0.016 0.021 0.021 0.021 0.021 0.026 0.026 0.026 0.026 0.019 0.019 0.019 0.019 0.013 0.013 0.013 0.013 0.008 0.008 0.008 0.008 0.001 0.001 0.001 0.001 0.000 0.000 0.000 0.000 0.002 0.002 0.002 0.002 0.019 0.019 0.019 0.019 0.019 0.019 0.019 0.019 0.019 0.019 0.019 0.019 0.008 0.008 0.008 0.008 0.008 0.008 0.008 0.008 0.039 0.039 0.039 0.039 0.039 0.039 0.039 0.039 0.029 0.029 0.029 0.029 0.029 0.029 0.029 0.029 0.014 0.014 0.014 0.014 0.014 0.014 0.014 0.014 
0.011 0.011 0.011 0.011 0.011 0.011 0.011 0.011 0.016 0.016 0.016 0.016 0.016 0.016 0.016 0.016 0.014 0.014 0.014 0.014 0.014 0.014 0.014 0.014 0.035 0.035 0.035 0.035 0.035 0.035 0.035 0.035 0.085 0.085 0.085 0.085 0.085 0.085 0.085 0.085 0.165 0.165 0.165 0.165 0.105 0.105 0.105 0.105 0.051 0.051 0.051 0.051 0.032 0.032 0.032 0.032 0.032 0.032 0.032 0.032 3.045 3.045 3.045 3.045 19.168 19.168 19.168 19.168 23.611 23.611 23.611 23.611 5.911 5.911 5.911 5.911 0.014 0.014 0.014 0.014 0.011 0.011 0.007 0.007 0.002 0.002 0.001 0.001 0.001 0.001 0.001 0.002 0.002 0.002 0.002 0.002 0.002 0.002 0.002 0.002 0.004 0.004 0.005 0.005 0.005 0.005 0.005 0.005 0.007 0.007 0.016 0.016 0.016 0.016 0.021 0.021 0.021 0.021 0.026 0.026 0.026 0.026 0.019 0.019 0.019 0.019 0.013 0.013 0.013 0.013 0.008 0.008 0.008 0.008 0.001 0.001 0.001 0.001 0.000 0.000 0.000 0.000 0.002 0.002 0.002 0.002 0.019 0.019 0.019 0.019 0.019 0.019 0.019 0.019 0.019 0.019 0.019 0.019 0.008 0.008 0.008 0.008 0.008 0.008 0.008 0.008 0.039 0.039 0.039 0.039 0.039 0.039 0.039 0.039 0.029 0.029 0.029 0.029 0.029 0.029 0.029 0.029 0.014 0.014 0.014 0.014 0.014 0.014 0.014 0.014 
0.011 0.011 0.011 0.011 0.011 0.011 0.011 0.011 0.016 0.016 0.016 0.016 0.016 0.016 0.016 0.016 0.014 0.014 0.014 0.014 0.014 0.014 0.014 0.014 0.035 0.035 0.035 0.035 0.035 0.035 0.035 0.035 0.085 0.085 0.085 0.085 0.085 0.085 0.085 0.085 0.165 0.165 0.165 0.165 0.105 0.105 0.105 0.105 0.051 0.051 0.051 0.051 0.032 0.032 0.032 0.032 0.032 0.032 0.032 0.032 3.045 3.045 3.045 3.045 19.168 19.168 19.168 19.168 23.611 23.611 23.611 23.611 5.911 5.911 5.911 5.911 0.014 0.014 0.014 0.014 0.011 0.011 0.007 0.007 0.002 0.002 0.001 0.001 0.001 0.001 0.001 0.002 0.002 0.002 0.002 0.002 0.002 0.002 0.002 0.002 0.004 0.004 0.005 0.005 0.005 0.005 0.005 0.005 0.007 0.007 0.016 0.016 0.016 0.016 0.021 0.021 0.021 0.021 0.026 0.026 0.026 0.026 0.019 0.019 0.019 0.019 0.013 0.013 0.013 0.013 0.008 0.008 0.008 0.008 0.001 0.001 0.001 0.001 0.000 0.000 0.000 0.000 0.002 0.002 0.002 0.002 0.019 0.019 0.019 0.019 0.019 0.019 0.019 0.019 0.019 0.019 0.019 0.019 0.008 0.008 0.008 0.008 0.008 0.008 0.008 0.008 0.039 0.039 0.039 0.039 0.039 0.039 0.039 0.039 0.029 0.029 0.029 0.029 0.029 0.029 0.029 0.029 0.014 0.014 0.014 0.014 0.014 0.014 0.014 0.014 
0.011 0.011 0.011 0.011 0.011 0.011 0.011 0.011 0.016 0.016 0.016 0.016 0.016 0.016 0.016 0.016 0.014 0.014 0.014 0.014 0.014 0.014 0.014 0.014 0.035 0.035 0.035 0.035 0.035 0.035 0.035 0.035 0.085 0.085 0.085 0.085 0.085 0.085 0.085 0.085 0.165 0.165 0.165 0.165 0.105 0.105 0.105 0.105 0.051 0.051 0.051 0.051 0.032 0.032 0.032 0.032 0.032 0.032 0.032 0.032 3.045 3.045 3.045 3.045 19.168 19.168 19.168 19.168 23.611 23.611 23.611 23.611 5.911 5.911 5.911 5.911 0.014 0.014 0.014 0.014 0.011 0.011 0.007 0.007 0.002 0.002 0.001 0.001 0.001 0.001 0.001 0.002 0.002 0.002 0.002 0.002 0.002 0.002 0.002 0.002 0.004 0.004 0.005 0.005 0.005 0.005 0.005 0.005 0.007 0.007 0.016 0.016 0.016 0.016 0.021 0.021 0.021 0.021 0.026 0.026 0.026 0.026 0.019 0.019 0.019 0.019 0.013 0.013 0.013 0.013 0.008 0.008 0.008 0.008 0.001 0.001 0.001 0.001 0.000 0.000 0.000 0.000 0.002 0.002 0.002 0.002 0.019 0.019 0.019 0.019 0.019 0.019 0.019 0.019 0.019 0.019 0.019 0.019 0.008 0.008 0.008 0.008 0.008 0.008 0.008 0.008 0.039 0.039 0.039 0.039 0.039 0.039 0.039 0.039 0.029 0.029 0.029 0.029 0.029 0.029 0.029 0.029 0.014 0.014 0.014 0.014 0.014 0.014 0.014 0.014 
0.011 0.011 0.011 0.011 0.011 0.011 0.011 0.011 0.016 0.016 0.016 0.016 0.016 0.016 0.016 0.016 0.014 0.014 0.014 0.014 0.014 0.014 0.014 0.014 0.035 0.035 0.035 0.035 0.035 0.035 0.035 0.035 0.085 0.085 0.085 0.085 0.085 0.085 0.085 0.085 0.165 0.165 0.165 0.165 0.105 0.105 0.105 0.105 0.051 0.051 0.051 0.051 0.032 0.032 0.032 0.032 0.032 0.032 0.032 0.032 3.045 3.045 3.045 3.045 19.168 19.168 19.168 19.168 23.611 23.611 23.611 23.611 5.911 5.911 5.911 5.911 0.014 0.014 0.014 0.014 0.011 0.011 0.007 0.007 0.002 0.002 0.001 0.001 0.001 0.001 0.001 0.002 0.002 0.002 0.002 0.002 0.002 0.002 0.002 0.002 0.004 0.004 0.005 0.005 0.005 0.005 0.005 0.005 0.007 0.007 0.016 0.016 0.016 0.016 0.021 0.021 0.021 0.021 0.026 0.026 0.026 0.026 0.019 0.019 0.019 0.019 0.013 0.013 0.013 0.013 0.008 0.008 0.008 0.008 0.001 0.001 0.001 0.001 0.000 0.000 0.000 0.000 0.002 0.002 0.002 0.002 0.019 0.019 0.019 0.019 0.019 0.019 0.019 0.019 0.019 0.019 0.019 0.019 0.008 0.008 0.008 0.008 0.008 0.008 0.008 0.008 0.039 0.039 0.039 0.039 0.039 0.039 0.039 0.039 0.029 0.029 0.029 0.029 0.029 0.029 0.029 0.029 0.014 0.014 0.014 0.014 0.014 0.014 0.014 0.014 
0.011 0.011 0.011 0.011 0.011 0.011 0.011 0.011 0.016 0.016 0.016 0.016 0.016 0.016 0.016 0.016 0.014 0.014 0.014 0.014 0.014 0.014 0.014 0.014 0.035 0.035 0.035 0.035 0.035 0.035 0.035 0.035 0.085 0.085 0.085 0.085 0.085 0.085 0.085 0.085 0.165 0.165 0.165 0.165 0.105 0.105 0.105 0.105 0.051 0.051 0.051 0.051 0.032 0.032 0.032 0.032 0.032 0.032 0.032 0.032 3.045 3.045 3.045 3.045 19.168 19.168 19.168 19.168 23.611 23.611 23.611 23.611 5.911 5.911 5.911 5.911 0.014 0.014 0.014 0.014 0.011 0.011 0.007 0.007 0.002 0.002 0.001 0.001 0.001 0.001 0.001 0.002 0.002 0.002 0.002 0.002 0.002 0.002 0.002 0.002 0.004 0.004 0.005 0.005 0.005 0.005 0.005 0.005 0.007 0.007 0.016 0.016 0.016 0.016 0.021 0.021 0.021 0.021 0.026 0.026 0.026 0.026 0.019 0.019 0.019 0.019 0.013 0.013 0.013 0.013 0.008 0.008 0.008 0.008 0.001 0.001 0.001 0.001 0.000 0.000 0.000 0.000 0.002 0.002 0.002 0.002 0.019 0.019 0.019 0.019 0.019 0.019 0.019 0.019 0.019 0.019 0.019 0.019 0.008 0.008 0.008 0.008 0.008 0.008 0.008 0.008 0.039 0.039 0.039 0.039 0.039 0.039 0.039 0.039 0.029 0.029 0.029 0.029 0.029 0.029 0.029 0.029 0.014 0.014 0.014 0.014 0.014 0.014 0.014 0.014 
0.011 0.011 0.011 0.011 0.011 0.011 0.011 0.011 0.016 0.016 0.016 0.016 0.016 0.016 0.016 0.016 0.014 0.014 0.014 0.014 0.014 0.014 0.014 0.014 0.035 0.035 0.035 0.035 0.035 0.035 0.035 0.035 0.085 0.085 0.085 0.085 0.085 0.085 0.085 0.085 0.165 0.165 0.165 0.165 0.105 0.105 0.105 0.105 0.051 0.051 0.051 0.051 0.032 0.032 0.032 0.032 0.032 0.032 0.032 0.032 3.045 3.045 3.045 3.045 19.168 19.168 19.168 19.168 23.611 23.611 23.611 23.611 5.911 5.911 5.911 5.911 0.014 0.014 0.014 0.014 0.011 0.011 0.007 0.007 0.002 0.002 0.001 0.001 0.001 0.001 0.001 0.002 0.002 0.002 0.002 0.002 0.002 0.002 0.002 0.002 0.004 0.004 0.005 0.005 0.005 0.005 0.005 0.005 0.007 0.007 0.016 0.016 0.016 0.016 0.021 0.021 0.021 0.021 0.026 0.026 0.026 0.026 0.019 0.019 0.019 0.019 0.013 0.013 0.013 0.013 0.008 0.008 0.008 0.008 0.001 0.001 0.001 0.001 0.000 0.000 0.000 0.000 0.002 0.002 0.002 0.002 0.019 0.019 0.019 0.019 0.019 0.019 0.019 0.019 0.019 0.019 0.019 0.019 0.008 0.008 0.008 0.008 0.008 0.008 0.008 0.008 0.039 0.039 0.039 0.039 0.039 0.039 0.039 0.039 0.029 0.029 0.029 0.029 0.029 0.029 0.029 0.029 0.014 0.014 0.014 0.014 0.014 0.014 0.014 0.014 
0.011 0.011 0.011 0.011 0.011 0.011 0.011 0.011 0.016 0.016 0.016 0.016 0.016 0.016 0.016 0.016 0.014 0.014 0.014 0.014 0.014 0.014 0.014 0.014 0.035 0.035 0.035 0.035 0.035 0.035 0.035 0.035 0.085 0.085 0.085 0.085 0.085 0.085 0.085 0.085 0.165 0.165 0.165 0.165 0.105 0.105 0.105 0.105 0.051 0.051 0.051 0.051 0.032 0.032 0.032 0.032 0.032 0.032 0.032 0.032 3.045 3.045 3.045 3.045 19.168 19.168 19.168 19.168 23.611 23.611 23.611 23.611 5.911 5.911 5.911 5.911 0.014 0.014 0.014 0.014 0.011 0.011 0.007 0.007 0.002 0.002 0.001 0.001 0.001 0.001 0.001 0.002 0.002 0.002 0.002 0.002 0.002 0.002 0.002 0.002 0.004 0.004 0.005 0.005 0.005 0.005 0.005 0.005 0.007 0.007 0.016 0.016 0.016 0.016 0.021 0.021 0.021 0.021 0.026 0.026 0.026 0.026 0.019 0.019 0.019 0.019 0.013 0.013 0.013 0.013 0.008 0.008 0.008 0.008 0.001 0.001 0.001 0.001 0.000 0.000 0.000 0.000 0.002 0.002 0.002 0.002 0.019 0.019 0.019 0.019 0.019 0.019 0.019 0.019 0.019 0.019 0.019 0.019 0.008 0.008 0.008 0.008 0.008 0.008 0.008 0.008 0.039 0.039 0.039 0.039 0.039 0.039 0.039 0.039 0.029 0.029 0.029 0.029 0.029 0.029 0.029 0.029 0.014 0.014 0.014 0.014 0.014 0.014 0.014 0.014 
0.002 0.002 0.002 0.002 0.002 0.002 0.002 0.002 0.009 0.009 0.009 0.009 0.009 0.009 0.009 0.009 0.009 0.009 0.009 0.009 0.009 0.009 0.009 0.009 0.006 0.006 0.006 0.006 0.006 0.006 0.006 0.006 0.009 0.009 0.009 0.009 0.009 0.009 0.009 0.009 0.018 0.018 0.018 0.018 0.032 0.032 0.032 0.032 0.094 0.094 0.094 0.094 0.145 0.145 0.145 0.145 0.216 0.216 0.216 0.216 3.470 3.470 3.470 3.470 15.123 15.123 15.123 15.123 18.128 18.128 18.128 18.128 0.274 0.274 0.274 0.274 0.002 0.002 0.002 0.002 0.000 0.000 0.000 0.000 0.003 0.003 0.002 0.002 0.002 0.002 0.002 0.002 0.002 0.003 0.003 0.004 0.005 0.005 0.005 0.006 1.656 1.656 9.412 9.412 18.808 18.808 23.068 23.068 19.120 19.120 10.584 10.584 10.584 10.584 5.676 5.676 5.676 5.676 5.243 5.243 5.243 5.243 0.048 0.048 0.048 0.048 0.014 0.014 0.014 0.014 0.011 0.011 0.011 0.011 0.005 0.005 0.005 0.005 0.003 0.003 0.003 0.003 0.003 0.003 0.003 0.003 0.035 0.035 0.035 0.035 0.026 0.026 0.026 0.026 0.026 0.026 0.026 0.026 0.005 0.005 0.005 0.005 0.005 0.005 0.005 0.005 0.021 0.021 0.021 0.021 0.021 0.021 0.021 0.021 0.023 0.023 0.023 0.023 0.023 0.023 0.023 0.023 0.068 0.068 0.068 0.068 0.068 0.068 0.068 0.068 
0.002 0.002 0.002 0.002 0.002 0.002 0.002 0.002 0.009 0.009 0.009 0.009 0.009 0.009 0.009 0.009 0.009 0.009 0.009 0.009 0.009 0.009 0.009 0.009 0.006 0.006 0.006 0.006 0.006 0.006 0.006 0.006 0.009 0.009 0.009 0.009 0.009 0.009 0.009 0.009 0.018 0.018 0.018 0.018 0.032 0.032 0.032 0.032 0.094 0.094 0.094 0.094 0.145 0.145 0.145 0.145 0.216 0.216 0.216 0.216 3.470 3.470 3.470 3.470 15.123 15.123 15.123 15.123 18.128 18.128 18.128 18.128 0.274 0.274 0.274 0.274 0.002 0.002 0.002 0.002 0.000 0.000 0.000 0.000 0.003 0.003 0.002 0.002 0.002 0.002 0.002 0.002 0.002 0.003 0.003 0.004 0.005 0.005 0.005 0.006 1.656 1.656 9.412 9.412 18.808 18.808 23.068 23.068 19.120 19.120 10.584 10.584 10.584 10.584 5.676 5.676 5.676 5.676 5.243 5.243 5.243 5.243 0.048 0.048 0.048 0.048 0.014 0.014 0.014 0.014 0.011 0.011 0.011 0.011 0.005 0.005 0.005 0.005 0.003 0.003 0.003 0.003 0.003 0.003 0.003 0.003 0.035 0.035 0.035 0.035 0.026 0.026 0.026 0.026 0.026 0.026 0.026 0.026 0.005 0.005 0.005 0.005 0.005 0.005 0.005 0.005 0.021 0.021 0.021 0.021 0.021 0.021 0.021 0.021 0.023 0.023 0.023 0.023 0.023 0.023 0.023 0.023 0.068 0.068 0.068 0.068 0.068 0.068 0.068 0.068 
0.002 0.002 0.002 0.002 0.002 0.002 0.002 0.002 0.009 0.009 0.009 0.009 0.009 0.009 0.009 0.009 0.009 0.009 0.009 0.009 0.009 0.009 0.009 0.009 0.006 0.006 0.006 0.006 0.006 0.006 0.006 0.006 0.009 0.009 0.009 0.009 0.009 0.009 0.009 0.009 0.018 0.018 0.018 0.018 0.032 0.032 0.032 0.032 0.094 0.094 0.094 0.094 0.145 0.145 0.145 0.145 0.216 0.216 0.216 0.216 3.470 3.470 3.470 3.470 15.123 15.123 15.123 15.123 18.128 18.128 18.128 18.128 0.274 0.274 0.274 0.274 0.002 0.002 0.002 0.002 0.000 0.000 0.000 0.000 0.003 0.003 0.002 0.002 0.002 0.002 0.002 0.002 0.002 0.003 0.003 0.004 0.005 0.005 0.005 0.006 1.656 1.656 9.412 9.412 18.808 18.808 23.068 23.068 19.120 19.120 10.584 10.584 10.584 10.584 5.676 5.676 5.676 5.676 5.243 5.243 5.243 5.243 0.048 0.048 0.048 0.048 0.014 0.014 0.014 0.014 0.011 0.011 0.011 0.011 0.005 0.005 0.005 0.005 0.003 0.003 0.003 0.003 0.003 0.003 0.003 0.003 0.035 0.035 0.035 0.035 0.026 0.026 0.026 0.026 0.026 0.026 0.026 0.026 0.005 0.005 0.005 0.005 0.005 0.005 0.005 0.005 0.021 0.021 0.021 0.021 0.021 0.021 0.021 0.021 0.023 0.023 0.023 0.023 0.023 0.023 0.023 0.023 0.068 0.068 0.068 0.068 0.068 0.068 0.068 0.068 
0.002 0.002 0.002 0.002 0.002 0.002 0.002 0.002 0.009 0.009 0.009 0.009 0.009 0.009 0.009 0.009 0.009 0.009 0.009 0.009 0.009 0.009 0.009 0.009 0.006 0.006 0.006 0.006 0.006 0.006 0.006 0.006 0.009 0.009 0.009 0.009 0.009 0.009 0.009 0.009 0.018 0.018 0.018 0.018 0.032 0.032 0.032 0.032 0.094 0.094 0.094 0.094 0.145 0.145 0.145 0.145 0.216 0.216 0.216 0.216 3.470 3.470 3.470 3.470 15.123 15.123 15.123 15.123 18.128 18.128 18.128 18.128 0.274 0.274 0.274 0.274 0.002 0.002 0.002 0.002 0.000 0.000 0.000 0.000 0.003 0.003 0.002 0.002 0.002 0.002 0.002 0.002 0.002 0.003 0.003 0.004 0.005 0.005 0.005 0.006 1.656 1.656 9.412 9.412 18.808 18.808 23.068 23.068 19.120 19.120 10.584 10.584 10.584 10.584 5.676 5.676 5.676 5.676 5.243 5.243 5.243 5.243 0.048 0.048 0.048 0.048 0.014 0.014 0.014 0.014 0.011 0.011 0.011 0.011 0.005 0.005 0.005 0.005 0.003 0.003 0.003 0.003 0.003 0.003 0.003 0.003 0.035 0.035 0.035 0.035 0.026 0.026 0.026 0.026 0.026 0.026 0.026 0.026 0.005 0.005 0.005 0.005 0.005 0.005 0.005 0.005 0.021 0.021 0.021 0.021 0.021 0.021 0.021 0.021 0.023 0.023 0.023 0.023 0.023 0.023 0.023 0.023 0.068 0.068 0.068 0.068 0.068 0.068 0.068 0.068 
0.002 0.002 0.002 0.002 0.002 0.002 0.002 0.002 0.009 0.009 0.009 0.009 0.009 0.009 0.009 0.009 0.009 0.009 0.009 0.009 0.009 0.009 0.009 0.009 0.006 0.006 0.006 0.006 0.006 0.006 0.006 0.006 0.009 0.009 0.009 0.009 0.009 0.009 0.009 0.009 0.018 0.018 0.018 0.018 0.032 0.032 0.032 0.032 0.094 0.094 0.094 0.094 0.145 0.145 0.145 0.145 0.216 0.216 0.216 0.216 3.470 3.470 3.470 3.470 15.123 15.123 15.123 15.123 18.128 18.128 18.128 18.128 0.274 0.274 0.274 0.274 0.002 0.002 0.002 0.002 0.000 0.000 0.000 0.000 0.003 0.003 0.002 0.002 0.002 0.002 0.002 0.002 0.002 0.003 0.003 0.004 0.005 0.005 0.005 0.006 1.656 1.656 9.412 9.412 18.808 18.808 23.068 23.068 19.120 19.120 10.584 10.584 10.584 10.584 5.676 5.676 5.676 5.676 5.243 5.243 5.243 5.243 0.048 0.048 0.048 0.048 0.014 0.014 0.014 0.014 0.011 0.011 0.011 0.011 0.005 0.005 0.005 0.005 0.003 0.003 0.003 0.003 0.003 0.003 0.003 0.003 0.035 0.035 0.035 0.035 0.026 0.026 0.026 0.026 0.026 0.026 0.026 0.026 0.005 0.005 0.005 0.005 0.005 0.005 0.005 0.005 0.021 0.021 0.021 0.021 0.021 0.021 0.021 0.021 0.023 0.023 0.023 0.023 0.023 0.023 0.023 0.023 0.068 0.068 0.068 0.068 0.068 0.068 0.068 0.068 
0.002 0.002 0.002 0.002 0.002 0.002 0.002 0.002 0.009 0.009 0.009 0.009 0.009 0.009 0.009 0.009 0.009 0.009 0.009 0.009 0.009 0.009 0.009 0.009 0.006 0.006 0.006 0.006 0.006 0.006 0.006 0.006 0.009 0.009 0.009 0.009 0.009 0.009 0.009 0.009 0.018 0.018 0.018 0.018 0.032 0.032 0.032 0.032 0.094 0.094 0.094 0.094 0.145 0.145 0.145 0.145 0.216 0.216 0.216 0.216 3.470 3.470 3.470 3.470 15.123 15.123 15.123 15.123 18.128 18.128 18.128 18.128 0.274 0.274 0.274 0.274 0.002 0.002 0.002 0.002 0.000 0.000 0.000 0.000 0.003 0.003 0.002 0.002 0.002 0.002 0.002 0.002 0.002 0.003 0.003 0.004 0.005 0.005 0.005 0.006 1.656 1.656 9.412 9.412 18.808 18.808 23.068 23.068 19.120 19.120 10.584 10.584 10.584 10.584 5.676 5.676 5.676 5.676 5.243 5.243 5.243 5.243 0.048 0.048 0.048 0.048 0.014 0.014 0.014 0.014 0.011 0.011 0.011 0.011 0.005 0.005 0.005 0.005 0.003 0.003 0.003 0.003 0.003 0.003 0.003 0.003 0.035 0.035 0.035 0.035 0.026 0.026 0.026 0.026 0.026 0.026 0.026 0.026 0.005 0.005 0.005 0.005 0.005 0.005 0.005 0.005 0.021 0.021 0.021 0.021 0.021 0.021 0.021 0.021 0.023 0.023 0.023 0.023 0.023 0.023 0.023 0.023 0.068 0.068 0.068 0.068 0.068 0.068 0.068 0.068 
0.002 0.002 0.002 0.002 0.002 0.002 0.002 0.002 0.009 0.009 0.009 0.009 0.009 0.009 0.009 0.009 0.009 0.009 0.009 0.009 0.009 0.009 0.009 0.009 0.006 0.006 0.006 0.006 0.006 0.006 0.006 0.006 0.009 0.009 0.009 0.009 0.009 0.009 0.009 0.009 0.018 0.018 0.018 0.018 0.032 0.032 0.032 0.032 0.094 0.094 0.094 0.094 0.145 0.145 0.145 0.145 0.216 0.216 0.216 0.216 3.470 3.470 3.470 3.470 15.123 15.123 15.123 15.123 18.128 18.128 18.128 18.128 0.274 0.274 0.274 0.274 0.002 0.002 0.002 0.002 0.000 0.000 0.000 0.000 0.003 0.003 0.002 0.002 0.002 0.002 0.002 0.002 0.002 0.003 0.003 0.004 0.005 0.005 0.005 0.006 1.656 1.656 9.412 9.412 18.808 18.808 23.068 23.068 19.120 19.120 10.584 10.584 10.584 10.584 5.676 5.676 5.676 5.676 5.243 5.243 5.243 5.243 0.048 0.048 0.048 0.048 0.014 0.014 0.014 0.014 0.011 0.011 0.011 0.011 0.005 0.005 0.005 0.005 0.003 0.003 0.003 0.003 0.003 0.003 0.003 0.003 0.035 0.035 0.035 0.035 0.026 0.026 0.026 0.026 0.026 0.026 0.026 0.026 0.005 0.005 0.005 0.005 0.005 0.005 0.005 0.005 0.021 0.021 0.021 0.021 0.021 0.021 0.021 0.021 0.023 0.023 0.023 0.023 0.023 0.023 0.023 0.023 0.068 0.068 0.068 0.068 0.068 0.068 0.068 0.068 
0.002 0.002 0.002 0.002 0.002 0.002 0.002 0.002 0.009 0.009 0.009 0.009 0.009 0.009 0.009 0.009 0.009 0.009 0.009 0.009 0.009 0.009 0.009 0.009 0.006 0.006 0.006 0.006 0.006 0.006 0.006 0.006 0.009 0.009 0.009 0.009 0.009 0.009 0.009 0.009 0.018 0.018 0.018 0.018 0.032 0.032 0.032 0.032 0.094 0.094 0.094 0.094 0.145 0.145 0.145 0.145 0.216 0.216 0.216 0.216 3.470 3.470 3.470 3.470 15.123 15.123 15.123 15.123 18.128 18.128 18.128 18.128 0.274 0.274 0.274 0.274 0.002 0.002 0.002 0.002 0.000 0.000 0.000 0.000 0.003 0.003 0.002 0.002 0.002 0.002 0.002 0.002 0.002 0.003 0.003 0.004 0.005 0.005 0.005 0.006 1.656 1.656 9.412 9.412 18.808 18.808 23.068 23.068 19.120 19.120 10.584 10.584 10.584 10.584 5.676 5.676 5.676 5.676 5.243 5.243 5.243 5.243 0.048 0.048 0.048 0.048 0.014 0.014 0.014 0.014 0.011 0.011 0.011 0.011 0.005 0.005 0.005 0.005 0.003 0.003 0.003 0.003 0.003 0.003 0.003 0.003 0.035 0.035 0.035 0.035 0.026 0.026 0.026 0.026 0.026 0.026 0.026 0.026 0.005 0.005 0.005 0.005 0.005 0.005 0.005 0.005 0.021 0.021 0.021 0.021 0.021 0.021 0.021 0.021 0.023 0.023 0.023 0.023 0.023 0.023 0.023 0.023 0.068 0.068 0.068 0.068 0.068 0.068 0.068 0.068 
0.007 0.007 0.007 0.007 0.007 0.007 0.007 0.007 1.484 1.484 1.484 1.484 1.484 1.484 1.484 1.484 26.363 26.363 26.363 26.363 26.363 26.363 26.363 26.363 4.252 4.252 4.252 4.252 4.252 4.252 4.252 4.252 0.004 0.004 0.004 0.004 0.004 0.004 0.004 0.004 0.036 0.036 0.036 0.036 0.041 0.041 0.041 0.041 0.031 0.031 0.031 0.031 0.014 0.014 0.014 0.014 0.009 0.009 0.009 0.009 0.012 0.012 0.012 0.012 0.009 0.009 0.009 0.009 0.006 0.006 0.006 0.006 0.104 0.104 0.104 0.104 1.155 1.155 1.155 1.155 3.991 3.991 8.033 8.033 13.658 13.658 16.128 16.128 11.349 11.349 7.317 4.430 1.957 0.632 0.527 0.577 0.727 1.828 3.649 7.018 15.142 15.142 21.739 21.739 26.044 26.044 31.347 31.347 37.822 37.822 40.168 40.168 40.168 40.168 21.565 21.565 21.565 21.565 0.007 0.007 0.007 0.007 0.004 0.004 0.004 0.004 0.051 0.051 0.051 0.051 10.696 10.696 10.696 10.696 5.552 5.552 5.552 5.552 0.771 0.771 0.771 0.771 0.014 0.014 0.014 0.014 0.014 0.014 0.014 0.014 0.014 0.014 0.014 0.014 0.014 0.014 0.014 0.014 0.024 0.024 0.024 0.024 0.024 0.024 0.024 0.024 0.016 0.016 0.016 0.016 0.016 0.016 0.016 0.016 0.011 0.011 0.011 0.011 0.011 0.011 0.011 0.011 0.202 0.202 0.202 0.202 0.202 0.202 0.202 0.202 
0.007 0.007 0.007 0.007 0.007 0.007 0.007 0.007 1.484 1.484 1.484 1.484 1.484 1.484 1.484 1.484 26.363 26.363 26.363 26.363 26.363 26.363 26.363 26.363 4.252 4.252 4.252 4.252 4.252 4.252 4.252 4.252 0.004 0.004 0.004 0.004 0.004 0.004 0.004 0.004 0.036 0.036 0.036 0.036 0.041 0.041 0.041 0.041 0.031 0.031 0.031 0.031 0.014 0.014 0.014 0.014 0.009 0.009 0.009 0.009 0.012 0.012 0.012 0.012 0.009 0.009 0.009 0.009 0.006 0.006 0.006 0.006 0.104 0.104 0.104 0.104 1.155 1.155 1.155 1.155 3.991 3.991 8.033 8.033 13.658 13.658 16.128 16.128 11.349 11.349 7.317 4.430 1.957 0.632 0.527 0.577 0.727 1.828 3.649 7.018 15.142 15.142 21.739 21.739 26.044 26.044 31.347 31.347 37.822 37.822 40.168 40.168 40.168 40.168 21.565 21.565 21.565 21.565 0.007 0.007 0.007 0.007 0.004 0.004 0.004 0.004 0.051 0.051 0.051 0.051 10.696 10.696 10.696 10.696 5.552 5.552 5.552 5.552 0.771 0.771 0.771 0.771 0.014 0.014 0.014 0.014 0.014 0.014 0.014 0.014 0.014 0.014 0.014 0.014 0.014 0.014 0.014 0.014 0.024 0.024 0.024 0.024 0.024 0.024 0.024 0.024 0.016 0.016 0.016 0.016 0.016 0.016 0.016 0.016 0.011 0.011 0.011 0.011 0.011 0.011 0.011 0.011 0.202 0.202 0.202 0.202 0.202 0.202 0.202 0.202 
0.007 0.007 0.007 0.007 0.007 0.007 0.007 0.007 1.484 1.484 1.484 1.484 1.484 1.484 1.484 1.484 26.363 26.363 26.363 26.363 26.363 26.363 26.363 26.363 4.252 4.252 4.252 4.252 4.252 4.252 4.252 4.252 0.004 0.004 0.004 0.004 0.004 0.004 0.004 0.004 0.036 0.036 0.036 0.036 0.041 0.041 0.041 0.041 0.031 0.031 0.031 0.031 0.014 0.014 0.014 0.014 0.009 0.009 0.009 0.009 0.012 0.012 0.012 0.012 0.009 0.009 0.009 0.009 0.006 0.006 0.006 0.006 0.104 0.104 0.104 0.104 1.155 1.155 1.155 1.155 3.991 3.991 8.033 8.033 13.658 13.658 16.128 16.128 11.349 11.349 7.317 4.430 1.957 0.632 0.527 0.577 0.727 1.828 3.649 7.018 15.142 15.142 21.739 21.739 26.044 26.044 31.347 31.347 37.822 37.822 40.168 40.168 40.168 40.168 21.565 21.565 21.565 21.565 0.007 0.007 0.007 0.007 0.004 0.004 0.004 0.004 0.051 0.051 0.051 0.051 10.696 10.696 10.696 10.696 5.552 5.552 5.552 5.552 0.771 0.771 0.771 0.771 0.014 0.014 0.014 0.014 0.014 0.014 0.014 0.014 0.014 0.014 0.014 0.014 0.014 0.014 0.014 0.014 0.024 0.024 0.024 0.024 0.024 0.024 0.024 0.024 0.016 0.016 0.016 0.016 0.016 0.016 0.016 0.016 0.011 0.011 0.011 0.011 0.011 0.011 0.011 0.011 0.202 0.202 0.202 0.202 0.202 0.202 0.202 0.202 
0.007 0.007 0.007 0.007 0.007 0.007 0.007 0.007 1.484 1.484 1.484 1.484 1.484 1.484 1.484 1.484 26.363 26.363 26.363 26.363 26.363 26.363 26.363 26.363 4.252 4.252 4.252 4.252 4.252 4.252 4.252 4.252 0.004 0.004 0.004 0.004 0.004 0.004 0.004 0.004 0.036 0.036 0.036 0.036 0.041 0.041 0.041 0.041 0.031 0.031 0.031 0.031 0.014 0.014 0.014 0.014 0.009 0.009 0.009 0.009 0.012 0.012 0.012 0.012 0.009 0.009 0.009 0.009 0.006 0.006 0.006 0.006 0.104 0.104 0.104 0.104 1.155 1.155 1.155 1.155 3.991 3.991 8.033 8.033 13.658 13.658 16.128 16.128 11.349 11.349 7.317 4.430 1.957 0.632 0.527 0.577 0.727 1.828 3.649 7.018 15.142 15.142 21.739 21.739 26.044 26.044 31.347 31.347 37.822 37.822 40.168 40.168 40.168 40.168 21.565 21.565 21.565 21.565 0.007 0.007 0.007 0.007 0.004 0.004 0.004 0.004 0.051 0.051 0.051 0.051 10.696 10.696 10.696 10.696 5.552 5.552 5.552 5.552 0.771 0.771 0.771 0.771 0.014 0.014 0.014 0.014 0.014 0.014 0.014 0.014 0.014 0.014 0.014 0.014 0.014 0.014 0.014 0.014 0.024 0.024 0.024 0.024 0.024 0.024 0.024 0.024 0.016 0.016 0.016 0.016 0.016 0.016 0.016 0.016 0.011 0.011 0.011 0.011 0.011 0.011 0.011 0.011 0.202 0.202 0.202 0.202 0.202 0.202 0.202 0.202 
0.007 0.007 0.007 0.007 0.007 0.007 0.007 0.007 1.484 1.484 1.484 1.484 1.484 1.484 1.484 1.484 26.363 26.363 26.363 26.363 26.363 26.363 26.363 26.363 4.252 4.252 4.252 4.252 4.252 4.252 4.252 4.252 0.004 0.004 0.004 0.004 0.004 0.004 0.004 0.004 0.036 0.036 0.036 0.036 0.041 0.041 0.041 0.041 0.031 0.031 0.031 0.031 0.014 0.014 0.014 0.014 0.009 0.009 0.009 0.009 0.012 0.012 0.012 0.012 0.009 0.009 0.009 0.009 0.006 0.006 0.006 0.006 0.104 0.104 0.104 0.104 1.155 1.155 1.155 1.155 3.991 3.991 8.033 8.033 13.658 13.658 16.128 16.128 11.349 11.349 7.317 4.430 1.957 0.632 0.527 0.577 0.727 1.828 3.649 7.018 15.142 15.142 21.739 21.739 26.044 26.044 31.347 31.347 37.822 37.822 40.168 40.168 40.168 40.168 21.565 21.565 21.565 21.565 0.007 0.007 0.007 0.007 0.004 0.004 0.004 0.004 0.051 0.051 0.051 0.051 10.696 10.696 10.696 10.696 5.552 5.552 5.552 5.552 0.771 0.771 0.771 0.771 0.014 0.014 0.014 0.014 0.014 0.014 0.014 0.014 0.014 0.014 0.014 0.014 0.014 0.014 0.014 0.014 0.024 0.024 0.024 0.024 0.024 0.024 0.024 0.024 0.016 0.016 0.016 0.016 0.016 0.016 0.016 0.016 0.011 0.011 0.011 0.011 0.011 0.011 0.011 0.011 0.202 0.202 0.202 0.202 0.202 0.202 0.202 0.202 
0.007 0.007 0.007 0.007 0.007 0.007 0.007 0.007 1.484 1.484 1.484 1.484 1.484 1.484 1.484 1.484 26.363 26.363 26.363 26.363 26.363 26.363 26.363 26.363 4.252 4.252 4.252 4.252 4.252 4.252 4.252 4.252 0.004 0.004 0.004 0.004 0.004 0.004 0.004 0.004 0.036 0.036 0.036 0.036 0.041 0.041 0.041 0.041 0.031 0.031 0.031 0.031 0.014 0.014 0.014 0.014 0.009 0.009 0.009 0.009 0.012 0.012 0.012 0.012 0.009 0.009 0.009 0.009 0.006 0.006 0.006 0.006 0.104 0.104 0.104 0.104 1.155 1.155 1.155 1.155 3.991 3.991 8.033 8.033 13.658 13.658 16.128 16.128 11.349 11.349 7.317 4.430 1.957 0.632 0.527 0.577 0.727 1.828 3.649 7.018 15.142 15.142 21.739 21.739 26.044 26.044 31.347 31.347 37.822 37.822 40.168 40.168 40.168 40.168 21.565 21.565 21.565 21.565 0.007 0.007 0.007 0.007 0.004 0.004 0.004 0.004 0.051 0.051 0.051 0.051 10.696 10.696 10.696 10.696 5.552 5.552 5.552 5.552 0.771 0.771 0.771 0.771 0.014 0.014 0.014 0.014 0.014 0.014 0.014 0.014 0.014 0.014 0.014 0.014 0.014 0.014 0.014 0.014 0.024 0.024 0.024 0.024 0.024 0.024 0.024 0.024 0.016 0.016 0.016 0.016 0.016 0.016 0.016 0.016 0.011 0.011 0.011 0.011 0.011 0.011 0.011 0.011 0.202 0.202 0.202 0.202 0.202 0.202 0.202 0.202 
0.007 0.007 0.007 0.007 0.007 0.007 0.007 0.007 1.484 1.484 1.484 1.484 1.484 1.484 1.484 1.484 26.363 26.363 26.363 26.363 26.363 26.363 26.363 26.363 4.252 4.252 4.252 4.252 4.252 4.252 4.252 4.252 0.004 0.004 0.004 0.004 0.004 0.004 0.004 0.004 0.036 0.036 0.036 0.036 0.041 0.041 0.041 0.041 0.031 0.031 0.031 0.031 0.014 0.014 0.014 0.014 0.009 0.009 0.009 0.009 0.012 0.012 0.012 0.012 0.009 0.009 0.009 0.009 0.006 0.006 0.006 0.006 0.104 0.104 0.104 0.104 1.155 1.155 1.155 1.155 3.991 3.991 8.033 8.033 13.658 13.658 16.128 16.128 11.349 11.349 7.317 4.430 1.957 0.632 0.527 0.577 0.727 1.828 3.649 7.018 15.142 15.142 21.739 21.739 26.044 26.044 31.347 31.347 37.822 37.822 40.168 40.168 40.168 40.168 21.565 21.565 21.565 21.565 0.007 0.007 0.007 0.007 0.004 0.004 0.004 0.004 0.051 0.051 0.051 0.051 10.696 10.696 10.696 10.696 5.552 5.552 5.552 5.552 0.771 0.771 0.771 0.771 0.014 0.014 0.014 0.014 0.014 0.014 0.014 0.014 0.014 0.014 0.014 0.014 0.014 0.014 0.014 0.014 0.024 0.024 0.024 0.024 0.024 0.024 0.024 0.024 0.016 0.016 0.016 0.016 0.016 0.016 0.016 0.016 0.011 0.011 0.011 0.011 0.011 0.011 0.011 0.011 0.202 0.202 0.202 0.202 0.202 0.202 0.202 0.202 
0.007 0.007 0.007 0.007 0.007 0.007 0.007 0.007 1.484 1.484 1.484 1.484 1.484 1.484 1.484 1.484 26.363 26.363 26.363 26.363 26.363 26.363 26.363 26.363 4.252 4.252 4.252 4.252 4.252 4.252 4.252 4.252 0.004 0.004 0.004 0.004 0.004 0.004 0.004 0.004 0.036 0.036 0.036 0.036 0.041 0.041 0.041 0.041 0.031 0.031 0.031 0.031 0.014 0.014 0.014 0.014 0.009 0.009 0.009 0.009 0.012 0.012 0.012 0.012 0.009 0.009 0.009 0.009 0.006 0.006 0.006 0.006 0.104 0.104 0.104 0.104 1.155 1.155 1.155 1.155 3.991 3.991 8.033 8.033 13.658 13.658 16.128 16.128 11.349 11.349 7.317 4.430 1.957 0.632 0.527 0.577 0.727 1.828 3.649 7.018 15.142 15.142 21.739 21.739 26.044 26.044 31.347 31.347 37.822 37.822 40.168 40.168 40.168 40.168 21.565 21.565 21.565 21.565 0.007 0.007 0.007 0.007 0.004 0.004 0.004 0.004 0.051 0.051 0.051 0.051 10.696 10.696 10.696 10.696 5.552 5.552 5.552 5.552 0.771 0.771 0.771 0.771 0.014 0.014 0.014 0.014 0.014 0.014 0.014 0.014 0.014 0.014 0.014 0.014 0.014 0.014 0.014 0.014 0.024 0.024 0.024 0.024 0.024 0.024 0.024 0.024 0.016 0.016 0.016 0.016 0.016 0.016 0.016 0.016 0.011 0.011 0.011 0.011 0.011 0.011 0.011 0.011 0.202 0.202 0.202 0.202 0.202 0.202 0.202 0.202 
7.731 7.731 7.731 7.731 7.731 7.731 7.731 7.731 22.922 22.922 22.922 22.922 22.922 22.922 22.922 22.922 32.011 32.011 32.011 32.011 32.011 32.011 32.011 32.011 6.438 6.438 6.438 6.438 6.438 6.438 6.438 6.438 0.005 0.005 0.005 0.005 0.005 0.005 0.005 0.005 0.060 0.060 0.060 0.060 0.008 0.008 0.008 0.008 0.003 0.003 0.003 0.003 0.004 0.004 0.004 0.004 0.005 0.005 0.005 0.005 0.007 0.007 0.007 0.007 0.004 0.004 0.004 0.004 0.003 0.003 0.003 0.003 0.206 0.206 0.206 0.206 3.313 3.313 3.313 3.313 11.184 11.184 11.256 11.256 8.614 8.614 6.407 6.407 5.755 5.755 4.966 3.380 0.143 0.009 0.007 0.005 0.003 0.004 0.005 0.005 0.011 0.011 3.071 3.071 7.073 7.073 14.439 14.439 23.739 23.739 32.576 32.576 32.576 32.576 19.427 19.427 19.427 19.427 0.004 0.004 0.004 0.004 0.002 0.002 0.002 0.002 0.007 0.007 0.007 0.007 0.028 0.028 0.028 0.028 0.021 0.021 0.021 0.021 12.505 12.505 12.505 12.505 35.562 35.562 35.562 35.562 32.608 32.608 32.608 32.608 0.030 0.030 0.030 0.030 0.030 0.030 0.030 0.030 0.026 0.026 0.026 0.026 0.026 0.026 0.026 0.026 0.024 0.024 0.024 0.024 0.024 0.024 0.024 0.024 0.021 0.021 0.021 0.021 0.021 0.021 0.021 0.021 0.044 0.044 0.044 0.044 0.044 0.044 0.044 0.044 
7.731 7.731 7.731 7.731 7.731 7.731 7.731 7.731 22.922 22.922 22.922 22.922 22.922 22.922 22.922 22.922 32.011 32.011 32.011 32.011 32.011 32.011 32.011 32.011 6.438 6.438 6.438 6.438 6.438 6.438 6.438 6.438 0.005 0.005 0.005 0.005 0.005 0.005 0.005 0.005 0.060 0.060 0.060 0.060 0.008 0.008 0.008 0.008 0.003 0.003 0.003 0.003 0.004 0.004 0.004 0.004 0.005 0.005 0.005 0.005 0.007 0.007 0.007 0.007 0.004 0.004 0.004 0.004 0.003 0.003 0.003 0.003 0.206 0.206 0.206 0.206 3.313 3.313 3.313 3.313 11.184 11.184 11.256 11.256 8.614 8.614 6.407 6.407 5.755 5.755 4.966 3.380 0.143 0.009 0.007 0.005 0.003 0.004 0.005 0.005 0.011 0.011 3.071 3.071 7.073 7.073 14.439 14.439 23.739 23.739 32.576 32.576 32.576 32.576 19.427 19.427 19.427 19.427 0.004 0.004 0.004 0.004 0.002 0.002 0.002 0.002 0.007 0.007 0.007 0.007 0.028 0.028 0.028 0.028 0.021 0.021 0.021 0.021 12.505 12.505 12.505 12.505 35.562 35.562 35.562 35.562 32.608 32.608 32.608 32.608 0.030 0.030 0.030 0.030 0.030 0.030 0.030 0.030 0.026 0.026 0.026 0.026 0.026 0.026 0.026 0.026 0.024 0.024 0.024 0.024 0.024 0.024 0.024 0.024 0.021 0.021 0.021 0.021 0.021 0.021 0.021 0.021 0.044 0.044 0.044 0.044 0.044 0.044 0.044 0.044 
7.731 7.731 7.731 7.731 7.731 7.731 7.731 7.731 22.922 22.922 22.922 22.922 22.922 22.922 22.922 22.922 32.011 32.011 32.011 32.011 32.011 32.011 32.011 32.011 6.438 6.438 6.438 6.438 6.438 6.438 6.438 6.438 0.005 0.005 0.005 0.005 0.005 0.005 0.005 0.005 0.060 0.060 0.060 0.060 0.008 0.008 0.008 0.008 0.003 0.003 0.003 0.003 0.004 0.004 0.004 0.004 0.005 0.005 0.005 0.005 0.007 0.007 0.007 0.007 0.004 0.004 0.004 0.004 0.003 0.003 0.003 0.003 0.206 0.206 0.206 0.206 3.313 3.313 3.313 3.313 11.184 11.184 11.256 11.256 8.614 8.614 6.407 6.407 5.755 5.755 4.966 3.380 0.143 0.009 0.007 0.005 0.003 0.004 0.005 0.005 0.011 0.011 3.071 3.071 7.073 7.073 14.439 14.439 23.739 23.739 32.576 32.576 32.576 32.576 19.427 19.427 19.427 19.427 0.004 0.004 0.004 0.004 0.002 0.002 0.002 0.002 0.007 0.007 0.007 0.007 0.028 0.028 0.028 0.028 0.021 0.021 0.021 0.021 12.505 12.505 12.505 12.505 35.562 35.562 35.562 35.562 32.608 32.608 32.608 32.608 0.030 0.030 0.030 0.030 0.030 0.030 0.030 0.030 0.026 0.026 0.026 0.026 0.026 0.026 0.026 0.026 0.024 0.024 0.024 0.024 0.024 0.024 0.024 0.024 0.021 0.021 0.021 0.021 0.021 0.021 0.021 0.021 0.044 0.044 0.044 0.044 0.044 0.044 0.044 0.044 
7.731 7.731 7.731 7.731 7.731 7.731 7.731 7.731 22.922 22.922 22.922 22.922 22.922 22.922 22.922 22.922 32.011 32.011 32.011 32.011 32.011 32.011 32.011 32.011 6.438 6.438 6.438 6.438 6.438 6.438 6.438 6.438 0.005 0.005 0.005 0.005 0.005 0.005 0.005 0.005 0.060 0.060 0.060 0.060 0.008 0.008 0.008 0.008 0.003 0.003 0.003 0.003 0.004 0.004 0.004 0.004 0.005 0.005 0.005 0.005 0.007 0.007 0.007 0.007 0.004 0.004 0.004 0.004 0.003 0.003 0.003 0.003 0.206 0.206 0.206 0.206 3.313 3.313 3.313 3.313 11.184 11.184 11.256 11.256 8.614 8.614 6.407 6.407 5.755 5.755 4.966 3.380 0.143 0.009 0.007 0.005 0.003 0.004 0.005 0.005 0.011 0.011 3.071 3.071 7.073 7.073 14.439 14.439 23.739 23.739 32.576 32.576 32.576 32.576 19.427 19.427 19.427 19.427 0.004 0.004 0.004 0.004 0.002 0.002 0.002 0.002 0.007 0.007 0.007 0.007 0.028 0.028 0.028 0.028 0.021 0.021 0.021 0.021 12.505 12.505 12.505 12.505 35.562 35.562 35.562 35.562 32.608 32.608 32.608 32.608 0.030 0.030 0.030 0.030 0.030 0.030 0.030 0.030 0.026 0.026 0.026 0.026 0.026 0.026 0.026 0.026 0.024 0.024 0.024 0.024 0.024 0.024 0.024 0.024 0.021 0.021 0.021 0.021 0.021 0.021 0.021 0.021 0.044 0.044 0.044 0.044 0.044 0.044 0.044 0.044 
7.731 7.731 7.731 7.731 7.731 7.731 7.731 7.731 22.922 22.922 22.922 22.922 22.922 22.922 22.922 22.922 32.011 32.011 32.011 32.011 32.011 32.011 32.011 32.011 6.438 6.438 6.438 6.438 6.438 6.438 6.438 6.438 0.005 0.005 0.005 0.005 0.005 0.005 0.005 0.005 0.060 0.060 0.060 0.060 0.008 0.008 0.008 0.008 0.003 0.003 0.003 0.003 0.004 0.004 0.004 0.004 0.005 0.005 0.005 0.005 0.007 0.007 0.007 0.007 0.004 0.004 0.004 0.004 0.003 0.003 0.003 0.003 0.206 0.206 0.206 0.206 3.313 3.313 3.313 3.313 11.184 11.184 11.256 11.256 8.614 8.614 6.407 6.407 5.755 5.755 4.966 3.380 0.143 0.009 0.007 0.005 0.003 0.004 0.005 0.005 0.011 0.011 3.071 3.071 7.073 7.073 14.439 14.439 23.739 23.739 32.576 32.576 32.576 32.576 19.427 19.427 19.427 19.427 0.004 0.004 0.004 0.004 0.002 0.002 0.002 0.002 0.007 0.007 0.007 0.007 0.028 0.028 0.028 0.028 0.021 0.021 0.021 0.021 12.505 12.505 12.505 12.505 35.562 35.562 35.562 35.562 32.608 32.608 32.608 32.608 0.030 0.030 0.030 0.030 0.030 0.030 0.030 0.030 0.026 0.026 0.026 0.026 0.026 0.026 0.026 0.026 0.024 0.024 0.024 0.024 0.024 0.024 0.024 0.024 0.021 0.021 0.021 0.021 0.021 0.021 0.021 0.021 0.044 0.044 0.044 0.044 0.044 0.044 0.044 0.044 
7.731 7.731 7.731 7.731 7.731 7.731 7.731 7.731 22.922 22.922 22.922 22.922 22.922 22.922 22.922 22.922 32.011 32.011 32.011 32.011 32.011 32.011 32.011 32.011 6.438 6.438 6.438 6.438 6.438 6.438 6.438 6.438 0.005 0.005 0.005 0.005 0.005 0.005 0.005 0.005 0.060 0.060 0.060 0.060 0.008 0.008 0.008 0.008 0.003 0.003 0.003 0.003 0.004 0.004 0.004 0.004 0.005 0.005 0.005 0.005 0.007 0.007 0.007 0.007 0.004 0.004 0.004 0.004 0.003 0.003 0.003 0.003 0.206 0.206 0.206 0.206 3.313 3.313 3.313 3.313 11.184 11.184 11.256 11.256 8.614 8.614 6.407 6.407 5.755 5.755 4.966 3.380 0.143 0.009 0.007 0.005 0.003 0.004 0.005 0.005 0.011 0.011 3.071 3.071 7.073 7.073 14.439 14.439 23.739 23.739 32.576 32.576 32.576 32.576 19.427 19.427 19.427 19.427 0.004 0.004 0.004 0.004 0.002 0.002 0.002 0.002 0.007 0.007 0.007 0.007 0.028 0.028 0.028 0.028 0.021 0.021 0.021 0.021 12.505 12.505 12.505 12.505 35.562 35.562 35.562 35.562 32.608 32.608 32.608 32.608 0.030 0.030 0.030 0.030 0.030 0.030 0.030 0.030 0.026 0.026 0.026 0.026 0.026 0.026 0.026 0.026 0.024 0.024 0.024 0.024 0.024 0.024 0.024 0.024 0.021 0.021 0.021 0.021 0.021 0.021 0.021 0.021 0.044 0.044 0.044 0.044 0.044 0.044 0.044 0.044 
7.731 7.731 7.731 7.731 7.731 7.731 7.731 7.731 22.922 22.922 22.922 22.922 22.922 22.922 22.922 22.922 32.011 32.011 32.011 32.011 32.011 32.011 32.011 32.011 6.438 6.438 6.438 6.438 6.438 6.438 6.438 6.438 0.005 0.005 0.005 0.005 0.005 0.005 0.005 0.005 0.060 0.060 0.060 0.060 0.008 0.008 0.008 0.008 0.003 0.003 0.003 0.003 0.004 0.004 0.004 0.004 0.005 0.005 0.005 0.005 0.007 0.007 0.007 0.007 0.004 0.004 0.004 0.004 0.003 0.003 0.003 0.003 0.206 0.206 0.206 0.206 3.313 3.313 3.313 3.313 11.184 11.184 11.256 11.256 8.614 8.614 6.407 6.407 5.755 5.755 4.966 3.380 0.143 0.009 0.007 0.005 0.003 0.004 0.005 0.005 0.011 0.011 3.071 3.071 7.073 7.073 14.439 14.439 23.739 23.739 32.576 32.576 32.576 32.576 19.427 19.427 19.427 19.427 0.004 0.004 0.004 0.004 0.002 0.002 0.002 0.002 0.007 0.007 0.007 0.007 0.028 0.028 0.028 0.028 0.021 0.021 0.021 0.021 12.505 12.505 12.505 12.505 35.562 35.562 35.562 35.562 32.608 32.608 32.608 32.608 0.030 0.030 0.030 0.030 0.030 0.030 0.030 0.030 0.026 0.026 0.026 0.026 0.026 0.026 0.026 0.026 0.024 0.024 0.024 0.024 0.024 0.024 0.024 0.024 0.021 0.021 0.021 0.021 0.021 0.021 0.021 0.021 0.044 0.044 0.044 0.044 0.044 0.044 0.044 0.044 
7.731 7.731 7.731 7.731 7.731 7.731 7.731 7.731 22.922 22.922 22.922 22.922 22.922 22.922 22.922 22.922 32.011 32.011 32.011 32.011 32.011 32.011 32.011 32.011 6.438 6.438 6.438 6.438 6.438 6.438 6.438 6.438 0.005 0.005 0.005 0.005 0.005 0.005 0.005 0.005 0.060 0.060 0.060 0.060 0.008 0.008 0.008 0.008 0.003 0.003 0.003 0.003 0.004 0.004 0.004 0.004 0.005 0.005 0.005 0.005 0.007 0.007 0.007 0.007 0.004 0.004 0.004 0.004 0.003 0.003 0.003 0.003 0.206 0.206 0.206 0.206 3.313 3.313 3.313 3.313 11.184 11.184 11.256 11.256 8.614 8.614 6.407 6.407 5.755 5.755 4.966 3.380 0.143 0.009 0.007 0.005 0.003 0.004 0.005 0.005 0.011 0.011 3.071 3.071 7.073 7.073 14.439 14.439 23.739 23.739 32.576 32.576 32.576 32.576 19.427 19.427 19.427 19.427 0.004 0.004 0.004 0.004 0.002 0.002 0.002 0.002 0.007 0.007 0.007 0.007 0.028 0.028 0.028 0.028 0.021 0.021 0.021 0.021 12.505 12.505 12.505 12.505 35.562 35.562 35.562 35.562 32.608 32.608 32.608 32.608 0.030 0.030 0.030 0.030 0.030 0.030 0.030 0.030 0.026 0.026 0.026 0.026 0.026 0.026 0.026 0.026 0.024 0.024 0.024 0.024 0.024 0.024 0.024 0.024 0.021 0.021 0.021 0.021 0.021 0.021 0.021 0.021 0.044 0.044 0.044 0.044 0.044 0.044 0.044 0.044 
0.007 0.007 0.007 0.007 0.007 0.007 0.007 0.007 11.905 11.905 11.905 11.905 11.905 11.905 11.905 11.905 9.688 9.688 9.688 9.688 9.688 9.688 9.688 9.688 0.051 0.051 0.051 0.051 0.051 0.051 0.051 0.051 0.002 0.002 0.002 0.002 0.002 0.002 0.002 0.002 0.028 0.028 0.028 0.028 0.003 0.003 0.003 0.003 0.000 0.000 0.000 0.000 0.000 0.000 0.000 0.000 0.002 0.002 0.002 0.002 0.003 0.003 0.003 0.003 0.008 0.008 0.008 0.008 3.630 3.630 3.630 3.630 1.861 1.861 1.861 1.861 0.013 0.013 0.013 0.013 0.013 0.013 0.009 0.009 0.007 0.007 0.005 0.005 0.005 0.005 0.003 0.002 0.001 0.001 0.001 0.001 0.001 0.001 0.001 0.001 0.003 0.003 0.004 0.004 0.004 0.004 0.005 0.005 0.007 0.007 0.016 0.016 0.016 0.016 2.969 2.969 2.969 2.969 0.005 0.005 0.005 0.005 0.002 0.002 0.002 0.002 0.002 0.002 0.002 0.002 0.019 0.019 0.019 0.019 0.001 0.001 0.001 0.001 0.005 0.005 0.005 0.005 2.717 2.717 2.717 2.717 29.472 29.472 29.472 29.472 43.928 43.928 43.928 43.928 43.928 43.928 43.928 43.928 16.033 16.033 16.033 16.033 16.033 16.033 16.033 16.033 0.038 0.038 0.038 0.038 0.038 0.038 0.038 0.038 0.023 0.023 0.023 0.023 0.023 0.023 0.023 0.023 0.020 0.020 0.020 0.020 0.020 0.020 0.020 0.020 
0.007 0.007 0.007 0.007 0.007 0.007 0.007 0.007 11.905 11.905 11.905 11.905 11.905 11.905 11.905 11.905 9.688 9.688 9.688 9.688 9.688 9.688 9.688 9.688 0.051 0.051 0.051 0.051 0.051 0.051 0.051 0.051 0.002 0.002 0.002 0.002 0.002 0.002 0.002 0.002 0.028 0.028 0.028 0.028 0.003 0.003 0.003 0.003 0.000 0.000 0.000 0.000 0.000 0.000 0.000 0.000 0.002 0.002 0.002 0.002 0.003 0.003 0.003 0.003 0.008 0.008 0.008 0.008 3.630 3.630 3.630 3.630 1.861 1.861 1.861 1.861 0.013 0.013 0.013 0.013 0.013 0.013 0.009 0.009 0.007 0.007 0.005 0.005 0.005 0.005 0.003 0.002 0.001 0.001 0.001 0.001 0.001 0.001 0.001 0.001 0.003 0.003 0.004 0.004 0.004 0.004 0.005 0.005 0.007 0.007 0.016 0.016 0.016 0.016 2.969 2.969 2.969 2.969 0.005 0.005 0.005 0.005 0.002 0.002 0.002 0.002 0.002 0.002 0.002 0.002 0.019 0.019 0.019 0.019 0.001 0.001 0.001 0.001 0.005 0.005 0.005 0.005 2.717 2.717 2.717 2.717 29.472 29.472 29.472 29.472 43.928 43.928 43.928 43.928 43.928 43.928 43.928 43.928 16.033 16.033 16.033 16.033 16.033 16.033 16.033 16.033 0.038 0.038 0.038 0.038 0.038 0.038 0.038 0.038 0.023 0.023 0.023 0.023 0.023 0.023 0.023 0.023 0.020 0.020 0.020 0.020 0.020 0.020 0.020 0.020 
0.007 0.007 0.007 0.007 0.007 0.007 0.007 0.007 11.905 11.905 11.905 11.905 11.905 11.905 11.905 11.905 9.688 9.688 9.688 9.688 9.688 9.688 9.688 9.688 0.051 0.051 0.051 0.051 0.051 0.051 0.051 0.051 0.002 0.002 0.002 0.002 0.002 0.002 0.002 0.002 0.028 0.028 0.028 0.028 0.003 0.003 0.003 0.003 0.000 0.000 0.000 0.000 0.000 0.000 0.000 0.000 0.002 0.002 0.002 0.002 0.003 0.003 0.003 0.003 0.008 0.008 0.008 0.008 3.630 3.630 3.630 3.630 1.861 1.861 1.861 1.861 0.013 0.013 0.013 0.013 0.013 0.013 0.009 0.009 0.007 0.007 0.005 0.005 0.005 0.005 0.003 0.002 0.001 0.001 0.001 0.001 0.001 0.001 0.001 0.001 0.003 0.003 0.004 0.004 0.004 0.004 0.005 0.005 0.007 0.007 0.016 0.016 0.016 0.016 2.969 2.969 2.969 2.969 0.005 0.005 0.005 0.005 0.002 0.002 0.002 0.002 0.002 0.002 0.002 0.002 0.019 0.019 0.019 0.019 0.001 0.001 0.001 0.001 0.005 0.005 0.005 0.005 2.717 2.717 2.717 2.717 29.472 29.472 29.472 29.472 43.928 43.928 43.928 43.928 43.928 43.928 43.928 43.928 16.033 16.033 16.033 16.033 16.033 16.033 16.033 16.033 0.038 0.038 0.038 0.038 0.038 0.038 0.038 0.038 0.023 0.023 0.023 0.023 0.023 0.023 0.023 0.023 0.020 0.020 0.020 0.020 0.020 0.020 0.020 0.020 
0.007 0.007 0.007 0.007 0.007 0.007 0.007 0.007 11.905 11.905 11.905 11.905 11.905 11.905 11.905 11.905 9.688 9.688 9.688 9.688 9.688 9.688 9.688 9.688 0.051 0.051 0.051 0.051 0.051 0.051 0.051 0.051 0.002 0.002 0.002 0.002 0.002 0.002 0.002 0.002 0.028 0.028 0.028 0.028 0.003 0.003 0.003 0.003 0.000 0.000 0.000 0.000 0.000 0.000 0.000 0.000 0.002 0.002 0.002 0.002 0.003 0.003 0.003 0.003 0.008 0.008 0.008 0.008 3.630 3.630 3.630 3.630 1.861 1.861 1.861 1.861 0.013 0.013 0.013 0.013 0.013 0.013 0.009 0.009 0.007 0.007 0.005 0.005 0.005 0.005 0.003 0.002 0.001 0.001 0.001 0.001 0.001 0.001 0.001 0.001 0.003 0.003 0.004 0.004 0.004 0.004 0.005 0.005 0.007 0.007 0.016 0.016 0.016 0.016 2.969 2.969 2.969 2.969 0.005 0.005 0.005 0.005 0.002 0.002 0.002 0.002 0.002 0.002 0.002 0.002 0.019 0.019 0.019 0.019 0.001 0.001 0.001 0.001 0.005 0.005 0.005 0.005 2.717 2.717 2.717 2.717 29.472 29.472 29.472 29.472 43.928 43.928 43.928 43.928 43.928 43.928 43.928 43.928 16.033 16.033 16.033 16.033 16.033 16.033 16.033 16.033 0.038 0.038 0.038 0.038 0.038 0.038 0.038 0.038 0.023 0.023 0.023 0.023 0.023 0.023 0.023 0.023 0.020 0.020 0.020 0.020 0.020 0.020 0.020 0.020 
0.003 0.003 0.003 0.003 0.003 0.003 0.003 0.003 0.016 0.016 0.016 0.016 0.016 0.016 0.016 0.016 2.115 2.115 2.115 2.115 2.115 2.115 2.115 2.115 0.083 0.083 0.083 0.083 0.083 0.083 0.083 0.083 0.000 0.000 0.000 0.000 0.000 0.000 0.000 0.000 0.016 0.016 0.016 0.016 0.026 0.026 0.026 0.026 0.013 0.013 0.013 0.013 0.010 0.010 0.010 0.010 0.012 0.012 0.012 0.012 0.034 0.034 0.034 0.034 3.057 3.057 3.057 3.057 7.079 7.079 7.079 7.079 0.008 0.008 0.008 0.008 0.005 0.005 0.005 0.005 0.005 0.005 0.005 0.005 0.004 0.004 0.004 0.004 0.004 0.004 0.002 0.000 0.000 0.000 0.000 0.000 0.000 0.000 0.000 0.000 0.001 0.001 0.001 0.001 0.002 0.002 0.003 0.003 0.004 0.004 0.009 0.009 0.009 0.009 0.939 0.939 0.939 0.939 0.540 0.540 0.540 0.540 0.228 0.228 0.228 0.228 0.133 0.133 0.133 0.133 0.029 0.029 0.029 0.029 0.001 0.001 0.001 0.001 0.024 0.024 0.024 0.024 0.082 0.082 0.082 0.082 6.546 6.546 6.546 6.546 18.196 18.196 18.196 18.196 18.196 18.196 18.196 18.196 25.652 25.652 25.652 25.652 25.652 25.652 25.652 25.652 0.083 0.083 0.083 0.083 0.083 0.083 0.083 0.083 0.781 0.781 0.781 0.781 0.781 0.781 0.781 0.781 0.021 0.021 0.021 0.021 0.021 0.021 0.021 0.021 
0.003 0.003 0.003 0.003 0.003 0.003 0.003 0.003 0.016 0.016 0.016 0.016 0.016 0.016 0.016 0.016 2.115 2.115 2.115 2.115 2.115 2.115 2.115 2.115 0.083 0.083 0.083 0.083 0.083 0.083 0.083 0.083 0.000 0.000 0.000 0.000 0.000 0.000 0.000 0.000 0.016 0.016 0.016 0.016 0.026 0.026 0.026 0.026 0.013 0.013 0.013 0.013 0.010 0.010 0.010 0.010 0.012 0.012 0.012 0.012 0.034 0.034 0.034 0.034 3.057 3.057 3.057 3.057 7.079 7.079 7.079 7.079 0.008 0.008 0.008 0.008 0.005 0.005 0.005 0.005 0.005 0.005 0.005 0.005 0.004 0.004 0.004 0.004 0.004 0.004 0.002 0.000 0.000 0.000 0.000 0.000 0.000 0.000 0.000 0.000 0.001 0.001 0.001 0.001 0.002 0.002 0.003 0.003 0.004 0.004 0.009 0.009 0.009 0.009 0.939 0.939 0.939 0.939 0.540 0.540 0.540 0.540 0.228 0.228 0.228 0.228 0.133 0.133 0.133 0.133 0.029 0.029 0.029 0.029 0.001 0.001 0.001 0.001 0.024 0.024 0.024 0.024 0.082 0.082 0.082 0.082 6.546 6.546 6.546 6.546 18.196 18.196 18.196 18.196 18.196 18.196 18.196 18.196 25.652 25.652 25.652 25.652 25.652 25.652 25.652 25.652 0.083 0.083 0.083 0.083 0.083 0.083 0.083 0.083 0.781 0.781 0.781 0.781 0.781 0.781 0.781 0.781 0.021 0.021 0.021 0.021 0.021 0.021 0.021 0.021 
0.003 0.003 0.003 0.003 0.003 0.003 0.003 0.003 0.016 0.016 0.016 0.016 0.016 0.016 0.016 0.016 2.115 2.115 2.115 2.115 2.115 2.115 2.115 2.115 0.083 0.083 0.083 0.083 0.083 0.083 0.083 0.083 0.000 0.000 0.000 0.000 0.000 0.000 0.000 0.000 0.016 0.016 0.016 0.016 0.026 0.026 0.026 0.026 0.013 0.013 0.013 0.013 0.010 0.010 0.010 0.010 0.012 0.012 0.012 0.012 0.034 0.034 0.034 0.034 3.057 3.057 3.057 3.057 7.079 7.079 7.079 7.079 0.008 0.008 0.008 0.008 0.005 0.005 0.005 0.005 0.005 0.005 0.005 0.005 0.004 0.004 0.004 0.004 0.004 0.004 0.002 0.000 0.000 0.000 0.000 0.000 0.000 0.000 0.000 0.000 0.001 0.001 0.001 0.001 0.002 0.002 0.003 0.003 0.004 0.004 0.009 0.009 0.009 0.009 0.939 0.939 0.939 0.939 0.540 0.540 0.540 0.540 0.228 0.228 0.228 0.228 0.133 0.133 0.133 0.133 0.029 0.029 0.029 0.029 0.001 0.001 0.001 0.001 0.024 0.024 0.024 0.024 0.082 0.082 0.082 0.082 6.546 6.546 6.546 6.546 18.196 18.196 18.196 18.196 18.196 18.196 18.196 18.196 25.652 25.652 25.652 25.652 25.652 25.652 25.652 25.652 0.083 0.083 0.083 0.083 0.083 0.083 0.083 0.083 0.781 0.781 0.781 0.781 0.781 0.781 0.781 0.781 0.021 0.021 0.021 0.021 0.021 0.021 0.021 0.021 
0.003 0.003 0.003 0.003 0.003 0.003 0.003 0.003 0.016 0.016 0.016 0.016 0.016 0.016 0.016 0.016 2.115 2.115 2.115 2.115 2.115 2.115 2.115 2.115 0.083 0.083 0.083 0.083 0.083 0.083 0.083 0.083 0.000 0.000 0.000 0.000 0.000 0.000 0.000 0.000 0.016 0.016 0.016 0.016 0.026 0.026 0.026 0.026 0.013 0.013 0.013 0.013 0.010 0.010 0.010 0.010 0.012 0.012 0.012 0.012 0.034 0.034 0.034 0.034 3.057 3.057 3.057 3.057 7.079 7.079 7.079 7.079 0.008 0.008 0.008 0.008 0.005 0.005 0.005 0.005 0.005 0.005 0.005 0.005 0.004 0.004 0.004 0.004 0.004 0.004 0.002 0.000 0.000 0.000 0.000 0.000 0.000 0.000 0.000 0.000 0.001 0.001 0.001 0.001 0.002 0.002 0.003 0.003 0.004 0.004 0.009 0.009 0.009 0.009 0.939 0.939 0.939 0.939 0.540 0.540 0.540 0.540 0.228 0.228 0.228 0.228 0.133 0.133 0.133 0.133 0.029 0.029 0.029 0.029 0.001 0.001 0.001 0.001 0.024 0.024 0.024 0.024 0.082 0.082 0.082 0.082 6.546 6.546 6.546 6.546 18.196 18.196 18.196 18.196 18.196 18.196 18.196 18.196 25.652 25.652 25.652 25.652 25.652 25.652 25.652 25.652 0.083 0.083 0.083 0.083 0.083 0.083 0.083 0.083 0.781 0.781 0.781 0.781 0.781 0.781 0.781 0.781 0.021 0.021 0.021 0.021 0.021 0.021 0.021 0.021 
0.001 0.001 0.001 0.001 0.001 0.001 0.001 0.001 0.009 0.009 0.009 0.009 0.009 0.009 0.009 0.009 0.337 0.337 0.337 0.337 0.337 0.337 0.337 0.337 0.272 0.272 0.272 0.272 0.272 0.272 0.272 0.272 0.002 0.002 0.002 0.002 0.002 0.002 0.002 0.002 0.078 0.078 0.078 0.078 0.093 0.093 0.093 0.093 0.104 0.104 0.104 0.104 0.133 0.133 0.133 0.133 0.178 0.178 0.178 0.178 0.157 0.157 0.157 0.157 3.526 3.526 3.526 3.526 7.630 7.630 7.630 7.630 0.004 0.004 0.004 0.004 0.002 0.002 0.002 0.002 0.002 0.002 0.002 0.002 0.002 0.002 0.001 0.001 0.002 0.002 0.002 0.000 0.000 0.000 0.000 0.000 0.000 0.000 0.000 0.000 0.000 0.000 0.000 0.000 0.000 0.000 0.000 0.000 0.002 0.002 0.006 0.006 0.006 0.006 0.220 0.220 0.220 0.220 0.438 0.438 0.438 0.438 0.686 0.686 0.686 0.686 0.559 0.559 0.559 0.559 0.091 0.091 0.091 0.091 0.139 0.139 0.139 0.139 0.089 0.089 0.089 0.089 0.075 0.075 0.075 0.075 0.072 0.072 0.072 0.072 0.181 0.181 0.181 0.181 0.181 0.181 0.181 0.181 18.245 18.245 18.245 18.245 18.245 18.245 18.245 18.245 0.003 0.003 0.003 0.003 0.003 0.003 0.003 0.003 0.120 0.120 0.120 0.120 0.120 0.120 0.120 0.120 0.009 0.009 0.009 0.009 0.009 0.009 0.009 0.009 
0.001 0.001 0.001 0.001 0.001 0.001 0.001 0.001 0.009 0.009 0.009 0.009 0.009 0.009 0.009 0.009 0.337 0.337 0.337 0.337 0.337 0.337 0.337 0.337 0.272 0.272 0.272 0.272 0.272 0.272 0.272 0.272 0.002 0.002 0.002 0.002 0.002 0.002 0.002 0.002 0.078 0.078 0.078 0.078 0.093 0.093 0.093 0.093 0.104 0.104 0.104 0.104 0.133 0.133 0.133 0.133 0.178 0.178 0.178 0.178 0.157 0.157 0.157 0.157 3.526 3.526 3.526 3.526 7.630 7.630 7.630 7.630 0.004 0.004 0.004 0.004 0.002 0.002 0.002 0.002 0.002 0.002 0.002 0.002 0.002 0.002 0.001 0.001 0.002 0.002 0.002 0.000 0.000 0.000 0.000 0.000 0.000 0.000 0.000 0.000 0.000 0.000 0.000 0.000 0.000 0.000 0.000 0.000 0.002 0.002 0.006 0.006 0.006 0.006 0.220 0.220 0.220 0.220 0.438 0.438 0.438 0.438 0.686 0.686 0.686 0.686 0.559 0.559 0.559 0.559 0.091 0.091 0.091 0.091 0.139 0.139 0.139 0.139 0.089 0.089 0.089 0.089 0.075 0.075 0.075 0.075 0.072 0.072 0.072 0.072 0.181 0.181 0.181 0.181 0.181 0.181 0.181 0.181 18.245 18.245 18.245 18.245 18.245 18.245 18.245 18.245 0.003 0.003 0.003 0.003 0.003 0.003 0.003 0.003 0.120 0.120 0.120 0.120 0.120 0.120 0.120 0.120 0.009 0.009 0.009 0.009 0.009 0.009 0.009 0.009 
0.001 0.001 0.001 0.001 0.001 0.001 0.001 0.001 0.009 0.009 0.009 0.009 0.009 0.009 0.009 0.009 0.337 0.337 0.337 0.337 0.337 0.337 0.337 0.337 0.272 0.272 0.272 0.272 0.272 0.272 0.272 0.272 0.002 0.002 0.002 0.002 0.002 0.002 0.002 0.002 0.078 0.078 0.078 0.078 0.093 0.093 0.093 0.093 0.104 0.104 0.104 0.104 0.133 0.133 0.133 0.133 0.178 0.178 0.178 0.178 0.157 0.157 0.157 0.157 3.526 3.526 3.526 3.526 7.630 7.630 7.630 7.630 0.004 0.004 0.004 0.004 0.002 0.002 0.002 0.002 0.002 0.002 0.002 0.002 0.002 0.002 0.001 0.001 0.002 0.002 0.002 0.000 0.000 0.000 0.000 0.000 0.000 0.000 0.000 0.000 0.000 0.000 0.000 0.000 0.000 0.000 0.000 0.000 0.002 0.002 0.006 0.006 0.006 0.006 0.220 0.220 0.220 0.220 0.438 0.438 0.438 0.438 0.686 0.686 0.686 0.686 0.559 0.559 0.559 0.559 0.091 0.091 0.091 0.091 0.139 0.139 0.139 0.139 0.089 0.089 0.089 0.089 0.075 0.075 0.075 0.075 0.072 0.072 0.072 0.072 0.181 0.181 0.181 0.181 0.181 0.181 0.181 0.181 18.245 18.245 18.245 18.245 18.245 18.245 18.245 18.245 0.003 0.003 0.003 0.003 0.003 0.003 0.003 0.003 0.120 0.120 0.120 0.120 0.120 0.120 0.120 0.120 0.009 0.009 0.009 0.009 0.009 0.009 0.009 0.009 
0.001 0.001 0.001 0.001 0.001 0.001 0.001 0.001 0.009 0.009 0.009 0.009 0.009 0.009 0.009 0.009 0.337 0.337 0.337 0.337 0.337 0.337 0.337 0.337 0.272 0.272 0.272 0.272 0.272 0.272 0.272 0.272 0.002 0.002 0.002 0.002 0.002 0.002 0.002 0.002 0.078 0.078 0.078 0.078 0.093 0.093 0.093 0.093 0.104 0.104 0.104 0.104 0.133 0.133 0.133 0.133 0.178 0.178 0.178 0.178 0.157 0.157 0.157 0.157 3.526 3.526 3.526 3.526 7.630 7.630 7.630 7.630 0.004 0.004 0.004 0.004 0.002 0.002 0.002 0.002 0.002 0.002 0.002 0.002 0.002 0.002 0.001 0.001 0.002 0.002 0.002 0.000 0.000 0.000 0.000 0.000 0.000 0.000 0.000 0.000 0.000 0.000 0.000 0.000 0.000 0.000 0.000 0.000 0.002 0.002 0.006 0.006 0.006 0.006 0.220 0.220 0.220 0.220 0.438 0.438 0.438 0.438 0.686 0.686 0.686 0.686 0.559 0.559 0.559 0.559 0.091 0.091 0.091 0.091 0.139 0.139 0.139 0.139 0.089 0.089 0.089 0.089 0.075 0.075 0.075 0.075 0.072 0.072 0.072 0.072 0.181 0.181 0.181 0.181 0.181 0.181 0.181 0.181 18.245 18.245 18.245 18.245 18.245 18.245 18.245 18.245 0.003 0.003 0.003 0.003 0.003 0.003 0.003 0.003 0.120 0.120 0.120 0.120 0.120 0.120 0.120 0.120 0.009 0.009 0.009 0.009 0.009 0.009 0.009 0.009 
0.028 0.028 0.028 0.028 0.028 0.028 0.028 0.028 0.014 0.014 0.014 0.014 0.014 0.014 0.014 0.014 0.006 0.006 0.006 0.006 0.006 0.006 0.006 0.006 0.453 0.453 0.453 0.453 0.453 0.453 0.453 0.453 0.053 0.053 0.053 0.053 0.053 0.053 0.053 0.053 0.288 0.288 0.288 0.288 0.110 0.110 0.110 0.110 0.040 0.040 0.040 0.040 0.028 0.028 0.028 0.028 0.026 0.026 0.026 0.026 0.036 0.036 0.036 0.036 2.466 2.466 2.466 2.466 7.467 7.467 7.467 7.467 0.089 0.089 0.089 0.089 0.023 0.023 0.023 0.023 0.007 0.007 0.002 0.002 0.001 0.001 0.000 0.000 0.002 0.002 0.002 0.002 0.002 0.002 0.001 0.000 0.000 0.000 0.001 0.001 0.003 0.003 0.002 0.002 0.001 0.001 0.000 0.000 0.001 0.001 0.002 0.002 0.002 0.002 0.004 0.004 0.004 0.004 0.009 0.009 0.009 0.009 0.639 0.639 0.639 0.639 0.231 0.231 0.231 0.231 0.142 0.142 0.142 0.142 0.034 0.034 0.034 0.034 0.026 0.026 0.026 0.026 0.074 0.074 0.074 0.074 0.063 0.063 0.063 0.063 0.249 0.249 0.249 0.249 0.249 0.249 0.249 0.249 0.208 0.208 0.208 0.208 0.208 0.208 0.208 0.208 0.001 0.001 0.001 0.001 0.001 0.001 0.001 0.001 0.023 0.023 0.023 0.023 0.023 0.023 0.023 0.023 0.009 0.009 0.009 0.009 0.009 0.009 0.009 0.009 
0.028 0.028 0.028 0.028 0.028 0.028 0.028 0.028 0.014 0.014 0.014 0.014 0.014 0.014 0.014 0.014 0.006 0.006 0.006 0.006 0.006 0.006 0.006 0.006 0.453 0.453 0.453 0.453 0.453 0.453 0.453 0.453 0.053 0.053 0.053 0.053 0.053 0.053 0.053 0.053 0.288 0.288 0.288 0.288 0.110 0.110 0.110 0.110 0.040 0.040 0.040 0.040 0.028 0.028 0.028 0.028 0.026 0.026 0.026 0.026 0.036 0.036 0.036 0.036 2.466 2.466 2.466 2.466 7.467 7.467 7.467 7.467 0.089 0.089 0.089 0.089 0.023 0.023 0.023 0.023 0.007 0.007 0.002 0.002 0.001 0.001 0.000 0.000 0.002 0.002 0.002 0.002 0.002 0.002 0.001 0.000 0.000 0.000 0.001 0.001 0.003 0.003 0.002 0.002 0.001 0.001 0.000 0.000 0.001 0.001 0.002 0.002 0.002 0.002 0.004 0.004 0.004 0.004 0.009 0.009 0.009 0.009 0.639 0.639 0.639 0.639 0.231 0.231 0.231 0.231 0.142 0.142 0.142 0.142 0.034 0.034 0.034 0.034 0.026 0.026 0.026 0.026 0.074 0.074 0.074 0.074 0.063 0.063 0.063 0.063 0.249 0.249 0.249 0.249 0.249 0.249 0.249 0.249 0.208 0.208 0.208 0.208 0.208 0.208 0.208 0.208 0.001 0.001 0.001 0.001 0.001 0.001 0.001 0.001 0.023 0.023 0.023 0.023 0.023 0.023 0.023 0.023 0.009 0.009 0.009 0.009 0.009 0.009 0.009 0.009 
0.028 0.028 0.028 0.028 0.028 0.028 0.028 0.028 0.014 0.014 0.014 0.014 0.014 0.014 0.014 0.014 0.006 0.006 0.006 0.006 0.006 0.006 0.006 0.006 0.453 0.453 0.453 0.453 0.453 0.453 0.453 0.453 0.053 0.053 0.053 0.053 0.053 0.053 0.053 0.053 0.288 0.288 0.288 0.288 0.110 0.110 0.110 0.110 0.040 0.040 0.040 0.040 0.028 0.028 0.028 0.028 0.026 0.026 0.026 0.026 0.036 0.036 0.036 0.036 2.466 2.466 2.466 2.466 7.467 7.467 7.467 7.467 0.089 0.089 0.089 0.089 0.023 0.023 0.023 0.023 0.007 0.007 0.002 0.002 0.001 0.001 0.000 0.000 0.002 0.002 0.002 0.002 0.002 0.002 0.001 0.000 0.000 0.000 0.001 0.001 0.003 0.003 0.002 0.002 0.001 0.001 0.000 0.000 0.001 0.001 0.002 0.002 0.002 0.002 0.004 0.004 0.004 0.004 0.009 0.009 0.009 0.009 0.639 0.639 0.639 0.639 0.231 0.231 0.231 0.231 0.142 0.142 0.142 0.142 0.034 0.034 0.034 0.034 0.026 0.026 0.026 0.026 0.074 0.074 0.074 0.074 0.063 0.063 0.063 0.063 0.249 0.249 0.249 0.249 0.249 0.249 0.249 0.249 0.208 0.208 0.208 0.208 0.208 0.208 0.208 0.208 0.001 0.001 0.001 0.001 0.001 0.001 0.001 0.001 0.023 0.023 0.023 0.023 0.023 0.023 0.023 0.023 0.009 0.009 0.009 0.009 0.009 0.009 0.009 0.009 
0.028 0.028 0.028 0.028 0.028 0.028 0.028 0.028 0.014 0.014 0.014 0.014 0.014 0.014 0.014 0.014 0.006 0.006 0.006 0.006 0.006 0.006 0.006 0.006 0.453 0.453 0.453 0.453 0.453 0.453 0.453 0.453 0.053 0.053 0.053 0.053 0.053 0.053 0.053 0.053 0.288 0.288 0.288 0.288 0.110 0.110 0.110 0.110 0.040 0.040 0.040 0.040 0.028 0.028 0.028 0.028 0.026 0.026 0.026 0.026 0.036 0.036 0.036 0.036 2.466 2.466 2.466 2.466 7.467 7.467 7.467 7.467 0.089 0.089 0.089 0.089 0.023 0.023 0.023 0.023 0.007 0.007 0.002 0.002 0.001 0.001 0.000 0.000 0.002 0.002 0.002 0.002 0.002 0.002 0.001 0.000 0.000 0.000 0.001 0.001 0.003 0.003 0.002 0.002 0.001 0.001 0.000 0.000 0.001 0.001 0.002 0.002 0.002 0.002 0.004 0.004 0.004 0.004 0.009 0.009 0.009 0.009 0.639 0.639 0.639 0.639 0.231 0.231 0.231 0.231 0.142 0.142 0.142 0.142 0.034 0.034 0.034 0.034 0.026 0.026 0.026 0.026 0.074 0.074 0.074 0.074 0.063 0.063 0.063 0.063 0.249 0.249 0.249 0.249 0.249 0.249 0.249 0.249 0.208 0.208 0.208 0.208 0.208 0.208 0.208 0.208 0.001 0.001 0.001 0.001 0.001 0.001 0.001 0.001 0.023 0.023 0.023 0.023 0.023 0.023 0.023 0.023 0.009 0.009 0.009 0.009 0.009 0.009 0.009 0.009 
7.212 7.212 7.212 7.212 7.212 7.212 7.212 7.212 0.008 0.008 0.008 0.008 0.008 0.008 0.008 0.008 0.003 0.003 0.003 0.003 0.003 0.003 0.003 0.003 0.520 0.520 0.520 0.520 0.520 0.520 0.520 0.520 1.540 1.540 1.540 1.540 1.540 1.540 1.540 1.540 0.181 0.181 0.181 0.181 0.018 0.018 0.018 0.018 0.008 0.008 0.008 0.008 0.011 0.011 0.011 0.011 0.015 0.015 0.015 0.015 0.016 0.016 0.016 0.016 0.020 0.020 0.020 0.020 2.735 2.735 2.735 2.735 0.064 0.064 0.064 0.064 0.024 0.024 0.024 0.024 0.010 0.010 0.001 0.001 0.000 0.000 0.000 0.000 0.000 0.000 0.000 0.003 0.005 0.007 0.007 0.006 1.128 2.743 3.621 3.580 2.201 2.201 0.008 0.008 0.004 0.004 0.002 0.002 0.000 0.000 0.000 0.000 0.000 0.000 0.000 0.000 0.000 0.000 0.004 0.004 0.004 0.004 1.023 1.023 1.023 1.023 0.523 0.523 0.523 0.523 1.715 1.715 1.715 1.715 0.002 0.002 0.002 0.002 0.021 0.021 0.021 0.021 0.126 0.126 0.126 0.126 0.082 0.082 0.082 0.082 0.278 0.278 0.278 0.278 0.278 0.278 0.278 0.278 0.007 0.007 0.007 0.007 0.007 0.007 0.007 0.007 0.001 0.001 0.001 0.001 0.001 0.001 0.001 0.001 0.011 0.011 0.011 0.011 0.011 0.011 0.011 0.011 0.014 0.014 0.014 0.014 0.014 0.014 0.014 0.014 
7.212 7.212 7.212 7.212 7.212 7.212 7.212 7.212 0.008 0.008 0.008 0.008 0.008 0.008 0.008 0.008 0.003 0.003 0.003 0.003 0.003 0.003 0.003 0.003 0.520 0.520 0.520 0.520 0.520 0.520 0.520 0.520 1.540 1.540 1.540 1.540 1.540 1.540 1.540 1.540 0.181 0.181 0.181 0.181 0.018 0.018 0.018 0.018 0.008 0.008 0.008 0.008 0.011 0.011 0.011 0.011 0.015 0.015 0.015 0.015 0.016 0.016 0.016 0.016 0.020 0.020 0.020 0.020 2.735 2.735 2.735 2.735 0.064 0.064 0.064 0.064 0.024 0.024 0.024 0.024 0.010 0.010 0.001 0.001 0.000 0.000 0.000 0.000 0.000 0.000 0.000 0.003 0.005 0.007 0.007 0.006 1.128 2.743 3.621 3.580 2.201 2.201 0.008 0.008 0.004 0.004 0.002 0.002 0.000 0.000 0.000 0.000 0.000 0.000 0.000 0.000 0.000 0.000 0.004 0.004 0.004 0.004 1.023 1.023 1.023 1.023 0.523 0.523 0.523 0.523 1.715 1.715 1.715 1.715 0.002 0.002 0.002 0.002 0.021 0.021 0.021 0.021 0.126 0.126 0.126 0.126 0.082 0.082 0.082 0.082 0.278 0.278 0.278 0.278 0.278 0.278 0.278 0.278 0.007 0.007 0.007 0.007 0.007 0.007 0.007 0.007 0.001 0.001 0.001 0.001 0.001 0.001 0.001 0.001 0.011 0.011 0.011 0.011 0.011 0.011 0.011 0.011 0.014 0.014 0.014 0.014 0.014 0.014 0.014 0.014 
7.212 7.212 7.212 7.212 7.212 7.212 7.212 7.212 0.008 0.008 0.008 0.008 0.008 0.008 0.008 0.008 0.003 0.003 0.003 0.003 0.003 0.003 0.003 0.003 0.520 0.520 0.520 0.520 0.520 0.520 0.520 0.520 1.540 1.540 1.540 1.540 1.540 1.540 1.540 1.540 0.181 0.181 0.181 0.181 0.018 0.018 0.018 0.018 0.008 0.008 0.008 0.008 0.011 0.011 0.011 0.011 0.015 0.015 0.015 0.015 0.016 0.016 0.016 0.016 0.020 0.020 0.020 0.020 2.735 2.735 2.735 2.735 0.064 0.064 0.064 0.064 0.024 0.024 0.024 0.024 0.010 0.010 0.001 0.001 0.000 0.000 0.000 0.000 0.000 0.000 0.000 0.003 0.005 0.007 0.007 0.006 1.128 2.743 3.621 3.580 2.201 2.201 0.008 0.008 0.004 0.004 0.002 0.002 0.000 0.000 0.000 0.000 0.000 0.000 0.000 0.000 0.000 0.000 0.004 0.004 0.004 0.004 1.023 1.023 1.023 1.023 0.523 0.523 0.523 0.523 1.715 1.715 1.715 1.715 0.002 0.002 0.002 0.002 0.021 0.021 0.021 0.021 0.126 0.126 0.126 0.126 0.082 0.082 0.082 0.082 0.278 0.278 0.278 0.278 0.278 0.278 0.278 0.278 0.007 0.007 0.007 0.007 0.007 0.007 0.007 0.007 0.001 0.001 0.001 0.001 0.001 0.001 0.001 0.001 0.011 0.011 0.011 0.011 0.011 0.011 0.011 0.011 0.014 0.014 0.014 0.014 0.014 0.014 0.014 0.014 
7.212 7.212 7.212 7.212 7.212 7.212 7.212 7.212 0.008 0.008 0.008 0.008 0.008 0.008 0.008 0.008 0.003 0.003 0.003 0.003 0.003 0.003 0.003 0.003 0.520 0.520 0.520 0.520 0.520 0.520 0.520 0.520 1.540 1.540 1.540 1.540 1.540 1.540 1.540 1.540 0.181 0.181 0.181 0.181 0.018 0.018 0.018 0.018 0.008 0.008 0.008 0.008 0.011 0.011 0.011 0.011 0.015 0.015 0.015 0.015 0.016 0.016 0.016 0.016 0.020 0.020 0.020 0.020 2.735 2.735 2.735 2.735 0.064 0.064 0.064 0.064 0.024 0.024 0.024 0.024 0.010 0.010 0.001 0.001 0.000 0.000 0.000 0.000 0.000 0.000 0.000 0.003 0.005 0.007 0.007 0.006 1.128 2.743 3.621 3.580 2.201 2.201 0.008 0.008 0.004 0.004 0.002 0.002 0.000 0.000 0.000 0.000 0.000 0.000 0.000 0.000 0.000 0.000 0.004 0.004 0.004 0.004 1.023 1.023 1.023 1.023 0.523 0.523 0.523 0.523 1.715 1.715 1.715 1.715 0.002 0.002 0.002 0.002 0.021 0.021 0.021 0.021 0.126 0.126 0.126 0.126 0.082 0.082 0.082 0.082 0.278 0.278 0.278 0.278 0.278 0.278 0.278 0.278 0.007 0.007 0.007 0.007 0.007 0.007 0.007 0.007 0.001 0.001 0.001 0.001 0.001 0.001 0.001 0.001 0.011 0.011 0.011 0.011 0.011 0.011 0.011 0.011 0.014 0.014 0.014 0.014 0.014 0.014 0.014 0.014 
0.032 0.032 0.032 0.032 0.032 0.032 0.032 0.032 0.005 0.005 0.005 0.005 0.005 0.005 0.005 0.005 0.003 0.003 0.003 0.003 0.003 0.003 0.003 0.003 0.406 0.406 0.406 0.406 0.406 0.406 0.406 0.406 0.614 0.614 0.614 0.614 0.614 0.614 0.614 0.614 0.040 0.040 0.040 0.040 0.027 0.027 0.027 0.027 0.019 0.019 0.019 0.019 0.016 0.016 0.016 0.016 0.012 0.012 0.012 0.012 0.008 0.008 0.008 0.008 0.009 0.009 0.009 0.009 0.047 0.047 0.047 0.047 0.060 0.060 0.060 0.060 0.044 0.044 0.044 0.044 0.023 0.023 0.005 0.005 0.003 0.003 0.001 0.001 0.003 0.003 0.004 0.013 0.025 0.037 0.049 0.910 6.747 10.508 11.830 11.769 10.238 10.238 5.098 5.098 0.223 0.223 0.005 0.005 0.002 0.002 0.002 0.002 0.002 0.002 0.000 0.000 0.000 0.000 0.002 0.002 0.002 0.002 1.850 1.850 1.850 1.850 2.741 2.741 2.741 2.741 2.833 2.833 2.833 2.833 2.572 2.572 2.572 2.572 3.403 3.403 3.403 3.403 1.334 1.334 1.334 1.334 0.059 0.059 0.059 0.059 0.186 0.186 0.186 0.186 0.186 0.186 0.186 0.186 0.009 0.009 0.009 0.009 0.009 0.009 0.009 0.009 0.002 0.002 0.002 0.002 0.002 0.002 0.002 0.002 0.004 0.004 0.004 0.004 0.004 0.004 0.004 0.004 0.014 0.014 0.014 0.014 0.014 0.014 0.014 0.014 
0.032 0.032 0.032 0.032 0.032 0.032 0.032 0.032 0.005 0.005 0.005 0.005 0.005 0.005 0.005 0.005 0.003 0.003 0.003 0.003 0.003 0.003 0.003 0.003 0.406 0.406 0.406 0.406 0.406 0.406 0.406 0.406 0.614 0.614 0.614 0.614 0.614 0.614 0.614 0.614 0.040 0.040 0.040 0.040 0.027 0.027 0.027 0.027 0.019 0.019 0.019 0.019 0.016 0.016 0.016 0.016 0.012 0.012 0.012 0.012 0.008 0.008 0.008 0.008 0.009 0.009 0.009 0.009 0.047 0.047 0.047 0.047 0.060 0.060 0.060 0.060 0.044 0.044 0.044 0.044 0.023 0.023 0.005 0.005 0.003 0.003 0.001 0.001 0.003 0.003 0.004 0.013 0.025 0.037 0.049 0.910 6.747 10.508 11.830 11.769 10.238 10.238 5.098 5.098 0.223 0.223 0.005 0.005 0.002 0.002 0.002 0.002 0.002 0.002 0.000 0.000 0.000 0.000 0.002 0.002 0.002 0.002 1.850 1.850 1.850 1.850 2.741 2.741 2.741 2.741 2.833 2.833 2.833 2.833 2.572 2.572 2.572 2.572 3.403 3.403 3.403 3.403 1.334 1.334 1.334 1.334 0.059 0.059 0.059 0.059 0.186 0.186 0.186 0.186 0.186 0.186 0.186 0.186 0.009 0.009 0.009 0.009 0.009 0.009 0.009 0.009 0.002 0.002 0.002 0.002 0.002 0.002 0.002 0.002 0.004 0.004 0.004 0.004 0.004 0.004 0.004 0.004 0.014 0.014 0.014 0.014 0.014 0.014 0.014 0.014 
0.032 0.032 0.032 0.032 0.032 0.032 0.032 0.032 0.005 0.005 0.005 0.005 0.005 0.005 0.005 0.005 0.003 0.003 0.003 0.003 0.003 0.003 0.003 0.003 0.406 0.406 0.406 0.406 0.406 0.406 0.406 0.406 0.614 0.614 0.614 0.614 0.614 0.614 0.614 0.614 0.040 0.040 0.040 0.040 0.027 0.027 0.027 0.027 0.019 0.019 0.019 0.019 0.016 0.016 0.016 0.016 0.012 0.012 0.012 0.012 0.008 0.008 0.008 0.008 0.009 0.009 0.009 0.009 0.047 0.047 0.047 0.047 0.060 0.060 0.060 0.060 0.044 0.044 0.044 0.044 0.023 0.023 0.005 0.005 0.003 0.003 0.001 0.001 0.003 0.003 0.004 0.013 0.025 0.037 0.049 0.910 6.747 10.508 11.830 11.769 10.238 10.238 5.098 5.098 0.223 0.223 0.005 0.005 0.002 0.002 0.002 0.002 0.002 0.002 0.000 0.000 0.000 0.000 0.002 0.002 0.002 0.002 1.850 1.850 1.850 1.850 2.741 2.741 2.741 2.741 2.833 2.833 2.833 2.833 2.572 2.572 2.572 2.572 3.403 3.403 3.403 3.403 1.334 1.334 1.334 1.334 0.059 0.059 0.059 0.059 0.186 0.186 0.186 0.186 0.186 0.186 0.186 0.186 0.009 0.009 0.009 0.009 0.009 0.009 0.009 0.009 0.002 0.002 0.002 0.002 0.002 0.002 0.002 0.002 0.004 0.004 0.004 0.004 0.004 0.004 0.004 0.004 0.014 0.014 0.014 0.014 0.014 0.014 0.014 0.014 
0.032 0.032 0.032 0.032 0.032 0.032 0.032 0.032 0.005 0.005 0.005 0.005 0.005 0.005 0.005 0.005 0.003 0.003 0.003 0.003 0.003 0.003 0.003 0.003 0.406 0.406 0.406 0.406 0.406 0.406 0.406 0.406 0.614 0.614 0.614 0.614 0.614 0.614 0.614 0.614 0.040 0.040 0.040 0.040 0.027 0.027 0.027 0.027 0.019 0.019 0.019 0.019 0.016 0.016 0.016 0.016 0.012 0.012 0.012 0.012 0.008 0.008 0.008 0.008 0.009 0.009 0.009 0.009 0.047 0.047 0.047 0.047 0.060 0.060 0.060 0.060 0.044 0.044 0.044 0.044 0.023 0.023 0.005 0.005 0.003 0.003 0.001 0.001 0.003 0.003 0.004 0.013 0.025 0.037 0.049 0.910 6.747 10.508 11.830 11.769 10.238 10.238 5.098 5.098 0.223 0.223 0.005 0.005 0.002 0.002 0.002 0.002 0.002 0.002 0.000 0.000 0.000 0.000 0.002 0.002 0.002 0.002 1.850 1.850 1.850 1.850 2.741 2.741 2.741 2.741 2.833 2.833 2.833 2.833 2.572 2.572 2.572 2.572 3.403 3.403 3.403 3.403 1.334 1.334 1.334 1.334 0.059 0.059 0.059 0.059 0.186 0.186 0.186 0.186 0.186 0.186 0.186 0.186 0.009 0.009 0.009 0.009 0.009 0.009 0.009 0.009 0.002 0.002 0.002 0.002 0.002 0.002 0.002 0.002 0.004 0.004 0.004 0.004 0.004 0.004 0.004 0.004 0.014 0.014 0.014 0.014 0.014 0.014 0.014 0.014 
0.016 0.016 0.016 0.016 0.016 0.016 0.016 0.016 0.002 0.002 0.002 0.002 0.002 0.002 0.002 0.002 0.005 0.005 0.005 0.005 0.005 0.005 0.005 0.005 0.084 0.084 0.084 0.084 0.084 0.084 0.084 0.084 0.643 0.643 0.643 0.643 0.643 0.643 0.643 0.643 0.047 0.047 0.047 0.047 0.070 0.070 0.070 0.070 0.157 0.157 0.157 0.157 0.013 0.013 0.013 0.013 0.005 0.005 0.005 0.005 0.002 0.002 0.002 0.002 0.005 0.005 0.005 0.005 0.009 0.009 0.009 0.009 0.041 0.041 0.041 0.041 0.071 0.071 0.071 0.071 0.059 0.059 0.009 0.009 0.007 0.007 0.006 0.006 0.004 0.004 0.007 0.007 0.008 0.007 0.007 0.006 1.263 2.461 2.925 3.179 3.192 3.192 3.446 3.446 4.216 4.216 5.539 5.539 6.493 6.493 9.190 9.190 9.190 9.190 0.500 0.500 0.500 0.500 0.547 0.547 0.547 0.547 1.564 1.564 1.564 1.564 2.178 2.178 2.178 2.178 1.235 1.235 1.235 1.235 0.075 0.075 0.075 0.075 0.231 0.231 0.231 0.231 0.414 0.414 0.414 0.414 0.268 0.268 0.268 0.268 0.249 0.249 0.249 0.249 0.249 0.249 0.249 0.249 0.009 0.009 0.009 0.009 0.009 0.009 0.009 0.009 0.007 0.007 0.007 0.007 0.007 0.007 0.007 0.007 0.004 0.004 0.004 0.004 0.004 0.004 0.004 0.004 0.027 0.027 0.027 0.027 0.027 0.027 0.027 0.027 
0.016 0.016 0.016 0.016 0.016 0.016 0.016 0.016 0.002 0.002 0.002 0.002 0.002 0.002 0.002 0.002 0.005 0.005 0.005 0.005 0.005 0.005 0.005 0.005 0.084 0.084 0.084 0.084 0.084 0.084 0.084 0.084 0.643 0.643 0.643 0.643 0.643 0.643 0.643 0.643 0.047 0.047 0.047 0.047 0.070 0.070 0.070 0.070 0.157 0.157 0.157 0.157 0.013 0.013 0.013 0.013 0.005 0.005 0.005 0.005 0.002 0.002 0.002 0.002 0.005 0.005 0.005 0.005 0.009 0.009 0.009 0.009 0.041 0.041 0.041 0.041 0.071 0.071 0.071 0.071 0.059 0.059 0.009 0.009 0.007 0.007 0.006 0.006 0.004 0.004 0.007 0.007 0.008 0.007 0.007 0.006 1.263 2.461 2.925 3.179 3.192 3.192 3.446 3.446 4.216 4.216 5.539 5.539 6.493 6.493 9.190 9.190 9.190 9.190 0.500 0.500 0.500 0.500 0.547 0.547 0.547 0.547 1.564 1.564 1.564 1.564 2.178 2.178 2.178 2.178 1.235 1.235 1.235 1.235 0.075 0.075 0.075 0.075 0.231 0.231 0.231 0.231 0.414 0.414 0.414 0.414 0.268 0.268 0.268 0.268 0.249 0.249 0.249 0.249 0.249 0.249 0.249 0.249 0.009 0.009 0.009 0.009 0.009 0.009 0.009 0.009 0.007 0.007 0.007 0.007 0.007 0.007 0.007 0.007 0.004 0.004 0.004 0.004 0.004 0.004 0.004 0.004 0.027 0.027 0.027 0.027 0.027 0.027 0.027 0.027 
0.016 0.016 0.016 0.016 0.016 0.016 0.016 0.016 0.002 0.002 0.002 0.002 0.002 0.002 0.002 0.002 0.005 0.005 0.005 0.005 0.005 0.005 0.005 0.005 0.084 0.084 0.084 0.084 0.084 0.084 0.084 0.084 0.643 0.643 0.643 0.643 0.643 0.643 0.643 0.643 0.047 0.047 0.047 0.047 0.070 0.070 0.070 0.070 0.157 0.157 0.157 0.157 0.013 0.013 0.013 0.013 0.005 0.005 0.005 0.005 0.002 0.002 0.002 0.002 0.005 0.005 0.005 0.005 0.009 0.009 0.009 0.009 0.041 0.041 0.041 0.041 0.071 0.071 0.071 0.071 0.059 0.059 0.009 0.009 0.007 0.007 0.006 0.006 0.004 0.004 0.007 0.007 0.008 0.007 0.007 0.006 1.263 2.461 2.925 3.179 3.192 3.192 3.446 3.446 4.216 4.216 5.539 5.539 6.493 6.493 9.190 9.190 9.190 9.190 0.500 0.500 0.500 0.500 0.547 0.547 0.547 0.547 1.564 1.564 1.564 1.564 2.178 2.178 2.178 2.178 1.235 1.235 1.235 1.235 0.075 0.075 0.075 0.075 0.231 0.231 0.231 0.231 0.414 0.414 0.414 0.414 0.268 0.268 0.268 0.268 0.249 0.249 0.249 0.249 0.249 0.249 0.249 0.249 0.009 0.009 0.009 0.009 0.009 0.009 0.009 0.009 0.007 0.007 0.007 0.007 0.007 0.007 0.007 0.007 0.004 0.004 0.004 0.004 0.004 0.004 0.004 0.004 0.027 0.027 0.027 0.027 0.027 0.027 0.027 0.027 
0.016 0.016 0.016 0.016 0.016 0.016 0.016 0.016 0.002 0.002 0.002 0.002 0.002 0.002 0.002 0.002 0.005 0.005 0.005 0.005 0.005 0.005 0.005 0.005 0.084 0.084 0.084 0.084 0.084 0.084 0.084 0.084 0.643 0.643 0.643 0.643 0.643 0.643 0.643 0.643 0.047 0.047 0.047 0.047 0.070 0.070 0.070 0.070 0.157 0.157 0.157 0.157 0.013 0.013 0.013 0.013 0.005 0.005 0.005 0.005 0.002 0.002 0.002 0.002 0.005 0.005 0.005 0.005 0.009 0.009 0.009 0.009 0.041 0.041 0.041 0.041 0.071 0.071 0.071 0.071 0.059 0.059 0.009 0.009 0.007 0.007 0.006 0.006 0.004 0.004 0.007 0.007 0.008 0.007 0.007 0.006 1.263 2.461 2.925 3.179 3.192 3.192 3.446 3.446 4.216 4.216 5.539 5.539 6.493 6.493 9.190 9.190 9.190 9.190 0.500 0.500 0.500 0.500 0.547 0.547 0.547 0.547 1.564 1.564 1.564 1.564 2.178 2.178 2.178 2.178 1.235 1.235 1.235 1.235 0.075 0.075 0.075 0.075 0.231 0.231 0.231 0.231 0.414 0.414 0.414 0.414 0.268 0.268 0.268 0.268 0.249 0.249 0.249 0.249 0.249 0.249 0.249 0.249 0.009 0.009 0.009 0.009 0.009 0.009 0.009 0.009 0.007 0.007 0.007 0.007 0.007 0.007 0.007 0.007 0.004 0.004 0.004 0.004 0.004 0.004 0.004 0.004 0.027 0.027 0.027 0.027 0.027 0.027 0.027 0.027 
0.011 0.011 0.011 0.011 0.011 0.011 0.011 0.011 0.002 0.002 0.002 0.002 0.002 0.002 0.002 0.002 0.008 0.008 0.008 0.008 0.008 0.008 0.008 0.008 0.030 0.030 0.030 0.030 0.030 0.030 0.030 0.030 0.519 0.519 0.519 0.519 0.519 0.519 0.519 0.519 0.126 0.126 0.126 0.126 0.161 0.161 0.161 0.161 0.294 0.294 0.294 0.294 0.011 0.011 0.011 0.011 0.004 0.004 0.004 0.004 0.001 0.001 0.001 0.001 0.004 0.004 0.004 0.004 0.007 0.007 0.007 0.007 0.013 0.013 0.013 0.013 0.024 0.024 0.024 0.024 0.077 0.077 0.013 0.013 0.007 0.007 0.004 0.004 0.005 0.005 0.004 0.002 0.002 0.001 0.000 0.000 0.000 0.000 0.000 0.000 0.002 0.002 0.003 0.003 0.348 0.348 6.249 6.249 8.922 8.922 9.130 9.130 9.130 9.130 3.253 3.253 3.253 3.253 0.455 0.455 0.455 0.455 1.031 1.031 1.031 1.031 2.823 2.823 2.823 2.823 0.489 0.489 0.489 0.489 0.002 0.002 0.002 0.002 0.160 0.160 0.160 0.160 0.005 0.005 0.005 0.005 0.058 0.058 0.058 0.058 0.843 0.843 0.843 0.843 0.843 0.843 0.843 0.843 0.114 0.114 0.114 0.114 0.114 0.114 0.114 0.114 0.011 0.011 0.011 0.011 0.011 0.011 0.011 0.011 0.003 0.003 0.003 0.003 0.003 0.003 0.003 0.003 0.024 0.024 0.024 0.024 0.024 0.024 0.024 0.024 
0.011 0.011 0.011 0.011 0.011 0.011 0.011 0.011 0.002 0.002 0.002 0.002 0.002 0.002 0.002 0.002 0.008 0.008 0.008 0.008 0.008 0.008 0.008 0.008 0.030 0.030 0.030 0.030 0.030 0.030 0.030 0.030 0.519 0.519 0.519 0.519 0.519 0.519 0.519 0.519 0.126 0.126 0.126 0.126 0.161 0.161 0.161 0.161 0.294 0.294 0.294 0.294 0.011 0.011 0.011 0.011 0.004 0.004 0.004 0.004 0.001 0.001 0.001 0.001 0.004 0.004 0.004 0.004 0.007 0.007 0.007 0.007 0.013 0.013 0.013 0.013 0.024 0.024 0.024 0.024 0.077 0.077 0.013 0.013 0.007 0.007 0.004 0.004 0.005 0.005 0.004 0.002 0.002 0.001 0.000 0.000 0.000 0.000 0.000 0.000 0.002 0.002 0.003 0.003 0.348 0.348 6.249 6.249 8.922 8.922 9.130 9.130 9.130 9.130 3.253 3.253 3.253 3.253 0.455 0.455 0.455 0.455 1.031 1.031 1.031 1.031 2.823 2.823 2.823 2.823 0.489 0.489 0.489 0.489 0.002 0.002 0.002 0.002 0.160 0.160 0.160 0.160 0.005 0.005 0.005 0.005 0.058 0.058 0.058 0.058 0.843 0.843 0.843 0.843 0.843 0.843 0.843 0.843 0.114 0.114 0.114 0.114 0.114 0.114 0.114 0.114 0.011 0.011 0.011 0.011 0.011 0.011 0.011 0.011 0.003 0.003 0.003 0.003 0.003 0.003 0.003 0.003 0.024 0.024 0.024 0.024 0.024 0.024 0.024 0.024 
0.011 0.011 0.011 0.011 0.011 0.011 0.011 0.011 0.002 0.002 0.002 0.002 0.002 0.002 0.002 0.002 0.008 0.008 0.008 0.008 0.008 0.008 0.008 0.008 0.030 0.030 0.030 0.030 0.030 0.030 0.030 0.030 0.519 0.519 0.519 0.519 0.519 0.519 0.519 0.519 0.126 0.126 0.126 0.126 0.161 0.161 0.161 0.161 0.294 0.294 0.294 0.294 0.011 0.011 0.011 0.011 0.004 0.004 0.004 0.004 0.001 0.001 0.001 0.001 0.004 0.004 0.004 0.004 0.007 0.007 0.007 0.007 0.013 0.013 0.013 0.013 0.024 0.024 0.024 0.024 0.077 0.077 0.013 0.013 0.007 0.007 0.004 0.004 0.005 0.005 0.004 0.002 0.002 0.001 0.000 0.000 0.000 0.000 0.000 0.000 0.002 0.002 0.003 0.003 0.348 0.348 6.249 6.249 8.922 8.922 9.130 9.130 9.130 9.130 3.253 3.253 3.253 3.253 0.455 0.455 0.455 0.455 1.031 1.031 1.031 1.031 2.823 2.823 2.823 2.823 0.489 0.489 0.489 0.489 0.002 0.002 0.002 0.002 0.160 0.160 0.160 0.160 0.005 0.005 0.005 0.005 0.058 0.058 0.058 0.058 0.843 0.843 0.843 0.843 0.843 0.843 0.843 0.843 0.114 0.114 0.114 0.114 0.114 0.114 0.114 0.114 0.011 0.011 0.011 0.011 0.011 0.011 0.011 0.011 0.003 0.003 0.003 0.003 0.003 0.003 0.003 0.003 0.024 0.024 0.024 0.024 0.024 0.024 0.024 0.024 
0.011 0.011 0.011 0.011 0.011 0.011 0.011 0.011 0.002 0.002 0.002 0.002 0.002 0.002 0.002 0.002 0.008 0.008 0.008 0.008 0.008 0.008 0.008 0.008 0.030 0.030 0.030 0.030 0.030 0.030 0.030 0.030 0.519 0.519 0.519 0.519 0.519 0.519 0.519 0.519 0.126 0.126 0.126 0.126 0.161 0.161 0.161 0.161 0.294 0.294 0.294 0.294 0.011 0.011 0.011 0.011 0.004 0.004 0.004 0.004 0.001 0.001 0.001 0.001 0.004 0.004 0.004 0.004 0.007 0.007 0.007 0.007 0.013 0.013 0.013 0.013 0.024 0.024 0.024 0.024 0.077 0.077 0.013 0.013 0.007 0.007 0.004 0.004 0.005 0.005 0.004 0.002 0.002 0.001 0.000 0.000 0.000 0.000 0.000 0.000 0.002 0.002 0.003 0.003 0.348 0.348 6.249 6.249 8.922 8.922 9.130 9.130 9.130 9.130 3.253 3.253 3.253 3.253 0.455 0.455 0.455 0.455 1.031 1.031 1.031 1.031 2.823 2.823 2.823 2.823 0.489 0.489 0.489 0.489 0.002 0.002 0.002 0.002 0.160 0.160 0.160 0.160 0.005 0.005 0.005 0.005 0.058 0.058 0.058 0.058 0.843 0.843 0.843 0.843 0.843 0.843 0.843 0.843 0.114 0.114 0.114 0.114 0.114 0.114 0.114 0.114 0.011 0.011 0.011 0.011 0.011 0.011 0.011 0.011 0.003 0.003 0.003 0.003 0.003 0.003 0.003 0.003 0.024 0.024 0.024 0.024 0.024 0.024 0.024 0.024 
0.011 0.011 0.011 0.011 0.011 0.011 0.011 0.011 0.021 0.021 0.021 0.021 0.021 0.021 0.021 0.021 0.022 0.022 0.022 0.022 0.022 0.022 0.022 0.022 0.031 0.031 0.031 0.031 0.031 0.031 0.031 0.031 0.210 0.210 0.210 0.210 0.210 0.210 0.210 0.210 0.250 0.250 0.250 0.250 0.370 0.370 0.370 0.370 0.629 0.629 0.629 0.629 0.008 0.008 0.008 0.008 0.003 0.003 0.003 0.003 0.001 0.001 0.001 0.001 0.004 0.004 0.004 0.004 0.009 0.009 0.009 0.009 0.016 0.016 0.016 0.016 0.016 0.016 0.016 0.016 0.060 0.060 1.034 1.034 0.445 0.445 0.013 0.013 0.007 0.007 0.003 0.000 0.000 0.000 0.000 0.000 0.000 0.000 0.000 0.000 0.000 0.000 0.000 0.000 0.000 0.000 0.068 0.068 3.267 3.267 6.628 6.628 6.628 6.628 0.820 0.820 0.820 0.820 1.034 1.034 1.034 1.034 0.213 0.213 0.213 0.213 0.380 0.380 0.380 0.380 0.404 0.404 0.404 0.404 0.179 0.179 0.179 0.179 0.118 0.118 0.118 0.118 0.018 0.018 0.018 0.018 0.010 0.010 0.010 0.010 0.018 0.018 0.018 0.018 0.018 0.018 0.018 0.018 1.246 1.246 1.246 1.246 1.246 1.246 1.246 1.246 0.023 0.023 0.023 0.023 0.023 0.023 0.023 0.023 0.011 0.011 0.011 0.011 0.011 0.011 0.011 0.011 0.021 0.021 0.021 0.021 0.021 0.021 0.021 0.021 
0.011 0.011 0.011 0.011 0.011 0.011 0.011 0.011 0.021 0.021 0.021 0.021 0.021 0.021 0.021 0.021 0.022 0.022 0.022 0.022 0.022 0.022 0.022 0.022 0.031 0.031 0.031 0.031 0.031 0.031 0.031 0.031 0.210 0.210 0.210 0.210 0.210 0.210 0.210 0.210 0.250 0.250 0.250 0.250 0.370 0.370 0.370 0.370 0.629 0.629 0.629 0.629 0.008 0.008 0.008 0.008 0.003 0.003 0.003 0.003 0.001 0.001 0.001 0.001 0.004 0.004 0.004 0.004 0.009 0.009 0.009 0.009 0.016 0.016 0.016 0.016 0.016 0.016 0.016 0.016 0.060 0.060 1.034 1.034 0.445 0.445 0.013 0.013 0.007 0.007 0.003 0.000 0.000 0.000 0.000 0.000 0.000 0.000 0.000 0.000 0.000 0.000 0.000 0.000 0.000 0.000 0.068 0.068 3.267 3.267 6.628 6.628 6.628 6.628 0.820 0.820 0.820 0.820 1.034 1.034 1.034 1.034 0.213 0.213 0.213 0.213 0.380 0.380 0.380 0.380 0.404 0.404 0.404 0.404 0.179 0.179 0.179 0.179 0.118 0.118 0.118 0.118 0.018 0.018 0.018 0.018 0.010 0.010 0.010 0.010 0.018 0.018 0.018 0.018 0.018 0.018 0.018 0.018 1.246 1.246 1.246 1.246 1.246 1.246 1.246 1.246 0.023 0.023 0.023 0.023 0.023 0.023 0.023 0.023 0.011 0.011 0.011 0.011 0.011 0.011 0.011 0.011 0.021 0.021 0.021 0.021 0.021 0.021 0.021 0.021 
0.011 0.011 0.011 0.011 0.011 0.011 0.011 0.011 0.021 0.021 0.021 0.021 0.021 0.021 0.021 0.021 0.022 0.022 0.022 0.022 0.022 0.022 0.022 0.022 0.031 0.031 0.031 0.031 0.031 0.031 0.031 0.031 0.210 0.210 0.210 0.210 0.210 0.210 0.210 0.210 0.250 0.250 0.250 0.250 0.370 0.370 0.370 0.370 0.629 0.629 0.629 0.629 0.008 0.008 0.008 0.008 0.003 0.003 0.003 0.003 0.001 0.001 0.001 0.001 0.004 0.004 0.004 0.004 0.009 0.009 0.009 0.009 0.016 0.016 0.016 0.016 0.016 0.016 0.016 0.016 0.060 0.060 1.034 1.034 0.445 0.445 0.013 0.013 0.007 0.007 0.003 0.000 0.000 0.000 0.000 0.000 0.000 0.000 0.000 0.000 0.000 0.000 0.000 0.000 0.000 0.000 0.068 0.068 3.267 3.267 6.628 6.628 6.628 6.628 0.820 0.820 0.820 0.820 1.034 1.034 1.034 1.034 0.213 0.213 0.213 0.213 0.380 0.380 0.380 0.380 0.404 0.404 0.404 0.404 0.179 0.179 0.179 0.179 0.118 0.118 0.118 0.118 0.018 0.018 0.018 0.018 0.010 0.010 0.010 0.010 0.018 0.018 0.018 0.018 0.018 0.018 0.018 0.018 1.246 1.246 1.246 1.246 1.246 1.246 1.246 1.246 0.023 0.023 0.023 0.023 0.023 0.023 0.023 0.023 0.011 0.011 0.011 0.011 0.011 0.011 0.011 0.011 0.021 0.021 0.021 0.021 0.021 0.021 0.021 0.021 
0.011 0.011 0.011 0.011 0.011 0.011 0.011 0.011 0.021 0.021 0.021 0.021 0.021 0.021 0.021 0.021 0.022 0.022 0.022 0.022 0.022 0.022 0.022 0.022 0.031 0.031 0.031 0.031 0.031 0.031 0.031 0.031 0.210 0.210 0.210 0.210 0.210 0.210 0.210 0.210 0.250 0.250 0.250 0.250 0.370 0.370 0.370 0.370 0.629 0.629 0.629 0.629 0.008 0.008 0.008 0.008 0.003 0.003 0.003 0.003 0.001 0.001 0.001 0.001 0.004 0.004 0.004 0.004 0.009 0.009 0.009 0.009 0.016 0.016 0.016 0.016 0.016 0.016 0.016 0.016 0.060 0.060 1.034 1.034 0.445 0.445 0.013 0.013 0.007 0.007 0.003 0.000 0.000 0.000 0.000 0.000 0.000 0.000 0.000 0.000 0.000 0.000 0.000 0.000 0.000 0.000 0.068 0.068 3.267 3.267 6.628 6.628 6.628 6.628 0.820 0.820 0.820 0.820 1.034 1.034 1.034 1.034 0.213 0.213 0.213 0.213 0.380 0.380 0.380 0.380 0.404 0.404 0.404 0.404 0.179 0.179 0.179 0.179 0.118 0.118 0.118 0.118 0.018 0.018 0.018 0.018 0.010 0.010 0.010 0.010 0.018 0.018 0.018 0.018 0.018 0.018 0.018 0.018 1.246 1.246 1.246 1.246 1.246 1.246 1.246 1.246 0.023 0.023 0.023 0.023 0.023 0.023 0.023 0.023 0.011 0.011 0.011 0.011 0.011 0.011 0.011 0.011 0.021 0.021 0.021 0.021 0.021 0.021 0.021 0.021 
0.005 0.005 0.005 0.005 0.005 0.005 0.005 0.005 0.048 0.048 0.048 0.048 0.048 0.048 0.048 0.048 0.029 0.029 0.029 0.029 0.029 0.029 0.029 0.029 0.022 0.022 0.022 0.022 0.022 0.022 0.022 0.022 0.024 0.024 0.024 0.024 0.024 0.024 0.024 0.024 0.216 0.216 0.216 0.216 0.873 0.873 0.873 0.873 0.483 0.483 0.483 0.483 0.006 0.006 0.006 0.006 0.002 0.002 0.002 0.002 0.000 0.000 0.000 0.000 0.003 0.003 0.003 0.003 0.007 0.007 0.007 0.007 0.012 0.012 0.012 0.012 0.018 0.018 0.018 0.018 0.011 0.011 0.011 0.011 0.023 0.023 0.048 0.048 0.009 0.009 0.004 0.001 0.000 0.000 0.000 0.000 0.000 0.000 0.000 0.000 0.001 0.001 0.002 0.002 0.004 0.004 0.346 0.346 5.596 5.596 6.277 6.277 6.277 6.277 0.015 0.015 0.015 0.015 0.009 0.009 0.009 0.009 0.004 0.004 0.004 0.004 0.007 0.007 0.007 0.007 0.015 0.015 0.015 0.015 0.045 0.045 0.045 0.045 0.064 0.064 0.064 0.064 0.048 0.048 0.048 0.048 0.004 0.004 0.004 0.004 0.007 0.007 0.007 0.007 0.007 0.007 0.007 0.007 0.154 0.154 0.154 0.154 0.154 0.154 0.154 0.154 0.185 0.185 0.185 0.185 0.185 0.185 0.185 0.185 0.017 0.017 0.017 0.017 0.017 0.017 0.017 0.017 0.011 0.011 0.011 0.011 0.011 0.011 0.011 0.011 
0.005 0.005 0.005 0.005 0.005 0.005 0.005 0.005 0.048 0.048 0.048 0.048 0.048 0.048 0.048 0.048 0.029 0.029 0.029 0.029 0.029 0.029 0.029 0.029 0.022 0.022 0.022 0.022 0.022 0.022 0.022 0.022 0.024 0.024 0.024 0.024 0.024 0.024 0.024 0.024 0.216 0.216 0.216 0.216 0.873 0.873 0.873 0.873 0.483 0.483 0.483 0.483 0.006 0.006 0.006 0.006 0.002 0.002 0.002 0.002 0.000 0.000 0.000 0.000 0.003 0.003 0.003 0.003 0.007 0.007 0.007 0.007 0.012 0.012 0.012 0.012 0.018 0.018 0.018 0.018 0.011 0.011 0.011 0.011 0.023 0.023 0.048 0.048 0.009 0.009 0.004 0.001 0.000 0.000 0.000 0.000 0.000 0.000 0.000 0.000 0.001 0.001 0.002 0.002 0.004 0.004 0.346 0.346 5.596 5.596 6.277 6.277 6.277 6.277 0.015 0.015 0.015 0.015 0.009 0.009 0.009 0.009 0.004 0.004 0.004 0.004 0.007 0.007 0.007 0.007 0.015 0.015 0.015 0.015 0.045 0.045 0.045 0.045 0.064 0.064 0.064 0.064 0.048 0.048 0.048 0.048 0.004 0.004 0.004 0.004 0.007 0.007 0.007 0.007 0.007 0.007 0.007 0.007 0.154 0.154 0.154 0.154 0.154 0.154 0.154 0.154 0.185 0.185 0.185 0.185 0.185 0.185 0.185 0.185 0.017 0.017 0.017 0.017 0.017 0.017 0.017 0.017 0.011 0.011 0.011 0.011 0.011 0.011 0.011 0.011 
0.005 0.005 0.005 0.005 0.005 0.005 0.005 0.005 0.048 0.048 0.048 0.048 0.048 0.048 0.048 0.048 0.029 0.029 0.029 0.029 0.029 0.029 0.029 0.029 0.022 0.022 0.022 0.022 0.022 0.022 0.022 0.022 0.024 0.024 0.024 0.024 0.024 0.024 0.024 0.024 0.216 0.216 0.216 0.216 0.873 0.873 0.873 0.873 0.483 0.483 0.483 0.483 0.006 0.006 0.006 0.006 0.002 0.002 0.002 0.002 0.000 0.000 0.000 0.000 0.003 0.003 0.003 0.003 0.007 0.007 0.007 0.007 0.012 0.012 0.012 0.012 0.018 0.018 0.018 0.018 0.011 0.011 0.011 0.011 0.023 0.023 0.048 0.048 0.009 0.009 0.004 0.001 0.000 0.000 0.000 0.000 0.000 0.000 0.000 0.000 0.001 0.001 0.002 0.002 0.004 0.004 0.346 0.346 5.596 5.596 6.277 6.277 6.277 6.277 0.015 0.015 0.015 0.015 0.009 0.009 0.009 0.009 0.004 0.004 0.004 0.004 0.007 0.007 0.007 0.007 0.015 0.015 0.015 0.015 0.045 0.045 0.045 0.045 0.064 0.064 0.064 0.064 0.048 0.048 0.048 0.048 0.004 0.004 0.004 0.004 0.007 0.007 0.007 0.007 0.007 0.007 0.007 0.007 0.154 0.154 0.154 0.154 0.154 0.154 0.154 0.154 0.185 0.185 0.185 0.185 0.185 0.185 0.185 0.185 0.017 0.017 0.017 0.017 0.017 0.017 0.017 0.017 0.011 0.011 0.011 0.011 0.011 0.011 0.011 0.011 
0.005 0.005 0.005 0.005 0.005 0.005 0.005 0.005 0.048 0.048 0.048 0.048 0.048 0.048 0.048 0.048 0.029 0.029 0.029 0.029 0.029 0.029 0.029 0.029 0.022 0.022 0.022 0.022 0.022 0.022 0.022 0.022 0.024 0.024 0.024 0.024 0.024 0.024 0.024 0.024 0.216 0.216 0.216 0.216 0.873 0.873 0.873 0.873 0.483 0.483 0.483 0.483 0.006 0.006 0.006 0.006 0.002 0.002 0.002 0.002 0.000 0.000 0.000 0.000 0.003 0.003 0.003 0.003 0.007 0.007 0.007 0.007 0.012 0.012 0.012 0.012 0.018 0.018 0.018 0.018 0.011 0.011 0.011 0.011 0.023 0.023 0.048 0.048 0.009 0.009 0.004 0.001 0.000 0.000 0.000 0.000 0.000 0.000 0.000 0.000 0.001 0.001 0.002 0.002 0.004 0.004 0.346 0.346 5.596 5.596 6.277 6.277 6.277 6.277 0.015 0.015 0.015 0.015 0.009 0.009 0.009 0.009 0.004 0.004 0.004 0.004 0.007 0.007 0.007 0.007 0.015 0.015 0.015 0.015 0.045 0.045 0.045 0.045 0.064 0.064 0.064 0.064 0.048 0.048 0.048 0.048 0.004 0.004 0.004 0.004 0.007 0.007 0.007 0.007 0.007 0.007 0.007 0.007 0.154 0.154 0.154 0.154 0.154 0.154 0.154 0.154 0.185 0.185 0.185 0.185 0.185 0.185 0.185 0.185 0.017 0.017 0.017 0.017 0.017 0.017 0.017 0.017 0.011 0.011 0.011 0.011 0.011 0.011 0.011 0.011 
0.002 0.002 0.002 0.002 0.002 0.002 0.002 0.002 0.034 0.034 0.034 0.034 0.034 0.034 0.034 0.034 0.023 0.023 0.023 0.023 0.023 0.023 0.023 0.023 0.014 0.014 0.014 0.014 0.014 0.014 0.014 0.014 0.014 0.014 0.014 0.014 0.014 0.014 0.014 0.014 0.023 0.023 0.023 0.023 0.214 0.214 0.214 0.214 0.023 0.023 0.023 0.023 0.004 0.004 0.004 0.004 0.000 0.000 0.000 0.000 0.000 0.000 0.000 0.000 0.001 0.001 0.001 0.001 0.003 0.003 0.003 0.003 0.007 0.007 0.007 0.007 0.012 0.012 0.012 0.012 0.008 0.008 0.006 0.006 0.007 0.007 0.028 0.028 0.038 0.038 0.009 0.005 0.002 0.002 0.002 0.002 0.002 0.004 0.068 0.134 0.063 0.063 0.167 0.167 0.412 0.412 2.789 2.789 8.265 8.265 2.725 2.725 2.725 2.725 0.006 0.006 0.006 0.006 0.005 0.005 0.005 0.005 0.001 0.001 0.001 0.001 0.003 0.003 0.003 0.003 0.012 0.012 0.012 0.012 0.032 0.032 0.032 0.032 0.039 0.039 0.039 0.039 0.053 0.053 0.053 0.053 0.276 0.276 0.276 0.276 0.002 0.002 0.002 0.002 0.002 0.002 0.002 0.002 0.024 0.024 0.024 0.024 0.024 0.024 0.024 0.024 0.085 0.085 0.085 0.085 0.085 0.085 0.085 0.085 0.121 0.121 0.121 0.121 0.121 0.121 0.121 0.121 0.005 0.005 0.005 0.005 0.005 0.005 0.005 0.005 
0.002 0.002 0.002 0.002 0.002 0.002 0.002 0.002 0.034 0.034 0.034 0.034 0.034 0.034 0.034 0.034 0.023 0.023 0.023 0.023 0.023 0.023 0.023 0.023 0.014 0.014 0.014 0.014 0.014 0.014 0.014 0.014 0.014 0.014 0.014 0.014 0.014 0.014 0.014 0.014 0.023 0.023 0.023 0.023 0.214 0.214 0.214 0.214 0.023 0.023 0.023 0.023 0.004 0.004 0.004 0.004 0.000 0.000 0.000 0.000 0.000 0.000 0.000 0.000 0.001 0.001 0.001 0.001 0.003 0.003 0.003 0.003 0.007 0.007 0.007 0.007 0.012 0.012 0.012 0.012 0.008 0.008 0.006 0.006 0.007 0.007 0.028 0.028 0.038 0.038 0.009 0.005 0.002 0.002 0.002 0.002 0.002 0.004 0.068 0.134 0.063 0.063 0.167 0.167 0.412 0.412 2.789 2.789 8.265 8.265 2.725 2.725 2.725 2.725 0.006 0.006 0.006 0.006 0.005 0.005 0.005 0.005 0.001 0.001 0.001 0.001 0.003 0.003 0.003 0.003 0.012 0.012 0.012 0.012 0.032 0.032 0.032 0.032 0.039 0.039 0.039 0.039 0.053 0.053 0.053 0.053 0.276 0.276 0.276 0.276 0.002 0.002 0.002 0.002 0.002 0.002 0.002 0.002 0.024 0.024 0.024 0.024 0.024 0.024 0.024 0.024 0.085 0.085 0.085 0.085 0.085 0.085 0.085 0.085 0.121 0.121 0.121 0.121 0.121 0.121 0.121 0.121 0.005 0.005 0.005 0.005 0.005 0.005 0.005 0.005 
0.001 0.001 0.001 0.001 0.001 0.001 0.001 0.001 0.017 0.017 0.017 0.017 0.017 0.017 0.017 0.017 0.041 0.041 0.041 0.041 0.041 0.041 0.041 0.041 0.014 0.014 0.014 0.014 0.014 0.014 0.014 0.014 0.011 0.011 0.011 0.011 0.011 0.011 0.011 0.011 0.011 0.011 0.011 0.011 0.156 0.156 0.156 0.156 0.016 0.016 0.016 0.016 0.007 0.007 0.007 0.007 0.003 0.003 0.003 0.003 0.003 0.003 0.003 0.003 0.000 0.000 0.000 0.000 0.001 0.001 0.001 0.001 0.004 0.004 0.004 0.004 0.007 0.007 0.007 0.007 0.011 0.011 0.009 0.009 0.009 0.009 0.027 0.027 0.270 0.270 1.710 1.981 1.868 0.837 0.686 0.723 1.000 1.890 2.717 2.250 0.702 0.702 0.532 0.532 1.089 1.089 3.633 3.633 3.503 3.503 0.009 0.009 0.009 0.009 0.003 0.003 0.003 0.003 0.007 0.007 0.007 0.007 0.000 0.000 0.000 0.000 0.002 0.002 0.002 0.002 0.023 0.023 0.023 0.023 0.040 0.040 0.040 0.040 0.046 0.046 0.046 0.046 0.015 0.015 0.015 0.015 2.759 2.759 2.759 2.759 0.003 0.003 0.003 0.003 0.003 0.003 0.003 0.003 0.053 0.053 0.053 0.053 0.053 0.053 0.053 0.053 0.048 0.048 0.048 0.048 0.048 0.048 0.048 0.048 0.225 0.225 0.225 0.225 0.225 0.225 0.225 0.225 0.006 0.006 0.006 0.006 0.006 0.006 0.006 0.006 
0.001 0.001 0.001 0.001 0.001 0.001 0.001 0.001 0.017 0.017 0.017 0.017 0.017 0.017 0.017 0.017 0.041 0.041 0.041 0.041 0.041 0.041 0.041 0.041 0.014 0.014 0.014 0.014 0.014 0.014 0.014 0.014 0.011 0.011 0.011 0.011 0.011 0.011 0.011 0.011 0.011 0.011 0.011 0.011 0.156 0.156 0.156 0.156 0.016 0.016 0.016 0.016 0.007 0.007 0.007 0.007 0.003 0.003 0.003 0.003 0.003 0.003 0.003 0.003 0.000 0.000 0.000 0.000 0.001 0.001 0.001 0.001 0.004 0.004 0.004 0.004 0.007 0.007 0.007 0.007 0.011 0.011 0.009 0.009 0.009 0.009 0.027 0.027 0.270 0.270 1.710 1.981 1.868 0.837 0.686 0.723 1.000 1.890 2.717 2.250 0.702 0.702 0.532 0.532 1.089 1.089 3.633 3.633 3.503 3.503 0.009 0.009 0.009 0.009 0.003 0.003 0.003 0.003 0.007 0.007 0.007 0.007 0.000 0.000 0.000 0.000 0.002 0.002 0.002 0.002 0.023 0.023 0.023 0.023 0.040 0.040 0.040 0.040 0.046 0.046 0.046 0.046 0.015 0.015 0.015 0.015 2.759 2.759 2.759 2.759 0.003 0.003 0.003 0.003 0.003 0.003 0.003 0.003 0.053 0.053 0.053 0.053 0.053 0.053 0.053 0.053 0.048 0.048 0.048 0.048 0.048 0.048 0.048 0.048 0.225 0.225 0.225 0.225 0.225 0.225 0.225 0.225 0.006 0.006 0.006 0.006 0.006 0.006 0.006 0.006 
0.001 0.001 0.001 0.001 0.001 0.001 0.001 0.001 0.011 0.011 0.011 0.011 0.011 0.011 0.011 0.011 0.057 0.057 0.057 0.057 0.057 0.057 0.057 0.057 0.002 0.002 0.002 0.002 0.002 0.002 0.002 0.002 0.004 0.004 0.004 0.004 0.004 0.004 0.004 0.004 0.007 0.007 0.007 0.007 0.141 0.141 0.141 0.141 0.017 0.017 0.017 0.017 0.012 0.012 0.012 0.012 0.008 0.008 0.008 0.008 0.011 0.011 0.011 0.011 0.000 0.000 0.000 0.000 0.001 0.001 0.001 0.001 0.003 0.003 0.003 0.003 0.006 0.006 0.006 0.006 0.009 0.009 0.016 0.016 0.016 0.016 0.025 0.025 0.301 0.301 2.756 3.269 2.012 0.771 0.424 0.344 0.336 0.345 0.263 0.092 0.036 0.036 0.025 0.025 0.035 0.035 0.560 0.560 0.054 0.054 0.004 0.004 0.004 0.004 0.000 0.000 0.000 0.000 0.002 0.002 0.002 0.002 0.008 0.008 0.008 0.008 0.036 0.036 0.036 0.036 0.042 0.042 0.042 0.042 0.045 0.045 0.045 0.045 0.057 0.057 0.057 0.057 0.054 0.054 0.054 0.054 3.048 3.048 3.048 3.048 0.238 0.238 0.238 0.238 0.238 0.238 0.238 0.238 0.158 0.158 0.158 0.158 0.158 0.158 0.158 0.158 0.126 0.126 0.126 0.126 0.126 0.126 0.126 0.126 2.111 2.111 2.111 2.111 2.111 2.111 2.111 2.111 3.483 3.483 3.483 3.483 3.483 3.483 3.483 3.483 
0.001 0.001 0.001 0.001 0.001 0.001 0.001 0.001 0.011 0.011 0.011 0.011 0.011 0.011 0.011 0.011 0.057 0.057 0.057 0.057 0.057 0.057 0.057 0.057 0.002 0.002 0.002 0.002 0.002 0.002 0.002 0.002 0.004 0.004 0.004 0.004 0.004 0.004 0.004 0.004 0.007 0.007 0.007 0.007 0.141 0.141 0.141 0.141 0.017 0.017 0.017 0.017 0.012 0.012 0.012 0.012 0.008 0.008 0.008 0.008 0.011 0.011 0.011 0.011 0.000 0.000 0.000 0.000 0.001 0.001 0.001 0.001 0.003 0.003 0.003 0.003 0.006 0.006 0.006 0.006 0.009 0.009 0.016 0.016 0.016 0.016 0.025 0.025 0.301 0.301 2.756 3.269 2.012 0.771 0.424 0.344 0.336 0.345 0.263 0.092 0.036 0.036 0.025 0.025 0.035 0.035 0.560 0.560 0.054 0.054 0.004 0.004 0.004 0.004 0.000 0.000 0.000 0.000 0.002 0.002 0.002 0.002 0.008 0.008 0.008 0.008 0.036 0.036 0.036 0.036 0.042 0.042 0.042 0.042 0.045 0.045 0.045 0.045 0.057 0.057 0.057 0.057 0.054 0.054 0.054 0.054 3.048 3.048 3.048 3.048 0.238 0.238 0.238 0.238 0.238 0.238 0.238 0.238 0.158 0.158 0.158 0.158 0.158 0.158 0.158 0.158 0.126 0.126 0.126 0.126 0.126 0.126 0.126 0.126 2.111 2.111 2.111 2.111 2.111 2.111 2.111 2.111 3.483 3.483 3.483 3.483 3.483 3.483 3.483 3.483 
0.001 0.001 0.001 0.001 0.001 0.001 0.001 0.001 0.007 0.007 0.007 0.007 0.007 0.007 0.007 0.007 0.046 0.046 0.046 0.046 0.046 0.046 0.046 0.046 0.002 0.002 0.002 0.002 0.002 0.002 0.002 0.002 0.004 0.004 0.004 0.004 0.004 0.004 0.004 0.004 0.007 0.007 0.007 0.007 0.128 0.128 0.128 0.128 0.019 0.019 0.019 0.019 0.020 0.020 0.020 0.020 0.038 0.038 0.038 0.038 0.005 0.005 0.005 0.005 0.000 0.000 0.000 0.000 0.000 0.000 0.000 0.000 0.002 0.002 0.002 0.002 0.005 0.005 0.005 0.005 0.006 0.006 0.006 0.006 0.013 0.013 0.029 0.029 0.038 0.038 0.263 0.505 0.552 0.429 0.298 0.212 0.195 0.046 0.000 0.000 0.000 0.000 0.002 0.002 0.011 0.011 0.019 0.019 0.007 0.007 0.002 0.002 0.002 0.002 0.000 0.000 0.000 0.000 0.183 0.183 0.183 0.183 4.506 4.506 4.506 4.506 0.080 0.080 0.080 0.080 0.044 0.044 0.044 0.044 0.035 0.035 0.035 0.035 0.056 0.056 0.056 0.056 0.107 0.107 0.107 0.107 0.368 0.368 0.368 0.368 0.125 0.125 0.125 0.125 0.125 0.125 0.125 0.125 0.073 0.073 0.073 0.073 0.073 0.073 0.073 0.073 0.068 0.068 0.068 0.068 0.068 0.068 0.068 0.068 2.536 2.536 2.536 2.536 2.536 2.536 2.536 2.536 9.734 9.734 9.734 9.734 9.734 9.734 9.734 9.734 
0.001 0.001 0.001 0.001 0.001 0.001 0.001 0.001 0.007 0.007 0.007 0.007 0.007 0.007 0.007 0.007 0.046 0.046 0.046 0.046 0.046 0.046 0.046 0.046 0.002 0.002 0.002 0.002 0.002 0.002 0.002 0.002 0.004 0.004 0.004 0.004 0.004 0.004 0.004 0.004 0.007 0.007 0.007 0.007 0.128 0.128 0.128 0.128 0.019 0.019 0.019 0.019 0.020 0.020 0.020 0.020 0.038 0.038 0.038 0.038 0.005 0.005 0.005 0.005 0.000 0.000 0.000 0.000 0.000 0.000 0.000 0.000 0.002 0.002 0.002 0.002 0.005 0.005 0.005 0.005 0.006 0.006 0.006 0.006 0.013 0.013 0.029 0.029 0.038 0.038 0.263 0.505 0.552 0.429 0.298 0.212 0.195 0.046 0.000 0.000 0.000 0.000 0.002 0.002 0.011 0.011 0.019 0.019 0.007 0.007 0.002 0.002 0.002 0.002 0.000 0.000 0.000 0.000 0.183 0.183 0.183 0.183 4.506 4.506 4.506 4.506 0.080 0.080 0.080 0.080 0.044 0.044 0.044 0.044 0.035 0.035 0.035 0.035 0.056 0.056 0.056 0.056 0.107 0.107 0.107 0.107 0.368 0.368 0.368 0.368 0.125 0.125 0.125 0.125 0.125 0.125 0.125 0.125 0.073 0.073 0.073 0.073 0.073 0.073 0.073 0.073 0.068 0.068 0.068 0.068 0.068 0.068 0.068 0.068 2.536 2.536 2.536 2.536 2.536 2.536 2.536 2.536 9.734 9.734 9.734 9.734 9.734 9.734 9.734 9.734 
0.000 0.000 0.000 0.000 0.000 0.000 0.000 0.000 0.005 0.005 0.005 0.005 0.005 0.005 0.005 0.005 0.030 0.030 0.030 0.030 0.030 0.030 0.030 0.030 0.003 0.003 0.003 0.003 0.003 0.003 0.003 0.003 0.004 0.004 0.004 0.004 0.004 0.004 0.004 0.004 0.007 0.007 0.007 0.007 0.132 0.132 0.132 0.132 0.008 0.008 0.008 0.008 0.010 0.010 0.010 0.010 0.094 0.094 0.094 0.094 0.009 0.009 0.009 0.009 0.000 0.000 0.000 0.000 0.000 0.000 0.000 0.000 0.001 0.001 0.001 0.001 0.003 0.003 0.003 0.003 0.003 0.003 0.004 0.004 0.050 0.050 0.031 0.031 0.021 0.021 0.017 0.011 0.119 0.366 0.845 1.060 0.885 0.643 0.108 0.002 0.000 0.000 0.002 0.002 0.013 0.013 0.009 0.009 0.006 0.006 0.002 0.002 0.002 0.002 0.000 0.000 0.000 0.000 0.184 0.184 0.184 0.184 3.403 3.403 3.403 3.403 0.002 0.002 0.002 0.002 0.004 0.004 0.004 0.004 0.006 0.006 0.006 0.006 0.011 0.011 0.011 0.011 0.059 0.059 0.059 0.059 0.306 0.306 0.306 0.306 0.005 0.005 0.005 0.005 0.005 0.005 0.005 0.005 0.005 0.005 0.005 0.005 0.005 0.005 0.005 0.005 0.021 0.021 0.021 0.021 0.021 0.021 0.021 0.021 2.686 2.686 2.686 2.686 2.686 2.686 2.686 2.686 15.139 15.139 15.139 15.139 15.139 15.139 15.139 15.139 
0.000 0.000 0.000 0.000 0.000 0.000 0.000 0.000 0.005 0.005 0.005 0.005 0.005 0.005 0.005 0.005 0.030 0.030 0.030 0.030 0.030 0.030 0.030 0.030 0.003 0.003 0.003 0.003 0.003 0.003 0.003 0.003 0.004 0.004 0.004 0.004 0.004 0.004 0.004 0.004 0.007 0.007 0.007 0.007 0.132 0.132 0.132 0.132 0.008 0.008 0.008 0.008 0.010 0.010 0.010 0.010 0.094 0.094 0.094 0.094 0.009 0.009 0.009 0.009 0.000 0.000 0.000 0.000 0.000 0.000 0.000 0.000 0.001 0.001 0.001 0.001 0.003 0.003 0.003 0.003 0.003 0.003 0.004 0.004 0.050 0.050 0.031 0.031 0.021 0.021 0.017 0.011 0.119 0.366 0.845 1.060 0.885 0.643 0.108 0.002 0.000 0.000 0.002 0.002 0.013 0.013 0.009 0.009 0.006 0.006 0.002 0.002 0.002 0.002 0.000 0.000 0.000 0.000 0.184 0.184 0.184 0.184 3.403 3.403 3.403 3.403 0.002 0.002 0.002 0.002 0.004 0.004 0.004 0.004 0.006 0.006 0.006 0.006 0.011 0.011 0.011 0.011 0.059 0.059 0.059 0.059 0.306 0.306 0.306 0.306 0.005 0.005 0.005 0.005 0.005 0.005 0.005 0.005 0.005 0.005 0.005 0.005 0.005 0.005 0.005 0.005 0.021 0.021 0.021 0.021 0.021 0.021 0.021 0.021 2.686 2.686 2.686 2.686 2.686 2.686 2.686 2.686 15.139 15.139 15.139 15.139 15.139 15.139 15.139 15.139 
0.000 0.000 0.000 0.000 0.000 0.000 0.000 0.000 0.002 0.002 0.002 0.002 0.002 0.002 0.002 0.002 0.010 0.010 0.010 0.010 0.010 0.010 0.010 0.010 0.005 0.005 0.005 0.005 0.005 0.005 0.005 0.005 0.005 0.005 0.005 0.005 0.005 0.005 0.005 0.005 0.007 0.007 0.007 0.007 0.113 0.113 0.113 0.113 0.001 0.001 0.001 0.001 0.000 0.000 0.000 0.000 0.081 0.081 0.081 0.081 0.008 0.008 0.008 0.008 0.000 0.000 0.000 0.000 0.000 0.000 0.000 0.000 0.000 0.000 0.000 0.000 0.001 0.001 0.001 0.001 0.002 0.002 0.003 0.003 0.662 0.662 0.006 0.006 0.003 0.003 0.006 0.004 0.657 2.379 3.117 3.314 2.137 2.658 0.228 0.119 0.031 0.031 0.021 0.021 0.009 0.009 0.007 0.007 0.006 0.006 0.002 0.002 0.002 0.002 0.000 0.000 0.000 0.000 0.002 0.002 0.002 0.002 1.621 1.621 1.621 1.621 0.653 0.653 0.653 0.653 0.000 0.000 0.000 0.000 0.002 0.002 0.002 0.002 0.007 0.007 0.007 0.007 0.075 0.075 0.075 0.075 0.229 0.229 0.229 0.229 0.005 0.005 0.005 0.005 0.005 0.005 0.005 0.005 0.003 0.003 0.003 0.003 0.003 0.003 0.003 0.003 0.007 0.007 0.007 0.007 0.007 0.007 0.007 0.007 3.996 3.996 3.996 3.996 3.996 3.996 3.996 3.996 17.912 17.912 17.912 17.912 17.912 17.912 17.912 17.912 
0.000 0.000 0.000 0.000 0.000 0.000 0.000 0.000 0.002 0.002 0.002 0.002 0.002 0.002 0.002 0.002 0.007 0.007 0.007 0.007 0.007 0.007 0.007 0.007 0.005 0.005 0.005 0.005 0.005 0.005 0.005 0.005 0.005 0.005 0.005 0.005 0.005 0.005 0.005 0.005 0.009 0.009 0.009 0.009 0.097 0.097 0.097 0.097 0.000 0.000 0.000 0.000 0.000 0.000 0.000 0.000 0.075 0.075 0.075 0.075 0.007 0.007 0.007 0.007 0.000 0.000 0.000 0.000 0.000 0.000 0.000 0.000 0.000 0.000 0.000 0.000 0.000 0.000 0.000 0.000 0.000 0.000 0.016 0.016 0.058 0.058 0.000 0.000 0.003 0.003 0.028 0.047 2.328 7.091 6.999 6.956 3.214 0.142 0.083 0.010 0.016 0.016 0.009 0.009 0.007 0.007 0.007 0.007 0.004 0.004 0.003 0.003 0.003 0.003 0.000 0.000 0.000 0.000 0.002 0.002 0.002 0.002 1.755 1.755 1.755 1.755 0.002 0.002 0.002 0.002 0.000 0.000 0.000 0.000 0.002 0.002 0.002 0.002 0.007 0.007 0.007 0.007 0.111 0.111 0.111 0.111 0.208 0.208 0.208 0.208 0.000 0.000 0.000 0.000 0.000 0.000 0.000 0.000 0.002 0.002 0.002 0.002 0.002 0.002 0.002 0.002 0.004 0.004 0.004 0.004 0.004 0.004 0.004 0.004 5.533 5.533 5.533 5.533 5.533 5.533 5.533 5.533 19.389 19.389 19.389 19.389 19.389 19.389 19.389 19.389 
0.000 0.000 0.000 0.000 0.000 0.000 0.000 0.000 0.001 0.001 0.001 0.001 0.001 0.001 0.001 0.001 0.006 0.006 0.006 0.006 0.006 0.006 0.006 0.006 0.005 0.005 0.005 0.005 0.005 0.005 0.005 0.005 0.004 0.004 0.004 0.004 0.004 0.004 0.004 0.004 0.009 0.009 0.009 0.009 0.093 0.093 0.093 0.093 0.000 0.000 0.000 0.000 0.000 0.000 0.000 0.000 0.072 0.072 0.072 0.072 0.009 0.009 0.009 0.009 0.002 0.002 0.002 0.002 0.000 0.000 0.000 0.000 0.000 0.000 0.000 0.000 0.000 0.000 0.000 0.000 0.000 0.000 0.005 0.005 0.016 0.016 0.004 0.004 0.032 0.032 0.086 0.534 3.914 8.829 7.978 7.734 8.438 8.698 2.042 0.000 0.010 0.010 0.004 0.004 0.005 0.005 0.005 0.005 0.000 0.000 0.006 0.006 0.006 0.006 0.028 0.028 0.028 0.028 0.000 0.000 0.000 0.000 1.108 1.108 1.108 1.108 0.000 0.000 0.000 0.000 0.000 0.000 0.000 0.000 0.002 0.002 0.002 0.002 0.006 0.006 0.006 0.006 0.122 0.122 0.122 0.122 0.197 0.197 0.197 0.197 0.000 0.000 0.000 0.000 0.000 0.000 0.000 0.000 0.001 0.001 0.001 0.001 0.001 0.001 0.001 0.001 0.005 0.005 0.005 0.005 0.005 0.005 0.005 0.005 7.495 7.495 7.495 7.495 7.495 7.495 7.495 7.495 20.779 20.779 20.779 20.779 20.779 20.779 20.779 20.779 
0.000 0.000 0.000 0.000 0.000 0.000 0.000 0.000 0.001 0.001 0.001 0.001 0.001 0.001 0.001 0.001 0.005 0.005 0.005 0.005 0.005 0.005 0.005 0.005 0.005 0.005 0.005 0.005 0.005 0.005 0.005 0.005 0.004 0.004 0.004 0.004 0.004 0.004 0.004 0.004 0.018 0.018 0.018 0.018 0.092 0.092 0.092 0.092 0.000 0.000 0.000 0.000 0.000 0.000 0.000 0.000 0.095 0.095 0.095 0.095 0.013 0.013 0.013 0.013 0.004 0.004 0.004 0.004 0.003 0.003 0.003 0.003 0.000 0.000 0.000 0.000 0.000 0.000 0.000 0.000 0.000 0.000 0.003 0.003 0.009 0.009 0.015 0.015 0.021 0.021 0.045 0.074 0.348 1.168 3.569 6.323 7.735 6.433 5.030 3.985 0.131 0.131 0.004 0.004 0.004 0.004 0.004 0.004 0.000 0.000 0.012 0.012 0.012 0.012 1.147 1.147 1.147 1.147 0.056 0.056 0.056 0.056 0.549 0.549 0.549 0.549 0.002 0.002 0.002 0.002 0.000 0.000 0.000 0.000 0.002 0.002 0.002 0.002 0.005 0.005 0.005 0.005 0.144 0.144 0.144 0.144 0.178 0.178 0.178 0.178 0.000 0.000 0.000 0.000 0.000 0.000 0.000 0.000 0.001 0.001 0.001 0.001 0.001 0.001 0.001 0.001 0.006 0.006 0.006 0.006 0.006 0.006 0.006 0.006 8.677 8.677 8.677 8.677 8.677 8.677 8.677 8.677 21.610 21.610 21.610 21.610 21.610 21.610 21.610 21.610 
0.000 0.000 0.000 0.000 0.000 0.000 0.000 0.000 0.001 0.001 0.001 0.001 0.001 0.001 0.001 0.001 0.004 0.004 0.004 0.004 0.004 0.004 0.004 0.004 0.005 0.005 0.005 0.005 0.005 0.005 0.005 0.005 0.003 0.003 0.003 0.003 0.003 0.003 0.003 0.003 0.033 0.033 0.033 0.033 0.082 0.082 0.082 0.082 0.000 0.000 0.000 0.000 0.000 0.000 0.000 0.000 0.163 0.163 0.163 0.163 0.052 0.052 0.052 0.052 0.017 0.017 0.017 0.017 0.007 0.007 0.007 0.007 0.000 0.000 0.000 0.000 0.000 0.000 0.000 0.000 0.000 0.000 0.004 0.004 0.005 0.005 0.014 0.014 0.017 0.017 0.046 0.035 0.047 0.196 1.901 3.631 4.217 3.229 2.429 1.972 0.017 0.017 0.005 0.005 0.004 0.004 0.003 0.003 0.000 0.000 0.171 0.171 0.171 0.171 0.638 0.638 0.638 0.638 0.000 0.000 0.000 0.000 0.030 0.030 0.030 0.030 0.000 0.000 0.000 0.000 0.001 0.001 0.001 0.001 0.003 0.003 0.003 0.003 0.005 0.005 0.005 0.005 0.126 0.126 0.126 0.126 0.190 0.190 0.190 0.190 0.000 0.000 0.000 0.000 0.000 0.000 0.000 0.000 0.001 0.001 0.001 0.001 0.001 0.001 0.001 0.001 0.005 0.005 0.005 0.005 0.005 0.005 0.005 0.005 8.753 8.753 8.753 8.753 8.753 8.753 8.753 8.753 21.188 21.188 21.188 21.188 21.188 21.188 21.188 21.188 
0.000 0.000 0.000 0.000 0.000 0.000 0.000 0.000 0.001 0.001 0.001 0.001 0.001 0.001 0.001 0.001 0.004 0.004 0.004 0.004 0.004 0.004 0.004 0.004 0.005 0.005 0.005 0.005 0.005 0.005 0.005 0.005 0.004 0.004 0.004 0.004 0.004 0.004 0.004 0.004 0.019 0.019 0.019 0.019 0.061 0.061 0.061 0.061 0.000 0.000 0.000 0.000 0.000 0.000 0.000 0.000 0.016 0.016 0.016 0.016 0.027 0.027 0.027 0.027 0.057 0.057 0.057 0.057 0.008 0.008 0.008 0.008 0.000 0.000 0.000 0.000 0.000 0.000 0.000 0.000 0.000 0.000 0.011 0.011 0.076 0.076 0.023 0.023 0.024 0.024 0.015 0.051 0.040 0.027 0.119 0.713 1.472 1.875 1.614 1.293 0.038 0.038 0.003 0.003 0.006 0.006 0.008 0.008 0.002 0.002 0.079 0.079 0.079 0.079 0.041 0.041 0.041 0.041 0.000 0.000 0.000 0.000 0.012 0.012 0.012 0.012 0.001 0.001 0.001 0.001 0.000 0.000 0.000 0.000 0.002 0.002 0.002 0.002 0.004 0.004 0.004 0.004 0.035 0.035 0.035 0.035 0.268 0.268 0.268 0.268 0.000 0.000 0.000 0.000 0.000 0.000 0.000 0.000 0.000 0.000 0.000 0.000 0.000 0.000 0.000 0.000 0.004 0.004 0.004 0.004 0.004 0.004 0.004 0.004 6.334 6.334 6.334 6.334 6.334 6.334 6.334 6.334 18.532 18.532 18.532 18.532 18.532 18.532 18.532 18.532 
0.000 0.000 0.000 0.000 0.000 0.000 0.000 0.000 0.001 0.001 0.001 0.001 0.001 0.001 0.001 0.001 0.004 0.004 0.004 0.004 0.004 0.004 0.004 0.004 0.005 0.005 0.005 0.005 0.005 0.005 0.005 0.005 0.004 0.004 0.004 0.004 0.004 0.004 0.004 0.004 0.014 0.014 0.014 0.014 0.041 0.041 0.041 0.041 0.000 0.000 0.000 0.000 0.000 0.000 0.000 0.000 0.006 0.006 0.006 0.006 0.011 0.011 0.011 0.011 0.073 0.073 0.073 0.073 0.007 0.007 0.007 0.007 0.000 0.000 0.000 0.000 0.000 0.000 0.000 0.000 0.000 0.000 0.029 0.029 0.047 0.047 0.024 0.024 0.015 0.015 0.012 0.013 0.022 0.022 0.032 0.051 0.166 1.529 1.835 1.015 0.100 0.100 0.009 0.009 0.014 0.014 0.004 0.004 0.004 0.004 0.041 0.041 0.041 0.041 0.009 0.009 0.009 0.009 0.005 0.005 0.005 0.005 0.005 0.005 0.005 0.005 0.001 0.001 0.001 0.001 0.000 0.000 0.000 0.000 0.002 0.002 0.002 0.002 0.004 0.004 0.004 0.004 0.014 0.014 0.014 0.014 0.300 0.300 0.300 0.300 0.000 0.000 0.000 0.000 0.000 0.000 0.000 0.000 0.000 0.000 0.000 0.000 0.000 0.000 0.000 0.000 0.004 0.004 0.004 0.004 0.004 0.004 0.004 0.004 3.547 3.547 3.547 3.547 3.547 3.547 3.547 3.547 14.515 14.515 14.515 14.515 14.515 14.515 14.515 14.515 
0.000 0.000 0.000 0.000 0.000 0.000 0.000 0.000 0.001 0.001 0.001 0.001 0.001 0.001 0.001 0.001 0.003 0.003 0.003 0.003 0.003 0.003 0.003 0.003 0.005 0.005 0.005 0.005 0.005 0.005 0.005 0.005 0.004 0.004 0.004 0.004 0.004 0.004 0.004 0.004 0.017 0.017 0.017 0.017 0.046 0.046 0.046 0.046 0.000 0.000 0.000 0.000 0.000 0.000 0.000 0.000 0.005 0.005 0.005 0.005 0.005 0.005 0.005 0.005 0.085 0.085 0.085 0.085 0.007 0.007 0.007 0.007 0.000 0.000 0.000 0.000 0.000 0.000 0.000 0.000 0.081 0.081 0.086 0.086 0.042 0.042 0.015 0.015 0.012 0.012 0.009 0.008 0.016 0.025 0.036 0.040 0.045 0.236 0.480 0.450 0.287 0.287 0.042 0.042 0.014 0.014 0.010 0.010 0.014 0.014 0.017 0.017 0.017 0.017 0.007 0.007 0.007 0.007 0.004 0.004 0.004 0.004 0.005 0.005 0.005 0.005 0.001 0.001 0.001 0.001 0.000 0.000 0.000 0.000 0.003 0.003 0.003 0.003 0.004 0.004 0.004 0.004 0.012 0.012 0.012 0.012 0.381 0.381 0.381 0.381 0.000 0.000 0.000 0.000 0.000 0.000 0.000 0.000 0.000 0.000 0.000 0.000 0.000 0.000 0.000 0.000 0.003 0.003 0.003 0.003 0.003 0.003 0.003 0.003 0.832 0.832 0.832 0.832 0.832 0.832 0.832 0.832 9.690 9.690 9.690 9.690 9.690 9.690 9.690 9.690 
0.000 0.000 0.000 0.000 0.000 0.000 0.000 0.000 0.001 0.001 0.001 0.001 0.001 0.001 0.001 0.001 0.003 0.003 0.003 0.003 0.003 0.003 0.003 0.003 0.005 0.005 0.005 0.005 0.005 0.005 0.005 0.005 0.004 0.004 0.004 0.004 0.004 0.004 0.004 0.004 0.150 0.150 0.150 0.150 0.511 0.511 0.511 0.511 0.000 0.000 0.000 0.000 0.000 0.000 0.000 0.000 0.005 0.005 0.005 0.005 0.005 0.005 0.005 0.005 0.102 0.102 0.102 0.102 0.009 0.009 0.009 0.009 0.000 0.000 0.000 0.000 0.000 0.000 0.000 0.000 0.094 0.094 0.118 0.118 0.000 0.000 0.002 0.002 0.006 0.006 0.003 0.007 0.020 0.035 0.041 0.047 0.048 0.046 0.056 0.206 0.553 0.553 0.033 0.033 0.013 0.013 0.013 0.013 0.016 0.016 0.011 0.011 0.011 0.011 0.006 0.006 0.006 0.006 0.004 0.004 0.004 0.004 0.006 0.006 0.006 0.006 0.000 0.000 0.000 0.000 0.000 0.000 0.000 0.000 0.002 0.002 0.002 0.002 0.004 0.004 0.004 0.004 0.011 0.011 0.011 0.011 0.404 0.404 0.404 0.404 0.001 0.001 0.001 0.001 0.001 0.001 0.001 0.001 0.000 0.000 0.000 0.000 0.000 0.000 0.000 0.000 0.003 0.003 0.003 0.003 0.003 0.003 0.003 0.003 0.013 0.013 0.013 0.013 0.013 0.013 0.013 0.013 4.546 4.546 4.546 4.546 4.546 4.546 4.546 4.546 
0.000 0.000 0.000 0.000 0.000 0.000 0.000 0.000 0.001 0.001 0.001 0.001 0.001 0.001 0.001 0.001 0.004 0.004 0.004 0.004 0.004 0.004 0.004 0.004 0.006 0.006 0.006 0.006 0.006 0.006 0.006 0.006 0.005 0.005 0.005 0.005 0.005 0.005 0.005 0.005 1.659 1.659 1.659 1.659 2.277 2.277 2.277 2.277 0.000 0.000 0.000 0.000 0.000 0.000 0.000 0.000 0.007 0.007 0.007 0.007 0.004 0.004 0.004 0.004 0.170 0.170 0.170 0.170 0.060 0.060 0.060 0.060 0.000 0.000 0.000 0.000 0.000 0.000 0.000 0.000 0.182 0.182 0.071 0.071 0.024 0.024 0.017 0.017 0.013 0.013 0.001 0.015 0.032 0.043 0.048 0.053 0.042 0.033 0.030 0.088 0.378 0.378 0.034 0.034 0.020 0.020 0.013 0.013 0.015 0.015 0.009 0.009 0.009 0.009 0.007 0.007 0.007 0.007 0.004 0.004 0.004 0.004 0.009 0.009 0.009 0.009 0.000 0.000 0.000 0.000 0.001 0.001 0.001 0.001 0.002 0.002 0.002 0.002 0.005 0.005 0.005 0.005 0.010 0.010 0.010 0.010 0.366 0.366 0.366 0.366 0.004 0.004 0.004 0.004 0.004 0.004 0.004 0.004 0.000 0.000 0.000 0.000 0.000 0.000 0.000 0.000 0.003 0.003 0.003 0.003 0.003 0.003 0.003 0.003 0.031 0.031 0.031 0.031 0.031 0.031 0.031 0.031 0.829 0.829 0.829 0.829 0.829 0.829 0.829 0.829 
0.001 0.001 0.001 0.001 0.001 0.001 0.001 0.001 0.004 0.004 0.004 0.004 0.004 0.004 0.004 0.004 0.008 0.008 0.008 0.008 0.008 0.008 0.008 0.008 0.009 0.009 0.009 0.009 0.009 0.009 0.009 0.009 0.009 0.009 0.009 0.009 0.009 0.009 0.009 0.009 5.541 5.541 5.541 5.541 8.106 8.106 8.106 8.106 0.002 0.002 0.002 0.002 0.001 0.001 0.001 0.001 0.006 0.006 0.006 0.006 0.007 0.007 0.007 0.007 0.164 0.164 0.164 0.164 0.353 0.353 0.353 0.353 0.001 0.001 0.001 0.001 0.014 0.014 0.014 0.014 0.209 0.209 0.074 0.074 0.038 0.038 0.029 0.029 0.022 0.022 0.014 0.026 0.044 0.052 0.052 0.046 0.037 0.037 0.036 0.107 0.112 0.112 0.050 0.050 0.031 0.031 0.018 0.018 0.019 0.019 0.009 0.009 0.009 0.009 0.004 0.004 0.004 0.004 0.005 0.005 0.005 0.005 0.021 0.021 0.021 0.021 0.002 0.002 0.002 0.002 0.002 0.002 0.002 0.002 0.004 0.004 0.004 0.004 0.005 0.005 0.005 0.005 0.013 0.013 0.013 0.013 0.407 0.407 0.407 0.407 0.007 0.007 0.007 0.007 0.007 0.007 0.007 0.007 0.001 0.001 0.001 0.001 0.001 0.001 0.001 0.001 0.005 0.005 0.005 0.005 0.005 0.005 0.005 0.005 0.092 0.092 0.092 0.092 0.092 0.092 0.092 0.092 0.224 0.224 0.224 0.224 0.224 0.224 0.224 0.224 
0.001 0.001 0.001 0.001 0.001 0.001 0.001 0.001 0.004 0.004 0.004 0.004 0.004 0.004 0.004 0.004 0.008 0.008 0.008 0.008 0.008 0.008 0.008 0.008 0.009 0.009 0.009 0.009 0.009 0.009 0.009 0.009 0.009 0.009 0.009 0.009 0.009 0.009 0.009 0.009 5.541 5.541 5.541 5.541 8.106 8.106 8.106 8.106 0.002 0.002 0.002 0.002 0.001 0.001 0.001 0.001 0.006 0.006 0.006 0.006 0.007 0.007 0.007 0.007 0.164 0.164 0.164 0.164 0.353 0.353 0.353 0.353 0.001 0.001 0.001 0.001 0.014 0.014 0.014 0.014 0.209 0.209 0.074 0.074 0.038 0.038 0.029 0.029 0.022 0.022 0.014 0.026 0.044 0.052 0.052 0.046 0.037 0.037 0.036 0.107 0.112 0.112 0.050 0.050 0.031 0.031 0.018 0.018 0.019 0.019 0.009 0.009 0.009 0.009 0.004 0.004 0.004 0.004 0.005 0.005 0.005 0.005 0.021 0.021 0.021 0.021 0.002 0.002 0.002 0.002 0.002 0.002 0.002 0.002 0.004 0.004 0.004 0.004 0.005 0.005 0.005 0.005 0.013 0.013 0.013 0.013 0.407 0.407 0.407 0.407 0.007 0.007 0.007 0.007 0.007 0.007 0.007 0.007 0.001 0.001 0.001 0.001 0.001 0.001 0.001 0.001 0.005 0.005 0.005 0.005 0.005 0.005 0.005 0.005 0.092 0.092 0.092 0.092 0.092 0.092 0.092 0.092 0.224 0.224 0.224 0.224 0.224 0.224 0.224 0.224 
0.001 0.001 0.001 0.001 0.001 0.001 0.001 0.001 0.005 0.005 0.005 0.005 0.005 0.005 0.005 0.005 0.011 0.011 0.011 0.011 0.011 0.011 0.011 0.011 0.011 0.011 0.011 0.011 0.011 0.011 0.011 0.011 0.011 0.011 0.011 0.011 0.011 0.011 0.011 0.011 14.673 14.673 14.673 14.673 17.466 17.466 17.466 17.466 1.930 1.930 1.930 1.930 0.002 0.002 0.002 0.002 0.011 0.011 0.011 0.011 0.018 0.018 0.018 0.018 0.196 0.196 0.196 0.196 2.168 2.168 2.168 2.168 0.275 0.275 0.275 0.275 0.131 0.131 0.131 0.131 0.142 0.142 0.150 0.150 0.143 0.143 0.111 0.111 0.105 0.105 0.070 0.063 0.069 0.066 0.052 0.039 0.035 0.061 0.061 0.131 0.067 0.067 0.063 0.063 0.041 0.041 0.020 0.020 0.025 0.025 0.005 0.005 0.005 0.005 0.000 0.000 0.000 0.000 0.005 0.005 0.005 0.005 0.041 0.041 0.041 0.041 0.005 0.005 0.005 0.005 0.003 0.003 0.003 0.003 0.002 0.002 0.002 0.002 0.004 0.004 0.004 0.004 0.014 0.014 0.014 0.014 0.466 0.466 0.466 0.466 0.007 0.007 0.007 0.007 0.007 0.007 0.007 0.007 0.001 0.001 0.001 0.001 0.001 0.001 0.001 0.001 0.004 0.004 0.004 0.004 0.004 0.004 0.004 0.004 0.168 0.168 0.168 0.168 0.168 0.168 0.168 0.168 0.155 0.155 0.155 0.155 0.155 0.155 0.155 0.155 
0.001 0.001 0.001 0.001 0.001 0.001 0.001 0.001 0.005 0.005 0.005 0.005 0.005 0.005 0.005 0.005 0.011 0.011 0.011 0.011 0.011 0.011 0.011 0.011 0.011 0.011 0.011 0.011 0.011 0.011 0.011 0.011 0.011 0.011 0.011 0.011 0.011 0.011 0.011 0.011 14.673 14.673 14.673 14.673 17.466 17.466 17.466 17.466 1.930 1.930 1.930 1.930 0.002 0.002 0.002 0.002 0.011 0.011 0.011 0.011 0.018 0.018 0.018 0.018 0.196 0.196 0.196 0.196 2.168 2.168 2.168 2.168 0.275 0.275 0.275 0.275 0.131 0.131 0.131 0.131 0.142 0.142 0.150 0.150 0.143 0.143 0.111 0.111 0.105 0.105 0.070 0.063 0.069 0.066 0.052 0.039 0.035 0.061 0.061 0.131 0.067 0.067 0.063 0.063 0.041 0.041 0.020 0.020 0.025 0.025 0.005 0.005 0.005 0.005 0.000 0.000 0.000 0.000 0.005 0.005 0.005 0.005 0.041 0.041 0.041 0.041 0.005 0.005 0.005 0.005 0.003 0.003 0.003 0.003 0.002 0.002 0.002 0.002 0.004 0.004 0.004 0.004 0.014 0.014 0.014 0.014 0.466 0.466 0.466 0.466 0.007 0.007 0.007 0.007 0.007 0.007 0.007 0.007 0.001 0.001 0.001 0.001 0.001 0.001 0.001 0.001 0.004 0.004 0.004 0.004 0.004 0.004 0.004 0.004 0.168 0.168 0.168 0.168 0.168 0.168 0.168 0.168 0.155 0.155 0.155 0.155 0.155 0.155 0.155 0.155 
0.001 0.001 0.001 0.001 0.001 0.001 0.001 0.001 0.004 0.004 0.004 0.004 0.004 0.004 0.004 0.004 0.011 0.011 0.011 0.011 0.011 0.011 0.011 0.011 0.009 0.009 0.009 0.009 0.009 0.009 0.009 0.009 0.010 0.010 0.010 0.010 0.010 0.010 0.010 0.010 18.208 18.208 18.208 18.208 19.596 19.596 19.596 19.596 2.985 2.985 2.985 2.985 0.105 0.105 0.105 0.105 0.077 0.077 0.077 0.077 0.049 0.049 0.049 0.049 0.186 0.186 0.186 0.186 0.260 0.260 0.260 0.260 0.020 0.020 0.020 0.020 0.017 0.017 0.017 0.017 0.011 0.011 0.010 0.010 0.021 0.021 0.130 0.130 0.278 0.278 0.109 0.092 0.113 0.077 0.047 0.043 0.027 0.073 0.022 0.039 0.075 0.075 0.055 0.055 0.047 0.047 0.030 0.030 0.019 0.019 0.004 0.004 0.004 0.004 0.000 0.000 0.000 0.000 0.005 0.005 0.005 0.005 0.018 0.018 0.018 0.018 0.018 0.018 0.018 0.018 0.011 0.011 0.011 0.011 0.004 0.004 0.004 0.004 0.004 0.004 0.004 0.004 0.021 0.021 0.021 0.021 0.177 0.177 0.177 0.177 0.007 0.007 0.007 0.007 0.007 0.007 0.007 0.007 0.001 0.001 0.001 0.001 0.001 0.001 0.001 0.001 0.004 0.004 0.004 0.004 0.004 0.004 0.004 0.004 0.250 0.250 0.250 0.250 0.250 0.250 0.250 0.250 0.052 0.052 0.052 0.052 0.052 0.052 0.052 0.052 
0.001 0.001 0.001 0.001 0.001 0.001 0.001 0.001 0.004 0.004 0.004 0.004 0.004 0.004 0.004 0.004 0.011 0.011 0.011 0.011 0.011 0.011 0.011 0.011 0.009 0.009 0.009 0.009 0.009 0.009 0.009 0.009 0.010 0.010 0.010 0.010 0.010 0.010 0.010 0.010 18.208 18.208 18.208 18.208 19.596 19.596 19.596 19.596 2.985 2.985 2.985 2.985 0.105 0.105 0.105 0.105 0.077 0.077 0.077 0.077 0.049 0.049 0.049 0.049 0.186 0.186 0.186 0.186 0.260 0.260 0.260 0.260 0.020 0.020 0.020 0.020 0.017 0.017 0.017 0.017 0.011 0.011 0.010 0.010 0.021 0.021 0.130 0.130 0.278 0.278 0.109 0.092 0.113 0.077 0.047 0.043 0.027 0.073 0.022 0.039 0.075 0.075 0.055 0.055 0.047 0.047 0.030 0.030 0.019 0.019 0.004 0.004 0.004 0.004 0.000 0.000 0.000 0.000 0.005 0.005 0.005 0.005 0.018 0.018 0.018 0.018 0.018 0.018 0.018 0.018 0.011 0.011 0.011 0.011 0.004 0.004 0.004 0.004 0.004 0.004 0.004 0.004 0.021 0.021 0.021 0.021 0.177 0.177 0.177 0.177 0.007 0.007 0.007 0.007 0.007 0.007 0.007 0.007 0.001 0.001 0.001 0.001 0.001 0.001 0.001 0.001 0.004 0.004 0.004 0.004 0.004 0.004 0.004 0.004 0.250 0.250 0.250 0.250 0.250 0.250 0.250 0.250 0.052 0.052 0.052 0.052 0.052 0.052 0.052 0.052 
0.002 0.002 0.002 0.002 0.002 0.002 0.002 0.002 0.005 0.005 0.005 0.005 0.005 0.005 0.005 0.005 0.012 0.012 0.012 0.012 0.012 0.012 0.012 0.012 0.011 0.011 0.011 0.011 0.011 0.011 0.011 0.011 0.011 0.011 0.011 0.011 0.011 0.011 0.011 0.011 8.032 8.032 8.032 8.032 5.399 5.399 5.399 5.399 0.002 0.002 0.002 0.002 0.008 0.008 0.008 0.008 0.062 0.062 0.062 0.062 0.098 0.098 0.098 0.098 0.176 0.176 0.176 0.176 0.011 0.011 0.011 0.011 0.004 0.004 0.004 0.004 0.011 0.011 0.011 0.011 0.021 0.021 0.012 0.012 0.009 0.009 0.011 0.011 0.019 0.019 0.062 0.114 0.170 0.007 0.009 0.013 0.002 0.010 0.012 0.039 0.067 0.067 0.081 0.081 0.057 0.057 0.033 0.033 0.012 0.012 0.004 0.004 0.004 0.004 0.000 0.000 0.000 0.000 0.004 0.004 0.004 0.004 0.009 0.009 0.009 0.009 0.015 0.015 0.015 0.015 0.019 0.019 0.019 0.019 0.009 0.009 0.009 0.009 0.009 0.009 0.009 0.009 0.038 0.038 0.038 0.038 0.088 0.088 0.088 0.088 0.012 0.012 0.012 0.012 0.012 0.012 0.012 0.012 0.000 0.000 0.000 0.000 0.000 0.000 0.000 0.000 0.005 0.005 0.005 0.005 0.005 0.005 0.005 0.005 0.269 0.269 0.269 0.269 0.269 0.269 0.269 0.269 0.032 0.032 0.032 0.032 0.032 0.032 0.032 0.032 
0.002 0.002 0.002 0.002 0.002 0.002 0.002 0.002 0.005 0.005 0.005 0.005 0.005 0.005 0.005 0.005 0.012 0.012 0.012 0.012 0.012 0.012 0.012 0.012 0.011 0.011 0.011 0.011 0.011 0.011 0.011 0.011 0.011 0.011 0.011 0.011 0.011 0.011 0.011 0.011 8.032 8.032 8.032 8.032 5.399 5.399 5.399 5.399 0.002 0.002 0.002 0.002 0.008 0.008 0.008 0.008 0.062 0.062 0.062 0.062 0.098 0.098 0.098 0.098 0.176 0.176 0.176 0.176 0.011 0.011 0.011 0.011 0.004 0.004 0.004 0.004 0.011 0.011 0.011 0.011 0.021 0.021 0.012 0.012 0.009 0.009 0.011 0.011 0.019 0.019 0.062 0.114 0.170 0.007 0.009 0.013 0.002 0.010 0.012 0.039 0.067 0.067 0.081 0.081 0.057 0.057 0.033 0.033 0.012 0.012 0.004 0.004 0.004 0.004 0.000 0.000 0.000 0.000 0.004 0.004 0.004 0.004 0.009 0.009 0.009 0.009 0.015 0.015 0.015 0.015 0.019 0.019 0.019 0.019 0.009 0.009 0.009 0.009 0.009 0.009 0.009 0.009 0.038 0.038 0.038 0.038 0.088 0.088 0.088 0.088 0.012 0.012 0.012 0.012 0.012 0.012 0.012 0.012 0.000 0.000 0.000 0.000 0.000 0.000 0.000 0.000 0.005 0.005 0.005 0.005 0.005 0.005 0.005 0.005 0.269 0.269 0.269 0.269 0.269 0.269 0.269 0.269 0.032 0.032 0.032 0.032 0.032 0.032 0.032 0.032 
0.010 0.010 0.010 0.010 0.010 0.010 0.010 0.010 0.007 0.007 0.007 0.007 0.007 0.007 0.007 0.007 0.012 0.012 0.012 0.012 0.012 0.012 0.012 0.012 0.011 0.011 0.011 0.011 0.011 0.011 0.011 0.011 0.011 0.011 0.011 0.011 0.011 0.011 0.011 0.011 0.234 0.234 0.234 0.234 0.008 0.008 0.008 0.008 0.001 0.001 0.001 0.001 0.007 0.007 0.007 0.007 0.088 0.088 0.088 0.088 0.160 0.160 0.160 0.160 0.097 0.097 0.097 0.097 0.002 0.002 0.002 0.002 0.005 0.005 0.005 0.005 0.011 0.011 0.011 0.011 0.026 0.026 0.008 0.008 0.012 0.012 0.012 0.012 0.009 0.009 0.005 0.007 0.004 0.009 0.006 0.009 0.005 0.011 0.009 0.037 0.080 0.080 0.081 0.081 0.056 0.056 0.037 0.037 0.013 0.013 0.005 0.005 0.005 0.005 0.000 0.000 0.000 0.000 0.004 0.004 0.004 0.004 0.009 0.009 0.009 0.009 0.013 0.013 0.013 0.013 0.039 0.039 0.039 0.039 0.038 0.038 0.038 0.038 0.074 0.074 0.074 0.074 0.063 0.063 0.063 0.063 0.052 0.052 0.052 0.052 0.021 0.021 0.021 0.021 0.021 0.021 0.021 0.021 0.000 0.000 0.000 0.000 0.000 0.000 0.000 0.000 0.006 0.006 0.006 0.006 0.006 0.006 0.006 0.006 0.284 0.284 0.284 0.284 0.284 0.284 0.284 0.284 0.035 0.035 0.035 0.035 0.035 0.035 0.035 0.035 
0.010 0.010 0.010 0.010 0.010 0.010 0.010 0.010 0.007 0.007 0.007 0.007 0.007 0.007 0.007 0.007 0.012 0.012 0.012 0.012 0.012 0.012 0.012 0.012 0.011 0.011 0.011 0.011 0.011 0.011 0.011 0.011 0.011 0.011 0.011 0.011 0.011 0.011 0.011 0.011 0.234 0.234 0.234 0.234 0.008 0.008 0.008 0.008 0.001 0.001 0.001 0.001 0.007 0.007 0.007 0.007 0.088 0.088 0.088 0.088 0.160 0.160 0.160 0.160 0.097 0.097 0.097 0.097 0.002 0.002 0.002 0.002 0.005 0.005 0.005 0.005 0.011 0.011 0.011 0.011 0.026 0.026 0.008 0.008 0.012 0.012 0.012 0.012 0.009 0.009 0.005 0.007 0.004 0.009 0.006 0.009 0.005 0.011 0.009 0.037 0.080 0.080 0.081 0.081 0.056 0.056 0.037 0.037 0.013 0.013 0.005 0.005 0.005 0.005 0.000 0.000 0.000 0.000 0.004 0.004 0.004 0.004 0.009 0.009 0.009 0.009 0.013 0.013 0.013 0.013 0.039 0.039 0.039 0.039 0.038 0.038 0.038 0.038 0.074 0.074 0.074 0.074 0.063 0.063 0.063 0.063 0.052 0.052 0.052 0.052 0.021 0.021 0.021 0.021 0.021 0.021 0.021 0.021 0.000 0.000 0.000 0.000 0.000 0.000 0.000 0.000 0.006 0.006 0.006 0.006 0.006 0.006 0.006 0.006 0.284 0.284 0.284 0.284 0.284 0.284 0.284 0.284 0.035 0.035 0.035 0.035 0.035 0.035 0.035 0.035 
0.256 0.256 0.256 0.256 0.256 0.256 0.256 0.256 0.004 0.004 0.004 0.004 0.004 0.004 0.004 0.004 0.006 0.006 0.006 0.006 0.006 0.006 0.006 0.006 0.014 0.014 0.014 0.014 0.014 0.014 0.014 0.014 0.022 0.022 0.022 0.022 0.022 0.022 0.022 0.022 0.099 0.099 0.099 0.099 0.009 0.009 0.009 0.009 0.002 0.002 0.002 0.002 0.010 0.010 0.010 0.010 0.044 0.044 0.044 0.044 0.192 0.192 0.192 0.192 0.015 0.015 0.015 0.015 0.002 0.002 0.002 0.002 0.005 0.005 0.005 0.005 0.009 0.009 0.009 0.009 0.015 0.015 0.015 0.015 0.014 0.014 0.014 0.014 0.016 0.016 0.007 0.005 0.005 0.004 0.004 0.006 0.005 0.006 0.008 0.015 0.071 0.071 0.072 0.072 0.060 0.060 0.049 0.049 0.017 0.017 0.007 0.007 0.007 0.007 0.002 0.002 0.002 0.002 0.006 0.006 0.006 0.006 0.011 0.011 0.011 0.011 0.036 0.036 0.036 0.036 2.250 2.250 2.250 2.250 3.021 3.021 3.021 3.021 1.704 1.704 1.704 1.704 0.020 0.020 0.020 0.020 0.007 0.007 0.007 0.007 0.024 0.024 0.024 0.024 0.024 0.024 0.024 0.024 0.003 0.003 0.003 0.003 0.003 0.003 0.003 0.003 0.004 0.004 0.004 0.004 0.004 0.004 0.004 0.004 0.347 0.347 0.347 0.347 0.347 0.347 0.347 0.347 0.006 0.006 0.006 0.006 0.006 0.006 0.006 0.006 
0.256 0.256 0.256 0.256 0.256 0.256 0.256 0.256 0.004 0.004 0.004 0.004 0.004 0.004 0.004 0.004 0.006 0.006 0.006 0.006 0.006 0.006 0.006 0.006 0.014 0.014 0.014 0.014 0.014 0.014 0.014 0.014 0.022 0.022 0.022 0.022 0.022 0.022 0.022 0.022 0.099 0.099 0.099 0.099 0.009 0.009 0.009 0.009 0.002 0.002 0.002 0.002 0.010 0.010 0.010 0.010 0.044 0.044 0.044 0.044 0.192 0.192 0.192 0.192 0.015 0.015 0.015 0.015 0.002 0.002 0.002 0.002 0.005 0.005 0.005 0.005 0.009 0.009 0.009 0.009 0.015 0.015 0.015 0.015 0.014 0.014 0.014 0.014 0.016 0.016 0.007 0.005 0.005 0.004 0.004 0.006 0.005 0.006 0.008 0.015 0.071 0.071 0.072 0.072 0.060 0.060 0.049 0.049 0.017 0.017 0.007 0.007 0.007 0.007 0.002 0.002 0.002 0.002 0.006 0.006 0.006 0.006 0.011 0.011 0.011 0.011 0.036 0.036 0.036 0.036 2.250 2.250 2.250 2.250 3.021 3.021 3.021 3.021 1.704 1.704 1.704 1.704 0.020 0.020 0.020 0.020 0.007 0.007 0.007 0.007 0.024 0.024 0.024 0.024 0.024 0.024 0.024 0.024 0.003 0.003 0.003 0.003 0.003 0.003 0.003 0.003 0.004 0.004 0.004 0.004 0.004 0.004 0.004 0.004 0.347 0.347 0.347 0.347 0.347 0.347 0.347 0.347 0.006 0.006 0.006 0.006 0.006 0.006 0.006 0.006 
0.256 0.256 0.256 0.256 0.256 0.256 0.256 0.256 0.004 0.004 0.004 0.004 0.004 0.004 0.004 0.004 0.006 0.006 0.006 0.006 0.006 0.006 0.006 0.006 0.014 0.014 0.014 0.014 0.014 0.014 0.014 0.014 0.022 0.022 0.022 0.022 0.022 0.022 0.022 0.022 0.099 0.099 0.099 0.099 0.009 0.009 0.009 0.009 0.002 0.002 0.002 0.002 0.010 0.010 0.010 0.010 0.044 0.044 0.044 0.044 0.192 0.192 0.192 0.192 0.015 0.015 0.015 0.015 0.002 0.002 0.002 0.002 0.005 0.005 0.005 0.005 0.009 0.009 0.009 0.009 0.015 0.015 0.015 0.015 0.014 0.014 0.014 0.014 0.016 0.016 0.007 0.005 0.005 0.004 0.004 0.006 0.005 0.006 0.008 0.015 0.071 0.071 0.072 0.072 0.060 0.060 0.049 0.049 0.017 0.017 0.007 0.007 0.007 0.007 0.002 0.002 0.002 0.002 0.006 0.006 0.006 0.006 0.011 0.011 0.011 0.011 0.036 0.036 0.036 0.036 2.250 2.250 2.250 2.250 3.021 3.021 3.021 3.021 1.704 1.704 1.704 1.704 0.020 0.020 0.020 0.020 0.007 0.007 0.007 0.007 0.024 0.024 0.024 0.024 0.024 0.024 0.024 0.024 0.003 0.003 0.003 0.003 0.003 0.003 0.003 0.003 0.004 0.004 0.004 0.004 0.004 0.004 0.004 0.004 0.347 0.347 0.347 0.347 0.347 0.347 0.347 0.347 0.006 0.006 0.006 0.006 0.006 0.006 0.006 0.006 
0.256 0.256 0.256 0.256 0.256 0.256 0.256 0.256 0.004 0.004 0.004 0.004 0.004 0.004 0.004 0.004 0.006 0.006 0.006 0.006 0.006 0.006 0.006 0.006 0.014 0.014 0.014 0.014 0.014 0.014 0.014 0.014 0.022 0.022 0.022 0.022 0.022 0.022 0.022 0.022 0.099 0.099 0.099 0.099 0.009 0.009 0.009 0.009 0.002 0.002 0.002 0.002 0.010 0.010 0.010 0.010 0.044 0.044 0.044 0.044 0.192 0.192 0.192 0.192 0.015 0.015 0.015 0.015 0.002 0.002 0.002 0.002 0.005 0.005 0.005 0.005 0.009 0.009 0.009 0.009 0.015 0.015 0.015 0.015 0.014 0.014 0.014 0.014 0.016 0.016 0.007 0.005 0.005 0.004 0.004 0.006 0.005 0.006 0.008 0.015 0.071 0.071 0.072 0.072 0.060 0.060 0.049 0.049 0.017 0.017 0.007 0.007 0.007 0.007 0.002 0.002 0.002 0.002 0.006 0.006 0.006 0.006 0.011 0.011 0.011 0.011 0.036 0.036 0.036 0.036 2.250 2.250 2.250 2.250 3.021 3.021 3.021 3.021 1.704 1.704 1.704 1.704 0.020 0.020 0.020 0.020 0.007 0.007 0.007 0.007 0.024 0.024 0.024 0.024 0.024 0.024 0.024 0.024 0.003 0.003 0.003 0.003 0.003 0.003 0.003 0.003 0.004 0.004 0.004 0.004 0.004 0.004 0.004 0.004 0.347 0.347 0.347 0.347 0.347 0.347 0.347 0.347 0.006 0.006 0.006 0.006 0.006 0.006 0.006 0.006 
0.029 0.029 0.029 0.029 0.029 0.029 0.029 0.029 0.002 0.002 0.002 0.002 0.002 0.002 0.002 0.002 0.004 0.004 0.004 0.004 0.004 0.004 0.004 0.004 0.022 0.022 0.022 0.022 0.022 0.022 0.022 0.022 0.041 0.041 0.041 0.041 0.041 0.041 0.041 0.041 0.086 0.086 0.086 0.086 0.010 0.010 0.010 0.010 0.002 0.002 0.002 0.002 0.010 0.010 0.010 0.010 0.034 0.034 0.034 0.034 0.118 0.118 0.118 0.118 0.017 0.017 0.017 0.017 0.001 0.001 0.001 0.001 0.004 0.004 0.004 0.004 0.007 0.007 0.007 0.007 0.009 0.009 0.008 0.008 0.009 0.009 0.011 0.011 0.015 0.015 0.009 0.007 0.007 0.005 0.007 0.007 0.005 0.005 0.008 0.015 0.049 0.049 0.056 0.056 0.058 0.058 0.057 0.057 0.022 0.022 0.009 0.009 0.009 0.009 0.003 0.003 0.003 0.003 0.006 0.006 0.006 0.006 0.009 0.009 0.009 0.009 0.009 0.009 0.009 0.009 0.009 0.009 0.009 0.009 0.007 0.007 0.007 0.007 0.023 0.023 0.023 0.023 0.016 0.016 0.016 0.016 0.003 0.003 0.003 0.003 0.024 0.024 0.024 0.024 0.024 0.024 0.024 0.024 0.018 0.018 0.018 0.018 0.018 0.018 0.018 0.018 0.018 0.018 0.018 0.018 0.018 0.018 0.018 0.018 6.871 6.871 6.871 6.871 6.871 6.871 6.871 6.871 0.004 0.004 0.004 0.004 0.004 0.004 0.004 0.004 
0.029 0.029 0.029 0.029 0.029 0.029 0.029 0.029 0.002 0.002 0.002 0.002 0.002 0.002 0.002 0.002 0.004 0.004 0.004 0.004 0.004 0.004 0.004 0.004 0.022 0.022 0.022 0.022 0.022 0.022 0.022 0.022 0.041 0.041 0.041 0.041 0.041 0.041 0.041 0.041 0.086 0.086 0.086 0.086 0.010 0.010 0.010 0.010 0.002 0.002 0.002 0.002 0.010 0.010 0.010 0.010 0.034 0.034 0.034 0.034 0.118 0.118 0.118 0.118 0.017 0.017 0.017 0.017 0.001 0.001 0.001 0.001 0.004 0.004 0.004 0.004 0.007 0.007 0.007 0.007 0.009 0.009 0.008 0.008 0.009 0.009 0.011 0.011 0.015 0.015 0.009 0.007 0.007 0.005 0.007 0.007 0.005 0.005 0.008 0.015 0.049 0.049 0.056 0.056 0.058 0.058 0.057 0.057 0.022 0.022 0.009 0.009 0.009 0.009 0.003 0.003 0.003 0.003 0.006 0.006 0.006 0.006 0.009 0.009 0.009 0.009 0.009 0.009 0.009 0.009 0.009 0.009 0.009 0.009 0.007 0.007 0.007 0.007 0.023 0.023 0.023 0.023 0.016 0.016 0.016 0.016 0.003 0.003 0.003 0.003 0.024 0.024 0.024 0.024 0.024 0.024 0.024 0.024 0.018 0.018 0.018 0.018 0.018 0.018 0.018 0.018 0.018 0.018 0.018 0.018 0.018 0.018 0.018 0.018 6.871 6.871 6.871 6.871 6.871 6.871 6.871 6.871 0.004 0.004 0.004 0.004 0.004 0.004 0.004 0.004 
0.029 0.029 0.029 0.029 0.029 0.029 0.029 0.029 0.002 0.002 0.002 0.002 0.002 0.002 0.002 0.002 0.004 0.004 0.004 0.004 0.004 0.004 0.004 0.004 0.022 0.022 0.022 0.022 0.022 0.022 0.022 0.022 0.041 0.041 0.041 0.041 0.041 0.041 0.041 0.041 0.086 0.086 0.086 0.086 0.010 0.010 0.010 0.010 0.002 0.002 0.002 0.002 0.010 0.010 0.010 0.010 0.034 0.034 0.034 0.034 0.118 0.118 0.118 0.118 0.017 0.017 0.017 0.017 0.001 0.001 0.001 0.001 0.004 0.004 0.004 0.004 0.007 0.007 0.007 0.007 0.009 0.009 0.008 0.008 0.009 0.009 0.011 0.011 0.015 0.015 0.009 0.007 0.007 0.005 0.007 0.007 0.005 0.005 0.008 0.015 0.049 0.049 0.056 0.056 0.058 0.058 0.057 0.057 0.022 0.022 0.009 0.009 0.009 0.009 0.003 0.003 0.003 0.003 0.006 0.006 0.006 0.006 0.009 0.009 0.009 0.009 0.009 0.009 0.009 0.009 0.009 0.009 0.009 0.009 0.007 0.007 0.007 0.007 0.023 0.023 0.023 0.023 0.016 0.016 0.016 0.016 0.003 0.003 0.003 0.003 0.024 0.024 0.024 0.024 0.024 0.024 0.024 0.024 0.018 0.018 0.018 0.018 0.018 0.018 0.018 0.018 0.018 0.018 0.018 0.018 0.018 0.018 0.018 0.018 6.871 6.871 6.871 6.871 6.871 6.871 6.871 6.871 0.004 0.004 0.004 0.004 0.004 0.004 0.004 0.004 
0.029 0.029 0.029 0.029 0.029 0.029 0.029 0.029 0.002 0.002 0.002 0.002 0.002 0.002 0.002 0.002 0.004 0.004 0.004 0.004 0.004 0.004 0.004 0.004 0.022 0.022 0.022 0.022 0.022 0.022 0.022 0.022 0.041 0.041 0.041 0.041 0.041 0.041 0.041 0.041 0.086 0.086 0.086 0.086 0.010 0.010 0.010 0.010 0.002 0.002 0.002 0.002 0.010 0.010 0.010 0.010 0.034 0.034 0.034 0.034 0.118 0.118 0.118 0.118 0.017 0.017 0.017 0.017 0.001 0.001 0.001 0.001 0.004 0.004 0.004 0.004 0.007 0.007 0.007 0.007 0.009 0.009 0.008 0.008 0.009 0.009 0.011 0.011 0.015 0.015 0.009 0.007 0.007 0.005 0.007 0.007 0.005 0.005 0.008 0.015 0.049 0.049 0.056 0.056 0.058 0.058 0.057 0.057 0.022 0.022 0.009 0.009 0.009 0.009 0.003 0.003 0.003 0.003 0.006 0.006 0.006 0.006 0.009 0.009 0.009 0.009 0.009 0.009 0.009 0.009 0.009 0.009 0.009 0.009 0.007 0.007 0.007 0.007 0.023 0.023 0.023 0.023 0.016 0.016 0.016 0.016 0.003 0.003 0.003 0.003 0.024 0.024 0.024 0.024 0.024 0.024 0.024 0.024 0.018 0.018 0.018 0.018 0.018 0.018 0.018 0.018 0.018 0.018 0.018 0.018 0.018 0.018 0.018 0.018 6.871 6.871 6.871 6.871 6.871 6.871 6.871 6.871 0.004 0.004 0.004 0.004 0.004 0.004 0.004 0.004 
0.011 0.011 0.011 0.011 0.011 0.011 0.011 0.011 0.024 0.024 0.024 0.024 0.024 0.024 0.024 0.024 0.059 0.059 0.059 0.059 0.059 0.059 0.059 0.059 0.047 0.047 0.047 0.047 0.047 0.047 0.047 0.047 0.061 0.061 0.061 0.061 0.061 0.061 0.061 0.061 0.063 0.063 0.063 0.063 0.012 0.012 0.012 0.012 0.004 0.004 0.004 0.004 0.012 0.012 0.012 0.012 0.029 0.029 0.029 0.029 0.073 0.073 0.073 0.073 0.026 0.026 0.026 0.026 0.001 0.001 0.001 0.001 0.002 0.002 0.002 0.002 0.005 0.005 0.005 0.005 0.008 0.008 0.006 0.006 0.007 0.007 0.009 0.009 0.011 0.011 0.007 0.005 0.004 0.004 0.005 0.005 0.004 0.004 0.004 0.012 0.036 0.036 0.052 0.052 0.058 0.058 0.069 0.069 0.028 0.028 0.014 0.014 0.014 0.014 0.014 0.014 0.014 0.014 0.005 0.005 0.005 0.005 0.004 0.004 0.004 0.004 0.001 0.001 0.001 0.001 0.001 0.001 0.001 0.001 0.002 0.002 0.002 0.002 0.005 0.005 0.005 0.005 0.015 0.015 0.015 0.015 0.002 0.002 0.002 0.002 0.044 0.044 0.044 0.044 0.044 0.044 0.044 0.044 0.094 0.094 0.094 0.094 0.094 0.094 0.094 0.094 14.972 14.972 14.972 14.972 14.972 14.972 14.972 14.972 26.922 26.922 26.922 26.922 26.922 26.922 26.922 26.922 2.648 2.648 2.648 2.648 2.648 2.648 2.648 2.648 
0.011 0.011 0.011 0.011 0.011 0.011 0.011 0.011 0.024 0.024 0.024 0.024 0.024 0.024 0.024 0.024 0.059 0.059 0.059 0.059 0.059 0.059 0.059 0.059 0.047 0.047 0.047 0.047 0.047 0.047 0.047 0.047 0.061 0.061 0.061 0.061 0.061 0.061 0.061 0.061 0.063 0.063 0.063 0.063 0.012 0.012 0.012 0.012 0.004 0.004 0.004 0.004 0.012 0.012 0.012 0.012 0.029 0.029 0.029 0.029 0.073 0.073 0.073 0.073 0.026 0.026 0.026 0.026 0.001 0.001 0.001 0.001 0.002 0.002 0.002 0.002 0.005 0.005 0.005 0.005 0.008 0.008 0.006 0.006 0.007 0.007 0.009 0.009 0.011 0.011 0.007 0.005 0.004 0.004 0.005 0.005 0.004 0.004 0.004 0.012 0.036 0.036 0.052 0.052 0.058 0.058 0.069 0.069 0.028 0.028 0.014 0.014 0.014 0.014 0.014 0.014 0.014 0.014 0.005 0.005 0.005 0.005 0.004 0.004 0.004 0.004 0.001 0.001 0.001 0.001 0.001 0.001 0.001 0.001 0.002 0.002 0.002 0.002 0.005 0.005 0.005 0.005 0.015 0.015 0.015 0.015 0.002 0.002 0.002 0.002 0.044 0.044 0.044 0.044 0.044 0.044 0.044 0.044 0.094 0.094 0.094 0.094 0.094 0.094 0.094 0.094 14.972 14.972 14.972 14.972 14.972 14.972 14.972 14.972 26.922 26.922 26.922 26.922 26.922 26.922 26.922 26.922 2.648 2.648 2.648 2.648 2.648 2.648 2.648 2.648 
0.011 0.011 0.011 0.011 0.011 0.011 0.011 0.011 0.024 0.024 0.024 0.024 0.024 0.024 0.024 0.024 0.059 0.059 0.059 0.059 0.059 0.059 0.059 0.059 0.047 0.047 0.047 0.047 0.047 0.047 0.047 0.047 0.061 0.061 0.061 0.061 0.061 0.061 0.061 0.061 0.063 0.063 0.063 0.063 0.012 0.012 0.012 0.012 0.004 0.004 0.004 0.004 0.012 0.012 0.012 0.012 0.029 0.029 0.029 0.029 0.073 0.073 0.073 0.073 0.026 0.026 0.026 0.026 0.001 0.001 0.001 0.001 0.002 0.002 0.002 0.002 0.005 0.005 0.005 0.005 0.008 0.008 0.006 0.006 0.007 0.007 0.009 0.009 0.011 0.011 0.007 0.005 0.004 0.004 0.005 0.005 0.004 0.004 0.004 0.012 0.036 0.036 0.052 0.052 0.058 0.058 0.069 0.069 0.028 0.028 0.014 0.014 0.014 0.014 0.014 0.014 0.014 0.014 0.005 0.005 0.005 0.005 0.004 0.004 0.004 0.004 0.001 0.001 0.001 0.001 0.001 0.001 0.001 0.001 0.002 0.002 0.002 0.002 0.005 0.005 0.005 0.005 0.015 0.015 0.015 0.015 0.002 0.002 0.002 0.002 0.044 0.044 0.044 0.044 0.044 0.044 0.044 0.044 0.094 0.094 0.094 0.094 0.094 0.094 0.094 0.094 14.972 14.972 14.972 14.972 14.972 14.972 14.972 14.972 26.922 26.922 26.922 26.922 26.922 26.922 26.922 26.922 2.648 2.648 2.648 2.648 2.648 2.648 2.648 2.648 
0.011 0.011 0.011 0.011 0.011 0.011 0.011 0.011 0.024 0.024 0.024 0.024 0.024 0.024 0.024 0.024 0.059 0.059 0.059 0.059 0.059 0.059 0.059 0.059 0.047 0.047 0.047 0.047 0.047 0.047 0.047 0.047 0.061 0.061 0.061 0.061 0.061 0.061 0.061 0.061 0.063 0.063 0.063 0.063 0.012 0.012 0.012 0.012 0.004 0.004 0.004 0.004 0.012 0.012 0.012 0.012 0.029 0.029 0.029 0.029 0.073 0.073 0.073 0.073 0.026 0.026 0.026 0.026 0.001 0.001 0.001 0.001 0.002 0.002 0.002 0.002 0.005 0.005 0.005 0.005 0.008 0.008 0.006 0.006 0.007 0.007 0.009 0.009 0.011 0.011 0.007 0.005 0.004 0.004 0.005 0.005 0.004 0.004 0.004 0.012 0.036 0.036 0.052 0.052 0.058 0.058 0.069 0.069 0.028 0.028 0.014 0.014 0.014 0.014 0.014 0.014 0.014 0.014 0.005 0.005 0.005 0.005 0.004 0.004 0.004 0.004 0.001 0.001 0.001 0.001 0.001 0.001 0.001 0.001 0.002 0.002 0.002 0.002 0.005 0.005 0.005 0.005 0.015 0.015 0.015 0.015 0.002 0.002 0.002 0.002 0.044 0.044 0.044 0.044 0.044 0.044 0.044 0.044 0.094 0.094 0.094 0.094 0.094 0.094 0.094 0.094 14.972 14.972 14.972 14.972 14.972 14.972 14.972 14.972 26.922 26.922 26.922 26.922 26.922 26.922 26.922 26.922 2.648 2.648 2.648 2.648 2.648 2.648 2.648 2.648 
0.023 0.023 0.023 0.023 0.023 0.023 0.023 0.023 0.032 0.032 0.032 0.032 0.032 0.032 0.032 0.032 0.036 0.036 0.036 0.036 0.036 0.036 0.036 0.036 0.062 0.062 0.062 0.062 0.062 0.062 0.062 0.062 0.064 0.064 0.064 0.064 0.064 0.064 0.064 0.064 0.023 0.023 0.023 0.023 0.012 0.012 0.012 0.012 0.010 0.010 0.010 0.010 0.019 0.019 0.019 0.019 0.025 0.025 0.025 0.025 0.046 0.046 0.046 0.046 0.042 0.042 0.042 0.042 0.001 0.001 0.001 0.001 0.000 0.000 0.000 0.000 0.006 0.006 0.006 0.006 0.013 0.013 0.011 0.011 0.008 0.008 0.007 0.007 0.007 0.007 0.003 0.001 0.001 0.001 0.001 0.001 0.001 0.001 0.002 0.004 0.028 0.028 0.058 0.058 0.068 0.068 0.088 0.088 0.035 0.035 0.013 0.013 0.013 0.013 0.022 0.022 0.022 0.022 0.003 0.003 0.003 0.003 0.001 0.001 0.001 0.001 0.000 0.000 0.000 0.000 0.000 0.000 0.000 0.000 0.000 0.000 0.000 0.000 0.002 0.002 0.002 0.002 0.009 0.009 0.009 0.009 0.008 0.008 0.008 0.008 0.186 0.186 0.186 0.186 0.186 0.186 0.186 0.186 0.167 0.167 0.167 0.167 0.167 0.167 0.167 0.167 15.716 15.716 15.716 15.716 15.716 15.716 15.716 15.716 33.770 33.770 33.770 33.770 33.770 33.770 33.770 33.770 2.362 2.362 2.362 2.362 2.362 2.362 2.362 2.362 
0.023 0.023 0.023 0.023 0.023 0.023 0.023 0.023 0.032 0.032 0.032 0.032 0.032 0.032 0.032 0.032 0.036 0.036 0.036 0.036 0.036 0.036 0.036 0.036 0.062 0.062 0.062 0.062 0.062 0.062 0.062 0.062 0.064 0.064 0.064 0.064 0.064 0.064 0.064 0.064 0.023 0.023 0.023 0.023 0.012 0.012 0.012 0.012 0.010 0.010 0.010 0.010 0.019 0.019 0.019 0.019 0.025 0.025 0.025 0.025 0.046 0.046 0.046 0.046 0.042 0.042 0.042 0.042 0.001 0.001 0.001 0.001 0.000 0.000 0.000 0.000 0.006 0.006 0.006 0.006 0.013 0.013 0.011 0.011 0.008 0.008 0.007 0.007 0.007 0.007 0.003 0.001 0.001 0.001 0.001 0.001 0.001 0.001 0.002 0.004 0.028 0.028 0.058 0.058 0.068 0.068 0.088 0.088 0.035 0.035 0.013 0.013 0.013 0.013 0.022 0.022 0.022 0.022 0.003 0.003 0.003 0.003 0.001 0.001 0.001 0.001 0.000 0.000 0.000 0.000 0.000 0.000 0.000 0.000 0.000 0.000 0.000 0.000 0.002 0.002 0.002 0.002 0.009 0.009 0.009 0.009 0.008 0.008 0.008 0.008 0.186 0.186 0.186 0.186 0.186 0.186 0.186 0.186 0.167 0.167 0.167 0.167 0.167 0.167 0.167 0.167 15.716 15.716 15.716 15.716 15.716 15.716 15.716 15.716 33.770 33.770 33.770 33.770 33.770 33.770 33.770 33.770 2.362 2.362 2.362 2.362 2.362 2.362 2.362 2.362 
0.023 0.023 0.023 0.023 0.023 0.023 0.023 0.023 0.032 0.032 0.032 0.032 0.032 0.032 0.032 0.032 0.036 0.036 0.036 0.036 0.036 0.036 0.036 0.036 0.062 0.062 0.062 0.062 0.062 0.062 0.062 0.062 0.064 0.064 0.064 0.064 0.064 0.064 0.064 0.064 0.023 0.023 0.023 0.023 0.012 0.012 0.012 0.012 0.010 0.010 0.010 0.010 0.019 0.019 0.019 0.019 0.025 0.025 0.025 0.025 0.046 0.046 0.046 0.046 0.042 0.042 0.042 0.042 0.001 0.001 0.001 0.001 0.000 0.000 0.000 0.000 0.006 0.006 0.006 0.006 0.013 0.013 0.011 0.011 0.008 0.008 0.007 0.007 0.007 0.007 0.003 0.001 0.001 0.001 0.001 0.001 0.001 0.001 0.002 0.004 0.028 0.028 0.058 0.058 0.068 0.068 0.088 0.088 0.035 0.035 0.013 0.013 0.013 0.013 0.022 0.022 0.022 0.022 0.003 0.003 0.003 0.003 0.001 0.001 0.001 0.001 0.000 0.000 0.000 0.000 0.000 0.000 0.000 0.000 0.000 0.000 0.000 0.000 0.002 0.002 0.002 0.002 0.009 0.009 0.009 0.009 0.008 0.008 0.008 0.008 0.186 0.186 0.186 0.186 0.186 0.186 0.186 0.186 0.167 0.167 0.167 0.167 0.167 0.167 0.167 0.167 15.716 15.716 15.716 15.716 15.716 15.716 15.716 15.716 33.770 33.770 33.770 33.770 33.770 33.770 33.770 33.770 2.362 2.362 2.362 2.362 2.362 2.362 2.362 2.362 
0.023 0.023 0.023 0.023 0.023 0.023 0.023 0.023 0.032 0.032 0.032 0.032 0.032 0.032 0.032 0.032 0.036 0.036 0.036 0.036 0.036 0.036 0.036 0.036 0.062 0.062 0.062 0.062 0.062 0.062 0.062 0.062 0.064 0.064 0.064 0.064 0.064 0.064 0.064 0.064 0.023 0.023 0.023 0.023 0.012 0.012 0.012 0.012 0.010 0.010 0.010 0.010 0.019 0.019 0.019 0.019 0.025 0.025 0.025 0.025 0.046 0.046 0.046 0.046 0.042 0.042 0.042 0.042 0.001 0.001 0.001 0.001 0.000 0.000 0.000 0.000 0.006 0.006 0.006 0.006 0.013 0.013 0.011 0.011 0.008 0.008 0.007 0.007 0.007 0.007 0.003 0.001 0.001 0.001 0.001 0.001 0.001 0.001 0.002 0.004 0.028 0.028 0.058 0.058 0.068 0.068 0.088 0.088 0.035 0.035 0.013 0.013 0.013 0.013 0.022 0.022 0.022 0.022 0.003 0.003 0.003 0.003 0.001 0.001 0.001 0.001 0.000 0.000 0.000 0.000 0.000 0.000 0.000 0.000 0.000 0.000 0.000 0.000 0.002 0.002 0.002 0.002 0.009 0.009 0.009 0.009 0.008 0.008 0.008 0.008 0.186 0.186 0.186 0.186 0.186 0.186 0.186 0.186 0.167 0.167 0.167 0.167 0.167 0.167 0.167 0.167 15.716 15.716 15.716 15.716 15.716 15.716 15.716 15.716 33.770 33.770 33.770 33.770 33.770 33.770 33.770 33.770 2.362 2.362 2.362 2.362 2.362 2.362 2.362 2.362 
0.075 0.075 0.075 0.075 0.075 0.075 0.075 0.075 0.005 0.005 0.005 0.005 0.005 0.005 0.005 0.005 0.009 0.009 0.009 0.009 0.009 0.009 0.009 0.009 0.125 0.125 0.125 0.125 0.125 0.125 0.125 0.125 0.035 0.035 0.035 0.035 0.035 0.035 0.035 0.035 0.004 0.004 0.004 0.004 0.012 0.012 0.012 0.012 0.019 0.019 0.019 0.019 0.032 0.032 0.032 0.032 0.027 0.027 0.027 0.027 0.018 0.018 0.018 0.018 0.215 0.215 0.215 0.215 3.062 3.062 3.062 3.062 0.010 0.010 0.010 0.010 0.007 0.007 0.007 0.007 0.016 0.016 0.008 0.008 0.005 0.005 0.003 0.003 0.003 0.003 0.000 0.000 0.000 0.000 0.000 0.000 0.000 0.000 0.000 0.000 0.020 0.020 0.059 0.059 0.087 0.087 0.084 0.084 0.028 0.028 0.005 0.005 0.005 0.005 0.007 0.007 0.007 0.007 0.303 0.303 0.303 0.303 0.006 0.006 0.006 0.006 0.002 0.002 0.002 0.002 0.001 0.001 0.001 0.001 0.002 0.002 0.002 0.002 0.004 0.004 0.004 0.004 0.015 0.015 0.015 0.015 0.282 0.282 0.282 0.282 0.580 0.580 0.580 0.580 0.580 0.580 0.580 0.580 0.035 0.035 0.035 0.035 0.035 0.035 0.035 0.035 0.036 0.036 0.036 0.036 0.036 0.036 0.036 0.036 0.245 0.245 0.245 0.245 0.245 0.245 0.245 0.245 0.075 0.075 0.075 0.075 0.075 0.075 0.075 0.075 
0.075 0.075 0.075 0.075 0.075 0.075 0.075 0.075 0.005 0.005 0.005 0.005 0.005 0.005 0.005 0.005 0.009 0.009 0.009 0.009 0.009 0.009 0.009 0.009 0.125 0.125 0.125 0.125 0.125 0.125 0.125 0.125 0.035 0.035 0.035 0.035 0.035 0.035 0.035 0.035 0.004 0.004 0.004 0.004 0.012 0.012 0.012 0.012 0.019 0.019 0.019 0.019 0.032 0.032 0.032 0.032 0.027 0.027 0.027 0.027 0.018 0.018 0.018 0.018 0.215 0.215 0.215 0.215 3.062 3.062 3.062 3.062 0.010 0.010 0.010 0.010 0.007 0.007 0.007 0.007 0.016 0.016 0.008 0.008 0.005 0.005 0.003 0.003 0.003 0.003 0.000 0.000 0.000 0.000 0.000 0.000 0.000 0.000 0.000 0.000 0.020 0.020 0.059 0.059 0.087 0.087 0.084 0.084 0.028 0.028 0.005 0.005 0.005 0.005 0.007 0.007 0.007 0.007 0.303 0.303 0.303 0.303 0.006 0.006 0.006 0.006 0.002 0.002 0.002 0.002 0.001 0.001 0.001 0.001 0.002 0.002 0.002 0.002 0.004 0.004 0.004 0.004 0.015 0.015 0.015 0.015 0.282 0.282 0.282 0.282 0.580 0.580 0.580 0.580 0.580 0.580 0.580 0.580 0.035 0.035 0.035 0.035 0.035 0.035 0.035 0.035 0.036 0.036 0.036 0.036 0.036 0.036 0.036 0.036 0.245 0.245 0.245 0.245 0.245 0.245 0.245 0.245 0.075 0.075 0.075 0.075 0.075 0.075 0.075 0.075 
0.075 0.075 0.075 0.075 0.075 0.075 0.075 0.075 0.005 0.005 0.005 0.005 0.005 0.005 0.005 0.005 0.009 0.009 0.009 0.009 0.009 0.009 0.009 0.009 0.125 0.125 0.125 0.125 0.125 0.125 0.125 0.125 0.035 0.035 0.035 0.035 0.035 0.035 0.035 0.035 0.004 0.004 0.004 0.004 0.012 0.012 0.012 0.012 0.019 0.019 0.019 0.019 0.032 0.032 0.032 0.032 0.027 0.027 0.027 0.027 0.018 0.018 0.018 0.018 0.215 0.215 0.215 0.215 3.062 3.062 3.062 3.062 0.010 0.010 0.010 0.010 0.007 0.007 0.007 0.007 0.016 0.016 0.008 0.008 0.005 0.005 0.003 0.003 0.003 0.003 0.000 0.000 0.000 0.000 0.000 0.000 0.000 0.000 0.000 0.000 0.020 0.020 0.059 0.059 0.087 0.087 0.084 0.084 0.028 0.028 0.005 0.005 0.005 0.005 0.007 0.007 0.007 0.007 0.303 0.303 0.303 0.303 0.006 0.006 0.006 0.006 0.002 0.002 0.002 0.002 0.001 0.001 0.001 0.001 0.002 0.002 0.002 0.002 0.004 0.004 0.004 0.004 0.015 0.015 0.015 0.015 0.282 0.282 0.282 0.282 0.580 0.580 0.580 0.580 0.580 0.580 0.580 0.580 0.035 0.035 0.035 0.035 0.035 0.035 0.035 0.035 0.036 0.036 0.036 0.036 0.036 0.036 0.036 0.036 0.245 0.245 0.245 0.245 0.245 0.245 0.245 0.245 0.075 0.075 0.075 0.075 0.075 0.075 0.075 0.075 
0.075 0.075 0.075 0.075 0.075 0.075 0.075 0.075 0.005 0.005 0.005 0.005 0.005 0.005 0.005 0.005 0.009 0.009 0.009 0.009 0.009 0.009 0.009 0.009 0.125 0.125 0.125 0.125 0.125 0.125 0.125 0.125 0.035 0.035 0.035 0.035 0.035 0.035 0.035 0.035 0.004 0.004 0.004 0.004 0.012 0.012 0.012 0.012 0.019 0.019 0.019 0.019 0.032 0.032 0.032 0.032 0.027 0.027 0.027 0.027 0.018 0.018 0.018 0.018 0.215 0.215 0.215 0.215 3.062 3.062 3.062 3.062 0.010 0.010 0.010 0.010 0.007 0.007 0.007 0.007 0.016 0.016 0.008 0.008 0.005 0.005 0.003 0.003 0.003 0.003 0.000 0.000 0.000 0.000 0.000 0.000 0.000 0.000 0.000 0.000 0.020 0.020 0.059 0.059 0.087 0.087 0.084 0.084 0.028 0.028 0.005 0.005 0.005 0.005 0.007 0.007 0.007 0.007 0.303 0.303 0.303 0.303 0.006 0.006 0.006 0.006 0.002 0.002 0.002 0.002 0.001 0.001 0.001 0.001 0.002 0.002 0.002 0.002 0.004 0.004 0.004 0.004 0.015 0.015 0.015 0.015 0.282 0.282 0.282 0.282 0.580 0.580 0.580 0.580 0.580 0.580 0.580 0.580 0.035 0.035 0.035 0.035 0.035 0.035 0.035 0.035 0.036 0.036 0.036 0.036 0.036 0.036 0.036 0.036 0.245 0.245 0.245 0.245 0.245 0.245 0.245 0.245 0.075 0.075 0.075 0.075 0.075 0.075 0.075 0.075 
0.029 0.029 0.029 0.029 0.029 0.029 0.029 0.029 0.005 0.005 0.005 0.005 0.005 0.005 0.005 0.005 0.007 0.007 0.007 0.007 0.007 0.007 0.007 0.007 0.077 0.077 0.077 0.077 0.077 0.077 0.077 0.077 0.055 0.055 0.055 0.055 0.055 0.055 0.055 0.055 0.004 0.004 0.004 0.004 0.009 0.009 0.009 0.009 0.026 0.026 0.026 0.026 0.043 0.043 0.043 0.043 0.018 0.018 0.018 0.018 0.018 0.018 0.018 0.018 0.047 0.047 0.047 0.047 10.146 10.146 10.146 10.146 1.211 1.211 1.211 1.211 0.025 0.025 0.025 0.025 0.025 0.025 0.002 0.002 0.000 0.000 0.000 0.000 0.000 0.000 0.000 0.000 0.000 0.000 0.000 0.000 0.000 0.000 0.000 0.000 0.029 0.029 0.077 0.077 0.106 0.106 0.100 0.100 0.011 0.011 0.003 0.003 0.003 0.003 0.004 0.004 0.004 0.004 0.177 0.177 0.177 0.177 5.426 5.426 5.426 5.426 0.104 0.104 0.104 0.104 0.077 0.077 0.077 0.077 0.062 0.062 0.062 0.062 0.083 0.083 0.083 0.083 0.135 0.135 0.135 0.135 0.606 0.606 0.606 0.606 0.020 0.020 0.020 0.020 0.020 0.020 0.020 0.020 0.002 0.002 0.002 0.002 0.002 0.002 0.002 0.002 0.007 0.007 0.007 0.007 0.007 0.007 0.007 0.007 0.009 0.009 0.009 0.009 0.009 0.009 0.009 0.009 0.140 0.140 0.140 0.140 0.140 0.140 0.140 0.140 
0.029 0.029 0.029 0.029 0.029 0.029 0.029 0.029 0.005 0.005 0.005 0.005 0.005 0.005 0.005 0.005 0.007 0.007 0.007 0.007 0.007 0.007 0.007 0.007 0.077 0.077 0.077 0.077 0.077 0.077 0.077 0.077 0.055 0.055 0.055 0.055 0.055 0.055 0.055 0.055 0.004 0.004 0.004 0.004 0.009 0.009 0.009 0.009 0.026 0.026 0.026 0.026 0.043 0.043 0.043 0.043 0.018 0.018 0.018 0.018 0.018 0.018 0.018 0.018 0.047 0.047 0.047 0.047 10.146 10.146 10.146 10.146 1.211 1.211 1.211 1.211 0.025 0.025 0.025 0.025 0.025 0.025 0.002 0.002 0.000 0.000 0.000 0.000 0.000 0.000 0.000 0.000 0.000 0.000 0.000 0.000 0.000 0.000 0.000 0.000 0.029 0.029 0.077 0.077 0.106 0.106 0.100 0.100 0.011 0.011 0.003 0.003 0.003 0.003 0.004 0.004 0.004 0.004 0.177 0.177 0.177 0.177 5.426 5.426 5.426 5.426 0.104 0.104 0.104 0.104 0.077 0.077 0.077 0.077 0.062 0.062 0.062 0.062 0.083 0.083 0.083 0.083 0.135 0.135 0.135 0.135 0.606 0.606 0.606 0.606 0.020 0.020 0.020 0.020 0.020 0.020 0.020 0.020 0.002 0.002 0.002 0.002 0.002 0.002 0.002 0.002 0.007 0.007 0.007 0.007 0.007 0.007 0.007 0.007 0.009 0.009 0.009 0.009 0.009 0.009 0.009 0.009 0.140 0.140 0.140 0.140 0.140 0.140 0.140 0.140 
0.029 0.029 0.029 0.029 0.029 0.029 0.029 0.029 0.005 0.005 0.005 0.005 0.005 0.005 0.005 0.005 0.007 0.007 0.007 0.007 0.007 0.007 0.007 0.007 0.077 0.077 0.077 0.077 0.077 0.077 0.077 0.077 0.055 0.055 0.055 0.055 0.055 0.055 0.055 0.055 0.004 0.004 0.004 0.004 0.009 0.009 0.009 0.009 0.026 0.026 0.026 0.026 0.043 0.043 0.043 0.043 0.018 0.018 0.018 0.018 0.018 0.018 0.018 0.018 0.047 0.047 0.047 0.047 10.146 10.146 10.146 10.146 1.211 1.211 1.211 1.211 0.025 0.025 0.025 0.025 0.025 0.025 0.002 0.002 0.000 0.000 0.000 0.000 0.000 0.000 0.000 0.000 0.000 0.000 0.000 0.000 0.000 0.000 0.000 0.000 0.029 0.029 0.077 0.077 0.106 0.106 0.100 0.100 0.011 0.011 0.003 0.003 0.003 0.003 0.004 0.004 0.004 0.004 0.177 0.177 0.177 0.177 5.426 5.426 5.426 5.426 0.104 0.104 0.104 0.104 0.077 0.077 0.077 0.077 0.062 0.062 0.062 0.062 0.083 0.083 0.083 0.083 0.135 0.135 0.135 0.135 0.606 0.606 0.606 0.606 0.020 0.020 0.020 0.020 0.020 0.020 0.020 0.020 0.002 0.002 0.002 0.002 0.002 0.002 0.002 0.002 0.007 0.007 0.007 0.007 0.007 0.007 0.007 0.007 0.009 0.009 0.009 0.009 0.009 0.009 0.009 0.009 0.140 0.140 0.140 0.140 0.140 0.140 0.140 0.140 
0.029 0.029 0.029 0.029 0.029 0.029 0.029 0.029 0.005 0.005 0.005 0.005 0.005 0.005 0.005 0.005 0.007 0.007 0.007 0.007 0.007 0.007 0.007 0.007 0.077 0.077 0.077 0.077 0.077 0.077 0.077 0.077 0.055 0.055 0.055 0.055 0.055 0.055 0.055 0.055 0.004 0.004 0.004 0.004 0.009 0.009 0.009 0.009 0.026 0.026 0.026 0.026 0.043 0.043 0.043 0.043 0.018 0.018 0.018 0.018 0.018 0.018 0.018 0.018 0.047 0.047 0.047 0.047 10.146 10.146 10.146 10.146 1.211 1.211 1.211 1.211 0.025 0.025 0.025 0.025 0.025 0.025 0.002 0.002 0.000 0.000 0.000 0.000 0.000 0.000 0.000 0.000 0.000 0.000 0.000 0.000 0.000 0.000 0.000 0.000 0.029 0.029 0.077 0.077 0.106 0.106 0.100 0.100 0.011 0.011 0.003 0.003 0.003 0.003 0.004 0.004 0.004 0.004 0.177 0.177 0.177 0.177 5.426 5.426 5.426 5.426 0.104 0.104 0.104 0.104 0.077 0.077 0.077 0.077 0.062 0.062 0.062 0.062 0.083 0.083 0.083 0.083 0.135 0.135 0.135 0.135 0.606 0.606 0.606 0.606 0.020 0.020 0.020 0.020 0.020 0.020 0.020 0.020 0.002 0.002 0.002 0.002 0.002 0.002 0.002 0.002 0.007 0.007 0.007 0.007 0.007 0.007 0.007 0.007 0.009 0.009 0.009 0.009 0.009 0.009 0.009 0.009 0.140 0.140 0.140 0.140 0.140 0.140 0.140 0.140 
0.016 0.016 0.016 0.016 0.016 0.016 0.016 0.016 0.007 0.007 0.007 0.007 0.007 0.007 0.007 0.007 0.007 0.007 0.007 0.007 0.007 0.007 0.007 0.007 0.016 0.016 0.016 0.016 0.016 0.016 0.016 0.016 0.089 0.089 0.089 0.089 0.089 0.089 0.089 0.089 0.007 0.007 0.007 0.007 0.011 0.011 0.011 0.011 0.030 0.030 0.030 0.030 0.038 0.038 0.038 0.038 0.023 0.023 0.023 0.023 0.025 0.025 0.025 0.025 0.028 0.028 0.028 0.028 0.046 0.046 0.046 0.046 0.053 0.053 0.053 0.053 0.023 0.023 0.023 0.023 0.253 0.253 0.025 0.025 0.003 0.003 0.000 0.000 0.002 0.002 0.000 0.000 0.000 0.000 0.000 0.000 0.000 0.000 0.000 0.001 0.117 0.117 0.144 0.144 0.123 0.123 0.058 0.058 0.009 0.009 0.002 0.002 0.002 0.002 0.002 0.002 0.002 0.002 0.007 0.007 0.007 0.007 3.024 3.024 3.024 3.024 0.087 0.087 0.087 0.087 0.034 0.034 0.034 0.034 0.054 0.054 0.054 0.054 0.050 0.050 0.050 0.050 0.073 0.073 0.073 0.073 0.068 0.068 0.068 0.068 0.011 0.011 0.011 0.011 0.011 0.011 0.011 0.011 0.003 0.003 0.003 0.003 0.003 0.003 0.003 0.003 0.004 0.004 0.004 0.004 0.004 0.004 0.004 0.004 0.007 0.007 0.007 0.007 0.007 0.007 0.007 0.007 0.121 0.121 0.121 0.121 0.121 0.121 0.121 0.121 
0.016 0.016 0.016 0.016 0.016 0.016 0.016 0.016 0.007 0.007 0.007 0.007 0.007 0.007 0.007 0.007 0.007 0.007 0.007 0.007 0.007 0.007 0.007 0.007 0.016 0.016 0.016 0.016 0.016 0.016 0.016 0.016 0.089 0.089 0.089 0.089 0.089 0.089 0.089 0.089 0.007 0.007 0.007 0.007 0.011 0.011 0.011 0.011 0.030 0.030 0.030 0.030 0.038 0.038 0.038 0.038 0.023 0.023 0.023 0.023 0.025 0.025 0.025 0.025 0.028 0.028 0.028 0.028 0.046 0.046 0.046 0.046 0.053 0.053 0.053 0.053 0.023 0.023 0.023 0.023 0.253 0.253 0.025 0.025 0.003 0.003 0.000 0.000 0.002 0.002 0.000 0.000 0.000 0.000 0.000 0.000 0.000 0.000 0.000 0.001 0.117 0.117 0.144 0.144 0.123 0.123 0.058 0.058 0.009 0.009 0.002 0.002 0.002 0.002 0.002 0.002 0.002 0.002 0.007 0.007 0.007 0.007 3.024 3.024 3.024 3.024 0.087 0.087 0.087 0.087 0.034 0.034 0.034 0.034 0.054 0.054 0.054 0.054 0.050 0.050 0.050 0.050 0.073 0.073 0.073 0.073 0.068 0.068 0.068 0.068 0.011 0.011 0.011 0.011 0.011 0.011 0.011 0.011 0.003 0.003 0.003 0.003 0.003 0.003 0.003 0.003 0.004 0.004 0.004 0.004 0.004 0.004 0.004 0.004 0.007 0.007 0.007 0.007 0.007 0.007 0.007 0.007 0.121 0.121 0.121 0.121 0.121 0.121 0.121 0.121 
0.016 0.016 0.016 0.016 0.016 0.016 0.016 0.016 0.007 0.007 0.007 0.007 0.007 0.007 0.007 0.007 0.007 0.007 0.007 0.007 0.007 0.007 0.007 0.007 0.016 0.016 0.016 0.016 0.016 0.016 0.016 0.016 0.089 0.089 0.089 0.089 0.089 0.089 0.089 0.089 0.007 0.007 0.007 0.007 0.011 0.011 0.011 0.011 0.030 0.030 0.030 0.030 0.038 0.038 0.038 0.038 0.023 0.023 0.023 0.023 0.025 0.025 0.025 0.025 0.028 0.028 0.028 0.028 0.046 0.046 0.046 0.046 0.053 0.053 0.053 0.053 0.023 0.023 0.023 0.023 0.253 0.253 0.025 0.025 0.003 0.003 0.000 0.000 0.002 0.002 0.000 0.000 0.000 0.000 0.000 0.000 0.000 0.000 0.000 0.001 0.117 0.117 0.144 0.144 0.123 0.123 0.058 0.058 0.009 0.009 0.002 0.002 0.002 0.002 0.002 0.002 0.002 0.002 0.007 0.007 0.007 0.007 3.024 3.024 3.024 3.024 0.087 0.087 0.087 0.087 0.034 0.034 0.034 0.034 0.054 0.054 0.054 0.054 0.050 0.050 0.050 0.050 0.073 0.073 0.073 0.073 0.068 0.068 0.068 0.068 0.011 0.011 0.011 0.011 0.011 0.011 0.011 0.011 0.003 0.003 0.003 0.003 0.003 0.003 0.003 0.003 0.004 0.004 0.004 0.004 0.004 0.004 0.004 0.004 0.007 0.007 0.007 0.007 0.007 0.007 0.007 0.007 0.121 0.121 0.121 0.121 0.121 0.121 0.121 0.121 
0.016 0.016 0.016 0.016 0.016 0.016 0.016 0.016 0.007 0.007 0.007 0.007 0.007 0.007 0.007 0.007 0.007 0.007 0.007 0.007 0.007 0.007 0.007 0.007 0.016 0.016 0.016 0.016 0.016 0.016 0.016 0.016 0.089 0.089 0.089 0.089 0.089 0.089 0.089 0.089 0.007 0.007 0.007 0.007 0.011 0.011 0.011 0.011 0.030 0.030 0.030 0.030 0.038 0.038 0.038 0.038 0.023 0.023 0.023 0.023 0.025 0.025 0.025 0.025 0.028 0.028 0.028 0.028 0.046 0.046 0.046 0.046 0.053 0.053 0.053 0.053 0.023 0.023 0.023 0.023 0.253 0.253 0.025 0.025 0.003 0.003 0.000 0.000 0.002 0.002 0.000 0.000 0.000 0.000 0.000 0.000 0.000 0.000 0.000 0.001 0.117 0.117 0.144 0.144 0.123 0.123 0.058 0.058 0.009 0.009 0.002 0.002 0.002 0.002 0.002 0.002 0.002 0.002 0.007 0.007 0.007 0.007 3.024 3.024 3.024 3.024 0.087 0.087 0.087 0.087 0.034 0.034 0.034 0.034 0.054 0.054 0.054 0.054 0.050 0.050 0.050 0.050 0.073 0.073 0.073 0.073 0.068 0.068 0.068 0.068 0.011 0.011 0.011 0.011 0.011 0.011 0.011 0.011 0.003 0.003 0.003 0.003 0.003 0.003 0.003 0.003 0.004 0.004 0.004 0.004 0.004 0.004 0.004 0.004 0.007 0.007 0.007 0.007 0.007 0.007 0.007 0.007 0.121 0.121 0.121 0.121 0.121 0.121 0.121 0.121 
0.006 0.006 0.006 0.006 0.006 0.006 0.006 0.006 0.009 0.009 0.009 0.009 0.009 0.009 0.009 0.009 0.005 0.005 0.005 0.005 0.005 0.005 0.005 0.005 0.013 0.013 0.013 0.013 0.013 0.013 0.013 0.013 0.085 0.085 0.085 0.085 0.085 0.085 0.085 0.085 0.011 0.011 0.011 0.011 0.020 0.020 0.020 0.020 0.021 0.021 0.021 0.021 0.032 0.032 0.032 0.032 0.046 0.046 0.046 0.046 0.029 0.029 0.029 0.029 0.023 0.023 0.023 0.023 0.020 0.020 0.020 0.020 0.021 0.021 0.021 0.021 0.025 0.025 0.025 0.025 0.036 0.036 0.072 0.072 0.079 0.079 0.221 0.221 0.157 0.157 0.148 0.177 0.187 0.177 0.178 0.212 0.531 0.688 0.427 0.332 0.252 0.252 0.124 0.124 0.039 0.039 0.020 0.020 0.009 0.009 0.000 0.000 0.000 0.000 0.000 0.000 0.000 0.000 0.002 0.002 0.002 0.002 0.115 0.115 0.115 0.115 0.004 0.004 0.004 0.004 0.000 0.000 0.000 0.000 0.003 0.003 0.003 0.003 0.006 0.006 0.006 0.006 0.065 0.065 0.065 0.065 0.007 0.007 0.007 0.007 0.011 0.011 0.011 0.011 0.011 0.011 0.011 0.011 0.007 0.007 0.007 0.007 0.007 0.007 0.007 0.007 0.000 0.000 0.000 0.000 0.000 0.000 0.000 0.000 0.004 0.004 0.004 0.004 0.004 0.004 0.004 0.004 0.095 0.095 0.095 0.095 0.095 0.095 0.095 0.095 
0.006 0.006 0.006 0.006 0.006 0.006 0.006 0.006 0.009 0.009 0.009 0.009 0.009 0.009 0.009 0.009 0.005 0.005 0.005 0.005 0.005 0.005 0.005 0.005 0.013 0.013 0.013 0.013 0.013 0.013 0.013 0.013 0.085 0.085 0.085 0.085 0.085 0.085 0.085 0.085 0.011 0.011 0.011 0.011 0.020 0.020 0.020 0.020 0.021 0.021 0.021 0.021 0.032 0.032 0.032 0.032 0.046 0.046 0.046 0.046 0.029 0.029 0.029 0.029 0.023 0.023 0.023 0.023 0.020 0.020 0.020 0.020 0.021 0.021 0.021 0.021 0.025 0.025 0.025 0.025 0.036 0.036 0.072 0.072 0.079 0.079 0.221 0.221 0.157 0.157 0.148 0.177 0.187 0.177 0.178 0.212 0.531 0.688 0.427 0.332 0.252 0.252 0.124 0.124 0.039 0.039 0.020 0.020 0.009 0.009 0.000 0.000 0.000 0.000 0.000 0.000 0.000 0.000 0.002 0.002 0.002 0.002 0.115 0.115 0.115 0.115 0.004 0.004 0.004 0.004 0.000 0.000 0.000 0.000 0.003 0.003 0.003 0.003 0.006 0.006 0.006 0.006 0.065 0.065 0.065 0.065 0.007 0.007 0.007 0.007 0.011 0.011 0.011 0.011 0.011 0.011 0.011 0.011 0.007 0.007 0.007 0.007 0.007 0.007 0.007 0.007 0.000 0.000 0.000 0.000 0.000 0.000 0.000 0.000 0.004 0.004 0.004 0.004 0.004 0.004 0.004 0.004 0.095 0.095 0.095 0.095 0.095 0.095 0.095 0.095 
0.006 0.006 0.006 0.006 0.006 0.006 0.006 0.006 0.009 0.009 0.009 0.009 0.009 0.009 0.009 0.009 0.005 0.005 0.005 0.005 0.005 0.005 0.005 0.005 0.013 0.013 0.013 0.013 0.013 0.013 0.013 0.013 0.085 0.085 0.085 0.085 0.085 0.085 0.085 0.085 0.011 0.011 0.011 0.011 0.020 0.020 0.020 0.020 0.021 0.021 0.021 0.021 0.032 0.032 0.032 0.032 0.046 0.046 0.046 0.046 0.029 0.029 0.029 0.029 0.023 0.023 0.023 0.023 0.020 0.020 0.020 0.020 0.021 0.021 0.021 0.021 0.025 0.025 0.025 0.025 0.036 0.036 0.072 0.072 0.079 0.079 0.221 0.221 0.157 0.157 0.148 0.177 0.187 0.177 0.178 0.212 0.531 0.688 0.427 0.332 0.252 0.252 0.124 0.124 0.039 0.039 0.020 0.020 0.009 0.009 0.000 0.000 0.000 0.000 0.000 0.000 0.000 0.000 0.002 0.002 0.002 0.002 0.115 0.115 0.115 0.115 0.004 0.004 0.004 0.004 0.000 0.000 0.000 0.000 0.003 0.003 0.003 0.003 0.006 0.006 0.006 0.006 0.065 0.065 0.065 0.065 0.007 0.007 0.007 0.007 0.011 0.011 0.011 0.011 0.011 0.011 0.011 0.011 0.007 0.007 0.007 0.007 0.007 0.007 0.007 0.007 0.000 0.000 0.000 0.000 0.000 0.000 0.000 0.000 0.004 0.004 0.004 0.004 0.004 0.004 0.004 0.004 0.095 0.095 0.095 0.095 0.095 0.095 0.095 0.095 
0.006 0.006 0.006 0.006 0.006 0.006 0.006 0.006 0.009 0.009 0.009 0.009 0.009 0.009 0.009 0.009 0.005 0.005 0.005 0.005 0.005 0.005 0.005 0.005 0.013 0.013 0.013 0.013 0.013 0.013 0.013 0.013 0.085 0.085 0.085 0.085 0.085 0.085 0.085 0.085 0.011 0.011 0.011 0.011 0.020 0.020 0.020 0.020 0.021 0.021 0.021 0.021 0.032 0.032 0.032 0.032 0.046 0.046 0.046 0.046 0.029 0.029 0.029 0.029 0.023 0.023 0.023 0.023 0.020 0.020 0.020 0.020 0.021 0.021 0.021 0.021 0.025 0.025 0.025 0.025 0.036 0.036 0.072 0.072 0.079 0.079 0.221 0.221 0.157 0.157 0.148 0.177 0.187 0.177 0.178 0.212 0.531 0.688 0.427 0.332 0.252 0.252 0.124 0.124 0.039 0.039 0.020 0.020 0.009 0.009 0.000 0.000 0.000 0.000 0.000 0.000 0.000 0.000 0.002 0.002 0.002 0.002 0.115 0.115 0.115 0.115 0.004 0.004 0.004 0.004 0.000 0.000 0.000 0.000 0.003 0.003 0.003 0.003 0.006 0.006 0.006 0.006 0.065 0.065 0.065 0.065 0.007 0.007 0.007 0.007 0.011 0.011 0.011 0.011 0.011 0.011 0.011 0.011 0.007 0.007 0.007 0.007 0.007 0.007 0.007 0.007 0.000 0.000 0.000 0.000 0.000 0.000 0.000 0.000 0.004 0.004 0.004 0.004 0.004 0.004 0.004 0.004 0.095 0.095 0.095 0.095 0.095 0.095 0.095 0.095 
0.002 0.002 0.002 0.002 0.002 0.002 0.002 0.002 0.007 0.007 0.007 0.007 0.007 0.007 0.007 0.007 0.011 0.011 0.011 0.011 0.011 0.011 0.011 0.011 0.099 0.099 0.099 0.099 0.099 0.099 0.099 0.099 0.173 0.173 0.173 0.173 0.173 0.173 0.173 0.173 0.005 0.005 0.005 0.005 0.019 0.019 0.019 0.019 0.020 0.020 0.020 0.020 0.038 0.038 0.038 0.038 0.102 0.102 0.102 0.102 0.047 0.047 0.047 0.047 0.024 0.024 0.024 0.024 0.021 0.021 0.021 0.021 0.021 0.021 0.021 0.021 0.024 0.024 0.024 0.024 0.021 0.021 0.021 0.021 0.019 0.019 0.024 0.024 0.036 0.036 0.043 0.071 0.039 0.011 0.009 0.009 0.009 0.007 0.007 0.007 0.007 0.007 0.019 0.019 0.017 0.017 0.018 0.018 0.014 0.014 0.007 0.007 0.007 0.007 0.007 0.007 0.007 0.007 0.011 0.011 0.011 0.011 0.182 0.182 0.182 0.182 0.005 0.005 0.005 0.005 0.000 0.000 0.000 0.000 0.001 0.001 0.001 0.001 0.003 0.003 0.003 0.003 0.164 0.164 0.164 0.164 0.007 0.007 0.007 0.007 0.005 0.005 0.005 0.005 0.005 0.005 0.005 0.005 0.029 0.029 0.029 0.029 0.029 0.029 0.029 0.029 0.003 0.003 0.003 0.003 0.003 0.003 0.003 0.003 0.007 0.007 0.007 0.007 0.007 0.007 0.007 0.007 0.172 0.172 0.172 0.172 0.172 0.172 0.172 0.172 
0.002 0.002 0.002 0.002 0.002 0.002 0.002 0.002 0.007 0.007 0.007 0.007 0.007 0.007 0.007 0.007 0.011 0.011 0.011 0.011 0.011 0.011 0.011 0.011 0.099 0.099 0.099 0.099 0.099 0.099 0.099 0.099 0.173 0.173 0.173 0.173 0.173 0.173 0.173 0.173 0.005 0.005 0.005 0.005 0.019 0.019 0.019 0.019 0.020 0.020 0.020 0.020 0.038 0.038 0.038 0.038 0.102 0.102 0.102 0.102 0.047 0.047 0.047 0.047 0.024 0.024 0.024 0.024 0.021 0.021 0.021 0.021 0.021 0.021 0.021 0.021 0.024 0.024 0.024 0.024 0.021 0.021 0.021 0.021 0.019 0.019 0.024 0.024 0.036 0.036 0.043 0.071 0.039 0.011 0.009 0.009 0.009 0.007 0.007 0.007 0.007 0.007 0.019 0.019 0.017 0.017 0.018 0.018 0.014 0.014 0.007 0.007 0.007 0.007 0.007 0.007 0.007 0.007 0.011 0.011 0.011 0.011 0.182 0.182 0.182 0.182 0.005 0.005 0.005 0.005 0.000 0.000 0.000 0.000 0.001 0.001 0.001 0.001 0.003 0.003 0.003 0.003 0.164 0.164 0.164 0.164 0.007 0.007 0.007 0.007 0.005 0.005 0.005 0.005 0.005 0.005 0.005 0.005 0.029 0.029 0.029 0.029 0.029 0.029 0.029 0.029 0.003 0.003 0.003 0.003 0.003 0.003 0.003 0.003 0.007 0.007 0.007 0.007 0.007 0.007 0.007 0.007 0.172 0.172 0.172 0.172 0.172 0.172 0.172 0.172 
0.002 0.002 0.002 0.002 0.002 0.002 0.002 0.002 0.007 0.007 0.007 0.007 0.007 0.007 0.007 0.007 0.011 0.011 0.011 0.011 0.011 0.011 0.011 0.011 0.099 0.099 0.099 0.099 0.099 0.099 0.099 0.099 0.173 0.173 0.173 0.173 0.173 0.173 0.173 0.173 0.005 0.005 0.005 0.005 0.019 0.019 0.019 0.019 0.020 0.020 0.020 0.020 0.038 0.038 0.038 0.038 0.102 0.102 0.102 0.102 0.047 0.047 0.047 0.047 0.024 0.024 0.024 0.024 0.021 0.021 0.021 0.021 0.021 0.021 0.021 0.021 0.024 0.024 0.024 0.024 0.021 0.021 0.021 0.021 0.019 0.019 0.024 0.024 0.036 0.036 0.043 0.071 0.039 0.011 0.009 0.009 0.009 0.007 0.007 0.007 0.007 0.007 0.019 0.019 0.017 0.017 0.018 0.018 0.014 0.014 0.007 0.007 0.007 0.007 0.007 0.007 0.007 0.007 0.011 0.011 0.011 0.011 0.182 0.182 0.182 0.182 0.005 0.005 0.005 0.005 0.000 0.000 0.000 0.000 0.001 0.001 0.001 0.001 0.003 0.003 0.003 0.003 0.164 0.164 0.164 0.164 0.007 0.007 0.007 0.007 0.005 0.005 0.005 0.005 0.005 0.005 0.005 0.005 0.029 0.029 0.029 0.029 0.029 0.029 0.029 0.029 0.003 0.003 0.003 0.003 0.003 0.003 0.003 0.003 0.007 0.007 0.007 0.007 0.007 0.007 0.007 0.007 0.172 0.172 0.172 0.172 0.172 0.172 0.172 0.172 
0.002 0.002 0.002 0.002 0.002 0.002 0.002 0.002 0.007 0.007 0.007 0.007 0.007 0.007 0.007 0.007 0.011 0.011 0.011 0.011 0.011 0.011 0.011 0.011 0.099 0.099 0.099 0.099 0.099 0.099 0.099 0.099 0.173 0.173 0.173 0.173 0.173 0.173 0.173 0.173 0.005 0.005 0.005 0.005 0.019 0.019 0.019 0.019 0.020 0.020 0.020 0.020 0.038 0.038 0.038 0.038 0.102 0.102 0.102 0.102 0.047 0.047 0.047 0.047 0.024 0.024 0.024 0.024 0.021 0.021 0.021 0.021 0.021 0.021 0.021 0.021 0.024 0.024 0.024 0.024 0.021 0.021 0.021 0.021 0.019 0.019 0.024 0.024 0.036 0.036 0.043 0.071 0.039 0.011 0.009 0.009 0.009 0.007 0.007 0.007 0.007 0.007 0.019 0.019 0.017 0.017 0.018 0.018 0.014 0.014 0.007 0.007 0.007 0.007 0.007 0.007 0.007 0.007 0.011 0.011 0.011 0.011 0.182 0.182 0.182 0.182 0.005 0.005 0.005 0.005 0.000 0.000 0.000 0.000 0.001 0.001 0.001 0.001 0.003 0.003 0.003 0.003 0.164 0.164 0.164 0.164 0.007 0.007 0.007 0.007 0.005 0.005 0.005 0.005 0.005 0.005 0.005 0.005 0.029 0.029 0.029 0.029 0.029 0.029 0.029 0.029 0.003 0.003 0.003 0.003 0.003 0.003 0.003 0.003 0.007 0.007 0.007 0.007 0.007 0.007 0.007 0.007 0.172 0.172 0.172 0.172 0.172 0.172 0.172 0.172 
0.022 0.022 0.022 0.022 0.022 0.022 0.022 0.022 0.035 0.035 0.035 0.035 0.035 0.035 0.035 0.035 0.177 0.177 0.177 0.177 0.177 0.177 0.177 0.177 17.799 17.799 17.799 17.799 17.799 17.799 17.799 17.799 0.027 0.027 0.027 0.027 0.027 0.027 0.027 0.027 0.005 0.005 0.005 0.005 0.016 0.016 0.016 0.016 0.021 0.021 0.021 0.021 0.042 0.042 0.042 0.042 0.060 0.060 0.060 0.060 0.025 0.025 0.025 0.025 0.019 0.019 0.019 0.019 0.014 0.014 0.014 0.014 0.014 0.014 0.014 0.014 0.016 0.016 0.016 0.016 0.014 0.014 0.014 0.014 0.015 0.015 0.019 0.019 0.023 0.023 0.008 0.005 0.005 0.004 0.004 0.003 0.002 0.003 0.003 0.004 0.003 0.003 0.011 0.011 0.014 0.014 0.016 0.016 0.018 0.018 0.031 0.031 0.031 0.031 0.067 0.067 0.067 0.067 0.157 0.157 0.157 0.157 0.235 0.235 0.235 0.235 0.038 0.038 0.038 0.038 0.012 0.012 0.012 0.012 0.032 0.032 0.032 0.032 0.334 0.334 0.334 0.334 6.554 6.554 6.554 6.554 0.018 0.018 0.018 0.018 0.009 0.009 0.009 0.009 0.009 0.009 0.009 0.009 0.049 0.049 0.049 0.049 0.049 0.049 0.049 0.049 0.074 0.074 0.074 0.074 0.074 0.074 0.074 0.074 7.898 7.898 7.898 7.898 7.898 7.898 7.898 7.898 11.118 11.118 11.118 11.118 11.118 11.118 11.118 11.118 
0.022 0.022 0.022 0.022 0.022 0.022 0.022 0.022 0.035 0.035 0.035 0.035 0.035 0.035 0.035 0.035 0.177 0.177 0.177 0.177 0.177 0.177 0.177 0.177 17.799 17.799 17.799 17.799 17.799 17.799 17.799 17.799 0.027 0.027 0.027 0.027 0.027 0.027 0.027 0.027 0.005 0.005 0.005 0.005 0.016 0.016 0.016 0.016 0.021 0.021 0.021 0.021 0.042 0.042 0.042 0.042 0.060 0.060 0.060 0.060 0.025 0.025 0.025 0.025 0.019 0.019 0.019 0.019 0.014 0.014 0.014 0.014 0.014 0.014 0.014 0.014 0.016 0.016 0.016 0.016 0.014 0.014 0.014 0.014 0.015 0.015 0.019 0.019 0.023 0.023 0.008 0.005 0.005 0.004 0.004 0.003 0.002 0.003 0.003 0.004 0.003 0.003 0.011 0.011 0.014 0.014 0.016 0.016 0.018 0.018 0.031 0.031 0.031 0.031 0.067 0.067 0.067 0.067 0.157 0.157 0.157 0.157 0.235 0.235 0.235 0.235 0.038 0.038 0.038 0.038 0.012 0.012 0.012 0.012 0.032 0.032 0.032 0.032 0.334 0.334 0.334 0.334 6.554 6.554 6.554 6.554 0.018 0.018 0.018 0.018 0.009 0.009 0.009 0.009 0.009 0.009 0.009 0.009 0.049 0.049 0.049 0.049 0.049 0.049 0.049 0.049 0.074 0.074 0.074 0.074 0.074 0.074 0.074 0.074 7.898 7.898 7.898 7.898 7.898 7.898 7.898 7.898 11.118 11.118 11.118 11.118 11.118 11.118 11.118 11.118 
0.022 0.022 0.022 0.022 0.022 0.022 0.022 0.022 0.035 0.035 0.035 0.035 0.035 0.035 0.035 0.035 0.177 0.177 0.177 0.177 0.177 0.177 0.177 0.177 17.799 17.799 17.799 17.799 17.799 17.799 17.799 17.799 0.027 0.027 0.027 0.027 0.027 0.027 0.027 0.027 0.005 0.005 0.005 0.005 0.016 0.016 0.016 0.016 0.021 0.021 0.021 0.021 0.042 0.042 0.042 0.042 0.060 0.060 0.060 0.060 0.025 0.025 0.025 0.025 0.019 0.019 0.019 0.019 0.014 0.014 0.014 0.014 0.014 0.014 0.014 0.014 0.016 0.016 0.016 0.016 0.014 0.014 0.014 0.014 0.015 0.015 0.019 0.019 0.023 0.023 0.008 0.005 0.005 0.004 0.004 0.003 0.002 0.003 0.003 0.004 0.003 0.003 0.011 0.011 0.014 0.014 0.016 0.016 0.018 0.018 0.031 0.031 0.031 0.031 0.067 0.067 0.067 0.067 0.157 0.157 0.157 0.157 0.235 0.235 0.235 0.235 0.038 0.038 0.038 0.038 0.012 0.012 0.012 0.012 0.032 0.032 0.032 0.032 0.334 0.334 0.334 0.334 6.554 6.554 6.554 6.554 0.018 0.018 0.018 0.018 0.009 0.009 0.009 0.009 0.009 0.009 0.009 0.009 0.049 0.049 0.049 0.049 0.049 0.049 0.049 0.049 0.074 0.074 0.074 0.074 0.074 0.074 0.074 0.074 7.898 7.898 7.898 7.898 7.898 7.898 7.898 7.898 11.118 11.118 11.118 11.118 11.118 11.118 11.118 11.118 
0.022 0.022 0.022 0.022 0.022 0.022 0.022 0.022 0.035 0.035 0.035 0.035 0.035 0.035 0.035 0.035 0.177 0.177 0.177 0.177 0.177 0.177 0.177 0.177 17.799 17.799 17.799 17.799 17.799 17.799 17.799 17.799 0.027 0.027 0.027 0.027 0.027 0.027 0.027 0.027 0.005 0.005 0.005 0.005 0.016 0.016 0.016 0.016 0.021 0.021 0.021 0.021 0.042 0.042 0.042 0.042 0.060 0.060 0.060 0.060 0.025 0.025 0.025 0.025 0.019 0.019 0.019 0.019 0.014 0.014 0.014 0.014 0.014 0.014 0.014 0.014 0.016 0.016 0.016 0.016 0.014 0.014 0.014 0.014 0.015 0.015 0.019 0.019 0.023 0.023 0.008 0.005 0.005 0.004 0.004 0.003 0.002 0.003 0.003 0.004 0.003 0.003 0.011 0.011 0.014 0.014 0.016 0.016 0.018 0.018 0.031 0.031 0.031 0.031 0.067 0.067 0.067 0.067 0.157 0.157 0.157 0.157 0.235 0.235 0.235 0.235 0.038 0.038 0.038 0.038 0.012 0.012 0.012 0.012 0.032 0.032 0.032 0.032 0.334 0.334 0.334 0.334 6.554 6.554 6.554 6.554 0.018 0.018 0.018 0.018 0.009 0.009 0.009 0.009 0.009 0.009 0.009 0.009 0.049 0.049 0.049 0.049 0.049 0.049 0.049 0.049 0.074 0.074 0.074 0.074 0.074 0.074 0.074 0.074 7.898 7.898 7.898 7.898 7.898 7.898 7.898 7.898 11.118 11.118 11.118 11.118 11.118 11.118 11.118 11.118 
0.032 0.032 0.032 0.032 0.032 0.032 0.032 0.032 0.007 0.007 0.007 0.007 0.007 0.007 0.007 0.007 0.016 0.016 0.016 0.016 0.016 0.016 0.016 0.016 0.094 0.094 0.094 0.094 0.094 0.094 0.094 0.094 0.014 0.014 0.014 0.014 0.014 0.014 0.014 0.014 0.007 0.007 0.007 0.007 0.010 0.010 0.010 0.010 0.026 0.026 0.026 0.026 0.059 0.059 0.059 0.059 0.030 0.030 0.030 0.030 0.009 0.009 0.009 0.009 0.018 0.018 0.018 0.018 0.013 0.013 0.013 0.013 0.014 0.014 0.014 0.014 0.016 0.016 0.016 0.016 0.013 0.013 0.016 0.016 0.023 0.023 0.039 0.039 0.040 0.040 0.013 0.008 0.007 0.007 0.007 0.006 0.006 0.005 0.005 0.005 0.001 0.001 0.016 0.016 0.014 0.014 0.016 0.016 0.018 0.018 0.024 0.024 0.024 0.024 0.024 0.024 0.024 0.024 0.011 0.011 0.011 0.011 0.009 0.009 0.009 0.009 0.017 0.017 0.017 0.017 0.037 0.037 0.037 0.037 0.039 0.039 0.039 0.039 0.036 0.036 0.036 0.036 0.013 0.013 0.013 0.013 0.007 0.007 0.007 0.007 0.009 0.009 0.009 0.009 0.009 0.009 0.009 0.009 0.031 0.031 0.031 0.031 0.031 0.031 0.031 0.031 0.015 0.015 0.015 0.015 0.015 0.015 0.015 0.015 0.031 0.031 0.031 0.031 0.031 0.031 0.031 0.031 0.077 0.077 0.077 0.077 0.077 0.077 0.077 0.077 
0.032 0.032 0.032 0.032 0.032 0.032 0.032 0.032 0.007 0.007 0.007 0.007 0.007 0.007 0.007 0.007 0.016 0.016 0.016 0.016 0.016 0.016 0.016 0.016 0.094 0.094 0.094 0.094 0.094 0.094 0.094 0.094 0.014 0.014 0.014 0.014 0.014 0.014 0.014 0.014 0.007 0.007 0.007 0.007 0.010 0.010 0.010 0.010 0.026 0.026 0.026 0.026 0.059 0.059 0.059 0.059 0.030 0.030 0.030 0.030 0.009 0.009 0.009 0.009 0.018 0.018 0.018 0.018 0.013 0.013 0.013 0.013 0.014 0.014 0.014 0.014 0.016 0.016 0.016 0.016 0.013 0.013 0.016 0.016 0.023 0.023 0.039 0.039 0.040 0.040 0.013 0.008 0.007 0.007 0.007 0.006 0.006 0.005 0.005 0.005 0.001 0.001 0.016 0.016 0.014 0.014 0.016 0.016 0.018 0.018 0.024 0.024 0.024 0.024 0.024 0.024 0.024 0.024 0.011 0.011 0.011 0.011 0.009 0.009 0.009 0.009 0.017 0.017 0.017 0.017 0.037 0.037 0.037 0.037 0.039 0.039 0.039 0.039 0.036 0.036 0.036 0.036 0.013 0.013 0.013 0.013 0.007 0.007 0.007 0.007 0.009 0.009 0.009 0.009 0.009 0.009 0.009 0.009 0.031 0.031 0.031 0.031 0.031 0.031 0.031 0.031 0.015 0.015 0.015 0.015 0.015 0.015 0.015 0.015 0.031 0.031 0.031 0.031 0.031 0.031 0.031 0.031 0.077 0.077 0.077 0.077 0.077 0.077 0.077 0.077 
0.032 0.032 0.032 0.032 0.032 0.032 0.032 0.032 0.007 0.007 0.007 0.007 0.007 0.007 0.007 0.007 0.016 0.016 0.016 0.016 0.016 0.016 0.016 0.016 0.094 0.094 0.094 0.094 0.094 0.094 0.094 0.094 0.014 0.014 0.014 0.014 0.014 0.014 0.014 0.014 0.007 0.007 0.007 0.007 0.010 0.010 0.010 0.010 0.026 0.026 0.026 0.026 0.059 0.059 0.059 0.059 0.030 0.030 0.030 0.030 0.009 0.009 0.009 0.009 0.018 0.018 0.018 0.018 0.013 0.013 0.013 0.013 0.014 0.014 0.014 0.014 0.016 0.016 0.016 0.016 0.013 0.013 0.016 0.016 0.023 0.023 0.039 0.039 0.040 0.040 0.013 0.008 0.007 0.007 0.007 0.006 0.006 0.005 0.005 0.005 0.001 0.001 0.016 0.016 0.014 0.014 0.016 0.016 0.018 0.018 0.024 0.024 0.024 0.024 0.024 0.024 0.024 0.024 0.011 0.011 0.011 0.011 0.009 0.009 0.009 0.009 0.017 0.017 0.017 0.017 0.037 0.037 0.037 0.037 0.039 0.039 0.039 0.039 0.036 0.036 0.036 0.036 0.013 0.013 0.013 0.013 0.007 0.007 0.007 0.007 0.009 0.009 0.009 0.009 0.009 0.009 0.009 0.009 0.031 0.031 0.031 0.031 0.031 0.031 0.031 0.031 0.015 0.015 0.015 0.015 0.015 0.015 0.015 0.015 0.031 0.031 0.031 0.031 0.031 0.031 0.031 0.031 0.077 0.077 0.077 0.077 0.077 0.077 0.077 0.077 
0.032 0.032 0.032 0.032 0.032 0.032 0.032 0.032 0.007 0.007 0.007 0.007 0.007 0.007 0.007 0.007 0.016 0.016 0.016 0.016 0.016 0.016 0.016 0.016 0.094 0.094 0.094 0.094 0.094 0.094 0.094 0.094 0.014 0.014 0.014 0.014 0.014 0.014 0.014 0.014 0.007 0.007 0.007 0.007 0.010 0.010 0.010 0.010 0.026 0.026 0.026 0.026 0.059 0.059 0.059 0.059 0.030 0.030 0.030 0.030 0.009 0.009 0.009 0.009 0.018 0.018 0.018 0.018 0.013 0.013 0.013 0.013 0.014 0.014 0.014 0.014 0.016 0.016 0.016 0.016 0.013 0.013 0.016 0.016 0.023 0.023 0.039 0.039 0.040 0.040 0.013 0.008 0.007 0.007 0.007 0.006 0.006 0.005 0.005 0.005 0.001 0.001 0.016 0.016 0.014 0.014 0.016 0.016 0.018 0.018 0.024 0.024 0.024 0.024 0.024 0.024 0.024 0.024 0.011 0.011 0.011 0.011 0.009 0.009 0.009 0.009 0.017 0.017 0.017 0.017 0.037 0.037 0.037 0.037 0.039 0.039 0.039 0.039 0.036 0.036 0.036 0.036 0.013 0.013 0.013 0.013 0.007 0.007 0.007 0.007 0.009 0.009 0.009 0.009 0.009 0.009 0.009 0.009 0.031 0.031 0.031 0.031 0.031 0.031 0.031 0.031 0.015 0.015 0.015 0.015 0.015 0.015 0.015 0.015 0.031 0.031 0.031 0.031 0.031 0.031 0.031 0.031 0.077 0.077 0.077 0.077 0.077 0.077 0.077 0.077 
0.032 0.032 0.032 0.032 0.032 0.032 0.032 0.032 0.007 0.007 0.007 0.007 0.007 0.007 0.007 0.007 0.016 0.016 0.016 0.016 0.016 0.016 0.016 0.016 0.094 0.094 0.094 0.094 0.094 0.094 0.094 0.094 0.014 0.014 0.014 0.014 0.014 0.014 0.014 0.014 0.007 0.007 0.007 0.007 0.010 0.010 0.010 0.010 0.026 0.026 0.026 0.026 0.059 0.059 0.059 0.059 0.030 0.030 0.030 0.030 0.009 0.009 0.009 0.009 0.018 0.018 0.018 0.018 0.013 0.013 0.013 0.013 0.014 0.014 0.014 0.014 0.016 0.016 0.016 0.016 0.013 0.013 0.016 0.016 0.023 0.023 0.039 0.039 0.040 0.040 0.013 0.008 0.007 0.007 0.007 0.006 0.006 0.005 0.005 0.005 0.001 0.001 0.016 0.016 0.014 0.014 0.016 0.016 0.018 0.018 0.024 0.024 0.024 0.024 0.024 0.024 0.024 0.024 0.011 0.011 0.011 0.011 0.009 0.009 0.009 0.009 0.017 0.017 0.017 0.017 0.037 0.037 0.037 0.037 0.039 0.039 0.039 0.039 0.036 0.036 0.036 0.036 0.013 0.013 0.013 0.013 0.007 0.007 0.007 0.007 0.009 0.009 0.009 0.009 0.009 0.009 0.009 0.009 0.031 0.031 0.031 0.031 0.031 0.031 0.031 0.031 0.015 0.015 0.015 0.015 0.015 0.015 0.015 0.015 0.031 0.031 0.031 0.031 0.031 0.031 0.031 0.031 0.077 0.077 0.077 0.077 0.077 0.077 0.077 0.077 
0.032 0.032 0.032 0.032 0.032 0.032 0.032 0.032 0.007 0.007 0.007 0.007 0.007 0.007 0.007 0.007 0.016 0.016 0.016 0.016 0.016 0.016 0.016 0.016 0.094 0.094 0.094 0.094 0.094 0.094 0.094 0.094 0.014 0.014 0.014 0.014 0.014 0.014 0.014 0.014 0.007 0.007 0.007 0.007 0.010 0.010 0.010 0.010 0.026 0.026 0.026 0.026 0.059 0.059 0.059 0.059 0.030 0.030 0.030 0.030 0.009 0.009 0.009 0.009 0.018 0.018 0.018 0.018 0.013 0.013 0.013 0.013 0.014 0.014 0.014 0.014 0.016 0.016 0.016 0.016 0.013 0.013 0.016 0.016 0.023 0.023 0.039 0.039 0.040 0.040 0.013 0.008 0.007 0.007 0.007 0.006 0.006 0.005 0.005 0.005 0.001 0.001 0.016 0.016 0.014 0.014 0.016 0.016 0.018 0.018 0.024 0.024 0.024 0.024 0.024 0.024 0.024 0.024 0.011 0.011 0.011 0.011 0.009 0.009 0.009 0.009 0.017 0.017 0.017 0.017 0.037 0.037 0.037 0.037 0.039 0.039 0.039 0.039 0.036 0.036 0.036 0.036 0.013 0.013 0.013 0.013 0.007 0.007 0.007 0.007 0.009 0.009 0.009 0.009 0.009 0.009 0.009 0.009 0.031 0.031 0.031 0.031 0.031 0.031 0.031 0.031 0.015 0.015 0.015 0.015 0.015 0.015 0.015 0.015 0.031 0.031 0.031 0.031 0.031 0.031 0.031 0.031 0.077 0.077 0.077 0.077 0.077 0.077 0.077 0.077 
0.032 0.032 0.032 0.032 0.032 0.032 0.032 0.032 0.007 0.007 0.007 0.007 0.007 0.007 0.007 0.007 0.016 0.016 0.016 0.016 0.016 0.016 0.016 0.016 0.094 0.094 0.094 0.094 0.094 0.094 0.094 0.094 0.014 0.014 0.014 0.014 0.014 0.014 0.014 0.014 0.007 0.007 0.007 0.007 0.010 0.010 0.010 0.010 0.026 0.026 0.026 0.026 0.059 0.059 0.059 0.059 0.030 0.030 0.030 0.030 0.009 0.009 0.009 0.009 0.018 0.018 0.018 0.018 0.013 0.013 0.013 0.013 0.014 0.014 0.014 0.014 0.016 0.016 0.016 0.016 0.013 0.013 0.016 0.016 0.023 0.023 0.039 0.039 0.040 0.040 0.013 0.008 0.007 0.007 0.007 0.006 0.006 0.005 0.005 0.005 0.001 0.001 0.016 0.016 0.014 0.014 0.016 0.016 0.018 0.018 0.024 0.024 0.024 0.024 0.024 0.024 0.024 0.024 0.011 0.011 0.011 0.011 0.009 0.009 0.009 0.009 0.017 0.017 0.017 0.017 0.037 0.037 0.037 0.037 0.039 0.039 0.039 0.039 0.036 0.036 0.036 0.036 0.013 0.013 0.013 0.013 0.007 0.007 0.007 0.007 0.009 0.009 0.009 0.009 0.009 0.009 0.009 0.009 0.031 0.031 0.031 0.031 0.031 0.031 0.031 0.031 0.015 0.015 0.015 0.015 0.015 0.015 0.015 0.015 0.031 0.031 0.031 0.031 0.031 0.031 0.031 0.031 0.077 0.077 0.077 0.077 0.077 0.077 0.077 0.077 
0.032 0.032 0.032 0.032 0.032 0.032 0.032 0.032 0.007 0.007 0.007 0.007 0.007 0.007 0.007 0.007 0.016 0.016 0.016 0.016 0.016 0.016 0.016 0.016 0.094 0.094 0.094 0.094 0.094 0.094 0.094 0.094 0.014 0.014 0.014 0.014 0.014 0.014 0.014 0.014 0.007 0.007 0.007 0.007 0.010 0.010 0.010 0.010 0.026 0.026 0.026 0.026 0.059 0.059 0.059 0.059 0.030 0.030 0.030 0.030 0.009 0.009 0.009 0.009 0.018 0.018 0.018 0.018 0.013 0.013 0.013 0.013 0.014 0.014 0.014 0.014 0.016 0.016 0.016 0.016 0.013 0.013 0.016 0.016 0.023 0.023 0.039 0.039 0.040 0.040 0.013 0.008 0.007 0.007 0.007 0.006 0.006 0.005 0.005 0.005 0.001 0.001 0.016 0.016 0.014 0.014 0.016 0.016 0.018 0.018 0.024 0.024 0.024 0.024 0.024 0.024 0.024 0.024 0.011 0.011 0.011 0.011 0.009 0.009 0.009 0.009 0.017 0.017 0.017 0.017 0.037 0.037 0.037 0.037 0.039 0.039 0.039 0.039 0.036 0.036 0.036 0.036 0.013 0.013 0.013 0.013 0.007 0.007 0.007 0.007 0.009 0.009 0.009 0.009 0.009 0.009 0.009 0.009 0.031 0.031 0.031 0.031 0.031 0.031 0.031 0.031 0.015 0.015 0.015 0.015 0.015 0.015 0.015 0.015 0.031 0.031 0.031 0.031 0.031 0.031 0.031 0.031 0.077 0.077 0.077 0.077 0.077 0.077 0.077 0.077 
0.014 0.014 0.014 0.014 0.014 0.014 0.014 0.014 0.005 0.005 0.005 0.005 0.005 0.005 0.005 0.005 0.007 0.007 0.007 0.007 0.007 0.007 0.007 0.007 0.048 0.048 0.048 0.048 0.048 0.048 0.048 0.048 0.012 0.012 0.012 0.012 0.012 0.012 0.012 0.012 0.006 0.006 0.006 0.006 0.010 0.010 0.010 0.010 0.028 0.028 0.028 0.028 0.053 0.053 0.053 0.053 0.015 0.015 0.015 0.015 0.005 0.005 0.005 0.005 0.011 0.011 0.011 0.011 0.009 0.009 0.009 0.009 0.011 0.011 0.011 0.011 0.015 0.015 0.015 0.015 0.015 0.015 0.019 0.019 0.020 0.020 0.020 0.020 0.015 0.015 0.005 0.005 0.006 0.005 0.007 0.009 0.012 0.016 0.017 0.022 0.068 0.068 0.044 0.044 0.018 0.018 0.018 0.018 0.011 0.011 0.011 0.011 0.011 0.011 0.009 0.009 0.009 0.009 0.006 0.006 0.006 0.006 0.009 0.009 0.009 0.009 0.016 0.016 0.016 0.016 0.029 0.029 0.029 0.029 0.022 0.022 0.022 0.022 0.009 0.009 0.009 0.009 0.006 0.006 0.006 0.006 0.005 0.005 0.005 0.005 0.009 0.009 0.009 0.009 0.009 0.009 0.009 0.009 0.023 0.023 0.023 0.023 0.023 0.023 0.023 0.023 0.006 0.006 0.006 0.006 0.006 0.006 0.006 0.006 0.016 0.016 0.016 0.016 0.016 0.016 0.016 0.016 0.052 0.052 0.052 0.052 0.052 0.052 0.052 0.052 
0.014 0.014 0.014 0.014 0.014 0.014 0.014 0.014 0.005 0.005 0.005 0.005 0.005 0.005 0.005 0.005 0.007 0.007 0.007 0.007 0.007 0.007 0.007 0.007 0.048 0.048 0.048 0.048 0.048 0.048 0.048 0.048 0.012 0.012 0.012 0.012 0.012 0.012 0.012 0.012 0.006 0.006 0.006 0.006 0.010 0.010 0.010 0.010 0.028 0.028 0.028 0.028 0.053 0.053 0.053 0.053 0.015 0.015 0.015 0.015 0.005 0.005 0.005 0.005 0.011 0.011 0.011 0.011 0.009 0.009 0.009 0.009 0.011 0.011 0.011 0.011 0.015 0.015 0.015 0.015 0.015 0.015 0.019 0.019 0.020 0.020 0.020 0.020 0.015 0.015 0.005 0.005 0.006 0.005 0.007 0.009 0.012 0.016 0.017 0.022 0.068 0.068 0.044 0.044 0.018 0.018 0.018 0.018 0.011 0.011 0.011 0.011 0.011 0.011 0.009 0.009 0.009 0.009 0.006 0.006 0.006 0.006 0.009 0.009 0.009 0.009 0.016 0.016 0.016 0.016 0.029 0.029 0.029 0.029 0.022 0.022 0.022 0.022 0.009 0.009 0.009 0.009 0.006 0.006 0.006 0.006 0.005 0.005 0.005 0.005 0.009 0.009 0.009 0.009 0.009 0.009 0.009 0.009 0.023 0.023 0.023 0.023 0.023 0.023 0.023 0.023 0.006 0.006 0.006 0.006 0.006 0.006 0.006 0.006 0.016 0.016 0.016 0.016 0.016 0.016 0.016 0.016 0.052 0.052 0.052 0.052 0.052 0.052 0.052 0.052 
0.014 0.014 0.014 0.014 0.014 0.014 0.014 0.014 0.005 0.005 0.005 0.005 0.005 0.005 0.005 0.005 0.007 0.007 0.007 0.007 0.007 0.007 0.007 0.007 0.048 0.048 0.048 0.048 0.048 0.048 0.048 0.048 0.012 0.012 0.012 0.012 0.012 0.012 0.012 0.012 0.006 0.006 0.006 0.006 0.010 0.010 0.010 0.010 0.028 0.028 0.028 0.028 0.053 0.053 0.053 0.053 0.015 0.015 0.015 0.015 0.005 0.005 0.005 0.005 0.011 0.011 0.011 0.011 0.009 0.009 0.009 0.009 0.011 0.011 0.011 0.011 0.015 0.015 0.015 0.015 0.015 0.015 0.019 0.019 0.020 0.020 0.020 0.020 0.015 0.015 0.005 0.005 0.006 0.005 0.007 0.009 0.012 0.016 0.017 0.022 0.068 0.068 0.044 0.044 0.018 0.018 0.018 0.018 0.011 0.011 0.011 0.011 0.011 0.011 0.009 0.009 0.009 0.009 0.006 0.006 0.006 0.006 0.009 0.009 0.009 0.009 0.016 0.016 0.016 0.016 0.029 0.029 0.029 0.029 0.022 0.022 0.022 0.022 0.009 0.009 0.009 0.009 0.006 0.006 0.006 0.006 0.005 0.005 0.005 0.005 0.009 0.009 0.009 0.009 0.009 0.009 0.009 0.009 0.023 0.023 0.023 0.023 0.023 0.023 0.023 0.023 0.006 0.006 0.006 0.006 0.006 0.006 0.006 0.006 0.016 0.016 0.016 0.016 0.016 0.016 0.016 0.016 0.052 0.052 0.052 0.052 0.052 0.052 0.052 0.052 
0.014 0.014 0.014 0.014 0.014 0.014 0.014 0.014 0.005 0.005 0.005 0.005 0.005 0.005 0.005 0.005 0.007 0.007 0.007 0.007 0.007 0.007 0.007 0.007 0.048 0.048 0.048 0.048 0.048 0.048 0.048 0.048 0.012 0.012 0.012 0.012 0.012 0.012 0.012 0.012 0.006 0.006 0.006 0.006 0.010 0.010 0.010 0.010 0.028 0.028 0.028 0.028 0.053 0.053 0.053 0.053 0.015 0.015 0.015 0.015 0.005 0.005 0.005 0.005 0.011 0.011 0.011 0.011 0.009 0.009 0.009 0.009 0.011 0.011 0.011 0.011 0.015 0.015 0.015 0.015 0.015 0.015 0.019 0.019 0.020 0.020 0.020 0.020 0.015 0.015 0.005 0.005 0.006 0.005 0.007 0.009 0.012 0.016 0.017 0.022 0.068 0.068 0.044 0.044 0.018 0.018 0.018 0.018 0.011 0.011 0.011 0.011 0.011 0.011 0.009 0.009 0.009 0.009 0.006 0.006 0.006 0.006 0.009 0.009 0.009 0.009 0.016 0.016 0.016 0.016 0.029 0.029 0.029 0.029 0.022 0.022 0.022 0.022 0.009 0.009 0.009 0.009 0.006 0.006 0.006 0.006 0.005 0.005 0.005 0.005 0.009 0.009 0.009 0.009 0.009 0.009 0.009 0.009 0.023 0.023 0.023 0.023 0.023 0.023 0.023 0.023 0.006 0.006 0.006 0.006 0.006 0.006 0.006 0.006 0.016 0.016 0.016 0.016 0.016 0.016 0.016 0.016 0.052 0.052 0.052 0.052 0.052 0.052 0.052 0.052 
0.014 0.014 0.014 0.014 0.014 0.014 0.014 0.014 0.005 0.005 0.005 0.005 0.005 0.005 0.005 0.005 0.007 0.007 0.007 0.007 0.007 0.007 0.007 0.007 0.048 0.048 0.048 0.048 0.048 0.048 0.048 0.048 0.012 0.012 0.012 0.012 0.012 0.012 0.012 0.012 0.006 0.006 0.006 0.006 0.010 0.010 0.010 0.010 0.028 0.028 0.028 0.028 0.053 0.053 0.053 0.053 0.015 0.015 0.015 0.015 0.005 0.005 0.005 0.005 0.011 0.011 0.011 0.011 0.009 0.009 0.009 0.009 0.011 0.011 0.011 0.011 0.015 0.015 0.015 0.015 0.015 0.015 0.019 0.019 0.020 0.020 0.020 0.020 0.015 0.015 0.005 0.005 0.006 0.005 0.007 0.009 0.012 0.016 0.017 0.022 0.068 0.068 0.044 0.044 0.018 0.018 0.018 0.018 0.011 0.011 0.011 0.011 0.011 0.011 0.009 0.009 0.009 0.009 0.006 0.006 0.006 0.006 0.009 0.009 0.009 0.009 0.016 0.016 0.016 0.016 0.029 0.029 0.029 0.029 0.022 0.022 0.022 0.022 0.009 0.009 0.009 0.009 0.006 0.006 0.006 0.006 0.005 0.005 0.005 0.005 0.009 0.009 0.009 0.009 0.009 0.009 0.009 0.009 0.023 0.023 0.023 0.023 0.023 0.023 0.023 0.023 0.006 0.006 0.006 0.006 0.006 0.006 0.006 0.006 0.016 0.016 0.016 0.016 0.016 0.016 0.016 0.016 0.052 0.052 0.052 0.052 0.052 0.052 0.052 0.052 
0.014 0.014 0.014 0.014 0.014 0.014 0.014 0.014 0.005 0.005 0.005 0.005 0.005 0.005 0.005 0.005 0.007 0.007 0.007 0.007 0.007 0.007 0.007 0.007 0.048 0.048 0.048 0.048 0.048 0.048 0.048 0.048 0.012 0.012 0.012 0.012 0.012 0.012 0.012 0.012 0.006 0.006 0.006 0.006 0.010 0.010 0.010 0.010 0.028 0.028 0.028 0.028 0.053 0.053 0.053 0.053 0.015 0.015 0.015 0.015 0.005 0.005 0.005 0.005 0.011 0.011 0.011 0.011 0.009 0.009 0.009 0.009 0.011 0.011 0.011 0.011 0.015 0.015 0.015 0.015 0.015 0.015 0.019 0.019 0.020 0.020 0.020 0.020 0.015 0.015 0.005 0.005 0.006 0.005 0.007 0.009 0.012 0.016 0.017 0.022 0.068 0.068 0.044 0.044 0.018 0.018 0.018 0.018 0.011 0.011 0.011 0.011 0.011 0.011 0.009 0.009 0.009 0.009 0.006 0.006 0.006 0.006 0.009 0.009 0.009 0.009 0.016 0.016 0.016 0.016 0.029 0.029 0.029 0.029 0.022 0.022 0.022 0.022 0.009 0.009 0.009 0.009 0.006 0.006 0.006 0.006 0.005 0.005 0.005 0.005 0.009 0.009 0.009 0.009 0.009 0.009 0.009 0.009 0.023 0.023 0.023 0.023 0.023 0.023 0.023 0.023 0.006 0.006 0.006 0.006 0.006 0.006 0.006 0.006 0.016 0.016 0.016 0.016 0.016 0.016 0.016 0.016 0.052 0.052 0.052 0.052 0.052 0.052 0.052 0.052 
0.014 0.014 0.014 0.014 0.014 0.014 0.014 0.014 0.005 0.005 0.005 0.005 0.005 0.005 0.005 0.005 0.007 0.007 0.007 0.007 0.007 0.007 0.007 0.007 0.048 0.048 0.048 0.048 0.048 0.048 0.048 0.048 0.012 0.012 0.012 0.012 0.012 0.012 0.012 0.012 0.006 0.006 0.006 0.006 0.010 0.010 0.010 0.010 0.028 0.028 0.028 0.028 0.053 0.053 0.053 0.053 0.015 0.015 0.015 0.015 0.005 0.005 0.005 0.005 0.011 0.011 0.011 0.011 0.009 0.009 0.009 0.009 0.011 0.011 0.011 0.011 0.015 0.015 0.015 0.015 0.015 0.015 0.019 0.019 0.020 0.020 0.020 0.020 0.015 0.015 0.005 0.005 0.006 0.005 0.007 0.009 0.012 0.016 0.017 0.022 0.068 0.068 0.044 0.044 0.018 0.018 0.018 0.018 0.011 0.011 0.011 0.011 0.011 0.011 0.009 0.009 0.009 0.009 0.006 0.006 0.006 0.006 0.009 0.009 0.009 0.009 0.016 0.016 0.016 0.016 0.029 0.029 0.029 0.029 0.022 0.022 0.022 0.022 0.009 0.009 0.009 0.009 0.006 0.006 0.006 0.006 0.005 0.005 0.005 0.005 0.009 0.009 0.009 0.009 0.009 0.009 0.009 0.009 0.023 0.023 0.023 0.023 0.023 0.023 0.023 0.023 0.006 0.006 0.006 0.006 0.006 0.006 0.006 0.006 0.016 0.016 0.016 0.016 0.016 0.016 0.016 0.016 0.052 0.052 0.052 0.052 0.052 0.052 0.052 0.052 
0.014 0.014 0.014 0.014 0.014 0.014 0.014 0.014 0.005 0.005 0.005 0.005 0.005 0.005 0.005 0.005 0.007 0.007 0.007 0.007 0.007 0.007 0.007 0.007 0.048 0.048 0.048 0.048 0.048 0.048 0.048 0.048 0.012 0.012 0.012 0.012 0.012 0.012 0.012 0.012 0.006 0.006 0.006 0.006 0.010 0.010 0.010 0.010 0.028 0.028 0.028 0.028 0.053 0.053 0.053 0.053 0.015 0.015 0.015 0.015 0.005 0.005 0.005 0.005 0.011 0.011 0.011 0.011 0.009 0.009 0.009 0.009 0.011 0.011 0.011 0.011 0.015 0.015 0.015 0.015 0.015 0.015 0.019 0.019 0.020 0.020 0.020 0.020 0.015 0.015 0.005 0.005 0.006 0.005 0.007 0.009 0.012 0.016 0.017 0.022 0.068 0.068 0.044 0.044 0.018 0.018 0.018 0.018 0.011 0.011 0.011 0.011 0.011 0.011 0.009 0.009 0.009 0.009 0.006 0.006 0.006 0.006 0.009 0.009 0.009 0.009 0.016 0.016 0.016 0.016 0.029 0.029 0.029 0.029 0.022 0.022 0.022 0.022 0.009 0.009 0.009 0.009 0.006 0.006 0.006 0.006 0.005 0.005 0.005 0.005 0.009 0.009 0.009 0.009 0.009 0.009 0.009 0.009 0.023 0.023 0.023 0.023 0.023 0.023 0.023 0.023 0.006 0.006 0.006 0.006 0.006 0.006 0.006 0.006 0.016 0.016 0.016 0.016 0.016 0.016 0.016 0.016 0.052 0.052 0.052 0.052 0.052 0.052 0.052 0.052 
0.009 0.009 0.009 0.009 0.009 0.009 0.009 0.009 0.019 0.019 0.019 0.019 0.019 0.019 0.019 0.019 0.072 0.072 0.072 0.072 0.072 0.072 0.072 0.072 0.066 0.066 0.066 0.066 0.066 0.066 0.066 0.066 0.005 0.005 0.005 0.005 0.005 0.005 0.005 0.005 0.017 0.017 0.017 0.017 0.033 0.033 0.033 0.033 0.030 0.030 0.030 0.030 0.043 0.043 0.043 0.043 0.027 0.027 0.027 0.027 0.005 0.005 0.005 0.005 0.005 0.005 0.005 0.005 0.005 0.005 0.005 0.005 0.007 0.007 0.007 0.007 0.011 0.011 0.011 0.011 0.007 0.007 0.010 0.010 0.011 0.011 0.006 0.006 0.005 0.005 0.001 0.000 0.001 0.001 0.001 0.001 0.001 0.001 0.001 0.002 0.007 0.007 0.009 0.009 0.011 0.011 0.016 0.016 0.009 0.009 0.011 0.011 0.011 0.011 0.011 0.011 0.011 0.011 0.007 0.007 0.007 0.007 0.011 0.011 0.011 0.011 0.015 0.015 0.015 0.015 0.014 0.014 0.014 0.014 0.008 0.008 0.008 0.008 0.006 0.006 0.006 0.006 0.005 0.005 0.005 0.005 0.009 0.009 0.009 0.009 0.016 0.016 0.016 0.016 0.016 0.016 0.016 0.016 0.022 0.022 0.022 0.022 0.022 0.022 0.022 0.022 0.070 0.070 0.070 0.070 0.070 0.070 0.070 0.070 0.036 0.036 0.036 0.036 0.036 0.036 0.036 0.036 0.097 0.097 0.097 0.097 0.097 0.097 0.097 0.097 
0.009 0.009 0.009 0.009 0.009 0.009 0.009 0.009 0.019 0.019 0.019 0.019 0.019 0.019 0.019 0.019 0.072 0.072 0.072 0.072 0.072 0.072 0.072 0.072 0.066 0.066 0.066 0.066 0.066 0.066 0.066 0.066 0.005 0.005 0.005 0.005 0.005 0.005 0.005 0.005 0.017 0.017 0.017 0.017 0.033 0.033 0.033 0.033 0.030 0.030 0.030 0.030 0.043 0.043 0.043 0.043 0.027 0.027 0.027 0.027 0.005 0.005 0.005 0.005 0.005 0.005 0.005 0.005 0.005 0.005 0.005 0.005 0.007 0.007 0.007 0.007 0.011 0.011 0.011 0.011 0.007 0.007 0.010 0.010 0.011 0.011 0.006 0.006 0.005 0.005 0.001 0.000 0.001 0.001 0.001 0.001 0.001 0.001 0.001 0.002 0.007 0.007 0.009 0.009 0.011 0.011 0.016 0.016 0.009 0.009 0.011 0.011 0.011 0.011 0.011 0.011 0.011 0.011 0.007 0.007 0.007 0.007 0.011 0.011 0.011 0.011 0.015 0.015 0.015 0.015 0.014 0.014 0.014 0.014 0.008 0.008 0.008 0.008 0.006 0.006 0.006 0.006 0.005 0.005 0.005 0.005 0.009 0.009 0.009 0.009 0.016 0.016 0.016 0.016 0.016 0.016 0.016 0.016 0.022 0.022 0.022 0.022 0.022 0.022 0.022 0.022 0.070 0.070 0.070 0.070 0.070 0.070 0.070 0.070 0.036 0.036 0.036 0.036 0.036 0.036 0.036 0.036 0.097 0.097 0.097 0.097 0.097 0.097 0.097 0.097 
0.009 0.009 0.009 0.009 0.009 0.009 0.009 0.009 0.019 0.019 0.019 0.019 0.019 0.019 0.019 0.019 0.072 0.072 0.072 0.072 0.072 0.072 0.072 0.072 0.066 0.066 0.066 0.066 0.066 0.066 0.066 0.066 0.005 0.005 0.005 0.005 0.005 0.005 0.005 0.005 0.017 0.017 0.017 0.017 0.033 0.033 0.033 0.033 0.030 0.030 0.030 0.030 0.043 0.043 0.043 0.043 0.027 0.027 0.027 0.027 0.005 0.005 0.005 0.005 0.005 0.005 0.005 0.005 0.005 0.005 0.005 0.005 0.007 0.007 0.007 0.007 0.011 0.011 0.011 0.011 0.007 0.007 0.010 0.010 0.011 0.011 0.006 0.006 0.005 0.005 0.001 0.000 0.001 0.001 0.001 0.001 0.001 0.001 0.001 0.002 0.007 0.007 0.009 0.009 0.011 0.011 0.016 0.016 0.009 0.009 0.011 0.011 0.011 0.011 0.011 0.011 0.011 0.011 0.007 0.007 0.007 0.007 0.011 0.011 0.011 0.011 0.015 0.015 0.015 0.015 0.014 0.014 0.014 0.014 0.008 0.008 0.008 0.008 0.006 0.006 0.006 0.006 0.005 0.005 0.005 0.005 0.009 0.009 0.009 0.009 0.016 0.016 0.016 0.016 0.016 0.016 0.016 0.016 0.022 0.022 0.022 0.022 0.022 0.022 0.022 0.022 0.070 0.070 0.070 0.070 0.070 0.070 0.070 0.070 0.036 0.036 0.036 0.036 0.036 0.036 0.036 0.036 0.097 0.097 0.097 0.097 0.097 0.097 0.097 0.097 
0.009 0.009 0.009 0.009 0.009 0.009 0.009 0.009 0.019 0.019 0.019 0.019 0.019 0.019 0.019 0.019 0.072 0.072 0.072 0.072 0.072 0.072 0.072 0.072 0.066 0.066 0.066 0.066 0.066 0.066 0.066 0.066 0.005 0.005 0.005 0.005 0.005 0.005 0.005 0.005 0.017 0.017 0.017 0.017 0.033 0.033 0.033 0.033 0.030 0.030 0.030 0.030 0.043 0.043 0.043 0.043 0.027 0.027 0.027 0.027 0.005 0.005 0.005 0.005 0.005 0.005 0.005 0.005 0.005 0.005 0.005 0.005 0.007 0.007 0.007 0.007 0.011 0.011 0.011 0.011 0.007 0.007 0.010 0.010 0.011 0.011 0.006 0.006 0.005 0.005 0.001 0.000 0.001 0.001 0.001 0.001 0.001 0.001 0.001 0.002 0.007 0.007 0.009 0.009 0.011 0.011 0.016 0.016 0.009 0.009 0.011 0.011 0.011 0.011 0.011 0.011 0.011 0.011 0.007 0.007 0.007 0.007 0.011 0.011 0.011 0.011 0.015 0.015 0.015 0.015 0.014 0.014 0.014 0.014 0.008 0.008 0.008 0.008 0.006 0.006 0.006 0.006 0.005 0.005 0.005 0.005 0.009 0.009 0.009 0.009 0.016 0.016 0.016 0.016 0.016 0.016 0.016 0.016 0.022 0.022 0.022 0.022 0.022 0.022 0.022 0.022 0.070 0.070 0.070 0.070 0.070 0.070 0.070 0.070 0.036 0.036 0.036 0.036 0.036 0.036 0.036 0.036 0.097 0.097 0.097 0.097 0.097 0.097 0.097 0.097 
0.009 0.009 0.009 0.009 0.009 0.009 0.009 0.009 0.019 0.019 0.019 0.019 0.019 0.019 0.019 0.019 0.072 0.072 0.072 0.072 0.072 0.072 0.072 0.072 0.066 0.066 0.066 0.066 0.066 0.066 0.066 0.066 0.005 0.005 0.005 0.005 0.005 0.005 0.005 0.005 0.017 0.017 0.017 0.017 0.033 0.033 0.033 0.033 0.030 0.030 0.030 0.030 0.043 0.043 0.043 0.043 0.027 0.027 0.027 0.027 0.005 0.005 0.005 0.005 0.005 0.005 0.005 0.005 0.005 0.005 0.005 0.005 0.007 0.007 0.007 0.007 0.011 0.011 0.011 0.011 0.007 0.007 0.010 0.010 0.011 0.011 0.006 0.006 0.005 0.005 0.001 0.000 0.001 0.001 0.001 0.001 0.001 0.001 0.001 0.002 0.007 0.007 0.009 0.009 0.011 0.011 0.016 0.016 0.009 0.009 0.011 0.011 0.011 0.011 0.011 0.011 0.011 0.011 0.007 0.007 0.007 0.007 0.011 0.011 0.011 0.011 0.015 0.015 0.015 0.015 0.014 0.014 0.014 0.014 0.008 0.008 0.008 0.008 0.006 0.006 0.006 0.006 0.005 0.005 0.005 0.005 0.009 0.009 0.009 0.009 0.016 0.016 0.016 0.016 0.016 0.016 0.016 0.016 0.022 0.022 0.022 0.022 0.022 0.022 0.022 0.022 0.070 0.070 0.070 0.070 0.070 0.070 0.070 0.070 0.036 0.036 0.036 0.036 0.036 0.036 0.036 0.036 0.097 0.097 0.097 0.097 0.097 0.097 0.097 0.097 
0.009 0.009 0.009 0.009 0.009 0.009 0.009 0.009 0.019 0.019 0.019 0.019 0.019 0.019 0.019 0.019 0.072 0.072 0.072 0.072 0.072 0.072 0.072 0.072 0.066 0.066 0.066 0.066 0.066 0.066 0.066 0.066 0.005 0.005 0.005 0.005 0.005 0.005 0.005 0.005 0.017 0.017 0.017 0.017 0.033 0.033 0.033 0.033 0.030 0.030 0.030 0.030 0.043 0.043 0.043 0.043 0.027 0.027 0.027 0.027 0.005 0.005 0.005 0.005 0.005 0.005 0.005 0.005 0.005 0.005 0.005 0.005 0.007 0.007 0.007 0.007 0.011 0.011 0.011 0.011 0.007 0.007 0.010 0.010 0.011 0.011 0.006 0.006 0.005 0.005 0.001 0.000 0.001 0.001 0.001 0.001 0.001 0.001 0.001 0.002 0.007 0.007 0.009 0.009 0.011 0.011 0.016 0.016 0.009 0.009 0.011 0.011 0.011 0.011 0.011 0.011 0.011 0.011 0.007 0.007 0.007 0.007 0.011 0.011 0.011 0.011 0.015 0.015 0.015 0.015 0.014 0.014 0.014 0.014 0.008 0.008 0.008 0.008 0.006 0.006 0.006 0.006 0.005 0.005 0.005 0.005 0.009 0.009 0.009 0.009 0.016 0.016 0.016 0.016 0.016 0.016 0.016 0.016 0.022 0.022 0.022 0.022 0.022 0.022 0.022 0.022 0.070 0.070 0.070 0.070 0.070 0.070 0.070 0.070 0.036 0.036 0.036 0.036 0.036 0.036 0.036 0.036 0.097 0.097 0.097 0.097 0.097 0.097 0.097 0.097 
0.009 0.009 0.009 0.009 0.009 0.009 0.009 0.009 0.019 0.019 0.019 0.019 0.019 0.019 0.019 0.019 0.072 0.072 0.072 0.072 0.072 0.072 0.072 0.072 0.066 0.066 0.066 0.066 0.066 0.066 0.066 0.066 0.005 0.005 0.005 0.005 0.005 0.005 0.005 0.005 0.017 0.017 0.017 0.017 0.033 0.033 0.033 0.033 0.030 0.030 0.030 0.030 0.043 0.043 0.043 0.043 0.027 0.027 0.027 0.027 0.005 0.005 0.005 0.005 0.005 0.005 0.005 0.005 0.005 0.005 0.005 0.005 0.007 0.007 0.007 0.007 0.011 0.011 0.011 0.011 0.007 0.007 0.010 0.010 0.011 0.011 0.006 0.006 0.005 0.005 0.001 0.000 0.001 0.001 0.001 0.001 0.001 0.001 0.001 0.002 0.007 0.007 0.009 0.009 0.011 0.011 0.016 0.016 0.009 0.009 0.011 0.011 0.011 0.011 0.011 0.011 0.011 0.011 0.007 0.007 0.007 0.007 0.011 0.011 0.011 0.011 0.015 0.015 0.015 0.015 0.014 0.014 0.014 0.014 0.008 0.008 0.008 0.008 0.006 0.006 0.006 0.006 0.005 0.005 0.005 0.005 0.009 0.009 0.009 0.009 0.016 0.016 0.016 0.016 0.016 0.016 0.016 0.016 0.022 0.022 0.022 0.022 0.022 0.022 0.022 0.022 0.070 0.070 0.070 0.070 0.070 0.070 0.070 0.070 0.036 0.036 0.036 0.036 0.036 0.036 0.036 0.036 0.097 0.097 0.097 0.097 0.097 0.097 0.097 0.097 
0.009 0.009 0.009 0.009 0.009 0.009 0.009 0.009 0.019 0.019 0.019 0.019 0.019 0.019 0.019 0.019 0.072 0.072 0.072 0.072 0.072 0.072 0.072 0.072 0.066 0.066 0.066 0.066 0.066 0.066 0.066 0.066 0.005 0.005 0.005 0.005 0.005 0.005 0.005 0.005 0.017 0.017 0.017 0.017 0.033 0.033 0.033 0.033 0.030 0.030 0.030 0.030 0.043 0.043 0.043 0.043 0.027 0.027 0.027 0.027 0.005 0.005 0.005 0.005 0.005 0.005 0.005 0.005 0.005 0.005 0.005 0.005 0.007 0.007 0.007 0.007 0.011 0.011 0.011 0.011 0.007 0.007 0.010 0.010 0.011 0.011 0.006 0.006 0.005 0.005 0.001 0.000 0.001 0.001 0.001 0.001 0.001 0.001 0.001 0.002 0.007 0.007 0.009 0.009 0.011 0.011 0.016 0.016 0.009 0.009 0.011 0.011 0.011 0.011 0.011 0.011 0.011 0.011 0.007 0.007 0.007 0.007 0.011 0.011 0.011 0.011 0.015 0.015 0.015 0.015 0.014 0.014 0.014 0.014 0.008 0.008 0.008 0.008 0.006 0.006 0.006 0.006 0.005 0.005 0.005 0.005 0.009 0.009 0.009 0.009 0.016 0.016 0.016 0.016 0.016 0.016 0.016 0.016 0.022 0.022 0.022 0.022 0.022 0.022 0.022 0.022 0.070 0.070 0.070 0.070 0.070 0.070 0.070 0.070 0.036 0.036 0.036 0.036 0.036 0.036 0.036 0.036 0.097 0.097 0.097 0.097 0.097 0.097 0.097 0.097 
0.044 0.044 0.044 0.044 0.044 0.044 0.044 0.044 0.011 0.011 0.011 0.011 0.011 0.011 0.011 0.011 0.011 0.011 0.011 0.011 0.011 0.011 0.011 0.011 0.013 0.013 0.013 0.013 0.013 0.013 0.013 0.013 0.007 0.007 0.007 0.007 0.007 0.007 0.007 0.007 0.016 0.016 0.016 0.016 0.019 0.019 0.019 0.019 0.015 0.015 0.015 0.015 0.021 0.021 0.021 0.021 2.205 2.205 2.205 2.205 0.042 0.042 0.042 0.042 0.011 0.011 0.011 0.011 0.002 0.002 0.002 0.002 0.003 0.003 0.003 0.003 0.003 0.003 0.003 0.003 0.000 0.000 0.005 0.005 0.008 0.008 0.006 0.006 0.005 0.005 0.001 0.001 0.000 0.000 0.000 0.000 0.000 0.000 0.000 0.000 0.003 0.003 0.004 0.004 0.005 0.005 0.007 0.007 0.005 0.005 0.005 0.005 0.005 0.005 0.005 0.005 0.005 0.005 0.007 0.007 0.007 0.007 0.011 0.011 0.011 0.011 0.018 0.018 0.018 0.018 0.009 0.009 0.009 0.009 0.006 0.006 0.006 0.006 0.004 0.004 0.004 0.004 0.003 0.003 0.003 0.003 0.005 0.005 0.005 0.005 0.008 0.008 0.008 0.008 0.008 0.008 0.008 0.008 0.016 0.016 0.016 0.016 0.016 0.016 0.016 0.016 0.065 0.065 0.065 0.065 0.065 0.065 0.065 0.065 0.005 0.005 0.005 0.005 0.005 0.005 0.005 0.005 0.034 0.034 0.034 0.034 0.034 0.034 0.034 0.034 
0.044 0.044 0.044 0.044 0.044 0.044 0.044 0.044 0.011 0.011 0.011 0.011 0.011 0.011 0.011 0.011 0.011 0.011 0.011 0.011 0.011 0.011 0.011 0.011 0.013 0.013 0.013 0.013 0.013 0.013 0.013 0.013 0.007 0.007 0.007 0.007 0.007 0.007 0.007 0.007 0.016 0.016 0.016 0.016 0.019 0.019 0.019 0.019 0.015 0.015 0.015 0.015 0.021 0.021 0.021 0.021 2.205 2.205 2.205 2.205 0.042 0.042 0.042 0.042 0.011 0.011 0.011 0.011 0.002 0.002 0.002 0.002 0.003 0.003 0.003 0.003 0.003 0.003 0.003 0.003 0.000 0.000 0.005 0.005 0.008 0.008 0.006 0.006 0.005 0.005 0.001 0.001 0.000 0.000 0.000 0.000 0.000 0.000 0.000 0.000 0.003 0.003 0.004 0.004 0.005 0.005 0.007 0.007 0.005 0.005 0.005 0.005 0.005 0.005 0.005 0.005 0.005 0.005 0.007 0.007 0.007 0.007 0.011 0.011 0.011 0.011 0.018 0.018 0.018 0.018 0.009 0.009 0.009 0.009 0.006 0.006 0.006 0.006 0.004 0.004 0.004 0.004 0.003 0.003 0.003 0.003 0.005 0.005 0.005 0.005 0.008 0.008 0.008 0.008 0.008 0.008 0.008 0.008 0.016 0.016 0.016 0.016 0.016 0.016 0.016 0.016 0.065 0.065 0.065 0.065 0.065 0.065 0.065 0.065 0.005 0.005 0.005 0.005 0.005 0.005 0.005 0.005 0.034 0.034 0.034 0.034 0.034 0.034 0.034 0.034 
0.044 0.044 0.044 0.044 0.044 0.044 0.044 0.044 0.011 0.011 0.011 0.011 0.011 0.011 0.011 0.011 0.011 0.011 0.011 0.011 0.011 0.011 0.011 0.011 0.013 0.013 0.013 0.013 0.013 0.013 0.013 0.013 0.007 0.007 0.007 0.007 0.007 0.007 0.007 0.007 0.016 0.016 0.016 0.016 0.019 0.019 0.019 0.019 0.015 0.015 0.015 0.015 0.021 0.021 0.021 0.021 2.205 2.205 2.205 2.205 0.042 0.042 0.042 0.042 0.011 0.011 0.011 0.011 0.002 0.002 0.002 0.002 0.003 0.003 0.003 0.003 0.003 0.003 0.003 0.003 0.000 0.000 0.005 0.005 0.008 0.008 0.006 0.006 0.005 0.005 0.001 0.001 0.000 0.000 0.000 0.000 0.000 0.000 0.000 0.000 0.003 0.003 0.004 0.004 0.005 0.005 0.007 0.007 0.005 0.005 0.005 0.005 0.005 0.005 0.005 0.005 0.005 0.005 0.007 0.007 0.007 0.007 0.011 0.011 0.011 0.011 0.018 0.018 0.018 0.018 0.009 0.009 0.009 0.009 0.006 0.006 0.006 0.006 0.004 0.004 0.004 0.004 0.003 0.003 0.003 0.003 0.005 0.005 0.005 0.005 0.008 0.008 0.008 0.008 0.008 0.008 0.008 0.008 0.016 0.016 0.016 0.016 0.016 0.016 0.016 0.016 0.065 0.065 0.065 0.065 0.065 0.065 0.065 0.065 0.005 0.005 0.005 0.005 0.005 0.005 0.005 0.005 0.034 0.034 0.034 0.034 0.034 0.034 0.034 0.034 
0.044 0.044 0.044 0.044 0.044 0.044 0.044 0.044 0.011 0.011 0.011 0.011 0.011 0.011 0.011 0.011 0.011 0.011 0.011 0.011 0.011 0.011 0.011 0.011 0.013 0.013 0.013 0.013 0.013 0.013 0.013 0.013 0.007 0.007 0.007 0.007 0.007 0.007 0.007 0.007 0.016 0.016 0.016 0.016 0.019 0.019 0.019 0.019 0.015 0.015 0.015 0.015 0.021 0.021 0.021 0.021 2.205 2.205 2.205 2.205 0.042 0.042 0.042 0.042 0.011 0.011 0.011 0.011 0.002 0.002 0.002 0.002 0.003 0.003 0.003 0.003 0.003 0.003 0.003 0.003 0.000 0.000 0.005 0.005 0.008 0.008 0.006 0.006 0.005 0.005 0.001 0.001 0.000 0.000 0.000 0.000 0.000 0.000 0.000 0.000 0.003 0.003 0.004 0.004 0.005 0.005 0.007 0.007 0.005 0.005 0.005 0.005 0.005 0.005 0.005 0.005 0.005 0.005 0.007 0.007 0.007 0.007 0.011 0.011 0.011 0.011 0.018 0.018 0.018 0.018 0.009 0.009 0.009 0.009 0.006 0.006 0.006 0.006 0.004 0.004 0.004 0.004 0.003 0.003 0.003 0.003 0.005 0.005 0.005 0.005 0.008 0.008 0.008 0.008 0.008 0.008 0.008 0.008 0.016 0.016 0.016 0.016 0.016 0.016 0.016 0.016 0.065 0.065 0.065 0.065 0.065 0.065 0.065 0.065 0.005 0.005 0.005 0.005 0.005 0.005 0.005 0.005 0.034 0.034 0.034 0.034 0.034 0.034 0.034 0.034 
0.044 0.044 0.044 0.044 0.044 0.044 0.044 0.044 0.011 0.011 0.011 0.011 0.011 0.011 0.011 0.011 0.011 0.011 0.011 0.011 0.011 0.011 0.011 0.011 0.013 0.013 0.013 0.013 0.013 0.013 0.013 0.013 0.007 0.007 0.007 0.007 0.007 0.007 0.007 0.007 0.016 0.016 0.016 0.016 0.019 0.019 0.019 0.019 0.015 0.015 0.015 0.015 0.021 0.021 0.021 0.021 2.205 2.205 2.205 2.205 0.042 0.042 0.042 0.042 0.011 0.011 0.011 0.011 0.002 0.002 0.002 0.002 0.003 0.003 0.003 0.003 0.003 0.003 0.003 0.003 0.000 0.000 0.005 0.005 0.008 0.008 0.006 0.006 0.005 0.005 0.001 0.001 0.000 0.000 0.000 0.000 0.000 0.000 0.000 0.000 0.003 0.003 0.004 0.004 0.005 0.005 0.007 0.007 0.005 0.005 0.005 0.005 0.005 0.005 0.005 0.005 0.005 0.005 0.007 0.007 0.007 0.007 0.011 0.011 0.011 0.011 0.018 0.018 0.018 0.018 0.009 0.009 0.009 0.009 0.006 0.006 0.006 0.006 0.004 0.004 0.004 0.004 0.003 0.003 0.003 0.003 0.005 0.005 0.005 0.005 0.008 0.008 0.008 0.008 0.008 0.008 0.008 0.008 0.016 0.016 0.016 0.016 0.016 0.016 0.016 0.016 0.065 0.065 0.065 0.065 0.065 0.065 0.065 0.065 0.005 0.005 0.005 0.005 0.005 0.005 0.005 0.005 0.034 0.034 0.034 0.034 0.034 0.034 0.034 0.034 
0.044 0.044 0.044 0.044 0.044 0.044 0.044 0.044 0.011 0.011 0.011 0.011 0.011 0.011 0.011 0.011 0.011 0.011 0.011 0.011 0.011 0.011 0.011 0.011 0.013 0.013 0.013 0.013 0.013 0.013 0.013 0.013 0.007 0.007 0.007 0.007 0.007 0.007 0.007 0.007 0.016 0.016 0.016 0.016 0.019 0.019 0.019 0.019 0.015 0.015 0.015 0.015 0.021 0.021 0.021 0.021 2.205 2.205 2.205 2.205 0.042 0.042 0.042 0.042 0.011 0.011 0.011 0.011 0.002 0.002 0.002 0.002 0.003 0.003 0.003 0.003 0.003 0.003 0.003 0.003 0.000 0.000 0.005 0.005 0.008 0.008 0.006 0.006 0.005 0.005 0.001 0.001 0.000 0.000 0.000 0.000 0.000 0.000 0.000 0.000 0.003 0.003 0.004 0.004 0.005 0.005 0.007 0.007 0.005 0.005 0.005 0.005 0.005 0.005 0.005 0.005 0.005 0.005 0.007 0.007 0.007 0.007 0.011 0.011 0.011 0.011 0.018 0.018 0.018 0.018 0.009 0.009 0.009 0.009 0.006 0.006 0.006 0.006 0.004 0.004 0.004 0.004 0.003 0.003 0.003 0.003 0.005 0.005 0.005 0.005 0.008 0.008 0.008 0.008 0.008 0.008 0.008 0.008 0.016 0.016 0.016 0.016 0.016 0.016 0.016 0.016 0.065 0.065 0.065 0.065 0.065 0.065 0.065 0.065 0.005 0.005 0.005 0.005 0.005 0.005 0.005 0.005 0.034 0.034 0.034 0.034 0.034 0.034 0.034 0.034 
0.044 0.044 0.044 0.044 0.044 0.044 0.044 0.044 0.011 0.011 0.011 0.011 0.011 0.011 0.011 0.011 0.011 0.011 0.011 0.011 0.011 0.011 0.011 0.011 0.013 0.013 0.013 0.013 0.013 0.013 0.013 0.013 0.007 0.007 0.007 0.007 0.007 0.007 0.007 0.007 0.016 0.016 0.016 0.016 0.019 0.019 0.019 0.019 0.015 0.015 0.015 0.015 0.021 0.021 0.021 0.021 2.205 2.205 2.205 2.205 0.042 0.042 0.042 0.042 0.011 0.011 0.011 0.011 0.002 0.002 0.002 0.002 0.003 0.003 0.003 0.003 0.003 0.003 0.003 0.003 0.000 0.000 0.005 0.005 0.008 0.008 0.006 0.006 0.005 0.005 0.001 0.001 0.000 0.000 0.000 0.000 0.000 0.000 0.000 0.000 0.003 0.003 0.004 0.004 0.005 0.005 0.007 0.007 0.005 0.005 0.005 0.005 0.005 0.005 0.005 0.005 0.005 0.005 0.007 0.007 0.007 0.007 0.011 0.011 0.011 0.011 0.018 0.018 0.018 0.018 0.009 0.009 0.009 0.009 0.006 0.006 0.006 0.006 0.004 0.004 0.004 0.004 0.003 0.003 0.003 0.003 0.005 0.005 0.005 0.005 0.008 0.008 0.008 0.008 0.008 0.008 0.008 0.008 0.016 0.016 0.016 0.016 0.016 0.016 0.016 0.016 0.065 0.065 0.065 0.065 0.065 0.065 0.065 0.065 0.005 0.005 0.005 0.005 0.005 0.005 0.005 0.005 0.034 0.034 0.034 0.034 0.034 0.034 0.034 0.034 
0.044 0.044 0.044 0.044 0.044 0.044 0.044 0.044 0.011 0.011 0.011 0.011 0.011 0.011 0.011 0.011 0.011 0.011 0.011 0.011 0.011 0.011 0.011 0.011 0.013 0.013 0.013 0.013 0.013 0.013 0.013 0.013 0.007 0.007 0.007 0.007 0.007 0.007 0.007 0.007 0.016 0.016 0.016 0.016 0.019 0.019 0.019 0.019 0.015 0.015 0.015 0.015 0.021 0.021 0.021 0.021 2.205 2.205 2.205 2.205 0.042 0.042 0.042 0.042 0.011 0.011 0.011 0.011 0.002 0.002 0.002 0.002 0.003 0.003 0.003 0.003 0.003 0.003 0.003 0.003 0.000 0.000 0.005 0.005 0.008 0.008 0.006 0.006 0.005 0.005 0.001 0.001 0.000 0.000 0.000 0.000 0.000 0.000 0.000 0.000 0.003 0.003 0.004 0.004 0.005 0.005 0.007 0.007 0.005 0.005 0.005 0.005 0.005 0.005 0.005 0.005 0.005 0.005 0.007 0.007 0.007 0.007 0.011 0.011 0.011 0.011 0.018 0.018 0.018 0.018 0.009 0.009 0.009 0.009 0.006 0.006 0.006 0.006 0.004 0.004 0.004 0.004 0.003 0.003 0.003 0.003 0.005 0.005 0.005 0.005 0.008 0.008 0.008 0.008 0.008 0.008 0.008 0.008 0.016 0.016 0.016 0.016 0.016 0.016 0.016 0.016 0.065 0.065 0.065 0.065 0.065 0.065 0.065 0.065 0.005 0.005 0.005 0.005 0.005 0.005 0.005 0.005 0.034 0.034 0.034 0.034 0.034 0.034 0.034 0.034 
0.905 0.905 0.905 0.905 0.905 0.905 0.905 0.905 0.007 0.007 0.007 0.007 0.007 0.007 0.007 0.007 0.024 0.024 0.024 0.024 0.024 0.024 0.024 0.024 2.115 2.115 2.115 2.115 2.115 2.115 2.115 2.115 0.034 0.034 0.034 0.034 0.034 0.034 0.034 0.034 0.021 0.021 0.021 0.021 0.013 0.013 0.013 0.013 0.008 0.008 0.008 0.008 0.009 0.009 0.009 0.009 0.014 0.014 0.014 0.014 0.009 0.009 0.009 0.009 0.011 0.011 0.011 0.011 0.009 0.009 0.009 0.009 0.014 0.014 0.014 0.014 0.025 0.025 0.025 0.025 0.036 0.036 0.034 0.034 0.017 0.017 0.009 0.009 0.003 0.003 0.000 0.000 0.000 0.000 0.000 0.000 0.000 0.000 0.000 0.000 0.000 0.000 0.001 0.001 0.002 0.002 0.005 0.005 0.005 0.005 0.006 0.006 0.006 0.006 0.005 0.005 0.005 0.005 0.006 0.006 0.006 0.006 0.007 0.007 0.007 0.007 0.009 0.009 0.009 0.009 0.005 0.005 0.005 0.005 0.006 0.006 0.006 0.006 0.005 0.005 0.005 0.005 0.005 0.005 0.005 0.005 0.007 0.007 0.007 0.007 0.007 0.007 0.007 0.007 0.007 0.007 0.007 0.007 0.007 0.007 0.007 0.007 0.007 0.007 0.007 0.007 0.009 0.009 0.009 0.009 0.009 0.009 0.009 0.009 0.009 0.009 0.009 0.009 0.009 0.009 0.009 0.009 0.017 0.017 0.017 0.017 0.017 0.017 0.017 0.017 
0.905 0.905 0.905 0.905 0.905 0.905 0.905 0.905 0.007 0.007 0.007 0.007 0.007 0.007 0.007 0.007 0.024 0.024 0.024 0.024 0.024 0.024 0.024 0.024 2.115 2.115 2.115 2.115 2.115 2.115 2.115 2.115 0.034 0.034 0.034 0.034 0.034 0.034 0.034 0.034 0.021 0.021 0.021 0.021 0.013 0.013 0.013 0.013 0.008 0.008 0.008 0.008 0.009 0.009 0.009 0.009 0.014 0.014 0.014 0.014 0.009 0.009 0.009 0.009 0.011 0.011 0.011 0.011 0.009 0.009 0.009 0.009 0.014 0.014 0.014 0.014 0.025 0.025 0.025 0.025 0.036 0.036 0.034 0.034 0.017 0.017 0.009 0.009 0.003 0.003 0.000 0.000 0.000 0.000 0.000 0.000 0.000 0.000 0.000 0.000 0.000 0.000 0.001 0.001 0.002 0.002 0.005 0.005 0.005 0.005 0.006 0.006 0.006 0.006 0.005 0.005 0.005 0.005 0.006 0.006 0.006 0.006 0.007 0.007 0.007 0.007 0.009 0.009 0.009 0.009 0.005 0.005 0.005 0.005 0.006 0.006 0.006 0.006 0.005 0.005 0.005 0.005 0.005 0.005 0.005 0.005 0.007 0.007 0.007 0.007 0.007 0.007 0.007 0.007 0.007 0.007 0.007 0.007 0.007 0.007 0.007 0.007 0.007 0.007 0.007 0.007 0.009 0.009 0.009 0.009 0.009 0.009 0.009 0.009 0.009 0.009 0.009 0.009 0.009 0.009 0.009 0.009 0.017 0.017 0.017 0.017 0.017 0.017 0.017 0.017 
0.905 0.905 0.905 0.905 0.905 0.905 0.905 0.905 0.007 0.007 0.007 0.007 0.007 0.007 0.007 0.007 0.024 0.024 0.024 0.024 0.024 0.024 0.024 0.024 2.115 2.115 2.115 2.115 2.115 2.115 2.115 2.115 0.034 0.034 0.034 0.034 0.034 0.034 0.034 0.034 0.021 0.021 0.021 0.021 0.013 0.013 0.013 0.013 0.008 0.008 0.008 0.008 0.009 0.009 0.009 0.009 0.014 0.014 0.014 0.014 0.009 0.009 0.009 0.009 0.011 0.011 0.011 0.011 0.009 0.009 0.009 0.009 0.014 0.014 0.014 0.014 0.025 0.025 0.025 0.025 0.036 0.036 0.034 0.034 0.017 0.017 0.009 0.009 0.003 0.003 0.000 0.000 0.000 0.000 0.000 0.000 0.000 0.000 0.000 0.000 0.000 0.000 0.001 0.001 0.002 0.002 0.005 0.005 0.005 0.005 0.006 0.006 0.006 0.006 0.005 0.005 0.005 0.005 0.006 0.006 0.006 0.006 0.007 0.007 0.007 0.007 0.009 0.009 0.009 0.009 0.005 0.005 0.005 0.005 0.006 0.006 0.006 0.006 0.005 0.005 0.005 0.005 0.005 0.005 0.005 0.005 0.007 0.007 0.007 0.007 0.007 0.007 0.007 0.007 0.007 0.007 0.007 0.007 0.007 0.007 0.007 0.007 0.007 0.007 0.007 0.007 0.009 0.009 0.009 0.009 0.009 0.009 0.009 0.009 0.009 0.009 0.009 0.009 0.009 0.009 0.009 0.009 0.017 0.017 0.017 0.017 0.017 0.017 0.017 0.017 
0.905 0.905 0.905 0.905 0.905 0.905 0.905 0.905 0.007 0.007 0.007 0.007 0.007 0.007 0.007 0.007 0.024 0.024 0.024 0.024 0.024 0.024 0.024 0.024 2.115 2.115 2.115 2.115 2.115 2.115 2.115 2.115 0.034 0.034 0.034 0.034 0.034 0.034 0.034 0.034 0.021 0.021 0.021 0.021 0.013 0.013 0.013 0.013 0.008 0.008 0.008 0.008 0.009 0.009 0.009 0.009 0.014 0.014 0.014 0.014 0.009 0.009 0.009 0.009 0.011 0.011 0.011 0.011 0.009 0.009 0.009 0.009 0.014 0.014 0.014 0.014 0.025 0.025 0.025 0.025 0.036 0.036 0.034 0.034 0.017 0.017 0.009 0.009 0.003 0.003 0.000 0.000 0.000 0.000 0.000 0.000 0.000 0.000 0.000 0.000 0.000 0.000 0.001 0.001 0.002 0.002 0.005 0.005 0.005 0.005 0.006 0.006 0.006 0.006 0.005 0.005 0.005 0.005 0.006 0.006 0.006 0.006 0.007 0.007 0.007 0.007 0.009 0.009 0.009 0.009 0.005 0.005 0.005 0.005 0.006 0.006 0.006 0.006 0.005 0.005 0.005 0.005 0.005 0.005 0.005 0.005 0.007 0.007 0.007 0.007 0.007 0.007 0.007 0.007 0.007 0.007 0.007 0.007 0.007 0.007 0.007 0.007 0.007 0.007 0.007 0.007 0.009 0.009 0.009 0.009 0.009 0.009 0.009 0.009 0.009 0.009 0.009 0.009 0.009 0.009 0.009 0.009 0.017 0.017 0.017 0.017 0.017 0.017 0.017 0.017 
0.905 0.905 0.905 0.905 0.905 0.905 0.905 0.905 0.007 0.007 0.007 0.007 0.007 0.007 0.007 0.007 0.024 0.024 0.024 0.024 0.024 0.024 0.024 0.024 2.115 2.115 2.115 2.115 2.115 2.115 2.115 2.115 0.034 0.034 0.034 0.034 0.034 0.034 0.034 0.034 0.021 0.021 0.021 0.021 0.013 0.013 0.013 0.013 0.008 0.008 0.008 0.008 0.009 0.009 0.009 0.009 0.014 0.014 0.014 0.014 0.009 0.009 0.009 0.009 0.011 0.011 0.011 0.011 0.009 0.009 0.009 0.009 0.014 0.014 0.014 0.014 0.025 0.025 0.025 0.025 0.036 0.036 0.034 0.034 0.017 0.017 0.009 0.009 0.003 0.003 0.000 0.000 0.000 0.000 0.000 0.000 0.000 0.000 0.000 0.000 0.000 0.000 0.001 0.001 0.002 0.002 0.005 0.005 0.005 0.005 0.006 0.006 0.006 0.006 0.005 0.005 0.005 0.005 0.006 0.006 0.006 0.006 0.007 0.007 0.007 0.007 0.009 0.009 0.009 0.009 0.005 0.005 0.005 0.005 0.006 0.006 0.006 0.006 0.005 0.005 0.005 0.005 0.005 0.005 0.005 0.005 0.007 0.007 0.007 0.007 0.007 0.007 0.007 0.007 0.007 0.007 0.007 0.007 0.007 0.007 0.007 0.007 0.007 0.007 0.007 0.007 0.009 0.009 0.009 0.009 0.009 0.009 0.009 0.009 0.009 0.009 0.009 0.009 0.009 0.009 0.009 0.009 0.017 0.017 0.017 0.017 0.017 0.017 0.017 0.017 
0.905 0.905 0.905 0.905 0.905 0.905 0.905 0.905 0.007 0.007 0.007 0.007 0.007 0.007 0.007 0.007 0.024 0.024 0.024 0.024 0.024 0.024 0.024 0.024 2.115 2.115 2.115 2.115 2.115 2.115 2.115 2.115 0.034 0.034 0.034 0.034 0.034 0.034 0.034 0.034 0.021 0.021 0.021 0.021 0.013 0.013 0.013 0.013 0.008 0.008 0.008 0.008 0.009 0.009 0.009 0.009 0.014 0.014 0.014 0.014 0.009 0.009 0.009 0.009 0.011 0.011 0.011 0.011 0.009 0.009 0.009 0.009 0.014 0.014 0.014 0.014 0.025 0.025 0.025 0.025 0.036 0.036 0.034 0.034 0.017 0.017 0.009 0.009 0.003 0.003 0.000 0.000 0.000 0.000 0.000 0.000 0.000 0.000 0.000 0.000 0.000 0.000 0.001 0.001 0.002 0.002 0.005 0.005 0.005 0.005 0.006 0.006 0.006 0.006 0.005 0.005 0.005 0.005 0.006 0.006 0.006 0.006 0.007 0.007 0.007 0.007 0.009 0.009 0.009 0.009 0.005 0.005 0.005 0.005 0.006 0.006 0.006 0.006 0.005 0.005 0.005 0.005 0.005 0.005 0.005 0.005 0.007 0.007 0.007 0.007 0.007 0.007 0.007 0.007 0.007 0.007 0.007 0.007 0.007 0.007 0.007 0.007 0.007 0.007 0.007 0.007 0.009 0.009 0.009 0.009 0.009 0.009 0.009 0.009 0.009 0.009 0.009 0.009 0.009 0.009 0.009 0.009 0.017 0.017 0.017 0.017 0.017 0.017 0.017 0.017 
0.905 0.905 0.905 0.905 0.905 0.905 0.905 0.905 0.007 0.007 0.007 0.007 0.007 0.007 0.007 0.007 0.024 0.024 0.024 0.024 0.024 0.024 0.024 0.024 2.115 2.115 2.115 2.115 2.115 2.115 2.115 2.115 0.034 0.034 0.034 0.034 0.034 0.034 0.034 0.034 0.021 0.021 0.021 0.021 0.013 0.013 0.013 0.013 0.008 0.008 0.008 0.008 0.009 0.009 0.009 0.009 0.014 0.014 0.014 0.014 0.009 0.009 0.009 0.009 0.011 0.011 0.011 0.011 0.009 0.009 0.009 0.009 0.014 0.014 0.014 0.014 0.025 0.025 0.025 0.025 0.036 0.036 0.034 0.034 0.017 0.017 0.009 0.009 0.003 0.003 0.000 0.000 0.000 0.000 0.000 0.000 0.000 0.000 0.000 0.000 0.000 0.000 0.001 0.001 0.002 0.002 0.005 0.005 0.005 0.005 0.006 0.006 0.006 0.006 0.005 0.005 0.005 0.005 0.006 0.006 0.006 0.006 0.007 0.007 0.007 0.007 0.009 0.009 0.009 0.009 0.005 0.005 0.005 0.005 0.006 0.006 0.006 0.006 0.005 0.005 0.005 0.005 0.005 0.005 0.005 0.005 0.007 0.007 0.007 0.007 0.007 0.007 0.007 0.007 0.007 0.007 0.007 0.007 0.007 0.007 0.007 0.007 0.007 0.007 0.007 0.007 0.009 0.009 0.009 0.009 0.009 0.009 0.009 0.009 0.009 0.009 0.009 0.009 0.009 0.009 0.009 0.009 0.017 0.017 0.017 0.017 0.017 0.017 0.017 0.017 
0.905 0.905 0.905 0.905 0.905 0.905 0.905 0.905 0.007 0.007 0.007 0.007 0.007 0.007 0.007 0.007 0.024 0.024 0.024 0.024 0.024 0.024 0.024 0.024 2.115 2.115 2.115 2.115 2.115 2.115 2.115 2.115 0.034 0.034 0.034 0.034 0.034 0.034 0.034 0.034 0.021 0.021 0.021 0.021 0.013 0.013 0.013 0.013 0.008 0.008 0.008 0.008 0.009 0.009 0.009 0.009 0.014 0.014 0.014 0.014 0.009 0.009 0.009 0.009 0.011 0.011 0.011 0.011 0.009 0.009 0.009 0.009 0.014 0.014 0.014 0.014 0.025 0.025 0.025 0.025 0.036 0.036 0.034 0.034 0.017 0.017 0.009 0.009 0.003 0.003 0.000 0.000 0.000 0.000 0.000 0.000 0.000 0.000 0.000 0.000 0.000 0.000 0.001 0.001 0.002 0.002 0.005 0.005 0.005 0.005 0.006 0.006 0.006 0.006 0.005 0.005 0.005 0.005 0.006 0.006 0.006 0.006 0.007 0.007 0.007 0.007 0.009 0.009 0.009 0.009 0.005 0.005 0.005 0.005 0.006 0.006 0.006 0.006 0.005 0.005 0.005 0.005 0.005 0.005 0.005 0.005 0.007 0.007 0.007 0.007 0.007 0.007 0.007 0.007 0.007 0.007 0.007 0.007 0.007 0.007 0.007 0.007 0.007 0.007 0.007 0.007 0.009 0.009 0.009 0.009 0.009 0.009 0.009 0.009 0.009 0.009 0.009 0.009 0.009 0.009 0.009 0.009 0.017 0.017 0.017 0.017 0.017 0.017 0.017 0.017 
