# Supplementary material for: A Regional Model for Malaria Vector Developmental Habitats Evaluated Using Explicit, Pond-Resolving Surface Hydrology Simulations
Source: PLoS One. 2016 Mar 22;11(3):e0150626. doi: 10.1371/journal.pone.0150626 (PMC4803214; doi:10.1371/journal.pone.0150626)
Supplement: S1 Dataset — These text files are named according to each day using Julian day numbers. (GZ) [file pone.0150626.s001.tar.gz › S1_Dataset/2006/day222.txt]

0.021 0.021 0.021 0.021 0.021 0.021 0.021 0.021 0.086 0.086 0.086 0.086 0.086 0.086 0.086 0.086 3.984 3.984 3.984 3.984 3.984 3.984 3.984 3.984 0.016 0.016 0.016 0.016 0.016 0.016 0.016 0.016 0.005 0.005 0.005 0.005 0.005 0.005 0.005 0.005 0.011 0.011 0.011 0.011 0.007 0.007 0.007 0.007 0.002 0.002 0.002 0.002 0.003 0.003 0.003 0.003 0.006 0.006 0.006 0.006 0.007 0.007 0.007 0.007 1.964 1.964 1.964 1.964 1.695 1.695 1.695 1.695 0.059 0.059 0.059 0.059 0.066 0.066 0.066 0.066 0.039 0.039 0.026 0.026 0.019 0.019 0.015 0.015 0.011 0.011 0.011 0.009 0.004 0.003 0.002 0.001 0.001 0.001 0.001 0.001 0.002 0.002 0.002 0.002 0.002 0.002 0.001 0.001 0.002 0.002 0.004 0.004 0.004 0.004 0.004 0.004 0.004 0.004 0.003 0.003 0.003 0.003 0.012 0.012 0.012 0.012 0.021 0.021 0.021 0.021 0.031 0.031 0.031 0.031 0.068 0.068 0.068 0.068 0.108 0.108 0.108 0.108 0.028 0.028 0.028 0.028 0.007 0.007 0.007 0.007 0.014 0.014 0.014 0.014 0.014 0.014 0.014 0.014 0.013 0.013 0.013 0.013 0.013 0.013 0.013 0.013 0.007 0.007 0.007 0.007 0.007 0.007 0.007 0.007 0.011 0.011 0.011 0.011 0.011 0.011 0.011 0.011 0.004 0.004 0.004 0.004 0.004 0.004 0.004 0.004 
0.021 0.021 0.021 0.021 0.021 0.021 0.021 0.021 0.086 0.086 0.086 0.086 0.086 0.086 0.086 0.086 3.984 3.984 3.984 3.984 3.984 3.984 3.984 3.984 0.016 0.016 0.016 0.016 0.016 0.016 0.016 0.016 0.005 0.005 0.005 0.005 0.005 0.005 0.005 0.005 0.011 0.011 0.011 0.011 0.007 0.007 0.007 0.007 0.002 0.002 0.002 0.002 0.003 0.003 0.003 0.003 0.006 0.006 0.006 0.006 0.007 0.007 0.007 0.007 1.964 1.964 1.964 1.964 1.695 1.695 1.695 1.695 0.059 0.059 0.059 0.059 0.066 0.066 0.066 0.066 0.039 0.039 0.026 0.026 0.019 0.019 0.015 0.015 0.011 0.011 0.011 0.009 0.004 0.003 0.002 0.001 0.001 0.001 0.001 0.001 0.002 0.002 0.002 0.002 0.002 0.002 0.001 0.001 0.002 0.002 0.004 0.004 0.004 0.004 0.004 0.004 0.004 0.004 0.003 0.003 0.003 0.003 0.012 0.012 0.012 0.012 0.021 0.021 0.021 0.021 0.031 0.031 0.031 0.031 0.068 0.068 0.068 0.068 0.108 0.108 0.108 0.108 0.028 0.028 0.028 0.028 0.007 0.007 0.007 0.007 0.014 0.014 0.014 0.014 0.014 0.014 0.014 0.014 0.013 0.013 0.013 0.013 0.013 0.013 0.013 0.013 0.007 0.007 0.007 0.007 0.007 0.007 0.007 0.007 0.011 0.011 0.011 0.011 0.011 0.011 0.011 0.011 0.004 0.004 0.004 0.004 0.004 0.004 0.004 0.004 
0.021 0.021 0.021 0.021 0.021 0.021 0.021 0.021 0.086 0.086 0.086 0.086 0.086 0.086 0.086 0.086 3.984 3.984 3.984 3.984 3.984 3.984 3.984 3.984 0.016 0.016 0.016 0.016 0.016 0.016 0.016 0.016 0.005 0.005 0.005 0.005 0.005 0.005 0.005 0.005 0.011 0.011 0.011 0.011 0.007 0.007 0.007 0.007 0.002 0.002 0.002 0.002 0.003 0.003 0.003 0.003 0.006 0.006 0.006 0.006 0.007 0.007 0.007 0.007 1.964 1.964 1.964 1.964 1.695 1.695 1.695 1.695 0.059 0.059 0.059 0.059 0.066 0.066 0.066 0.066 0.039 0.039 0.026 0.026 0.019 0.019 0.015 0.015 0.011 0.011 0.011 0.009 0.004 0.003 0.002 0.001 0.001 0.001 0.001 0.001 0.002 0.002 0.002 0.002 0.002 0.002 0.001 0.001 0.002 0.002 0.004 0.004 0.004 0.004 0.004 0.004 0.004 0.004 0.003 0.003 0.003 0.003 0.012 0.012 0.012 0.012 0.021 0.021 0.021 0.021 0.031 0.031 0.031 0.031 0.068 0.068 0.068 0.068 0.108 0.108 0.108 0.108 0.028 0.028 0.028 0.028 0.007 0.007 0.007 0.007 0.014 0.014 0.014 0.014 0.014 0.014 0.014 0.014 0.013 0.013 0.013 0.013 0.013 0.013 0.013 0.013 0.007 0.007 0.007 0.007 0.007 0.007 0.007 0.007 0.011 0.011 0.011 0.011 0.011 0.011 0.011 0.011 0.004 0.004 0.004 0.004 0.004 0.004 0.004 0.004 
0.021 0.021 0.021 0.021 0.021 0.021 0.021 0.021 0.086 0.086 0.086 0.086 0.086 0.086 0.086 0.086 3.984 3.984 3.984 3.984 3.984 3.984 3.984 3.984 0.016 0.016 0.016 0.016 0.016 0.016 0.016 0.016 0.005 0.005 0.005 0.005 0.005 0.005 0.005 0.005 0.011 0.011 0.011 0.011 0.007 0.007 0.007 0.007 0.002 0.002 0.002 0.002 0.003 0.003 0.003 0.003 0.006 0.006 0.006 0.006 0.007 0.007 0.007 0.007 1.964 1.964 1.964 1.964 1.695 1.695 1.695 1.695 0.059 0.059 0.059 0.059 0.066 0.066 0.066 0.066 0.039 0.039 0.026 0.026 0.019 0.019 0.015 0.015 0.011 0.011 0.011 0.009 0.004 0.003 0.002 0.001 0.001 0.001 0.001 0.001 0.002 0.002 0.002 0.002 0.002 0.002 0.001 0.001 0.002 0.002 0.004 0.004 0.004 0.004 0.004 0.004 0.004 0.004 0.003 0.003 0.003 0.003 0.012 0.012 0.012 0.012 0.021 0.021 0.021 0.021 0.031 0.031 0.031 0.031 0.068 0.068 0.068 0.068 0.108 0.108 0.108 0.108 0.028 0.028 0.028 0.028 0.007 0.007 0.007 0.007 0.014 0.014 0.014 0.014 0.014 0.014 0.014 0.014 0.013 0.013 0.013 0.013 0.013 0.013 0.013 0.013 0.007 0.007 0.007 0.007 0.007 0.007 0.007 0.007 0.011 0.011 0.011 0.011 0.011 0.011 0.011 0.011 0.004 0.004 0.004 0.004 0.004 0.004 0.004 0.004 
0.021 0.021 0.021 0.021 0.021 0.021 0.021 0.021 0.086 0.086 0.086 0.086 0.086 0.086 0.086 0.086 3.984 3.984 3.984 3.984 3.984 3.984 3.984 3.984 0.016 0.016 0.016 0.016 0.016 0.016 0.016 0.016 0.005 0.005 0.005 0.005 0.005 0.005 0.005 0.005 0.011 0.011 0.011 0.011 0.007 0.007 0.007 0.007 0.002 0.002 0.002 0.002 0.003 0.003 0.003 0.003 0.006 0.006 0.006 0.006 0.007 0.007 0.007 0.007 1.964 1.964 1.964 1.964 1.695 1.695 1.695 1.695 0.059 0.059 0.059 0.059 0.066 0.066 0.066 0.066 0.039 0.039 0.026 0.026 0.019 0.019 0.015 0.015 0.011 0.011 0.011 0.009 0.004 0.003 0.002 0.001 0.001 0.001 0.001 0.001 0.002 0.002 0.002 0.002 0.002 0.002 0.001 0.001 0.002 0.002 0.004 0.004 0.004 0.004 0.004 0.004 0.004 0.004 0.003 0.003 0.003 0.003 0.012 0.012 0.012 0.012 0.021 0.021 0.021 0.021 0.031 0.031 0.031 0.031 0.068 0.068 0.068 0.068 0.108 0.108 0.108 0.108 0.028 0.028 0.028 0.028 0.007 0.007 0.007 0.007 0.014 0.014 0.014 0.014 0.014 0.014 0.014 0.014 0.013 0.013 0.013 0.013 0.013 0.013 0.013 0.013 0.007 0.007 0.007 0.007 0.007 0.007 0.007 0.007 0.011 0.011 0.011 0.011 0.011 0.011 0.011 0.011 0.004 0.004 0.004 0.004 0.004 0.004 0.004 0.004 
0.021 0.021 0.021 0.021 0.021 0.021 0.021 0.021 0.086 0.086 0.086 0.086 0.086 0.086 0.086 0.086 3.984 3.984 3.984 3.984 3.984 3.984 3.984 3.984 0.016 0.016 0.016 0.016 0.016 0.016 0.016 0.016 0.005 0.005 0.005 0.005 0.005 0.005 0.005 0.005 0.011 0.011 0.011 0.011 0.007 0.007 0.007 0.007 0.002 0.002 0.002 0.002 0.003 0.003 0.003 0.003 0.006 0.006 0.006 0.006 0.007 0.007 0.007 0.007 1.964 1.964 1.964 1.964 1.695 1.695 1.695 1.695 0.059 0.059 0.059 0.059 0.066 0.066 0.066 0.066 0.039 0.039 0.026 0.026 0.019 0.019 0.015 0.015 0.011 0.011 0.011 0.009 0.004 0.003 0.002 0.001 0.001 0.001 0.001 0.001 0.002 0.002 0.002 0.002 0.002 0.002 0.001 0.001 0.002 0.002 0.004 0.004 0.004 0.004 0.004 0.004 0.004 0.004 0.003 0.003 0.003 0.003 0.012 0.012 0.012 0.012 0.021 0.021 0.021 0.021 0.031 0.031 0.031 0.031 0.068 0.068 0.068 0.068 0.108 0.108 0.108 0.108 0.028 0.028 0.028 0.028 0.007 0.007 0.007 0.007 0.014 0.014 0.014 0.014 0.014 0.014 0.014 0.014 0.013 0.013 0.013 0.013 0.013 0.013 0.013 0.013 0.007 0.007 0.007 0.007 0.007 0.007 0.007 0.007 0.011 0.011 0.011 0.011 0.011 0.011 0.011 0.011 0.004 0.004 0.004 0.004 0.004 0.004 0.004 0.004 
0.021 0.021 0.021 0.021 0.021 0.021 0.021 0.021 0.086 0.086 0.086 0.086 0.086 0.086 0.086 0.086 3.984 3.984 3.984 3.984 3.984 3.984 3.984 3.984 0.016 0.016 0.016 0.016 0.016 0.016 0.016 0.016 0.005 0.005 0.005 0.005 0.005 0.005 0.005 0.005 0.011 0.011 0.011 0.011 0.007 0.007 0.007 0.007 0.002 0.002 0.002 0.002 0.003 0.003 0.003 0.003 0.006 0.006 0.006 0.006 0.007 0.007 0.007 0.007 1.964 1.964 1.964 1.964 1.695 1.695 1.695 1.695 0.059 0.059 0.059 0.059 0.066 0.066 0.066 0.066 0.039 0.039 0.026 0.026 0.019 0.019 0.015 0.015 0.011 0.011 0.011 0.009 0.004 0.003 0.002 0.001 0.001 0.001 0.001 0.001 0.002 0.002 0.002 0.002 0.002 0.002 0.001 0.001 0.002 0.002 0.004 0.004 0.004 0.004 0.004 0.004 0.004 0.004 0.003 0.003 0.003 0.003 0.012 0.012 0.012 0.012 0.021 0.021 0.021 0.021 0.031 0.031 0.031 0.031 0.068 0.068 0.068 0.068 0.108 0.108 0.108 0.108 0.028 0.028 0.028 0.028 0.007 0.007 0.007 0.007 0.014 0.014 0.014 0.014 0.014 0.014 0.014 0.014 0.013 0.013 0.013 0.013 0.013 0.013 0.013 0.013 0.007 0.007 0.007 0.007 0.007 0.007 0.007 0.007 0.011 0.011 0.011 0.011 0.011 0.011 0.011 0.011 0.004 0.004 0.004 0.004 0.004 0.004 0.004 0.004 
0.021 0.021 0.021 0.021 0.021 0.021 0.021 0.021 0.086 0.086 0.086 0.086 0.086 0.086 0.086 0.086 3.984 3.984 3.984 3.984 3.984 3.984 3.984 3.984 0.016 0.016 0.016 0.016 0.016 0.016 0.016 0.016 0.005 0.005 0.005 0.005 0.005 0.005 0.005 0.005 0.011 0.011 0.011 0.011 0.007 0.007 0.007 0.007 0.002 0.002 0.002 0.002 0.003 0.003 0.003 0.003 0.006 0.006 0.006 0.006 0.007 0.007 0.007 0.007 1.964 1.964 1.964 1.964 1.695 1.695 1.695 1.695 0.059 0.059 0.059 0.059 0.066 0.066 0.066 0.066 0.039 0.039 0.026 0.026 0.019 0.019 0.015 0.015 0.011 0.011 0.011 0.009 0.004 0.003 0.002 0.001 0.001 0.001 0.001 0.001 0.002 0.002 0.002 0.002 0.002 0.002 0.001 0.001 0.002 0.002 0.004 0.004 0.004 0.004 0.004 0.004 0.004 0.004 0.003 0.003 0.003 0.003 0.012 0.012 0.012 0.012 0.021 0.021 0.021 0.021 0.031 0.031 0.031 0.031 0.068 0.068 0.068 0.068 0.108 0.108 0.108 0.108 0.028 0.028 0.028 0.028 0.007 0.007 0.007 0.007 0.014 0.014 0.014 0.014 0.014 0.014 0.014 0.014 0.013 0.013 0.013 0.013 0.013 0.013 0.013 0.013 0.007 0.007 0.007 0.007 0.007 0.007 0.007 0.007 0.011 0.011 0.011 0.011 0.011 0.011 0.011 0.011 0.004 0.004 0.004 0.004 0.004 0.004 0.004 0.004 
0.014 0.014 0.014 0.014 0.014 0.014 0.014 0.014 0.019 0.019 0.019 0.019 0.019 0.019 0.019 0.019 0.018 0.018 0.018 0.018 0.018 0.018 0.018 0.018 0.043 0.043 0.043 0.043 0.043 0.043 0.043 0.043 0.106 0.106 0.106 0.106 0.106 0.106 0.106 0.106 0.202 0.202 0.202 0.202 0.134 0.134 0.134 0.134 0.065 0.065 0.065 0.065 0.044 0.044 0.044 0.044 0.040 0.040 0.040 0.040 4.071 4.071 4.071 4.071 20.159 20.159 20.159 20.159 24.599 24.599 24.599 24.599 7.591 7.591 7.591 7.591 0.016 0.016 0.016 0.016 0.013 0.013 0.010 0.010 0.003 0.003 0.002 0.002 0.002 0.002 0.002 0.003 0.003 0.003 0.003 0.003 0.003 0.003 0.003 0.003 0.005 0.005 0.005 0.005 0.005 0.005 0.006 0.006 0.006 0.006 0.016 0.016 0.016 0.016 0.023 0.023 0.023 0.023 0.031 0.031 0.031 0.031 0.023 0.023 0.023 0.023 0.018 0.018 0.018 0.018 0.011 0.011 0.011 0.011 0.002 0.002 0.002 0.002 0.001 0.001 0.001 0.001 0.003 0.003 0.003 0.003 0.022 0.022 0.022 0.022 0.023 0.023 0.023 0.023 0.023 0.023 0.023 0.023 0.009 0.009 0.009 0.009 0.009 0.009 0.009 0.009 0.046 0.046 0.046 0.046 0.046 0.046 0.046 0.046 0.033 0.033 0.033 0.033 0.033 0.033 0.033 0.033 0.018 0.018 0.018 0.018 0.018 0.018 0.018 0.018 
0.014 0.014 0.014 0.014 0.014 0.014 0.014 0.014 0.019 0.019 0.019 0.019 0.019 0.019 0.019 0.019 0.018 0.018 0.018 0.018 0.018 0.018 0.018 0.018 0.043 0.043 0.043 0.043 0.043 0.043 0.043 0.043 0.106 0.106 0.106 0.106 0.106 0.106 0.106 0.106 0.202 0.202 0.202 0.202 0.134 0.134 0.134 0.134 0.065 0.065 0.065 0.065 0.044 0.044 0.044 0.044 0.040 0.040 0.040 0.040 4.071 4.071 4.071 4.071 20.159 20.159 20.159 20.159 24.599 24.599 24.599 24.599 7.591 7.591 7.591 7.591 0.016 0.016 0.016 0.016 0.013 0.013 0.010 0.010 0.003 0.003 0.002 0.002 0.002 0.002 0.002 0.003 0.003 0.003 0.003 0.003 0.003 0.003 0.003 0.003 0.005 0.005 0.005 0.005 0.005 0.005 0.006 0.006 0.006 0.006 0.016 0.016 0.016 0.016 0.023 0.023 0.023 0.023 0.031 0.031 0.031 0.031 0.023 0.023 0.023 0.023 0.018 0.018 0.018 0.018 0.011 0.011 0.011 0.011 0.002 0.002 0.002 0.002 0.001 0.001 0.001 0.001 0.003 0.003 0.003 0.003 0.022 0.022 0.022 0.022 0.023 0.023 0.023 0.023 0.023 0.023 0.023 0.023 0.009 0.009 0.009 0.009 0.009 0.009 0.009 0.009 0.046 0.046 0.046 0.046 0.046 0.046 0.046 0.046 0.033 0.033 0.033 0.033 0.033 0.033 0.033 0.033 0.018 0.018 0.018 0.018 0.018 0.018 0.018 0.018 
0.014 0.014 0.014 0.014 0.014 0.014 0.014 0.014 0.019 0.019 0.019 0.019 0.019 0.019 0.019 0.019 0.018 0.018 0.018 0.018 0.018 0.018 0.018 0.018 0.043 0.043 0.043 0.043 0.043 0.043 0.043 0.043 0.106 0.106 0.106 0.106 0.106 0.106 0.106 0.106 0.202 0.202 0.202 0.202 0.134 0.134 0.134 0.134 0.065 0.065 0.065 0.065 0.044 0.044 0.044 0.044 0.040 0.040 0.040 0.040 4.071 4.071 4.071 4.071 20.159 20.159 20.159 20.159 24.599 24.599 24.599 24.599 7.591 7.591 7.591 7.591 0.016 0.016 0.016 0.016 0.013 0.013 0.010 0.010 0.003 0.003 0.002 0.002 0.002 0.002 0.002 0.003 0.003 0.003 0.003 0.003 0.003 0.003 0.003 0.003 0.005 0.005 0.005 0.005 0.005 0.005 0.006 0.006 0.006 0.006 0.016 0.016 0.016 0.016 0.023 0.023 0.023 0.023 0.031 0.031 0.031 0.031 0.023 0.023 0.023 0.023 0.018 0.018 0.018 0.018 0.011 0.011 0.011 0.011 0.002 0.002 0.002 0.002 0.001 0.001 0.001 0.001 0.003 0.003 0.003 0.003 0.022 0.022 0.022 0.022 0.023 0.023 0.023 0.023 0.023 0.023 0.023 0.023 0.009 0.009 0.009 0.009 0.009 0.009 0.009 0.009 0.046 0.046 0.046 0.046 0.046 0.046 0.046 0.046 0.033 0.033 0.033 0.033 0.033 0.033 0.033 0.033 0.018 0.018 0.018 0.018 0.018 0.018 0.018 0.018 
0.014 0.014 0.014 0.014 0.014 0.014 0.014 0.014 0.019 0.019 0.019 0.019 0.019 0.019 0.019 0.019 0.018 0.018 0.018 0.018 0.018 0.018 0.018 0.018 0.043 0.043 0.043 0.043 0.043 0.043 0.043 0.043 0.106 0.106 0.106 0.106 0.106 0.106 0.106 0.106 0.202 0.202 0.202 0.202 0.134 0.134 0.134 0.134 0.065 0.065 0.065 0.065 0.044 0.044 0.044 0.044 0.040 0.040 0.040 0.040 4.071 4.071 4.071 4.071 20.159 20.159 20.159 20.159 24.599 24.599 24.599 24.599 7.591 7.591 7.591 7.591 0.016 0.016 0.016 0.016 0.013 0.013 0.010 0.010 0.003 0.003 0.002 0.002 0.002 0.002 0.002 0.003 0.003 0.003 0.003 0.003 0.003 0.003 0.003 0.003 0.005 0.005 0.005 0.005 0.005 0.005 0.006 0.006 0.006 0.006 0.016 0.016 0.016 0.016 0.023 0.023 0.023 0.023 0.031 0.031 0.031 0.031 0.023 0.023 0.023 0.023 0.018 0.018 0.018 0.018 0.011 0.011 0.011 0.011 0.002 0.002 0.002 0.002 0.001 0.001 0.001 0.001 0.003 0.003 0.003 0.003 0.022 0.022 0.022 0.022 0.023 0.023 0.023 0.023 0.023 0.023 0.023 0.023 0.009 0.009 0.009 0.009 0.009 0.009 0.009 0.009 0.046 0.046 0.046 0.046 0.046 0.046 0.046 0.046 0.033 0.033 0.033 0.033 0.033 0.033 0.033 0.033 0.018 0.018 0.018 0.018 0.018 0.018 0.018 0.018 
0.014 0.014 0.014 0.014 0.014 0.014 0.014 0.014 0.019 0.019 0.019 0.019 0.019 0.019 0.019 0.019 0.018 0.018 0.018 0.018 0.018 0.018 0.018 0.018 0.043 0.043 0.043 0.043 0.043 0.043 0.043 0.043 0.106 0.106 0.106 0.106 0.106 0.106 0.106 0.106 0.202 0.202 0.202 0.202 0.134 0.134 0.134 0.134 0.065 0.065 0.065 0.065 0.044 0.044 0.044 0.044 0.040 0.040 0.040 0.040 4.071 4.071 4.071 4.071 20.159 20.159 20.159 20.159 24.599 24.599 24.599 24.599 7.591 7.591 7.591 7.591 0.016 0.016 0.016 0.016 0.013 0.013 0.010 0.010 0.003 0.003 0.002 0.002 0.002 0.002 0.002 0.003 0.003 0.003 0.003 0.003 0.003 0.003 0.003 0.003 0.005 0.005 0.005 0.005 0.005 0.005 0.006 0.006 0.006 0.006 0.016 0.016 0.016 0.016 0.023 0.023 0.023 0.023 0.031 0.031 0.031 0.031 0.023 0.023 0.023 0.023 0.018 0.018 0.018 0.018 0.011 0.011 0.011 0.011 0.002 0.002 0.002 0.002 0.001 0.001 0.001 0.001 0.003 0.003 0.003 0.003 0.022 0.022 0.022 0.022 0.023 0.023 0.023 0.023 0.023 0.023 0.023 0.023 0.009 0.009 0.009 0.009 0.009 0.009 0.009 0.009 0.046 0.046 0.046 0.046 0.046 0.046 0.046 0.046 0.033 0.033 0.033 0.033 0.033 0.033 0.033 0.033 0.018 0.018 0.018 0.018 0.018 0.018 0.018 0.018 
0.014 0.014 0.014 0.014 0.014 0.014 0.014 0.014 0.019 0.019 0.019 0.019 0.019 0.019 0.019 0.019 0.018 0.018 0.018 0.018 0.018 0.018 0.018 0.018 0.043 0.043 0.043 0.043 0.043 0.043 0.043 0.043 0.106 0.106 0.106 0.106 0.106 0.106 0.106 0.106 0.202 0.202 0.202 0.202 0.134 0.134 0.134 0.134 0.065 0.065 0.065 0.065 0.044 0.044 0.044 0.044 0.040 0.040 0.040 0.040 4.071 4.071 4.071 4.071 20.159 20.159 20.159 20.159 24.599 24.599 24.599 24.599 7.591 7.591 7.591 7.591 0.016 0.016 0.016 0.016 0.013 0.013 0.010 0.010 0.003 0.003 0.002 0.002 0.002 0.002 0.002 0.003 0.003 0.003 0.003 0.003 0.003 0.003 0.003 0.003 0.005 0.005 0.005 0.005 0.005 0.005 0.006 0.006 0.006 0.006 0.016 0.016 0.016 0.016 0.023 0.023 0.023 0.023 0.031 0.031 0.031 0.031 0.023 0.023 0.023 0.023 0.018 0.018 0.018 0.018 0.011 0.011 0.011 0.011 0.002 0.002 0.002 0.002 0.001 0.001 0.001 0.001 0.003 0.003 0.003 0.003 0.022 0.022 0.022 0.022 0.023 0.023 0.023 0.023 0.023 0.023 0.023 0.023 0.009 0.009 0.009 0.009 0.009 0.009 0.009 0.009 0.046 0.046 0.046 0.046 0.046 0.046 0.046 0.046 0.033 0.033 0.033 0.033 0.033 0.033 0.033 0.033 0.018 0.018 0.018 0.018 0.018 0.018 0.018 0.018 
0.014 0.014 0.014 0.014 0.014 0.014 0.014 0.014 0.019 0.019 0.019 0.019 0.019 0.019 0.019 0.019 0.018 0.018 0.018 0.018 0.018 0.018 0.018 0.018 0.043 0.043 0.043 0.043 0.043 0.043 0.043 0.043 0.106 0.106 0.106 0.106 0.106 0.106 0.106 0.106 0.202 0.202 0.202 0.202 0.134 0.134 0.134 0.134 0.065 0.065 0.065 0.065 0.044 0.044 0.044 0.044 0.040 0.040 0.040 0.040 4.071 4.071 4.071 4.071 20.159 20.159 20.159 20.159 24.599 24.599 24.599 24.599 7.591 7.591 7.591 7.591 0.016 0.016 0.016 0.016 0.013 0.013 0.010 0.010 0.003 0.003 0.002 0.002 0.002 0.002 0.002 0.003 0.003 0.003 0.003 0.003 0.003 0.003 0.003 0.003 0.005 0.005 0.005 0.005 0.005 0.005 0.006 0.006 0.006 0.006 0.016 0.016 0.016 0.016 0.023 0.023 0.023 0.023 0.031 0.031 0.031 0.031 0.023 0.023 0.023 0.023 0.018 0.018 0.018 0.018 0.011 0.011 0.011 0.011 0.002 0.002 0.002 0.002 0.001 0.001 0.001 0.001 0.003 0.003 0.003 0.003 0.022 0.022 0.022 0.022 0.023 0.023 0.023 0.023 0.023 0.023 0.023 0.023 0.009 0.009 0.009 0.009 0.009 0.009 0.009 0.009 0.046 0.046 0.046 0.046 0.046 0.046 0.046 0.046 0.033 0.033 0.033 0.033 0.033 0.033 0.033 0.033 0.018 0.018 0.018 0.018 0.018 0.018 0.018 0.018 
0.014 0.014 0.014 0.014 0.014 0.014 0.014 0.014 0.019 0.019 0.019 0.019 0.019 0.019 0.019 0.019 0.018 0.018 0.018 0.018 0.018 0.018 0.018 0.018 0.043 0.043 0.043 0.043 0.043 0.043 0.043 0.043 0.106 0.106 0.106 0.106 0.106 0.106 0.106 0.106 0.202 0.202 0.202 0.202 0.134 0.134 0.134 0.134 0.065 0.065 0.065 0.065 0.044 0.044 0.044 0.044 0.040 0.040 0.040 0.040 4.071 4.071 4.071 4.071 20.159 20.159 20.159 20.159 24.599 24.599 24.599 24.599 7.591 7.591 7.591 7.591 0.016 0.016 0.016 0.016 0.013 0.013 0.010 0.010 0.003 0.003 0.002 0.002 0.002 0.002 0.002 0.003 0.003 0.003 0.003 0.003 0.003 0.003 0.003 0.003 0.005 0.005 0.005 0.005 0.005 0.005 0.006 0.006 0.006 0.006 0.016 0.016 0.016 0.016 0.023 0.023 0.023 0.023 0.031 0.031 0.031 0.031 0.023 0.023 0.023 0.023 0.018 0.018 0.018 0.018 0.011 0.011 0.011 0.011 0.002 0.002 0.002 0.002 0.001 0.001 0.001 0.001 0.003 0.003 0.003 0.003 0.022 0.022 0.022 0.022 0.023 0.023 0.023 0.023 0.023 0.023 0.023 0.023 0.009 0.009 0.009 0.009 0.009 0.009 0.009 0.009 0.046 0.046 0.046 0.046 0.046 0.046 0.046 0.046 0.033 0.033 0.033 0.033 0.033 0.033 0.033 0.033 0.018 0.018 0.018 0.018 0.018 0.018 0.018 0.018 
0.003 0.003 0.003 0.003 0.003 0.003 0.003 0.003 0.010 0.010 0.010 0.010 0.010 0.010 0.010 0.010 0.011 0.011 0.011 0.011 0.011 0.011 0.011 0.011 0.007 0.007 0.007 0.007 0.007 0.007 0.007 0.007 0.012 0.012 0.012 0.012 0.012 0.012 0.012 0.012 0.026 0.026 0.026 0.026 0.044 0.044 0.044 0.044 0.123 0.123 0.123 0.123 0.185 0.185 0.185 0.185 0.262 0.262 0.262 0.262 4.658 4.658 4.658 4.658 16.116 16.116 16.116 16.116 19.121 19.121 19.121 19.121 0.288 0.288 0.288 0.288 0.003 0.003 0.003 0.003 0.001 0.001 0.001 0.001 0.003 0.003 0.003 0.003 0.003 0.003 0.002 0.003 0.003 0.003 0.004 0.004 0.005 0.006 0.006 0.006 1.992 1.992 10.218 10.218 18.959 18.959 23.219 23.219 19.272 19.272 11.253 11.253 11.253 11.253 7.227 7.227 7.227 7.227 6.832 6.832 6.832 6.832 0.058 0.058 0.058 0.058 0.016 0.016 0.016 0.016 0.012 0.012 0.012 0.012 0.006 0.006 0.006 0.006 0.004 0.004 0.004 0.004 0.003 0.003 0.003 0.003 0.040 0.040 0.040 0.040 0.030 0.030 0.030 0.030 0.030 0.030 0.030 0.030 0.007 0.007 0.007 0.007 0.007 0.007 0.007 0.007 0.024 0.024 0.024 0.024 0.024 0.024 0.024 0.024 0.028 0.028 0.028 0.028 0.028 0.028 0.028 0.028 0.084 0.084 0.084 0.084 0.084 0.084 0.084 0.084 
0.003 0.003 0.003 0.003 0.003 0.003 0.003 0.003 0.010 0.010 0.010 0.010 0.010 0.010 0.010 0.010 0.011 0.011 0.011 0.011 0.011 0.011 0.011 0.011 0.007 0.007 0.007 0.007 0.007 0.007 0.007 0.007 0.012 0.012 0.012 0.012 0.012 0.012 0.012 0.012 0.026 0.026 0.026 0.026 0.044 0.044 0.044 0.044 0.123 0.123 0.123 0.123 0.185 0.185 0.185 0.185 0.262 0.262 0.262 0.262 4.658 4.658 4.658 4.658 16.116 16.116 16.116 16.116 19.121 19.121 19.121 19.121 0.288 0.288 0.288 0.288 0.003 0.003 0.003 0.003 0.001 0.001 0.001 0.001 0.003 0.003 0.003 0.003 0.003 0.003 0.002 0.003 0.003 0.003 0.004 0.004 0.005 0.006 0.006 0.006 1.992 1.992 10.218 10.218 18.959 18.959 23.219 23.219 19.272 19.272 11.253 11.253 11.253 11.253 7.227 7.227 7.227 7.227 6.832 6.832 6.832 6.832 0.058 0.058 0.058 0.058 0.016 0.016 0.016 0.016 0.012 0.012 0.012 0.012 0.006 0.006 0.006 0.006 0.004 0.004 0.004 0.004 0.003 0.003 0.003 0.003 0.040 0.040 0.040 0.040 0.030 0.030 0.030 0.030 0.030 0.030 0.030 0.030 0.007 0.007 0.007 0.007 0.007 0.007 0.007 0.007 0.024 0.024 0.024 0.024 0.024 0.024 0.024 0.024 0.028 0.028 0.028 0.028 0.028 0.028 0.028 0.028 0.084 0.084 0.084 0.084 0.084 0.084 0.084 0.084 
0.003 0.003 0.003 0.003 0.003 0.003 0.003 0.003 0.010 0.010 0.010 0.010 0.010 0.010 0.010 0.010 0.011 0.011 0.011 0.011 0.011 0.011 0.011 0.011 0.007 0.007 0.007 0.007 0.007 0.007 0.007 0.007 0.012 0.012 0.012 0.012 0.012 0.012 0.012 0.012 0.026 0.026 0.026 0.026 0.044 0.044 0.044 0.044 0.123 0.123 0.123 0.123 0.185 0.185 0.185 0.185 0.262 0.262 0.262 0.262 4.658 4.658 4.658 4.658 16.116 16.116 16.116 16.116 19.121 19.121 19.121 19.121 0.288 0.288 0.288 0.288 0.003 0.003 0.003 0.003 0.001 0.001 0.001 0.001 0.003 0.003 0.003 0.003 0.003 0.003 0.002 0.003 0.003 0.003 0.004 0.004 0.005 0.006 0.006 0.006 1.992 1.992 10.218 10.218 18.959 18.959 23.219 23.219 19.272 19.272 11.253 11.253 11.253 11.253 7.227 7.227 7.227 7.227 6.832 6.832 6.832 6.832 0.058 0.058 0.058 0.058 0.016 0.016 0.016 0.016 0.012 0.012 0.012 0.012 0.006 0.006 0.006 0.006 0.004 0.004 0.004 0.004 0.003 0.003 0.003 0.003 0.040 0.040 0.040 0.040 0.030 0.030 0.030 0.030 0.030 0.030 0.030 0.030 0.007 0.007 0.007 0.007 0.007 0.007 0.007 0.007 0.024 0.024 0.024 0.024 0.024 0.024 0.024 0.024 0.028 0.028 0.028 0.028 0.028 0.028 0.028 0.028 0.084 0.084 0.084 0.084 0.084 0.084 0.084 0.084 
0.003 0.003 0.003 0.003 0.003 0.003 0.003 0.003 0.010 0.010 0.010 0.010 0.010 0.010 0.010 0.010 0.011 0.011 0.011 0.011 0.011 0.011 0.011 0.011 0.007 0.007 0.007 0.007 0.007 0.007 0.007 0.007 0.012 0.012 0.012 0.012 0.012 0.012 0.012 0.012 0.026 0.026 0.026 0.026 0.044 0.044 0.044 0.044 0.123 0.123 0.123 0.123 0.185 0.185 0.185 0.185 0.262 0.262 0.262 0.262 4.658 4.658 4.658 4.658 16.116 16.116 16.116 16.116 19.121 19.121 19.121 19.121 0.288 0.288 0.288 0.288 0.003 0.003 0.003 0.003 0.001 0.001 0.001 0.001 0.003 0.003 0.003 0.003 0.003 0.003 0.002 0.003 0.003 0.003 0.004 0.004 0.005 0.006 0.006 0.006 1.992 1.992 10.218 10.218 18.959 18.959 23.219 23.219 19.272 19.272 11.253 11.253 11.253 11.253 7.227 7.227 7.227 7.227 6.832 6.832 6.832 6.832 0.058 0.058 0.058 0.058 0.016 0.016 0.016 0.016 0.012 0.012 0.012 0.012 0.006 0.006 0.006 0.006 0.004 0.004 0.004 0.004 0.003 0.003 0.003 0.003 0.040 0.040 0.040 0.040 0.030 0.030 0.030 0.030 0.030 0.030 0.030 0.030 0.007 0.007 0.007 0.007 0.007 0.007 0.007 0.007 0.024 0.024 0.024 0.024 0.024 0.024 0.024 0.024 0.028 0.028 0.028 0.028 0.028 0.028 0.028 0.028 0.084 0.084 0.084 0.084 0.084 0.084 0.084 0.084 
0.003 0.003 0.003 0.003 0.003 0.003 0.003 0.003 0.010 0.010 0.010 0.010 0.010 0.010 0.010 0.010 0.011 0.011 0.011 0.011 0.011 0.011 0.011 0.011 0.007 0.007 0.007 0.007 0.007 0.007 0.007 0.007 0.012 0.012 0.012 0.012 0.012 0.012 0.012 0.012 0.026 0.026 0.026 0.026 0.044 0.044 0.044 0.044 0.123 0.123 0.123 0.123 0.185 0.185 0.185 0.185 0.262 0.262 0.262 0.262 4.658 4.658 4.658 4.658 16.116 16.116 16.116 16.116 19.121 19.121 19.121 19.121 0.288 0.288 0.288 0.288 0.003 0.003 0.003 0.003 0.001 0.001 0.001 0.001 0.003 0.003 0.003 0.003 0.003 0.003 0.002 0.003 0.003 0.003 0.004 0.004 0.005 0.006 0.006 0.006 1.992 1.992 10.218 10.218 18.959 18.959 23.219 23.219 19.272 19.272 11.253 11.253 11.253 11.253 7.227 7.227 7.227 7.227 6.832 6.832 6.832 6.832 0.058 0.058 0.058 0.058 0.016 0.016 0.016 0.016 0.012 0.012 0.012 0.012 0.006 0.006 0.006 0.006 0.004 0.004 0.004 0.004 0.003 0.003 0.003 0.003 0.040 0.040 0.040 0.040 0.030 0.030 0.030 0.030 0.030 0.030 0.030 0.030 0.007 0.007 0.007 0.007 0.007 0.007 0.007 0.007 0.024 0.024 0.024 0.024 0.024 0.024 0.024 0.024 0.028 0.028 0.028 0.028 0.028 0.028 0.028 0.028 0.084 0.084 0.084 0.084 0.084 0.084 0.084 0.084 
0.003 0.003 0.003 0.003 0.003 0.003 0.003 0.003 0.010 0.010 0.010 0.010 0.010 0.010 0.010 0.010 0.011 0.011 0.011 0.011 0.011 0.011 0.011 0.011 0.007 0.007 0.007 0.007 0.007 0.007 0.007 0.007 0.012 0.012 0.012 0.012 0.012 0.012 0.012 0.012 0.026 0.026 0.026 0.026 0.044 0.044 0.044 0.044 0.123 0.123 0.123 0.123 0.185 0.185 0.185 0.185 0.262 0.262 0.262 0.262 4.658 4.658 4.658 4.658 16.116 16.116 16.116 16.116 19.121 19.121 19.121 19.121 0.288 0.288 0.288 0.288 0.003 0.003 0.003 0.003 0.001 0.001 0.001 0.001 0.003 0.003 0.003 0.003 0.003 0.003 0.002 0.003 0.003 0.003 0.004 0.004 0.005 0.006 0.006 0.006 1.992 1.992 10.218 10.218 18.959 18.959 23.219 23.219 19.272 19.272 11.253 11.253 11.253 11.253 7.227 7.227 7.227 7.227 6.832 6.832 6.832 6.832 0.058 0.058 0.058 0.058 0.016 0.016 0.016 0.016 0.012 0.012 0.012 0.012 0.006 0.006 0.006 0.006 0.004 0.004 0.004 0.004 0.003 0.003 0.003 0.003 0.040 0.040 0.040 0.040 0.030 0.030 0.030 0.030 0.030 0.030 0.030 0.030 0.007 0.007 0.007 0.007 0.007 0.007 0.007 0.007 0.024 0.024 0.024 0.024 0.024 0.024 0.024 0.024 0.028 0.028 0.028 0.028 0.028 0.028 0.028 0.028 0.084 0.084 0.084 0.084 0.084 0.084 0.084 0.084 
0.003 0.003 0.003 0.003 0.003 0.003 0.003 0.003 0.010 0.010 0.010 0.010 0.010 0.010 0.010 0.010 0.011 0.011 0.011 0.011 0.011 0.011 0.011 0.011 0.007 0.007 0.007 0.007 0.007 0.007 0.007 0.007 0.012 0.012 0.012 0.012 0.012 0.012 0.012 0.012 0.026 0.026 0.026 0.026 0.044 0.044 0.044 0.044 0.123 0.123 0.123 0.123 0.185 0.185 0.185 0.185 0.262 0.262 0.262 0.262 4.658 4.658 4.658 4.658 16.116 16.116 16.116 16.116 19.121 19.121 19.121 19.121 0.288 0.288 0.288 0.288 0.003 0.003 0.003 0.003 0.001 0.001 0.001 0.001 0.003 0.003 0.003 0.003 0.003 0.003 0.002 0.003 0.003 0.003 0.004 0.004 0.005 0.006 0.006 0.006 1.992 1.992 10.218 10.218 18.959 18.959 23.219 23.219 19.272 19.272 11.253 11.253 11.253 11.253 7.227 7.227 7.227 7.227 6.832 6.832 6.832 6.832 0.058 0.058 0.058 0.058 0.016 0.016 0.016 0.016 0.012 0.012 0.012 0.012 0.006 0.006 0.006 0.006 0.004 0.004 0.004 0.004 0.003 0.003 0.003 0.003 0.040 0.040 0.040 0.040 0.030 0.030 0.030 0.030 0.030 0.030 0.030 0.030 0.007 0.007 0.007 0.007 0.007 0.007 0.007 0.007 0.024 0.024 0.024 0.024 0.024 0.024 0.024 0.024 0.028 0.028 0.028 0.028 0.028 0.028 0.028 0.028 0.084 0.084 0.084 0.084 0.084 0.084 0.084 0.084 
0.003 0.003 0.003 0.003 0.003 0.003 0.003 0.003 0.010 0.010 0.010 0.010 0.010 0.010 0.010 0.010 0.011 0.011 0.011 0.011 0.011 0.011 0.011 0.011 0.007 0.007 0.007 0.007 0.007 0.007 0.007 0.007 0.012 0.012 0.012 0.012 0.012 0.012 0.012 0.012 0.026 0.026 0.026 0.026 0.044 0.044 0.044 0.044 0.123 0.123 0.123 0.123 0.185 0.185 0.185 0.185 0.262 0.262 0.262 0.262 4.658 4.658 4.658 4.658 16.116 16.116 16.116 16.116 19.121 19.121 19.121 19.121 0.288 0.288 0.288 0.288 0.003 0.003 0.003 0.003 0.001 0.001 0.001 0.001 0.003 0.003 0.003 0.003 0.003 0.003 0.002 0.003 0.003 0.003 0.004 0.004 0.005 0.006 0.006 0.006 1.992 1.992 10.218 10.218 18.959 18.959 23.219 23.219 19.272 19.272 11.253 11.253 11.253 11.253 7.227 7.227 7.227 7.227 6.832 6.832 6.832 6.832 0.058 0.058 0.058 0.058 0.016 0.016 0.016 0.016 0.012 0.012 0.012 0.012 0.006 0.006 0.006 0.006 0.004 0.004 0.004 0.004 0.003 0.003 0.003 0.003 0.040 0.040 0.040 0.040 0.030 0.030 0.030 0.030 0.030 0.030 0.030 0.030 0.007 0.007 0.007 0.007 0.007 0.007 0.007 0.007 0.024 0.024 0.024 0.024 0.024 0.024 0.024 0.024 0.028 0.028 0.028 0.028 0.028 0.028 0.028 0.028 0.084 0.084 0.084 0.084 0.084 0.084 0.084 0.084 
0.008 0.008 0.008 0.008 0.008 0.008 0.008 0.008 1.554 1.554 1.554 1.554 1.554 1.554 1.554 1.554 27.129 27.129 27.129 27.129 27.129 27.129 27.129 27.129 5.439 5.439 5.439 5.439 5.439 5.439 5.439 5.439 0.004 0.004 0.004 0.004 0.004 0.004 0.004 0.004 0.050 0.050 0.050 0.050 0.055 0.055 0.055 0.055 0.041 0.041 0.041 0.041 0.018 0.018 0.018 0.018 0.012 0.012 0.012 0.012 0.015 0.015 0.015 0.015 0.010 0.010 0.010 0.010 0.006 0.006 0.006 0.006 0.132 0.132 0.132 0.132 1.057 1.057 1.057 1.057 4.960 4.960 8.930 8.930 14.173 14.173 16.640 16.640 11.976 11.976 8.331 5.584 2.139 0.529 0.480 0.525 0.671 2.232 4.737 8.354 15.360 15.360 21.864 21.864 26.171 26.171 31.483 31.483 37.949 37.949 40.296 40.296 40.296 40.296 21.704 21.704 21.704 21.704 0.008 0.008 0.008 0.008 0.004 0.004 0.004 0.004 0.057 0.057 0.057 0.057 13.727 13.727 13.727 13.727 9.006 9.006 9.006 9.006 2.764 2.764 2.764 2.764 0.015 0.015 0.015 0.015 0.018 0.018 0.018 0.018 0.018 0.018 0.018 0.018 0.018 0.018 0.018 0.018 0.029 0.029 0.029 0.029 0.029 0.029 0.029 0.029 0.019 0.019 0.019 0.019 0.019 0.019 0.019 0.019 0.013 0.013 0.013 0.013 0.013 0.013 0.013 0.013 0.241 0.241 0.241 0.241 0.241 0.241 0.241 0.241 
0.008 0.008 0.008 0.008 0.008 0.008 0.008 0.008 1.554 1.554 1.554 1.554 1.554 1.554 1.554 1.554 27.129 27.129 27.129 27.129 27.129 27.129 27.129 27.129 5.439 5.439 5.439 5.439 5.439 5.439 5.439 5.439 0.004 0.004 0.004 0.004 0.004 0.004 0.004 0.004 0.050 0.050 0.050 0.050 0.055 0.055 0.055 0.055 0.041 0.041 0.041 0.041 0.018 0.018 0.018 0.018 0.012 0.012 0.012 0.012 0.015 0.015 0.015 0.015 0.010 0.010 0.010 0.010 0.006 0.006 0.006 0.006 0.132 0.132 0.132 0.132 1.057 1.057 1.057 1.057 4.960 4.960 8.930 8.930 14.173 14.173 16.640 16.640 11.976 11.976 8.331 5.584 2.139 0.529 0.480 0.525 0.671 2.232 4.737 8.354 15.360 15.360 21.864 21.864 26.171 26.171 31.483 31.483 37.949 37.949 40.296 40.296 40.296 40.296 21.704 21.704 21.704 21.704 0.008 0.008 0.008 0.008 0.004 0.004 0.004 0.004 0.057 0.057 0.057 0.057 13.727 13.727 13.727 13.727 9.006 9.006 9.006 9.006 2.764 2.764 2.764 2.764 0.015 0.015 0.015 0.015 0.018 0.018 0.018 0.018 0.018 0.018 0.018 0.018 0.018 0.018 0.018 0.018 0.029 0.029 0.029 0.029 0.029 0.029 0.029 0.029 0.019 0.019 0.019 0.019 0.019 0.019 0.019 0.019 0.013 0.013 0.013 0.013 0.013 0.013 0.013 0.013 0.241 0.241 0.241 0.241 0.241 0.241 0.241 0.241 
0.008 0.008 0.008 0.008 0.008 0.008 0.008 0.008 1.554 1.554 1.554 1.554 1.554 1.554 1.554 1.554 27.129 27.129 27.129 27.129 27.129 27.129 27.129 27.129 5.439 5.439 5.439 5.439 5.439 5.439 5.439 5.439 0.004 0.004 0.004 0.004 0.004 0.004 0.004 0.004 0.050 0.050 0.050 0.050 0.055 0.055 0.055 0.055 0.041 0.041 0.041 0.041 0.018 0.018 0.018 0.018 0.012 0.012 0.012 0.012 0.015 0.015 0.015 0.015 0.010 0.010 0.010 0.010 0.006 0.006 0.006 0.006 0.132 0.132 0.132 0.132 1.057 1.057 1.057 1.057 4.960 4.960 8.930 8.930 14.173 14.173 16.640 16.640 11.976 11.976 8.331 5.584 2.139 0.529 0.480 0.525 0.671 2.232 4.737 8.354 15.360 15.360 21.864 21.864 26.171 26.171 31.483 31.483 37.949 37.949 40.296 40.296 40.296 40.296 21.704 21.704 21.704 21.704 0.008 0.008 0.008 0.008 0.004 0.004 0.004 0.004 0.057 0.057 0.057 0.057 13.727 13.727 13.727 13.727 9.006 9.006 9.006 9.006 2.764 2.764 2.764 2.764 0.015 0.015 0.015 0.015 0.018 0.018 0.018 0.018 0.018 0.018 0.018 0.018 0.018 0.018 0.018 0.018 0.029 0.029 0.029 0.029 0.029 0.029 0.029 0.029 0.019 0.019 0.019 0.019 0.019 0.019 0.019 0.019 0.013 0.013 0.013 0.013 0.013 0.013 0.013 0.013 0.241 0.241 0.241 0.241 0.241 0.241 0.241 0.241 
0.008 0.008 0.008 0.008 0.008 0.008 0.008 0.008 1.554 1.554 1.554 1.554 1.554 1.554 1.554 1.554 27.129 27.129 27.129 27.129 27.129 27.129 27.129 27.129 5.439 5.439 5.439 5.439 5.439 5.439 5.439 5.439 0.004 0.004 0.004 0.004 0.004 0.004 0.004 0.004 0.050 0.050 0.050 0.050 0.055 0.055 0.055 0.055 0.041 0.041 0.041 0.041 0.018 0.018 0.018 0.018 0.012 0.012 0.012 0.012 0.015 0.015 0.015 0.015 0.010 0.010 0.010 0.010 0.006 0.006 0.006 0.006 0.132 0.132 0.132 0.132 1.057 1.057 1.057 1.057 4.960 4.960 8.930 8.930 14.173 14.173 16.640 16.640 11.976 11.976 8.331 5.584 2.139 0.529 0.480 0.525 0.671 2.232 4.737 8.354 15.360 15.360 21.864 21.864 26.171 26.171 31.483 31.483 37.949 37.949 40.296 40.296 40.296 40.296 21.704 21.704 21.704 21.704 0.008 0.008 0.008 0.008 0.004 0.004 0.004 0.004 0.057 0.057 0.057 0.057 13.727 13.727 13.727 13.727 9.006 9.006 9.006 9.006 2.764 2.764 2.764 2.764 0.015 0.015 0.015 0.015 0.018 0.018 0.018 0.018 0.018 0.018 0.018 0.018 0.018 0.018 0.018 0.018 0.029 0.029 0.029 0.029 0.029 0.029 0.029 0.029 0.019 0.019 0.019 0.019 0.019 0.019 0.019 0.019 0.013 0.013 0.013 0.013 0.013 0.013 0.013 0.013 0.241 0.241 0.241 0.241 0.241 0.241 0.241 0.241 
0.008 0.008 0.008 0.008 0.008 0.008 0.008 0.008 1.554 1.554 1.554 1.554 1.554 1.554 1.554 1.554 27.129 27.129 27.129 27.129 27.129 27.129 27.129 27.129 5.439 5.439 5.439 5.439 5.439 5.439 5.439 5.439 0.004 0.004 0.004 0.004 0.004 0.004 0.004 0.004 0.050 0.050 0.050 0.050 0.055 0.055 0.055 0.055 0.041 0.041 0.041 0.041 0.018 0.018 0.018 0.018 0.012 0.012 0.012 0.012 0.015 0.015 0.015 0.015 0.010 0.010 0.010 0.010 0.006 0.006 0.006 0.006 0.132 0.132 0.132 0.132 1.057 1.057 1.057 1.057 4.960 4.960 8.930 8.930 14.173 14.173 16.640 16.640 11.976 11.976 8.331 5.584 2.139 0.529 0.480 0.525 0.671 2.232 4.737 8.354 15.360 15.360 21.864 21.864 26.171 26.171 31.483 31.483 37.949 37.949 40.296 40.296 40.296 40.296 21.704 21.704 21.704 21.704 0.008 0.008 0.008 0.008 0.004 0.004 0.004 0.004 0.057 0.057 0.057 0.057 13.727 13.727 13.727 13.727 9.006 9.006 9.006 9.006 2.764 2.764 2.764 2.764 0.015 0.015 0.015 0.015 0.018 0.018 0.018 0.018 0.018 0.018 0.018 0.018 0.018 0.018 0.018 0.018 0.029 0.029 0.029 0.029 0.029 0.029 0.029 0.029 0.019 0.019 0.019 0.019 0.019 0.019 0.019 0.019 0.013 0.013 0.013 0.013 0.013 0.013 0.013 0.013 0.241 0.241 0.241 0.241 0.241 0.241 0.241 0.241 
0.008 0.008 0.008 0.008 0.008 0.008 0.008 0.008 1.554 1.554 1.554 1.554 1.554 1.554 1.554 1.554 27.129 27.129 27.129 27.129 27.129 27.129 27.129 27.129 5.439 5.439 5.439 5.439 5.439 5.439 5.439 5.439 0.004 0.004 0.004 0.004 0.004 0.004 0.004 0.004 0.050 0.050 0.050 0.050 0.055 0.055 0.055 0.055 0.041 0.041 0.041 0.041 0.018 0.018 0.018 0.018 0.012 0.012 0.012 0.012 0.015 0.015 0.015 0.015 0.010 0.010 0.010 0.010 0.006 0.006 0.006 0.006 0.132 0.132 0.132 0.132 1.057 1.057 1.057 1.057 4.960 4.960 8.930 8.930 14.173 14.173 16.640 16.640 11.976 11.976 8.331 5.584 2.139 0.529 0.480 0.525 0.671 2.232 4.737 8.354 15.360 15.360 21.864 21.864 26.171 26.171 31.483 31.483 37.949 37.949 40.296 40.296 40.296 40.296 21.704 21.704 21.704 21.704 0.008 0.008 0.008 0.008 0.004 0.004 0.004 0.004 0.057 0.057 0.057 0.057 13.727 13.727 13.727 13.727 9.006 9.006 9.006 9.006 2.764 2.764 2.764 2.764 0.015 0.015 0.015 0.015 0.018 0.018 0.018 0.018 0.018 0.018 0.018 0.018 0.018 0.018 0.018 0.018 0.029 0.029 0.029 0.029 0.029 0.029 0.029 0.029 0.019 0.019 0.019 0.019 0.019 0.019 0.019 0.019 0.013 0.013 0.013 0.013 0.013 0.013 0.013 0.013 0.241 0.241 0.241 0.241 0.241 0.241 0.241 0.241 
0.008 0.008 0.008 0.008 0.008 0.008 0.008 0.008 1.554 1.554 1.554 1.554 1.554 1.554 1.554 1.554 27.129 27.129 27.129 27.129 27.129 27.129 27.129 27.129 5.439 5.439 5.439 5.439 5.439 5.439 5.439 5.439 0.004 0.004 0.004 0.004 0.004 0.004 0.004 0.004 0.050 0.050 0.050 0.050 0.055 0.055 0.055 0.055 0.041 0.041 0.041 0.041 0.018 0.018 0.018 0.018 0.012 0.012 0.012 0.012 0.015 0.015 0.015 0.015 0.010 0.010 0.010 0.010 0.006 0.006 0.006 0.006 0.132 0.132 0.132 0.132 1.057 1.057 1.057 1.057 4.960 4.960 8.930 8.930 14.173 14.173 16.640 16.640 11.976 11.976 8.331 5.584 2.139 0.529 0.480 0.525 0.671 2.232 4.737 8.354 15.360 15.360 21.864 21.864 26.171 26.171 31.483 31.483 37.949 37.949 40.296 40.296 40.296 40.296 21.704 21.704 21.704 21.704 0.008 0.008 0.008 0.008 0.004 0.004 0.004 0.004 0.057 0.057 0.057 0.057 13.727 13.727 13.727 13.727 9.006 9.006 9.006 9.006 2.764 2.764 2.764 2.764 0.015 0.015 0.015 0.015 0.018 0.018 0.018 0.018 0.018 0.018 0.018 0.018 0.018 0.018 0.018 0.018 0.029 0.029 0.029 0.029 0.029 0.029 0.029 0.029 0.019 0.019 0.019 0.019 0.019 0.019 0.019 0.019 0.013 0.013 0.013 0.013 0.013 0.013 0.013 0.013 0.241 0.241 0.241 0.241 0.241 0.241 0.241 0.241 
0.008 0.008 0.008 0.008 0.008 0.008 0.008 0.008 1.554 1.554 1.554 1.554 1.554 1.554 1.554 1.554 27.129 27.129 27.129 27.129 27.129 27.129 27.129 27.129 5.439 5.439 5.439 5.439 5.439 5.439 5.439 5.439 0.004 0.004 0.004 0.004 0.004 0.004 0.004 0.004 0.050 0.050 0.050 0.050 0.055 0.055 0.055 0.055 0.041 0.041 0.041 0.041 0.018 0.018 0.018 0.018 0.012 0.012 0.012 0.012 0.015 0.015 0.015 0.015 0.010 0.010 0.010 0.010 0.006 0.006 0.006 0.006 0.132 0.132 0.132 0.132 1.057 1.057 1.057 1.057 4.960 4.960 8.930 8.930 14.173 14.173 16.640 16.640 11.976 11.976 8.331 5.584 2.139 0.529 0.480 0.525 0.671 2.232 4.737 8.354 15.360 15.360 21.864 21.864 26.171 26.171 31.483 31.483 37.949 37.949 40.296 40.296 40.296 40.296 21.704 21.704 21.704 21.704 0.008 0.008 0.008 0.008 0.004 0.004 0.004 0.004 0.057 0.057 0.057 0.057 13.727 13.727 13.727 13.727 9.006 9.006 9.006 9.006 2.764 2.764 2.764 2.764 0.015 0.015 0.015 0.015 0.018 0.018 0.018 0.018 0.018 0.018 0.018 0.018 0.018 0.018 0.018 0.018 0.029 0.029 0.029 0.029 0.029 0.029 0.029 0.029 0.019 0.019 0.019 0.019 0.019 0.019 0.019 0.019 0.013 0.013 0.013 0.013 0.013 0.013 0.013 0.013 0.241 0.241 0.241 0.241 0.241 0.241 0.241 0.241 
8.761 8.761 8.761 8.761 8.761 8.761 8.761 8.761 23.677 23.677 23.677 23.677 23.677 23.677 23.677 23.677 32.771 32.771 32.771 32.771 32.771 32.771 32.771 32.771 7.641 7.641 7.641 7.641 7.641 7.641 7.641 7.641 0.006 0.006 0.006 0.006 0.006 0.006 0.006 0.006 0.080 0.080 0.080 0.080 0.012 0.012 0.012 0.012 0.004 0.004 0.004 0.004 0.004 0.004 0.004 0.004 0.006 0.006 0.006 0.006 0.007 0.007 0.007 0.007 0.004 0.004 0.004 0.004 0.004 0.004 0.004 0.004 0.255 0.255 0.255 0.255 4.114 4.114 4.114 4.114 11.820 11.820 11.883 11.883 9.459 9.459 7.437 7.437 6.858 6.858 6.175 4.137 0.017 0.011 0.008 0.006 0.004 0.005 0.006 0.006 0.011 0.011 3.975 3.975 8.286 8.286 14.719 14.719 23.881 23.881 32.726 32.726 32.726 32.726 19.585 19.585 19.585 19.585 0.004 0.004 0.004 0.004 0.003 0.003 0.003 0.003 0.008 0.008 0.008 0.008 0.045 0.045 0.045 0.045 0.565 0.565 0.565 0.565 16.439 16.439 16.439 16.439 39.394 39.394 39.394 39.394 36.449 36.449 36.449 36.449 0.060 0.060 0.060 0.060 0.060 0.060 0.060 0.060 0.029 0.029 0.029 0.029 0.029 0.029 0.029 0.029 0.030 0.030 0.030 0.030 0.030 0.030 0.030 0.030 0.026 0.026 0.026 0.026 0.026 0.026 0.026 0.026 0.058 0.058 0.058 0.058 0.058 0.058 0.058 0.058 
8.761 8.761 8.761 8.761 8.761 8.761 8.761 8.761 23.677 23.677 23.677 23.677 23.677 23.677 23.677 23.677 32.771 32.771 32.771 32.771 32.771 32.771 32.771 32.771 7.641 7.641 7.641 7.641 7.641 7.641 7.641 7.641 0.006 0.006 0.006 0.006 0.006 0.006 0.006 0.006 0.080 0.080 0.080 0.080 0.012 0.012 0.012 0.012 0.004 0.004 0.004 0.004 0.004 0.004 0.004 0.004 0.006 0.006 0.006 0.006 0.007 0.007 0.007 0.007 0.004 0.004 0.004 0.004 0.004 0.004 0.004 0.004 0.255 0.255 0.255 0.255 4.114 4.114 4.114 4.114 11.820 11.820 11.883 11.883 9.459 9.459 7.437 7.437 6.858 6.858 6.175 4.137 0.017 0.011 0.008 0.006 0.004 0.005 0.006 0.006 0.011 0.011 3.975 3.975 8.286 8.286 14.719 14.719 23.881 23.881 32.726 32.726 32.726 32.726 19.585 19.585 19.585 19.585 0.004 0.004 0.004 0.004 0.003 0.003 0.003 0.003 0.008 0.008 0.008 0.008 0.045 0.045 0.045 0.045 0.565 0.565 0.565 0.565 16.439 16.439 16.439 16.439 39.394 39.394 39.394 39.394 36.449 36.449 36.449 36.449 0.060 0.060 0.060 0.060 0.060 0.060 0.060 0.060 0.029 0.029 0.029 0.029 0.029 0.029 0.029 0.029 0.030 0.030 0.030 0.030 0.030 0.030 0.030 0.030 0.026 0.026 0.026 0.026 0.026 0.026 0.026 0.026 0.058 0.058 0.058 0.058 0.058 0.058 0.058 0.058 
8.761 8.761 8.761 8.761 8.761 8.761 8.761 8.761 23.677 23.677 23.677 23.677 23.677 23.677 23.677 23.677 32.771 32.771 32.771 32.771 32.771 32.771 32.771 32.771 7.641 7.641 7.641 7.641 7.641 7.641 7.641 7.641 0.006 0.006 0.006 0.006 0.006 0.006 0.006 0.006 0.080 0.080 0.080 0.080 0.012 0.012 0.012 0.012 0.004 0.004 0.004 0.004 0.004 0.004 0.004 0.004 0.006 0.006 0.006 0.006 0.007 0.007 0.007 0.007 0.004 0.004 0.004 0.004 0.004 0.004 0.004 0.004 0.255 0.255 0.255 0.255 4.114 4.114 4.114 4.114 11.820 11.820 11.883 11.883 9.459 9.459 7.437 7.437 6.858 6.858 6.175 4.137 0.017 0.011 0.008 0.006 0.004 0.005 0.006 0.006 0.011 0.011 3.975 3.975 8.286 8.286 14.719 14.719 23.881 23.881 32.726 32.726 32.726 32.726 19.585 19.585 19.585 19.585 0.004 0.004 0.004 0.004 0.003 0.003 0.003 0.003 0.008 0.008 0.008 0.008 0.045 0.045 0.045 0.045 0.565 0.565 0.565 0.565 16.439 16.439 16.439 16.439 39.394 39.394 39.394 39.394 36.449 36.449 36.449 36.449 0.060 0.060 0.060 0.060 0.060 0.060 0.060 0.060 0.029 0.029 0.029 0.029 0.029 0.029 0.029 0.029 0.030 0.030 0.030 0.030 0.030 0.030 0.030 0.030 0.026 0.026 0.026 0.026 0.026 0.026 0.026 0.026 0.058 0.058 0.058 0.058 0.058 0.058 0.058 0.058 
8.761 8.761 8.761 8.761 8.761 8.761 8.761 8.761 23.677 23.677 23.677 23.677 23.677 23.677 23.677 23.677 32.771 32.771 32.771 32.771 32.771 32.771 32.771 32.771 7.641 7.641 7.641 7.641 7.641 7.641 7.641 7.641 0.006 0.006 0.006 0.006 0.006 0.006 0.006 0.006 0.080 0.080 0.080 0.080 0.012 0.012 0.012 0.012 0.004 0.004 0.004 0.004 0.004 0.004 0.004 0.004 0.006 0.006 0.006 0.006 0.007 0.007 0.007 0.007 0.004 0.004 0.004 0.004 0.004 0.004 0.004 0.004 0.255 0.255 0.255 0.255 4.114 4.114 4.114 4.114 11.820 11.820 11.883 11.883 9.459 9.459 7.437 7.437 6.858 6.858 6.175 4.137 0.017 0.011 0.008 0.006 0.004 0.005 0.006 0.006 0.011 0.011 3.975 3.975 8.286 8.286 14.719 14.719 23.881 23.881 32.726 32.726 32.726 32.726 19.585 19.585 19.585 19.585 0.004 0.004 0.004 0.004 0.003 0.003 0.003 0.003 0.008 0.008 0.008 0.008 0.045 0.045 0.045 0.045 0.565 0.565 0.565 0.565 16.439 16.439 16.439 16.439 39.394 39.394 39.394 39.394 36.449 36.449 36.449 36.449 0.060 0.060 0.060 0.060 0.060 0.060 0.060 0.060 0.029 0.029 0.029 0.029 0.029 0.029 0.029 0.029 0.030 0.030 0.030 0.030 0.030 0.030 0.030 0.030 0.026 0.026 0.026 0.026 0.026 0.026 0.026 0.026 0.058 0.058 0.058 0.058 0.058 0.058 0.058 0.058 
8.761 8.761 8.761 8.761 8.761 8.761 8.761 8.761 23.677 23.677 23.677 23.677 23.677 23.677 23.677 23.677 32.771 32.771 32.771 32.771 32.771 32.771 32.771 32.771 7.641 7.641 7.641 7.641 7.641 7.641 7.641 7.641 0.006 0.006 0.006 0.006 0.006 0.006 0.006 0.006 0.080 0.080 0.080 0.080 0.012 0.012 0.012 0.012 0.004 0.004 0.004 0.004 0.004 0.004 0.004 0.004 0.006 0.006 0.006 0.006 0.007 0.007 0.007 0.007 0.004 0.004 0.004 0.004 0.004 0.004 0.004 0.004 0.255 0.255 0.255 0.255 4.114 4.114 4.114 4.114 11.820 11.820 11.883 11.883 9.459 9.459 7.437 7.437 6.858 6.858 6.175 4.137 0.017 0.011 0.008 0.006 0.004 0.005 0.006 0.006 0.011 0.011 3.975 3.975 8.286 8.286 14.719 14.719 23.881 23.881 32.726 32.726 32.726 32.726 19.585 19.585 19.585 19.585 0.004 0.004 0.004 0.004 0.003 0.003 0.003 0.003 0.008 0.008 0.008 0.008 0.045 0.045 0.045 0.045 0.565 0.565 0.565 0.565 16.439 16.439 16.439 16.439 39.394 39.394 39.394 39.394 36.449 36.449 36.449 36.449 0.060 0.060 0.060 0.060 0.060 0.060 0.060 0.060 0.029 0.029 0.029 0.029 0.029 0.029 0.029 0.029 0.030 0.030 0.030 0.030 0.030 0.030 0.030 0.030 0.026 0.026 0.026 0.026 0.026 0.026 0.026 0.026 0.058 0.058 0.058 0.058 0.058 0.058 0.058 0.058 
8.761 8.761 8.761 8.761 8.761 8.761 8.761 8.761 23.677 23.677 23.677 23.677 23.677 23.677 23.677 23.677 32.771 32.771 32.771 32.771 32.771 32.771 32.771 32.771 7.641 7.641 7.641 7.641 7.641 7.641 7.641 7.641 0.006 0.006 0.006 0.006 0.006 0.006 0.006 0.006 0.080 0.080 0.080 0.080 0.012 0.012 0.012 0.012 0.004 0.004 0.004 0.004 0.004 0.004 0.004 0.004 0.006 0.006 0.006 0.006 0.007 0.007 0.007 0.007 0.004 0.004 0.004 0.004 0.004 0.004 0.004 0.004 0.255 0.255 0.255 0.255 4.114 4.114 4.114 4.114 11.820 11.820 11.883 11.883 9.459 9.459 7.437 7.437 6.858 6.858 6.175 4.137 0.017 0.011 0.008 0.006 0.004 0.005 0.006 0.006 0.011 0.011 3.975 3.975 8.286 8.286 14.719 14.719 23.881 23.881 32.726 32.726 32.726 32.726 19.585 19.585 19.585 19.585 0.004 0.004 0.004 0.004 0.003 0.003 0.003 0.003 0.008 0.008 0.008 0.008 0.045 0.045 0.045 0.045 0.565 0.565 0.565 0.565 16.439 16.439 16.439 16.439 39.394 39.394 39.394 39.394 36.449 36.449 36.449 36.449 0.060 0.060 0.060 0.060 0.060 0.060 0.060 0.060 0.029 0.029 0.029 0.029 0.029 0.029 0.029 0.029 0.030 0.030 0.030 0.030 0.030 0.030 0.030 0.030 0.026 0.026 0.026 0.026 0.026 0.026 0.026 0.026 0.058 0.058 0.058 0.058 0.058 0.058 0.058 0.058 
8.761 8.761 8.761 8.761 8.761 8.761 8.761 8.761 23.677 23.677 23.677 23.677 23.677 23.677 23.677 23.677 32.771 32.771 32.771 32.771 32.771 32.771 32.771 32.771 7.641 7.641 7.641 7.641 7.641 7.641 7.641 7.641 0.006 0.006 0.006 0.006 0.006 0.006 0.006 0.006 0.080 0.080 0.080 0.080 0.012 0.012 0.012 0.012 0.004 0.004 0.004 0.004 0.004 0.004 0.004 0.004 0.006 0.006 0.006 0.006 0.007 0.007 0.007 0.007 0.004 0.004 0.004 0.004 0.004 0.004 0.004 0.004 0.255 0.255 0.255 0.255 4.114 4.114 4.114 4.114 11.820 11.820 11.883 11.883 9.459 9.459 7.437 7.437 6.858 6.858 6.175 4.137 0.017 0.011 0.008 0.006 0.004 0.005 0.006 0.006 0.011 0.011 3.975 3.975 8.286 8.286 14.719 14.719 23.881 23.881 32.726 32.726 32.726 32.726 19.585 19.585 19.585 19.585 0.004 0.004 0.004 0.004 0.003 0.003 0.003 0.003 0.008 0.008 0.008 0.008 0.045 0.045 0.045 0.045 0.565 0.565 0.565 0.565 16.439 16.439 16.439 16.439 39.394 39.394 39.394 39.394 36.449 36.449 36.449 36.449 0.060 0.060 0.060 0.060 0.060 0.060 0.060 0.060 0.029 0.029 0.029 0.029 0.029 0.029 0.029 0.029 0.030 0.030 0.030 0.030 0.030 0.030 0.030 0.030 0.026 0.026 0.026 0.026 0.026 0.026 0.026 0.026 0.058 0.058 0.058 0.058 0.058 0.058 0.058 0.058 
8.761 8.761 8.761 8.761 8.761 8.761 8.761 8.761 23.677 23.677 23.677 23.677 23.677 23.677 23.677 23.677 32.771 32.771 32.771 32.771 32.771 32.771 32.771 32.771 7.641 7.641 7.641 7.641 7.641 7.641 7.641 7.641 0.006 0.006 0.006 0.006 0.006 0.006 0.006 0.006 0.080 0.080 0.080 0.080 0.012 0.012 0.012 0.012 0.004 0.004 0.004 0.004 0.004 0.004 0.004 0.004 0.006 0.006 0.006 0.006 0.007 0.007 0.007 0.007 0.004 0.004 0.004 0.004 0.004 0.004 0.004 0.004 0.255 0.255 0.255 0.255 4.114 4.114 4.114 4.114 11.820 11.820 11.883 11.883 9.459 9.459 7.437 7.437 6.858 6.858 6.175 4.137 0.017 0.011 0.008 0.006 0.004 0.005 0.006 0.006 0.011 0.011 3.975 3.975 8.286 8.286 14.719 14.719 23.881 23.881 32.726 32.726 32.726 32.726 19.585 19.585 19.585 19.585 0.004 0.004 0.004 0.004 0.003 0.003 0.003 0.003 0.008 0.008 0.008 0.008 0.045 0.045 0.045 0.045 0.565 0.565 0.565 0.565 16.439 16.439 16.439 16.439 39.394 39.394 39.394 39.394 36.449 36.449 36.449 36.449 0.060 0.060 0.060 0.060 0.060 0.060 0.060 0.060 0.029 0.029 0.029 0.029 0.029 0.029 0.029 0.029 0.030 0.030 0.030 0.030 0.030 0.030 0.030 0.030 0.026 0.026 0.026 0.026 0.026 0.026 0.026 0.026 0.058 0.058 0.058 0.058 0.058 0.058 0.058 0.058 
0.007 0.007 0.007 0.007 0.007 0.007 0.007 0.007 12.660 12.660 12.660 12.660 12.660 12.660 12.660 12.660 10.531 10.531 10.531 10.531 10.531 10.531 10.531 10.531 0.055 0.055 0.055 0.055 0.055 0.055 0.055 0.055 0.002 0.002 0.002 0.002 0.002 0.002 0.002 0.002 0.037 0.037 0.037 0.037 0.006 0.006 0.006 0.006 0.001 0.001 0.001 0.001 0.002 0.002 0.002 0.002 0.003 0.003 0.003 0.003 0.004 0.004 0.004 0.004 0.011 0.011 0.011 0.011 4.607 4.607 4.607 4.607 2.456 2.456 2.456 2.456 0.016 0.016 0.016 0.016 0.015 0.015 0.011 0.011 0.007 0.007 0.006 0.006 0.006 0.006 0.003 0.003 0.002 0.002 0.002 0.002 0.002 0.002 0.002 0.002 0.004 0.004 0.004 0.004 0.004 0.004 0.005 0.005 0.007 0.007 0.016 0.016 0.016 0.016 3.901 3.901 3.901 3.901 0.008 0.008 0.008 0.008 0.002 0.002 0.002 0.002 0.003 0.003 0.003 0.003 0.034 0.034 0.034 0.034 0.002 0.002 0.002 0.002 0.012 0.012 0.012 0.012 5.795 5.795 5.795 5.795 33.318 33.318 33.318 33.318 47.779 47.779 47.779 47.779 47.779 47.779 47.779 47.779 19.881 19.881 19.881 19.881 19.881 19.881 19.881 19.881 0.045 0.045 0.045 0.045 0.045 0.045 0.045 0.045 0.030 0.030 0.030 0.030 0.030 0.030 0.030 0.030 0.028 0.028 0.028 0.028 0.028 0.028 0.028 0.028 
0.007 0.007 0.007 0.007 0.007 0.007 0.007 0.007 12.660 12.660 12.660 12.660 12.660 12.660 12.660 12.660 10.531 10.531 10.531 10.531 10.531 10.531 10.531 10.531 0.055 0.055 0.055 0.055 0.055 0.055 0.055 0.055 0.002 0.002 0.002 0.002 0.002 0.002 0.002 0.002 0.037 0.037 0.037 0.037 0.006 0.006 0.006 0.006 0.001 0.001 0.001 0.001 0.002 0.002 0.002 0.002 0.003 0.003 0.003 0.003 0.004 0.004 0.004 0.004 0.011 0.011 0.011 0.011 4.607 4.607 4.607 4.607 2.456 2.456 2.456 2.456 0.016 0.016 0.016 0.016 0.015 0.015 0.011 0.011 0.007 0.007 0.006 0.006 0.006 0.006 0.003 0.003 0.002 0.002 0.002 0.002 0.002 0.002 0.002 0.002 0.004 0.004 0.004 0.004 0.004 0.004 0.005 0.005 0.007 0.007 0.016 0.016 0.016 0.016 3.901 3.901 3.901 3.901 0.008 0.008 0.008 0.008 0.002 0.002 0.002 0.002 0.003 0.003 0.003 0.003 0.034 0.034 0.034 0.034 0.002 0.002 0.002 0.002 0.012 0.012 0.012 0.012 5.795 5.795 5.795 5.795 33.318 33.318 33.318 33.318 47.779 47.779 47.779 47.779 47.779 47.779 47.779 47.779 19.881 19.881 19.881 19.881 19.881 19.881 19.881 19.881 0.045 0.045 0.045 0.045 0.045 0.045 0.045 0.045 0.030 0.030 0.030 0.030 0.030 0.030 0.030 0.030 0.028 0.028 0.028 0.028 0.028 0.028 0.028 0.028 
0.007 0.007 0.007 0.007 0.007 0.007 0.007 0.007 12.660 12.660 12.660 12.660 12.660 12.660 12.660 12.660 10.531 10.531 10.531 10.531 10.531 10.531 10.531 10.531 0.055 0.055 0.055 0.055 0.055 0.055 0.055 0.055 0.002 0.002 0.002 0.002 0.002 0.002 0.002 0.002 0.037 0.037 0.037 0.037 0.006 0.006 0.006 0.006 0.001 0.001 0.001 0.001 0.002 0.002 0.002 0.002 0.003 0.003 0.003 0.003 0.004 0.004 0.004 0.004 0.011 0.011 0.011 0.011 4.607 4.607 4.607 4.607 2.456 2.456 2.456 2.456 0.016 0.016 0.016 0.016 0.015 0.015 0.011 0.011 0.007 0.007 0.006 0.006 0.006 0.006 0.003 0.003 0.002 0.002 0.002 0.002 0.002 0.002 0.002 0.002 0.004 0.004 0.004 0.004 0.004 0.004 0.005 0.005 0.007 0.007 0.016 0.016 0.016 0.016 3.901 3.901 3.901 3.901 0.008 0.008 0.008 0.008 0.002 0.002 0.002 0.002 0.003 0.003 0.003 0.003 0.034 0.034 0.034 0.034 0.002 0.002 0.002 0.002 0.012 0.012 0.012 0.012 5.795 5.795 5.795 5.795 33.318 33.318 33.318 33.318 47.779 47.779 47.779 47.779 47.779 47.779 47.779 47.779 19.881 19.881 19.881 19.881 19.881 19.881 19.881 19.881 0.045 0.045 0.045 0.045 0.045 0.045 0.045 0.045 0.030 0.030 0.030 0.030 0.030 0.030 0.030 0.030 0.028 0.028 0.028 0.028 0.028 0.028 0.028 0.028 
0.007 0.007 0.007 0.007 0.007 0.007 0.007 0.007 12.660 12.660 12.660 12.660 12.660 12.660 12.660 12.660 10.531 10.531 10.531 10.531 10.531 10.531 10.531 10.531 0.055 0.055 0.055 0.055 0.055 0.055 0.055 0.055 0.002 0.002 0.002 0.002 0.002 0.002 0.002 0.002 0.037 0.037 0.037 0.037 0.006 0.006 0.006 0.006 0.001 0.001 0.001 0.001 0.002 0.002 0.002 0.002 0.003 0.003 0.003 0.003 0.004 0.004 0.004 0.004 0.011 0.011 0.011 0.011 4.607 4.607 4.607 4.607 2.456 2.456 2.456 2.456 0.016 0.016 0.016 0.016 0.015 0.015 0.011 0.011 0.007 0.007 0.006 0.006 0.006 0.006 0.003 0.003 0.002 0.002 0.002 0.002 0.002 0.002 0.002 0.002 0.004 0.004 0.004 0.004 0.004 0.004 0.005 0.005 0.007 0.007 0.016 0.016 0.016 0.016 3.901 3.901 3.901 3.901 0.008 0.008 0.008 0.008 0.002 0.002 0.002 0.002 0.003 0.003 0.003 0.003 0.034 0.034 0.034 0.034 0.002 0.002 0.002 0.002 0.012 0.012 0.012 0.012 5.795 5.795 5.795 5.795 33.318 33.318 33.318 33.318 47.779 47.779 47.779 47.779 47.779 47.779 47.779 47.779 19.881 19.881 19.881 19.881 19.881 19.881 19.881 19.881 0.045 0.045 0.045 0.045 0.045 0.045 0.045 0.045 0.030 0.030 0.030 0.030 0.030 0.030 0.030 0.030 0.028 0.028 0.028 0.028 0.028 0.028 0.028 0.028 
0.004 0.004 0.004 0.004 0.004 0.004 0.004 0.004 0.017 0.017 0.017 0.017 0.017 0.017 0.017 0.017 2.395 2.395 2.395 2.395 2.395 2.395 2.395 2.395 0.093 0.093 0.093 0.093 0.093 0.093 0.093 0.093 0.002 0.002 0.002 0.002 0.002 0.002 0.002 0.002 0.020 0.020 0.020 0.020 0.032 0.032 0.032 0.032 0.018 0.018 0.018 0.018 0.015 0.015 0.015 0.015 0.017 0.017 0.017 0.017 0.050 0.050 0.050 0.050 4.064 4.064 4.064 4.064 7.771 7.771 7.771 7.771 0.011 0.011 0.011 0.011 0.006 0.006 0.006 0.006 0.007 0.007 0.006 0.006 0.005 0.005 0.004 0.004 0.004 0.004 0.003 0.002 0.001 0.001 0.001 0.001 0.001 0.001 0.001 0.001 0.002 0.002 0.002 0.002 0.003 0.003 0.003 0.003 0.005 0.005 0.011 0.011 0.011 0.011 1.104 1.104 1.104 1.104 0.668 0.668 0.668 0.668 0.308 0.308 0.308 0.308 0.226 0.226 0.226 0.226 0.053 0.053 0.053 0.053 0.002 0.002 0.002 0.002 0.045 0.045 0.045 0.045 0.135 0.135 0.135 0.135 11.003 11.003 11.003 11.003 22.041 22.041 22.041 22.041 22.041 22.041 22.041 22.041 29.499 29.499 29.499 29.499 29.499 29.499 29.499 29.499 0.761 0.761 0.761 0.761 0.761 0.761 0.761 0.761 1.929 1.929 1.929 1.929 1.929 1.929 1.929 1.929 0.026 0.026 0.026 0.026 0.026 0.026 0.026 0.026 
0.004 0.004 0.004 0.004 0.004 0.004 0.004 0.004 0.017 0.017 0.017 0.017 0.017 0.017 0.017 0.017 2.395 2.395 2.395 2.395 2.395 2.395 2.395 2.395 0.093 0.093 0.093 0.093 0.093 0.093 0.093 0.093 0.002 0.002 0.002 0.002 0.002 0.002 0.002 0.002 0.020 0.020 0.020 0.020 0.032 0.032 0.032 0.032 0.018 0.018 0.018 0.018 0.015 0.015 0.015 0.015 0.017 0.017 0.017 0.017 0.050 0.050 0.050 0.050 4.064 4.064 4.064 4.064 7.771 7.771 7.771 7.771 0.011 0.011 0.011 0.011 0.006 0.006 0.006 0.006 0.007 0.007 0.006 0.006 0.005 0.005 0.004 0.004 0.004 0.004 0.003 0.002 0.001 0.001 0.001 0.001 0.001 0.001 0.001 0.001 0.002 0.002 0.002 0.002 0.003 0.003 0.003 0.003 0.005 0.005 0.011 0.011 0.011 0.011 1.104 1.104 1.104 1.104 0.668 0.668 0.668 0.668 0.308 0.308 0.308 0.308 0.226 0.226 0.226 0.226 0.053 0.053 0.053 0.053 0.002 0.002 0.002 0.002 0.045 0.045 0.045 0.045 0.135 0.135 0.135 0.135 11.003 11.003 11.003 11.003 22.041 22.041 22.041 22.041 22.041 22.041 22.041 22.041 29.499 29.499 29.499 29.499 29.499 29.499 29.499 29.499 0.761 0.761 0.761 0.761 0.761 0.761 0.761 0.761 1.929 1.929 1.929 1.929 1.929 1.929 1.929 1.929 0.026 0.026 0.026 0.026 0.026 0.026 0.026 0.026 
0.004 0.004 0.004 0.004 0.004 0.004 0.004 0.004 0.017 0.017 0.017 0.017 0.017 0.017 0.017 0.017 2.395 2.395 2.395 2.395 2.395 2.395 2.395 2.395 0.093 0.093 0.093 0.093 0.093 0.093 0.093 0.093 0.002 0.002 0.002 0.002 0.002 0.002 0.002 0.002 0.020 0.020 0.020 0.020 0.032 0.032 0.032 0.032 0.018 0.018 0.018 0.018 0.015 0.015 0.015 0.015 0.017 0.017 0.017 0.017 0.050 0.050 0.050 0.050 4.064 4.064 4.064 4.064 7.771 7.771 7.771 7.771 0.011 0.011 0.011 0.011 0.006 0.006 0.006 0.006 0.007 0.007 0.006 0.006 0.005 0.005 0.004 0.004 0.004 0.004 0.003 0.002 0.001 0.001 0.001 0.001 0.001 0.001 0.001 0.001 0.002 0.002 0.002 0.002 0.003 0.003 0.003 0.003 0.005 0.005 0.011 0.011 0.011 0.011 1.104 1.104 1.104 1.104 0.668 0.668 0.668 0.668 0.308 0.308 0.308 0.308 0.226 0.226 0.226 0.226 0.053 0.053 0.053 0.053 0.002 0.002 0.002 0.002 0.045 0.045 0.045 0.045 0.135 0.135 0.135 0.135 11.003 11.003 11.003 11.003 22.041 22.041 22.041 22.041 22.041 22.041 22.041 22.041 29.499 29.499 29.499 29.499 29.499 29.499 29.499 29.499 0.761 0.761 0.761 0.761 0.761 0.761 0.761 0.761 1.929 1.929 1.929 1.929 1.929 1.929 1.929 1.929 0.026 0.026 0.026 0.026 0.026 0.026 0.026 0.026 
0.004 0.004 0.004 0.004 0.004 0.004 0.004 0.004 0.017 0.017 0.017 0.017 0.017 0.017 0.017 0.017 2.395 2.395 2.395 2.395 2.395 2.395 2.395 2.395 0.093 0.093 0.093 0.093 0.093 0.093 0.093 0.093 0.002 0.002 0.002 0.002 0.002 0.002 0.002 0.002 0.020 0.020 0.020 0.020 0.032 0.032 0.032 0.032 0.018 0.018 0.018 0.018 0.015 0.015 0.015 0.015 0.017 0.017 0.017 0.017 0.050 0.050 0.050 0.050 4.064 4.064 4.064 4.064 7.771 7.771 7.771 7.771 0.011 0.011 0.011 0.011 0.006 0.006 0.006 0.006 0.007 0.007 0.006 0.006 0.005 0.005 0.004 0.004 0.004 0.004 0.003 0.002 0.001 0.001 0.001 0.001 0.001 0.001 0.001 0.001 0.002 0.002 0.002 0.002 0.003 0.003 0.003 0.003 0.005 0.005 0.011 0.011 0.011 0.011 1.104 1.104 1.104 1.104 0.668 0.668 0.668 0.668 0.308 0.308 0.308 0.308 0.226 0.226 0.226 0.226 0.053 0.053 0.053 0.053 0.002 0.002 0.002 0.002 0.045 0.045 0.045 0.045 0.135 0.135 0.135 0.135 11.003 11.003 11.003 11.003 22.041 22.041 22.041 22.041 22.041 22.041 22.041 22.041 29.499 29.499 29.499 29.499 29.499 29.499 29.499 29.499 0.761 0.761 0.761 0.761 0.761 0.761 0.761 0.761 1.929 1.929 1.929 1.929 1.929 1.929 1.929 1.929 0.026 0.026 0.026 0.026 0.026 0.026 0.026 0.026 
0.002 0.002 0.002 0.002 0.002 0.002 0.002 0.002 0.011 0.011 0.011 0.011 0.011 0.011 0.011 0.011 0.372 0.372 0.372 0.372 0.372 0.372 0.372 0.372 0.311 0.311 0.311 0.311 0.311 0.311 0.311 0.311 0.002 0.002 0.002 0.002 0.002 0.002 0.002 0.002 0.090 0.090 0.090 0.090 0.107 0.107 0.107 0.107 0.121 0.121 0.121 0.121 0.155 0.155 0.155 0.155 0.211 0.211 0.211 0.211 0.187 0.187 0.187 0.187 4.517 4.517 4.517 4.517 8.278 8.278 8.278 8.278 0.004 0.004 0.004 0.004 0.003 0.003 0.003 0.003 0.003 0.003 0.003 0.003 0.003 0.003 0.002 0.002 0.003 0.003 0.002 0.002 0.000 0.000 0.000 0.000 0.000 0.000 0.000 0.000 0.001 0.001 0.001 0.001 0.000 0.000 0.001 0.001 0.003 0.003 0.007 0.007 0.007 0.007 0.272 0.272 0.272 0.272 0.525 0.525 0.525 0.525 0.814 0.814 0.814 0.814 0.700 0.700 0.700 0.700 0.148 0.148 0.148 0.148 0.217 0.217 0.217 0.217 0.145 0.145 0.145 0.145 0.119 0.119 0.119 0.119 0.112 0.112 0.112 0.112 0.272 0.272 0.272 0.272 0.272 0.272 0.272 0.272 22.093 22.093 22.093 22.093 22.093 22.093 22.093 22.093 0.003 0.003 0.003 0.003 0.003 0.003 0.003 0.003 0.172 0.172 0.172 0.172 0.172 0.172 0.172 0.172 0.011 0.011 0.011 0.011 0.011 0.011 0.011 0.011 
0.002 0.002 0.002 0.002 0.002 0.002 0.002 0.002 0.011 0.011 0.011 0.011 0.011 0.011 0.011 0.011 0.372 0.372 0.372 0.372 0.372 0.372 0.372 0.372 0.311 0.311 0.311 0.311 0.311 0.311 0.311 0.311 0.002 0.002 0.002 0.002 0.002 0.002 0.002 0.002 0.090 0.090 0.090 0.090 0.107 0.107 0.107 0.107 0.121 0.121 0.121 0.121 0.155 0.155 0.155 0.155 0.211 0.211 0.211 0.211 0.187 0.187 0.187 0.187 4.517 4.517 4.517 4.517 8.278 8.278 8.278 8.278 0.004 0.004 0.004 0.004 0.003 0.003 0.003 0.003 0.003 0.003 0.003 0.003 0.003 0.003 0.002 0.002 0.003 0.003 0.002 0.002 0.000 0.000 0.000 0.000 0.000 0.000 0.000 0.000 0.001 0.001 0.001 0.001 0.000 0.000 0.001 0.001 0.003 0.003 0.007 0.007 0.007 0.007 0.272 0.272 0.272 0.272 0.525 0.525 0.525 0.525 0.814 0.814 0.814 0.814 0.700 0.700 0.700 0.700 0.148 0.148 0.148 0.148 0.217 0.217 0.217 0.217 0.145 0.145 0.145 0.145 0.119 0.119 0.119 0.119 0.112 0.112 0.112 0.112 0.272 0.272 0.272 0.272 0.272 0.272 0.272 0.272 22.093 22.093 22.093 22.093 22.093 22.093 22.093 22.093 0.003 0.003 0.003 0.003 0.003 0.003 0.003 0.003 0.172 0.172 0.172 0.172 0.172 0.172 0.172 0.172 0.011 0.011 0.011 0.011 0.011 0.011 0.011 0.011 
0.002 0.002 0.002 0.002 0.002 0.002 0.002 0.002 0.011 0.011 0.011 0.011 0.011 0.011 0.011 0.011 0.372 0.372 0.372 0.372 0.372 0.372 0.372 0.372 0.311 0.311 0.311 0.311 0.311 0.311 0.311 0.311 0.002 0.002 0.002 0.002 0.002 0.002 0.002 0.002 0.090 0.090 0.090 0.090 0.107 0.107 0.107 0.107 0.121 0.121 0.121 0.121 0.155 0.155 0.155 0.155 0.211 0.211 0.211 0.211 0.187 0.187 0.187 0.187 4.517 4.517 4.517 4.517 8.278 8.278 8.278 8.278 0.004 0.004 0.004 0.004 0.003 0.003 0.003 0.003 0.003 0.003 0.003 0.003 0.003 0.003 0.002 0.002 0.003 0.003 0.002 0.002 0.000 0.000 0.000 0.000 0.000 0.000 0.000 0.000 0.001 0.001 0.001 0.001 0.000 0.000 0.001 0.001 0.003 0.003 0.007 0.007 0.007 0.007 0.272 0.272 0.272 0.272 0.525 0.525 0.525 0.525 0.814 0.814 0.814 0.814 0.700 0.700 0.700 0.700 0.148 0.148 0.148 0.148 0.217 0.217 0.217 0.217 0.145 0.145 0.145 0.145 0.119 0.119 0.119 0.119 0.112 0.112 0.112 0.112 0.272 0.272 0.272 0.272 0.272 0.272 0.272 0.272 22.093 22.093 22.093 22.093 22.093 22.093 22.093 22.093 0.003 0.003 0.003 0.003 0.003 0.003 0.003 0.003 0.172 0.172 0.172 0.172 0.172 0.172 0.172 0.172 0.011 0.011 0.011 0.011 0.011 0.011 0.011 0.011 
0.002 0.002 0.002 0.002 0.002 0.002 0.002 0.002 0.011 0.011 0.011 0.011 0.011 0.011 0.011 0.011 0.372 0.372 0.372 0.372 0.372 0.372 0.372 0.372 0.311 0.311 0.311 0.311 0.311 0.311 0.311 0.311 0.002 0.002 0.002 0.002 0.002 0.002 0.002 0.002 0.090 0.090 0.090 0.090 0.107 0.107 0.107 0.107 0.121 0.121 0.121 0.121 0.155 0.155 0.155 0.155 0.211 0.211 0.211 0.211 0.187 0.187 0.187 0.187 4.517 4.517 4.517 4.517 8.278 8.278 8.278 8.278 0.004 0.004 0.004 0.004 0.003 0.003 0.003 0.003 0.003 0.003 0.003 0.003 0.003 0.003 0.002 0.002 0.003 0.003 0.002 0.002 0.000 0.000 0.000 0.000 0.000 0.000 0.000 0.000 0.001 0.001 0.001 0.001 0.000 0.000 0.001 0.001 0.003 0.003 0.007 0.007 0.007 0.007 0.272 0.272 0.272 0.272 0.525 0.525 0.525 0.525 0.814 0.814 0.814 0.814 0.700 0.700 0.700 0.700 0.148 0.148 0.148 0.148 0.217 0.217 0.217 0.217 0.145 0.145 0.145 0.145 0.119 0.119 0.119 0.119 0.112 0.112 0.112 0.112 0.272 0.272 0.272 0.272 0.272 0.272 0.272 0.272 22.093 22.093 22.093 22.093 22.093 22.093 22.093 22.093 0.003 0.003 0.003 0.003 0.003 0.003 0.003 0.003 0.172 0.172 0.172 0.172 0.172 0.172 0.172 0.172 0.011 0.011 0.011 0.011 0.011 0.011 0.011 0.011 
0.032 0.032 0.032 0.032 0.032 0.032 0.032 0.032 0.015 0.015 0.015 0.015 0.015 0.015 0.015 0.015 0.006 0.006 0.006 0.006 0.006 0.006 0.006 0.006 0.531 0.531 0.531 0.531 0.531 0.531 0.531 0.531 0.060 0.060 0.060 0.060 0.060 0.060 0.060 0.060 0.322 0.322 0.322 0.322 0.130 0.130 0.130 0.130 0.050 0.050 0.050 0.050 0.035 0.035 0.035 0.035 0.033 0.033 0.033 0.033 0.044 0.044 0.044 0.044 3.286 3.286 3.286 3.286 8.129 8.129 8.129 8.129 0.110 0.110 0.110 0.110 0.029 0.029 0.029 0.029 0.009 0.009 0.003 0.003 0.002 0.002 0.001 0.001 0.003 0.003 0.003 0.002 0.003 0.003 0.002 0.002 0.002 0.001 0.002 0.002 0.004 0.004 0.003 0.003 0.002 0.002 0.001 0.001 0.002 0.002 0.003 0.003 0.003 0.003 0.004 0.004 0.004 0.004 0.011 0.011 0.011 0.011 0.759 0.759 0.759 0.759 0.305 0.305 0.305 0.305 0.212 0.212 0.212 0.212 0.062 0.062 0.062 0.062 0.059 0.059 0.059 0.059 0.110 0.110 0.110 0.110 0.097 0.097 0.097 0.097 0.346 0.346 0.346 0.346 0.346 0.346 0.346 0.346 0.289 0.289 0.289 0.289 0.289 0.289 0.289 0.289 0.002 0.002 0.002 0.002 0.002 0.002 0.002 0.002 0.029 0.029 0.029 0.029 0.029 0.029 0.029 0.029 0.013 0.013 0.013 0.013 0.013 0.013 0.013 0.013 
0.032 0.032 0.032 0.032 0.032 0.032 0.032 0.032 0.015 0.015 0.015 0.015 0.015 0.015 0.015 0.015 0.006 0.006 0.006 0.006 0.006 0.006 0.006 0.006 0.531 0.531 0.531 0.531 0.531 0.531 0.531 0.531 0.060 0.060 0.060 0.060 0.060 0.060 0.060 0.060 0.322 0.322 0.322 0.322 0.130 0.130 0.130 0.130 0.050 0.050 0.050 0.050 0.035 0.035 0.035 0.035 0.033 0.033 0.033 0.033 0.044 0.044 0.044 0.044 3.286 3.286 3.286 3.286 8.129 8.129 8.129 8.129 0.110 0.110 0.110 0.110 0.029 0.029 0.029 0.029 0.009 0.009 0.003 0.003 0.002 0.002 0.001 0.001 0.003 0.003 0.003 0.002 0.003 0.003 0.002 0.002 0.002 0.001 0.002 0.002 0.004 0.004 0.003 0.003 0.002 0.002 0.001 0.001 0.002 0.002 0.003 0.003 0.003 0.003 0.004 0.004 0.004 0.004 0.011 0.011 0.011 0.011 0.759 0.759 0.759 0.759 0.305 0.305 0.305 0.305 0.212 0.212 0.212 0.212 0.062 0.062 0.062 0.062 0.059 0.059 0.059 0.059 0.110 0.110 0.110 0.110 0.097 0.097 0.097 0.097 0.346 0.346 0.346 0.346 0.346 0.346 0.346 0.346 0.289 0.289 0.289 0.289 0.289 0.289 0.289 0.289 0.002 0.002 0.002 0.002 0.002 0.002 0.002 0.002 0.029 0.029 0.029 0.029 0.029 0.029 0.029 0.029 0.013 0.013 0.013 0.013 0.013 0.013 0.013 0.013 
0.032 0.032 0.032 0.032 0.032 0.032 0.032 0.032 0.015 0.015 0.015 0.015 0.015 0.015 0.015 0.015 0.006 0.006 0.006 0.006 0.006 0.006 0.006 0.006 0.531 0.531 0.531 0.531 0.531 0.531 0.531 0.531 0.060 0.060 0.060 0.060 0.060 0.060 0.060 0.060 0.322 0.322 0.322 0.322 0.130 0.130 0.130 0.130 0.050 0.050 0.050 0.050 0.035 0.035 0.035 0.035 0.033 0.033 0.033 0.033 0.044 0.044 0.044 0.044 3.286 3.286 3.286 3.286 8.129 8.129 8.129 8.129 0.110 0.110 0.110 0.110 0.029 0.029 0.029 0.029 0.009 0.009 0.003 0.003 0.002 0.002 0.001 0.001 0.003 0.003 0.003 0.002 0.003 0.003 0.002 0.002 0.002 0.001 0.002 0.002 0.004 0.004 0.003 0.003 0.002 0.002 0.001 0.001 0.002 0.002 0.003 0.003 0.003 0.003 0.004 0.004 0.004 0.004 0.011 0.011 0.011 0.011 0.759 0.759 0.759 0.759 0.305 0.305 0.305 0.305 0.212 0.212 0.212 0.212 0.062 0.062 0.062 0.062 0.059 0.059 0.059 0.059 0.110 0.110 0.110 0.110 0.097 0.097 0.097 0.097 0.346 0.346 0.346 0.346 0.346 0.346 0.346 0.346 0.289 0.289 0.289 0.289 0.289 0.289 0.289 0.289 0.002 0.002 0.002 0.002 0.002 0.002 0.002 0.002 0.029 0.029 0.029 0.029 0.029 0.029 0.029 0.029 0.013 0.013 0.013 0.013 0.013 0.013 0.013 0.013 
0.032 0.032 0.032 0.032 0.032 0.032 0.032 0.032 0.015 0.015 0.015 0.015 0.015 0.015 0.015 0.015 0.006 0.006 0.006 0.006 0.006 0.006 0.006 0.006 0.531 0.531 0.531 0.531 0.531 0.531 0.531 0.531 0.060 0.060 0.060 0.060 0.060 0.060 0.060 0.060 0.322 0.322 0.322 0.322 0.130 0.130 0.130 0.130 0.050 0.050 0.050 0.050 0.035 0.035 0.035 0.035 0.033 0.033 0.033 0.033 0.044 0.044 0.044 0.044 3.286 3.286 3.286 3.286 8.129 8.129 8.129 8.129 0.110 0.110 0.110 0.110 0.029 0.029 0.029 0.029 0.009 0.009 0.003 0.003 0.002 0.002 0.001 0.001 0.003 0.003 0.003 0.002 0.003 0.003 0.002 0.002 0.002 0.001 0.002 0.002 0.004 0.004 0.003 0.003 0.002 0.002 0.001 0.001 0.002 0.002 0.003 0.003 0.003 0.003 0.004 0.004 0.004 0.004 0.011 0.011 0.011 0.011 0.759 0.759 0.759 0.759 0.305 0.305 0.305 0.305 0.212 0.212 0.212 0.212 0.062 0.062 0.062 0.062 0.059 0.059 0.059 0.059 0.110 0.110 0.110 0.110 0.097 0.097 0.097 0.097 0.346 0.346 0.346 0.346 0.346 0.346 0.346 0.346 0.289 0.289 0.289 0.289 0.289 0.289 0.289 0.289 0.002 0.002 0.002 0.002 0.002 0.002 0.002 0.002 0.029 0.029 0.029 0.029 0.029 0.029 0.029 0.029 0.013 0.013 0.013 0.013 0.013 0.013 0.013 0.013 
7.690 7.690 7.690 7.690 7.690 7.690 7.690 7.690 0.009 0.009 0.009 0.009 0.009 0.009 0.009 0.009 0.004 0.004 0.004 0.004 0.004 0.004 0.004 0.004 0.643 0.643 0.643 0.643 0.643 0.643 0.643 0.643 1.930 1.930 1.930 1.930 1.930 1.930 1.930 1.930 0.232 0.232 0.232 0.232 0.026 0.026 0.026 0.026 0.014 0.014 0.014 0.014 0.017 0.017 0.017 0.017 0.019 0.019 0.019 0.019 0.019 0.019 0.019 0.019 0.025 0.025 0.025 0.025 3.645 3.645 3.645 3.645 0.078 0.078 0.078 0.078 0.030 0.030 0.030 0.030 0.014 0.014 0.002 0.002 0.001 0.001 0.000 0.000 0.001 0.001 0.001 0.003 0.006 0.007 0.007 0.008 1.436 3.660 4.613 4.576 2.931 2.931 0.012 0.012 0.004 0.004 0.003 0.003 0.001 0.001 0.001 0.001 0.001 0.001 0.001 0.001 0.001 0.001 0.004 0.004 0.004 0.004 1.202 1.202 1.202 1.202 0.647 0.647 0.647 0.647 2.161 2.161 2.161 2.161 0.003 0.003 0.003 0.003 0.063 0.063 0.063 0.063 0.174 0.174 0.174 0.174 0.126 0.126 0.126 0.126 0.387 0.387 0.387 0.387 0.387 0.387 0.387 0.387 0.008 0.008 0.008 0.008 0.008 0.008 0.008 0.008 0.002 0.002 0.002 0.002 0.002 0.002 0.002 0.002 0.014 0.014 0.014 0.014 0.014 0.014 0.014 0.014 0.017 0.017 0.017 0.017 0.017 0.017 0.017 0.017 
7.690 7.690 7.690 7.690 7.690 7.690 7.690 7.690 0.009 0.009 0.009 0.009 0.009 0.009 0.009 0.009 0.004 0.004 0.004 0.004 0.004 0.004 0.004 0.004 0.643 0.643 0.643 0.643 0.643 0.643 0.643 0.643 1.930 1.930 1.930 1.930 1.930 1.930 1.930 1.930 0.232 0.232 0.232 0.232 0.026 0.026 0.026 0.026 0.014 0.014 0.014 0.014 0.017 0.017 0.017 0.017 0.019 0.019 0.019 0.019 0.019 0.019 0.019 0.019 0.025 0.025 0.025 0.025 3.645 3.645 3.645 3.645 0.078 0.078 0.078 0.078 0.030 0.030 0.030 0.030 0.014 0.014 0.002 0.002 0.001 0.001 0.000 0.000 0.001 0.001 0.001 0.003 0.006 0.007 0.007 0.008 1.436 3.660 4.613 4.576 2.931 2.931 0.012 0.012 0.004 0.004 0.003 0.003 0.001 0.001 0.001 0.001 0.001 0.001 0.001 0.001 0.001 0.001 0.004 0.004 0.004 0.004 1.202 1.202 1.202 1.202 0.647 0.647 0.647 0.647 2.161 2.161 2.161 2.161 0.003 0.003 0.003 0.003 0.063 0.063 0.063 0.063 0.174 0.174 0.174 0.174 0.126 0.126 0.126 0.126 0.387 0.387 0.387 0.387 0.387 0.387 0.387 0.387 0.008 0.008 0.008 0.008 0.008 0.008 0.008 0.008 0.002 0.002 0.002 0.002 0.002 0.002 0.002 0.002 0.014 0.014 0.014 0.014 0.014 0.014 0.014 0.014 0.017 0.017 0.017 0.017 0.017 0.017 0.017 0.017 
7.690 7.690 7.690 7.690 7.690 7.690 7.690 7.690 0.009 0.009 0.009 0.009 0.009 0.009 0.009 0.009 0.004 0.004 0.004 0.004 0.004 0.004 0.004 0.004 0.643 0.643 0.643 0.643 0.643 0.643 0.643 0.643 1.930 1.930 1.930 1.930 1.930 1.930 1.930 1.930 0.232 0.232 0.232 0.232 0.026 0.026 0.026 0.026 0.014 0.014 0.014 0.014 0.017 0.017 0.017 0.017 0.019 0.019 0.019 0.019 0.019 0.019 0.019 0.019 0.025 0.025 0.025 0.025 3.645 3.645 3.645 3.645 0.078 0.078 0.078 0.078 0.030 0.030 0.030 0.030 0.014 0.014 0.002 0.002 0.001 0.001 0.000 0.000 0.001 0.001 0.001 0.003 0.006 0.007 0.007 0.008 1.436 3.660 4.613 4.576 2.931 2.931 0.012 0.012 0.004 0.004 0.003 0.003 0.001 0.001 0.001 0.001 0.001 0.001 0.001 0.001 0.001 0.001 0.004 0.004 0.004 0.004 1.202 1.202 1.202 1.202 0.647 0.647 0.647 0.647 2.161 2.161 2.161 2.161 0.003 0.003 0.003 0.003 0.063 0.063 0.063 0.063 0.174 0.174 0.174 0.174 0.126 0.126 0.126 0.126 0.387 0.387 0.387 0.387 0.387 0.387 0.387 0.387 0.008 0.008 0.008 0.008 0.008 0.008 0.008 0.008 0.002 0.002 0.002 0.002 0.002 0.002 0.002 0.002 0.014 0.014 0.014 0.014 0.014 0.014 0.014 0.014 0.017 0.017 0.017 0.017 0.017 0.017 0.017 0.017 
7.690 7.690 7.690 7.690 7.690 7.690 7.690 7.690 0.009 0.009 0.009 0.009 0.009 0.009 0.009 0.009 0.004 0.004 0.004 0.004 0.004 0.004 0.004 0.004 0.643 0.643 0.643 0.643 0.643 0.643 0.643 0.643 1.930 1.930 1.930 1.930 1.930 1.930 1.930 1.930 0.232 0.232 0.232 0.232 0.026 0.026 0.026 0.026 0.014 0.014 0.014 0.014 0.017 0.017 0.017 0.017 0.019 0.019 0.019 0.019 0.019 0.019 0.019 0.019 0.025 0.025 0.025 0.025 3.645 3.645 3.645 3.645 0.078 0.078 0.078 0.078 0.030 0.030 0.030 0.030 0.014 0.014 0.002 0.002 0.001 0.001 0.000 0.000 0.001 0.001 0.001 0.003 0.006 0.007 0.007 0.008 1.436 3.660 4.613 4.576 2.931 2.931 0.012 0.012 0.004 0.004 0.003 0.003 0.001 0.001 0.001 0.001 0.001 0.001 0.001 0.001 0.001 0.001 0.004 0.004 0.004 0.004 1.202 1.202 1.202 1.202 0.647 0.647 0.647 0.647 2.161 2.161 2.161 2.161 0.003 0.003 0.003 0.003 0.063 0.063 0.063 0.063 0.174 0.174 0.174 0.174 0.126 0.126 0.126 0.126 0.387 0.387 0.387 0.387 0.387 0.387 0.387 0.387 0.008 0.008 0.008 0.008 0.008 0.008 0.008 0.008 0.002 0.002 0.002 0.002 0.002 0.002 0.002 0.002 0.014 0.014 0.014 0.014 0.014 0.014 0.014 0.014 0.017 0.017 0.017 0.017 0.017 0.017 0.017 0.017 
0.036 0.036 0.036 0.036 0.036 0.036 0.036 0.036 0.005 0.005 0.005 0.005 0.005 0.005 0.005 0.005 0.004 0.004 0.004 0.004 0.004 0.004 0.004 0.004 0.522 0.522 0.522 0.522 0.522 0.522 0.522 0.522 0.746 0.746 0.746 0.746 0.746 0.746 0.746 0.746 0.061 0.061 0.061 0.061 0.043 0.043 0.043 0.043 0.032 0.032 0.032 0.032 0.023 0.023 0.023 0.023 0.016 0.016 0.016 0.016 0.011 0.011 0.011 0.011 0.011 0.011 0.011 0.011 0.056 0.056 0.056 0.056 0.075 0.075 0.075 0.075 0.055 0.055 0.055 0.055 0.029 0.029 0.006 0.006 0.004 0.004 0.002 0.002 0.004 0.004 0.004 0.016 0.029 0.042 0.058 1.068 7.485 11.047 12.370 12.307 10.777 10.777 5.969 5.969 0.330 0.330 0.006 0.006 0.003 0.003 0.003 0.003 0.003 0.003 0.002 0.002 0.002 0.002 0.003 0.003 0.003 0.003 2.358 2.358 2.358 2.358 3.616 3.616 3.616 3.616 3.739 3.739 3.739 3.739 3.379 3.379 3.379 3.379 4.254 4.254 4.254 4.254 1.600 1.600 1.600 1.600 0.109 0.109 0.109 0.109 0.257 0.257 0.257 0.257 0.257 0.257 0.257 0.257 0.011 0.011 0.011 0.011 0.011 0.011 0.011 0.011 0.003 0.003 0.003 0.003 0.003 0.003 0.003 0.003 0.004 0.004 0.004 0.004 0.004 0.004 0.004 0.004 0.018 0.018 0.018 0.018 0.018 0.018 0.018 0.018 
0.036 0.036 0.036 0.036 0.036 0.036 0.036 0.036 0.005 0.005 0.005 0.005 0.005 0.005 0.005 0.005 0.004 0.004 0.004 0.004 0.004 0.004 0.004 0.004 0.522 0.522 0.522 0.522 0.522 0.522 0.522 0.522 0.746 0.746 0.746 0.746 0.746 0.746 0.746 0.746 0.061 0.061 0.061 0.061 0.043 0.043 0.043 0.043 0.032 0.032 0.032 0.032 0.023 0.023 0.023 0.023 0.016 0.016 0.016 0.016 0.011 0.011 0.011 0.011 0.011 0.011 0.011 0.011 0.056 0.056 0.056 0.056 0.075 0.075 0.075 0.075 0.055 0.055 0.055 0.055 0.029 0.029 0.006 0.006 0.004 0.004 0.002 0.002 0.004 0.004 0.004 0.016 0.029 0.042 0.058 1.068 7.485 11.047 12.370 12.307 10.777 10.777 5.969 5.969 0.330 0.330 0.006 0.006 0.003 0.003 0.003 0.003 0.003 0.003 0.002 0.002 0.002 0.002 0.003 0.003 0.003 0.003 2.358 2.358 2.358 2.358 3.616 3.616 3.616 3.616 3.739 3.739 3.739 3.739 3.379 3.379 3.379 3.379 4.254 4.254 4.254 4.254 1.600 1.600 1.600 1.600 0.109 0.109 0.109 0.109 0.257 0.257 0.257 0.257 0.257 0.257 0.257 0.257 0.011 0.011 0.011 0.011 0.011 0.011 0.011 0.011 0.003 0.003 0.003 0.003 0.003 0.003 0.003 0.003 0.004 0.004 0.004 0.004 0.004 0.004 0.004 0.004 0.018 0.018 0.018 0.018 0.018 0.018 0.018 0.018 
0.036 0.036 0.036 0.036 0.036 0.036 0.036 0.036 0.005 0.005 0.005 0.005 0.005 0.005 0.005 0.005 0.004 0.004 0.004 0.004 0.004 0.004 0.004 0.004 0.522 0.522 0.522 0.522 0.522 0.522 0.522 0.522 0.746 0.746 0.746 0.746 0.746 0.746 0.746 0.746 0.061 0.061 0.061 0.061 0.043 0.043 0.043 0.043 0.032 0.032 0.032 0.032 0.023 0.023 0.023 0.023 0.016 0.016 0.016 0.016 0.011 0.011 0.011 0.011 0.011 0.011 0.011 0.011 0.056 0.056 0.056 0.056 0.075 0.075 0.075 0.075 0.055 0.055 0.055 0.055 0.029 0.029 0.006 0.006 0.004 0.004 0.002 0.002 0.004 0.004 0.004 0.016 0.029 0.042 0.058 1.068 7.485 11.047 12.370 12.307 10.777 10.777 5.969 5.969 0.330 0.330 0.006 0.006 0.003 0.003 0.003 0.003 0.003 0.003 0.002 0.002 0.002 0.002 0.003 0.003 0.003 0.003 2.358 2.358 2.358 2.358 3.616 3.616 3.616 3.616 3.739 3.739 3.739 3.739 3.379 3.379 3.379 3.379 4.254 4.254 4.254 4.254 1.600 1.600 1.600 1.600 0.109 0.109 0.109 0.109 0.257 0.257 0.257 0.257 0.257 0.257 0.257 0.257 0.011 0.011 0.011 0.011 0.011 0.011 0.011 0.011 0.003 0.003 0.003 0.003 0.003 0.003 0.003 0.003 0.004 0.004 0.004 0.004 0.004 0.004 0.004 0.004 0.018 0.018 0.018 0.018 0.018 0.018 0.018 0.018 
0.036 0.036 0.036 0.036 0.036 0.036 0.036 0.036 0.005 0.005 0.005 0.005 0.005 0.005 0.005 0.005 0.004 0.004 0.004 0.004 0.004 0.004 0.004 0.004 0.522 0.522 0.522 0.522 0.522 0.522 0.522 0.522 0.746 0.746 0.746 0.746 0.746 0.746 0.746 0.746 0.061 0.061 0.061 0.061 0.043 0.043 0.043 0.043 0.032 0.032 0.032 0.032 0.023 0.023 0.023 0.023 0.016 0.016 0.016 0.016 0.011 0.011 0.011 0.011 0.011 0.011 0.011 0.011 0.056 0.056 0.056 0.056 0.075 0.075 0.075 0.075 0.055 0.055 0.055 0.055 0.029 0.029 0.006 0.006 0.004 0.004 0.002 0.002 0.004 0.004 0.004 0.016 0.029 0.042 0.058 1.068 7.485 11.047 12.370 12.307 10.777 10.777 5.969 5.969 0.330 0.330 0.006 0.006 0.003 0.003 0.003 0.003 0.003 0.003 0.002 0.002 0.002 0.002 0.003 0.003 0.003 0.003 2.358 2.358 2.358 2.358 3.616 3.616 3.616 3.616 3.739 3.739 3.739 3.739 3.379 3.379 3.379 3.379 4.254 4.254 4.254 4.254 1.600 1.600 1.600 1.600 0.109 0.109 0.109 0.109 0.257 0.257 0.257 0.257 0.257 0.257 0.257 0.257 0.011 0.011 0.011 0.011 0.011 0.011 0.011 0.011 0.003 0.003 0.003 0.003 0.003 0.003 0.003 0.003 0.004 0.004 0.004 0.004 0.004 0.004 0.004 0.004 0.018 0.018 0.018 0.018 0.018 0.018 0.018 0.018 
0.019 0.019 0.019 0.019 0.019 0.019 0.019 0.019 0.003 0.003 0.003 0.003 0.003 0.003 0.003 0.003 0.006 0.006 0.006 0.006 0.006 0.006 0.006 0.006 0.138 0.138 0.138 0.138 0.138 0.138 0.138 0.138 0.787 0.787 0.787 0.787 0.787 0.787 0.787 0.787 0.068 0.068 0.068 0.068 0.098 0.098 0.098 0.098 0.192 0.192 0.192 0.192 0.017 0.017 0.017 0.017 0.007 0.007 0.007 0.007 0.003 0.003 0.003 0.003 0.006 0.006 0.006 0.006 0.011 0.011 0.011 0.011 0.051 0.051 0.051 0.051 0.088 0.088 0.088 0.088 0.073 0.073 0.012 0.012 0.008 0.008 0.007 0.007 0.005 0.005 0.008 0.009 0.010 0.008 0.007 0.008 1.626 3.285 3.909 4.201 4.216 4.216 4.455 4.455 5.143 5.143 6.328 6.328 7.200 7.200 9.676 9.676 9.676 9.676 0.670 0.670 0.670 0.670 0.714 0.714 0.714 0.714 1.945 1.945 1.945 1.945 2.820 2.820 2.820 2.820 1.470 1.470 1.470 1.470 0.165 0.165 0.165 0.165 0.337 0.337 0.337 0.337 0.508 0.508 0.508 0.508 0.349 0.349 0.349 0.349 0.326 0.326 0.326 0.326 0.326 0.326 0.326 0.326 0.011 0.011 0.011 0.011 0.011 0.011 0.011 0.011 0.008 0.008 0.008 0.008 0.008 0.008 0.008 0.008 0.005 0.005 0.005 0.005 0.005 0.005 0.005 0.005 0.034 0.034 0.034 0.034 0.034 0.034 0.034 0.034 
0.019 0.019 0.019 0.019 0.019 0.019 0.019 0.019 0.003 0.003 0.003 0.003 0.003 0.003 0.003 0.003 0.006 0.006 0.006 0.006 0.006 0.006 0.006 0.006 0.138 0.138 0.138 0.138 0.138 0.138 0.138 0.138 0.787 0.787 0.787 0.787 0.787 0.787 0.787 0.787 0.068 0.068 0.068 0.068 0.098 0.098 0.098 0.098 0.192 0.192 0.192 0.192 0.017 0.017 0.017 0.017 0.007 0.007 0.007 0.007 0.003 0.003 0.003 0.003 0.006 0.006 0.006 0.006 0.011 0.011 0.011 0.011 0.051 0.051 0.051 0.051 0.088 0.088 0.088 0.088 0.073 0.073 0.012 0.012 0.008 0.008 0.007 0.007 0.005 0.005 0.008 0.009 0.010 0.008 0.007 0.008 1.626 3.285 3.909 4.201 4.216 4.216 4.455 4.455 5.143 5.143 6.328 6.328 7.200 7.200 9.676 9.676 9.676 9.676 0.670 0.670 0.670 0.670 0.714 0.714 0.714 0.714 1.945 1.945 1.945 1.945 2.820 2.820 2.820 2.820 1.470 1.470 1.470 1.470 0.165 0.165 0.165 0.165 0.337 0.337 0.337 0.337 0.508 0.508 0.508 0.508 0.349 0.349 0.349 0.349 0.326 0.326 0.326 0.326 0.326 0.326 0.326 0.326 0.011 0.011 0.011 0.011 0.011 0.011 0.011 0.011 0.008 0.008 0.008 0.008 0.008 0.008 0.008 0.008 0.005 0.005 0.005 0.005 0.005 0.005 0.005 0.005 0.034 0.034 0.034 0.034 0.034 0.034 0.034 0.034 
0.019 0.019 0.019 0.019 0.019 0.019 0.019 0.019 0.003 0.003 0.003 0.003 0.003 0.003 0.003 0.003 0.006 0.006 0.006 0.006 0.006 0.006 0.006 0.006 0.138 0.138 0.138 0.138 0.138 0.138 0.138 0.138 0.787 0.787 0.787 0.787 0.787 0.787 0.787 0.787 0.068 0.068 0.068 0.068 0.098 0.098 0.098 0.098 0.192 0.192 0.192 0.192 0.017 0.017 0.017 0.017 0.007 0.007 0.007 0.007 0.003 0.003 0.003 0.003 0.006 0.006 0.006 0.006 0.011 0.011 0.011 0.011 0.051 0.051 0.051 0.051 0.088 0.088 0.088 0.088 0.073 0.073 0.012 0.012 0.008 0.008 0.007 0.007 0.005 0.005 0.008 0.009 0.010 0.008 0.007 0.008 1.626 3.285 3.909 4.201 4.216 4.216 4.455 4.455 5.143 5.143 6.328 6.328 7.200 7.200 9.676 9.676 9.676 9.676 0.670 0.670 0.670 0.670 0.714 0.714 0.714 0.714 1.945 1.945 1.945 1.945 2.820 2.820 2.820 2.820 1.470 1.470 1.470 1.470 0.165 0.165 0.165 0.165 0.337 0.337 0.337 0.337 0.508 0.508 0.508 0.508 0.349 0.349 0.349 0.349 0.326 0.326 0.326 0.326 0.326 0.326 0.326 0.326 0.011 0.011 0.011 0.011 0.011 0.011 0.011 0.011 0.008 0.008 0.008 0.008 0.008 0.008 0.008 0.008 0.005 0.005 0.005 0.005 0.005 0.005 0.005 0.005 0.034 0.034 0.034 0.034 0.034 0.034 0.034 0.034 
0.019 0.019 0.019 0.019 0.019 0.019 0.019 0.019 0.003 0.003 0.003 0.003 0.003 0.003 0.003 0.003 0.006 0.006 0.006 0.006 0.006 0.006 0.006 0.006 0.138 0.138 0.138 0.138 0.138 0.138 0.138 0.138 0.787 0.787 0.787 0.787 0.787 0.787 0.787 0.787 0.068 0.068 0.068 0.068 0.098 0.098 0.098 0.098 0.192 0.192 0.192 0.192 0.017 0.017 0.017 0.017 0.007 0.007 0.007 0.007 0.003 0.003 0.003 0.003 0.006 0.006 0.006 0.006 0.011 0.011 0.011 0.011 0.051 0.051 0.051 0.051 0.088 0.088 0.088 0.088 0.073 0.073 0.012 0.012 0.008 0.008 0.007 0.007 0.005 0.005 0.008 0.009 0.010 0.008 0.007 0.008 1.626 3.285 3.909 4.201 4.216 4.216 4.455 4.455 5.143 5.143 6.328 6.328 7.200 7.200 9.676 9.676 9.676 9.676 0.670 0.670 0.670 0.670 0.714 0.714 0.714 0.714 1.945 1.945 1.945 1.945 2.820 2.820 2.820 2.820 1.470 1.470 1.470 1.470 0.165 0.165 0.165 0.165 0.337 0.337 0.337 0.337 0.508 0.508 0.508 0.508 0.349 0.349 0.349 0.349 0.326 0.326 0.326 0.326 0.326 0.326 0.326 0.326 0.011 0.011 0.011 0.011 0.011 0.011 0.011 0.011 0.008 0.008 0.008 0.008 0.008 0.008 0.008 0.008 0.005 0.005 0.005 0.005 0.005 0.005 0.005 0.005 0.034 0.034 0.034 0.034 0.034 0.034 0.034 0.034 
0.014 0.014 0.014 0.014 0.014 0.014 0.014 0.014 0.003 0.003 0.003 0.003 0.003 0.003 0.003 0.003 0.011 0.011 0.011 0.011 0.011 0.011 0.011 0.011 0.039 0.039 0.039 0.039 0.039 0.039 0.039 0.039 0.644 0.644 0.644 0.644 0.644 0.644 0.644 0.644 0.161 0.161 0.161 0.161 0.199 0.199 0.199 0.199 0.342 0.342 0.342 0.342 0.012 0.012 0.012 0.012 0.005 0.005 0.005 0.005 0.002 0.002 0.002 0.002 0.005 0.005 0.005 0.005 0.008 0.008 0.008 0.008 0.015 0.015 0.015 0.015 0.029 0.029 0.029 0.029 0.097 0.097 0.016 0.016 0.007 0.007 0.005 0.005 0.006 0.006 0.004 0.003 0.003 0.002 0.002 0.001 0.001 0.001 0.001 0.001 0.002 0.002 0.003 0.003 0.498 0.498 6.978 6.978 9.433 9.433 9.620 9.620 9.620 9.620 4.282 4.282 4.282 4.282 0.597 0.597 0.597 0.597 1.258 1.258 1.258 1.258 3.711 3.711 3.711 3.711 0.635 0.635 0.635 0.635 0.003 0.003 0.003 0.003 0.255 0.255 0.255 0.255 0.008 0.008 0.008 0.008 0.103 0.103 0.103 0.103 1.046 1.046 1.046 1.046 1.046 1.046 1.046 1.046 0.178 0.178 0.178 0.178 0.178 0.178 0.178 0.178 0.014 0.014 0.014 0.014 0.014 0.014 0.014 0.014 0.004 0.004 0.004 0.004 0.004 0.004 0.004 0.004 0.029 0.029 0.029 0.029 0.029 0.029 0.029 0.029 
0.014 0.014 0.014 0.014 0.014 0.014 0.014 0.014 0.003 0.003 0.003 0.003 0.003 0.003 0.003 0.003 0.011 0.011 0.011 0.011 0.011 0.011 0.011 0.011 0.039 0.039 0.039 0.039 0.039 0.039 0.039 0.039 0.644 0.644 0.644 0.644 0.644 0.644 0.644 0.644 0.161 0.161 0.161 0.161 0.199 0.199 0.199 0.199 0.342 0.342 0.342 0.342 0.012 0.012 0.012 0.012 0.005 0.005 0.005 0.005 0.002 0.002 0.002 0.002 0.005 0.005 0.005 0.005 0.008 0.008 0.008 0.008 0.015 0.015 0.015 0.015 0.029 0.029 0.029 0.029 0.097 0.097 0.016 0.016 0.007 0.007 0.005 0.005 0.006 0.006 0.004 0.003 0.003 0.002 0.002 0.001 0.001 0.001 0.001 0.001 0.002 0.002 0.003 0.003 0.498 0.498 6.978 6.978 9.433 9.433 9.620 9.620 9.620 9.620 4.282 4.282 4.282 4.282 0.597 0.597 0.597 0.597 1.258 1.258 1.258 1.258 3.711 3.711 3.711 3.711 0.635 0.635 0.635 0.635 0.003 0.003 0.003 0.003 0.255 0.255 0.255 0.255 0.008 0.008 0.008 0.008 0.103 0.103 0.103 0.103 1.046 1.046 1.046 1.046 1.046 1.046 1.046 1.046 0.178 0.178 0.178 0.178 0.178 0.178 0.178 0.178 0.014 0.014 0.014 0.014 0.014 0.014 0.014 0.014 0.004 0.004 0.004 0.004 0.004 0.004 0.004 0.004 0.029 0.029 0.029 0.029 0.029 0.029 0.029 0.029 
0.014 0.014 0.014 0.014 0.014 0.014 0.014 0.014 0.003 0.003 0.003 0.003 0.003 0.003 0.003 0.003 0.011 0.011 0.011 0.011 0.011 0.011 0.011 0.011 0.039 0.039 0.039 0.039 0.039 0.039 0.039 0.039 0.644 0.644 0.644 0.644 0.644 0.644 0.644 0.644 0.161 0.161 0.161 0.161 0.199 0.199 0.199 0.199 0.342 0.342 0.342 0.342 0.012 0.012 0.012 0.012 0.005 0.005 0.005 0.005 0.002 0.002 0.002 0.002 0.005 0.005 0.005 0.005 0.008 0.008 0.008 0.008 0.015 0.015 0.015 0.015 0.029 0.029 0.029 0.029 0.097 0.097 0.016 0.016 0.007 0.007 0.005 0.005 0.006 0.006 0.004 0.003 0.003 0.002 0.002 0.001 0.001 0.001 0.001 0.001 0.002 0.002 0.003 0.003 0.498 0.498 6.978 6.978 9.433 9.433 9.620 9.620 9.620 9.620 4.282 4.282 4.282 4.282 0.597 0.597 0.597 0.597 1.258 1.258 1.258 1.258 3.711 3.711 3.711 3.711 0.635 0.635 0.635 0.635 0.003 0.003 0.003 0.003 0.255 0.255 0.255 0.255 0.008 0.008 0.008 0.008 0.103 0.103 0.103 0.103 1.046 1.046 1.046 1.046 1.046 1.046 1.046 1.046 0.178 0.178 0.178 0.178 0.178 0.178 0.178 0.178 0.014 0.014 0.014 0.014 0.014 0.014 0.014 0.014 0.004 0.004 0.004 0.004 0.004 0.004 0.004 0.004 0.029 0.029 0.029 0.029 0.029 0.029 0.029 0.029 
0.014 0.014 0.014 0.014 0.014 0.014 0.014 0.014 0.003 0.003 0.003 0.003 0.003 0.003 0.003 0.003 0.011 0.011 0.011 0.011 0.011 0.011 0.011 0.011 0.039 0.039 0.039 0.039 0.039 0.039 0.039 0.039 0.644 0.644 0.644 0.644 0.644 0.644 0.644 0.644 0.161 0.161 0.161 0.161 0.199 0.199 0.199 0.199 0.342 0.342 0.342 0.342 0.012 0.012 0.012 0.012 0.005 0.005 0.005 0.005 0.002 0.002 0.002 0.002 0.005 0.005 0.005 0.005 0.008 0.008 0.008 0.008 0.015 0.015 0.015 0.015 0.029 0.029 0.029 0.029 0.097 0.097 0.016 0.016 0.007 0.007 0.005 0.005 0.006 0.006 0.004 0.003 0.003 0.002 0.002 0.001 0.001 0.001 0.001 0.001 0.002 0.002 0.003 0.003 0.498 0.498 6.978 6.978 9.433 9.433 9.620 9.620 9.620 9.620 4.282 4.282 4.282 4.282 0.597 0.597 0.597 0.597 1.258 1.258 1.258 1.258 3.711 3.711 3.711 3.711 0.635 0.635 0.635 0.635 0.003 0.003 0.003 0.003 0.255 0.255 0.255 0.255 0.008 0.008 0.008 0.008 0.103 0.103 0.103 0.103 1.046 1.046 1.046 1.046 1.046 1.046 1.046 1.046 0.178 0.178 0.178 0.178 0.178 0.178 0.178 0.178 0.014 0.014 0.014 0.014 0.014 0.014 0.014 0.014 0.004 0.004 0.004 0.004 0.004 0.004 0.004 0.004 0.029 0.029 0.029 0.029 0.029 0.029 0.029 0.029 
0.014 0.014 0.014 0.014 0.014 0.014 0.014 0.014 0.025 0.025 0.025 0.025 0.025 0.025 0.025 0.025 0.025 0.025 0.025 0.025 0.025 0.025 0.025 0.025 0.037 0.037 0.037 0.037 0.037 0.037 0.037 0.037 0.256 0.256 0.256 0.256 0.256 0.256 0.256 0.256 0.296 0.296 0.296 0.296 0.422 0.422 0.422 0.422 0.687 0.687 0.687 0.687 0.010 0.010 0.010 0.010 0.004 0.004 0.004 0.004 0.002 0.002 0.002 0.002 0.004 0.004 0.004 0.004 0.012 0.012 0.012 0.012 0.019 0.019 0.019 0.019 0.019 0.019 0.019 0.019 0.078 0.078 1.274 1.274 0.490 0.490 0.017 0.017 0.007 0.007 0.004 0.001 0.000 0.000 0.000 0.000 0.000 0.000 0.000 0.000 0.000 0.000 0.001 0.001 0.002 0.002 0.164 0.164 4.321 4.321 7.364 7.364 7.364 7.364 1.016 1.016 1.016 1.016 1.324 1.324 1.324 1.324 0.294 0.294 0.294 0.294 0.512 0.512 0.512 0.512 0.536 0.536 0.536 0.536 0.278 0.278 0.278 0.278 0.196 0.196 0.196 0.196 0.027 0.027 0.027 0.027 0.015 0.015 0.015 0.015 0.022 0.022 0.022 0.022 0.022 0.022 0.022 0.022 1.637 1.637 1.637 1.637 1.637 1.637 1.637 1.637 0.028 0.028 0.028 0.028 0.028 0.028 0.028 0.028 0.013 0.013 0.013 0.013 0.013 0.013 0.013 0.013 0.024 0.024 0.024 0.024 0.024 0.024 0.024 0.024 
0.014 0.014 0.014 0.014 0.014 0.014 0.014 0.014 0.025 0.025 0.025 0.025 0.025 0.025 0.025 0.025 0.025 0.025 0.025 0.025 0.025 0.025 0.025 0.025 0.037 0.037 0.037 0.037 0.037 0.037 0.037 0.037 0.256 0.256 0.256 0.256 0.256 0.256 0.256 0.256 0.296 0.296 0.296 0.296 0.422 0.422 0.422 0.422 0.687 0.687 0.687 0.687 0.010 0.010 0.010 0.010 0.004 0.004 0.004 0.004 0.002 0.002 0.002 0.002 0.004 0.004 0.004 0.004 0.012 0.012 0.012 0.012 0.019 0.019 0.019 0.019 0.019 0.019 0.019 0.019 0.078 0.078 1.274 1.274 0.490 0.490 0.017 0.017 0.007 0.007 0.004 0.001 0.000 0.000 0.000 0.000 0.000 0.000 0.000 0.000 0.000 0.000 0.001 0.001 0.002 0.002 0.164 0.164 4.321 4.321 7.364 7.364 7.364 7.364 1.016 1.016 1.016 1.016 1.324 1.324 1.324 1.324 0.294 0.294 0.294 0.294 0.512 0.512 0.512 0.512 0.536 0.536 0.536 0.536 0.278 0.278 0.278 0.278 0.196 0.196 0.196 0.196 0.027 0.027 0.027 0.027 0.015 0.015 0.015 0.015 0.022 0.022 0.022 0.022 0.022 0.022 0.022 0.022 1.637 1.637 1.637 1.637 1.637 1.637 1.637 1.637 0.028 0.028 0.028 0.028 0.028 0.028 0.028 0.028 0.013 0.013 0.013 0.013 0.013 0.013 0.013 0.013 0.024 0.024 0.024 0.024 0.024 0.024 0.024 0.024 
0.014 0.014 0.014 0.014 0.014 0.014 0.014 0.014 0.025 0.025 0.025 0.025 0.025 0.025 0.025 0.025 0.025 0.025 0.025 0.025 0.025 0.025 0.025 0.025 0.037 0.037 0.037 0.037 0.037 0.037 0.037 0.037 0.256 0.256 0.256 0.256 0.256 0.256 0.256 0.256 0.296 0.296 0.296 0.296 0.422 0.422 0.422 0.422 0.687 0.687 0.687 0.687 0.010 0.010 0.010 0.010 0.004 0.004 0.004 0.004 0.002 0.002 0.002 0.002 0.004 0.004 0.004 0.004 0.012 0.012 0.012 0.012 0.019 0.019 0.019 0.019 0.019 0.019 0.019 0.019 0.078 0.078 1.274 1.274 0.490 0.490 0.017 0.017 0.007 0.007 0.004 0.001 0.000 0.000 0.000 0.000 0.000 0.000 0.000 0.000 0.000 0.000 0.001 0.001 0.002 0.002 0.164 0.164 4.321 4.321 7.364 7.364 7.364 7.364 1.016 1.016 1.016 1.016 1.324 1.324 1.324 1.324 0.294 0.294 0.294 0.294 0.512 0.512 0.512 0.512 0.536 0.536 0.536 0.536 0.278 0.278 0.278 0.278 0.196 0.196 0.196 0.196 0.027 0.027 0.027 0.027 0.015 0.015 0.015 0.015 0.022 0.022 0.022 0.022 0.022 0.022 0.022 0.022 1.637 1.637 1.637 1.637 1.637 1.637 1.637 1.637 0.028 0.028 0.028 0.028 0.028 0.028 0.028 0.028 0.013 0.013 0.013 0.013 0.013 0.013 0.013 0.013 0.024 0.024 0.024 0.024 0.024 0.024 0.024 0.024 
0.014 0.014 0.014 0.014 0.014 0.014 0.014 0.014 0.025 0.025 0.025 0.025 0.025 0.025 0.025 0.025 0.025 0.025 0.025 0.025 0.025 0.025 0.025 0.025 0.037 0.037 0.037 0.037 0.037 0.037 0.037 0.037 0.256 0.256 0.256 0.256 0.256 0.256 0.256 0.256 0.296 0.296 0.296 0.296 0.422 0.422 0.422 0.422 0.687 0.687 0.687 0.687 0.010 0.010 0.010 0.010 0.004 0.004 0.004 0.004 0.002 0.002 0.002 0.002 0.004 0.004 0.004 0.004 0.012 0.012 0.012 0.012 0.019 0.019 0.019 0.019 0.019 0.019 0.019 0.019 0.078 0.078 1.274 1.274 0.490 0.490 0.017 0.017 0.007 0.007 0.004 0.001 0.000 0.000 0.000 0.000 0.000 0.000 0.000 0.000 0.000 0.000 0.001 0.001 0.002 0.002 0.164 0.164 4.321 4.321 7.364 7.364 7.364 7.364 1.016 1.016 1.016 1.016 1.324 1.324 1.324 1.324 0.294 0.294 0.294 0.294 0.512 0.512 0.512 0.512 0.536 0.536 0.536 0.536 0.278 0.278 0.278 0.278 0.196 0.196 0.196 0.196 0.027 0.027 0.027 0.027 0.015 0.015 0.015 0.015 0.022 0.022 0.022 0.022 0.022 0.022 0.022 0.022 1.637 1.637 1.637 1.637 1.637 1.637 1.637 1.637 0.028 0.028 0.028 0.028 0.028 0.028 0.028 0.028 0.013 0.013 0.013 0.013 0.013 0.013 0.013 0.013 0.024 0.024 0.024 0.024 0.024 0.024 0.024 0.024 
0.006 0.006 0.006 0.006 0.006 0.006 0.006 0.006 0.056 0.056 0.056 0.056 0.056 0.056 0.056 0.056 0.035 0.035 0.035 0.035 0.035 0.035 0.035 0.035 0.025 0.025 0.025 0.025 0.025 0.025 0.025 0.025 0.029 0.029 0.029 0.029 0.029 0.029 0.029 0.029 0.258 0.258 0.258 0.258 0.983 0.983 0.983 0.983 0.542 0.542 0.542 0.542 0.007 0.007 0.007 0.007 0.003 0.003 0.003 0.003 0.001 0.001 0.001 0.001 0.004 0.004 0.004 0.004 0.007 0.007 0.007 0.007 0.015 0.015 0.015 0.015 0.022 0.022 0.022 0.022 0.012 0.012 0.013 0.013 0.028 0.028 0.057 0.057 0.011 0.011 0.004 0.002 0.001 0.001 0.001 0.001 0.000 0.001 0.001 0.001 0.002 0.002 0.003 0.003 0.004 0.004 0.524 0.524 6.470 6.470 7.070 7.070 7.070 7.070 0.048 0.048 0.048 0.048 0.011 0.011 0.011 0.011 0.004 0.004 0.004 0.004 0.007 0.007 0.007 0.007 0.021 0.021 0.021 0.021 0.061 0.061 0.061 0.061 0.088 0.088 0.088 0.088 0.068 0.068 0.068 0.068 0.005 0.005 0.005 0.005 0.008 0.008 0.008 0.008 0.008 0.008 0.008 0.008 0.238 0.238 0.238 0.238 0.238 0.238 0.238 0.238 0.264 0.264 0.264 0.264 0.264 0.264 0.264 0.264 0.021 0.021 0.021 0.021 0.021 0.021 0.021 0.021 0.013 0.013 0.013 0.013 0.013 0.013 0.013 0.013 
0.006 0.006 0.006 0.006 0.006 0.006 0.006 0.006 0.056 0.056 0.056 0.056 0.056 0.056 0.056 0.056 0.035 0.035 0.035 0.035 0.035 0.035 0.035 0.035 0.025 0.025 0.025 0.025 0.025 0.025 0.025 0.025 0.029 0.029 0.029 0.029 0.029 0.029 0.029 0.029 0.258 0.258 0.258 0.258 0.983 0.983 0.983 0.983 0.542 0.542 0.542 0.542 0.007 0.007 0.007 0.007 0.003 0.003 0.003 0.003 0.001 0.001 0.001 0.001 0.004 0.004 0.004 0.004 0.007 0.007 0.007 0.007 0.015 0.015 0.015 0.015 0.022 0.022 0.022 0.022 0.012 0.012 0.013 0.013 0.028 0.028 0.057 0.057 0.011 0.011 0.004 0.002 0.001 0.001 0.001 0.001 0.000 0.001 0.001 0.001 0.002 0.002 0.003 0.003 0.004 0.004 0.524 0.524 6.470 6.470 7.070 7.070 7.070 7.070 0.048 0.048 0.048 0.048 0.011 0.011 0.011 0.011 0.004 0.004 0.004 0.004 0.007 0.007 0.007 0.007 0.021 0.021 0.021 0.021 0.061 0.061 0.061 0.061 0.088 0.088 0.088 0.088 0.068 0.068 0.068 0.068 0.005 0.005 0.005 0.005 0.008 0.008 0.008 0.008 0.008 0.008 0.008 0.008 0.238 0.238 0.238 0.238 0.238 0.238 0.238 0.238 0.264 0.264 0.264 0.264 0.264 0.264 0.264 0.264 0.021 0.021 0.021 0.021 0.021 0.021 0.021 0.021 0.013 0.013 0.013 0.013 0.013 0.013 0.013 0.013 
0.006 0.006 0.006 0.006 0.006 0.006 0.006 0.006 0.056 0.056 0.056 0.056 0.056 0.056 0.056 0.056 0.035 0.035 0.035 0.035 0.035 0.035 0.035 0.035 0.025 0.025 0.025 0.025 0.025 0.025 0.025 0.025 0.029 0.029 0.029 0.029 0.029 0.029 0.029 0.029 0.258 0.258 0.258 0.258 0.983 0.983 0.983 0.983 0.542 0.542 0.542 0.542 0.007 0.007 0.007 0.007 0.003 0.003 0.003 0.003 0.001 0.001 0.001 0.001 0.004 0.004 0.004 0.004 0.007 0.007 0.007 0.007 0.015 0.015 0.015 0.015 0.022 0.022 0.022 0.022 0.012 0.012 0.013 0.013 0.028 0.028 0.057 0.057 0.011 0.011 0.004 0.002 0.001 0.001 0.001 0.001 0.000 0.001 0.001 0.001 0.002 0.002 0.003 0.003 0.004 0.004 0.524 0.524 6.470 6.470 7.070 7.070 7.070 7.070 0.048 0.048 0.048 0.048 0.011 0.011 0.011 0.011 0.004 0.004 0.004 0.004 0.007 0.007 0.007 0.007 0.021 0.021 0.021 0.021 0.061 0.061 0.061 0.061 0.088 0.088 0.088 0.088 0.068 0.068 0.068 0.068 0.005 0.005 0.005 0.005 0.008 0.008 0.008 0.008 0.008 0.008 0.008 0.008 0.238 0.238 0.238 0.238 0.238 0.238 0.238 0.238 0.264 0.264 0.264 0.264 0.264 0.264 0.264 0.264 0.021 0.021 0.021 0.021 0.021 0.021 0.021 0.021 0.013 0.013 0.013 0.013 0.013 0.013 0.013 0.013 
0.006 0.006 0.006 0.006 0.006 0.006 0.006 0.006 0.056 0.056 0.056 0.056 0.056 0.056 0.056 0.056 0.035 0.035 0.035 0.035 0.035 0.035 0.035 0.035 0.025 0.025 0.025 0.025 0.025 0.025 0.025 0.025 0.029 0.029 0.029 0.029 0.029 0.029 0.029 0.029 0.258 0.258 0.258 0.258 0.983 0.983 0.983 0.983 0.542 0.542 0.542 0.542 0.007 0.007 0.007 0.007 0.003 0.003 0.003 0.003 0.001 0.001 0.001 0.001 0.004 0.004 0.004 0.004 0.007 0.007 0.007 0.007 0.015 0.015 0.015 0.015 0.022 0.022 0.022 0.022 0.012 0.012 0.013 0.013 0.028 0.028 0.057 0.057 0.011 0.011 0.004 0.002 0.001 0.001 0.001 0.001 0.000 0.001 0.001 0.001 0.002 0.002 0.003 0.003 0.004 0.004 0.524 0.524 6.470 6.470 7.070 7.070 7.070 7.070 0.048 0.048 0.048 0.048 0.011 0.011 0.011 0.011 0.004 0.004 0.004 0.004 0.007 0.007 0.007 0.007 0.021 0.021 0.021 0.021 0.061 0.061 0.061 0.061 0.088 0.088 0.088 0.088 0.068 0.068 0.068 0.068 0.005 0.005 0.005 0.005 0.008 0.008 0.008 0.008 0.008 0.008 0.008 0.008 0.238 0.238 0.238 0.238 0.238 0.238 0.238 0.238 0.264 0.264 0.264 0.264 0.264 0.264 0.264 0.264 0.021 0.021 0.021 0.021 0.021 0.021 0.021 0.021 0.013 0.013 0.013 0.013 0.013 0.013 0.013 0.013 
0.003 0.003 0.003 0.003 0.003 0.003 0.003 0.003 0.040 0.040 0.040 0.040 0.040 0.040 0.040 0.040 0.026 0.026 0.026 0.026 0.026 0.026 0.026 0.026 0.015 0.015 0.015 0.015 0.015 0.015 0.015 0.015 0.017 0.017 0.017 0.017 0.017 0.017 0.017 0.017 0.028 0.028 0.028 0.028 0.249 0.249 0.249 0.249 0.029 0.029 0.029 0.029 0.004 0.004 0.004 0.004 0.001 0.001 0.001 0.001 0.000 0.000 0.000 0.000 0.002 0.002 0.002 0.002 0.004 0.004 0.004 0.004 0.007 0.007 0.007 0.007 0.014 0.014 0.014 0.014 0.009 0.009 0.007 0.007 0.009 0.009 0.032 0.032 0.048 0.048 0.013 0.007 0.003 0.003 0.002 0.003 0.003 0.006 0.126 0.199 0.113 0.113 0.237 0.237 0.555 0.555 3.773 3.773 8.923 8.923 3.660 3.660 3.660 3.660 0.007 0.007 0.007 0.007 0.005 0.005 0.005 0.005 0.002 0.002 0.002 0.002 0.003 0.003 0.003 0.003 0.016 0.016 0.016 0.016 0.044 0.044 0.044 0.044 0.055 0.055 0.055 0.055 0.079 0.079 0.079 0.079 0.357 0.357 0.357 0.357 0.002 0.002 0.002 0.002 0.002 0.002 0.002 0.002 0.031 0.031 0.031 0.031 0.031 0.031 0.031 0.031 0.121 0.121 0.121 0.121 0.121 0.121 0.121 0.121 0.172 0.172 0.172 0.172 0.172 0.172 0.172 0.172 0.006 0.006 0.006 0.006 0.006 0.006 0.006 0.006 
0.003 0.003 0.003 0.003 0.003 0.003 0.003 0.003 0.040 0.040 0.040 0.040 0.040 0.040 0.040 0.040 0.026 0.026 0.026 0.026 0.026 0.026 0.026 0.026 0.015 0.015 0.015 0.015 0.015 0.015 0.015 0.015 0.017 0.017 0.017 0.017 0.017 0.017 0.017 0.017 0.028 0.028 0.028 0.028 0.249 0.249 0.249 0.249 0.029 0.029 0.029 0.029 0.004 0.004 0.004 0.004 0.001 0.001 0.001 0.001 0.000 0.000 0.000 0.000 0.002 0.002 0.002 0.002 0.004 0.004 0.004 0.004 0.007 0.007 0.007 0.007 0.014 0.014 0.014 0.014 0.009 0.009 0.007 0.007 0.009 0.009 0.032 0.032 0.048 0.048 0.013 0.007 0.003 0.003 0.002 0.003 0.003 0.006 0.126 0.199 0.113 0.113 0.237 0.237 0.555 0.555 3.773 3.773 8.923 8.923 3.660 3.660 3.660 3.660 0.007 0.007 0.007 0.007 0.005 0.005 0.005 0.005 0.002 0.002 0.002 0.002 0.003 0.003 0.003 0.003 0.016 0.016 0.016 0.016 0.044 0.044 0.044 0.044 0.055 0.055 0.055 0.055 0.079 0.079 0.079 0.079 0.357 0.357 0.357 0.357 0.002 0.002 0.002 0.002 0.002 0.002 0.002 0.002 0.031 0.031 0.031 0.031 0.031 0.031 0.031 0.031 0.121 0.121 0.121 0.121 0.121 0.121 0.121 0.121 0.172 0.172 0.172 0.172 0.172 0.172 0.172 0.172 0.006 0.006 0.006 0.006 0.006 0.006 0.006 0.006 
0.002 0.002 0.002 0.002 0.002 0.002 0.002 0.002 0.020 0.020 0.020 0.020 0.020 0.020 0.020 0.020 0.047 0.047 0.047 0.047 0.047 0.047 0.047 0.047 0.015 0.015 0.015 0.015 0.015 0.015 0.015 0.015 0.014 0.014 0.014 0.014 0.014 0.014 0.014 0.014 0.015 0.015 0.015 0.015 0.180 0.180 0.180 0.180 0.019 0.019 0.019 0.019 0.007 0.007 0.007 0.007 0.004 0.004 0.004 0.004 0.004 0.004 0.004 0.004 0.001 0.001 0.001 0.001 0.002 0.002 0.002 0.002 0.004 0.004 0.004 0.004 0.008 0.008 0.008 0.008 0.012 0.012 0.011 0.011 0.011 0.011 0.031 0.031 0.360 0.360 2.140 2.509 2.355 0.993 0.849 0.899 1.192 2.384 3.522 2.879 0.852 0.852 0.658 0.658 1.316 1.316 4.712 4.712 4.580 4.580 0.028 0.028 0.028 0.028 0.004 0.004 0.004 0.004 0.007 0.007 0.007 0.007 0.001 0.001 0.001 0.001 0.003 0.003 0.003 0.003 0.031 0.031 0.031 0.031 0.054 0.054 0.054 0.054 0.062 0.062 0.062 0.062 0.025 0.025 0.025 0.025 3.500 3.500 3.500 3.500 0.014 0.014 0.014 0.014 0.014 0.014 0.014 0.014 0.077 0.077 0.077 0.077 0.077 0.077 0.077 0.077 0.067 0.067 0.067 0.067 0.067 0.067 0.067 0.067 0.293 0.293 0.293 0.293 0.293 0.293 0.293 0.293 0.008 0.008 0.008 0.008 0.008 0.008 0.008 0.008 
0.002 0.002 0.002 0.002 0.002 0.002 0.002 0.002 0.020 0.020 0.020 0.020 0.020 0.020 0.020 0.020 0.047 0.047 0.047 0.047 0.047 0.047 0.047 0.047 0.015 0.015 0.015 0.015 0.015 0.015 0.015 0.015 0.014 0.014 0.014 0.014 0.014 0.014 0.014 0.014 0.015 0.015 0.015 0.015 0.180 0.180 0.180 0.180 0.019 0.019 0.019 0.019 0.007 0.007 0.007 0.007 0.004 0.004 0.004 0.004 0.004 0.004 0.004 0.004 0.001 0.001 0.001 0.001 0.002 0.002 0.002 0.002 0.004 0.004 0.004 0.004 0.008 0.008 0.008 0.008 0.012 0.012 0.011 0.011 0.011 0.011 0.031 0.031 0.360 0.360 2.140 2.509 2.355 0.993 0.849 0.899 1.192 2.384 3.522 2.879 0.852 0.852 0.658 0.658 1.316 1.316 4.712 4.712 4.580 4.580 0.028 0.028 0.028 0.028 0.004 0.004 0.004 0.004 0.007 0.007 0.007 0.007 0.001 0.001 0.001 0.001 0.003 0.003 0.003 0.003 0.031 0.031 0.031 0.031 0.054 0.054 0.054 0.054 0.062 0.062 0.062 0.062 0.025 0.025 0.025 0.025 3.500 3.500 3.500 3.500 0.014 0.014 0.014 0.014 0.014 0.014 0.014 0.014 0.077 0.077 0.077 0.077 0.077 0.077 0.077 0.077 0.067 0.067 0.067 0.067 0.067 0.067 0.067 0.067 0.293 0.293 0.293 0.293 0.293 0.293 0.293 0.293 0.008 0.008 0.008 0.008 0.008 0.008 0.008 0.008 
0.002 0.002 0.002 0.002 0.002 0.002 0.002 0.002 0.012 0.012 0.012 0.012 0.012 0.012 0.012 0.012 0.063 0.063 0.063 0.063 0.063 0.063 0.063 0.063 0.006 0.006 0.006 0.006 0.006 0.006 0.006 0.006 0.006 0.006 0.006 0.006 0.006 0.006 0.006 0.006 0.008 0.008 0.008 0.008 0.163 0.163 0.163 0.163 0.022 0.022 0.022 0.022 0.013 0.013 0.013 0.013 0.009 0.009 0.009 0.009 0.012 0.012 0.012 0.012 0.001 0.001 0.001 0.001 0.002 0.002 0.002 0.002 0.004 0.004 0.004 0.004 0.007 0.007 0.007 0.007 0.011 0.011 0.019 0.019 0.019 0.019 0.032 0.032 0.393 0.393 3.580 4.278 2.554 0.928 0.570 0.475 0.464 0.457 0.352 0.146 0.080 0.080 0.059 0.059 0.097 0.097 0.745 0.745 0.139 0.139 0.004 0.004 0.004 0.004 0.001 0.001 0.001 0.001 0.003 0.003 0.003 0.003 0.010 0.010 0.010 0.010 0.046 0.046 0.046 0.046 0.053 0.053 0.053 0.053 0.058 0.058 0.058 0.058 0.076 0.076 0.076 0.076 0.081 0.081 0.081 0.081 3.767 3.767 3.767 3.767 0.322 0.322 0.322 0.322 0.322 0.322 0.322 0.322 0.219 0.219 0.219 0.219 0.219 0.219 0.219 0.219 0.169 0.169 0.169 0.169 0.169 0.169 0.169 0.169 2.082 2.082 2.082 2.082 2.082 2.082 2.082 2.082 3.989 3.989 3.989 3.989 3.989 3.989 3.989 3.989 
0.002 0.002 0.002 0.002 0.002 0.002 0.002 0.002 0.012 0.012 0.012 0.012 0.012 0.012 0.012 0.012 0.063 0.063 0.063 0.063 0.063 0.063 0.063 0.063 0.006 0.006 0.006 0.006 0.006 0.006 0.006 0.006 0.006 0.006 0.006 0.006 0.006 0.006 0.006 0.006 0.008 0.008 0.008 0.008 0.163 0.163 0.163 0.163 0.022 0.022 0.022 0.022 0.013 0.013 0.013 0.013 0.009 0.009 0.009 0.009 0.012 0.012 0.012 0.012 0.001 0.001 0.001 0.001 0.002 0.002 0.002 0.002 0.004 0.004 0.004 0.004 0.007 0.007 0.007 0.007 0.011 0.011 0.019 0.019 0.019 0.019 0.032 0.032 0.393 0.393 3.580 4.278 2.554 0.928 0.570 0.475 0.464 0.457 0.352 0.146 0.080 0.080 0.059 0.059 0.097 0.097 0.745 0.745 0.139 0.139 0.004 0.004 0.004 0.004 0.001 0.001 0.001 0.001 0.003 0.003 0.003 0.003 0.010 0.010 0.010 0.010 0.046 0.046 0.046 0.046 0.053 0.053 0.053 0.053 0.058 0.058 0.058 0.058 0.076 0.076 0.076 0.076 0.081 0.081 0.081 0.081 3.767 3.767 3.767 3.767 0.322 0.322 0.322 0.322 0.322 0.322 0.322 0.322 0.219 0.219 0.219 0.219 0.219 0.219 0.219 0.219 0.169 0.169 0.169 0.169 0.169 0.169 0.169 0.169 2.082 2.082 2.082 2.082 2.082 2.082 2.082 2.082 3.989 3.989 3.989 3.989 3.989 3.989 3.989 3.989 
0.002 0.002 0.002 0.002 0.002 0.002 0.002 0.002 0.008 0.008 0.008 0.008 0.008 0.008 0.008 0.008 0.053 0.053 0.053 0.053 0.053 0.053 0.053 0.053 0.003 0.003 0.003 0.003 0.003 0.003 0.003 0.003 0.004 0.004 0.004 0.004 0.004 0.004 0.004 0.004 0.008 0.008 0.008 0.008 0.148 0.148 0.148 0.148 0.024 0.024 0.024 0.024 0.025 0.025 0.025 0.025 0.044 0.044 0.044 0.044 0.006 0.006 0.006 0.006 0.001 0.001 0.001 0.001 0.002 0.002 0.002 0.002 0.003 0.003 0.003 0.003 0.006 0.006 0.006 0.006 0.007 0.007 0.007 0.007 0.015 0.015 0.034 0.034 0.053 0.053 0.359 0.651 0.707 0.574 0.421 0.317 0.297 0.088 0.005 0.000 0.000 0.000 0.003 0.003 0.014 0.014 0.023 0.023 0.010 0.010 0.003 0.003 0.003 0.003 0.002 0.002 0.002 0.002 0.223 0.223 0.223 0.223 5.034 5.034 5.034 5.034 0.104 0.104 0.104 0.104 0.058 0.058 0.058 0.058 0.044 0.044 0.044 0.044 0.072 0.072 0.072 0.072 0.139 0.139 0.139 0.139 0.436 0.436 0.436 0.436 0.168 0.168 0.168 0.168 0.168 0.168 0.168 0.168 0.101 0.101 0.101 0.101 0.101 0.101 0.101 0.101 0.094 0.094 0.094 0.094 0.094 0.094 0.094 0.094 2.661 2.661 2.661 2.661 2.661 2.661 2.661 2.661 10.390 10.390 10.390 10.390 10.390 10.390 10.390 10.390 
0.002 0.002 0.002 0.002 0.002 0.002 0.002 0.002 0.008 0.008 0.008 0.008 0.008 0.008 0.008 0.008 0.053 0.053 0.053 0.053 0.053 0.053 0.053 0.053 0.003 0.003 0.003 0.003 0.003 0.003 0.003 0.003 0.004 0.004 0.004 0.004 0.004 0.004 0.004 0.004 0.008 0.008 0.008 0.008 0.148 0.148 0.148 0.148 0.024 0.024 0.024 0.024 0.025 0.025 0.025 0.025 0.044 0.044 0.044 0.044 0.006 0.006 0.006 0.006 0.001 0.001 0.001 0.001 0.002 0.002 0.002 0.002 0.003 0.003 0.003 0.003 0.006 0.006 0.006 0.006 0.007 0.007 0.007 0.007 0.015 0.015 0.034 0.034 0.053 0.053 0.359 0.651 0.707 0.574 0.421 0.317 0.297 0.088 0.005 0.000 0.000 0.000 0.003 0.003 0.014 0.014 0.023 0.023 0.010 0.010 0.003 0.003 0.003 0.003 0.002 0.002 0.002 0.002 0.223 0.223 0.223 0.223 5.034 5.034 5.034 5.034 0.104 0.104 0.104 0.104 0.058 0.058 0.058 0.058 0.044 0.044 0.044 0.044 0.072 0.072 0.072 0.072 0.139 0.139 0.139 0.139 0.436 0.436 0.436 0.436 0.168 0.168 0.168 0.168 0.168 0.168 0.168 0.168 0.101 0.101 0.101 0.101 0.101 0.101 0.101 0.101 0.094 0.094 0.094 0.094 0.094 0.094 0.094 0.094 2.661 2.661 2.661 2.661 2.661 2.661 2.661 2.661 10.390 10.390 10.390 10.390 10.390 10.390 10.390 10.390 
0.002 0.002 0.002 0.002 0.002 0.002 0.002 0.002 0.006 0.006 0.006 0.006 0.006 0.006 0.006 0.006 0.035 0.035 0.035 0.035 0.035 0.035 0.035 0.035 0.003 0.003 0.003 0.003 0.003 0.003 0.003 0.003 0.005 0.005 0.005 0.005 0.005 0.005 0.005 0.005 0.008 0.008 0.008 0.008 0.152 0.152 0.152 0.152 0.011 0.011 0.011 0.011 0.012 0.012 0.012 0.012 0.109 0.109 0.109 0.109 0.011 0.011 0.011 0.011 0.002 0.002 0.002 0.002 0.000 0.000 0.000 0.000 0.002 0.002 0.002 0.002 0.004 0.004 0.004 0.004 0.004 0.004 0.004 0.004 0.056 0.056 0.035 0.035 0.024 0.024 0.023 0.044 0.195 0.505 1.067 1.364 1.125 0.793 0.175 0.003 0.001 0.001 0.003 0.003 0.016 0.016 0.011 0.011 0.007 0.007 0.003 0.003 0.003 0.003 0.001 0.001 0.001 0.001 0.224 0.224 0.224 0.224 3.963 3.963 3.963 3.963 0.003 0.003 0.003 0.003 0.006 0.006 0.006 0.006 0.007 0.007 0.007 0.007 0.014 0.014 0.014 0.014 0.082 0.082 0.082 0.082 0.363 0.363 0.363 0.363 0.019 0.019 0.019 0.019 0.019 0.019 0.019 0.019 0.013 0.013 0.013 0.013 0.013 0.013 0.013 0.013 0.031 0.031 0.031 0.031 0.031 0.031 0.031 0.031 2.850 2.850 2.850 2.850 2.850 2.850 2.850 2.850 15.368 15.368 15.368 15.368 15.368 15.368 15.368 15.368 
0.002 0.002 0.002 0.002 0.002 0.002 0.002 0.002 0.006 0.006 0.006 0.006 0.006 0.006 0.006 0.006 0.035 0.035 0.035 0.035 0.035 0.035 0.035 0.035 0.003 0.003 0.003 0.003 0.003 0.003 0.003 0.003 0.005 0.005 0.005 0.005 0.005 0.005 0.005 0.005 0.008 0.008 0.008 0.008 0.152 0.152 0.152 0.152 0.011 0.011 0.011 0.011 0.012 0.012 0.012 0.012 0.109 0.109 0.109 0.109 0.011 0.011 0.011 0.011 0.002 0.002 0.002 0.002 0.000 0.000 0.000 0.000 0.002 0.002 0.002 0.002 0.004 0.004 0.004 0.004 0.004 0.004 0.004 0.004 0.056 0.056 0.035 0.035 0.024 0.024 0.023 0.044 0.195 0.505 1.067 1.364 1.125 0.793 0.175 0.003 0.001 0.001 0.003 0.003 0.016 0.016 0.011 0.011 0.007 0.007 0.003 0.003 0.003 0.003 0.001 0.001 0.001 0.001 0.224 0.224 0.224 0.224 3.963 3.963 3.963 3.963 0.003 0.003 0.003 0.003 0.006 0.006 0.006 0.006 0.007 0.007 0.007 0.007 0.014 0.014 0.014 0.014 0.082 0.082 0.082 0.082 0.363 0.363 0.363 0.363 0.019 0.019 0.019 0.019 0.019 0.019 0.019 0.019 0.013 0.013 0.013 0.013 0.013 0.013 0.013 0.013 0.031 0.031 0.031 0.031 0.031 0.031 0.031 0.031 2.850 2.850 2.850 2.850 2.850 2.850 2.850 2.850 15.368 15.368 15.368 15.368 15.368 15.368 15.368 15.368 
0.001 0.001 0.001 0.001 0.001 0.001 0.001 0.001 0.003 0.003 0.003 0.003 0.003 0.003 0.003 0.003 0.012 0.012 0.012 0.012 0.012 0.012 0.012 0.012 0.006 0.006 0.006 0.006 0.006 0.006 0.006 0.006 0.006 0.006 0.006 0.006 0.006 0.006 0.006 0.006 0.008 0.008 0.008 0.008 0.132 0.132 0.132 0.132 0.002 0.002 0.002 0.002 0.001 0.001 0.001 0.001 0.093 0.093 0.093 0.093 0.010 0.010 0.010 0.010 0.001 0.001 0.001 0.001 0.000 0.000 0.000 0.000 0.001 0.001 0.001 0.001 0.002 0.002 0.002 0.002 0.003 0.003 0.004 0.004 0.753 0.753 0.009 0.009 0.006 0.006 0.012 0.033 0.810 3.119 3.801 3.977 2.839 3.414 0.322 0.181 0.056 0.056 0.026 0.026 0.011 0.011 0.008 0.008 0.007 0.007 0.003 0.003 0.003 0.003 0.000 0.000 0.000 0.000 0.003 0.003 0.003 0.003 2.166 2.166 2.166 2.166 0.833 0.833 0.833 0.833 0.001 0.001 0.001 0.001 0.003 0.003 0.003 0.003 0.008 0.008 0.008 0.008 0.106 0.106 0.106 0.106 0.275 0.275 0.275 0.275 0.021 0.021 0.021 0.021 0.021 0.021 0.021 0.021 0.012 0.012 0.012 0.012 0.012 0.012 0.012 0.012 0.016 0.016 0.016 0.016 0.016 0.016 0.016 0.016 4.637 4.637 4.637 4.637 4.637 4.637 4.637 4.637 18.138 18.138 18.138 18.138 18.138 18.138 18.138 18.138 
0.001 0.001 0.001 0.001 0.001 0.001 0.001 0.001 0.003 0.003 0.003 0.003 0.003 0.003 0.003 0.003 0.008 0.008 0.008 0.008 0.008 0.008 0.008 0.008 0.006 0.006 0.006 0.006 0.006 0.006 0.006 0.006 0.005 0.005 0.005 0.005 0.005 0.005 0.005 0.005 0.011 0.011 0.011 0.011 0.113 0.113 0.113 0.113 0.002 0.002 0.002 0.002 0.001 0.001 0.001 0.001 0.087 0.087 0.087 0.087 0.008 0.008 0.008 0.008 0.002 0.002 0.002 0.002 0.000 0.000 0.000 0.000 0.001 0.001 0.001 0.001 0.002 0.002 0.002 0.002 0.001 0.001 0.019 0.019 0.065 0.065 0.000 0.000 0.005 0.005 0.067 0.095 3.073 7.735 7.644 7.602 3.887 0.231 0.146 0.040 0.026 0.026 0.011 0.011 0.008 0.008 0.007 0.007 0.005 0.005 0.004 0.004 0.004 0.004 0.001 0.001 0.001 0.001 0.003 0.003 0.003 0.003 2.351 2.351 2.351 2.351 0.003 0.003 0.003 0.003 0.001 0.001 0.001 0.001 0.003 0.003 0.003 0.003 0.008 0.008 0.008 0.008 0.150 0.150 0.150 0.150 0.253 0.253 0.253 0.253 0.004 0.004 0.004 0.004 0.004 0.004 0.004 0.004 0.003 0.003 0.003 0.003 0.003 0.003 0.003 0.003 0.007 0.007 0.007 0.007 0.007 0.007 0.007 0.007 6.584 6.584 6.584 6.584 6.584 6.584 6.584 6.584 19.610 19.610 19.610 19.610 19.610 19.610 19.610 19.610 
0.001 0.001 0.001 0.001 0.001 0.001 0.001 0.001 0.002 0.002 0.002 0.002 0.002 0.002 0.002 0.002 0.007 0.007 0.007 0.007 0.007 0.007 0.007 0.007 0.006 0.006 0.006 0.006 0.006 0.006 0.006 0.006 0.005 0.005 0.005 0.005 0.005 0.005 0.005 0.005 0.011 0.011 0.011 0.011 0.107 0.107 0.107 0.107 0.001 0.001 0.001 0.001 0.001 0.001 0.001 0.001 0.085 0.085 0.085 0.085 0.010 0.010 0.010 0.010 0.003 0.003 0.003 0.003 0.001 0.001 0.001 0.001 0.001 0.001 0.001 0.001 0.001 0.001 0.001 0.001 0.000 0.000 0.006 0.006 0.021 0.021 0.006 0.006 0.043 0.043 0.132 0.651 4.556 9.474 8.622 8.377 9.084 9.342 2.715 0.002 0.015 0.015 0.004 0.004 0.007 0.007 0.005 0.005 0.001 0.001 0.007 0.007 0.007 0.007 0.037 0.037 0.037 0.037 0.003 0.003 0.003 0.003 1.448 1.448 1.448 1.448 0.002 0.002 0.002 0.002 0.001 0.001 0.001 0.001 0.003 0.003 0.003 0.003 0.007 0.007 0.007 0.007 0.163 0.163 0.163 0.163 0.242 0.242 0.242 0.242 0.002 0.002 0.002 0.002 0.002 0.002 0.002 0.002 0.002 0.002 0.002 0.002 0.002 0.002 0.002 0.002 0.006 0.006 0.006 0.006 0.006 0.006 0.006 0.006 8.307 8.307 8.307 8.307 8.307 8.307 8.307 8.307 20.999 20.999 20.999 20.999 20.999 20.999 20.999 20.999 
0.001 0.001 0.001 0.001 0.001 0.001 0.001 0.001 0.002 0.002 0.002 0.002 0.002 0.002 0.002 0.002 0.006 0.006 0.006 0.006 0.006 0.006 0.006 0.006 0.006 0.006 0.006 0.006 0.006 0.006 0.006 0.006 0.004 0.004 0.004 0.004 0.004 0.004 0.004 0.004 0.022 0.022 0.022 0.022 0.103 0.103 0.103 0.103 0.000 0.000 0.000 0.000 0.002 0.002 0.002 0.002 0.111 0.111 0.111 0.111 0.016 0.016 0.016 0.016 0.004 0.004 0.004 0.004 0.004 0.004 0.004 0.004 0.000 0.000 0.000 0.000 0.000 0.000 0.000 0.000 0.001 0.001 0.004 0.004 0.012 0.012 0.020 0.020 0.027 0.027 0.063 0.126 0.469 1.510 4.217 6.964 8.377 7.076 5.672 4.628 0.202 0.202 0.004 0.004 0.005 0.005 0.005 0.005 0.000 0.000 0.027 0.027 0.027 0.027 1.422 1.422 1.422 1.422 0.073 0.073 0.073 0.073 0.648 0.648 0.648 0.648 0.003 0.003 0.003 0.003 0.001 0.001 0.001 0.001 0.003 0.003 0.003 0.003 0.007 0.007 0.007 0.007 0.187 0.187 0.187 0.187 0.223 0.223 0.223 0.223 0.001 0.001 0.001 0.001 0.001 0.001 0.001 0.001 0.002 0.002 0.002 0.002 0.002 0.002 0.002 0.002 0.006 0.006 0.006 0.006 0.006 0.006 0.006 0.006 9.346 9.346 9.346 9.346 9.346 9.346 9.346 9.346 21.824 21.824 21.824 21.824 21.824 21.824 21.824 21.824 
0.001 0.001 0.001 0.001 0.001 0.001 0.001 0.001 0.002 0.002 0.002 0.002 0.002 0.002 0.002 0.002 0.005 0.005 0.005 0.005 0.005 0.005 0.005 0.005 0.006 0.006 0.006 0.006 0.006 0.006 0.006 0.006 0.004 0.004 0.004 0.004 0.004 0.004 0.004 0.004 0.039 0.039 0.039 0.039 0.092 0.092 0.092 0.092 0.000 0.000 0.000 0.000 0.001 0.001 0.001 0.001 0.181 0.181 0.181 0.181 0.062 0.062 0.062 0.062 0.023 0.023 0.023 0.023 0.008 0.008 0.008 0.008 0.000 0.000 0.000 0.000 0.000 0.000 0.000 0.000 0.001 0.001 0.006 0.006 0.008 0.008 0.019 0.019 0.024 0.024 0.058 0.050 0.076 0.287 2.523 4.273 4.860 3.900 3.166 2.617 0.053 0.053 0.006 0.006 0.004 0.004 0.004 0.004 0.000 0.000 0.200 0.200 0.200 0.200 0.724 0.724 0.724 0.724 0.000 0.000 0.000 0.000 0.037 0.037 0.037 0.037 0.001 0.001 0.001 0.001 0.002 0.002 0.002 0.002 0.003 0.003 0.003 0.003 0.006 0.006 0.006 0.006 0.169 0.169 0.169 0.169 0.234 0.234 0.234 0.234 0.001 0.001 0.001 0.001 0.001 0.001 0.001 0.001 0.002 0.002 0.002 0.002 0.002 0.002 0.002 0.002 0.006 0.006 0.006 0.006 0.006 0.006 0.006 0.006 9.415 9.415 9.415 9.415 9.415 9.415 9.415 9.415 21.407 21.407 21.407 21.407 21.407 21.407 21.407 21.407 
0.001 0.001 0.001 0.001 0.001 0.001 0.001 0.001 0.002 0.002 0.002 0.002 0.002 0.002 0.002 0.002 0.004 0.004 0.004 0.004 0.004 0.004 0.004 0.004 0.006 0.006 0.006 0.006 0.006 0.006 0.006 0.006 0.004 0.004 0.004 0.004 0.004 0.004 0.004 0.004 0.024 0.024 0.024 0.024 0.068 0.068 0.068 0.068 0.000 0.000 0.000 0.000 0.001 0.001 0.001 0.001 0.021 0.021 0.021 0.021 0.034 0.034 0.034 0.034 0.068 0.068 0.068 0.068 0.009 0.009 0.009 0.009 0.000 0.000 0.000 0.000 0.000 0.000 0.000 0.000 0.001 0.001 0.014 0.014 0.090 0.090 0.029 0.029 0.031 0.031 0.021 0.062 0.050 0.040 0.187 0.881 1.929 2.484 2.119 1.677 0.083 0.083 0.004 0.004 0.007 0.007 0.009 0.009 0.003 0.003 0.093 0.093 0.093 0.093 0.053 0.053 0.053 0.053 0.002 0.002 0.002 0.002 0.015 0.015 0.015 0.015 0.002 0.002 0.002 0.002 0.001 0.001 0.001 0.001 0.003 0.003 0.003 0.003 0.005 0.005 0.005 0.005 0.066 0.066 0.066 0.066 0.323 0.323 0.323 0.323 0.001 0.001 0.001 0.001 0.001 0.001 0.001 0.001 0.002 0.002 0.002 0.002 0.002 0.002 0.002 0.002 0.004 0.004 0.004 0.004 0.004 0.004 0.004 0.004 7.287 7.287 7.287 7.287 7.287 7.287 7.287 7.287 18.748 18.748 18.748 18.748 18.748 18.748 18.748 18.748 
0.001 0.001 0.001 0.001 0.001 0.001 0.001 0.001 0.002 0.002 0.002 0.002 0.002 0.002 0.002 0.002 0.004 0.004 0.004 0.004 0.004 0.004 0.004 0.004 0.006 0.006 0.006 0.006 0.006 0.006 0.006 0.006 0.004 0.004 0.004 0.004 0.004 0.004 0.004 0.004 0.017 0.017 0.017 0.017 0.045 0.045 0.045 0.045 0.000 0.000 0.000 0.000 0.001 0.001 0.001 0.001 0.007 0.007 0.007 0.007 0.014 0.014 0.014 0.014 0.087 0.087 0.087 0.087 0.008 0.008 0.008 0.008 0.000 0.000 0.000 0.000 0.000 0.000 0.000 0.000 0.001 0.001 0.037 0.037 0.058 0.058 0.031 0.031 0.018 0.018 0.018 0.018 0.030 0.030 0.042 0.075 0.247 2.004 2.424 1.286 0.165 0.165 0.012 0.012 0.017 0.017 0.006 0.006 0.006 0.006 0.047 0.047 0.047 0.047 0.011 0.011 0.011 0.011 0.006 0.006 0.006 0.006 0.006 0.006 0.006 0.006 0.002 0.002 0.002 0.002 0.001 0.001 0.001 0.001 0.003 0.003 0.003 0.003 0.004 0.004 0.004 0.004 0.022 0.022 0.022 0.022 0.365 0.365 0.365 0.365 0.001 0.001 0.001 0.001 0.001 0.001 0.001 0.001 0.002 0.002 0.002 0.002 0.002 0.002 0.002 0.002 0.004 0.004 0.004 0.004 0.004 0.004 0.004 0.004 4.017 4.017 4.017 4.017 4.017 4.017 4.017 4.017 14.739 14.739 14.739 14.739 14.739 14.739 14.739 14.739 
0.001 0.001 0.001 0.001 0.001 0.001 0.001 0.001 0.002 0.002 0.002 0.002 0.002 0.002 0.002 0.002 0.004 0.004 0.004 0.004 0.004 0.004 0.004 0.004 0.006 0.006 0.006 0.006 0.006 0.006 0.006 0.006 0.004 0.004 0.004 0.004 0.004 0.004 0.004 0.004 0.020 0.020 0.020 0.020 0.044 0.044 0.044 0.044 0.000 0.000 0.000 0.000 0.001 0.001 0.001 0.001 0.005 0.005 0.005 0.005 0.007 0.007 0.007 0.007 0.102 0.102 0.102 0.102 0.009 0.009 0.009 0.009 0.000 0.000 0.000 0.000 0.000 0.000 0.000 0.000 0.099 0.099 0.103 0.103 0.054 0.054 0.018 0.018 0.018 0.018 0.012 0.013 0.022 0.031 0.044 0.050 0.060 0.334 0.594 0.557 0.370 0.370 0.056 0.056 0.017 0.017 0.013 0.013 0.018 0.018 0.020 0.020 0.020 0.020 0.008 0.008 0.008 0.008 0.004 0.004 0.004 0.004 0.006 0.006 0.006 0.006 0.002 0.002 0.002 0.002 0.002 0.002 0.002 0.002 0.003 0.003 0.003 0.003 0.005 0.005 0.005 0.005 0.015 0.015 0.015 0.015 0.454 0.454 0.454 0.454 0.002 0.002 0.002 0.002 0.002 0.002 0.002 0.002 0.002 0.002 0.002 0.002 0.002 0.002 0.002 0.002 0.004 0.004 0.004 0.004 0.004 0.004 0.004 0.004 0.291 0.291 0.291 0.291 0.291 0.291 0.291 0.291 10.302 10.302 10.302 10.302 10.302 10.302 10.302 10.302 
0.001 0.001 0.001 0.001 0.001 0.001 0.001 0.001 0.002 0.002 0.002 0.002 0.002 0.002 0.002 0.002 0.004 0.004 0.004 0.004 0.004 0.004 0.004 0.004 0.006 0.006 0.006 0.006 0.006 0.006 0.006 0.006 0.004 0.004 0.004 0.004 0.004 0.004 0.004 0.004 0.129 0.129 0.129 0.129 0.473 0.473 0.473 0.473 0.000 0.000 0.000 0.000 0.001 0.001 0.001 0.001 0.006 0.006 0.006 0.006 0.005 0.005 0.005 0.005 0.122 0.122 0.122 0.122 0.013 0.013 0.013 0.013 0.000 0.000 0.000 0.000 0.000 0.000 0.000 0.000 0.112 0.112 0.138 0.138 0.000 0.000 0.005 0.005 0.011 0.011 0.006 0.012 0.027 0.043 0.051 0.055 0.058 0.060 0.087 0.281 0.640 0.640 0.043 0.043 0.017 0.017 0.017 0.017 0.020 0.020 0.013 0.013 0.013 0.013 0.007 0.007 0.007 0.007 0.004 0.004 0.004 0.004 0.007 0.007 0.007 0.007 0.002 0.002 0.002 0.002 0.002 0.002 0.002 0.002 0.003 0.003 0.003 0.003 0.004 0.004 0.004 0.004 0.015 0.015 0.015 0.015 0.480 0.480 0.480 0.480 0.003 0.003 0.003 0.003 0.003 0.003 0.003 0.003 0.002 0.002 0.002 0.002 0.002 0.002 0.002 0.002 0.004 0.004 0.004 0.004 0.004 0.004 0.004 0.004 0.013 0.013 0.013 0.013 0.013 0.013 0.013 0.013 5.395 5.395 5.395 5.395 5.395 5.395 5.395 5.395 
0.001 0.001 0.001 0.001 0.001 0.001 0.001 0.001 0.002 0.002 0.002 0.002 0.002 0.002 0.002 0.002 0.004 0.004 0.004 0.004 0.004 0.004 0.004 0.004 0.007 0.007 0.007 0.007 0.007 0.007 0.007 0.007 0.005 0.005 0.005 0.005 0.005 0.005 0.005 0.005 2.033 2.033 2.033 2.033 2.883 2.883 2.883 2.883 0.000 0.000 0.000 0.000 0.001 0.001 0.001 0.001 0.009 0.009 0.009 0.009 0.004 0.004 0.004 0.004 0.200 0.200 0.200 0.200 0.080 0.080 0.080 0.080 0.000 0.000 0.000 0.000 0.000 0.000 0.000 0.000 0.204 0.204 0.087 0.087 0.033 0.033 0.026 0.026 0.018 0.018 0.004 0.022 0.042 0.052 0.058 0.064 0.052 0.040 0.039 0.119 0.462 0.462 0.045 0.045 0.025 0.025 0.017 0.017 0.018 0.018 0.012 0.012 0.012 0.012 0.007 0.007 0.007 0.007 0.006 0.006 0.006 0.006 0.011 0.011 0.011 0.011 0.002 0.002 0.002 0.002 0.002 0.002 0.002 0.002 0.003 0.003 0.003 0.003 0.005 0.005 0.005 0.005 0.014 0.014 0.014 0.014 0.442 0.442 0.442 0.442 0.005 0.005 0.005 0.005 0.005 0.005 0.005 0.005 0.001 0.001 0.001 0.001 0.001 0.001 0.001 0.001 0.003 0.003 0.003 0.003 0.003 0.003 0.003 0.003 0.029 0.029 0.029 0.029 0.029 0.029 0.029 0.029 0.406 0.406 0.406 0.406 0.406 0.406 0.406 0.406 
0.002 0.002 0.002 0.002 0.002 0.002 0.002 0.002 0.004 0.004 0.004 0.004 0.004 0.004 0.004 0.004 0.009 0.009 0.009 0.009 0.009 0.009 0.009 0.009 0.012 0.012 0.012 0.012 0.012 0.012 0.012 0.012 0.011 0.011 0.011 0.011 0.011 0.011 0.011 0.011 6.416 6.416 6.416 6.416 8.766 8.766 8.766 8.766 0.002 0.002 0.002 0.002 0.002 0.002 0.002 0.002 0.007 0.007 0.007 0.007 0.009 0.009 0.009 0.009 0.194 0.194 0.194 0.194 0.398 0.398 0.398 0.398 0.002 0.002 0.002 0.002 0.020 0.020 0.020 0.020 0.238 0.238 0.092 0.092 0.050 0.050 0.041 0.041 0.033 0.033 0.022 0.038 0.055 0.065 0.061 0.056 0.045 0.046 0.047 0.136 0.141 0.141 0.063 0.063 0.040 0.040 0.023 0.023 0.022 0.022 0.011 0.011 0.011 0.011 0.005 0.005 0.005 0.005 0.007 0.007 0.007 0.007 0.024 0.024 0.024 0.024 0.003 0.003 0.003 0.003 0.003 0.003 0.003 0.003 0.004 0.004 0.004 0.004 0.006 0.006 0.006 0.006 0.017 0.017 0.017 0.017 0.484 0.484 0.484 0.484 0.010 0.010 0.010 0.010 0.010 0.010 0.010 0.010 0.002 0.002 0.002 0.002 0.002 0.002 0.002 0.002 0.006 0.006 0.006 0.006 0.006 0.006 0.006 0.006 0.085 0.085 0.085 0.085 0.085 0.085 0.085 0.085 0.201 0.201 0.201 0.201 0.201 0.201 0.201 0.201 
0.002 0.002 0.002 0.002 0.002 0.002 0.002 0.002 0.004 0.004 0.004 0.004 0.004 0.004 0.004 0.004 0.009 0.009 0.009 0.009 0.009 0.009 0.009 0.009 0.012 0.012 0.012 0.012 0.012 0.012 0.012 0.012 0.011 0.011 0.011 0.011 0.011 0.011 0.011 0.011 6.416 6.416 6.416 6.416 8.766 8.766 8.766 8.766 0.002 0.002 0.002 0.002 0.002 0.002 0.002 0.002 0.007 0.007 0.007 0.007 0.009 0.009 0.009 0.009 0.194 0.194 0.194 0.194 0.398 0.398 0.398 0.398 0.002 0.002 0.002 0.002 0.020 0.020 0.020 0.020 0.238 0.238 0.092 0.092 0.050 0.050 0.041 0.041 0.033 0.033 0.022 0.038 0.055 0.065 0.061 0.056 0.045 0.046 0.047 0.136 0.141 0.141 0.063 0.063 0.040 0.040 0.023 0.023 0.022 0.022 0.011 0.011 0.011 0.011 0.005 0.005 0.005 0.005 0.007 0.007 0.007 0.007 0.024 0.024 0.024 0.024 0.003 0.003 0.003 0.003 0.003 0.003 0.003 0.003 0.004 0.004 0.004 0.004 0.006 0.006 0.006 0.006 0.017 0.017 0.017 0.017 0.484 0.484 0.484 0.484 0.010 0.010 0.010 0.010 0.010 0.010 0.010 0.010 0.002 0.002 0.002 0.002 0.002 0.002 0.002 0.002 0.006 0.006 0.006 0.006 0.006 0.006 0.006 0.006 0.085 0.085 0.085 0.085 0.085 0.085 0.085 0.085 0.201 0.201 0.201 0.201 0.201 0.201 0.201 0.201 
0.002 0.002 0.002 0.002 0.002 0.002 0.002 0.002 0.006 0.006 0.006 0.006 0.006 0.006 0.006 0.006 0.013 0.013 0.013 0.013 0.013 0.013 0.013 0.013 0.012 0.012 0.012 0.012 0.012 0.012 0.012 0.012 0.014 0.014 0.014 0.014 0.014 0.014 0.014 0.014 15.128 15.128 15.128 15.128 17.920 17.920 17.920 17.920 2.409 2.409 2.409 2.409 0.003 0.003 0.003 0.003 0.007 0.007 0.007 0.007 0.016 0.016 0.016 0.016 0.223 0.223 0.223 0.223 2.759 2.759 2.759 2.759 0.310 0.310 0.310 0.310 0.151 0.151 0.151 0.151 0.165 0.165 0.171 0.171 0.166 0.166 0.131 0.131 0.127 0.127 0.088 0.080 0.083 0.078 0.061 0.045 0.043 0.075 0.078 0.164 0.086 0.086 0.082 0.082 0.053 0.053 0.027 0.027 0.030 0.030 0.006 0.006 0.006 0.006 0.001 0.001 0.001 0.001 0.006 0.006 0.006 0.006 0.047 0.047 0.047 0.047 0.007 0.007 0.007 0.007 0.003 0.003 0.003 0.003 0.003 0.003 0.003 0.003 0.004 0.004 0.004 0.004 0.018 0.018 0.018 0.018 0.549 0.549 0.549 0.549 0.009 0.009 0.009 0.009 0.009 0.009 0.009 0.009 0.002 0.002 0.002 0.002 0.002 0.002 0.002 0.002 0.004 0.004 0.004 0.004 0.004 0.004 0.004 0.004 0.159 0.159 0.159 0.159 0.159 0.159 0.159 0.159 0.140 0.140 0.140 0.140 0.140 0.140 0.140 0.140 
0.002 0.002 0.002 0.002 0.002 0.002 0.002 0.002 0.006 0.006 0.006 0.006 0.006 0.006 0.006 0.006 0.013 0.013 0.013 0.013 0.013 0.013 0.013 0.013 0.012 0.012 0.012 0.012 0.012 0.012 0.012 0.012 0.014 0.014 0.014 0.014 0.014 0.014 0.014 0.014 15.128 15.128 15.128 15.128 17.920 17.920 17.920 17.920 2.409 2.409 2.409 2.409 0.003 0.003 0.003 0.003 0.007 0.007 0.007 0.007 0.016 0.016 0.016 0.016 0.223 0.223 0.223 0.223 2.759 2.759 2.759 2.759 0.310 0.310 0.310 0.310 0.151 0.151 0.151 0.151 0.165 0.165 0.171 0.171 0.166 0.166 0.131 0.131 0.127 0.127 0.088 0.080 0.083 0.078 0.061 0.045 0.043 0.075 0.078 0.164 0.086 0.086 0.082 0.082 0.053 0.053 0.027 0.027 0.030 0.030 0.006 0.006 0.006 0.006 0.001 0.001 0.001 0.001 0.006 0.006 0.006 0.006 0.047 0.047 0.047 0.047 0.007 0.007 0.007 0.007 0.003 0.003 0.003 0.003 0.003 0.003 0.003 0.003 0.004 0.004 0.004 0.004 0.018 0.018 0.018 0.018 0.549 0.549 0.549 0.549 0.009 0.009 0.009 0.009 0.009 0.009 0.009 0.009 0.002 0.002 0.002 0.002 0.002 0.002 0.002 0.002 0.004 0.004 0.004 0.004 0.004 0.004 0.004 0.004 0.159 0.159 0.159 0.159 0.159 0.159 0.159 0.159 0.140 0.140 0.140 0.140 0.140 0.140 0.140 0.140 
0.002 0.002 0.002 0.002 0.002 0.002 0.002 0.002 0.006 0.006 0.006 0.006 0.006 0.006 0.006 0.006 0.015 0.015 0.015 0.015 0.015 0.015 0.015 0.015 0.013 0.013 0.013 0.013 0.013 0.013 0.013 0.013 0.013 0.013 0.013 0.013 0.013 0.013 0.013 0.013 18.660 18.660 18.660 18.660 20.048 20.048 20.048 20.048 3.807 3.807 3.807 3.807 0.083 0.083 0.083 0.083 0.066 0.066 0.066 0.066 0.047 0.047 0.047 0.047 0.209 0.209 0.209 0.209 0.291 0.291 0.291 0.291 0.043 0.043 0.043 0.043 0.031 0.031 0.031 0.031 0.016 0.016 0.014 0.014 0.026 0.026 0.153 0.153 0.313 0.313 0.130 0.109 0.130 0.091 0.056 0.050 0.033 0.091 0.030 0.051 0.094 0.094 0.070 0.070 0.060 0.060 0.039 0.039 0.024 0.024 0.005 0.005 0.005 0.005 0.001 0.001 0.001 0.001 0.005 0.005 0.005 0.005 0.022 0.022 0.022 0.022 0.022 0.022 0.022 0.022 0.014 0.014 0.014 0.014 0.004 0.004 0.004 0.004 0.004 0.004 0.004 0.004 0.028 0.028 0.028 0.028 0.225 0.225 0.225 0.225 0.010 0.010 0.010 0.010 0.010 0.010 0.010 0.010 0.002 0.002 0.002 0.002 0.002 0.002 0.002 0.002 0.004 0.004 0.004 0.004 0.004 0.004 0.004 0.004 0.236 0.236 0.236 0.236 0.236 0.236 0.236 0.236 0.033 0.033 0.033 0.033 0.033 0.033 0.033 0.033 
0.002 0.002 0.002 0.002 0.002 0.002 0.002 0.002 0.006 0.006 0.006 0.006 0.006 0.006 0.006 0.006 0.015 0.015 0.015 0.015 0.015 0.015 0.015 0.015 0.013 0.013 0.013 0.013 0.013 0.013 0.013 0.013 0.013 0.013 0.013 0.013 0.013 0.013 0.013 0.013 18.660 18.660 18.660 18.660 20.048 20.048 20.048 20.048 3.807 3.807 3.807 3.807 0.083 0.083 0.083 0.083 0.066 0.066 0.066 0.066 0.047 0.047 0.047 0.047 0.209 0.209 0.209 0.209 0.291 0.291 0.291 0.291 0.043 0.043 0.043 0.043 0.031 0.031 0.031 0.031 0.016 0.016 0.014 0.014 0.026 0.026 0.153 0.153 0.313 0.313 0.130 0.109 0.130 0.091 0.056 0.050 0.033 0.091 0.030 0.051 0.094 0.094 0.070 0.070 0.060 0.060 0.039 0.039 0.024 0.024 0.005 0.005 0.005 0.005 0.001 0.001 0.001 0.001 0.005 0.005 0.005 0.005 0.022 0.022 0.022 0.022 0.022 0.022 0.022 0.022 0.014 0.014 0.014 0.014 0.004 0.004 0.004 0.004 0.004 0.004 0.004 0.004 0.028 0.028 0.028 0.028 0.225 0.225 0.225 0.225 0.010 0.010 0.010 0.010 0.010 0.010 0.010 0.010 0.002 0.002 0.002 0.002 0.002 0.002 0.002 0.002 0.004 0.004 0.004 0.004 0.004 0.004 0.004 0.004 0.236 0.236 0.236 0.236 0.236 0.236 0.236 0.236 0.033 0.033 0.033 0.033 0.033 0.033 0.033 0.033 
0.003 0.003 0.003 0.003 0.003 0.003 0.003 0.003 0.006 0.006 0.006 0.006 0.006 0.006 0.006 0.006 0.016 0.016 0.016 0.016 0.016 0.016 0.016 0.016 0.012 0.012 0.012 0.012 0.012 0.012 0.012 0.012 0.012 0.012 0.012 0.012 0.012 0.012 0.012 0.012 8.699 8.699 8.699 8.699 6.286 6.286 6.286 6.286 0.003 0.003 0.003 0.003 0.010 0.010 0.010 0.010 0.068 0.068 0.068 0.068 0.118 0.118 0.118 0.118 0.207 0.207 0.207 0.207 0.029 0.029 0.029 0.029 0.007 0.007 0.007 0.007 0.015 0.015 0.015 0.015 0.025 0.025 0.014 0.014 0.011 0.011 0.014 0.014 0.023 0.023 0.075 0.135 0.192 0.007 0.011 0.017 0.003 0.014 0.019 0.051 0.083 0.083 0.102 0.102 0.072 0.072 0.042 0.042 0.014 0.014 0.004 0.004 0.004 0.004 0.001 0.001 0.001 0.001 0.004 0.004 0.004 0.004 0.011 0.011 0.011 0.011 0.018 0.018 0.018 0.018 0.023 0.023 0.023 0.023 0.012 0.012 0.012 0.012 0.012 0.012 0.012 0.012 0.053 0.053 0.053 0.053 0.116 0.116 0.116 0.116 0.016 0.016 0.016 0.016 0.016 0.016 0.016 0.016 0.002 0.002 0.002 0.002 0.002 0.002 0.002 0.002 0.006 0.006 0.006 0.006 0.006 0.006 0.006 0.006 0.251 0.251 0.251 0.251 0.251 0.251 0.251 0.251 0.016 0.016 0.016 0.016 0.016 0.016 0.016 0.016 
0.003 0.003 0.003 0.003 0.003 0.003 0.003 0.003 0.006 0.006 0.006 0.006 0.006 0.006 0.006 0.006 0.016 0.016 0.016 0.016 0.016 0.016 0.016 0.016 0.012 0.012 0.012 0.012 0.012 0.012 0.012 0.012 0.012 0.012 0.012 0.012 0.012 0.012 0.012 0.012 8.699 8.699 8.699 8.699 6.286 6.286 6.286 6.286 0.003 0.003 0.003 0.003 0.010 0.010 0.010 0.010 0.068 0.068 0.068 0.068 0.118 0.118 0.118 0.118 0.207 0.207 0.207 0.207 0.029 0.029 0.029 0.029 0.007 0.007 0.007 0.007 0.015 0.015 0.015 0.015 0.025 0.025 0.014 0.014 0.011 0.011 0.014 0.014 0.023 0.023 0.075 0.135 0.192 0.007 0.011 0.017 0.003 0.014 0.019 0.051 0.083 0.083 0.102 0.102 0.072 0.072 0.042 0.042 0.014 0.014 0.004 0.004 0.004 0.004 0.001 0.001 0.001 0.001 0.004 0.004 0.004 0.004 0.011 0.011 0.011 0.011 0.018 0.018 0.018 0.018 0.023 0.023 0.023 0.023 0.012 0.012 0.012 0.012 0.012 0.012 0.012 0.012 0.053 0.053 0.053 0.053 0.116 0.116 0.116 0.116 0.016 0.016 0.016 0.016 0.016 0.016 0.016 0.016 0.002 0.002 0.002 0.002 0.002 0.002 0.002 0.002 0.006 0.006 0.006 0.006 0.006 0.006 0.006 0.006 0.251 0.251 0.251 0.251 0.251 0.251 0.251 0.251 0.016 0.016 0.016 0.016 0.016 0.016 0.016 0.016 
0.015 0.015 0.015 0.015 0.015 0.015 0.015 0.015 0.011 0.011 0.011 0.011 0.011 0.011 0.011 0.011 0.016 0.016 0.016 0.016 0.016 0.016 0.016 0.016 0.014 0.014 0.014 0.014 0.014 0.014 0.014 0.014 0.015 0.015 0.015 0.015 0.015 0.015 0.015 0.015 0.252 0.252 0.252 0.252 0.010 0.010 0.010 0.010 0.002 0.002 0.002 0.002 0.010 0.010 0.010 0.010 0.104 0.104 0.104 0.104 0.195 0.195 0.195 0.195 0.121 0.121 0.121 0.121 0.003 0.003 0.003 0.003 0.005 0.005 0.005 0.005 0.014 0.014 0.014 0.014 0.031 0.031 0.011 0.011 0.015 0.015 0.015 0.015 0.012 0.012 0.007 0.007 0.004 0.011 0.007 0.011 0.006 0.015 0.014 0.050 0.103 0.103 0.103 0.103 0.070 0.070 0.046 0.046 0.016 0.016 0.006 0.006 0.006 0.006 0.001 0.001 0.001 0.001 0.005 0.005 0.005 0.005 0.011 0.011 0.011 0.011 0.015 0.015 0.015 0.015 0.048 0.048 0.048 0.048 0.048 0.048 0.048 0.048 0.115 0.115 0.115 0.115 0.089 0.089 0.089 0.089 0.070 0.070 0.070 0.070 0.027 0.027 0.027 0.027 0.027 0.027 0.027 0.027 0.002 0.002 0.002 0.002 0.002 0.002 0.002 0.002 0.007 0.007 0.007 0.007 0.007 0.007 0.007 0.007 0.265 0.265 0.265 0.265 0.265 0.265 0.265 0.265 0.015 0.015 0.015 0.015 0.015 0.015 0.015 0.015 
0.015 0.015 0.015 0.015 0.015 0.015 0.015 0.015 0.011 0.011 0.011 0.011 0.011 0.011 0.011 0.011 0.016 0.016 0.016 0.016 0.016 0.016 0.016 0.016 0.014 0.014 0.014 0.014 0.014 0.014 0.014 0.014 0.015 0.015 0.015 0.015 0.015 0.015 0.015 0.015 0.252 0.252 0.252 0.252 0.010 0.010 0.010 0.010 0.002 0.002 0.002 0.002 0.010 0.010 0.010 0.010 0.104 0.104 0.104 0.104 0.195 0.195 0.195 0.195 0.121 0.121 0.121 0.121 0.003 0.003 0.003 0.003 0.005 0.005 0.005 0.005 0.014 0.014 0.014 0.014 0.031 0.031 0.011 0.011 0.015 0.015 0.015 0.015 0.012 0.012 0.007 0.007 0.004 0.011 0.007 0.011 0.006 0.015 0.014 0.050 0.103 0.103 0.103 0.103 0.070 0.070 0.046 0.046 0.016 0.016 0.006 0.006 0.006 0.006 0.001 0.001 0.001 0.001 0.005 0.005 0.005 0.005 0.011 0.011 0.011 0.011 0.015 0.015 0.015 0.015 0.048 0.048 0.048 0.048 0.048 0.048 0.048 0.048 0.115 0.115 0.115 0.115 0.089 0.089 0.089 0.089 0.070 0.070 0.070 0.070 0.027 0.027 0.027 0.027 0.027 0.027 0.027 0.027 0.002 0.002 0.002 0.002 0.002 0.002 0.002 0.002 0.007 0.007 0.007 0.007 0.007 0.007 0.007 0.007 0.265 0.265 0.265 0.265 0.265 0.265 0.265 0.265 0.015 0.015 0.015 0.015 0.015 0.015 0.015 0.015 
0.290 0.290 0.290 0.290 0.290 0.290 0.290 0.290 0.006 0.006 0.006 0.006 0.006 0.006 0.006 0.006 0.008 0.008 0.008 0.008 0.008 0.008 0.008 0.008 0.017 0.017 0.017 0.017 0.017 0.017 0.017 0.017 0.028 0.028 0.028 0.028 0.028 0.028 0.028 0.028 0.117 0.117 0.117 0.117 0.011 0.011 0.011 0.011 0.003 0.003 0.003 0.003 0.012 0.012 0.012 0.012 0.054 0.054 0.054 0.054 0.239 0.239 0.239 0.239 0.019 0.019 0.019 0.019 0.003 0.003 0.003 0.003 0.006 0.006 0.006 0.006 0.012 0.012 0.012 0.012 0.018 0.018 0.019 0.019 0.018 0.018 0.017 0.017 0.018 0.018 0.009 0.007 0.006 0.004 0.005 0.007 0.006 0.007 0.012 0.022 0.090 0.090 0.092 0.092 0.075 0.075 0.061 0.061 0.023 0.023 0.009 0.009 0.009 0.009 0.003 0.003 0.003 0.003 0.007 0.007 0.007 0.007 0.014 0.014 0.014 0.014 0.042 0.042 0.042 0.042 3.010 3.010 3.010 3.010 3.998 3.998 3.998 3.998 2.260 2.260 2.260 2.260 0.026 0.026 0.026 0.026 0.010 0.010 0.010 0.010 0.032 0.032 0.032 0.032 0.032 0.032 0.032 0.032 0.003 0.003 0.003 0.003 0.003 0.003 0.003 0.003 0.005 0.005 0.005 0.005 0.005 0.005 0.005 0.005 0.313 0.313 0.313 0.313 0.313 0.313 0.313 0.313 0.007 0.007 0.007 0.007 0.007 0.007 0.007 0.007 
0.290 0.290 0.290 0.290 0.290 0.290 0.290 0.290 0.006 0.006 0.006 0.006 0.006 0.006 0.006 0.006 0.008 0.008 0.008 0.008 0.008 0.008 0.008 0.008 0.017 0.017 0.017 0.017 0.017 0.017 0.017 0.017 0.028 0.028 0.028 0.028 0.028 0.028 0.028 0.028 0.117 0.117 0.117 0.117 0.011 0.011 0.011 0.011 0.003 0.003 0.003 0.003 0.012 0.012 0.012 0.012 0.054 0.054 0.054 0.054 0.239 0.239 0.239 0.239 0.019 0.019 0.019 0.019 0.003 0.003 0.003 0.003 0.006 0.006 0.006 0.006 0.012 0.012 0.012 0.012 0.018 0.018 0.019 0.019 0.018 0.018 0.017 0.017 0.018 0.018 0.009 0.007 0.006 0.004 0.005 0.007 0.006 0.007 0.012 0.022 0.090 0.090 0.092 0.092 0.075 0.075 0.061 0.061 0.023 0.023 0.009 0.009 0.009 0.009 0.003 0.003 0.003 0.003 0.007 0.007 0.007 0.007 0.014 0.014 0.014 0.014 0.042 0.042 0.042 0.042 3.010 3.010 3.010 3.010 3.998 3.998 3.998 3.998 2.260 2.260 2.260 2.260 0.026 0.026 0.026 0.026 0.010 0.010 0.010 0.010 0.032 0.032 0.032 0.032 0.032 0.032 0.032 0.032 0.003 0.003 0.003 0.003 0.003 0.003 0.003 0.003 0.005 0.005 0.005 0.005 0.005 0.005 0.005 0.005 0.313 0.313 0.313 0.313 0.313 0.313 0.313 0.313 0.007 0.007 0.007 0.007 0.007 0.007 0.007 0.007 
0.290 0.290 0.290 0.290 0.290 0.290 0.290 0.290 0.006 0.006 0.006 0.006 0.006 0.006 0.006 0.006 0.008 0.008 0.008 0.008 0.008 0.008 0.008 0.008 0.017 0.017 0.017 0.017 0.017 0.017 0.017 0.017 0.028 0.028 0.028 0.028 0.028 0.028 0.028 0.028 0.117 0.117 0.117 0.117 0.011 0.011 0.011 0.011 0.003 0.003 0.003 0.003 0.012 0.012 0.012 0.012 0.054 0.054 0.054 0.054 0.239 0.239 0.239 0.239 0.019 0.019 0.019 0.019 0.003 0.003 0.003 0.003 0.006 0.006 0.006 0.006 0.012 0.012 0.012 0.012 0.018 0.018 0.019 0.019 0.018 0.018 0.017 0.017 0.018 0.018 0.009 0.007 0.006 0.004 0.005 0.007 0.006 0.007 0.012 0.022 0.090 0.090 0.092 0.092 0.075 0.075 0.061 0.061 0.023 0.023 0.009 0.009 0.009 0.009 0.003 0.003 0.003 0.003 0.007 0.007 0.007 0.007 0.014 0.014 0.014 0.014 0.042 0.042 0.042 0.042 3.010 3.010 3.010 3.010 3.998 3.998 3.998 3.998 2.260 2.260 2.260 2.260 0.026 0.026 0.026 0.026 0.010 0.010 0.010 0.010 0.032 0.032 0.032 0.032 0.032 0.032 0.032 0.032 0.003 0.003 0.003 0.003 0.003 0.003 0.003 0.003 0.005 0.005 0.005 0.005 0.005 0.005 0.005 0.005 0.313 0.313 0.313 0.313 0.313 0.313 0.313 0.313 0.007 0.007 0.007 0.007 0.007 0.007 0.007 0.007 
0.290 0.290 0.290 0.290 0.290 0.290 0.290 0.290 0.006 0.006 0.006 0.006 0.006 0.006 0.006 0.006 0.008 0.008 0.008 0.008 0.008 0.008 0.008 0.008 0.017 0.017 0.017 0.017 0.017 0.017 0.017 0.017 0.028 0.028 0.028 0.028 0.028 0.028 0.028 0.028 0.117 0.117 0.117 0.117 0.011 0.011 0.011 0.011 0.003 0.003 0.003 0.003 0.012 0.012 0.012 0.012 0.054 0.054 0.054 0.054 0.239 0.239 0.239 0.239 0.019 0.019 0.019 0.019 0.003 0.003 0.003 0.003 0.006 0.006 0.006 0.006 0.012 0.012 0.012 0.012 0.018 0.018 0.019 0.019 0.018 0.018 0.017 0.017 0.018 0.018 0.009 0.007 0.006 0.004 0.005 0.007 0.006 0.007 0.012 0.022 0.090 0.090 0.092 0.092 0.075 0.075 0.061 0.061 0.023 0.023 0.009 0.009 0.009 0.009 0.003 0.003 0.003 0.003 0.007 0.007 0.007 0.007 0.014 0.014 0.014 0.014 0.042 0.042 0.042 0.042 3.010 3.010 3.010 3.010 3.998 3.998 3.998 3.998 2.260 2.260 2.260 2.260 0.026 0.026 0.026 0.026 0.010 0.010 0.010 0.010 0.032 0.032 0.032 0.032 0.032 0.032 0.032 0.032 0.003 0.003 0.003 0.003 0.003 0.003 0.003 0.003 0.005 0.005 0.005 0.005 0.005 0.005 0.005 0.005 0.313 0.313 0.313 0.313 0.313 0.313 0.313 0.313 0.007 0.007 0.007 0.007 0.007 0.007 0.007 0.007 
0.036 0.036 0.036 0.036 0.036 0.036 0.036 0.036 0.003 0.003 0.003 0.003 0.003 0.003 0.003 0.003 0.004 0.004 0.004 0.004 0.004 0.004 0.004 0.004 0.028 0.028 0.028 0.028 0.028 0.028 0.028 0.028 0.048 0.048 0.048 0.048 0.048 0.048 0.048 0.048 0.104 0.104 0.104 0.104 0.012 0.012 0.012 0.012 0.003 0.003 0.003 0.003 0.012 0.012 0.012 0.012 0.042 0.042 0.042 0.042 0.146 0.146 0.146 0.146 0.023 0.023 0.023 0.023 0.002 0.002 0.002 0.002 0.004 0.004 0.004 0.004 0.007 0.007 0.007 0.007 0.013 0.013 0.011 0.011 0.011 0.011 0.014 0.014 0.018 0.018 0.012 0.009 0.008 0.007 0.007 0.007 0.006 0.006 0.011 0.019 0.061 0.061 0.071 0.071 0.072 0.072 0.071 0.071 0.028 0.028 0.011 0.011 0.011 0.011 0.004 0.004 0.004 0.004 0.007 0.007 0.007 0.007 0.011 0.011 0.011 0.011 0.011 0.011 0.011 0.011 0.011 0.011 0.011 0.011 0.009 0.009 0.009 0.009 0.027 0.027 0.027 0.027 0.021 0.021 0.021 0.021 0.004 0.004 0.004 0.004 0.032 0.032 0.032 0.032 0.032 0.032 0.032 0.032 0.023 0.023 0.023 0.023 0.023 0.023 0.023 0.023 0.020 0.020 0.020 0.020 0.020 0.020 0.020 0.020 7.345 7.345 7.345 7.345 7.345 7.345 7.345 7.345 0.004 0.004 0.004 0.004 0.004 0.004 0.004 0.004 
0.036 0.036 0.036 0.036 0.036 0.036 0.036 0.036 0.003 0.003 0.003 0.003 0.003 0.003 0.003 0.003 0.004 0.004 0.004 0.004 0.004 0.004 0.004 0.004 0.028 0.028 0.028 0.028 0.028 0.028 0.028 0.028 0.048 0.048 0.048 0.048 0.048 0.048 0.048 0.048 0.104 0.104 0.104 0.104 0.012 0.012 0.012 0.012 0.003 0.003 0.003 0.003 0.012 0.012 0.012 0.012 0.042 0.042 0.042 0.042 0.146 0.146 0.146 0.146 0.023 0.023 0.023 0.023 0.002 0.002 0.002 0.002 0.004 0.004 0.004 0.004 0.007 0.007 0.007 0.007 0.013 0.013 0.011 0.011 0.011 0.011 0.014 0.014 0.018 0.018 0.012 0.009 0.008 0.007 0.007 0.007 0.006 0.006 0.011 0.019 0.061 0.061 0.071 0.071 0.072 0.072 0.071 0.071 0.028 0.028 0.011 0.011 0.011 0.011 0.004 0.004 0.004 0.004 0.007 0.007 0.007 0.007 0.011 0.011 0.011 0.011 0.011 0.011 0.011 0.011 0.011 0.011 0.011 0.011 0.009 0.009 0.009 0.009 0.027 0.027 0.027 0.027 0.021 0.021 0.021 0.021 0.004 0.004 0.004 0.004 0.032 0.032 0.032 0.032 0.032 0.032 0.032 0.032 0.023 0.023 0.023 0.023 0.023 0.023 0.023 0.023 0.020 0.020 0.020 0.020 0.020 0.020 0.020 0.020 7.345 7.345 7.345 7.345 7.345 7.345 7.345 7.345 0.004 0.004 0.004 0.004 0.004 0.004 0.004 0.004 
0.036 0.036 0.036 0.036 0.036 0.036 0.036 0.036 0.003 0.003 0.003 0.003 0.003 0.003 0.003 0.003 0.004 0.004 0.004 0.004 0.004 0.004 0.004 0.004 0.028 0.028 0.028 0.028 0.028 0.028 0.028 0.028 0.048 0.048 0.048 0.048 0.048 0.048 0.048 0.048 0.104 0.104 0.104 0.104 0.012 0.012 0.012 0.012 0.003 0.003 0.003 0.003 0.012 0.012 0.012 0.012 0.042 0.042 0.042 0.042 0.146 0.146 0.146 0.146 0.023 0.023 0.023 0.023 0.002 0.002 0.002 0.002 0.004 0.004 0.004 0.004 0.007 0.007 0.007 0.007 0.013 0.013 0.011 0.011 0.011 0.011 0.014 0.014 0.018 0.018 0.012 0.009 0.008 0.007 0.007 0.007 0.006 0.006 0.011 0.019 0.061 0.061 0.071 0.071 0.072 0.072 0.071 0.071 0.028 0.028 0.011 0.011 0.011 0.011 0.004 0.004 0.004 0.004 0.007 0.007 0.007 0.007 0.011 0.011 0.011 0.011 0.011 0.011 0.011 0.011 0.011 0.011 0.011 0.011 0.009 0.009 0.009 0.009 0.027 0.027 0.027 0.027 0.021 0.021 0.021 0.021 0.004 0.004 0.004 0.004 0.032 0.032 0.032 0.032 0.032 0.032 0.032 0.032 0.023 0.023 0.023 0.023 0.023 0.023 0.023 0.023 0.020 0.020 0.020 0.020 0.020 0.020 0.020 0.020 7.345 7.345 7.345 7.345 7.345 7.345 7.345 7.345 0.004 0.004 0.004 0.004 0.004 0.004 0.004 0.004 
0.036 0.036 0.036 0.036 0.036 0.036 0.036 0.036 0.003 0.003 0.003 0.003 0.003 0.003 0.003 0.003 0.004 0.004 0.004 0.004 0.004 0.004 0.004 0.004 0.028 0.028 0.028 0.028 0.028 0.028 0.028 0.028 0.048 0.048 0.048 0.048 0.048 0.048 0.048 0.048 0.104 0.104 0.104 0.104 0.012 0.012 0.012 0.012 0.003 0.003 0.003 0.003 0.012 0.012 0.012 0.012 0.042 0.042 0.042 0.042 0.146 0.146 0.146 0.146 0.023 0.023 0.023 0.023 0.002 0.002 0.002 0.002 0.004 0.004 0.004 0.004 0.007 0.007 0.007 0.007 0.013 0.013 0.011 0.011 0.011 0.011 0.014 0.014 0.018 0.018 0.012 0.009 0.008 0.007 0.007 0.007 0.006 0.006 0.011 0.019 0.061 0.061 0.071 0.071 0.072 0.072 0.071 0.071 0.028 0.028 0.011 0.011 0.011 0.011 0.004 0.004 0.004 0.004 0.007 0.007 0.007 0.007 0.011 0.011 0.011 0.011 0.011 0.011 0.011 0.011 0.011 0.011 0.011 0.011 0.009 0.009 0.009 0.009 0.027 0.027 0.027 0.027 0.021 0.021 0.021 0.021 0.004 0.004 0.004 0.004 0.032 0.032 0.032 0.032 0.032 0.032 0.032 0.032 0.023 0.023 0.023 0.023 0.023 0.023 0.023 0.023 0.020 0.020 0.020 0.020 0.020 0.020 0.020 0.020 7.345 7.345 7.345 7.345 7.345 7.345 7.345 7.345 0.004 0.004 0.004 0.004 0.004 0.004 0.004 0.004 
0.015 0.015 0.015 0.015 0.015 0.015 0.015 0.015 0.031 0.031 0.031 0.031 0.031 0.031 0.031 0.031 0.070 0.070 0.070 0.070 0.070 0.070 0.070 0.070 0.055 0.055 0.055 0.055 0.055 0.055 0.055 0.055 0.075 0.075 0.075 0.075 0.075 0.075 0.075 0.075 0.073 0.073 0.073 0.073 0.014 0.014 0.014 0.014 0.005 0.005 0.005 0.005 0.016 0.016 0.016 0.016 0.036 0.036 0.036 0.036 0.091 0.091 0.091 0.091 0.034 0.034 0.034 0.034 0.002 0.002 0.002 0.002 0.003 0.003 0.003 0.003 0.006 0.006 0.006 0.006 0.010 0.010 0.008 0.008 0.009 0.009 0.011 0.011 0.012 0.012 0.008 0.006 0.004 0.005 0.006 0.006 0.004 0.004 0.006 0.016 0.049 0.049 0.066 0.066 0.072 0.072 0.084 0.084 0.035 0.035 0.016 0.016 0.016 0.016 0.018 0.018 0.018 0.018 0.006 0.006 0.006 0.006 0.004 0.004 0.004 0.004 0.002 0.002 0.002 0.002 0.002 0.002 0.002 0.002 0.003 0.003 0.003 0.003 0.005 0.005 0.005 0.005 0.018 0.018 0.018 0.018 0.003 0.003 0.003 0.003 0.054 0.054 0.054 0.054 0.054 0.054 0.054 0.054 0.112 0.112 0.112 0.112 0.112 0.112 0.112 0.112 14.913 14.913 14.913 14.913 14.913 14.913 14.913 14.913 26.856 26.856 26.856 26.856 26.856 26.856 26.856 26.856 3.327 3.327 3.327 3.327 3.327 3.327 3.327 3.327 
0.015 0.015 0.015 0.015 0.015 0.015 0.015 0.015 0.031 0.031 0.031 0.031 0.031 0.031 0.031 0.031 0.070 0.070 0.070 0.070 0.070 0.070 0.070 0.070 0.055 0.055 0.055 0.055 0.055 0.055 0.055 0.055 0.075 0.075 0.075 0.075 0.075 0.075 0.075 0.075 0.073 0.073 0.073 0.073 0.014 0.014 0.014 0.014 0.005 0.005 0.005 0.005 0.016 0.016 0.016 0.016 0.036 0.036 0.036 0.036 0.091 0.091 0.091 0.091 0.034 0.034 0.034 0.034 0.002 0.002 0.002 0.002 0.003 0.003 0.003 0.003 0.006 0.006 0.006 0.006 0.010 0.010 0.008 0.008 0.009 0.009 0.011 0.011 0.012 0.012 0.008 0.006 0.004 0.005 0.006 0.006 0.004 0.004 0.006 0.016 0.049 0.049 0.066 0.066 0.072 0.072 0.084 0.084 0.035 0.035 0.016 0.016 0.016 0.016 0.018 0.018 0.018 0.018 0.006 0.006 0.006 0.006 0.004 0.004 0.004 0.004 0.002 0.002 0.002 0.002 0.002 0.002 0.002 0.002 0.003 0.003 0.003 0.003 0.005 0.005 0.005 0.005 0.018 0.018 0.018 0.018 0.003 0.003 0.003 0.003 0.054 0.054 0.054 0.054 0.054 0.054 0.054 0.054 0.112 0.112 0.112 0.112 0.112 0.112 0.112 0.112 14.913 14.913 14.913 14.913 14.913 14.913 14.913 14.913 26.856 26.856 26.856 26.856 26.856 26.856 26.856 26.856 3.327 3.327 3.327 3.327 3.327 3.327 3.327 3.327 
0.015 0.015 0.015 0.015 0.015 0.015 0.015 0.015 0.031 0.031 0.031 0.031 0.031 0.031 0.031 0.031 0.070 0.070 0.070 0.070 0.070 0.070 0.070 0.070 0.055 0.055 0.055 0.055 0.055 0.055 0.055 0.055 0.075 0.075 0.075 0.075 0.075 0.075 0.075 0.075 0.073 0.073 0.073 0.073 0.014 0.014 0.014 0.014 0.005 0.005 0.005 0.005 0.016 0.016 0.016 0.016 0.036 0.036 0.036 0.036 0.091 0.091 0.091 0.091 0.034 0.034 0.034 0.034 0.002 0.002 0.002 0.002 0.003 0.003 0.003 0.003 0.006 0.006 0.006 0.006 0.010 0.010 0.008 0.008 0.009 0.009 0.011 0.011 0.012 0.012 0.008 0.006 0.004 0.005 0.006 0.006 0.004 0.004 0.006 0.016 0.049 0.049 0.066 0.066 0.072 0.072 0.084 0.084 0.035 0.035 0.016 0.016 0.016 0.016 0.018 0.018 0.018 0.018 0.006 0.006 0.006 0.006 0.004 0.004 0.004 0.004 0.002 0.002 0.002 0.002 0.002 0.002 0.002 0.002 0.003 0.003 0.003 0.003 0.005 0.005 0.005 0.005 0.018 0.018 0.018 0.018 0.003 0.003 0.003 0.003 0.054 0.054 0.054 0.054 0.054 0.054 0.054 0.054 0.112 0.112 0.112 0.112 0.112 0.112 0.112 0.112 14.913 14.913 14.913 14.913 14.913 14.913 14.913 14.913 26.856 26.856 26.856 26.856 26.856 26.856 26.856 26.856 3.327 3.327 3.327 3.327 3.327 3.327 3.327 3.327 
0.015 0.015 0.015 0.015 0.015 0.015 0.015 0.015 0.031 0.031 0.031 0.031 0.031 0.031 0.031 0.031 0.070 0.070 0.070 0.070 0.070 0.070 0.070 0.070 0.055 0.055 0.055 0.055 0.055 0.055 0.055 0.055 0.075 0.075 0.075 0.075 0.075 0.075 0.075 0.075 0.073 0.073 0.073 0.073 0.014 0.014 0.014 0.014 0.005 0.005 0.005 0.005 0.016 0.016 0.016 0.016 0.036 0.036 0.036 0.036 0.091 0.091 0.091 0.091 0.034 0.034 0.034 0.034 0.002 0.002 0.002 0.002 0.003 0.003 0.003 0.003 0.006 0.006 0.006 0.006 0.010 0.010 0.008 0.008 0.009 0.009 0.011 0.011 0.012 0.012 0.008 0.006 0.004 0.005 0.006 0.006 0.004 0.004 0.006 0.016 0.049 0.049 0.066 0.066 0.072 0.072 0.084 0.084 0.035 0.035 0.016 0.016 0.016 0.016 0.018 0.018 0.018 0.018 0.006 0.006 0.006 0.006 0.004 0.004 0.004 0.004 0.002 0.002 0.002 0.002 0.002 0.002 0.002 0.002 0.003 0.003 0.003 0.003 0.005 0.005 0.005 0.005 0.018 0.018 0.018 0.018 0.003 0.003 0.003 0.003 0.054 0.054 0.054 0.054 0.054 0.054 0.054 0.054 0.112 0.112 0.112 0.112 0.112 0.112 0.112 0.112 14.913 14.913 14.913 14.913 14.913 14.913 14.913 14.913 26.856 26.856 26.856 26.856 26.856 26.856 26.856 26.856 3.327 3.327 3.327 3.327 3.327 3.327 3.327 3.327 
0.028 0.028 0.028 0.028 0.028 0.028 0.028 0.028 0.039 0.039 0.039 0.039 0.039 0.039 0.039 0.039 0.042 0.042 0.042 0.042 0.042 0.042 0.042 0.042 0.075 0.075 0.075 0.075 0.075 0.075 0.075 0.075 0.076 0.076 0.076 0.076 0.076 0.076 0.076 0.076 0.029 0.029 0.029 0.029 0.015 0.015 0.015 0.015 0.012 0.012 0.012 0.012 0.024 0.024 0.024 0.024 0.031 0.031 0.031 0.031 0.059 0.059 0.059 0.059 0.054 0.054 0.054 0.054 0.002 0.002 0.002 0.002 0.002 0.002 0.002 0.002 0.007 0.007 0.007 0.007 0.016 0.016 0.013 0.013 0.010 0.010 0.008 0.008 0.008 0.008 0.004 0.002 0.002 0.002 0.002 0.002 0.002 0.002 0.003 0.006 0.038 0.038 0.072 0.072 0.085 0.085 0.108 0.108 0.047 0.047 0.017 0.017 0.017 0.017 0.026 0.026 0.026 0.026 0.003 0.003 0.003 0.003 0.002 0.002 0.002 0.002 0.001 0.001 0.001 0.001 0.000 0.000 0.000 0.000 0.001 0.001 0.001 0.001 0.003 0.003 0.003 0.003 0.014 0.014 0.014 0.014 0.013 0.013 0.013 0.013 0.217 0.217 0.217 0.217 0.217 0.217 0.217 0.217 0.195 0.195 0.195 0.195 0.195 0.195 0.195 0.195 15.657 15.657 15.657 15.657 15.657 15.657 15.657 15.657 33.705 33.705 33.705 33.705 33.705 33.705 33.705 33.705 2.931 2.931 2.931 2.931 2.931 2.931 2.931 2.931 
0.028 0.028 0.028 0.028 0.028 0.028 0.028 0.028 0.039 0.039 0.039 0.039 0.039 0.039 0.039 0.039 0.042 0.042 0.042 0.042 0.042 0.042 0.042 0.042 0.075 0.075 0.075 0.075 0.075 0.075 0.075 0.075 0.076 0.076 0.076 0.076 0.076 0.076 0.076 0.076 0.029 0.029 0.029 0.029 0.015 0.015 0.015 0.015 0.012 0.012 0.012 0.012 0.024 0.024 0.024 0.024 0.031 0.031 0.031 0.031 0.059 0.059 0.059 0.059 0.054 0.054 0.054 0.054 0.002 0.002 0.002 0.002 0.002 0.002 0.002 0.002 0.007 0.007 0.007 0.007 0.016 0.016 0.013 0.013 0.010 0.010 0.008 0.008 0.008 0.008 0.004 0.002 0.002 0.002 0.002 0.002 0.002 0.002 0.003 0.006 0.038 0.038 0.072 0.072 0.085 0.085 0.108 0.108 0.047 0.047 0.017 0.017 0.017 0.017 0.026 0.026 0.026 0.026 0.003 0.003 0.003 0.003 0.002 0.002 0.002 0.002 0.001 0.001 0.001 0.001 0.000 0.000 0.000 0.000 0.001 0.001 0.001 0.001 0.003 0.003 0.003 0.003 0.014 0.014 0.014 0.014 0.013 0.013 0.013 0.013 0.217 0.217 0.217 0.217 0.217 0.217 0.217 0.217 0.195 0.195 0.195 0.195 0.195 0.195 0.195 0.195 15.657 15.657 15.657 15.657 15.657 15.657 15.657 15.657 33.705 33.705 33.705 33.705 33.705 33.705 33.705 33.705 2.931 2.931 2.931 2.931 2.931 2.931 2.931 2.931 
0.028 0.028 0.028 0.028 0.028 0.028 0.028 0.028 0.039 0.039 0.039 0.039 0.039 0.039 0.039 0.039 0.042 0.042 0.042 0.042 0.042 0.042 0.042 0.042 0.075 0.075 0.075 0.075 0.075 0.075 0.075 0.075 0.076 0.076 0.076 0.076 0.076 0.076 0.076 0.076 0.029 0.029 0.029 0.029 0.015 0.015 0.015 0.015 0.012 0.012 0.012 0.012 0.024 0.024 0.024 0.024 0.031 0.031 0.031 0.031 0.059 0.059 0.059 0.059 0.054 0.054 0.054 0.054 0.002 0.002 0.002 0.002 0.002 0.002 0.002 0.002 0.007 0.007 0.007 0.007 0.016 0.016 0.013 0.013 0.010 0.010 0.008 0.008 0.008 0.008 0.004 0.002 0.002 0.002 0.002 0.002 0.002 0.002 0.003 0.006 0.038 0.038 0.072 0.072 0.085 0.085 0.108 0.108 0.047 0.047 0.017 0.017 0.017 0.017 0.026 0.026 0.026 0.026 0.003 0.003 0.003 0.003 0.002 0.002 0.002 0.002 0.001 0.001 0.001 0.001 0.000 0.000 0.000 0.000 0.001 0.001 0.001 0.001 0.003 0.003 0.003 0.003 0.014 0.014 0.014 0.014 0.013 0.013 0.013 0.013 0.217 0.217 0.217 0.217 0.217 0.217 0.217 0.217 0.195 0.195 0.195 0.195 0.195 0.195 0.195 0.195 15.657 15.657 15.657 15.657 15.657 15.657 15.657 15.657 33.705 33.705 33.705 33.705 33.705 33.705 33.705 33.705 2.931 2.931 2.931 2.931 2.931 2.931 2.931 2.931 
0.028 0.028 0.028 0.028 0.028 0.028 0.028 0.028 0.039 0.039 0.039 0.039 0.039 0.039 0.039 0.039 0.042 0.042 0.042 0.042 0.042 0.042 0.042 0.042 0.075 0.075 0.075 0.075 0.075 0.075 0.075 0.075 0.076 0.076 0.076 0.076 0.076 0.076 0.076 0.076 0.029 0.029 0.029 0.029 0.015 0.015 0.015 0.015 0.012 0.012 0.012 0.012 0.024 0.024 0.024 0.024 0.031 0.031 0.031 0.031 0.059 0.059 0.059 0.059 0.054 0.054 0.054 0.054 0.002 0.002 0.002 0.002 0.002 0.002 0.002 0.002 0.007 0.007 0.007 0.007 0.016 0.016 0.013 0.013 0.010 0.010 0.008 0.008 0.008 0.008 0.004 0.002 0.002 0.002 0.002 0.002 0.002 0.002 0.003 0.006 0.038 0.038 0.072 0.072 0.085 0.085 0.108 0.108 0.047 0.047 0.017 0.017 0.017 0.017 0.026 0.026 0.026 0.026 0.003 0.003 0.003 0.003 0.002 0.002 0.002 0.002 0.001 0.001 0.001 0.001 0.000 0.000 0.000 0.000 0.001 0.001 0.001 0.001 0.003 0.003 0.003 0.003 0.014 0.014 0.014 0.014 0.013 0.013 0.013 0.013 0.217 0.217 0.217 0.217 0.217 0.217 0.217 0.217 0.195 0.195 0.195 0.195 0.195 0.195 0.195 0.195 15.657 15.657 15.657 15.657 15.657 15.657 15.657 15.657 33.705 33.705 33.705 33.705 33.705 33.705 33.705 33.705 2.931 2.931 2.931 2.931 2.931 2.931 2.931 2.931 
0.090 0.090 0.090 0.090 0.090 0.090 0.090 0.090 0.006 0.006 0.006 0.006 0.006 0.006 0.006 0.006 0.011 0.011 0.011 0.011 0.011 0.011 0.011 0.011 0.144 0.144 0.144 0.144 0.144 0.144 0.144 0.144 0.043 0.043 0.043 0.043 0.043 0.043 0.043 0.043 0.005 0.005 0.005 0.005 0.014 0.014 0.014 0.014 0.023 0.023 0.023 0.023 0.040 0.040 0.040 0.040 0.035 0.035 0.035 0.035 0.025 0.025 0.025 0.025 0.254 0.254 0.254 0.254 4.048 4.048 4.048 4.048 0.013 0.013 0.013 0.013 0.010 0.010 0.010 0.010 0.020 0.020 0.010 0.010 0.006 0.006 0.004 0.004 0.003 0.003 0.001 0.000 0.000 0.000 0.000 0.000 0.000 0.001 0.001 0.001 0.027 0.027 0.073 0.073 0.106 0.106 0.103 0.103 0.037 0.037 0.006 0.006 0.006 0.006 0.008 0.008 0.008 0.008 0.341 0.341 0.341 0.341 0.007 0.007 0.007 0.007 0.002 0.002 0.002 0.002 0.002 0.002 0.002 0.002 0.003 0.003 0.003 0.003 0.004 0.004 0.004 0.004 0.019 0.019 0.019 0.019 0.333 0.333 0.333 0.333 0.647 0.647 0.647 0.647 0.647 0.647 0.647 0.647 0.054 0.054 0.054 0.054 0.054 0.054 0.054 0.054 0.049 0.049 0.049 0.049 0.049 0.049 0.049 0.049 0.237 0.237 0.237 0.237 0.237 0.237 0.237 0.237 0.072 0.072 0.072 0.072 0.072 0.072 0.072 0.072 
0.090 0.090 0.090 0.090 0.090 0.090 0.090 0.090 0.006 0.006 0.006 0.006 0.006 0.006 0.006 0.006 0.011 0.011 0.011 0.011 0.011 0.011 0.011 0.011 0.144 0.144 0.144 0.144 0.144 0.144 0.144 0.144 0.043 0.043 0.043 0.043 0.043 0.043 0.043 0.043 0.005 0.005 0.005 0.005 0.014 0.014 0.014 0.014 0.023 0.023 0.023 0.023 0.040 0.040 0.040 0.040 0.035 0.035 0.035 0.035 0.025 0.025 0.025 0.025 0.254 0.254 0.254 0.254 4.048 4.048 4.048 4.048 0.013 0.013 0.013 0.013 0.010 0.010 0.010 0.010 0.020 0.020 0.010 0.010 0.006 0.006 0.004 0.004 0.003 0.003 0.001 0.000 0.000 0.000 0.000 0.000 0.000 0.001 0.001 0.001 0.027 0.027 0.073 0.073 0.106 0.106 0.103 0.103 0.037 0.037 0.006 0.006 0.006 0.006 0.008 0.008 0.008 0.008 0.341 0.341 0.341 0.341 0.007 0.007 0.007 0.007 0.002 0.002 0.002 0.002 0.002 0.002 0.002 0.002 0.003 0.003 0.003 0.003 0.004 0.004 0.004 0.004 0.019 0.019 0.019 0.019 0.333 0.333 0.333 0.333 0.647 0.647 0.647 0.647 0.647 0.647 0.647 0.647 0.054 0.054 0.054 0.054 0.054 0.054 0.054 0.054 0.049 0.049 0.049 0.049 0.049 0.049 0.049 0.049 0.237 0.237 0.237 0.237 0.237 0.237 0.237 0.237 0.072 0.072 0.072 0.072 0.072 0.072 0.072 0.072 
0.090 0.090 0.090 0.090 0.090 0.090 0.090 0.090 0.006 0.006 0.006 0.006 0.006 0.006 0.006 0.006 0.011 0.011 0.011 0.011 0.011 0.011 0.011 0.011 0.144 0.144 0.144 0.144 0.144 0.144 0.144 0.144 0.043 0.043 0.043 0.043 0.043 0.043 0.043 0.043 0.005 0.005 0.005 0.005 0.014 0.014 0.014 0.014 0.023 0.023 0.023 0.023 0.040 0.040 0.040 0.040 0.035 0.035 0.035 0.035 0.025 0.025 0.025 0.025 0.254 0.254 0.254 0.254 4.048 4.048 4.048 4.048 0.013 0.013 0.013 0.013 0.010 0.010 0.010 0.010 0.020 0.020 0.010 0.010 0.006 0.006 0.004 0.004 0.003 0.003 0.001 0.000 0.000 0.000 0.000 0.000 0.000 0.001 0.001 0.001 0.027 0.027 0.073 0.073 0.106 0.106 0.103 0.103 0.037 0.037 0.006 0.006 0.006 0.006 0.008 0.008 0.008 0.008 0.341 0.341 0.341 0.341 0.007 0.007 0.007 0.007 0.002 0.002 0.002 0.002 0.002 0.002 0.002 0.002 0.003 0.003 0.003 0.003 0.004 0.004 0.004 0.004 0.019 0.019 0.019 0.019 0.333 0.333 0.333 0.333 0.647 0.647 0.647 0.647 0.647 0.647 0.647 0.647 0.054 0.054 0.054 0.054 0.054 0.054 0.054 0.054 0.049 0.049 0.049 0.049 0.049 0.049 0.049 0.049 0.237 0.237 0.237 0.237 0.237 0.237 0.237 0.237 0.072 0.072 0.072 0.072 0.072 0.072 0.072 0.072 
0.090 0.090 0.090 0.090 0.090 0.090 0.090 0.090 0.006 0.006 0.006 0.006 0.006 0.006 0.006 0.006 0.011 0.011 0.011 0.011 0.011 0.011 0.011 0.011 0.144 0.144 0.144 0.144 0.144 0.144 0.144 0.144 0.043 0.043 0.043 0.043 0.043 0.043 0.043 0.043 0.005 0.005 0.005 0.005 0.014 0.014 0.014 0.014 0.023 0.023 0.023 0.023 0.040 0.040 0.040 0.040 0.035 0.035 0.035 0.035 0.025 0.025 0.025 0.025 0.254 0.254 0.254 0.254 4.048 4.048 4.048 4.048 0.013 0.013 0.013 0.013 0.010 0.010 0.010 0.010 0.020 0.020 0.010 0.010 0.006 0.006 0.004 0.004 0.003 0.003 0.001 0.000 0.000 0.000 0.000 0.000 0.000 0.001 0.001 0.001 0.027 0.027 0.073 0.073 0.106 0.106 0.103 0.103 0.037 0.037 0.006 0.006 0.006 0.006 0.008 0.008 0.008 0.008 0.341 0.341 0.341 0.341 0.007 0.007 0.007 0.007 0.002 0.002 0.002 0.002 0.002 0.002 0.002 0.002 0.003 0.003 0.003 0.003 0.004 0.004 0.004 0.004 0.019 0.019 0.019 0.019 0.333 0.333 0.333 0.333 0.647 0.647 0.647 0.647 0.647 0.647 0.647 0.647 0.054 0.054 0.054 0.054 0.054 0.054 0.054 0.054 0.049 0.049 0.049 0.049 0.049 0.049 0.049 0.049 0.237 0.237 0.237 0.237 0.237 0.237 0.237 0.237 0.072 0.072 0.072 0.072 0.072 0.072 0.072 0.072 
0.034 0.034 0.034 0.034 0.034 0.034 0.034 0.034 0.006 0.006 0.006 0.006 0.006 0.006 0.006 0.006 0.008 0.008 0.008 0.008 0.008 0.008 0.008 0.008 0.091 0.091 0.091 0.091 0.091 0.091 0.091 0.091 0.065 0.065 0.065 0.065 0.065 0.065 0.065 0.065 0.005 0.005 0.005 0.005 0.010 0.010 0.010 0.010 0.032 0.032 0.032 0.032 0.052 0.052 0.052 0.052 0.025 0.025 0.025 0.025 0.025 0.025 0.025 0.025 0.061 0.061 0.061 0.061 10.826 10.826 10.826 10.826 1.515 1.515 1.515 1.515 0.033 0.033 0.033 0.033 0.032 0.032 0.003 0.003 0.002 0.002 0.001 0.001 0.001 0.001 0.000 0.000 0.000 0.000 0.000 0.000 0.000 0.000 0.000 0.000 0.037 0.037 0.094 0.094 0.130 0.130 0.121 0.121 0.012 0.012 0.004 0.004 0.004 0.004 0.004 0.004 0.004 0.004 0.211 0.211 0.211 0.211 6.207 6.207 6.207 6.207 0.140 0.140 0.140 0.140 0.092 0.092 0.092 0.092 0.071 0.071 0.071 0.071 0.094 0.094 0.094 0.094 0.159 0.159 0.159 0.159 0.674 0.674 0.674 0.674 0.024 0.024 0.024 0.024 0.024 0.024 0.024 0.024 0.003 0.003 0.003 0.003 0.003 0.003 0.003 0.003 0.008 0.008 0.008 0.008 0.008 0.008 0.008 0.008 0.011 0.011 0.011 0.011 0.011 0.011 0.011 0.011 0.133 0.133 0.133 0.133 0.133 0.133 0.133 0.133 
0.034 0.034 0.034 0.034 0.034 0.034 0.034 0.034 0.006 0.006 0.006 0.006 0.006 0.006 0.006 0.006 0.008 0.008 0.008 0.008 0.008 0.008 0.008 0.008 0.091 0.091 0.091 0.091 0.091 0.091 0.091 0.091 0.065 0.065 0.065 0.065 0.065 0.065 0.065 0.065 0.005 0.005 0.005 0.005 0.010 0.010 0.010 0.010 0.032 0.032 0.032 0.032 0.052 0.052 0.052 0.052 0.025 0.025 0.025 0.025 0.025 0.025 0.025 0.025 0.061 0.061 0.061 0.061 10.826 10.826 10.826 10.826 1.515 1.515 1.515 1.515 0.033 0.033 0.033 0.033 0.032 0.032 0.003 0.003 0.002 0.002 0.001 0.001 0.001 0.001 0.000 0.000 0.000 0.000 0.000 0.000 0.000 0.000 0.000 0.000 0.037 0.037 0.094 0.094 0.130 0.130 0.121 0.121 0.012 0.012 0.004 0.004 0.004 0.004 0.004 0.004 0.004 0.004 0.211 0.211 0.211 0.211 6.207 6.207 6.207 6.207 0.140 0.140 0.140 0.140 0.092 0.092 0.092 0.092 0.071 0.071 0.071 0.071 0.094 0.094 0.094 0.094 0.159 0.159 0.159 0.159 0.674 0.674 0.674 0.674 0.024 0.024 0.024 0.024 0.024 0.024 0.024 0.024 0.003 0.003 0.003 0.003 0.003 0.003 0.003 0.003 0.008 0.008 0.008 0.008 0.008 0.008 0.008 0.008 0.011 0.011 0.011 0.011 0.011 0.011 0.011 0.011 0.133 0.133 0.133 0.133 0.133 0.133 0.133 0.133 
0.034 0.034 0.034 0.034 0.034 0.034 0.034 0.034 0.006 0.006 0.006 0.006 0.006 0.006 0.006 0.006 0.008 0.008 0.008 0.008 0.008 0.008 0.008 0.008 0.091 0.091 0.091 0.091 0.091 0.091 0.091 0.091 0.065 0.065 0.065 0.065 0.065 0.065 0.065 0.065 0.005 0.005 0.005 0.005 0.010 0.010 0.010 0.010 0.032 0.032 0.032 0.032 0.052 0.052 0.052 0.052 0.025 0.025 0.025 0.025 0.025 0.025 0.025 0.025 0.061 0.061 0.061 0.061 10.826 10.826 10.826 10.826 1.515 1.515 1.515 1.515 0.033 0.033 0.033 0.033 0.032 0.032 0.003 0.003 0.002 0.002 0.001 0.001 0.001 0.001 0.000 0.000 0.000 0.000 0.000 0.000 0.000 0.000 0.000 0.000 0.037 0.037 0.094 0.094 0.130 0.130 0.121 0.121 0.012 0.012 0.004 0.004 0.004 0.004 0.004 0.004 0.004 0.004 0.211 0.211 0.211 0.211 6.207 6.207 6.207 6.207 0.140 0.140 0.140 0.140 0.092 0.092 0.092 0.092 0.071 0.071 0.071 0.071 0.094 0.094 0.094 0.094 0.159 0.159 0.159 0.159 0.674 0.674 0.674 0.674 0.024 0.024 0.024 0.024 0.024 0.024 0.024 0.024 0.003 0.003 0.003 0.003 0.003 0.003 0.003 0.003 0.008 0.008 0.008 0.008 0.008 0.008 0.008 0.008 0.011 0.011 0.011 0.011 0.011 0.011 0.011 0.011 0.133 0.133 0.133 0.133 0.133 0.133 0.133 0.133 
0.034 0.034 0.034 0.034 0.034 0.034 0.034 0.034 0.006 0.006 0.006 0.006 0.006 0.006 0.006 0.006 0.008 0.008 0.008 0.008 0.008 0.008 0.008 0.008 0.091 0.091 0.091 0.091 0.091 0.091 0.091 0.091 0.065 0.065 0.065 0.065 0.065 0.065 0.065 0.065 0.005 0.005 0.005 0.005 0.010 0.010 0.010 0.010 0.032 0.032 0.032 0.032 0.052 0.052 0.052 0.052 0.025 0.025 0.025 0.025 0.025 0.025 0.025 0.025 0.061 0.061 0.061 0.061 10.826 10.826 10.826 10.826 1.515 1.515 1.515 1.515 0.033 0.033 0.033 0.033 0.032 0.032 0.003 0.003 0.002 0.002 0.001 0.001 0.001 0.001 0.000 0.000 0.000 0.000 0.000 0.000 0.000 0.000 0.000 0.000 0.037 0.037 0.094 0.094 0.130 0.130 0.121 0.121 0.012 0.012 0.004 0.004 0.004 0.004 0.004 0.004 0.004 0.004 0.211 0.211 0.211 0.211 6.207 6.207 6.207 6.207 0.140 0.140 0.140 0.140 0.092 0.092 0.092 0.092 0.071 0.071 0.071 0.071 0.094 0.094 0.094 0.094 0.159 0.159 0.159 0.159 0.674 0.674 0.674 0.674 0.024 0.024 0.024 0.024 0.024 0.024 0.024 0.024 0.003 0.003 0.003 0.003 0.003 0.003 0.003 0.003 0.008 0.008 0.008 0.008 0.008 0.008 0.008 0.008 0.011 0.011 0.011 0.011 0.011 0.011 0.011 0.011 0.133 0.133 0.133 0.133 0.133 0.133 0.133 0.133 
0.019 0.019 0.019 0.019 0.019 0.019 0.019 0.019 0.009 0.009 0.009 0.009 0.009 0.009 0.009 0.009 0.008 0.008 0.008 0.008 0.008 0.008 0.008 0.008 0.019 0.019 0.019 0.019 0.019 0.019 0.019 0.019 0.104 0.104 0.104 0.104 0.104 0.104 0.104 0.104 0.010 0.010 0.010 0.010 0.013 0.013 0.013 0.013 0.036 0.036 0.036 0.036 0.048 0.048 0.048 0.048 0.030 0.030 0.030 0.030 0.034 0.034 0.034 0.034 0.038 0.038 0.038 0.038 0.058 0.058 0.058 0.058 0.065 0.065 0.065 0.065 0.028 0.028 0.028 0.028 0.276 0.276 0.033 0.033 0.004 0.004 0.002 0.002 0.003 0.003 0.000 0.000 0.000 0.001 0.001 0.001 0.001 0.001 0.001 0.003 0.142 0.142 0.172 0.172 0.147 0.147 0.071 0.071 0.012 0.012 0.003 0.003 0.003 0.003 0.003 0.003 0.003 0.003 0.008 0.008 0.008 0.008 4.005 4.005 4.005 4.005 0.120 0.120 0.120 0.120 0.045 0.045 0.045 0.045 0.061 0.061 0.061 0.061 0.057 0.057 0.057 0.057 0.096 0.096 0.096 0.096 0.086 0.086 0.086 0.086 0.014 0.014 0.014 0.014 0.014 0.014 0.014 0.014 0.004 0.004 0.004 0.004 0.004 0.004 0.004 0.004 0.004 0.004 0.004 0.004 0.004 0.004 0.004 0.004 0.007 0.007 0.007 0.007 0.007 0.007 0.007 0.007 0.106 0.106 0.106 0.106 0.106 0.106 0.106 0.106 
0.019 0.019 0.019 0.019 0.019 0.019 0.019 0.019 0.009 0.009 0.009 0.009 0.009 0.009 0.009 0.009 0.008 0.008 0.008 0.008 0.008 0.008 0.008 0.008 0.019 0.019 0.019 0.019 0.019 0.019 0.019 0.019 0.104 0.104 0.104 0.104 0.104 0.104 0.104 0.104 0.010 0.010 0.010 0.010 0.013 0.013 0.013 0.013 0.036 0.036 0.036 0.036 0.048 0.048 0.048 0.048 0.030 0.030 0.030 0.030 0.034 0.034 0.034 0.034 0.038 0.038 0.038 0.038 0.058 0.058 0.058 0.058 0.065 0.065 0.065 0.065 0.028 0.028 0.028 0.028 0.276 0.276 0.033 0.033 0.004 0.004 0.002 0.002 0.003 0.003 0.000 0.000 0.000 0.001 0.001 0.001 0.001 0.001 0.001 0.003 0.142 0.142 0.172 0.172 0.147 0.147 0.071 0.071 0.012 0.012 0.003 0.003 0.003 0.003 0.003 0.003 0.003 0.003 0.008 0.008 0.008 0.008 4.005 4.005 4.005 4.005 0.120 0.120 0.120 0.120 0.045 0.045 0.045 0.045 0.061 0.061 0.061 0.061 0.057 0.057 0.057 0.057 0.096 0.096 0.096 0.096 0.086 0.086 0.086 0.086 0.014 0.014 0.014 0.014 0.014 0.014 0.014 0.014 0.004 0.004 0.004 0.004 0.004 0.004 0.004 0.004 0.004 0.004 0.004 0.004 0.004 0.004 0.004 0.004 0.007 0.007 0.007 0.007 0.007 0.007 0.007 0.007 0.106 0.106 0.106 0.106 0.106 0.106 0.106 0.106 
0.019 0.019 0.019 0.019 0.019 0.019 0.019 0.019 0.009 0.009 0.009 0.009 0.009 0.009 0.009 0.009 0.008 0.008 0.008 0.008 0.008 0.008 0.008 0.008 0.019 0.019 0.019 0.019 0.019 0.019 0.019 0.019 0.104 0.104 0.104 0.104 0.104 0.104 0.104 0.104 0.010 0.010 0.010 0.010 0.013 0.013 0.013 0.013 0.036 0.036 0.036 0.036 0.048 0.048 0.048 0.048 0.030 0.030 0.030 0.030 0.034 0.034 0.034 0.034 0.038 0.038 0.038 0.038 0.058 0.058 0.058 0.058 0.065 0.065 0.065 0.065 0.028 0.028 0.028 0.028 0.276 0.276 0.033 0.033 0.004 0.004 0.002 0.002 0.003 0.003 0.000 0.000 0.000 0.001 0.001 0.001 0.001 0.001 0.001 0.003 0.142 0.142 0.172 0.172 0.147 0.147 0.071 0.071 0.012 0.012 0.003 0.003 0.003 0.003 0.003 0.003 0.003 0.003 0.008 0.008 0.008 0.008 4.005 4.005 4.005 4.005 0.120 0.120 0.120 0.120 0.045 0.045 0.045 0.045 0.061 0.061 0.061 0.061 0.057 0.057 0.057 0.057 0.096 0.096 0.096 0.096 0.086 0.086 0.086 0.086 0.014 0.014 0.014 0.014 0.014 0.014 0.014 0.014 0.004 0.004 0.004 0.004 0.004 0.004 0.004 0.004 0.004 0.004 0.004 0.004 0.004 0.004 0.004 0.004 0.007 0.007 0.007 0.007 0.007 0.007 0.007 0.007 0.106 0.106 0.106 0.106 0.106 0.106 0.106 0.106 
0.019 0.019 0.019 0.019 0.019 0.019 0.019 0.019 0.009 0.009 0.009 0.009 0.009 0.009 0.009 0.009 0.008 0.008 0.008 0.008 0.008 0.008 0.008 0.008 0.019 0.019 0.019 0.019 0.019 0.019 0.019 0.019 0.104 0.104 0.104 0.104 0.104 0.104 0.104 0.104 0.010 0.010 0.010 0.010 0.013 0.013 0.013 0.013 0.036 0.036 0.036 0.036 0.048 0.048 0.048 0.048 0.030 0.030 0.030 0.030 0.034 0.034 0.034 0.034 0.038 0.038 0.038 0.038 0.058 0.058 0.058 0.058 0.065 0.065 0.065 0.065 0.028 0.028 0.028 0.028 0.276 0.276 0.033 0.033 0.004 0.004 0.002 0.002 0.003 0.003 0.000 0.000 0.000 0.001 0.001 0.001 0.001 0.001 0.001 0.003 0.142 0.142 0.172 0.172 0.147 0.147 0.071 0.071 0.012 0.012 0.003 0.003 0.003 0.003 0.003 0.003 0.003 0.003 0.008 0.008 0.008 0.008 4.005 4.005 4.005 4.005 0.120 0.120 0.120 0.120 0.045 0.045 0.045 0.045 0.061 0.061 0.061 0.061 0.057 0.057 0.057 0.057 0.096 0.096 0.096 0.096 0.086 0.086 0.086 0.086 0.014 0.014 0.014 0.014 0.014 0.014 0.014 0.014 0.004 0.004 0.004 0.004 0.004 0.004 0.004 0.004 0.004 0.004 0.004 0.004 0.004 0.004 0.004 0.004 0.007 0.007 0.007 0.007 0.007 0.007 0.007 0.007 0.106 0.106 0.106 0.106 0.106 0.106 0.106 0.106 
0.007 0.007 0.007 0.007 0.007 0.007 0.007 0.007 0.011 0.011 0.011 0.011 0.011 0.011 0.011 0.011 0.006 0.006 0.006 0.006 0.006 0.006 0.006 0.006 0.016 0.016 0.016 0.016 0.016 0.016 0.016 0.016 0.096 0.096 0.096 0.096 0.096 0.096 0.096 0.096 0.014 0.014 0.014 0.014 0.026 0.026 0.026 0.026 0.026 0.026 0.026 0.026 0.041 0.041 0.041 0.041 0.060 0.060 0.060 0.060 0.037 0.037 0.037 0.037 0.030 0.030 0.030 0.030 0.026 0.026 0.026 0.026 0.027 0.027 0.027 0.027 0.031 0.031 0.031 0.031 0.044 0.044 0.086 0.086 0.096 0.096 0.258 0.258 0.184 0.184 0.176 0.205 0.219 0.209 0.213 0.260 0.610 0.768 0.495 0.391 0.293 0.293 0.146 0.146 0.048 0.048 0.023 0.023 0.011 0.011 0.002 0.002 0.002 0.002 0.002 0.002 0.002 0.002 0.003 0.003 0.003 0.003 0.141 0.141 0.141 0.141 0.004 0.004 0.004 0.004 0.001 0.001 0.001 0.001 0.004 0.004 0.004 0.004 0.007 0.007 0.007 0.007 0.093 0.093 0.093 0.093 0.009 0.009 0.009 0.009 0.013 0.013 0.013 0.013 0.013 0.013 0.013 0.013 0.007 0.007 0.007 0.007 0.007 0.007 0.007 0.007 0.002 0.002 0.002 0.002 0.002 0.002 0.002 0.002 0.004 0.004 0.004 0.004 0.004 0.004 0.004 0.004 0.077 0.077 0.077 0.077 0.077 0.077 0.077 0.077 
0.007 0.007 0.007 0.007 0.007 0.007 0.007 0.007 0.011 0.011 0.011 0.011 0.011 0.011 0.011 0.011 0.006 0.006 0.006 0.006 0.006 0.006 0.006 0.006 0.016 0.016 0.016 0.016 0.016 0.016 0.016 0.016 0.096 0.096 0.096 0.096 0.096 0.096 0.096 0.096 0.014 0.014 0.014 0.014 0.026 0.026 0.026 0.026 0.026 0.026 0.026 0.026 0.041 0.041 0.041 0.041 0.060 0.060 0.060 0.060 0.037 0.037 0.037 0.037 0.030 0.030 0.030 0.030 0.026 0.026 0.026 0.026 0.027 0.027 0.027 0.027 0.031 0.031 0.031 0.031 0.044 0.044 0.086 0.086 0.096 0.096 0.258 0.258 0.184 0.184 0.176 0.205 0.219 0.209 0.213 0.260 0.610 0.768 0.495 0.391 0.293 0.293 0.146 0.146 0.048 0.048 0.023 0.023 0.011 0.011 0.002 0.002 0.002 0.002 0.002 0.002 0.002 0.002 0.003 0.003 0.003 0.003 0.141 0.141 0.141 0.141 0.004 0.004 0.004 0.004 0.001 0.001 0.001 0.001 0.004 0.004 0.004 0.004 0.007 0.007 0.007 0.007 0.093 0.093 0.093 0.093 0.009 0.009 0.009 0.009 0.013 0.013 0.013 0.013 0.013 0.013 0.013 0.013 0.007 0.007 0.007 0.007 0.007 0.007 0.007 0.007 0.002 0.002 0.002 0.002 0.002 0.002 0.002 0.002 0.004 0.004 0.004 0.004 0.004 0.004 0.004 0.004 0.077 0.077 0.077 0.077 0.077 0.077 0.077 0.077 
0.007 0.007 0.007 0.007 0.007 0.007 0.007 0.007 0.011 0.011 0.011 0.011 0.011 0.011 0.011 0.011 0.006 0.006 0.006 0.006 0.006 0.006 0.006 0.006 0.016 0.016 0.016 0.016 0.016 0.016 0.016 0.016 0.096 0.096 0.096 0.096 0.096 0.096 0.096 0.096 0.014 0.014 0.014 0.014 0.026 0.026 0.026 0.026 0.026 0.026 0.026 0.026 0.041 0.041 0.041 0.041 0.060 0.060 0.060 0.060 0.037 0.037 0.037 0.037 0.030 0.030 0.030 0.030 0.026 0.026 0.026 0.026 0.027 0.027 0.027 0.027 0.031 0.031 0.031 0.031 0.044 0.044 0.086 0.086 0.096 0.096 0.258 0.258 0.184 0.184 0.176 0.205 0.219 0.209 0.213 0.260 0.610 0.768 0.495 0.391 0.293 0.293 0.146 0.146 0.048 0.048 0.023 0.023 0.011 0.011 0.002 0.002 0.002 0.002 0.002 0.002 0.002 0.002 0.003 0.003 0.003 0.003 0.141 0.141 0.141 0.141 0.004 0.004 0.004 0.004 0.001 0.001 0.001 0.001 0.004 0.004 0.004 0.004 0.007 0.007 0.007 0.007 0.093 0.093 0.093 0.093 0.009 0.009 0.009 0.009 0.013 0.013 0.013 0.013 0.013 0.013 0.013 0.013 0.007 0.007 0.007 0.007 0.007 0.007 0.007 0.007 0.002 0.002 0.002 0.002 0.002 0.002 0.002 0.002 0.004 0.004 0.004 0.004 0.004 0.004 0.004 0.004 0.077 0.077 0.077 0.077 0.077 0.077 0.077 0.077 
0.007 0.007 0.007 0.007 0.007 0.007 0.007 0.007 0.011 0.011 0.011 0.011 0.011 0.011 0.011 0.011 0.006 0.006 0.006 0.006 0.006 0.006 0.006 0.006 0.016 0.016 0.016 0.016 0.016 0.016 0.016 0.016 0.096 0.096 0.096 0.096 0.096 0.096 0.096 0.096 0.014 0.014 0.014 0.014 0.026 0.026 0.026 0.026 0.026 0.026 0.026 0.026 0.041 0.041 0.041 0.041 0.060 0.060 0.060 0.060 0.037 0.037 0.037 0.037 0.030 0.030 0.030 0.030 0.026 0.026 0.026 0.026 0.027 0.027 0.027 0.027 0.031 0.031 0.031 0.031 0.044 0.044 0.086 0.086 0.096 0.096 0.258 0.258 0.184 0.184 0.176 0.205 0.219 0.209 0.213 0.260 0.610 0.768 0.495 0.391 0.293 0.293 0.146 0.146 0.048 0.048 0.023 0.023 0.011 0.011 0.002 0.002 0.002 0.002 0.002 0.002 0.002 0.002 0.003 0.003 0.003 0.003 0.141 0.141 0.141 0.141 0.004 0.004 0.004 0.004 0.001 0.001 0.001 0.001 0.004 0.004 0.004 0.004 0.007 0.007 0.007 0.007 0.093 0.093 0.093 0.093 0.009 0.009 0.009 0.009 0.013 0.013 0.013 0.013 0.013 0.013 0.013 0.013 0.007 0.007 0.007 0.007 0.007 0.007 0.007 0.007 0.002 0.002 0.002 0.002 0.002 0.002 0.002 0.002 0.004 0.004 0.004 0.004 0.004 0.004 0.004 0.004 0.077 0.077 0.077 0.077 0.077 0.077 0.077 0.077 
0.003 0.003 0.003 0.003 0.003 0.003 0.003 0.003 0.008 0.008 0.008 0.008 0.008 0.008 0.008 0.008 0.013 0.013 0.013 0.013 0.013 0.013 0.013 0.013 0.106 0.106 0.106 0.106 0.106 0.106 0.106 0.106 0.193 0.193 0.193 0.193 0.193 0.193 0.193 0.193 0.006 0.006 0.006 0.006 0.021 0.021 0.021 0.021 0.024 0.024 0.024 0.024 0.047 0.047 0.047 0.047 0.128 0.128 0.128 0.128 0.061 0.061 0.061 0.061 0.031 0.031 0.031 0.031 0.025 0.025 0.025 0.025 0.025 0.025 0.025 0.025 0.027 0.027 0.027 0.027 0.025 0.025 0.025 0.025 0.022 0.022 0.029 0.029 0.042 0.042 0.055 0.095 0.052 0.017 0.013 0.012 0.012 0.008 0.008 0.008 0.010 0.010 0.021 0.021 0.020 0.020 0.022 0.022 0.015 0.015 0.009 0.009 0.009 0.009 0.008 0.008 0.008 0.008 0.014 0.014 0.014 0.014 0.214 0.214 0.214 0.214 0.006 0.006 0.006 0.006 0.001 0.001 0.001 0.001 0.002 0.002 0.002 0.002 0.004 0.004 0.004 0.004 0.218 0.218 0.218 0.218 0.009 0.009 0.009 0.009 0.006 0.006 0.006 0.006 0.006 0.006 0.006 0.006 0.035 0.035 0.035 0.035 0.035 0.035 0.035 0.035 0.004 0.004 0.004 0.004 0.004 0.004 0.004 0.004 0.007 0.007 0.007 0.007 0.007 0.007 0.007 0.007 0.141 0.141 0.141 0.141 0.141 0.141 0.141 0.141 
0.003 0.003 0.003 0.003 0.003 0.003 0.003 0.003 0.008 0.008 0.008 0.008 0.008 0.008 0.008 0.008 0.013 0.013 0.013 0.013 0.013 0.013 0.013 0.013 0.106 0.106 0.106 0.106 0.106 0.106 0.106 0.106 0.193 0.193 0.193 0.193 0.193 0.193 0.193 0.193 0.006 0.006 0.006 0.006 0.021 0.021 0.021 0.021 0.024 0.024 0.024 0.024 0.047 0.047 0.047 0.047 0.128 0.128 0.128 0.128 0.061 0.061 0.061 0.061 0.031 0.031 0.031 0.031 0.025 0.025 0.025 0.025 0.025 0.025 0.025 0.025 0.027 0.027 0.027 0.027 0.025 0.025 0.025 0.025 0.022 0.022 0.029 0.029 0.042 0.042 0.055 0.095 0.052 0.017 0.013 0.012 0.012 0.008 0.008 0.008 0.010 0.010 0.021 0.021 0.020 0.020 0.022 0.022 0.015 0.015 0.009 0.009 0.009 0.009 0.008 0.008 0.008 0.008 0.014 0.014 0.014 0.014 0.214 0.214 0.214 0.214 0.006 0.006 0.006 0.006 0.001 0.001 0.001 0.001 0.002 0.002 0.002 0.002 0.004 0.004 0.004 0.004 0.218 0.218 0.218 0.218 0.009 0.009 0.009 0.009 0.006 0.006 0.006 0.006 0.006 0.006 0.006 0.006 0.035 0.035 0.035 0.035 0.035 0.035 0.035 0.035 0.004 0.004 0.004 0.004 0.004 0.004 0.004 0.004 0.007 0.007 0.007 0.007 0.007 0.007 0.007 0.007 0.141 0.141 0.141 0.141 0.141 0.141 0.141 0.141 
0.003 0.003 0.003 0.003 0.003 0.003 0.003 0.003 0.008 0.008 0.008 0.008 0.008 0.008 0.008 0.008 0.013 0.013 0.013 0.013 0.013 0.013 0.013 0.013 0.106 0.106 0.106 0.106 0.106 0.106 0.106 0.106 0.193 0.193 0.193 0.193 0.193 0.193 0.193 0.193 0.006 0.006 0.006 0.006 0.021 0.021 0.021 0.021 0.024 0.024 0.024 0.024 0.047 0.047 0.047 0.047 0.128 0.128 0.128 0.128 0.061 0.061 0.061 0.061 0.031 0.031 0.031 0.031 0.025 0.025 0.025 0.025 0.025 0.025 0.025 0.025 0.027 0.027 0.027 0.027 0.025 0.025 0.025 0.025 0.022 0.022 0.029 0.029 0.042 0.042 0.055 0.095 0.052 0.017 0.013 0.012 0.012 0.008 0.008 0.008 0.010 0.010 0.021 0.021 0.020 0.020 0.022 0.022 0.015 0.015 0.009 0.009 0.009 0.009 0.008 0.008 0.008 0.008 0.014 0.014 0.014 0.014 0.214 0.214 0.214 0.214 0.006 0.006 0.006 0.006 0.001 0.001 0.001 0.001 0.002 0.002 0.002 0.002 0.004 0.004 0.004 0.004 0.218 0.218 0.218 0.218 0.009 0.009 0.009 0.009 0.006 0.006 0.006 0.006 0.006 0.006 0.006 0.006 0.035 0.035 0.035 0.035 0.035 0.035 0.035 0.035 0.004 0.004 0.004 0.004 0.004 0.004 0.004 0.004 0.007 0.007 0.007 0.007 0.007 0.007 0.007 0.007 0.141 0.141 0.141 0.141 0.141 0.141 0.141 0.141 
0.003 0.003 0.003 0.003 0.003 0.003 0.003 0.003 0.008 0.008 0.008 0.008 0.008 0.008 0.008 0.008 0.013 0.013 0.013 0.013 0.013 0.013 0.013 0.013 0.106 0.106 0.106 0.106 0.106 0.106 0.106 0.106 0.193 0.193 0.193 0.193 0.193 0.193 0.193 0.193 0.006 0.006 0.006 0.006 0.021 0.021 0.021 0.021 0.024 0.024 0.024 0.024 0.047 0.047 0.047 0.047 0.128 0.128 0.128 0.128 0.061 0.061 0.061 0.061 0.031 0.031 0.031 0.031 0.025 0.025 0.025 0.025 0.025 0.025 0.025 0.025 0.027 0.027 0.027 0.027 0.025 0.025 0.025 0.025 0.022 0.022 0.029 0.029 0.042 0.042 0.055 0.095 0.052 0.017 0.013 0.012 0.012 0.008 0.008 0.008 0.010 0.010 0.021 0.021 0.020 0.020 0.022 0.022 0.015 0.015 0.009 0.009 0.009 0.009 0.008 0.008 0.008 0.008 0.014 0.014 0.014 0.014 0.214 0.214 0.214 0.214 0.006 0.006 0.006 0.006 0.001 0.001 0.001 0.001 0.002 0.002 0.002 0.002 0.004 0.004 0.004 0.004 0.218 0.218 0.218 0.218 0.009 0.009 0.009 0.009 0.006 0.006 0.006 0.006 0.006 0.006 0.006 0.006 0.035 0.035 0.035 0.035 0.035 0.035 0.035 0.035 0.004 0.004 0.004 0.004 0.004 0.004 0.004 0.004 0.007 0.007 0.007 0.007 0.007 0.007 0.007 0.007 0.141 0.141 0.141 0.141 0.141 0.141 0.141 0.141 
0.026 0.026 0.026 0.026 0.026 0.026 0.026 0.026 0.042 0.042 0.042 0.042 0.042 0.042 0.042 0.042 0.195 0.195 0.195 0.195 0.195 0.195 0.195 0.195 18.316 18.316 18.316 18.316 18.316 18.316 18.316 18.316 0.031 0.031 0.031 0.031 0.031 0.031 0.031 0.031 0.007 0.007 0.007 0.007 0.018 0.018 0.018 0.018 0.024 0.024 0.024 0.024 0.053 0.053 0.053 0.053 0.077 0.077 0.077 0.077 0.032 0.032 0.032 0.032 0.021 0.021 0.021 0.021 0.017 0.017 0.017 0.017 0.018 0.018 0.018 0.018 0.019 0.019 0.019 0.019 0.015 0.015 0.017 0.017 0.018 0.018 0.024 0.024 0.028 0.028 0.010 0.006 0.006 0.004 0.004 0.004 0.003 0.004 0.004 0.004 0.003 0.003 0.014 0.014 0.015 0.015 0.019 0.019 0.021 0.021 0.035 0.035 0.035 0.035 0.079 0.079 0.079 0.079 0.187 0.187 0.187 0.187 0.273 0.273 0.273 0.273 0.046 0.046 0.046 0.046 0.014 0.014 0.014 0.014 0.037 0.037 0.037 0.037 0.387 0.387 0.387 0.387 7.329 7.329 7.329 7.329 0.021 0.021 0.021 0.021 0.012 0.012 0.012 0.012 0.012 0.012 0.012 0.012 0.057 0.057 0.057 0.057 0.057 0.057 0.057 0.057 0.082 0.082 0.082 0.082 0.082 0.082 0.082 0.082 8.169 8.169 8.169 8.169 8.169 8.169 8.169 8.169 11.126 11.126 11.126 11.126 11.126 11.126 11.126 11.126 
0.026 0.026 0.026 0.026 0.026 0.026 0.026 0.026 0.042 0.042 0.042 0.042 0.042 0.042 0.042 0.042 0.195 0.195 0.195 0.195 0.195 0.195 0.195 0.195 18.316 18.316 18.316 18.316 18.316 18.316 18.316 18.316 0.031 0.031 0.031 0.031 0.031 0.031 0.031 0.031 0.007 0.007 0.007 0.007 0.018 0.018 0.018 0.018 0.024 0.024 0.024 0.024 0.053 0.053 0.053 0.053 0.077 0.077 0.077 0.077 0.032 0.032 0.032 0.032 0.021 0.021 0.021 0.021 0.017 0.017 0.017 0.017 0.018 0.018 0.018 0.018 0.019 0.019 0.019 0.019 0.015 0.015 0.017 0.017 0.018 0.018 0.024 0.024 0.028 0.028 0.010 0.006 0.006 0.004 0.004 0.004 0.003 0.004 0.004 0.004 0.003 0.003 0.014 0.014 0.015 0.015 0.019 0.019 0.021 0.021 0.035 0.035 0.035 0.035 0.079 0.079 0.079 0.079 0.187 0.187 0.187 0.187 0.273 0.273 0.273 0.273 0.046 0.046 0.046 0.046 0.014 0.014 0.014 0.014 0.037 0.037 0.037 0.037 0.387 0.387 0.387 0.387 7.329 7.329 7.329 7.329 0.021 0.021 0.021 0.021 0.012 0.012 0.012 0.012 0.012 0.012 0.012 0.012 0.057 0.057 0.057 0.057 0.057 0.057 0.057 0.057 0.082 0.082 0.082 0.082 0.082 0.082 0.082 0.082 8.169 8.169 8.169 8.169 8.169 8.169 8.169 8.169 11.126 11.126 11.126 11.126 11.126 11.126 11.126 11.126 
0.026 0.026 0.026 0.026 0.026 0.026 0.026 0.026 0.042 0.042 0.042 0.042 0.042 0.042 0.042 0.042 0.195 0.195 0.195 0.195 0.195 0.195 0.195 0.195 18.316 18.316 18.316 18.316 18.316 18.316 18.316 18.316 0.031 0.031 0.031 0.031 0.031 0.031 0.031 0.031 0.007 0.007 0.007 0.007 0.018 0.018 0.018 0.018 0.024 0.024 0.024 0.024 0.053 0.053 0.053 0.053 0.077 0.077 0.077 0.077 0.032 0.032 0.032 0.032 0.021 0.021 0.021 0.021 0.017 0.017 0.017 0.017 0.018 0.018 0.018 0.018 0.019 0.019 0.019 0.019 0.015 0.015 0.017 0.017 0.018 0.018 0.024 0.024 0.028 0.028 0.010 0.006 0.006 0.004 0.004 0.004 0.003 0.004 0.004 0.004 0.003 0.003 0.014 0.014 0.015 0.015 0.019 0.019 0.021 0.021 0.035 0.035 0.035 0.035 0.079 0.079 0.079 0.079 0.187 0.187 0.187 0.187 0.273 0.273 0.273 0.273 0.046 0.046 0.046 0.046 0.014 0.014 0.014 0.014 0.037 0.037 0.037 0.037 0.387 0.387 0.387 0.387 7.329 7.329 7.329 7.329 0.021 0.021 0.021 0.021 0.012 0.012 0.012 0.012 0.012 0.012 0.012 0.012 0.057 0.057 0.057 0.057 0.057 0.057 0.057 0.057 0.082 0.082 0.082 0.082 0.082 0.082 0.082 0.082 8.169 8.169 8.169 8.169 8.169 8.169 8.169 8.169 11.126 11.126 11.126 11.126 11.126 11.126 11.126 11.126 
0.026 0.026 0.026 0.026 0.026 0.026 0.026 0.026 0.042 0.042 0.042 0.042 0.042 0.042 0.042 0.042 0.195 0.195 0.195 0.195 0.195 0.195 0.195 0.195 18.316 18.316 18.316 18.316 18.316 18.316 18.316 18.316 0.031 0.031 0.031 0.031 0.031 0.031 0.031 0.031 0.007 0.007 0.007 0.007 0.018 0.018 0.018 0.018 0.024 0.024 0.024 0.024 0.053 0.053 0.053 0.053 0.077 0.077 0.077 0.077 0.032 0.032 0.032 0.032 0.021 0.021 0.021 0.021 0.017 0.017 0.017 0.017 0.018 0.018 0.018 0.018 0.019 0.019 0.019 0.019 0.015 0.015 0.017 0.017 0.018 0.018 0.024 0.024 0.028 0.028 0.010 0.006 0.006 0.004 0.004 0.004 0.003 0.004 0.004 0.004 0.003 0.003 0.014 0.014 0.015 0.015 0.019 0.019 0.021 0.021 0.035 0.035 0.035 0.035 0.079 0.079 0.079 0.079 0.187 0.187 0.187 0.187 0.273 0.273 0.273 0.273 0.046 0.046 0.046 0.046 0.014 0.014 0.014 0.014 0.037 0.037 0.037 0.037 0.387 0.387 0.387 0.387 7.329 7.329 7.329 7.329 0.021 0.021 0.021 0.021 0.012 0.012 0.012 0.012 0.012 0.012 0.012 0.012 0.057 0.057 0.057 0.057 0.057 0.057 0.057 0.057 0.082 0.082 0.082 0.082 0.082 0.082 0.082 0.082 8.169 8.169 8.169 8.169 8.169 8.169 8.169 8.169 11.126 11.126 11.126 11.126 11.126 11.126 11.126 11.126 
0.039 0.039 0.039 0.039 0.039 0.039 0.039 0.039 0.009 0.009 0.009 0.009 0.009 0.009 0.009 0.009 0.019 0.019 0.019 0.019 0.019 0.019 0.019 0.019 0.112 0.112 0.112 0.112 0.112 0.112 0.112 0.112 0.018 0.018 0.018 0.018 0.018 0.018 0.018 0.018 0.009 0.009 0.009 0.009 0.013 0.013 0.013 0.013 0.030 0.030 0.030 0.030 0.076 0.076 0.076 0.076 0.040 0.040 0.040 0.040 0.012 0.012 0.012 0.012 0.021 0.021 0.021 0.021 0.015 0.015 0.015 0.015 0.017 0.017 0.017 0.017 0.019 0.019 0.019 0.019 0.015 0.015 0.019 0.019 0.028 0.028 0.046 0.046 0.047 0.047 0.016 0.009 0.008 0.007 0.007 0.007 0.007 0.006 0.006 0.006 0.002 0.002 0.019 0.019 0.017 0.017 0.019 0.019 0.021 0.021 0.030 0.030 0.030 0.030 0.027 0.027 0.027 0.027 0.014 0.014 0.014 0.014 0.012 0.012 0.012 0.012 0.021 0.021 0.021 0.021 0.044 0.044 0.044 0.044 0.045 0.045 0.045 0.045 0.042 0.042 0.042 0.042 0.015 0.015 0.015 0.015 0.008 0.008 0.008 0.008 0.012 0.012 0.012 0.012 0.012 0.012 0.012 0.012 0.037 0.037 0.037 0.037 0.037 0.037 0.037 0.037 0.020 0.020 0.020 0.020 0.020 0.020 0.020 0.020 0.038 0.038 0.038 0.038 0.038 0.038 0.038 0.038 0.094 0.094 0.094 0.094 0.094 0.094 0.094 0.094 
0.039 0.039 0.039 0.039 0.039 0.039 0.039 0.039 0.009 0.009 0.009 0.009 0.009 0.009 0.009 0.009 0.019 0.019 0.019 0.019 0.019 0.019 0.019 0.019 0.112 0.112 0.112 0.112 0.112 0.112 0.112 0.112 0.018 0.018 0.018 0.018 0.018 0.018 0.018 0.018 0.009 0.009 0.009 0.009 0.013 0.013 0.013 0.013 0.030 0.030 0.030 0.030 0.076 0.076 0.076 0.076 0.040 0.040 0.040 0.040 0.012 0.012 0.012 0.012 0.021 0.021 0.021 0.021 0.015 0.015 0.015 0.015 0.017 0.017 0.017 0.017 0.019 0.019 0.019 0.019 0.015 0.015 0.019 0.019 0.028 0.028 0.046 0.046 0.047 0.047 0.016 0.009 0.008 0.007 0.007 0.007 0.007 0.006 0.006 0.006 0.002 0.002 0.019 0.019 0.017 0.017 0.019 0.019 0.021 0.021 0.030 0.030 0.030 0.030 0.027 0.027 0.027 0.027 0.014 0.014 0.014 0.014 0.012 0.012 0.012 0.012 0.021 0.021 0.021 0.021 0.044 0.044 0.044 0.044 0.045 0.045 0.045 0.045 0.042 0.042 0.042 0.042 0.015 0.015 0.015 0.015 0.008 0.008 0.008 0.008 0.012 0.012 0.012 0.012 0.012 0.012 0.012 0.012 0.037 0.037 0.037 0.037 0.037 0.037 0.037 0.037 0.020 0.020 0.020 0.020 0.020 0.020 0.020 0.020 0.038 0.038 0.038 0.038 0.038 0.038 0.038 0.038 0.094 0.094 0.094 0.094 0.094 0.094 0.094 0.094 
0.039 0.039 0.039 0.039 0.039 0.039 0.039 0.039 0.009 0.009 0.009 0.009 0.009 0.009 0.009 0.009 0.019 0.019 0.019 0.019 0.019 0.019 0.019 0.019 0.112 0.112 0.112 0.112 0.112 0.112 0.112 0.112 0.018 0.018 0.018 0.018 0.018 0.018 0.018 0.018 0.009 0.009 0.009 0.009 0.013 0.013 0.013 0.013 0.030 0.030 0.030 0.030 0.076 0.076 0.076 0.076 0.040 0.040 0.040 0.040 0.012 0.012 0.012 0.012 0.021 0.021 0.021 0.021 0.015 0.015 0.015 0.015 0.017 0.017 0.017 0.017 0.019 0.019 0.019 0.019 0.015 0.015 0.019 0.019 0.028 0.028 0.046 0.046 0.047 0.047 0.016 0.009 0.008 0.007 0.007 0.007 0.007 0.006 0.006 0.006 0.002 0.002 0.019 0.019 0.017 0.017 0.019 0.019 0.021 0.021 0.030 0.030 0.030 0.030 0.027 0.027 0.027 0.027 0.014 0.014 0.014 0.014 0.012 0.012 0.012 0.012 0.021 0.021 0.021 0.021 0.044 0.044 0.044 0.044 0.045 0.045 0.045 0.045 0.042 0.042 0.042 0.042 0.015 0.015 0.015 0.015 0.008 0.008 0.008 0.008 0.012 0.012 0.012 0.012 0.012 0.012 0.012 0.012 0.037 0.037 0.037 0.037 0.037 0.037 0.037 0.037 0.020 0.020 0.020 0.020 0.020 0.020 0.020 0.020 0.038 0.038 0.038 0.038 0.038 0.038 0.038 0.038 0.094 0.094 0.094 0.094 0.094 0.094 0.094 0.094 
0.039 0.039 0.039 0.039 0.039 0.039 0.039 0.039 0.009 0.009 0.009 0.009 0.009 0.009 0.009 0.009 0.019 0.019 0.019 0.019 0.019 0.019 0.019 0.019 0.112 0.112 0.112 0.112 0.112 0.112 0.112 0.112 0.018 0.018 0.018 0.018 0.018 0.018 0.018 0.018 0.009 0.009 0.009 0.009 0.013 0.013 0.013 0.013 0.030 0.030 0.030 0.030 0.076 0.076 0.076 0.076 0.040 0.040 0.040 0.040 0.012 0.012 0.012 0.012 0.021 0.021 0.021 0.021 0.015 0.015 0.015 0.015 0.017 0.017 0.017 0.017 0.019 0.019 0.019 0.019 0.015 0.015 0.019 0.019 0.028 0.028 0.046 0.046 0.047 0.047 0.016 0.009 0.008 0.007 0.007 0.007 0.007 0.006 0.006 0.006 0.002 0.002 0.019 0.019 0.017 0.017 0.019 0.019 0.021 0.021 0.030 0.030 0.030 0.030 0.027 0.027 0.027 0.027 0.014 0.014 0.014 0.014 0.012 0.012 0.012 0.012 0.021 0.021 0.021 0.021 0.044 0.044 0.044 0.044 0.045 0.045 0.045 0.045 0.042 0.042 0.042 0.042 0.015 0.015 0.015 0.015 0.008 0.008 0.008 0.008 0.012 0.012 0.012 0.012 0.012 0.012 0.012 0.012 0.037 0.037 0.037 0.037 0.037 0.037 0.037 0.037 0.020 0.020 0.020 0.020 0.020 0.020 0.020 0.020 0.038 0.038 0.038 0.038 0.038 0.038 0.038 0.038 0.094 0.094 0.094 0.094 0.094 0.094 0.094 0.094 
0.039 0.039 0.039 0.039 0.039 0.039 0.039 0.039 0.009 0.009 0.009 0.009 0.009 0.009 0.009 0.009 0.019 0.019 0.019 0.019 0.019 0.019 0.019 0.019 0.112 0.112 0.112 0.112 0.112 0.112 0.112 0.112 0.018 0.018 0.018 0.018 0.018 0.018 0.018 0.018 0.009 0.009 0.009 0.009 0.013 0.013 0.013 0.013 0.030 0.030 0.030 0.030 0.076 0.076 0.076 0.076 0.040 0.040 0.040 0.040 0.012 0.012 0.012 0.012 0.021 0.021 0.021 0.021 0.015 0.015 0.015 0.015 0.017 0.017 0.017 0.017 0.019 0.019 0.019 0.019 0.015 0.015 0.019 0.019 0.028 0.028 0.046 0.046 0.047 0.047 0.016 0.009 0.008 0.007 0.007 0.007 0.007 0.006 0.006 0.006 0.002 0.002 0.019 0.019 0.017 0.017 0.019 0.019 0.021 0.021 0.030 0.030 0.030 0.030 0.027 0.027 0.027 0.027 0.014 0.014 0.014 0.014 0.012 0.012 0.012 0.012 0.021 0.021 0.021 0.021 0.044 0.044 0.044 0.044 0.045 0.045 0.045 0.045 0.042 0.042 0.042 0.042 0.015 0.015 0.015 0.015 0.008 0.008 0.008 0.008 0.012 0.012 0.012 0.012 0.012 0.012 0.012 0.012 0.037 0.037 0.037 0.037 0.037 0.037 0.037 0.037 0.020 0.020 0.020 0.020 0.020 0.020 0.020 0.020 0.038 0.038 0.038 0.038 0.038 0.038 0.038 0.038 0.094 0.094 0.094 0.094 0.094 0.094 0.094 0.094 
0.039 0.039 0.039 0.039 0.039 0.039 0.039 0.039 0.009 0.009 0.009 0.009 0.009 0.009 0.009 0.009 0.019 0.019 0.019 0.019 0.019 0.019 0.019 0.019 0.112 0.112 0.112 0.112 0.112 0.112 0.112 0.112 0.018 0.018 0.018 0.018 0.018 0.018 0.018 0.018 0.009 0.009 0.009 0.009 0.013 0.013 0.013 0.013 0.030 0.030 0.030 0.030 0.076 0.076 0.076 0.076 0.040 0.040 0.040 0.040 0.012 0.012 0.012 0.012 0.021 0.021 0.021 0.021 0.015 0.015 0.015 0.015 0.017 0.017 0.017 0.017 0.019 0.019 0.019 0.019 0.015 0.015 0.019 0.019 0.028 0.028 0.046 0.046 0.047 0.047 0.016 0.009 0.008 0.007 0.007 0.007 0.007 0.006 0.006 0.006 0.002 0.002 0.019 0.019 0.017 0.017 0.019 0.019 0.021 0.021 0.030 0.030 0.030 0.030 0.027 0.027 0.027 0.027 0.014 0.014 0.014 0.014 0.012 0.012 0.012 0.012 0.021 0.021 0.021 0.021 0.044 0.044 0.044 0.044 0.045 0.045 0.045 0.045 0.042 0.042 0.042 0.042 0.015 0.015 0.015 0.015 0.008 0.008 0.008 0.008 0.012 0.012 0.012 0.012 0.012 0.012 0.012 0.012 0.037 0.037 0.037 0.037 0.037 0.037 0.037 0.037 0.020 0.020 0.020 0.020 0.020 0.020 0.020 0.020 0.038 0.038 0.038 0.038 0.038 0.038 0.038 0.038 0.094 0.094 0.094 0.094 0.094 0.094 0.094 0.094 
0.039 0.039 0.039 0.039 0.039 0.039 0.039 0.039 0.009 0.009 0.009 0.009 0.009 0.009 0.009 0.009 0.019 0.019 0.019 0.019 0.019 0.019 0.019 0.019 0.112 0.112 0.112 0.112 0.112 0.112 0.112 0.112 0.018 0.018 0.018 0.018 0.018 0.018 0.018 0.018 0.009 0.009 0.009 0.009 0.013 0.013 0.013 0.013 0.030 0.030 0.030 0.030 0.076 0.076 0.076 0.076 0.040 0.040 0.040 0.040 0.012 0.012 0.012 0.012 0.021 0.021 0.021 0.021 0.015 0.015 0.015 0.015 0.017 0.017 0.017 0.017 0.019 0.019 0.019 0.019 0.015 0.015 0.019 0.019 0.028 0.028 0.046 0.046 0.047 0.047 0.016 0.009 0.008 0.007 0.007 0.007 0.007 0.006 0.006 0.006 0.002 0.002 0.019 0.019 0.017 0.017 0.019 0.019 0.021 0.021 0.030 0.030 0.030 0.030 0.027 0.027 0.027 0.027 0.014 0.014 0.014 0.014 0.012 0.012 0.012 0.012 0.021 0.021 0.021 0.021 0.044 0.044 0.044 0.044 0.045 0.045 0.045 0.045 0.042 0.042 0.042 0.042 0.015 0.015 0.015 0.015 0.008 0.008 0.008 0.008 0.012 0.012 0.012 0.012 0.012 0.012 0.012 0.012 0.037 0.037 0.037 0.037 0.037 0.037 0.037 0.037 0.020 0.020 0.020 0.020 0.020 0.020 0.020 0.020 0.038 0.038 0.038 0.038 0.038 0.038 0.038 0.038 0.094 0.094 0.094 0.094 0.094 0.094 0.094 0.094 
0.039 0.039 0.039 0.039 0.039 0.039 0.039 0.039 0.009 0.009 0.009 0.009 0.009 0.009 0.009 0.009 0.019 0.019 0.019 0.019 0.019 0.019 0.019 0.019 0.112 0.112 0.112 0.112 0.112 0.112 0.112 0.112 0.018 0.018 0.018 0.018 0.018 0.018 0.018 0.018 0.009 0.009 0.009 0.009 0.013 0.013 0.013 0.013 0.030 0.030 0.030 0.030 0.076 0.076 0.076 0.076 0.040 0.040 0.040 0.040 0.012 0.012 0.012 0.012 0.021 0.021 0.021 0.021 0.015 0.015 0.015 0.015 0.017 0.017 0.017 0.017 0.019 0.019 0.019 0.019 0.015 0.015 0.019 0.019 0.028 0.028 0.046 0.046 0.047 0.047 0.016 0.009 0.008 0.007 0.007 0.007 0.007 0.006 0.006 0.006 0.002 0.002 0.019 0.019 0.017 0.017 0.019 0.019 0.021 0.021 0.030 0.030 0.030 0.030 0.027 0.027 0.027 0.027 0.014 0.014 0.014 0.014 0.012 0.012 0.012 0.012 0.021 0.021 0.021 0.021 0.044 0.044 0.044 0.044 0.045 0.045 0.045 0.045 0.042 0.042 0.042 0.042 0.015 0.015 0.015 0.015 0.008 0.008 0.008 0.008 0.012 0.012 0.012 0.012 0.012 0.012 0.012 0.012 0.037 0.037 0.037 0.037 0.037 0.037 0.037 0.037 0.020 0.020 0.020 0.020 0.020 0.020 0.020 0.020 0.038 0.038 0.038 0.038 0.038 0.038 0.038 0.038 0.094 0.094 0.094 0.094 0.094 0.094 0.094 0.094 
0.018 0.018 0.018 0.018 0.018 0.018 0.018 0.018 0.005 0.005 0.005 0.005 0.005 0.005 0.005 0.005 0.007 0.007 0.007 0.007 0.007 0.007 0.007 0.007 0.060 0.060 0.060 0.060 0.060 0.060 0.060 0.060 0.015 0.015 0.015 0.015 0.015 0.015 0.015 0.015 0.007 0.007 0.007 0.007 0.013 0.013 0.013 0.013 0.035 0.035 0.035 0.035 0.068 0.068 0.068 0.068 0.021 0.021 0.021 0.021 0.007 0.007 0.007 0.007 0.013 0.013 0.013 0.013 0.011 0.011 0.011 0.011 0.014 0.014 0.014 0.014 0.018 0.018 0.018 0.018 0.018 0.018 0.022 0.022 0.024 0.024 0.024 0.024 0.018 0.018 0.007 0.007 0.007 0.007 0.007 0.011 0.016 0.019 0.021 0.027 0.078 0.078 0.051 0.051 0.022 0.022 0.022 0.022 0.014 0.014 0.014 0.014 0.014 0.014 0.010 0.010 0.010 0.010 0.007 0.007 0.007 0.007 0.011 0.011 0.011 0.011 0.019 0.019 0.019 0.019 0.033 0.033 0.033 0.033 0.026 0.026 0.026 0.026 0.011 0.011 0.011 0.011 0.007 0.007 0.007 0.007 0.006 0.006 0.006 0.006 0.012 0.012 0.012 0.012 0.012 0.012 0.012 0.012 0.028 0.028 0.028 0.028 0.028 0.028 0.028 0.028 0.008 0.008 0.008 0.008 0.008 0.008 0.008 0.008 0.022 0.022 0.022 0.022 0.022 0.022 0.022 0.022 0.064 0.064 0.064 0.064 0.064 0.064 0.064 0.064 
0.018 0.018 0.018 0.018 0.018 0.018 0.018 0.018 0.005 0.005 0.005 0.005 0.005 0.005 0.005 0.005 0.007 0.007 0.007 0.007 0.007 0.007 0.007 0.007 0.060 0.060 0.060 0.060 0.060 0.060 0.060 0.060 0.015 0.015 0.015 0.015 0.015 0.015 0.015 0.015 0.007 0.007 0.007 0.007 0.013 0.013 0.013 0.013 0.035 0.035 0.035 0.035 0.068 0.068 0.068 0.068 0.021 0.021 0.021 0.021 0.007 0.007 0.007 0.007 0.013 0.013 0.013 0.013 0.011 0.011 0.011 0.011 0.014 0.014 0.014 0.014 0.018 0.018 0.018 0.018 0.018 0.018 0.022 0.022 0.024 0.024 0.024 0.024 0.018 0.018 0.007 0.007 0.007 0.007 0.007 0.011 0.016 0.019 0.021 0.027 0.078 0.078 0.051 0.051 0.022 0.022 0.022 0.022 0.014 0.014 0.014 0.014 0.014 0.014 0.010 0.010 0.010 0.010 0.007 0.007 0.007 0.007 0.011 0.011 0.011 0.011 0.019 0.019 0.019 0.019 0.033 0.033 0.033 0.033 0.026 0.026 0.026 0.026 0.011 0.011 0.011 0.011 0.007 0.007 0.007 0.007 0.006 0.006 0.006 0.006 0.012 0.012 0.012 0.012 0.012 0.012 0.012 0.012 0.028 0.028 0.028 0.028 0.028 0.028 0.028 0.028 0.008 0.008 0.008 0.008 0.008 0.008 0.008 0.008 0.022 0.022 0.022 0.022 0.022 0.022 0.022 0.022 0.064 0.064 0.064 0.064 0.064 0.064 0.064 0.064 
0.018 0.018 0.018 0.018 0.018 0.018 0.018 0.018 0.005 0.005 0.005 0.005 0.005 0.005 0.005 0.005 0.007 0.007 0.007 0.007 0.007 0.007 0.007 0.007 0.060 0.060 0.060 0.060 0.060 0.060 0.060 0.060 0.015 0.015 0.015 0.015 0.015 0.015 0.015 0.015 0.007 0.007 0.007 0.007 0.013 0.013 0.013 0.013 0.035 0.035 0.035 0.035 0.068 0.068 0.068 0.068 0.021 0.021 0.021 0.021 0.007 0.007 0.007 0.007 0.013 0.013 0.013 0.013 0.011 0.011 0.011 0.011 0.014 0.014 0.014 0.014 0.018 0.018 0.018 0.018 0.018 0.018 0.022 0.022 0.024 0.024 0.024 0.024 0.018 0.018 0.007 0.007 0.007 0.007 0.007 0.011 0.016 0.019 0.021 0.027 0.078 0.078 0.051 0.051 0.022 0.022 0.022 0.022 0.014 0.014 0.014 0.014 0.014 0.014 0.010 0.010 0.010 0.010 0.007 0.007 0.007 0.007 0.011 0.011 0.011 0.011 0.019 0.019 0.019 0.019 0.033 0.033 0.033 0.033 0.026 0.026 0.026 0.026 0.011 0.011 0.011 0.011 0.007 0.007 0.007 0.007 0.006 0.006 0.006 0.006 0.012 0.012 0.012 0.012 0.012 0.012 0.012 0.012 0.028 0.028 0.028 0.028 0.028 0.028 0.028 0.028 0.008 0.008 0.008 0.008 0.008 0.008 0.008 0.008 0.022 0.022 0.022 0.022 0.022 0.022 0.022 0.022 0.064 0.064 0.064 0.064 0.064 0.064 0.064 0.064 
0.018 0.018 0.018 0.018 0.018 0.018 0.018 0.018 0.005 0.005 0.005 0.005 0.005 0.005 0.005 0.005 0.007 0.007 0.007 0.007 0.007 0.007 0.007 0.007 0.060 0.060 0.060 0.060 0.060 0.060 0.060 0.060 0.015 0.015 0.015 0.015 0.015 0.015 0.015 0.015 0.007 0.007 0.007 0.007 0.013 0.013 0.013 0.013 0.035 0.035 0.035 0.035 0.068 0.068 0.068 0.068 0.021 0.021 0.021 0.021 0.007 0.007 0.007 0.007 0.013 0.013 0.013 0.013 0.011 0.011 0.011 0.011 0.014 0.014 0.014 0.014 0.018 0.018 0.018 0.018 0.018 0.018 0.022 0.022 0.024 0.024 0.024 0.024 0.018 0.018 0.007 0.007 0.007 0.007 0.007 0.011 0.016 0.019 0.021 0.027 0.078 0.078 0.051 0.051 0.022 0.022 0.022 0.022 0.014 0.014 0.014 0.014 0.014 0.014 0.010 0.010 0.010 0.010 0.007 0.007 0.007 0.007 0.011 0.011 0.011 0.011 0.019 0.019 0.019 0.019 0.033 0.033 0.033 0.033 0.026 0.026 0.026 0.026 0.011 0.011 0.011 0.011 0.007 0.007 0.007 0.007 0.006 0.006 0.006 0.006 0.012 0.012 0.012 0.012 0.012 0.012 0.012 0.012 0.028 0.028 0.028 0.028 0.028 0.028 0.028 0.028 0.008 0.008 0.008 0.008 0.008 0.008 0.008 0.008 0.022 0.022 0.022 0.022 0.022 0.022 0.022 0.022 0.064 0.064 0.064 0.064 0.064 0.064 0.064 0.064 
0.018 0.018 0.018 0.018 0.018 0.018 0.018 0.018 0.005 0.005 0.005 0.005 0.005 0.005 0.005 0.005 0.007 0.007 0.007 0.007 0.007 0.007 0.007 0.007 0.060 0.060 0.060 0.060 0.060 0.060 0.060 0.060 0.015 0.015 0.015 0.015 0.015 0.015 0.015 0.015 0.007 0.007 0.007 0.007 0.013 0.013 0.013 0.013 0.035 0.035 0.035 0.035 0.068 0.068 0.068 0.068 0.021 0.021 0.021 0.021 0.007 0.007 0.007 0.007 0.013 0.013 0.013 0.013 0.011 0.011 0.011 0.011 0.014 0.014 0.014 0.014 0.018 0.018 0.018 0.018 0.018 0.018 0.022 0.022 0.024 0.024 0.024 0.024 0.018 0.018 0.007 0.007 0.007 0.007 0.007 0.011 0.016 0.019 0.021 0.027 0.078 0.078 0.051 0.051 0.022 0.022 0.022 0.022 0.014 0.014 0.014 0.014 0.014 0.014 0.010 0.010 0.010 0.010 0.007 0.007 0.007 0.007 0.011 0.011 0.011 0.011 0.019 0.019 0.019 0.019 0.033 0.033 0.033 0.033 0.026 0.026 0.026 0.026 0.011 0.011 0.011 0.011 0.007 0.007 0.007 0.007 0.006 0.006 0.006 0.006 0.012 0.012 0.012 0.012 0.012 0.012 0.012 0.012 0.028 0.028 0.028 0.028 0.028 0.028 0.028 0.028 0.008 0.008 0.008 0.008 0.008 0.008 0.008 0.008 0.022 0.022 0.022 0.022 0.022 0.022 0.022 0.022 0.064 0.064 0.064 0.064 0.064 0.064 0.064 0.064 
0.018 0.018 0.018 0.018 0.018 0.018 0.018 0.018 0.005 0.005 0.005 0.005 0.005 0.005 0.005 0.005 0.007 0.007 0.007 0.007 0.007 0.007 0.007 0.007 0.060 0.060 0.060 0.060 0.060 0.060 0.060 0.060 0.015 0.015 0.015 0.015 0.015 0.015 0.015 0.015 0.007 0.007 0.007 0.007 0.013 0.013 0.013 0.013 0.035 0.035 0.035 0.035 0.068 0.068 0.068 0.068 0.021 0.021 0.021 0.021 0.007 0.007 0.007 0.007 0.013 0.013 0.013 0.013 0.011 0.011 0.011 0.011 0.014 0.014 0.014 0.014 0.018 0.018 0.018 0.018 0.018 0.018 0.022 0.022 0.024 0.024 0.024 0.024 0.018 0.018 0.007 0.007 0.007 0.007 0.007 0.011 0.016 0.019 0.021 0.027 0.078 0.078 0.051 0.051 0.022 0.022 0.022 0.022 0.014 0.014 0.014 0.014 0.014 0.014 0.010 0.010 0.010 0.010 0.007 0.007 0.007 0.007 0.011 0.011 0.011 0.011 0.019 0.019 0.019 0.019 0.033 0.033 0.033 0.033 0.026 0.026 0.026 0.026 0.011 0.011 0.011 0.011 0.007 0.007 0.007 0.007 0.006 0.006 0.006 0.006 0.012 0.012 0.012 0.012 0.012 0.012 0.012 0.012 0.028 0.028 0.028 0.028 0.028 0.028 0.028 0.028 0.008 0.008 0.008 0.008 0.008 0.008 0.008 0.008 0.022 0.022 0.022 0.022 0.022 0.022 0.022 0.022 0.064 0.064 0.064 0.064 0.064 0.064 0.064 0.064 
0.018 0.018 0.018 0.018 0.018 0.018 0.018 0.018 0.005 0.005 0.005 0.005 0.005 0.005 0.005 0.005 0.007 0.007 0.007 0.007 0.007 0.007 0.007 0.007 0.060 0.060 0.060 0.060 0.060 0.060 0.060 0.060 0.015 0.015 0.015 0.015 0.015 0.015 0.015 0.015 0.007 0.007 0.007 0.007 0.013 0.013 0.013 0.013 0.035 0.035 0.035 0.035 0.068 0.068 0.068 0.068 0.021 0.021 0.021 0.021 0.007 0.007 0.007 0.007 0.013 0.013 0.013 0.013 0.011 0.011 0.011 0.011 0.014 0.014 0.014 0.014 0.018 0.018 0.018 0.018 0.018 0.018 0.022 0.022 0.024 0.024 0.024 0.024 0.018 0.018 0.007 0.007 0.007 0.007 0.007 0.011 0.016 0.019 0.021 0.027 0.078 0.078 0.051 0.051 0.022 0.022 0.022 0.022 0.014 0.014 0.014 0.014 0.014 0.014 0.010 0.010 0.010 0.010 0.007 0.007 0.007 0.007 0.011 0.011 0.011 0.011 0.019 0.019 0.019 0.019 0.033 0.033 0.033 0.033 0.026 0.026 0.026 0.026 0.011 0.011 0.011 0.011 0.007 0.007 0.007 0.007 0.006 0.006 0.006 0.006 0.012 0.012 0.012 0.012 0.012 0.012 0.012 0.012 0.028 0.028 0.028 0.028 0.028 0.028 0.028 0.028 0.008 0.008 0.008 0.008 0.008 0.008 0.008 0.008 0.022 0.022 0.022 0.022 0.022 0.022 0.022 0.022 0.064 0.064 0.064 0.064 0.064 0.064 0.064 0.064 
0.018 0.018 0.018 0.018 0.018 0.018 0.018 0.018 0.005 0.005 0.005 0.005 0.005 0.005 0.005 0.005 0.007 0.007 0.007 0.007 0.007 0.007 0.007 0.007 0.060 0.060 0.060 0.060 0.060 0.060 0.060 0.060 0.015 0.015 0.015 0.015 0.015 0.015 0.015 0.015 0.007 0.007 0.007 0.007 0.013 0.013 0.013 0.013 0.035 0.035 0.035 0.035 0.068 0.068 0.068 0.068 0.021 0.021 0.021 0.021 0.007 0.007 0.007 0.007 0.013 0.013 0.013 0.013 0.011 0.011 0.011 0.011 0.014 0.014 0.014 0.014 0.018 0.018 0.018 0.018 0.018 0.018 0.022 0.022 0.024 0.024 0.024 0.024 0.018 0.018 0.007 0.007 0.007 0.007 0.007 0.011 0.016 0.019 0.021 0.027 0.078 0.078 0.051 0.051 0.022 0.022 0.022 0.022 0.014 0.014 0.014 0.014 0.014 0.014 0.010 0.010 0.010 0.010 0.007 0.007 0.007 0.007 0.011 0.011 0.011 0.011 0.019 0.019 0.019 0.019 0.033 0.033 0.033 0.033 0.026 0.026 0.026 0.026 0.011 0.011 0.011 0.011 0.007 0.007 0.007 0.007 0.006 0.006 0.006 0.006 0.012 0.012 0.012 0.012 0.012 0.012 0.012 0.012 0.028 0.028 0.028 0.028 0.028 0.028 0.028 0.028 0.008 0.008 0.008 0.008 0.008 0.008 0.008 0.008 0.022 0.022 0.022 0.022 0.022 0.022 0.022 0.022 0.064 0.064 0.064 0.064 0.064 0.064 0.064 0.064 
0.011 0.011 0.011 0.011 0.011 0.011 0.011 0.011 0.022 0.022 0.022 0.022 0.022 0.022 0.022 0.022 0.087 0.087 0.087 0.087 0.087 0.087 0.087 0.087 0.083 0.083 0.083 0.083 0.083 0.083 0.083 0.083 0.007 0.007 0.007 0.007 0.007 0.007 0.007 0.007 0.021 0.021 0.021 0.021 0.040 0.040 0.040 0.040 0.036 0.036 0.036 0.036 0.054 0.054 0.054 0.054 0.035 0.035 0.035 0.035 0.006 0.006 0.006 0.006 0.006 0.006 0.006 0.006 0.006 0.006 0.006 0.006 0.008 0.008 0.008 0.008 0.012 0.012 0.012 0.012 0.008 0.008 0.013 0.013 0.013 0.013 0.008 0.008 0.006 0.006 0.002 0.002 0.002 0.002 0.002 0.002 0.002 0.002 0.002 0.003 0.007 0.007 0.011 0.011 0.013 0.013 0.019 0.019 0.012 0.012 0.012 0.012 0.012 0.012 0.012 0.012 0.012 0.012 0.009 0.009 0.009 0.009 0.013 0.013 0.013 0.013 0.018 0.018 0.018 0.018 0.018 0.018 0.018 0.018 0.009 0.009 0.009 0.009 0.007 0.007 0.007 0.007 0.006 0.006 0.006 0.006 0.011 0.011 0.011 0.011 0.019 0.019 0.019 0.019 0.019 0.019 0.019 0.019 0.026 0.026 0.026 0.026 0.026 0.026 0.026 0.026 0.082 0.082 0.082 0.082 0.082 0.082 0.082 0.082 0.045 0.045 0.045 0.045 0.045 0.045 0.045 0.045 0.117 0.117 0.117 0.117 0.117 0.117 0.117 0.117 
0.011 0.011 0.011 0.011 0.011 0.011 0.011 0.011 0.022 0.022 0.022 0.022 0.022 0.022 0.022 0.022 0.087 0.087 0.087 0.087 0.087 0.087 0.087 0.087 0.083 0.083 0.083 0.083 0.083 0.083 0.083 0.083 0.007 0.007 0.007 0.007 0.007 0.007 0.007 0.007 0.021 0.021 0.021 0.021 0.040 0.040 0.040 0.040 0.036 0.036 0.036 0.036 0.054 0.054 0.054 0.054 0.035 0.035 0.035 0.035 0.006 0.006 0.006 0.006 0.006 0.006 0.006 0.006 0.006 0.006 0.006 0.006 0.008 0.008 0.008 0.008 0.012 0.012 0.012 0.012 0.008 0.008 0.013 0.013 0.013 0.013 0.008 0.008 0.006 0.006 0.002 0.002 0.002 0.002 0.002 0.002 0.002 0.002 0.002 0.003 0.007 0.007 0.011 0.011 0.013 0.013 0.019 0.019 0.012 0.012 0.012 0.012 0.012 0.012 0.012 0.012 0.012 0.012 0.009 0.009 0.009 0.009 0.013 0.013 0.013 0.013 0.018 0.018 0.018 0.018 0.018 0.018 0.018 0.018 0.009 0.009 0.009 0.009 0.007 0.007 0.007 0.007 0.006 0.006 0.006 0.006 0.011 0.011 0.011 0.011 0.019 0.019 0.019 0.019 0.019 0.019 0.019 0.019 0.026 0.026 0.026 0.026 0.026 0.026 0.026 0.026 0.082 0.082 0.082 0.082 0.082 0.082 0.082 0.082 0.045 0.045 0.045 0.045 0.045 0.045 0.045 0.045 0.117 0.117 0.117 0.117 0.117 0.117 0.117 0.117 
0.011 0.011 0.011 0.011 0.011 0.011 0.011 0.011 0.022 0.022 0.022 0.022 0.022 0.022 0.022 0.022 0.087 0.087 0.087 0.087 0.087 0.087 0.087 0.087 0.083 0.083 0.083 0.083 0.083 0.083 0.083 0.083 0.007 0.007 0.007 0.007 0.007 0.007 0.007 0.007 0.021 0.021 0.021 0.021 0.040 0.040 0.040 0.040 0.036 0.036 0.036 0.036 0.054 0.054 0.054 0.054 0.035 0.035 0.035 0.035 0.006 0.006 0.006 0.006 0.006 0.006 0.006 0.006 0.006 0.006 0.006 0.006 0.008 0.008 0.008 0.008 0.012 0.012 0.012 0.012 0.008 0.008 0.013 0.013 0.013 0.013 0.008 0.008 0.006 0.006 0.002 0.002 0.002 0.002 0.002 0.002 0.002 0.002 0.002 0.003 0.007 0.007 0.011 0.011 0.013 0.013 0.019 0.019 0.012 0.012 0.012 0.012 0.012 0.012 0.012 0.012 0.012 0.012 0.009 0.009 0.009 0.009 0.013 0.013 0.013 0.013 0.018 0.018 0.018 0.018 0.018 0.018 0.018 0.018 0.009 0.009 0.009 0.009 0.007 0.007 0.007 0.007 0.006 0.006 0.006 0.006 0.011 0.011 0.011 0.011 0.019 0.019 0.019 0.019 0.019 0.019 0.019 0.019 0.026 0.026 0.026 0.026 0.026 0.026 0.026 0.026 0.082 0.082 0.082 0.082 0.082 0.082 0.082 0.082 0.045 0.045 0.045 0.045 0.045 0.045 0.045 0.045 0.117 0.117 0.117 0.117 0.117 0.117 0.117 0.117 
0.011 0.011 0.011 0.011 0.011 0.011 0.011 0.011 0.022 0.022 0.022 0.022 0.022 0.022 0.022 0.022 0.087 0.087 0.087 0.087 0.087 0.087 0.087 0.087 0.083 0.083 0.083 0.083 0.083 0.083 0.083 0.083 0.007 0.007 0.007 0.007 0.007 0.007 0.007 0.007 0.021 0.021 0.021 0.021 0.040 0.040 0.040 0.040 0.036 0.036 0.036 0.036 0.054 0.054 0.054 0.054 0.035 0.035 0.035 0.035 0.006 0.006 0.006 0.006 0.006 0.006 0.006 0.006 0.006 0.006 0.006 0.006 0.008 0.008 0.008 0.008 0.012 0.012 0.012 0.012 0.008 0.008 0.013 0.013 0.013 0.013 0.008 0.008 0.006 0.006 0.002 0.002 0.002 0.002 0.002 0.002 0.002 0.002 0.002 0.003 0.007 0.007 0.011 0.011 0.013 0.013 0.019 0.019 0.012 0.012 0.012 0.012 0.012 0.012 0.012 0.012 0.012 0.012 0.009 0.009 0.009 0.009 0.013 0.013 0.013 0.013 0.018 0.018 0.018 0.018 0.018 0.018 0.018 0.018 0.009 0.009 0.009 0.009 0.007 0.007 0.007 0.007 0.006 0.006 0.006 0.006 0.011 0.011 0.011 0.011 0.019 0.019 0.019 0.019 0.019 0.019 0.019 0.019 0.026 0.026 0.026 0.026 0.026 0.026 0.026 0.026 0.082 0.082 0.082 0.082 0.082 0.082 0.082 0.082 0.045 0.045 0.045 0.045 0.045 0.045 0.045 0.045 0.117 0.117 0.117 0.117 0.117 0.117 0.117 0.117 
0.011 0.011 0.011 0.011 0.011 0.011 0.011 0.011 0.022 0.022 0.022 0.022 0.022 0.022 0.022 0.022 0.087 0.087 0.087 0.087 0.087 0.087 0.087 0.087 0.083 0.083 0.083 0.083 0.083 0.083 0.083 0.083 0.007 0.007 0.007 0.007 0.007 0.007 0.007 0.007 0.021 0.021 0.021 0.021 0.040 0.040 0.040 0.040 0.036 0.036 0.036 0.036 0.054 0.054 0.054 0.054 0.035 0.035 0.035 0.035 0.006 0.006 0.006 0.006 0.006 0.006 0.006 0.006 0.006 0.006 0.006 0.006 0.008 0.008 0.008 0.008 0.012 0.012 0.012 0.012 0.008 0.008 0.013 0.013 0.013 0.013 0.008 0.008 0.006 0.006 0.002 0.002 0.002 0.002 0.002 0.002 0.002 0.002 0.002 0.003 0.007 0.007 0.011 0.011 0.013 0.013 0.019 0.019 0.012 0.012 0.012 0.012 0.012 0.012 0.012 0.012 0.012 0.012 0.009 0.009 0.009 0.009 0.013 0.013 0.013 0.013 0.018 0.018 0.018 0.018 0.018 0.018 0.018 0.018 0.009 0.009 0.009 0.009 0.007 0.007 0.007 0.007 0.006 0.006 0.006 0.006 0.011 0.011 0.011 0.011 0.019 0.019 0.019 0.019 0.019 0.019 0.019 0.019 0.026 0.026 0.026 0.026 0.026 0.026 0.026 0.026 0.082 0.082 0.082 0.082 0.082 0.082 0.082 0.082 0.045 0.045 0.045 0.045 0.045 0.045 0.045 0.045 0.117 0.117 0.117 0.117 0.117 0.117 0.117 0.117 
0.011 0.011 0.011 0.011 0.011 0.011 0.011 0.011 0.022 0.022 0.022 0.022 0.022 0.022 0.022 0.022 0.087 0.087 0.087 0.087 0.087 0.087 0.087 0.087 0.083 0.083 0.083 0.083 0.083 0.083 0.083 0.083 0.007 0.007 0.007 0.007 0.007 0.007 0.007 0.007 0.021 0.021 0.021 0.021 0.040 0.040 0.040 0.040 0.036 0.036 0.036 0.036 0.054 0.054 0.054 0.054 0.035 0.035 0.035 0.035 0.006 0.006 0.006 0.006 0.006 0.006 0.006 0.006 0.006 0.006 0.006 0.006 0.008 0.008 0.008 0.008 0.012 0.012 0.012 0.012 0.008 0.008 0.013 0.013 0.013 0.013 0.008 0.008 0.006 0.006 0.002 0.002 0.002 0.002 0.002 0.002 0.002 0.002 0.002 0.003 0.007 0.007 0.011 0.011 0.013 0.013 0.019 0.019 0.012 0.012 0.012 0.012 0.012 0.012 0.012 0.012 0.012 0.012 0.009 0.009 0.009 0.009 0.013 0.013 0.013 0.013 0.018 0.018 0.018 0.018 0.018 0.018 0.018 0.018 0.009 0.009 0.009 0.009 0.007 0.007 0.007 0.007 0.006 0.006 0.006 0.006 0.011 0.011 0.011 0.011 0.019 0.019 0.019 0.019 0.019 0.019 0.019 0.019 0.026 0.026 0.026 0.026 0.026 0.026 0.026 0.026 0.082 0.082 0.082 0.082 0.082 0.082 0.082 0.082 0.045 0.045 0.045 0.045 0.045 0.045 0.045 0.045 0.117 0.117 0.117 0.117 0.117 0.117 0.117 0.117 
0.011 0.011 0.011 0.011 0.011 0.011 0.011 0.011 0.022 0.022 0.022 0.022 0.022 0.022 0.022 0.022 0.087 0.087 0.087 0.087 0.087 0.087 0.087 0.087 0.083 0.083 0.083 0.083 0.083 0.083 0.083 0.083 0.007 0.007 0.007 0.007 0.007 0.007 0.007 0.007 0.021 0.021 0.021 0.021 0.040 0.040 0.040 0.040 0.036 0.036 0.036 0.036 0.054 0.054 0.054 0.054 0.035 0.035 0.035 0.035 0.006 0.006 0.006 0.006 0.006 0.006 0.006 0.006 0.006 0.006 0.006 0.006 0.008 0.008 0.008 0.008 0.012 0.012 0.012 0.012 0.008 0.008 0.013 0.013 0.013 0.013 0.008 0.008 0.006 0.006 0.002 0.002 0.002 0.002 0.002 0.002 0.002 0.002 0.002 0.003 0.007 0.007 0.011 0.011 0.013 0.013 0.019 0.019 0.012 0.012 0.012 0.012 0.012 0.012 0.012 0.012 0.012 0.012 0.009 0.009 0.009 0.009 0.013 0.013 0.013 0.013 0.018 0.018 0.018 0.018 0.018 0.018 0.018 0.018 0.009 0.009 0.009 0.009 0.007 0.007 0.007 0.007 0.006 0.006 0.006 0.006 0.011 0.011 0.011 0.011 0.019 0.019 0.019 0.019 0.019 0.019 0.019 0.019 0.026 0.026 0.026 0.026 0.026 0.026 0.026 0.026 0.082 0.082 0.082 0.082 0.082 0.082 0.082 0.082 0.045 0.045 0.045 0.045 0.045 0.045 0.045 0.045 0.117 0.117 0.117 0.117 0.117 0.117 0.117 0.117 
0.011 0.011 0.011 0.011 0.011 0.011 0.011 0.011 0.022 0.022 0.022 0.022 0.022 0.022 0.022 0.022 0.087 0.087 0.087 0.087 0.087 0.087 0.087 0.087 0.083 0.083 0.083 0.083 0.083 0.083 0.083 0.083 0.007 0.007 0.007 0.007 0.007 0.007 0.007 0.007 0.021 0.021 0.021 0.021 0.040 0.040 0.040 0.040 0.036 0.036 0.036 0.036 0.054 0.054 0.054 0.054 0.035 0.035 0.035 0.035 0.006 0.006 0.006 0.006 0.006 0.006 0.006 0.006 0.006 0.006 0.006 0.006 0.008 0.008 0.008 0.008 0.012 0.012 0.012 0.012 0.008 0.008 0.013 0.013 0.013 0.013 0.008 0.008 0.006 0.006 0.002 0.002 0.002 0.002 0.002 0.002 0.002 0.002 0.002 0.003 0.007 0.007 0.011 0.011 0.013 0.013 0.019 0.019 0.012 0.012 0.012 0.012 0.012 0.012 0.012 0.012 0.012 0.012 0.009 0.009 0.009 0.009 0.013 0.013 0.013 0.013 0.018 0.018 0.018 0.018 0.018 0.018 0.018 0.018 0.009 0.009 0.009 0.009 0.007 0.007 0.007 0.007 0.006 0.006 0.006 0.006 0.011 0.011 0.011 0.011 0.019 0.019 0.019 0.019 0.019 0.019 0.019 0.019 0.026 0.026 0.026 0.026 0.026 0.026 0.026 0.026 0.082 0.082 0.082 0.082 0.082 0.082 0.082 0.082 0.045 0.045 0.045 0.045 0.045 0.045 0.045 0.045 0.117 0.117 0.117 0.117 0.117 0.117 0.117 0.117 
0.057 0.057 0.057 0.057 0.057 0.057 0.057 0.057 0.013 0.013 0.013 0.013 0.013 0.013 0.013 0.013 0.013 0.013 0.013 0.013 0.013 0.013 0.013 0.013 0.015 0.015 0.015 0.015 0.015 0.015 0.015 0.015 0.007 0.007 0.007 0.007 0.007 0.007 0.007 0.007 0.020 0.020 0.020 0.020 0.022 0.022 0.022 0.022 0.018 0.018 0.018 0.018 0.026 0.026 0.026 0.026 2.996 2.996 2.996 2.996 0.050 0.050 0.050 0.050 0.013 0.013 0.013 0.013 0.003 0.003 0.003 0.003 0.003 0.003 0.003 0.003 0.004 0.004 0.004 0.004 0.002 0.002 0.006 0.006 0.010 0.010 0.008 0.008 0.006 0.006 0.002 0.002 0.002 0.002 0.001 0.001 0.001 0.001 0.002 0.002 0.003 0.003 0.004 0.004 0.006 0.006 0.009 0.009 0.006 0.006 0.006 0.006 0.006 0.006 0.006 0.006 0.006 0.006 0.009 0.009 0.009 0.009 0.015 0.015 0.015 0.015 0.023 0.023 0.023 0.023 0.011 0.011 0.011 0.011 0.007 0.007 0.007 0.007 0.004 0.004 0.004 0.004 0.003 0.003 0.003 0.003 0.006 0.006 0.006 0.006 0.009 0.009 0.009 0.009 0.009 0.009 0.009 0.009 0.019 0.019 0.019 0.019 0.019 0.019 0.019 0.019 0.078 0.078 0.078 0.078 0.078 0.078 0.078 0.078 0.006 0.006 0.006 0.006 0.006 0.006 0.006 0.006 0.041 0.041 0.041 0.041 0.041 0.041 0.041 0.041 
0.057 0.057 0.057 0.057 0.057 0.057 0.057 0.057 0.013 0.013 0.013 0.013 0.013 0.013 0.013 0.013 0.013 0.013 0.013 0.013 0.013 0.013 0.013 0.013 0.015 0.015 0.015 0.015 0.015 0.015 0.015 0.015 0.007 0.007 0.007 0.007 0.007 0.007 0.007 0.007 0.020 0.020 0.020 0.020 0.022 0.022 0.022 0.022 0.018 0.018 0.018 0.018 0.026 0.026 0.026 0.026 2.996 2.996 2.996 2.996 0.050 0.050 0.050 0.050 0.013 0.013 0.013 0.013 0.003 0.003 0.003 0.003 0.003 0.003 0.003 0.003 0.004 0.004 0.004 0.004 0.002 0.002 0.006 0.006 0.010 0.010 0.008 0.008 0.006 0.006 0.002 0.002 0.002 0.002 0.001 0.001 0.001 0.001 0.002 0.002 0.003 0.003 0.004 0.004 0.006 0.006 0.009 0.009 0.006 0.006 0.006 0.006 0.006 0.006 0.006 0.006 0.006 0.006 0.009 0.009 0.009 0.009 0.015 0.015 0.015 0.015 0.023 0.023 0.023 0.023 0.011 0.011 0.011 0.011 0.007 0.007 0.007 0.007 0.004 0.004 0.004 0.004 0.003 0.003 0.003 0.003 0.006 0.006 0.006 0.006 0.009 0.009 0.009 0.009 0.009 0.009 0.009 0.009 0.019 0.019 0.019 0.019 0.019 0.019 0.019 0.019 0.078 0.078 0.078 0.078 0.078 0.078 0.078 0.078 0.006 0.006 0.006 0.006 0.006 0.006 0.006 0.006 0.041 0.041 0.041 0.041 0.041 0.041 0.041 0.041 
0.057 0.057 0.057 0.057 0.057 0.057 0.057 0.057 0.013 0.013 0.013 0.013 0.013 0.013 0.013 0.013 0.013 0.013 0.013 0.013 0.013 0.013 0.013 0.013 0.015 0.015 0.015 0.015 0.015 0.015 0.015 0.015 0.007 0.007 0.007 0.007 0.007 0.007 0.007 0.007 0.020 0.020 0.020 0.020 0.022 0.022 0.022 0.022 0.018 0.018 0.018 0.018 0.026 0.026 0.026 0.026 2.996 2.996 2.996 2.996 0.050 0.050 0.050 0.050 0.013 0.013 0.013 0.013 0.003 0.003 0.003 0.003 0.003 0.003 0.003 0.003 0.004 0.004 0.004 0.004 0.002 0.002 0.006 0.006 0.010 0.010 0.008 0.008 0.006 0.006 0.002 0.002 0.002 0.002 0.001 0.001 0.001 0.001 0.002 0.002 0.003 0.003 0.004 0.004 0.006 0.006 0.009 0.009 0.006 0.006 0.006 0.006 0.006 0.006 0.006 0.006 0.006 0.006 0.009 0.009 0.009 0.009 0.015 0.015 0.015 0.015 0.023 0.023 0.023 0.023 0.011 0.011 0.011 0.011 0.007 0.007 0.007 0.007 0.004 0.004 0.004 0.004 0.003 0.003 0.003 0.003 0.006 0.006 0.006 0.006 0.009 0.009 0.009 0.009 0.009 0.009 0.009 0.009 0.019 0.019 0.019 0.019 0.019 0.019 0.019 0.019 0.078 0.078 0.078 0.078 0.078 0.078 0.078 0.078 0.006 0.006 0.006 0.006 0.006 0.006 0.006 0.006 0.041 0.041 0.041 0.041 0.041 0.041 0.041 0.041 
0.057 0.057 0.057 0.057 0.057 0.057 0.057 0.057 0.013 0.013 0.013 0.013 0.013 0.013 0.013 0.013 0.013 0.013 0.013 0.013 0.013 0.013 0.013 0.013 0.015 0.015 0.015 0.015 0.015 0.015 0.015 0.015 0.007 0.007 0.007 0.007 0.007 0.007 0.007 0.007 0.020 0.020 0.020 0.020 0.022 0.022 0.022 0.022 0.018 0.018 0.018 0.018 0.026 0.026 0.026 0.026 2.996 2.996 2.996 2.996 0.050 0.050 0.050 0.050 0.013 0.013 0.013 0.013 0.003 0.003 0.003 0.003 0.003 0.003 0.003 0.003 0.004 0.004 0.004 0.004 0.002 0.002 0.006 0.006 0.010 0.010 0.008 0.008 0.006 0.006 0.002 0.002 0.002 0.002 0.001 0.001 0.001 0.001 0.002 0.002 0.003 0.003 0.004 0.004 0.006 0.006 0.009 0.009 0.006 0.006 0.006 0.006 0.006 0.006 0.006 0.006 0.006 0.006 0.009 0.009 0.009 0.009 0.015 0.015 0.015 0.015 0.023 0.023 0.023 0.023 0.011 0.011 0.011 0.011 0.007 0.007 0.007 0.007 0.004 0.004 0.004 0.004 0.003 0.003 0.003 0.003 0.006 0.006 0.006 0.006 0.009 0.009 0.009 0.009 0.009 0.009 0.009 0.009 0.019 0.019 0.019 0.019 0.019 0.019 0.019 0.019 0.078 0.078 0.078 0.078 0.078 0.078 0.078 0.078 0.006 0.006 0.006 0.006 0.006 0.006 0.006 0.006 0.041 0.041 0.041 0.041 0.041 0.041 0.041 0.041 
0.057 0.057 0.057 0.057 0.057 0.057 0.057 0.057 0.013 0.013 0.013 0.013 0.013 0.013 0.013 0.013 0.013 0.013 0.013 0.013 0.013 0.013 0.013 0.013 0.015 0.015 0.015 0.015 0.015 0.015 0.015 0.015 0.007 0.007 0.007 0.007 0.007 0.007 0.007 0.007 0.020 0.020 0.020 0.020 0.022 0.022 0.022 0.022 0.018 0.018 0.018 0.018 0.026 0.026 0.026 0.026 2.996 2.996 2.996 2.996 0.050 0.050 0.050 0.050 0.013 0.013 0.013 0.013 0.003 0.003 0.003 0.003 0.003 0.003 0.003 0.003 0.004 0.004 0.004 0.004 0.002 0.002 0.006 0.006 0.010 0.010 0.008 0.008 0.006 0.006 0.002 0.002 0.002 0.002 0.001 0.001 0.001 0.001 0.002 0.002 0.003 0.003 0.004 0.004 0.006 0.006 0.009 0.009 0.006 0.006 0.006 0.006 0.006 0.006 0.006 0.006 0.006 0.006 0.009 0.009 0.009 0.009 0.015 0.015 0.015 0.015 0.023 0.023 0.023 0.023 0.011 0.011 0.011 0.011 0.007 0.007 0.007 0.007 0.004 0.004 0.004 0.004 0.003 0.003 0.003 0.003 0.006 0.006 0.006 0.006 0.009 0.009 0.009 0.009 0.009 0.009 0.009 0.009 0.019 0.019 0.019 0.019 0.019 0.019 0.019 0.019 0.078 0.078 0.078 0.078 0.078 0.078 0.078 0.078 0.006 0.006 0.006 0.006 0.006 0.006 0.006 0.006 0.041 0.041 0.041 0.041 0.041 0.041 0.041 0.041 
0.057 0.057 0.057 0.057 0.057 0.057 0.057 0.057 0.013 0.013 0.013 0.013 0.013 0.013 0.013 0.013 0.013 0.013 0.013 0.013 0.013 0.013 0.013 0.013 0.015 0.015 0.015 0.015 0.015 0.015 0.015 0.015 0.007 0.007 0.007 0.007 0.007 0.007 0.007 0.007 0.020 0.020 0.020 0.020 0.022 0.022 0.022 0.022 0.018 0.018 0.018 0.018 0.026 0.026 0.026 0.026 2.996 2.996 2.996 2.996 0.050 0.050 0.050 0.050 0.013 0.013 0.013 0.013 0.003 0.003 0.003 0.003 0.003 0.003 0.003 0.003 0.004 0.004 0.004 0.004 0.002 0.002 0.006 0.006 0.010 0.010 0.008 0.008 0.006 0.006 0.002 0.002 0.002 0.002 0.001 0.001 0.001 0.001 0.002 0.002 0.003 0.003 0.004 0.004 0.006 0.006 0.009 0.009 0.006 0.006 0.006 0.006 0.006 0.006 0.006 0.006 0.006 0.006 0.009 0.009 0.009 0.009 0.015 0.015 0.015 0.015 0.023 0.023 0.023 0.023 0.011 0.011 0.011 0.011 0.007 0.007 0.007 0.007 0.004 0.004 0.004 0.004 0.003 0.003 0.003 0.003 0.006 0.006 0.006 0.006 0.009 0.009 0.009 0.009 0.009 0.009 0.009 0.009 0.019 0.019 0.019 0.019 0.019 0.019 0.019 0.019 0.078 0.078 0.078 0.078 0.078 0.078 0.078 0.078 0.006 0.006 0.006 0.006 0.006 0.006 0.006 0.006 0.041 0.041 0.041 0.041 0.041 0.041 0.041 0.041 
0.057 0.057 0.057 0.057 0.057 0.057 0.057 0.057 0.013 0.013 0.013 0.013 0.013 0.013 0.013 0.013 0.013 0.013 0.013 0.013 0.013 0.013 0.013 0.013 0.015 0.015 0.015 0.015 0.015 0.015 0.015 0.015 0.007 0.007 0.007 0.007 0.007 0.007 0.007 0.007 0.020 0.020 0.020 0.020 0.022 0.022 0.022 0.022 0.018 0.018 0.018 0.018 0.026 0.026 0.026 0.026 2.996 2.996 2.996 2.996 0.050 0.050 0.050 0.050 0.013 0.013 0.013 0.013 0.003 0.003 0.003 0.003 0.003 0.003 0.003 0.003 0.004 0.004 0.004 0.004 0.002 0.002 0.006 0.006 0.010 0.010 0.008 0.008 0.006 0.006 0.002 0.002 0.002 0.002 0.001 0.001 0.001 0.001 0.002 0.002 0.003 0.003 0.004 0.004 0.006 0.006 0.009 0.009 0.006 0.006 0.006 0.006 0.006 0.006 0.006 0.006 0.006 0.006 0.009 0.009 0.009 0.009 0.015 0.015 0.015 0.015 0.023 0.023 0.023 0.023 0.011 0.011 0.011 0.011 0.007 0.007 0.007 0.007 0.004 0.004 0.004 0.004 0.003 0.003 0.003 0.003 0.006 0.006 0.006 0.006 0.009 0.009 0.009 0.009 0.009 0.009 0.009 0.009 0.019 0.019 0.019 0.019 0.019 0.019 0.019 0.019 0.078 0.078 0.078 0.078 0.078 0.078 0.078 0.078 0.006 0.006 0.006 0.006 0.006 0.006 0.006 0.006 0.041 0.041 0.041 0.041 0.041 0.041 0.041 0.041 
0.057 0.057 0.057 0.057 0.057 0.057 0.057 0.057 0.013 0.013 0.013 0.013 0.013 0.013 0.013 0.013 0.013 0.013 0.013 0.013 0.013 0.013 0.013 0.013 0.015 0.015 0.015 0.015 0.015 0.015 0.015 0.015 0.007 0.007 0.007 0.007 0.007 0.007 0.007 0.007 0.020 0.020 0.020 0.020 0.022 0.022 0.022 0.022 0.018 0.018 0.018 0.018 0.026 0.026 0.026 0.026 2.996 2.996 2.996 2.996 0.050 0.050 0.050 0.050 0.013 0.013 0.013 0.013 0.003 0.003 0.003 0.003 0.003 0.003 0.003 0.003 0.004 0.004 0.004 0.004 0.002 0.002 0.006 0.006 0.010 0.010 0.008 0.008 0.006 0.006 0.002 0.002 0.002 0.002 0.001 0.001 0.001 0.001 0.002 0.002 0.003 0.003 0.004 0.004 0.006 0.006 0.009 0.009 0.006 0.006 0.006 0.006 0.006 0.006 0.006 0.006 0.006 0.006 0.009 0.009 0.009 0.009 0.015 0.015 0.015 0.015 0.023 0.023 0.023 0.023 0.011 0.011 0.011 0.011 0.007 0.007 0.007 0.007 0.004 0.004 0.004 0.004 0.003 0.003 0.003 0.003 0.006 0.006 0.006 0.006 0.009 0.009 0.009 0.009 0.009 0.009 0.009 0.009 0.019 0.019 0.019 0.019 0.019 0.019 0.019 0.019 0.078 0.078 0.078 0.078 0.078 0.078 0.078 0.078 0.006 0.006 0.006 0.006 0.006 0.006 0.006 0.006 0.041 0.041 0.041 0.041 0.041 0.041 0.041 0.041 
1.716 1.716 1.716 1.716 1.716 1.716 1.716 1.716 0.009 0.009 0.009 0.009 0.009 0.009 0.009 0.009 0.029 0.029 0.029 0.029 0.029 0.029 0.029 0.029 4.025 4.025 4.025 4.025 4.025 4.025 4.025 4.025 0.044 0.044 0.044 0.044 0.044 0.044 0.044 0.044 0.024 0.024 0.024 0.024 0.017 0.017 0.017 0.017 0.009 0.009 0.009 0.009 0.011 0.011 0.011 0.011 0.018 0.018 0.018 0.018 0.012 0.012 0.012 0.012 0.014 0.014 0.014 0.014 0.012 0.012 0.012 0.012 0.018 0.018 0.018 0.018 0.030 0.030 0.030 0.030 0.044 0.044 0.039 0.039 0.021 0.021 0.012 0.012 0.003 0.003 0.001 0.001 0.001 0.001 0.001 0.001 0.001 0.001 0.001 0.001 0.002 0.002 0.002 0.002 0.003 0.003 0.007 0.007 0.005 0.005 0.007 0.007 0.007 0.007 0.006 0.006 0.006 0.006 0.007 0.007 0.007 0.007 0.009 0.009 0.009 0.009 0.012 0.012 0.012 0.012 0.006 0.006 0.006 0.006 0.007 0.007 0.007 0.007 0.006 0.006 0.006 0.006 0.006 0.006 0.006 0.006 0.007 0.007 0.007 0.007 0.009 0.009 0.009 0.009 0.009 0.009 0.009 0.009 0.008 0.008 0.008 0.008 0.008 0.008 0.008 0.008 0.011 0.011 0.011 0.011 0.011 0.011 0.011 0.011 0.011 0.011 0.011 0.011 0.011 0.011 0.011 0.011 0.021 0.021 0.021 0.021 0.021 0.021 0.021 0.021 
1.716 1.716 1.716 1.716 1.716 1.716 1.716 1.716 0.009 0.009 0.009 0.009 0.009 0.009 0.009 0.009 0.029 0.029 0.029 0.029 0.029 0.029 0.029 0.029 4.025 4.025 4.025 4.025 4.025 4.025 4.025 4.025 0.044 0.044 0.044 0.044 0.044 0.044 0.044 0.044 0.024 0.024 0.024 0.024 0.017 0.017 0.017 0.017 0.009 0.009 0.009 0.009 0.011 0.011 0.011 0.011 0.018 0.018 0.018 0.018 0.012 0.012 0.012 0.012 0.014 0.014 0.014 0.014 0.012 0.012 0.012 0.012 0.018 0.018 0.018 0.018 0.030 0.030 0.030 0.030 0.044 0.044 0.039 0.039 0.021 0.021 0.012 0.012 0.003 0.003 0.001 0.001 0.001 0.001 0.001 0.001 0.001 0.001 0.001 0.001 0.002 0.002 0.002 0.002 0.003 0.003 0.007 0.007 0.005 0.005 0.007 0.007 0.007 0.007 0.006 0.006 0.006 0.006 0.007 0.007 0.007 0.007 0.009 0.009 0.009 0.009 0.012 0.012 0.012 0.012 0.006 0.006 0.006 0.006 0.007 0.007 0.007 0.007 0.006 0.006 0.006 0.006 0.006 0.006 0.006 0.006 0.007 0.007 0.007 0.007 0.009 0.009 0.009 0.009 0.009 0.009 0.009 0.009 0.008 0.008 0.008 0.008 0.008 0.008 0.008 0.008 0.011 0.011 0.011 0.011 0.011 0.011 0.011 0.011 0.011 0.011 0.011 0.011 0.011 0.011 0.011 0.011 0.021 0.021 0.021 0.021 0.021 0.021 0.021 0.021 
1.716 1.716 1.716 1.716 1.716 1.716 1.716 1.716 0.009 0.009 0.009 0.009 0.009 0.009 0.009 0.009 0.029 0.029 0.029 0.029 0.029 0.029 0.029 0.029 4.025 4.025 4.025 4.025 4.025 4.025 4.025 4.025 0.044 0.044 0.044 0.044 0.044 0.044 0.044 0.044 0.024 0.024 0.024 0.024 0.017 0.017 0.017 0.017 0.009 0.009 0.009 0.009 0.011 0.011 0.011 0.011 0.018 0.018 0.018 0.018 0.012 0.012 0.012 0.012 0.014 0.014 0.014 0.014 0.012 0.012 0.012 0.012 0.018 0.018 0.018 0.018 0.030 0.030 0.030 0.030 0.044 0.044 0.039 0.039 0.021 0.021 0.012 0.012 0.003 0.003 0.001 0.001 0.001 0.001 0.001 0.001 0.001 0.001 0.001 0.001 0.002 0.002 0.002 0.002 0.003 0.003 0.007 0.007 0.005 0.005 0.007 0.007 0.007 0.007 0.006 0.006 0.006 0.006 0.007 0.007 0.007 0.007 0.009 0.009 0.009 0.009 0.012 0.012 0.012 0.012 0.006 0.006 0.006 0.006 0.007 0.007 0.007 0.007 0.006 0.006 0.006 0.006 0.006 0.006 0.006 0.006 0.007 0.007 0.007 0.007 0.009 0.009 0.009 0.009 0.009 0.009 0.009 0.009 0.008 0.008 0.008 0.008 0.008 0.008 0.008 0.008 0.011 0.011 0.011 0.011 0.011 0.011 0.011 0.011 0.011 0.011 0.011 0.011 0.011 0.011 0.011 0.011 0.021 0.021 0.021 0.021 0.021 0.021 0.021 0.021 
1.716 1.716 1.716 1.716 1.716 1.716 1.716 1.716 0.009 0.009 0.009 0.009 0.009 0.009 0.009 0.009 0.029 0.029 0.029 0.029 0.029 0.029 0.029 0.029 4.025 4.025 4.025 4.025 4.025 4.025 4.025 4.025 0.044 0.044 0.044 0.044 0.044 0.044 0.044 0.044 0.024 0.024 0.024 0.024 0.017 0.017 0.017 0.017 0.009 0.009 0.009 0.009 0.011 0.011 0.011 0.011 0.018 0.018 0.018 0.018 0.012 0.012 0.012 0.012 0.014 0.014 0.014 0.014 0.012 0.012 0.012 0.012 0.018 0.018 0.018 0.018 0.030 0.030 0.030 0.030 0.044 0.044 0.039 0.039 0.021 0.021 0.012 0.012 0.003 0.003 0.001 0.001 0.001 0.001 0.001 0.001 0.001 0.001 0.001 0.001 0.002 0.002 0.002 0.002 0.003 0.003 0.007 0.007 0.005 0.005 0.007 0.007 0.007 0.007 0.006 0.006 0.006 0.006 0.007 0.007 0.007 0.007 0.009 0.009 0.009 0.009 0.012 0.012 0.012 0.012 0.006 0.006 0.006 0.006 0.007 0.007 0.007 0.007 0.006 0.006 0.006 0.006 0.006 0.006 0.006 0.006 0.007 0.007 0.007 0.007 0.009 0.009 0.009 0.009 0.009 0.009 0.009 0.009 0.008 0.008 0.008 0.008 0.008 0.008 0.008 0.008 0.011 0.011 0.011 0.011 0.011 0.011 0.011 0.011 0.011 0.011 0.011 0.011 0.011 0.011 0.011 0.011 0.021 0.021 0.021 0.021 0.021 0.021 0.021 0.021 
1.716 1.716 1.716 1.716 1.716 1.716 1.716 1.716 0.009 0.009 0.009 0.009 0.009 0.009 0.009 0.009 0.029 0.029 0.029 0.029 0.029 0.029 0.029 0.029 4.025 4.025 4.025 4.025 4.025 4.025 4.025 4.025 0.044 0.044 0.044 0.044 0.044 0.044 0.044 0.044 0.024 0.024 0.024 0.024 0.017 0.017 0.017 0.017 0.009 0.009 0.009 0.009 0.011 0.011 0.011 0.011 0.018 0.018 0.018 0.018 0.012 0.012 0.012 0.012 0.014 0.014 0.014 0.014 0.012 0.012 0.012 0.012 0.018 0.018 0.018 0.018 0.030 0.030 0.030 0.030 0.044 0.044 0.039 0.039 0.021 0.021 0.012 0.012 0.003 0.003 0.001 0.001 0.001 0.001 0.001 0.001 0.001 0.001 0.001 0.001 0.002 0.002 0.002 0.002 0.003 0.003 0.007 0.007 0.005 0.005 0.007 0.007 0.007 0.007 0.006 0.006 0.006 0.006 0.007 0.007 0.007 0.007 0.009 0.009 0.009 0.009 0.012 0.012 0.012 0.012 0.006 0.006 0.006 0.006 0.007 0.007 0.007 0.007 0.006 0.006 0.006 0.006 0.006 0.006 0.006 0.006 0.007 0.007 0.007 0.007 0.009 0.009 0.009 0.009 0.009 0.009 0.009 0.009 0.008 0.008 0.008 0.008 0.008 0.008 0.008 0.008 0.011 0.011 0.011 0.011 0.011 0.011 0.011 0.011 0.011 0.011 0.011 0.011 0.011 0.011 0.011 0.011 0.021 0.021 0.021 0.021 0.021 0.021 0.021 0.021 
1.716 1.716 1.716 1.716 1.716 1.716 1.716 1.716 0.009 0.009 0.009 0.009 0.009 0.009 0.009 0.009 0.029 0.029 0.029 0.029 0.029 0.029 0.029 0.029 4.025 4.025 4.025 4.025 4.025 4.025 4.025 4.025 0.044 0.044 0.044 0.044 0.044 0.044 0.044 0.044 0.024 0.024 0.024 0.024 0.017 0.017 0.017 0.017 0.009 0.009 0.009 0.009 0.011 0.011 0.011 0.011 0.018 0.018 0.018 0.018 0.012 0.012 0.012 0.012 0.014 0.014 0.014 0.014 0.012 0.012 0.012 0.012 0.018 0.018 0.018 0.018 0.030 0.030 0.030 0.030 0.044 0.044 0.039 0.039 0.021 0.021 0.012 0.012 0.003 0.003 0.001 0.001 0.001 0.001 0.001 0.001 0.001 0.001 0.001 0.001 0.002 0.002 0.002 0.002 0.003 0.003 0.007 0.007 0.005 0.005 0.007 0.007 0.007 0.007 0.006 0.006 0.006 0.006 0.007 0.007 0.007 0.007 0.009 0.009 0.009 0.009 0.012 0.012 0.012 0.012 0.006 0.006 0.006 0.006 0.007 0.007 0.007 0.007 0.006 0.006 0.006 0.006 0.006 0.006 0.006 0.006 0.007 0.007 0.007 0.007 0.009 0.009 0.009 0.009 0.009 0.009 0.009 0.009 0.008 0.008 0.008 0.008 0.008 0.008 0.008 0.008 0.011 0.011 0.011 0.011 0.011 0.011 0.011 0.011 0.011 0.011 0.011 0.011 0.011 0.011 0.011 0.011 0.021 0.021 0.021 0.021 0.021 0.021 0.021 0.021 
1.716 1.716 1.716 1.716 1.716 1.716 1.716 1.716 0.009 0.009 0.009 0.009 0.009 0.009 0.009 0.009 0.029 0.029 0.029 0.029 0.029 0.029 0.029 0.029 4.025 4.025 4.025 4.025 4.025 4.025 4.025 4.025 0.044 0.044 0.044 0.044 0.044 0.044 0.044 0.044 0.024 0.024 0.024 0.024 0.017 0.017 0.017 0.017 0.009 0.009 0.009 0.009 0.011 0.011 0.011 0.011 0.018 0.018 0.018 0.018 0.012 0.012 0.012 0.012 0.014 0.014 0.014 0.014 0.012 0.012 0.012 0.012 0.018 0.018 0.018 0.018 0.030 0.030 0.030 0.030 0.044 0.044 0.039 0.039 0.021 0.021 0.012 0.012 0.003 0.003 0.001 0.001 0.001 0.001 0.001 0.001 0.001 0.001 0.001 0.001 0.002 0.002 0.002 0.002 0.003 0.003 0.007 0.007 0.005 0.005 0.007 0.007 0.007 0.007 0.006 0.006 0.006 0.006 0.007 0.007 0.007 0.007 0.009 0.009 0.009 0.009 0.012 0.012 0.012 0.012 0.006 0.006 0.006 0.006 0.007 0.007 0.007 0.007 0.006 0.006 0.006 0.006 0.006 0.006 0.006 0.006 0.007 0.007 0.007 0.007 0.009 0.009 0.009 0.009 0.009 0.009 0.009 0.009 0.008 0.008 0.008 0.008 0.008 0.008 0.008 0.008 0.011 0.011 0.011 0.011 0.011 0.011 0.011 0.011 0.011 0.011 0.011 0.011 0.011 0.011 0.011 0.011 0.021 0.021 0.021 0.021 0.021 0.021 0.021 0.021 
1.716 1.716 1.716 1.716 1.716 1.716 1.716 1.716 0.009 0.009 0.009 0.009 0.009 0.009 0.009 0.009 0.029 0.029 0.029 0.029 0.029 0.029 0.029 0.029 4.025 4.025 4.025 4.025 4.025 4.025 4.025 4.025 0.044 0.044 0.044 0.044 0.044 0.044 0.044 0.044 0.024 0.024 0.024 0.024 0.017 0.017 0.017 0.017 0.009 0.009 0.009 0.009 0.011 0.011 0.011 0.011 0.018 0.018 0.018 0.018 0.012 0.012 0.012 0.012 0.014 0.014 0.014 0.014 0.012 0.012 0.012 0.012 0.018 0.018 0.018 0.018 0.030 0.030 0.030 0.030 0.044 0.044 0.039 0.039 0.021 0.021 0.012 0.012 0.003 0.003 0.001 0.001 0.001 0.001 0.001 0.001 0.001 0.001 0.001 0.001 0.002 0.002 0.002 0.002 0.003 0.003 0.007 0.007 0.005 0.005 0.007 0.007 0.007 0.007 0.006 0.006 0.006 0.006 0.007 0.007 0.007 0.007 0.009 0.009 0.009 0.009 0.012 0.012 0.012 0.012 0.006 0.006 0.006 0.006 0.007 0.007 0.007 0.007 0.006 0.006 0.006 0.006 0.006 0.006 0.006 0.006 0.007 0.007 0.007 0.007 0.009 0.009 0.009 0.009 0.009 0.009 0.009 0.009 0.008 0.008 0.008 0.008 0.008 0.008 0.008 0.008 0.011 0.011 0.011 0.011 0.011 0.011 0.011 0.011 0.011 0.011 0.011 0.011 0.011 0.011 0.011 0.011 0.021 0.021 0.021 0.021 0.021 0.021 0.021 0.021 
