# Supplementary material for: A Regional Model for Malaria Vector Developmental Habitats Evaluated Using Explicit, Pond-Resolving Surface Hydrology Simulations
Source: PLoS One. 2016 Mar 22;11(3):e0150626. doi: 10.1371/journal.pone.0150626 (PMC4803214; doi:10.1371/journal.pone.0150626)
Supplement: S1 Dataset — These text files are named according to each day using Julian day numbers. (GZ) [file pone.0150626.s001.tar.gz › S1_Dataset/2006/day199.txt]

0.007 0.007 0.007 0.007 0.007 0.007 0.007 0.007 0.032 0.032 0.032 0.032 0.032 0.032 0.032 0.032 2.296 2.296 2.296 2.296 2.296 2.296 2.296 2.296 0.005 0.005 0.005 0.005 0.005 0.005 0.005 0.005 0.001 0.001 0.001 0.001 0.001 0.001 0.001 0.001 0.003 0.003 0.003 0.003 0.002 0.002 0.002 0.002 0.000 0.000 0.000 0.000 0.001 0.001 0.001 0.001 0.001 0.001 0.001 0.001 0.002 0.002 0.002 0.002 0.019 0.019 0.019 0.019 0.021 0.021 0.021 0.021 0.025 0.025 0.025 0.025 0.030 0.030 0.030 0.030 0.017 0.017 0.011 0.011 0.007 0.007 0.005 0.005 0.003 0.003 0.003 0.002 0.001 0.000 0.000 0.000 0.000 0.000 0.000 0.000 0.000 0.000 0.000 0.000 0.000 0.000 0.000 0.000 0.000 0.000 0.001 0.001 0.001 0.001 0.001 0.001 0.001 0.001 0.000 0.000 0.000 0.000 0.002 0.002 0.002 0.002 0.005 0.005 0.005 0.005 0.009 0.009 0.009 0.009 0.025 0.025 0.025 0.025 0.047 0.047 0.047 0.047 0.011 0.011 0.011 0.011 0.002 0.002 0.002 0.002 0.004 0.004 0.004 0.004 0.004 0.004 0.004 0.004 0.003 0.003 0.003 0.003 0.003 0.003 0.003 0.003 0.002 0.002 0.002 0.002 0.002 0.002 0.002 0.002 0.003 0.003 0.003 0.003 0.003 0.003 0.003 0.003 0.001 0.001 0.001 0.001 0.001 0.001 0.001 0.001 
0.007 0.007 0.007 0.007 0.007 0.007 0.007 0.007 0.032 0.032 0.032 0.032 0.032 0.032 0.032 0.032 2.296 2.296 2.296 2.296 2.296 2.296 2.296 2.296 0.005 0.005 0.005 0.005 0.005 0.005 0.005 0.005 0.001 0.001 0.001 0.001 0.001 0.001 0.001 0.001 0.003 0.003 0.003 0.003 0.002 0.002 0.002 0.002 0.000 0.000 0.000 0.000 0.001 0.001 0.001 0.001 0.001 0.001 0.001 0.001 0.002 0.002 0.002 0.002 0.019 0.019 0.019 0.019 0.021 0.021 0.021 0.021 0.025 0.025 0.025 0.025 0.030 0.030 0.030 0.030 0.017 0.017 0.011 0.011 0.007 0.007 0.005 0.005 0.003 0.003 0.003 0.002 0.001 0.000 0.000 0.000 0.000 0.000 0.000 0.000 0.000 0.000 0.000 0.000 0.000 0.000 0.000 0.000 0.000 0.000 0.001 0.001 0.001 0.001 0.001 0.001 0.001 0.001 0.000 0.000 0.000 0.000 0.002 0.002 0.002 0.002 0.005 0.005 0.005 0.005 0.009 0.009 0.009 0.009 0.025 0.025 0.025 0.025 0.047 0.047 0.047 0.047 0.011 0.011 0.011 0.011 0.002 0.002 0.002 0.002 0.004 0.004 0.004 0.004 0.004 0.004 0.004 0.004 0.003 0.003 0.003 0.003 0.003 0.003 0.003 0.003 0.002 0.002 0.002 0.002 0.002 0.002 0.002 0.002 0.003 0.003 0.003 0.003 0.003 0.003 0.003 0.003 0.001 0.001 0.001 0.001 0.001 0.001 0.001 0.001 
0.007 0.007 0.007 0.007 0.007 0.007 0.007 0.007 0.032 0.032 0.032 0.032 0.032 0.032 0.032 0.032 2.296 2.296 2.296 2.296 2.296 2.296 2.296 2.296 0.005 0.005 0.005 0.005 0.005 0.005 0.005 0.005 0.001 0.001 0.001 0.001 0.001 0.001 0.001 0.001 0.003 0.003 0.003 0.003 0.002 0.002 0.002 0.002 0.000 0.000 0.000 0.000 0.001 0.001 0.001 0.001 0.001 0.001 0.001 0.001 0.002 0.002 0.002 0.002 0.019 0.019 0.019 0.019 0.021 0.021 0.021 0.021 0.025 0.025 0.025 0.025 0.030 0.030 0.030 0.030 0.017 0.017 0.011 0.011 0.007 0.007 0.005 0.005 0.003 0.003 0.003 0.002 0.001 0.000 0.000 0.000 0.000 0.000 0.000 0.000 0.000 0.000 0.000 0.000 0.000 0.000 0.000 0.000 0.000 0.000 0.001 0.001 0.001 0.001 0.001 0.001 0.001 0.001 0.000 0.000 0.000 0.000 0.002 0.002 0.002 0.002 0.005 0.005 0.005 0.005 0.009 0.009 0.009 0.009 0.025 0.025 0.025 0.025 0.047 0.047 0.047 0.047 0.011 0.011 0.011 0.011 0.002 0.002 0.002 0.002 0.004 0.004 0.004 0.004 0.004 0.004 0.004 0.004 0.003 0.003 0.003 0.003 0.003 0.003 0.003 0.003 0.002 0.002 0.002 0.002 0.002 0.002 0.002 0.002 0.003 0.003 0.003 0.003 0.003 0.003 0.003 0.003 0.001 0.001 0.001 0.001 0.001 0.001 0.001 0.001 
0.007 0.007 0.007 0.007 0.007 0.007 0.007 0.007 0.032 0.032 0.032 0.032 0.032 0.032 0.032 0.032 2.296 2.296 2.296 2.296 2.296 2.296 2.296 2.296 0.005 0.005 0.005 0.005 0.005 0.005 0.005 0.005 0.001 0.001 0.001 0.001 0.001 0.001 0.001 0.001 0.003 0.003 0.003 0.003 0.002 0.002 0.002 0.002 0.000 0.000 0.000 0.000 0.001 0.001 0.001 0.001 0.001 0.001 0.001 0.001 0.002 0.002 0.002 0.002 0.019 0.019 0.019 0.019 0.021 0.021 0.021 0.021 0.025 0.025 0.025 0.025 0.030 0.030 0.030 0.030 0.017 0.017 0.011 0.011 0.007 0.007 0.005 0.005 0.003 0.003 0.003 0.002 0.001 0.000 0.000 0.000 0.000 0.000 0.000 0.000 0.000 0.000 0.000 0.000 0.000 0.000 0.000 0.000 0.000 0.000 0.001 0.001 0.001 0.001 0.001 0.001 0.001 0.001 0.000 0.000 0.000 0.000 0.002 0.002 0.002 0.002 0.005 0.005 0.005 0.005 0.009 0.009 0.009 0.009 0.025 0.025 0.025 0.025 0.047 0.047 0.047 0.047 0.011 0.011 0.011 0.011 0.002 0.002 0.002 0.002 0.004 0.004 0.004 0.004 0.004 0.004 0.004 0.004 0.003 0.003 0.003 0.003 0.003 0.003 0.003 0.003 0.002 0.002 0.002 0.002 0.002 0.002 0.002 0.002 0.003 0.003 0.003 0.003 0.003 0.003 0.003 0.003 0.001 0.001 0.001 0.001 0.001 0.001 0.001 0.001 
0.007 0.007 0.007 0.007 0.007 0.007 0.007 0.007 0.032 0.032 0.032 0.032 0.032 0.032 0.032 0.032 2.296 2.296 2.296 2.296 2.296 2.296 2.296 2.296 0.005 0.005 0.005 0.005 0.005 0.005 0.005 0.005 0.001 0.001 0.001 0.001 0.001 0.001 0.001 0.001 0.003 0.003 0.003 0.003 0.002 0.002 0.002 0.002 0.000 0.000 0.000 0.000 0.001 0.001 0.001 0.001 0.001 0.001 0.001 0.001 0.002 0.002 0.002 0.002 0.019 0.019 0.019 0.019 0.021 0.021 0.021 0.021 0.025 0.025 0.025 0.025 0.030 0.030 0.030 0.030 0.017 0.017 0.011 0.011 0.007 0.007 0.005 0.005 0.003 0.003 0.003 0.002 0.001 0.000 0.000 0.000 0.000 0.000 0.000 0.000 0.000 0.000 0.000 0.000 0.000 0.000 0.000 0.000 0.000 0.000 0.001 0.001 0.001 0.001 0.001 0.001 0.001 0.001 0.000 0.000 0.000 0.000 0.002 0.002 0.002 0.002 0.005 0.005 0.005 0.005 0.009 0.009 0.009 0.009 0.025 0.025 0.025 0.025 0.047 0.047 0.047 0.047 0.011 0.011 0.011 0.011 0.002 0.002 0.002 0.002 0.004 0.004 0.004 0.004 0.004 0.004 0.004 0.004 0.003 0.003 0.003 0.003 0.003 0.003 0.003 0.003 0.002 0.002 0.002 0.002 0.002 0.002 0.002 0.002 0.003 0.003 0.003 0.003 0.003 0.003 0.003 0.003 0.001 0.001 0.001 0.001 0.001 0.001 0.001 0.001 
0.007 0.007 0.007 0.007 0.007 0.007 0.007 0.007 0.032 0.032 0.032 0.032 0.032 0.032 0.032 0.032 2.296 2.296 2.296 2.296 2.296 2.296 2.296 2.296 0.005 0.005 0.005 0.005 0.005 0.005 0.005 0.005 0.001 0.001 0.001 0.001 0.001 0.001 0.001 0.001 0.003 0.003 0.003 0.003 0.002 0.002 0.002 0.002 0.000 0.000 0.000 0.000 0.001 0.001 0.001 0.001 0.001 0.001 0.001 0.001 0.002 0.002 0.002 0.002 0.019 0.019 0.019 0.019 0.021 0.021 0.021 0.021 0.025 0.025 0.025 0.025 0.030 0.030 0.030 0.030 0.017 0.017 0.011 0.011 0.007 0.007 0.005 0.005 0.003 0.003 0.003 0.002 0.001 0.000 0.000 0.000 0.000 0.000 0.000 0.000 0.000 0.000 0.000 0.000 0.000 0.000 0.000 0.000 0.000 0.000 0.001 0.001 0.001 0.001 0.001 0.001 0.001 0.001 0.000 0.000 0.000 0.000 0.002 0.002 0.002 0.002 0.005 0.005 0.005 0.005 0.009 0.009 0.009 0.009 0.025 0.025 0.025 0.025 0.047 0.047 0.047 0.047 0.011 0.011 0.011 0.011 0.002 0.002 0.002 0.002 0.004 0.004 0.004 0.004 0.004 0.004 0.004 0.004 0.003 0.003 0.003 0.003 0.003 0.003 0.003 0.003 0.002 0.002 0.002 0.002 0.002 0.002 0.002 0.002 0.003 0.003 0.003 0.003 0.003 0.003 0.003 0.003 0.001 0.001 0.001 0.001 0.001 0.001 0.001 0.001 
0.007 0.007 0.007 0.007 0.007 0.007 0.007 0.007 0.032 0.032 0.032 0.032 0.032 0.032 0.032 0.032 2.296 2.296 2.296 2.296 2.296 2.296 2.296 2.296 0.005 0.005 0.005 0.005 0.005 0.005 0.005 0.005 0.001 0.001 0.001 0.001 0.001 0.001 0.001 0.001 0.003 0.003 0.003 0.003 0.002 0.002 0.002 0.002 0.000 0.000 0.000 0.000 0.001 0.001 0.001 0.001 0.001 0.001 0.001 0.001 0.002 0.002 0.002 0.002 0.019 0.019 0.019 0.019 0.021 0.021 0.021 0.021 0.025 0.025 0.025 0.025 0.030 0.030 0.030 0.030 0.017 0.017 0.011 0.011 0.007 0.007 0.005 0.005 0.003 0.003 0.003 0.002 0.001 0.000 0.000 0.000 0.000 0.000 0.000 0.000 0.000 0.000 0.000 0.000 0.000 0.000 0.000 0.000 0.000 0.000 0.001 0.001 0.001 0.001 0.001 0.001 0.001 0.001 0.000 0.000 0.000 0.000 0.002 0.002 0.002 0.002 0.005 0.005 0.005 0.005 0.009 0.009 0.009 0.009 0.025 0.025 0.025 0.025 0.047 0.047 0.047 0.047 0.011 0.011 0.011 0.011 0.002 0.002 0.002 0.002 0.004 0.004 0.004 0.004 0.004 0.004 0.004 0.004 0.003 0.003 0.003 0.003 0.003 0.003 0.003 0.003 0.002 0.002 0.002 0.002 0.002 0.002 0.002 0.002 0.003 0.003 0.003 0.003 0.003 0.003 0.003 0.003 0.001 0.001 0.001 0.001 0.001 0.001 0.001 0.001 
0.007 0.007 0.007 0.007 0.007 0.007 0.007 0.007 0.032 0.032 0.032 0.032 0.032 0.032 0.032 0.032 2.296 2.296 2.296 2.296 2.296 2.296 2.296 2.296 0.005 0.005 0.005 0.005 0.005 0.005 0.005 0.005 0.001 0.001 0.001 0.001 0.001 0.001 0.001 0.001 0.003 0.003 0.003 0.003 0.002 0.002 0.002 0.002 0.000 0.000 0.000 0.000 0.001 0.001 0.001 0.001 0.001 0.001 0.001 0.001 0.002 0.002 0.002 0.002 0.019 0.019 0.019 0.019 0.021 0.021 0.021 0.021 0.025 0.025 0.025 0.025 0.030 0.030 0.030 0.030 0.017 0.017 0.011 0.011 0.007 0.007 0.005 0.005 0.003 0.003 0.003 0.002 0.001 0.000 0.000 0.000 0.000 0.000 0.000 0.000 0.000 0.000 0.000 0.000 0.000 0.000 0.000 0.000 0.000 0.000 0.001 0.001 0.001 0.001 0.001 0.001 0.001 0.001 0.000 0.000 0.000 0.000 0.002 0.002 0.002 0.002 0.005 0.005 0.005 0.005 0.009 0.009 0.009 0.009 0.025 0.025 0.025 0.025 0.047 0.047 0.047 0.047 0.011 0.011 0.011 0.011 0.002 0.002 0.002 0.002 0.004 0.004 0.004 0.004 0.004 0.004 0.004 0.004 0.003 0.003 0.003 0.003 0.003 0.003 0.003 0.003 0.002 0.002 0.002 0.002 0.002 0.002 0.002 0.002 0.003 0.003 0.003 0.003 0.003 0.003 0.003 0.003 0.001 0.001 0.001 0.001 0.001 0.001 0.001 0.001 
0.004 0.004 0.004 0.004 0.004 0.004 0.004 0.004 0.007 0.007 0.007 0.007 0.007 0.007 0.007 0.007 0.006 0.006 0.006 0.006 0.006 0.006 0.006 0.006 0.017 0.017 0.017 0.017 0.017 0.017 0.017 0.017 0.044 0.044 0.044 0.044 0.044 0.044 0.044 0.044 0.090 0.090 0.090 0.090 0.054 0.054 0.054 0.054 0.022 0.022 0.022 0.022 0.014 0.014 0.014 0.014 0.013 0.013 0.013 0.013 0.836 0.836 0.836 0.836 18.043 18.043 18.043 18.043 22.486 22.486 22.486 22.486 4.788 4.788 4.788 4.788 0.005 0.005 0.005 0.005 0.004 0.004 0.003 0.003 0.000 0.000 0.000 0.000 0.000 0.000 0.000 0.000 0.000 0.000 0.000 0.000 0.000 0.000 0.000 0.000 0.001 0.001 0.001 0.001 0.002 0.002 0.002 0.002 0.002 0.002 0.007 0.007 0.007 0.007 0.011 0.011 0.011 0.011 0.014 0.014 0.014 0.014 0.008 0.008 0.008 0.008 0.005 0.005 0.005 0.005 0.002 0.002 0.002 0.002 0.000 0.000 0.000 0.000 0.000 0.000 0.000 0.000 0.000 0.000 0.000 0.000 0.008 0.008 0.008 0.008 0.009 0.009 0.009 0.009 0.009 0.009 0.009 0.009 0.002 0.002 0.002 0.002 0.002 0.002 0.002 0.002 0.020 0.020 0.020 0.020 0.020 0.020 0.020 0.020 0.014 0.014 0.014 0.014 0.014 0.014 0.014 0.014 0.006 0.006 0.006 0.006 0.006 0.006 0.006 0.006 
0.004 0.004 0.004 0.004 0.004 0.004 0.004 0.004 0.007 0.007 0.007 0.007 0.007 0.007 0.007 0.007 0.006 0.006 0.006 0.006 0.006 0.006 0.006 0.006 0.017 0.017 0.017 0.017 0.017 0.017 0.017 0.017 0.044 0.044 0.044 0.044 0.044 0.044 0.044 0.044 0.090 0.090 0.090 0.090 0.054 0.054 0.054 0.054 0.022 0.022 0.022 0.022 0.014 0.014 0.014 0.014 0.013 0.013 0.013 0.013 0.836 0.836 0.836 0.836 18.043 18.043 18.043 18.043 22.486 22.486 22.486 22.486 4.788 4.788 4.788 4.788 0.005 0.005 0.005 0.005 0.004 0.004 0.003 0.003 0.000 0.000 0.000 0.000 0.000 0.000 0.000 0.000 0.000 0.000 0.000 0.000 0.000 0.000 0.000 0.000 0.001 0.001 0.001 0.001 0.002 0.002 0.002 0.002 0.002 0.002 0.007 0.007 0.007 0.007 0.011 0.011 0.011 0.011 0.014 0.014 0.014 0.014 0.008 0.008 0.008 0.008 0.005 0.005 0.005 0.005 0.002 0.002 0.002 0.002 0.000 0.000 0.000 0.000 0.000 0.000 0.000 0.000 0.000 0.000 0.000 0.000 0.008 0.008 0.008 0.008 0.009 0.009 0.009 0.009 0.009 0.009 0.009 0.009 0.002 0.002 0.002 0.002 0.002 0.002 0.002 0.002 0.020 0.020 0.020 0.020 0.020 0.020 0.020 0.020 0.014 0.014 0.014 0.014 0.014 0.014 0.014 0.014 0.006 0.006 0.006 0.006 0.006 0.006 0.006 0.006 
0.004 0.004 0.004 0.004 0.004 0.004 0.004 0.004 0.007 0.007 0.007 0.007 0.007 0.007 0.007 0.007 0.006 0.006 0.006 0.006 0.006 0.006 0.006 0.006 0.017 0.017 0.017 0.017 0.017 0.017 0.017 0.017 0.044 0.044 0.044 0.044 0.044 0.044 0.044 0.044 0.090 0.090 0.090 0.090 0.054 0.054 0.054 0.054 0.022 0.022 0.022 0.022 0.014 0.014 0.014 0.014 0.013 0.013 0.013 0.013 0.836 0.836 0.836 0.836 18.043 18.043 18.043 18.043 22.486 22.486 22.486 22.486 4.788 4.788 4.788 4.788 0.005 0.005 0.005 0.005 0.004 0.004 0.003 0.003 0.000 0.000 0.000 0.000 0.000 0.000 0.000 0.000 0.000 0.000 0.000 0.000 0.000 0.000 0.000 0.000 0.001 0.001 0.001 0.001 0.002 0.002 0.002 0.002 0.002 0.002 0.007 0.007 0.007 0.007 0.011 0.011 0.011 0.011 0.014 0.014 0.014 0.014 0.008 0.008 0.008 0.008 0.005 0.005 0.005 0.005 0.002 0.002 0.002 0.002 0.000 0.000 0.000 0.000 0.000 0.000 0.000 0.000 0.000 0.000 0.000 0.000 0.008 0.008 0.008 0.008 0.009 0.009 0.009 0.009 0.009 0.009 0.009 0.009 0.002 0.002 0.002 0.002 0.002 0.002 0.002 0.002 0.020 0.020 0.020 0.020 0.020 0.020 0.020 0.020 0.014 0.014 0.014 0.014 0.014 0.014 0.014 0.014 0.006 0.006 0.006 0.006 0.006 0.006 0.006 0.006 
0.004 0.004 0.004 0.004 0.004 0.004 0.004 0.004 0.007 0.007 0.007 0.007 0.007 0.007 0.007 0.007 0.006 0.006 0.006 0.006 0.006 0.006 0.006 0.006 0.017 0.017 0.017 0.017 0.017 0.017 0.017 0.017 0.044 0.044 0.044 0.044 0.044 0.044 0.044 0.044 0.090 0.090 0.090 0.090 0.054 0.054 0.054 0.054 0.022 0.022 0.022 0.022 0.014 0.014 0.014 0.014 0.013 0.013 0.013 0.013 0.836 0.836 0.836 0.836 18.043 18.043 18.043 18.043 22.486 22.486 22.486 22.486 4.788 4.788 4.788 4.788 0.005 0.005 0.005 0.005 0.004 0.004 0.003 0.003 0.000 0.000 0.000 0.000 0.000 0.000 0.000 0.000 0.000 0.000 0.000 0.000 0.000 0.000 0.000 0.000 0.001 0.001 0.001 0.001 0.002 0.002 0.002 0.002 0.002 0.002 0.007 0.007 0.007 0.007 0.011 0.011 0.011 0.011 0.014 0.014 0.014 0.014 0.008 0.008 0.008 0.008 0.005 0.005 0.005 0.005 0.002 0.002 0.002 0.002 0.000 0.000 0.000 0.000 0.000 0.000 0.000 0.000 0.000 0.000 0.000 0.000 0.008 0.008 0.008 0.008 0.009 0.009 0.009 0.009 0.009 0.009 0.009 0.009 0.002 0.002 0.002 0.002 0.002 0.002 0.002 0.002 0.020 0.020 0.020 0.020 0.020 0.020 0.020 0.020 0.014 0.014 0.014 0.014 0.014 0.014 0.014 0.014 0.006 0.006 0.006 0.006 0.006 0.006 0.006 0.006 
0.004 0.004 0.004 0.004 0.004 0.004 0.004 0.004 0.007 0.007 0.007 0.007 0.007 0.007 0.007 0.007 0.006 0.006 0.006 0.006 0.006 0.006 0.006 0.006 0.017 0.017 0.017 0.017 0.017 0.017 0.017 0.017 0.044 0.044 0.044 0.044 0.044 0.044 0.044 0.044 0.090 0.090 0.090 0.090 0.054 0.054 0.054 0.054 0.022 0.022 0.022 0.022 0.014 0.014 0.014 0.014 0.013 0.013 0.013 0.013 0.836 0.836 0.836 0.836 18.043 18.043 18.043 18.043 22.486 22.486 22.486 22.486 4.788 4.788 4.788 4.788 0.005 0.005 0.005 0.005 0.004 0.004 0.003 0.003 0.000 0.000 0.000 0.000 0.000 0.000 0.000 0.000 0.000 0.000 0.000 0.000 0.000 0.000 0.000 0.000 0.001 0.001 0.001 0.001 0.002 0.002 0.002 0.002 0.002 0.002 0.007 0.007 0.007 0.007 0.011 0.011 0.011 0.011 0.014 0.014 0.014 0.014 0.008 0.008 0.008 0.008 0.005 0.005 0.005 0.005 0.002 0.002 0.002 0.002 0.000 0.000 0.000 0.000 0.000 0.000 0.000 0.000 0.000 0.000 0.000 0.000 0.008 0.008 0.008 0.008 0.009 0.009 0.009 0.009 0.009 0.009 0.009 0.009 0.002 0.002 0.002 0.002 0.002 0.002 0.002 0.002 0.020 0.020 0.020 0.020 0.020 0.020 0.020 0.020 0.014 0.014 0.014 0.014 0.014 0.014 0.014 0.014 0.006 0.006 0.006 0.006 0.006 0.006 0.006 0.006 
0.004 0.004 0.004 0.004 0.004 0.004 0.004 0.004 0.007 0.007 0.007 0.007 0.007 0.007 0.007 0.007 0.006 0.006 0.006 0.006 0.006 0.006 0.006 0.006 0.017 0.017 0.017 0.017 0.017 0.017 0.017 0.017 0.044 0.044 0.044 0.044 0.044 0.044 0.044 0.044 0.090 0.090 0.090 0.090 0.054 0.054 0.054 0.054 0.022 0.022 0.022 0.022 0.014 0.014 0.014 0.014 0.013 0.013 0.013 0.013 0.836 0.836 0.836 0.836 18.043 18.043 18.043 18.043 22.486 22.486 22.486 22.486 4.788 4.788 4.788 4.788 0.005 0.005 0.005 0.005 0.004 0.004 0.003 0.003 0.000 0.000 0.000 0.000 0.000 0.000 0.000 0.000 0.000 0.000 0.000 0.000 0.000 0.000 0.000 0.000 0.001 0.001 0.001 0.001 0.002 0.002 0.002 0.002 0.002 0.002 0.007 0.007 0.007 0.007 0.011 0.011 0.011 0.011 0.014 0.014 0.014 0.014 0.008 0.008 0.008 0.008 0.005 0.005 0.005 0.005 0.002 0.002 0.002 0.002 0.000 0.000 0.000 0.000 0.000 0.000 0.000 0.000 0.000 0.000 0.000 0.000 0.008 0.008 0.008 0.008 0.009 0.009 0.009 0.009 0.009 0.009 0.009 0.009 0.002 0.002 0.002 0.002 0.002 0.002 0.002 0.002 0.020 0.020 0.020 0.020 0.020 0.020 0.020 0.020 0.014 0.014 0.014 0.014 0.014 0.014 0.014 0.014 0.006 0.006 0.006 0.006 0.006 0.006 0.006 0.006 
0.004 0.004 0.004 0.004 0.004 0.004 0.004 0.004 0.007 0.007 0.007 0.007 0.007 0.007 0.007 0.007 0.006 0.006 0.006 0.006 0.006 0.006 0.006 0.006 0.017 0.017 0.017 0.017 0.017 0.017 0.017 0.017 0.044 0.044 0.044 0.044 0.044 0.044 0.044 0.044 0.090 0.090 0.090 0.090 0.054 0.054 0.054 0.054 0.022 0.022 0.022 0.022 0.014 0.014 0.014 0.014 0.013 0.013 0.013 0.013 0.836 0.836 0.836 0.836 18.043 18.043 18.043 18.043 22.486 22.486 22.486 22.486 4.788 4.788 4.788 4.788 0.005 0.005 0.005 0.005 0.004 0.004 0.003 0.003 0.000 0.000 0.000 0.000 0.000 0.000 0.000 0.000 0.000 0.000 0.000 0.000 0.000 0.000 0.000 0.000 0.001 0.001 0.001 0.001 0.002 0.002 0.002 0.002 0.002 0.002 0.007 0.007 0.007 0.007 0.011 0.011 0.011 0.011 0.014 0.014 0.014 0.014 0.008 0.008 0.008 0.008 0.005 0.005 0.005 0.005 0.002 0.002 0.002 0.002 0.000 0.000 0.000 0.000 0.000 0.000 0.000 0.000 0.000 0.000 0.000 0.000 0.008 0.008 0.008 0.008 0.009 0.009 0.009 0.009 0.009 0.009 0.009 0.009 0.002 0.002 0.002 0.002 0.002 0.002 0.002 0.002 0.020 0.020 0.020 0.020 0.020 0.020 0.020 0.020 0.014 0.014 0.014 0.014 0.014 0.014 0.014 0.014 0.006 0.006 0.006 0.006 0.006 0.006 0.006 0.006 
0.004 0.004 0.004 0.004 0.004 0.004 0.004 0.004 0.007 0.007 0.007 0.007 0.007 0.007 0.007 0.007 0.006 0.006 0.006 0.006 0.006 0.006 0.006 0.006 0.017 0.017 0.017 0.017 0.017 0.017 0.017 0.017 0.044 0.044 0.044 0.044 0.044 0.044 0.044 0.044 0.090 0.090 0.090 0.090 0.054 0.054 0.054 0.054 0.022 0.022 0.022 0.022 0.014 0.014 0.014 0.014 0.013 0.013 0.013 0.013 0.836 0.836 0.836 0.836 18.043 18.043 18.043 18.043 22.486 22.486 22.486 22.486 4.788 4.788 4.788 4.788 0.005 0.005 0.005 0.005 0.004 0.004 0.003 0.003 0.000 0.000 0.000 0.000 0.000 0.000 0.000 0.000 0.000 0.000 0.000 0.000 0.000 0.000 0.000 0.000 0.001 0.001 0.001 0.001 0.002 0.002 0.002 0.002 0.002 0.002 0.007 0.007 0.007 0.007 0.011 0.011 0.011 0.011 0.014 0.014 0.014 0.014 0.008 0.008 0.008 0.008 0.005 0.005 0.005 0.005 0.002 0.002 0.002 0.002 0.000 0.000 0.000 0.000 0.000 0.000 0.000 0.000 0.000 0.000 0.000 0.000 0.008 0.008 0.008 0.008 0.009 0.009 0.009 0.009 0.009 0.009 0.009 0.009 0.002 0.002 0.002 0.002 0.002 0.002 0.002 0.002 0.020 0.020 0.020 0.020 0.020 0.020 0.020 0.020 0.014 0.014 0.014 0.014 0.014 0.014 0.014 0.014 0.006 0.006 0.006 0.006 0.006 0.006 0.006 0.006 
0.000 0.000 0.000 0.000 0.000 0.000 0.000 0.000 0.003 0.003 0.003 0.003 0.003 0.003 0.003 0.003 0.003 0.003 0.003 0.003 0.003 0.003 0.003 0.003 0.002 0.002 0.002 0.002 0.002 0.002 0.002 0.002 0.003 0.003 0.003 0.003 0.003 0.003 0.003 0.003 0.007 0.007 0.007 0.007 0.013 0.013 0.013 0.013 0.046 0.046 0.046 0.046 0.075 0.075 0.075 0.075 0.099 0.099 0.099 0.099 1.382 1.382 1.382 1.382 13.999 13.999 13.999 13.999 17.000 17.000 17.000 17.000 0.018 0.018 0.018 0.018 0.000 0.000 0.000 0.000 0.000 0.000 0.000 0.000 0.000 0.000 0.000 0.000 0.000 0.000 0.000 0.000 0.000 0.001 0.001 0.001 0.001 0.001 0.002 0.002 0.009 0.009 7.970 7.970 17.367 17.367 21.622 21.622 17.683 17.683 9.142 9.142 9.142 9.142 4.241 4.241 4.241 4.241 3.640 3.640 3.640 3.640 0.026 0.026 0.026 0.026 0.005 0.005 0.005 0.005 0.003 0.003 0.003 0.003 0.002 0.002 0.002 0.002 0.001 0.001 0.001 0.001 0.001 0.001 0.001 0.001 0.017 0.017 0.017 0.017 0.012 0.012 0.012 0.012 0.012 0.012 0.012 0.012 0.002 0.002 0.002 0.002 0.002 0.002 0.002 0.002 0.009 0.009 0.009 0.009 0.009 0.009 0.009 0.009 0.010 0.010 0.010 0.010 0.010 0.010 0.010 0.010 0.035 0.035 0.035 0.035 0.035 0.035 0.035 0.035 
0.000 0.000 0.000 0.000 0.000 0.000 0.000 0.000 0.003 0.003 0.003 0.003 0.003 0.003 0.003 0.003 0.003 0.003 0.003 0.003 0.003 0.003 0.003 0.003 0.002 0.002 0.002 0.002 0.002 0.002 0.002 0.002 0.003 0.003 0.003 0.003 0.003 0.003 0.003 0.003 0.007 0.007 0.007 0.007 0.013 0.013 0.013 0.013 0.046 0.046 0.046 0.046 0.075 0.075 0.075 0.075 0.099 0.099 0.099 0.099 1.382 1.382 1.382 1.382 13.999 13.999 13.999 13.999 17.000 17.000 17.000 17.000 0.018 0.018 0.018 0.018 0.000 0.000 0.000 0.000 0.000 0.000 0.000 0.000 0.000 0.000 0.000 0.000 0.000 0.000 0.000 0.000 0.000 0.001 0.001 0.001 0.001 0.001 0.002 0.002 0.009 0.009 7.970 7.970 17.367 17.367 21.622 21.622 17.683 17.683 9.142 9.142 9.142 9.142 4.241 4.241 4.241 4.241 3.640 3.640 3.640 3.640 0.026 0.026 0.026 0.026 0.005 0.005 0.005 0.005 0.003 0.003 0.003 0.003 0.002 0.002 0.002 0.002 0.001 0.001 0.001 0.001 0.001 0.001 0.001 0.001 0.017 0.017 0.017 0.017 0.012 0.012 0.012 0.012 0.012 0.012 0.012 0.012 0.002 0.002 0.002 0.002 0.002 0.002 0.002 0.002 0.009 0.009 0.009 0.009 0.009 0.009 0.009 0.009 0.010 0.010 0.010 0.010 0.010 0.010 0.010 0.010 0.035 0.035 0.035 0.035 0.035 0.035 0.035 0.035 
0.000 0.000 0.000 0.000 0.000 0.000 0.000 0.000 0.003 0.003 0.003 0.003 0.003 0.003 0.003 0.003 0.003 0.003 0.003 0.003 0.003 0.003 0.003 0.003 0.002 0.002 0.002 0.002 0.002 0.002 0.002 0.002 0.003 0.003 0.003 0.003 0.003 0.003 0.003 0.003 0.007 0.007 0.007 0.007 0.013 0.013 0.013 0.013 0.046 0.046 0.046 0.046 0.075 0.075 0.075 0.075 0.099 0.099 0.099 0.099 1.382 1.382 1.382 1.382 13.999 13.999 13.999 13.999 17.000 17.000 17.000 17.000 0.018 0.018 0.018 0.018 0.000 0.000 0.000 0.000 0.000 0.000 0.000 0.000 0.000 0.000 0.000 0.000 0.000 0.000 0.000 0.000 0.000 0.001 0.001 0.001 0.001 0.001 0.002 0.002 0.009 0.009 7.970 7.970 17.367 17.367 21.622 21.622 17.683 17.683 9.142 9.142 9.142 9.142 4.241 4.241 4.241 4.241 3.640 3.640 3.640 3.640 0.026 0.026 0.026 0.026 0.005 0.005 0.005 0.005 0.003 0.003 0.003 0.003 0.002 0.002 0.002 0.002 0.001 0.001 0.001 0.001 0.001 0.001 0.001 0.001 0.017 0.017 0.017 0.017 0.012 0.012 0.012 0.012 0.012 0.012 0.012 0.012 0.002 0.002 0.002 0.002 0.002 0.002 0.002 0.002 0.009 0.009 0.009 0.009 0.009 0.009 0.009 0.009 0.010 0.010 0.010 0.010 0.010 0.010 0.010 0.010 0.035 0.035 0.035 0.035 0.035 0.035 0.035 0.035 
0.000 0.000 0.000 0.000 0.000 0.000 0.000 0.000 0.003 0.003 0.003 0.003 0.003 0.003 0.003 0.003 0.003 0.003 0.003 0.003 0.003 0.003 0.003 0.003 0.002 0.002 0.002 0.002 0.002 0.002 0.002 0.002 0.003 0.003 0.003 0.003 0.003 0.003 0.003 0.003 0.007 0.007 0.007 0.007 0.013 0.013 0.013 0.013 0.046 0.046 0.046 0.046 0.075 0.075 0.075 0.075 0.099 0.099 0.099 0.099 1.382 1.382 1.382 1.382 13.999 13.999 13.999 13.999 17.000 17.000 17.000 17.000 0.018 0.018 0.018 0.018 0.000 0.000 0.000 0.000 0.000 0.000 0.000 0.000 0.000 0.000 0.000 0.000 0.000 0.000 0.000 0.000 0.000 0.001 0.001 0.001 0.001 0.001 0.002 0.002 0.009 0.009 7.970 7.970 17.367 17.367 21.622 21.622 17.683 17.683 9.142 9.142 9.142 9.142 4.241 4.241 4.241 4.241 3.640 3.640 3.640 3.640 0.026 0.026 0.026 0.026 0.005 0.005 0.005 0.005 0.003 0.003 0.003 0.003 0.002 0.002 0.002 0.002 0.001 0.001 0.001 0.001 0.001 0.001 0.001 0.001 0.017 0.017 0.017 0.017 0.012 0.012 0.012 0.012 0.012 0.012 0.012 0.012 0.002 0.002 0.002 0.002 0.002 0.002 0.002 0.002 0.009 0.009 0.009 0.009 0.009 0.009 0.009 0.009 0.010 0.010 0.010 0.010 0.010 0.010 0.010 0.010 0.035 0.035 0.035 0.035 0.035 0.035 0.035 0.035 
0.000 0.000 0.000 0.000 0.000 0.000 0.000 0.000 0.003 0.003 0.003 0.003 0.003 0.003 0.003 0.003 0.003 0.003 0.003 0.003 0.003 0.003 0.003 0.003 0.002 0.002 0.002 0.002 0.002 0.002 0.002 0.002 0.003 0.003 0.003 0.003 0.003 0.003 0.003 0.003 0.007 0.007 0.007 0.007 0.013 0.013 0.013 0.013 0.046 0.046 0.046 0.046 0.075 0.075 0.075 0.075 0.099 0.099 0.099 0.099 1.382 1.382 1.382 1.382 13.999 13.999 13.999 13.999 17.000 17.000 17.000 17.000 0.018 0.018 0.018 0.018 0.000 0.000 0.000 0.000 0.000 0.000 0.000 0.000 0.000 0.000 0.000 0.000 0.000 0.000 0.000 0.000 0.000 0.001 0.001 0.001 0.001 0.001 0.002 0.002 0.009 0.009 7.970 7.970 17.367 17.367 21.622 21.622 17.683 17.683 9.142 9.142 9.142 9.142 4.241 4.241 4.241 4.241 3.640 3.640 3.640 3.640 0.026 0.026 0.026 0.026 0.005 0.005 0.005 0.005 0.003 0.003 0.003 0.003 0.002 0.002 0.002 0.002 0.001 0.001 0.001 0.001 0.001 0.001 0.001 0.001 0.017 0.017 0.017 0.017 0.012 0.012 0.012 0.012 0.012 0.012 0.012 0.012 0.002 0.002 0.002 0.002 0.002 0.002 0.002 0.002 0.009 0.009 0.009 0.009 0.009 0.009 0.009 0.009 0.010 0.010 0.010 0.010 0.010 0.010 0.010 0.010 0.035 0.035 0.035 0.035 0.035 0.035 0.035 0.035 
0.000 0.000 0.000 0.000 0.000 0.000 0.000 0.000 0.003 0.003 0.003 0.003 0.003 0.003 0.003 0.003 0.003 0.003 0.003 0.003 0.003 0.003 0.003 0.003 0.002 0.002 0.002 0.002 0.002 0.002 0.002 0.002 0.003 0.003 0.003 0.003 0.003 0.003 0.003 0.003 0.007 0.007 0.007 0.007 0.013 0.013 0.013 0.013 0.046 0.046 0.046 0.046 0.075 0.075 0.075 0.075 0.099 0.099 0.099 0.099 1.382 1.382 1.382 1.382 13.999 13.999 13.999 13.999 17.000 17.000 17.000 17.000 0.018 0.018 0.018 0.018 0.000 0.000 0.000 0.000 0.000 0.000 0.000 0.000 0.000 0.000 0.000 0.000 0.000 0.000 0.000 0.000 0.000 0.001 0.001 0.001 0.001 0.001 0.002 0.002 0.009 0.009 7.970 7.970 17.367 17.367 21.622 21.622 17.683 17.683 9.142 9.142 9.142 9.142 4.241 4.241 4.241 4.241 3.640 3.640 3.640 3.640 0.026 0.026 0.026 0.026 0.005 0.005 0.005 0.005 0.003 0.003 0.003 0.003 0.002 0.002 0.002 0.002 0.001 0.001 0.001 0.001 0.001 0.001 0.001 0.001 0.017 0.017 0.017 0.017 0.012 0.012 0.012 0.012 0.012 0.012 0.012 0.012 0.002 0.002 0.002 0.002 0.002 0.002 0.002 0.002 0.009 0.009 0.009 0.009 0.009 0.009 0.009 0.009 0.010 0.010 0.010 0.010 0.010 0.010 0.010 0.010 0.035 0.035 0.035 0.035 0.035 0.035 0.035 0.035 
0.000 0.000 0.000 0.000 0.000 0.000 0.000 0.000 0.003 0.003 0.003 0.003 0.003 0.003 0.003 0.003 0.003 0.003 0.003 0.003 0.003 0.003 0.003 0.003 0.002 0.002 0.002 0.002 0.002 0.002 0.002 0.002 0.003 0.003 0.003 0.003 0.003 0.003 0.003 0.003 0.007 0.007 0.007 0.007 0.013 0.013 0.013 0.013 0.046 0.046 0.046 0.046 0.075 0.075 0.075 0.075 0.099 0.099 0.099 0.099 1.382 1.382 1.382 1.382 13.999 13.999 13.999 13.999 17.000 17.000 17.000 17.000 0.018 0.018 0.018 0.018 0.000 0.000 0.000 0.000 0.000 0.000 0.000 0.000 0.000 0.000 0.000 0.000 0.000 0.000 0.000 0.000 0.000 0.001 0.001 0.001 0.001 0.001 0.002 0.002 0.009 0.009 7.970 7.970 17.367 17.367 21.622 21.622 17.683 17.683 9.142 9.142 9.142 9.142 4.241 4.241 4.241 4.241 3.640 3.640 3.640 3.640 0.026 0.026 0.026 0.026 0.005 0.005 0.005 0.005 0.003 0.003 0.003 0.003 0.002 0.002 0.002 0.002 0.001 0.001 0.001 0.001 0.001 0.001 0.001 0.001 0.017 0.017 0.017 0.017 0.012 0.012 0.012 0.012 0.012 0.012 0.012 0.012 0.002 0.002 0.002 0.002 0.002 0.002 0.002 0.002 0.009 0.009 0.009 0.009 0.009 0.009 0.009 0.009 0.010 0.010 0.010 0.010 0.010 0.010 0.010 0.010 0.035 0.035 0.035 0.035 0.035 0.035 0.035 0.035 
0.000 0.000 0.000 0.000 0.000 0.000 0.000 0.000 0.003 0.003 0.003 0.003 0.003 0.003 0.003 0.003 0.003 0.003 0.003 0.003 0.003 0.003 0.003 0.003 0.002 0.002 0.002 0.002 0.002 0.002 0.002 0.002 0.003 0.003 0.003 0.003 0.003 0.003 0.003 0.003 0.007 0.007 0.007 0.007 0.013 0.013 0.013 0.013 0.046 0.046 0.046 0.046 0.075 0.075 0.075 0.075 0.099 0.099 0.099 0.099 1.382 1.382 1.382 1.382 13.999 13.999 13.999 13.999 17.000 17.000 17.000 17.000 0.018 0.018 0.018 0.018 0.000 0.000 0.000 0.000 0.000 0.000 0.000 0.000 0.000 0.000 0.000 0.000 0.000 0.000 0.000 0.000 0.000 0.001 0.001 0.001 0.001 0.001 0.002 0.002 0.009 0.009 7.970 7.970 17.367 17.367 21.622 21.622 17.683 17.683 9.142 9.142 9.142 9.142 4.241 4.241 4.241 4.241 3.640 3.640 3.640 3.640 0.026 0.026 0.026 0.026 0.005 0.005 0.005 0.005 0.003 0.003 0.003 0.003 0.002 0.002 0.002 0.002 0.001 0.001 0.001 0.001 0.001 0.001 0.001 0.001 0.017 0.017 0.017 0.017 0.012 0.012 0.012 0.012 0.012 0.012 0.012 0.012 0.002 0.002 0.002 0.002 0.002 0.002 0.002 0.002 0.009 0.009 0.009 0.009 0.009 0.009 0.009 0.009 0.010 0.010 0.010 0.010 0.010 0.010 0.010 0.010 0.035 0.035 0.035 0.035 0.035 0.035 0.035 0.035 
0.002 0.002 0.002 0.002 0.002 0.002 0.002 0.002 0.014 0.014 0.014 0.014 0.014 0.014 0.014 0.014 24.869 24.869 24.869 24.869 24.869 24.869 24.869 24.869 2.444 2.444 2.444 2.444 2.444 2.444 2.444 2.444 0.001 0.001 0.001 0.001 0.001 0.001 0.001 0.001 0.014 0.014 0.014 0.014 0.018 0.018 0.018 0.018 0.014 0.014 0.014 0.014 0.006 0.006 0.006 0.006 0.003 0.003 0.003 0.003 0.005 0.005 0.005 0.005 0.003 0.003 0.003 0.003 0.002 0.002 0.002 0.002 0.007 0.007 0.007 0.007 0.009 0.009 0.009 0.009 2.766 2.766 7.182 7.182 12.805 12.805 15.274 15.274 10.497 10.497 6.464 3.366 0.131 0.068 0.058 0.046 0.027 0.050 1.030 5.577 13.712 13.712 20.293 20.293 24.594 24.594 29.895 29.895 36.374 36.374 38.710 38.710 38.710 38.710 20.111 20.111 20.111 20.111 0.003 0.003 0.003 0.003 0.001 0.001 0.001 0.001 0.027 0.027 0.027 0.027 9.809 9.809 9.809 9.809 4.671 4.671 4.671 4.671 0.012 0.012 0.012 0.012 0.006 0.006 0.006 0.006 0.006 0.006 0.006 0.006 0.006 0.006 0.006 0.006 0.006 0.006 0.006 0.006 0.011 0.011 0.011 0.011 0.011 0.011 0.011 0.011 0.006 0.006 0.006 0.006 0.006 0.006 0.006 0.006 0.004 0.004 0.004 0.004 0.004 0.004 0.004 0.004 0.124 0.124 0.124 0.124 0.124 0.124 0.124 0.124 
0.002 0.002 0.002 0.002 0.002 0.002 0.002 0.002 0.014 0.014 0.014 0.014 0.014 0.014 0.014 0.014 24.869 24.869 24.869 24.869 24.869 24.869 24.869 24.869 2.444 2.444 2.444 2.444 2.444 2.444 2.444 2.444 0.001 0.001 0.001 0.001 0.001 0.001 0.001 0.001 0.014 0.014 0.014 0.014 0.018 0.018 0.018 0.018 0.014 0.014 0.014 0.014 0.006 0.006 0.006 0.006 0.003 0.003 0.003 0.003 0.005 0.005 0.005 0.005 0.003 0.003 0.003 0.003 0.002 0.002 0.002 0.002 0.007 0.007 0.007 0.007 0.009 0.009 0.009 0.009 2.766 2.766 7.182 7.182 12.805 12.805 15.274 15.274 10.497 10.497 6.464 3.366 0.131 0.068 0.058 0.046 0.027 0.050 1.030 5.577 13.712 13.712 20.293 20.293 24.594 24.594 29.895 29.895 36.374 36.374 38.710 38.710 38.710 38.710 20.111 20.111 20.111 20.111 0.003 0.003 0.003 0.003 0.001 0.001 0.001 0.001 0.027 0.027 0.027 0.027 9.809 9.809 9.809 9.809 4.671 4.671 4.671 4.671 0.012 0.012 0.012 0.012 0.006 0.006 0.006 0.006 0.006 0.006 0.006 0.006 0.006 0.006 0.006 0.006 0.006 0.006 0.006 0.006 0.011 0.011 0.011 0.011 0.011 0.011 0.011 0.011 0.006 0.006 0.006 0.006 0.006 0.006 0.006 0.006 0.004 0.004 0.004 0.004 0.004 0.004 0.004 0.004 0.124 0.124 0.124 0.124 0.124 0.124 0.124 0.124 
0.002 0.002 0.002 0.002 0.002 0.002 0.002 0.002 0.014 0.014 0.014 0.014 0.014 0.014 0.014 0.014 24.869 24.869 24.869 24.869 24.869 24.869 24.869 24.869 2.444 2.444 2.444 2.444 2.444 2.444 2.444 2.444 0.001 0.001 0.001 0.001 0.001 0.001 0.001 0.001 0.014 0.014 0.014 0.014 0.018 0.018 0.018 0.018 0.014 0.014 0.014 0.014 0.006 0.006 0.006 0.006 0.003 0.003 0.003 0.003 0.005 0.005 0.005 0.005 0.003 0.003 0.003 0.003 0.002 0.002 0.002 0.002 0.007 0.007 0.007 0.007 0.009 0.009 0.009 0.009 2.766 2.766 7.182 7.182 12.805 12.805 15.274 15.274 10.497 10.497 6.464 3.366 0.131 0.068 0.058 0.046 0.027 0.050 1.030 5.577 13.712 13.712 20.293 20.293 24.594 24.594 29.895 29.895 36.374 36.374 38.710 38.710 38.710 38.710 20.111 20.111 20.111 20.111 0.003 0.003 0.003 0.003 0.001 0.001 0.001 0.001 0.027 0.027 0.027 0.027 9.809 9.809 9.809 9.809 4.671 4.671 4.671 4.671 0.012 0.012 0.012 0.012 0.006 0.006 0.006 0.006 0.006 0.006 0.006 0.006 0.006 0.006 0.006 0.006 0.006 0.006 0.006 0.006 0.011 0.011 0.011 0.011 0.011 0.011 0.011 0.011 0.006 0.006 0.006 0.006 0.006 0.006 0.006 0.006 0.004 0.004 0.004 0.004 0.004 0.004 0.004 0.004 0.124 0.124 0.124 0.124 0.124 0.124 0.124 0.124 
0.002 0.002 0.002 0.002 0.002 0.002 0.002 0.002 0.014 0.014 0.014 0.014 0.014 0.014 0.014 0.014 24.869 24.869 24.869 24.869 24.869 24.869 24.869 24.869 2.444 2.444 2.444 2.444 2.444 2.444 2.444 2.444 0.001 0.001 0.001 0.001 0.001 0.001 0.001 0.001 0.014 0.014 0.014 0.014 0.018 0.018 0.018 0.018 0.014 0.014 0.014 0.014 0.006 0.006 0.006 0.006 0.003 0.003 0.003 0.003 0.005 0.005 0.005 0.005 0.003 0.003 0.003 0.003 0.002 0.002 0.002 0.002 0.007 0.007 0.007 0.007 0.009 0.009 0.009 0.009 2.766 2.766 7.182 7.182 12.805 12.805 15.274 15.274 10.497 10.497 6.464 3.366 0.131 0.068 0.058 0.046 0.027 0.050 1.030 5.577 13.712 13.712 20.293 20.293 24.594 24.594 29.895 29.895 36.374 36.374 38.710 38.710 38.710 38.710 20.111 20.111 20.111 20.111 0.003 0.003 0.003 0.003 0.001 0.001 0.001 0.001 0.027 0.027 0.027 0.027 9.809 9.809 9.809 9.809 4.671 4.671 4.671 4.671 0.012 0.012 0.012 0.012 0.006 0.006 0.006 0.006 0.006 0.006 0.006 0.006 0.006 0.006 0.006 0.006 0.006 0.006 0.006 0.006 0.011 0.011 0.011 0.011 0.011 0.011 0.011 0.011 0.006 0.006 0.006 0.006 0.006 0.006 0.006 0.006 0.004 0.004 0.004 0.004 0.004 0.004 0.004 0.004 0.124 0.124 0.124 0.124 0.124 0.124 0.124 0.124 
0.002 0.002 0.002 0.002 0.002 0.002 0.002 0.002 0.014 0.014 0.014 0.014 0.014 0.014 0.014 0.014 24.869 24.869 24.869 24.869 24.869 24.869 24.869 24.869 2.444 2.444 2.444 2.444 2.444 2.444 2.444 2.444 0.001 0.001 0.001 0.001 0.001 0.001 0.001 0.001 0.014 0.014 0.014 0.014 0.018 0.018 0.018 0.018 0.014 0.014 0.014 0.014 0.006 0.006 0.006 0.006 0.003 0.003 0.003 0.003 0.005 0.005 0.005 0.005 0.003 0.003 0.003 0.003 0.002 0.002 0.002 0.002 0.007 0.007 0.007 0.007 0.009 0.009 0.009 0.009 2.766 2.766 7.182 7.182 12.805 12.805 15.274 15.274 10.497 10.497 6.464 3.366 0.131 0.068 0.058 0.046 0.027 0.050 1.030 5.577 13.712 13.712 20.293 20.293 24.594 24.594 29.895 29.895 36.374 36.374 38.710 38.710 38.710 38.710 20.111 20.111 20.111 20.111 0.003 0.003 0.003 0.003 0.001 0.001 0.001 0.001 0.027 0.027 0.027 0.027 9.809 9.809 9.809 9.809 4.671 4.671 4.671 4.671 0.012 0.012 0.012 0.012 0.006 0.006 0.006 0.006 0.006 0.006 0.006 0.006 0.006 0.006 0.006 0.006 0.006 0.006 0.006 0.006 0.011 0.011 0.011 0.011 0.011 0.011 0.011 0.011 0.006 0.006 0.006 0.006 0.006 0.006 0.006 0.006 0.004 0.004 0.004 0.004 0.004 0.004 0.004 0.004 0.124 0.124 0.124 0.124 0.124 0.124 0.124 0.124 
0.002 0.002 0.002 0.002 0.002 0.002 0.002 0.002 0.014 0.014 0.014 0.014 0.014 0.014 0.014 0.014 24.869 24.869 24.869 24.869 24.869 24.869 24.869 24.869 2.444 2.444 2.444 2.444 2.444 2.444 2.444 2.444 0.001 0.001 0.001 0.001 0.001 0.001 0.001 0.001 0.014 0.014 0.014 0.014 0.018 0.018 0.018 0.018 0.014 0.014 0.014 0.014 0.006 0.006 0.006 0.006 0.003 0.003 0.003 0.003 0.005 0.005 0.005 0.005 0.003 0.003 0.003 0.003 0.002 0.002 0.002 0.002 0.007 0.007 0.007 0.007 0.009 0.009 0.009 0.009 2.766 2.766 7.182 7.182 12.805 12.805 15.274 15.274 10.497 10.497 6.464 3.366 0.131 0.068 0.058 0.046 0.027 0.050 1.030 5.577 13.712 13.712 20.293 20.293 24.594 24.594 29.895 29.895 36.374 36.374 38.710 38.710 38.710 38.710 20.111 20.111 20.111 20.111 0.003 0.003 0.003 0.003 0.001 0.001 0.001 0.001 0.027 0.027 0.027 0.027 9.809 9.809 9.809 9.809 4.671 4.671 4.671 4.671 0.012 0.012 0.012 0.012 0.006 0.006 0.006 0.006 0.006 0.006 0.006 0.006 0.006 0.006 0.006 0.006 0.006 0.006 0.006 0.006 0.011 0.011 0.011 0.011 0.011 0.011 0.011 0.011 0.006 0.006 0.006 0.006 0.006 0.006 0.006 0.006 0.004 0.004 0.004 0.004 0.004 0.004 0.004 0.004 0.124 0.124 0.124 0.124 0.124 0.124 0.124 0.124 
0.002 0.002 0.002 0.002 0.002 0.002 0.002 0.002 0.014 0.014 0.014 0.014 0.014 0.014 0.014 0.014 24.869 24.869 24.869 24.869 24.869 24.869 24.869 24.869 2.444 2.444 2.444 2.444 2.444 2.444 2.444 2.444 0.001 0.001 0.001 0.001 0.001 0.001 0.001 0.001 0.014 0.014 0.014 0.014 0.018 0.018 0.018 0.018 0.014 0.014 0.014 0.014 0.006 0.006 0.006 0.006 0.003 0.003 0.003 0.003 0.005 0.005 0.005 0.005 0.003 0.003 0.003 0.003 0.002 0.002 0.002 0.002 0.007 0.007 0.007 0.007 0.009 0.009 0.009 0.009 2.766 2.766 7.182 7.182 12.805 12.805 15.274 15.274 10.497 10.497 6.464 3.366 0.131 0.068 0.058 0.046 0.027 0.050 1.030 5.577 13.712 13.712 20.293 20.293 24.594 24.594 29.895 29.895 36.374 36.374 38.710 38.710 38.710 38.710 20.111 20.111 20.111 20.111 0.003 0.003 0.003 0.003 0.001 0.001 0.001 0.001 0.027 0.027 0.027 0.027 9.809 9.809 9.809 9.809 4.671 4.671 4.671 4.671 0.012 0.012 0.012 0.012 0.006 0.006 0.006 0.006 0.006 0.006 0.006 0.006 0.006 0.006 0.006 0.006 0.006 0.006 0.006 0.006 0.011 0.011 0.011 0.011 0.011 0.011 0.011 0.011 0.006 0.006 0.006 0.006 0.006 0.006 0.006 0.006 0.004 0.004 0.004 0.004 0.004 0.004 0.004 0.004 0.124 0.124 0.124 0.124 0.124 0.124 0.124 0.124 
0.002 0.002 0.002 0.002 0.002 0.002 0.002 0.002 0.014 0.014 0.014 0.014 0.014 0.014 0.014 0.014 24.869 24.869 24.869 24.869 24.869 24.869 24.869 24.869 2.444 2.444 2.444 2.444 2.444 2.444 2.444 2.444 0.001 0.001 0.001 0.001 0.001 0.001 0.001 0.001 0.014 0.014 0.014 0.014 0.018 0.018 0.018 0.018 0.014 0.014 0.014 0.014 0.006 0.006 0.006 0.006 0.003 0.003 0.003 0.003 0.005 0.005 0.005 0.005 0.003 0.003 0.003 0.003 0.002 0.002 0.002 0.002 0.007 0.007 0.007 0.007 0.009 0.009 0.009 0.009 2.766 2.766 7.182 7.182 12.805 12.805 15.274 15.274 10.497 10.497 6.464 3.366 0.131 0.068 0.058 0.046 0.027 0.050 1.030 5.577 13.712 13.712 20.293 20.293 24.594 24.594 29.895 29.895 36.374 36.374 38.710 38.710 38.710 38.710 20.111 20.111 20.111 20.111 0.003 0.003 0.003 0.003 0.001 0.001 0.001 0.001 0.027 0.027 0.027 0.027 9.809 9.809 9.809 9.809 4.671 4.671 4.671 4.671 0.012 0.012 0.012 0.012 0.006 0.006 0.006 0.006 0.006 0.006 0.006 0.006 0.006 0.006 0.006 0.006 0.006 0.006 0.006 0.006 0.011 0.011 0.011 0.011 0.011 0.011 0.011 0.011 0.006 0.006 0.006 0.006 0.006 0.006 0.006 0.006 0.004 0.004 0.004 0.004 0.004 0.004 0.004 0.004 0.124 0.124 0.124 0.124 0.124 0.124 0.124 0.124 
6.235 6.235 6.235 6.235 6.235 6.235 6.235 6.235 21.424 21.424 21.424 21.424 21.424 21.424 21.424 21.424 30.517 30.517 30.517 30.517 30.517 30.517 30.517 30.517 4.949 4.949 4.949 4.949 4.949 4.949 4.949 4.949 0.002 0.002 0.002 0.002 0.002 0.002 0.002 0.002 0.025 0.025 0.025 0.025 0.003 0.003 0.003 0.003 0.001 0.001 0.001 0.001 0.001 0.001 0.001 0.001 0.001 0.001 0.001 0.001 0.002 0.002 0.002 0.002 0.001 0.001 0.001 0.001 0.001 0.001 0.001 0.001 0.022 0.022 0.022 0.022 1.586 1.586 1.586 1.586 10.332 10.332 10.403 10.403 7.758 7.758 5.554 5.554 4.902 4.902 4.111 1.785 0.006 0.003 0.002 0.001 0.001 0.001 0.001 0.002 0.005 0.005 0.272 0.272 5.637 5.637 12.999 12.999 22.292 22.292 31.126 31.126 31.126 31.126 17.979 17.979 17.979 17.979 0.001 0.001 0.001 0.001 0.000 0.000 0.000 0.000 0.002 0.002 0.002 0.002 0.007 0.007 0.007 0.007 0.007 0.007 0.007 0.007 9.606 9.606 9.606 9.606 32.651 32.651 32.651 32.651 29.691 29.691 29.691 29.691 0.015 0.015 0.015 0.015 0.015 0.015 0.015 0.015 0.012 0.012 0.012 0.012 0.012 0.012 0.012 0.012 0.010 0.010 0.010 0.010 0.010 0.010 0.010 0.010 0.008 0.008 0.008 0.008 0.008 0.008 0.008 0.008 0.018 0.018 0.018 0.018 0.018 0.018 0.018 0.018 
6.235 6.235 6.235 6.235 6.235 6.235 6.235 6.235 21.424 21.424 21.424 21.424 21.424 21.424 21.424 21.424 30.517 30.517 30.517 30.517 30.517 30.517 30.517 30.517 4.949 4.949 4.949 4.949 4.949 4.949 4.949 4.949 0.002 0.002 0.002 0.002 0.002 0.002 0.002 0.002 0.025 0.025 0.025 0.025 0.003 0.003 0.003 0.003 0.001 0.001 0.001 0.001 0.001 0.001 0.001 0.001 0.001 0.001 0.001 0.001 0.002 0.002 0.002 0.002 0.001 0.001 0.001 0.001 0.001 0.001 0.001 0.001 0.022 0.022 0.022 0.022 1.586 1.586 1.586 1.586 10.332 10.332 10.403 10.403 7.758 7.758 5.554 5.554 4.902 4.902 4.111 1.785 0.006 0.003 0.002 0.001 0.001 0.001 0.001 0.002 0.005 0.005 0.272 0.272 5.637 5.637 12.999 12.999 22.292 22.292 31.126 31.126 31.126 31.126 17.979 17.979 17.979 17.979 0.001 0.001 0.001 0.001 0.000 0.000 0.000 0.000 0.002 0.002 0.002 0.002 0.007 0.007 0.007 0.007 0.007 0.007 0.007 0.007 9.606 9.606 9.606 9.606 32.651 32.651 32.651 32.651 29.691 29.691 29.691 29.691 0.015 0.015 0.015 0.015 0.015 0.015 0.015 0.015 0.012 0.012 0.012 0.012 0.012 0.012 0.012 0.012 0.010 0.010 0.010 0.010 0.010 0.010 0.010 0.010 0.008 0.008 0.008 0.008 0.008 0.008 0.008 0.008 0.018 0.018 0.018 0.018 0.018 0.018 0.018 0.018 
6.235 6.235 6.235 6.235 6.235 6.235 6.235 6.235 21.424 21.424 21.424 21.424 21.424 21.424 21.424 21.424 30.517 30.517 30.517 30.517 30.517 30.517 30.517 30.517 4.949 4.949 4.949 4.949 4.949 4.949 4.949 4.949 0.002 0.002 0.002 0.002 0.002 0.002 0.002 0.002 0.025 0.025 0.025 0.025 0.003 0.003 0.003 0.003 0.001 0.001 0.001 0.001 0.001 0.001 0.001 0.001 0.001 0.001 0.001 0.001 0.002 0.002 0.002 0.002 0.001 0.001 0.001 0.001 0.001 0.001 0.001 0.001 0.022 0.022 0.022 0.022 1.586 1.586 1.586 1.586 10.332 10.332 10.403 10.403 7.758 7.758 5.554 5.554 4.902 4.902 4.111 1.785 0.006 0.003 0.002 0.001 0.001 0.001 0.001 0.002 0.005 0.005 0.272 0.272 5.637 5.637 12.999 12.999 22.292 22.292 31.126 31.126 31.126 31.126 17.979 17.979 17.979 17.979 0.001 0.001 0.001 0.001 0.000 0.000 0.000 0.000 0.002 0.002 0.002 0.002 0.007 0.007 0.007 0.007 0.007 0.007 0.007 0.007 9.606 9.606 9.606 9.606 32.651 32.651 32.651 32.651 29.691 29.691 29.691 29.691 0.015 0.015 0.015 0.015 0.015 0.015 0.015 0.015 0.012 0.012 0.012 0.012 0.012 0.012 0.012 0.012 0.010 0.010 0.010 0.010 0.010 0.010 0.010 0.010 0.008 0.008 0.008 0.008 0.008 0.008 0.008 0.008 0.018 0.018 0.018 0.018 0.018 0.018 0.018 0.018 
6.235 6.235 6.235 6.235 6.235 6.235 6.235 6.235 21.424 21.424 21.424 21.424 21.424 21.424 21.424 21.424 30.517 30.517 30.517 30.517 30.517 30.517 30.517 30.517 4.949 4.949 4.949 4.949 4.949 4.949 4.949 4.949 0.002 0.002 0.002 0.002 0.002 0.002 0.002 0.002 0.025 0.025 0.025 0.025 0.003 0.003 0.003 0.003 0.001 0.001 0.001 0.001 0.001 0.001 0.001 0.001 0.001 0.001 0.001 0.001 0.002 0.002 0.002 0.002 0.001 0.001 0.001 0.001 0.001 0.001 0.001 0.001 0.022 0.022 0.022 0.022 1.586 1.586 1.586 1.586 10.332 10.332 10.403 10.403 7.758 7.758 5.554 5.554 4.902 4.902 4.111 1.785 0.006 0.003 0.002 0.001 0.001 0.001 0.001 0.002 0.005 0.005 0.272 0.272 5.637 5.637 12.999 12.999 22.292 22.292 31.126 31.126 31.126 31.126 17.979 17.979 17.979 17.979 0.001 0.001 0.001 0.001 0.000 0.000 0.000 0.000 0.002 0.002 0.002 0.002 0.007 0.007 0.007 0.007 0.007 0.007 0.007 0.007 9.606 9.606 9.606 9.606 32.651 32.651 32.651 32.651 29.691 29.691 29.691 29.691 0.015 0.015 0.015 0.015 0.015 0.015 0.015 0.015 0.012 0.012 0.012 0.012 0.012 0.012 0.012 0.012 0.010 0.010 0.010 0.010 0.010 0.010 0.010 0.010 0.008 0.008 0.008 0.008 0.008 0.008 0.008 0.008 0.018 0.018 0.018 0.018 0.018 0.018 0.018 0.018 
6.235 6.235 6.235 6.235 6.235 6.235 6.235 6.235 21.424 21.424 21.424 21.424 21.424 21.424 21.424 21.424 30.517 30.517 30.517 30.517 30.517 30.517 30.517 30.517 4.949 4.949 4.949 4.949 4.949 4.949 4.949 4.949 0.002 0.002 0.002 0.002 0.002 0.002 0.002 0.002 0.025 0.025 0.025 0.025 0.003 0.003 0.003 0.003 0.001 0.001 0.001 0.001 0.001 0.001 0.001 0.001 0.001 0.001 0.001 0.001 0.002 0.002 0.002 0.002 0.001 0.001 0.001 0.001 0.001 0.001 0.001 0.001 0.022 0.022 0.022 0.022 1.586 1.586 1.586 1.586 10.332 10.332 10.403 10.403 7.758 7.758 5.554 5.554 4.902 4.902 4.111 1.785 0.006 0.003 0.002 0.001 0.001 0.001 0.001 0.002 0.005 0.005 0.272 0.272 5.637 5.637 12.999 12.999 22.292 22.292 31.126 31.126 31.126 31.126 17.979 17.979 17.979 17.979 0.001 0.001 0.001 0.001 0.000 0.000 0.000 0.000 0.002 0.002 0.002 0.002 0.007 0.007 0.007 0.007 0.007 0.007 0.007 0.007 9.606 9.606 9.606 9.606 32.651 32.651 32.651 32.651 29.691 29.691 29.691 29.691 0.015 0.015 0.015 0.015 0.015 0.015 0.015 0.015 0.012 0.012 0.012 0.012 0.012 0.012 0.012 0.012 0.010 0.010 0.010 0.010 0.010 0.010 0.010 0.010 0.008 0.008 0.008 0.008 0.008 0.008 0.008 0.008 0.018 0.018 0.018 0.018 0.018 0.018 0.018 0.018 
6.235 6.235 6.235 6.235 6.235 6.235 6.235 6.235 21.424 21.424 21.424 21.424 21.424 21.424 21.424 21.424 30.517 30.517 30.517 30.517 30.517 30.517 30.517 30.517 4.949 4.949 4.949 4.949 4.949 4.949 4.949 4.949 0.002 0.002 0.002 0.002 0.002 0.002 0.002 0.002 0.025 0.025 0.025 0.025 0.003 0.003 0.003 0.003 0.001 0.001 0.001 0.001 0.001 0.001 0.001 0.001 0.001 0.001 0.001 0.001 0.002 0.002 0.002 0.002 0.001 0.001 0.001 0.001 0.001 0.001 0.001 0.001 0.022 0.022 0.022 0.022 1.586 1.586 1.586 1.586 10.332 10.332 10.403 10.403 7.758 7.758 5.554 5.554 4.902 4.902 4.111 1.785 0.006 0.003 0.002 0.001 0.001 0.001 0.001 0.002 0.005 0.005 0.272 0.272 5.637 5.637 12.999 12.999 22.292 22.292 31.126 31.126 31.126 31.126 17.979 17.979 17.979 17.979 0.001 0.001 0.001 0.001 0.000 0.000 0.000 0.000 0.002 0.002 0.002 0.002 0.007 0.007 0.007 0.007 0.007 0.007 0.007 0.007 9.606 9.606 9.606 9.606 32.651 32.651 32.651 32.651 29.691 29.691 29.691 29.691 0.015 0.015 0.015 0.015 0.015 0.015 0.015 0.015 0.012 0.012 0.012 0.012 0.012 0.012 0.012 0.012 0.010 0.010 0.010 0.010 0.010 0.010 0.010 0.010 0.008 0.008 0.008 0.008 0.008 0.008 0.008 0.008 0.018 0.018 0.018 0.018 0.018 0.018 0.018 0.018 
6.235 6.235 6.235 6.235 6.235 6.235 6.235 6.235 21.424 21.424 21.424 21.424 21.424 21.424 21.424 21.424 30.517 30.517 30.517 30.517 30.517 30.517 30.517 30.517 4.949 4.949 4.949 4.949 4.949 4.949 4.949 4.949 0.002 0.002 0.002 0.002 0.002 0.002 0.002 0.002 0.025 0.025 0.025 0.025 0.003 0.003 0.003 0.003 0.001 0.001 0.001 0.001 0.001 0.001 0.001 0.001 0.001 0.001 0.001 0.001 0.002 0.002 0.002 0.002 0.001 0.001 0.001 0.001 0.001 0.001 0.001 0.001 0.022 0.022 0.022 0.022 1.586 1.586 1.586 1.586 10.332 10.332 10.403 10.403 7.758 7.758 5.554 5.554 4.902 4.902 4.111 1.785 0.006 0.003 0.002 0.001 0.001 0.001 0.001 0.002 0.005 0.005 0.272 0.272 5.637 5.637 12.999 12.999 22.292 22.292 31.126 31.126 31.126 31.126 17.979 17.979 17.979 17.979 0.001 0.001 0.001 0.001 0.000 0.000 0.000 0.000 0.002 0.002 0.002 0.002 0.007 0.007 0.007 0.007 0.007 0.007 0.007 0.007 9.606 9.606 9.606 9.606 32.651 32.651 32.651 32.651 29.691 29.691 29.691 29.691 0.015 0.015 0.015 0.015 0.015 0.015 0.015 0.015 0.012 0.012 0.012 0.012 0.012 0.012 0.012 0.012 0.010 0.010 0.010 0.010 0.010 0.010 0.010 0.010 0.008 0.008 0.008 0.008 0.008 0.008 0.008 0.008 0.018 0.018 0.018 0.018 0.018 0.018 0.018 0.018 
6.235 6.235 6.235 6.235 6.235 6.235 6.235 6.235 21.424 21.424 21.424 21.424 21.424 21.424 21.424 21.424 30.517 30.517 30.517 30.517 30.517 30.517 30.517 30.517 4.949 4.949 4.949 4.949 4.949 4.949 4.949 4.949 0.002 0.002 0.002 0.002 0.002 0.002 0.002 0.002 0.025 0.025 0.025 0.025 0.003 0.003 0.003 0.003 0.001 0.001 0.001 0.001 0.001 0.001 0.001 0.001 0.001 0.001 0.001 0.001 0.002 0.002 0.002 0.002 0.001 0.001 0.001 0.001 0.001 0.001 0.001 0.001 0.022 0.022 0.022 0.022 1.586 1.586 1.586 1.586 10.332 10.332 10.403 10.403 7.758 7.758 5.554 5.554 4.902 4.902 4.111 1.785 0.006 0.003 0.002 0.001 0.001 0.001 0.001 0.002 0.005 0.005 0.272 0.272 5.637 5.637 12.999 12.999 22.292 22.292 31.126 31.126 31.126 31.126 17.979 17.979 17.979 17.979 0.001 0.001 0.001 0.001 0.000 0.000 0.000 0.000 0.002 0.002 0.002 0.002 0.007 0.007 0.007 0.007 0.007 0.007 0.007 0.007 9.606 9.606 9.606 9.606 32.651 32.651 32.651 32.651 29.691 29.691 29.691 29.691 0.015 0.015 0.015 0.015 0.015 0.015 0.015 0.015 0.012 0.012 0.012 0.012 0.012 0.012 0.012 0.012 0.010 0.010 0.010 0.010 0.010 0.010 0.010 0.010 0.008 0.008 0.008 0.008 0.008 0.008 0.008 0.008 0.018 0.018 0.018 0.018 0.018 0.018 0.018 0.018 
0.002 0.002 0.002 0.002 0.002 0.002 0.002 0.002 10.407 10.407 10.407 10.407 10.407 10.407 10.407 10.407 8.190 8.190 8.190 8.190 8.190 8.190 8.190 8.190 0.018 0.018 0.018 0.018 0.018 0.018 0.018 0.018 0.000 0.000 0.000 0.000 0.000 0.000 0.000 0.000 0.009 0.009 0.009 0.009 0.001 0.001 0.001 0.001 0.000 0.000 0.000 0.000 0.000 0.000 0.000 0.000 0.000 0.000 0.000 0.000 0.001 0.001 0.001 0.001 0.002 0.002 0.002 0.002 4.274 4.274 4.274 4.274 1.937 1.937 1.937 1.937 0.005 0.005 0.005 0.005 0.006 0.006 0.003 0.003 0.002 0.002 0.002 0.002 0.001 0.001 0.001 0.000 0.000 0.000 0.000 0.000 0.000 0.000 0.000 0.000 0.001 0.001 0.001 0.001 0.001 0.001 0.001 0.001 0.002 0.002 0.009 0.009 0.009 0.009 0.380 0.380 0.380 0.380 0.002 0.002 0.002 0.002 0.000 0.000 0.000 0.000 0.000 0.000 0.000 0.000 0.003 0.003 0.003 0.003 0.000 0.000 0.000 0.000 0.001 0.001 0.001 0.001 0.014 0.014 0.014 0.014 26.564 26.564 26.564 26.564 41.019 41.019 41.019 41.019 41.019 41.019 41.019 41.019 13.119 13.119 13.119 13.119 13.119 13.119 13.119 13.119 0.017 0.017 0.017 0.017 0.017 0.017 0.017 0.017 0.008 0.008 0.008 0.008 0.008 0.008 0.008 0.008 0.006 0.006 0.006 0.006 0.006 0.006 0.006 0.006 
0.002 0.002 0.002 0.002 0.002 0.002 0.002 0.002 10.407 10.407 10.407 10.407 10.407 10.407 10.407 10.407 8.190 8.190 8.190 8.190 8.190 8.190 8.190 8.190 0.018 0.018 0.018 0.018 0.018 0.018 0.018 0.018 0.000 0.000 0.000 0.000 0.000 0.000 0.000 0.000 0.009 0.009 0.009 0.009 0.001 0.001 0.001 0.001 0.000 0.000 0.000 0.000 0.000 0.000 0.000 0.000 0.000 0.000 0.000 0.000 0.001 0.001 0.001 0.001 0.002 0.002 0.002 0.002 4.274 4.274 4.274 4.274 1.937 1.937 1.937 1.937 0.005 0.005 0.005 0.005 0.006 0.006 0.003 0.003 0.002 0.002 0.002 0.002 0.001 0.001 0.001 0.000 0.000 0.000 0.000 0.000 0.000 0.000 0.000 0.000 0.001 0.001 0.001 0.001 0.001 0.001 0.001 0.001 0.002 0.002 0.009 0.009 0.009 0.009 0.380 0.380 0.380 0.380 0.002 0.002 0.002 0.002 0.000 0.000 0.000 0.000 0.000 0.000 0.000 0.000 0.003 0.003 0.003 0.003 0.000 0.000 0.000 0.000 0.001 0.001 0.001 0.001 0.014 0.014 0.014 0.014 26.564 26.564 26.564 26.564 41.019 41.019 41.019 41.019 41.019 41.019 41.019 41.019 13.119 13.119 13.119 13.119 13.119 13.119 13.119 13.119 0.017 0.017 0.017 0.017 0.017 0.017 0.017 0.017 0.008 0.008 0.008 0.008 0.008 0.008 0.008 0.008 0.006 0.006 0.006 0.006 0.006 0.006 0.006 0.006 
0.002 0.002 0.002 0.002 0.002 0.002 0.002 0.002 10.407 10.407 10.407 10.407 10.407 10.407 10.407 10.407 8.190 8.190 8.190 8.190 8.190 8.190 8.190 8.190 0.018 0.018 0.018 0.018 0.018 0.018 0.018 0.018 0.000 0.000 0.000 0.000 0.000 0.000 0.000 0.000 0.009 0.009 0.009 0.009 0.001 0.001 0.001 0.001 0.000 0.000 0.000 0.000 0.000 0.000 0.000 0.000 0.000 0.000 0.000 0.000 0.001 0.001 0.001 0.001 0.002 0.002 0.002 0.002 4.274 4.274 4.274 4.274 1.937 1.937 1.937 1.937 0.005 0.005 0.005 0.005 0.006 0.006 0.003 0.003 0.002 0.002 0.002 0.002 0.001 0.001 0.001 0.000 0.000 0.000 0.000 0.000 0.000 0.000 0.000 0.000 0.001 0.001 0.001 0.001 0.001 0.001 0.001 0.001 0.002 0.002 0.009 0.009 0.009 0.009 0.380 0.380 0.380 0.380 0.002 0.002 0.002 0.002 0.000 0.000 0.000 0.000 0.000 0.000 0.000 0.000 0.003 0.003 0.003 0.003 0.000 0.000 0.000 0.000 0.001 0.001 0.001 0.001 0.014 0.014 0.014 0.014 26.564 26.564 26.564 26.564 41.019 41.019 41.019 41.019 41.019 41.019 41.019 41.019 13.119 13.119 13.119 13.119 13.119 13.119 13.119 13.119 0.017 0.017 0.017 0.017 0.017 0.017 0.017 0.017 0.008 0.008 0.008 0.008 0.008 0.008 0.008 0.008 0.006 0.006 0.006 0.006 0.006 0.006 0.006 0.006 
0.002 0.002 0.002 0.002 0.002 0.002 0.002 0.002 10.407 10.407 10.407 10.407 10.407 10.407 10.407 10.407 8.190 8.190 8.190 8.190 8.190 8.190 8.190 8.190 0.018 0.018 0.018 0.018 0.018 0.018 0.018 0.018 0.000 0.000 0.000 0.000 0.000 0.000 0.000 0.000 0.009 0.009 0.009 0.009 0.001 0.001 0.001 0.001 0.000 0.000 0.000 0.000 0.000 0.000 0.000 0.000 0.000 0.000 0.000 0.000 0.001 0.001 0.001 0.001 0.002 0.002 0.002 0.002 4.274 4.274 4.274 4.274 1.937 1.937 1.937 1.937 0.005 0.005 0.005 0.005 0.006 0.006 0.003 0.003 0.002 0.002 0.002 0.002 0.001 0.001 0.001 0.000 0.000 0.000 0.000 0.000 0.000 0.000 0.000 0.000 0.001 0.001 0.001 0.001 0.001 0.001 0.001 0.001 0.002 0.002 0.009 0.009 0.009 0.009 0.380 0.380 0.380 0.380 0.002 0.002 0.002 0.002 0.000 0.000 0.000 0.000 0.000 0.000 0.000 0.000 0.003 0.003 0.003 0.003 0.000 0.000 0.000 0.000 0.001 0.001 0.001 0.001 0.014 0.014 0.014 0.014 26.564 26.564 26.564 26.564 41.019 41.019 41.019 41.019 41.019 41.019 41.019 41.019 13.119 13.119 13.119 13.119 13.119 13.119 13.119 13.119 0.017 0.017 0.017 0.017 0.017 0.017 0.017 0.017 0.008 0.008 0.008 0.008 0.008 0.008 0.008 0.008 0.006 0.006 0.006 0.006 0.006 0.006 0.006 0.006 
0.001 0.001 0.001 0.001 0.001 0.001 0.001 0.001 0.007 0.007 0.007 0.007 0.007 0.007 0.007 0.007 0.365 0.365 0.365 0.365 0.365 0.365 0.365 0.365 0.040 0.040 0.040 0.040 0.040 0.040 0.040 0.040 0.000 0.000 0.000 0.000 0.000 0.000 0.000 0.000 0.001 0.001 0.001 0.001 0.003 0.003 0.003 0.003 0.002 0.002 0.002 0.002 0.002 0.002 0.002 0.002 0.003 0.003 0.003 0.003 0.007 0.007 0.007 0.007 3.675 3.675 3.675 3.675 7.720 7.720 7.720 7.720 0.003 0.003 0.003 0.003 0.001 0.001 0.001 0.001 0.002 0.002 0.001 0.001 0.001 0.001 0.001 0.001 0.001 0.001 0.000 0.000 0.000 0.000 0.000 0.000 0.000 0.000 0.000 0.000 0.000 0.000 0.000 0.000 0.000 0.000 0.000 0.000 0.001 0.001 0.003 0.003 0.003 0.003 0.188 0.188 0.188 0.188 0.110 0.110 0.110 0.110 0.014 0.014 0.014 0.014 0.006 0.006 0.006 0.006 0.002 0.002 0.002 0.002 0.000 0.000 0.000 0.000 0.002 0.002 0.002 0.002 0.007 0.007 0.007 0.007 3.418 3.418 3.418 3.418 15.290 15.290 15.290 15.290 15.290 15.290 15.290 15.290 22.742 22.742 22.742 22.742 22.742 22.742 22.742 22.742 0.032 0.032 0.032 0.032 0.032 0.032 0.032 0.032 0.734 0.734 0.734 0.734 0.734 0.734 0.734 0.734 0.008 0.008 0.008 0.008 0.008 0.008 0.008 0.008 
0.001 0.001 0.001 0.001 0.001 0.001 0.001 0.001 0.007 0.007 0.007 0.007 0.007 0.007 0.007 0.007 0.365 0.365 0.365 0.365 0.365 0.365 0.365 0.365 0.040 0.040 0.040 0.040 0.040 0.040 0.040 0.040 0.000 0.000 0.000 0.000 0.000 0.000 0.000 0.000 0.001 0.001 0.001 0.001 0.003 0.003 0.003 0.003 0.002 0.002 0.002 0.002 0.002 0.002 0.002 0.002 0.003 0.003 0.003 0.003 0.007 0.007 0.007 0.007 3.675 3.675 3.675 3.675 7.720 7.720 7.720 7.720 0.003 0.003 0.003 0.003 0.001 0.001 0.001 0.001 0.002 0.002 0.001 0.001 0.001 0.001 0.001 0.001 0.001 0.001 0.000 0.000 0.000 0.000 0.000 0.000 0.000 0.000 0.000 0.000 0.000 0.000 0.000 0.000 0.000 0.000 0.000 0.000 0.001 0.001 0.003 0.003 0.003 0.003 0.188 0.188 0.188 0.188 0.110 0.110 0.110 0.110 0.014 0.014 0.014 0.014 0.006 0.006 0.006 0.006 0.002 0.002 0.002 0.002 0.000 0.000 0.000 0.000 0.002 0.002 0.002 0.002 0.007 0.007 0.007 0.007 3.418 3.418 3.418 3.418 15.290 15.290 15.290 15.290 15.290 15.290 15.290 15.290 22.742 22.742 22.742 22.742 22.742 22.742 22.742 22.742 0.032 0.032 0.032 0.032 0.032 0.032 0.032 0.032 0.734 0.734 0.734 0.734 0.734 0.734 0.734 0.734 0.008 0.008 0.008 0.008 0.008 0.008 0.008 0.008 
0.001 0.001 0.001 0.001 0.001 0.001 0.001 0.001 0.007 0.007 0.007 0.007 0.007 0.007 0.007 0.007 0.365 0.365 0.365 0.365 0.365 0.365 0.365 0.365 0.040 0.040 0.040 0.040 0.040 0.040 0.040 0.040 0.000 0.000 0.000 0.000 0.000 0.000 0.000 0.000 0.001 0.001 0.001 0.001 0.003 0.003 0.003 0.003 0.002 0.002 0.002 0.002 0.002 0.002 0.002 0.002 0.003 0.003 0.003 0.003 0.007 0.007 0.007 0.007 3.675 3.675 3.675 3.675 7.720 7.720 7.720 7.720 0.003 0.003 0.003 0.003 0.001 0.001 0.001 0.001 0.002 0.002 0.001 0.001 0.001 0.001 0.001 0.001 0.001 0.001 0.000 0.000 0.000 0.000 0.000 0.000 0.000 0.000 0.000 0.000 0.000 0.000 0.000 0.000 0.000 0.000 0.000 0.000 0.001 0.001 0.003 0.003 0.003 0.003 0.188 0.188 0.188 0.188 0.110 0.110 0.110 0.110 0.014 0.014 0.014 0.014 0.006 0.006 0.006 0.006 0.002 0.002 0.002 0.002 0.000 0.000 0.000 0.000 0.002 0.002 0.002 0.002 0.007 0.007 0.007 0.007 3.418 3.418 3.418 3.418 15.290 15.290 15.290 15.290 15.290 15.290 15.290 15.290 22.742 22.742 22.742 22.742 22.742 22.742 22.742 22.742 0.032 0.032 0.032 0.032 0.032 0.032 0.032 0.032 0.734 0.734 0.734 0.734 0.734 0.734 0.734 0.734 0.008 0.008 0.008 0.008 0.008 0.008 0.008 0.008 
0.001 0.001 0.001 0.001 0.001 0.001 0.001 0.001 0.007 0.007 0.007 0.007 0.007 0.007 0.007 0.007 0.365 0.365 0.365 0.365 0.365 0.365 0.365 0.365 0.040 0.040 0.040 0.040 0.040 0.040 0.040 0.040 0.000 0.000 0.000 0.000 0.000 0.000 0.000 0.000 0.001 0.001 0.001 0.001 0.003 0.003 0.003 0.003 0.002 0.002 0.002 0.002 0.002 0.002 0.002 0.002 0.003 0.003 0.003 0.003 0.007 0.007 0.007 0.007 3.675 3.675 3.675 3.675 7.720 7.720 7.720 7.720 0.003 0.003 0.003 0.003 0.001 0.001 0.001 0.001 0.002 0.002 0.001 0.001 0.001 0.001 0.001 0.001 0.001 0.001 0.000 0.000 0.000 0.000 0.000 0.000 0.000 0.000 0.000 0.000 0.000 0.000 0.000 0.000 0.000 0.000 0.000 0.000 0.001 0.001 0.003 0.003 0.003 0.003 0.188 0.188 0.188 0.188 0.110 0.110 0.110 0.110 0.014 0.014 0.014 0.014 0.006 0.006 0.006 0.006 0.002 0.002 0.002 0.002 0.000 0.000 0.000 0.000 0.002 0.002 0.002 0.002 0.007 0.007 0.007 0.007 3.418 3.418 3.418 3.418 15.290 15.290 15.290 15.290 15.290 15.290 15.290 15.290 22.742 22.742 22.742 22.742 22.742 22.742 22.742 22.742 0.032 0.032 0.032 0.032 0.032 0.032 0.032 0.032 0.734 0.734 0.734 0.734 0.734 0.734 0.734 0.734 0.008 0.008 0.008 0.008 0.008 0.008 0.008 0.008 
0.000 0.000 0.000 0.000 0.000 0.000 0.000 0.000 0.003 0.003 0.003 0.003 0.003 0.003 0.003 0.003 0.195 0.195 0.195 0.195 0.195 0.195 0.195 0.195 0.172 0.172 0.172 0.172 0.172 0.172 0.172 0.172 0.000 0.000 0.000 0.000 0.000 0.000 0.000 0.000 0.005 0.005 0.005 0.005 0.022 0.022 0.022 0.022 0.029 0.029 0.029 0.029 0.041 0.041 0.041 0.041 0.061 0.061 0.061 0.061 0.054 0.054 0.054 0.054 4.164 4.164 4.164 4.164 8.271 8.271 8.271 8.271 0.001 0.001 0.001 0.001 0.000 0.000 0.000 0.000 0.000 0.000 0.000 0.000 0.000 0.000 0.000 0.000 0.000 0.000 0.000 0.000 0.000 0.000 0.000 0.000 0.000 0.000 0.000 0.000 0.000 0.000 0.000 0.000 0.000 0.000 0.000 0.000 0.000 0.000 0.002 0.002 0.002 0.002 0.040 0.040 0.040 0.040 0.107 0.107 0.107 0.107 0.183 0.183 0.183 0.183 0.028 0.028 0.028 0.028 0.002 0.002 0.002 0.002 0.012 0.012 0.012 0.012 0.008 0.008 0.008 0.008 0.005 0.005 0.005 0.005 0.004 0.004 0.004 0.004 0.014 0.014 0.014 0.014 0.014 0.014 0.014 0.014 15.333 15.333 15.333 15.333 15.333 15.333 15.333 15.333 0.001 0.001 0.001 0.001 0.001 0.001 0.001 0.001 0.064 0.064 0.064 0.064 0.064 0.064 0.064 0.064 0.003 0.003 0.003 0.003 0.003 0.003 0.003 0.003 
0.000 0.000 0.000 0.000 0.000 0.000 0.000 0.000 0.003 0.003 0.003 0.003 0.003 0.003 0.003 0.003 0.195 0.195 0.195 0.195 0.195 0.195 0.195 0.195 0.172 0.172 0.172 0.172 0.172 0.172 0.172 0.172 0.000 0.000 0.000 0.000 0.000 0.000 0.000 0.000 0.005 0.005 0.005 0.005 0.022 0.022 0.022 0.022 0.029 0.029 0.029 0.029 0.041 0.041 0.041 0.041 0.061 0.061 0.061 0.061 0.054 0.054 0.054 0.054 4.164 4.164 4.164 4.164 8.271 8.271 8.271 8.271 0.001 0.001 0.001 0.001 0.000 0.000 0.000 0.000 0.000 0.000 0.000 0.000 0.000 0.000 0.000 0.000 0.000 0.000 0.000 0.000 0.000 0.000 0.000 0.000 0.000 0.000 0.000 0.000 0.000 0.000 0.000 0.000 0.000 0.000 0.000 0.000 0.000 0.000 0.002 0.002 0.002 0.002 0.040 0.040 0.040 0.040 0.107 0.107 0.107 0.107 0.183 0.183 0.183 0.183 0.028 0.028 0.028 0.028 0.002 0.002 0.002 0.002 0.012 0.012 0.012 0.012 0.008 0.008 0.008 0.008 0.005 0.005 0.005 0.005 0.004 0.004 0.004 0.004 0.014 0.014 0.014 0.014 0.014 0.014 0.014 0.014 15.333 15.333 15.333 15.333 15.333 15.333 15.333 15.333 0.001 0.001 0.001 0.001 0.001 0.001 0.001 0.001 0.064 0.064 0.064 0.064 0.064 0.064 0.064 0.064 0.003 0.003 0.003 0.003 0.003 0.003 0.003 0.003 
0.000 0.000 0.000 0.000 0.000 0.000 0.000 0.000 0.003 0.003 0.003 0.003 0.003 0.003 0.003 0.003 0.195 0.195 0.195 0.195 0.195 0.195 0.195 0.195 0.172 0.172 0.172 0.172 0.172 0.172 0.172 0.172 0.000 0.000 0.000 0.000 0.000 0.000 0.000 0.000 0.005 0.005 0.005 0.005 0.022 0.022 0.022 0.022 0.029 0.029 0.029 0.029 0.041 0.041 0.041 0.041 0.061 0.061 0.061 0.061 0.054 0.054 0.054 0.054 4.164 4.164 4.164 4.164 8.271 8.271 8.271 8.271 0.001 0.001 0.001 0.001 0.000 0.000 0.000 0.000 0.000 0.000 0.000 0.000 0.000 0.000 0.000 0.000 0.000 0.000 0.000 0.000 0.000 0.000 0.000 0.000 0.000 0.000 0.000 0.000 0.000 0.000 0.000 0.000 0.000 0.000 0.000 0.000 0.000 0.000 0.002 0.002 0.002 0.002 0.040 0.040 0.040 0.040 0.107 0.107 0.107 0.107 0.183 0.183 0.183 0.183 0.028 0.028 0.028 0.028 0.002 0.002 0.002 0.002 0.012 0.012 0.012 0.012 0.008 0.008 0.008 0.008 0.005 0.005 0.005 0.005 0.004 0.004 0.004 0.004 0.014 0.014 0.014 0.014 0.014 0.014 0.014 0.014 15.333 15.333 15.333 15.333 15.333 15.333 15.333 15.333 0.001 0.001 0.001 0.001 0.001 0.001 0.001 0.001 0.064 0.064 0.064 0.064 0.064 0.064 0.064 0.064 0.003 0.003 0.003 0.003 0.003 0.003 0.003 0.003 
0.000 0.000 0.000 0.000 0.000 0.000 0.000 0.000 0.003 0.003 0.003 0.003 0.003 0.003 0.003 0.003 0.195 0.195 0.195 0.195 0.195 0.195 0.195 0.195 0.172 0.172 0.172 0.172 0.172 0.172 0.172 0.172 0.000 0.000 0.000 0.000 0.000 0.000 0.000 0.000 0.005 0.005 0.005 0.005 0.022 0.022 0.022 0.022 0.029 0.029 0.029 0.029 0.041 0.041 0.041 0.041 0.061 0.061 0.061 0.061 0.054 0.054 0.054 0.054 4.164 4.164 4.164 4.164 8.271 8.271 8.271 8.271 0.001 0.001 0.001 0.001 0.000 0.000 0.000 0.000 0.000 0.000 0.000 0.000 0.000 0.000 0.000 0.000 0.000 0.000 0.000 0.000 0.000 0.000 0.000 0.000 0.000 0.000 0.000 0.000 0.000 0.000 0.000 0.000 0.000 0.000 0.000 0.000 0.000 0.000 0.002 0.002 0.002 0.002 0.040 0.040 0.040 0.040 0.107 0.107 0.107 0.107 0.183 0.183 0.183 0.183 0.028 0.028 0.028 0.028 0.002 0.002 0.002 0.002 0.012 0.012 0.012 0.012 0.008 0.008 0.008 0.008 0.005 0.005 0.005 0.005 0.004 0.004 0.004 0.004 0.014 0.014 0.014 0.014 0.014 0.014 0.014 0.014 15.333 15.333 15.333 15.333 15.333 15.333 15.333 15.333 0.001 0.001 0.001 0.001 0.001 0.001 0.001 0.001 0.064 0.064 0.064 0.064 0.064 0.064 0.064 0.064 0.003 0.003 0.003 0.003 0.003 0.003 0.003 0.003 
0.014 0.014 0.014 0.014 0.014 0.014 0.014 0.014 0.005 0.005 0.005 0.005 0.005 0.005 0.005 0.005 0.001 0.001 0.001 0.001 0.001 0.001 0.001 0.001 0.302 0.302 0.302 0.302 0.302 0.302 0.302 0.302 0.002 0.002 0.002 0.002 0.002 0.002 0.002 0.002 0.149 0.149 0.149 0.149 0.034 0.034 0.034 0.034 0.009 0.009 0.009 0.009 0.006 0.006 0.006 0.006 0.008 0.008 0.008 0.008 0.012 0.012 0.012 0.012 2.819 2.819 2.819 2.819 8.107 8.107 8.107 8.107 0.043 0.043 0.043 0.043 0.010 0.010 0.010 0.010 0.002 0.002 0.000 0.000 0.000 0.000 0.000 0.000 0.000 0.000 0.000 0.000 0.000 0.000 0.000 0.000 0.000 0.000 0.000 0.000 0.001 0.001 0.000 0.000 0.000 0.000 0.000 0.000 0.000 0.000 0.000 0.000 0.000 0.000 0.001 0.001 0.001 0.001 0.003 0.003 0.003 0.003 0.161 0.161 0.161 0.161 0.001 0.001 0.001 0.001 0.002 0.002 0.002 0.002 0.001 0.001 0.001 0.001 0.002 0.002 0.002 0.002 0.002 0.002 0.002 0.002 0.002 0.002 0.002 0.002 0.026 0.026 0.026 0.026 0.026 0.026 0.026 0.026 0.024 0.024 0.024 0.024 0.024 0.024 0.024 0.024 0.000 0.000 0.000 0.000 0.000 0.000 0.000 0.000 0.011 0.011 0.011 0.011 0.011 0.011 0.011 0.011 0.003 0.003 0.003 0.003 0.003 0.003 0.003 0.003 
0.014 0.014 0.014 0.014 0.014 0.014 0.014 0.014 0.005 0.005 0.005 0.005 0.005 0.005 0.005 0.005 0.001 0.001 0.001 0.001 0.001 0.001 0.001 0.001 0.302 0.302 0.302 0.302 0.302 0.302 0.302 0.302 0.002 0.002 0.002 0.002 0.002 0.002 0.002 0.002 0.149 0.149 0.149 0.149 0.034 0.034 0.034 0.034 0.009 0.009 0.009 0.009 0.006 0.006 0.006 0.006 0.008 0.008 0.008 0.008 0.012 0.012 0.012 0.012 2.819 2.819 2.819 2.819 8.107 8.107 8.107 8.107 0.043 0.043 0.043 0.043 0.010 0.010 0.010 0.010 0.002 0.002 0.000 0.000 0.000 0.000 0.000 0.000 0.000 0.000 0.000 0.000 0.000 0.000 0.000 0.000 0.000 0.000 0.000 0.000 0.001 0.001 0.000 0.000 0.000 0.000 0.000 0.000 0.000 0.000 0.000 0.000 0.000 0.000 0.001 0.001 0.001 0.001 0.003 0.003 0.003 0.003 0.161 0.161 0.161 0.161 0.001 0.001 0.001 0.001 0.002 0.002 0.002 0.002 0.001 0.001 0.001 0.001 0.002 0.002 0.002 0.002 0.002 0.002 0.002 0.002 0.002 0.002 0.002 0.002 0.026 0.026 0.026 0.026 0.026 0.026 0.026 0.026 0.024 0.024 0.024 0.024 0.024 0.024 0.024 0.024 0.000 0.000 0.000 0.000 0.000 0.000 0.000 0.000 0.011 0.011 0.011 0.011 0.011 0.011 0.011 0.011 0.003 0.003 0.003 0.003 0.003 0.003 0.003 0.003 
0.014 0.014 0.014 0.014 0.014 0.014 0.014 0.014 0.005 0.005 0.005 0.005 0.005 0.005 0.005 0.005 0.001 0.001 0.001 0.001 0.001 0.001 0.001 0.001 0.302 0.302 0.302 0.302 0.302 0.302 0.302 0.302 0.002 0.002 0.002 0.002 0.002 0.002 0.002 0.002 0.149 0.149 0.149 0.149 0.034 0.034 0.034 0.034 0.009 0.009 0.009 0.009 0.006 0.006 0.006 0.006 0.008 0.008 0.008 0.008 0.012 0.012 0.012 0.012 2.819 2.819 2.819 2.819 8.107 8.107 8.107 8.107 0.043 0.043 0.043 0.043 0.010 0.010 0.010 0.010 0.002 0.002 0.000 0.000 0.000 0.000 0.000 0.000 0.000 0.000 0.000 0.000 0.000 0.000 0.000 0.000 0.000 0.000 0.000 0.000 0.001 0.001 0.000 0.000 0.000 0.000 0.000 0.000 0.000 0.000 0.000 0.000 0.000 0.000 0.001 0.001 0.001 0.001 0.003 0.003 0.003 0.003 0.161 0.161 0.161 0.161 0.001 0.001 0.001 0.001 0.002 0.002 0.002 0.002 0.001 0.001 0.001 0.001 0.002 0.002 0.002 0.002 0.002 0.002 0.002 0.002 0.002 0.002 0.002 0.002 0.026 0.026 0.026 0.026 0.026 0.026 0.026 0.026 0.024 0.024 0.024 0.024 0.024 0.024 0.024 0.024 0.000 0.000 0.000 0.000 0.000 0.000 0.000 0.000 0.011 0.011 0.011 0.011 0.011 0.011 0.011 0.011 0.003 0.003 0.003 0.003 0.003 0.003 0.003 0.003 
0.014 0.014 0.014 0.014 0.014 0.014 0.014 0.014 0.005 0.005 0.005 0.005 0.005 0.005 0.005 0.005 0.001 0.001 0.001 0.001 0.001 0.001 0.001 0.001 0.302 0.302 0.302 0.302 0.302 0.302 0.302 0.302 0.002 0.002 0.002 0.002 0.002 0.002 0.002 0.002 0.149 0.149 0.149 0.149 0.034 0.034 0.034 0.034 0.009 0.009 0.009 0.009 0.006 0.006 0.006 0.006 0.008 0.008 0.008 0.008 0.012 0.012 0.012 0.012 2.819 2.819 2.819 2.819 8.107 8.107 8.107 8.107 0.043 0.043 0.043 0.043 0.010 0.010 0.010 0.010 0.002 0.002 0.000 0.000 0.000 0.000 0.000 0.000 0.000 0.000 0.000 0.000 0.000 0.000 0.000 0.000 0.000 0.000 0.000 0.000 0.001 0.001 0.000 0.000 0.000 0.000 0.000 0.000 0.000 0.000 0.000 0.000 0.000 0.000 0.001 0.001 0.001 0.001 0.003 0.003 0.003 0.003 0.161 0.161 0.161 0.161 0.001 0.001 0.001 0.001 0.002 0.002 0.002 0.002 0.001 0.001 0.001 0.001 0.002 0.002 0.002 0.002 0.002 0.002 0.002 0.002 0.002 0.002 0.002 0.002 0.026 0.026 0.026 0.026 0.026 0.026 0.026 0.026 0.024 0.024 0.024 0.024 0.024 0.024 0.024 0.024 0.000 0.000 0.000 0.000 0.000 0.000 0.000 0.000 0.011 0.011 0.011 0.011 0.011 0.011 0.011 0.011 0.003 0.003 0.003 0.003 0.003 0.003 0.003 0.003 
6.998 6.998 6.998 6.998 6.998 6.998 6.998 6.998 0.002 0.002 0.002 0.002 0.002 0.002 0.002 0.002 0.001 0.001 0.001 0.001 0.001 0.001 0.001 0.001 0.365 0.365 0.365 0.365 0.365 0.365 0.365 0.365 1.523 1.523 1.523 1.523 1.523 1.523 1.523 1.523 0.048 0.048 0.048 0.048 0.005 0.005 0.005 0.005 0.000 0.000 0.000 0.000 0.002 0.002 0.002 0.002 0.005 0.005 0.005 0.005 0.006 0.006 0.006 0.006 0.009 0.009 0.009 0.009 3.200 3.200 3.200 3.200 0.031 0.031 0.031 0.031 0.010 0.010 0.010 0.010 0.003 0.003 0.000 0.000 0.000 0.000 0.000 0.000 0.000 0.000 0.000 0.000 0.002 0.002 0.002 0.002 0.760 3.080 4.119 4.078 2.248 2.248 0.003 0.003 0.001 0.001 0.000 0.000 0.000 0.000 0.000 0.000 0.000 0.000 0.000 0.000 0.000 0.000 0.001 0.001 0.001 0.001 0.325 0.325 0.325 0.325 0.014 0.014 0.014 0.014 1.089 1.089 1.089 1.089 0.000 0.000 0.000 0.000 0.001 0.001 0.001 0.001 0.000 0.000 0.000 0.000 0.001 0.001 0.001 0.001 0.032 0.032 0.032 0.032 0.032 0.032 0.032 0.032 0.002 0.002 0.002 0.002 0.002 0.002 0.002 0.002 0.000 0.000 0.000 0.000 0.000 0.000 0.000 0.000 0.004 0.004 0.004 0.004 0.004 0.004 0.004 0.004 0.006 0.006 0.006 0.006 0.006 0.006 0.006 0.006 
6.998 6.998 6.998 6.998 6.998 6.998 6.998 6.998 0.002 0.002 0.002 0.002 0.002 0.002 0.002 0.002 0.001 0.001 0.001 0.001 0.001 0.001 0.001 0.001 0.365 0.365 0.365 0.365 0.365 0.365 0.365 0.365 1.523 1.523 1.523 1.523 1.523 1.523 1.523 1.523 0.048 0.048 0.048 0.048 0.005 0.005 0.005 0.005 0.000 0.000 0.000 0.000 0.002 0.002 0.002 0.002 0.005 0.005 0.005 0.005 0.006 0.006 0.006 0.006 0.009 0.009 0.009 0.009 3.200 3.200 3.200 3.200 0.031 0.031 0.031 0.031 0.010 0.010 0.010 0.010 0.003 0.003 0.000 0.000 0.000 0.000 0.000 0.000 0.000 0.000 0.000 0.000 0.002 0.002 0.002 0.002 0.760 3.080 4.119 4.078 2.248 2.248 0.003 0.003 0.001 0.001 0.000 0.000 0.000 0.000 0.000 0.000 0.000 0.000 0.000 0.000 0.000 0.000 0.001 0.001 0.001 0.001 0.325 0.325 0.325 0.325 0.014 0.014 0.014 0.014 1.089 1.089 1.089 1.089 0.000 0.000 0.000 0.000 0.001 0.001 0.001 0.001 0.000 0.000 0.000 0.000 0.001 0.001 0.001 0.001 0.032 0.032 0.032 0.032 0.032 0.032 0.032 0.032 0.002 0.002 0.002 0.002 0.002 0.002 0.002 0.002 0.000 0.000 0.000 0.000 0.000 0.000 0.000 0.000 0.004 0.004 0.004 0.004 0.004 0.004 0.004 0.004 0.006 0.006 0.006 0.006 0.006 0.006 0.006 0.006 
6.998 6.998 6.998 6.998 6.998 6.998 6.998 6.998 0.002 0.002 0.002 0.002 0.002 0.002 0.002 0.002 0.001 0.001 0.001 0.001 0.001 0.001 0.001 0.001 0.365 0.365 0.365 0.365 0.365 0.365 0.365 0.365 1.523 1.523 1.523 1.523 1.523 1.523 1.523 1.523 0.048 0.048 0.048 0.048 0.005 0.005 0.005 0.005 0.000 0.000 0.000 0.000 0.002 0.002 0.002 0.002 0.005 0.005 0.005 0.005 0.006 0.006 0.006 0.006 0.009 0.009 0.009 0.009 3.200 3.200 3.200 3.200 0.031 0.031 0.031 0.031 0.010 0.010 0.010 0.010 0.003 0.003 0.000 0.000 0.000 0.000 0.000 0.000 0.000 0.000 0.000 0.000 0.002 0.002 0.002 0.002 0.760 3.080 4.119 4.078 2.248 2.248 0.003 0.003 0.001 0.001 0.000 0.000 0.000 0.000 0.000 0.000 0.000 0.000 0.000 0.000 0.000 0.000 0.001 0.001 0.001 0.001 0.325 0.325 0.325 0.325 0.014 0.014 0.014 0.014 1.089 1.089 1.089 1.089 0.000 0.000 0.000 0.000 0.001 0.001 0.001 0.001 0.000 0.000 0.000 0.000 0.001 0.001 0.001 0.001 0.032 0.032 0.032 0.032 0.032 0.032 0.032 0.032 0.002 0.002 0.002 0.002 0.002 0.002 0.002 0.002 0.000 0.000 0.000 0.000 0.000 0.000 0.000 0.000 0.004 0.004 0.004 0.004 0.004 0.004 0.004 0.004 0.006 0.006 0.006 0.006 0.006 0.006 0.006 0.006 
6.998 6.998 6.998 6.998 6.998 6.998 6.998 6.998 0.002 0.002 0.002 0.002 0.002 0.002 0.002 0.002 0.001 0.001 0.001 0.001 0.001 0.001 0.001 0.001 0.365 0.365 0.365 0.365 0.365 0.365 0.365 0.365 1.523 1.523 1.523 1.523 1.523 1.523 1.523 1.523 0.048 0.048 0.048 0.048 0.005 0.005 0.005 0.005 0.000 0.000 0.000 0.000 0.002 0.002 0.002 0.002 0.005 0.005 0.005 0.005 0.006 0.006 0.006 0.006 0.009 0.009 0.009 0.009 3.200 3.200 3.200 3.200 0.031 0.031 0.031 0.031 0.010 0.010 0.010 0.010 0.003 0.003 0.000 0.000 0.000 0.000 0.000 0.000 0.000 0.000 0.000 0.000 0.002 0.002 0.002 0.002 0.760 3.080 4.119 4.078 2.248 2.248 0.003 0.003 0.001 0.001 0.000 0.000 0.000 0.000 0.000 0.000 0.000 0.000 0.000 0.000 0.000 0.000 0.001 0.001 0.001 0.001 0.325 0.325 0.325 0.325 0.014 0.014 0.014 0.014 1.089 1.089 1.089 1.089 0.000 0.000 0.000 0.000 0.001 0.001 0.001 0.001 0.000 0.000 0.000 0.000 0.001 0.001 0.001 0.001 0.032 0.032 0.032 0.032 0.032 0.032 0.032 0.032 0.002 0.002 0.002 0.002 0.002 0.002 0.002 0.002 0.000 0.000 0.000 0.000 0.000 0.000 0.000 0.000 0.004 0.004 0.004 0.004 0.004 0.004 0.004 0.004 0.006 0.006 0.006 0.006 0.006 0.006 0.006 0.006 
0.016 0.016 0.016 0.016 0.016 0.016 0.016 0.016 0.001 0.001 0.001 0.001 0.001 0.001 0.001 0.001 0.001 0.001 0.001 0.001 0.001 0.001 0.001 0.001 0.231 0.231 0.231 0.231 0.231 0.231 0.231 0.231 0.417 0.417 0.417 0.417 0.417 0.417 0.417 0.417 0.015 0.015 0.015 0.015 0.007 0.007 0.007 0.007 0.001 0.001 0.001 0.001 0.004 0.004 0.004 0.004 0.003 0.003 0.003 0.003 0.002 0.002 0.002 0.002 0.003 0.003 0.003 0.003 0.023 0.023 0.023 0.023 0.030 0.030 0.030 0.030 0.019 0.019 0.019 0.019 0.008 0.008 0.001 0.001 0.001 0.001 0.000 0.000 0.001 0.001 0.001 0.006 0.014 0.021 0.028 0.468 7.251 11.012 12.333 12.271 10.740 10.740 5.599 5.599 0.005 0.005 0.002 0.002 0.000 0.000 0.000 0.000 0.000 0.000 0.000 0.000 0.000 0.000 0.000 0.000 0.000 0.000 1.236 1.236 1.236 1.236 2.578 2.578 2.578 2.578 2.733 2.733 2.733 2.733 2.362 2.362 2.362 2.362 3.354 3.354 3.354 3.354 0.666 0.666 0.666 0.666 0.000 0.000 0.000 0.000 0.018 0.018 0.018 0.018 0.018 0.018 0.018 0.018 0.003 0.003 0.003 0.003 0.003 0.003 0.003 0.003 0.000 0.000 0.000 0.000 0.000 0.000 0.000 0.000 0.001 0.001 0.001 0.001 0.001 0.001 0.001 0.001 0.006 0.006 0.006 0.006 0.006 0.006 0.006 0.006 
0.016 0.016 0.016 0.016 0.016 0.016 0.016 0.016 0.001 0.001 0.001 0.001 0.001 0.001 0.001 0.001 0.001 0.001 0.001 0.001 0.001 0.001 0.001 0.001 0.231 0.231 0.231 0.231 0.231 0.231 0.231 0.231 0.417 0.417 0.417 0.417 0.417 0.417 0.417 0.417 0.015 0.015 0.015 0.015 0.007 0.007 0.007 0.007 0.001 0.001 0.001 0.001 0.004 0.004 0.004 0.004 0.003 0.003 0.003 0.003 0.002 0.002 0.002 0.002 0.003 0.003 0.003 0.003 0.023 0.023 0.023 0.023 0.030 0.030 0.030 0.030 0.019 0.019 0.019 0.019 0.008 0.008 0.001 0.001 0.001 0.001 0.000 0.000 0.001 0.001 0.001 0.006 0.014 0.021 0.028 0.468 7.251 11.012 12.333 12.271 10.740 10.740 5.599 5.599 0.005 0.005 0.002 0.002 0.000 0.000 0.000 0.000 0.000 0.000 0.000 0.000 0.000 0.000 0.000 0.000 0.000 0.000 1.236 1.236 1.236 1.236 2.578 2.578 2.578 2.578 2.733 2.733 2.733 2.733 2.362 2.362 2.362 2.362 3.354 3.354 3.354 3.354 0.666 0.666 0.666 0.666 0.000 0.000 0.000 0.000 0.018 0.018 0.018 0.018 0.018 0.018 0.018 0.018 0.003 0.003 0.003 0.003 0.003 0.003 0.003 0.003 0.000 0.000 0.000 0.000 0.000 0.000 0.000 0.000 0.001 0.001 0.001 0.001 0.001 0.001 0.001 0.001 0.006 0.006 0.006 0.006 0.006 0.006 0.006 0.006 
0.016 0.016 0.016 0.016 0.016 0.016 0.016 0.016 0.001 0.001 0.001 0.001 0.001 0.001 0.001 0.001 0.001 0.001 0.001 0.001 0.001 0.001 0.001 0.001 0.231 0.231 0.231 0.231 0.231 0.231 0.231 0.231 0.417 0.417 0.417 0.417 0.417 0.417 0.417 0.417 0.015 0.015 0.015 0.015 0.007 0.007 0.007 0.007 0.001 0.001 0.001 0.001 0.004 0.004 0.004 0.004 0.003 0.003 0.003 0.003 0.002 0.002 0.002 0.002 0.003 0.003 0.003 0.003 0.023 0.023 0.023 0.023 0.030 0.030 0.030 0.030 0.019 0.019 0.019 0.019 0.008 0.008 0.001 0.001 0.001 0.001 0.000 0.000 0.001 0.001 0.001 0.006 0.014 0.021 0.028 0.468 7.251 11.012 12.333 12.271 10.740 10.740 5.599 5.599 0.005 0.005 0.002 0.002 0.000 0.000 0.000 0.000 0.000 0.000 0.000 0.000 0.000 0.000 0.000 0.000 0.000 0.000 1.236 1.236 1.236 1.236 2.578 2.578 2.578 2.578 2.733 2.733 2.733 2.733 2.362 2.362 2.362 2.362 3.354 3.354 3.354 3.354 0.666 0.666 0.666 0.666 0.000 0.000 0.000 0.000 0.018 0.018 0.018 0.018 0.018 0.018 0.018 0.018 0.003 0.003 0.003 0.003 0.003 0.003 0.003 0.003 0.000 0.000 0.000 0.000 0.000 0.000 0.000 0.000 0.001 0.001 0.001 0.001 0.001 0.001 0.001 0.001 0.006 0.006 0.006 0.006 0.006 0.006 0.006 0.006 
0.016 0.016 0.016 0.016 0.016 0.016 0.016 0.016 0.001 0.001 0.001 0.001 0.001 0.001 0.001 0.001 0.001 0.001 0.001 0.001 0.001 0.001 0.001 0.001 0.231 0.231 0.231 0.231 0.231 0.231 0.231 0.231 0.417 0.417 0.417 0.417 0.417 0.417 0.417 0.417 0.015 0.015 0.015 0.015 0.007 0.007 0.007 0.007 0.001 0.001 0.001 0.001 0.004 0.004 0.004 0.004 0.003 0.003 0.003 0.003 0.002 0.002 0.002 0.002 0.003 0.003 0.003 0.003 0.023 0.023 0.023 0.023 0.030 0.030 0.030 0.030 0.019 0.019 0.019 0.019 0.008 0.008 0.001 0.001 0.001 0.001 0.000 0.000 0.001 0.001 0.001 0.006 0.014 0.021 0.028 0.468 7.251 11.012 12.333 12.271 10.740 10.740 5.599 5.599 0.005 0.005 0.002 0.002 0.000 0.000 0.000 0.000 0.000 0.000 0.000 0.000 0.000 0.000 0.000 0.000 0.000 0.000 1.236 1.236 1.236 1.236 2.578 2.578 2.578 2.578 2.733 2.733 2.733 2.733 2.362 2.362 2.362 2.362 3.354 3.354 3.354 3.354 0.666 0.666 0.666 0.666 0.000 0.000 0.000 0.000 0.018 0.018 0.018 0.018 0.018 0.018 0.018 0.018 0.003 0.003 0.003 0.003 0.003 0.003 0.003 0.003 0.000 0.000 0.000 0.000 0.000 0.000 0.000 0.000 0.001 0.001 0.001 0.001 0.001 0.001 0.001 0.001 0.006 0.006 0.006 0.006 0.006 0.006 0.006 0.006 
0.007 0.007 0.007 0.007 0.007 0.007 0.007 0.007 0.000 0.000 0.000 0.000 0.000 0.000 0.000 0.000 0.001 0.001 0.001 0.001 0.001 0.001 0.001 0.001 0.022 0.022 0.022 0.022 0.022 0.022 0.022 0.022 0.414 0.414 0.414 0.414 0.414 0.414 0.414 0.414 0.017 0.017 0.017 0.017 0.022 0.022 0.022 0.022 0.089 0.089 0.089 0.089 0.005 0.005 0.005 0.005 0.002 0.002 0.002 0.002 0.000 0.000 0.000 0.000 0.002 0.002 0.002 0.002 0.003 0.003 0.003 0.003 0.020 0.020 0.020 0.020 0.036 0.036 0.036 0.036 0.029 0.029 0.003 0.003 0.002 0.002 0.002 0.002 0.001 0.001 0.002 0.003 0.003 0.002 0.002 0.002 0.925 2.654 3.346 3.670 3.684 3.684 3.942 3.942 4.707 4.707 6.027 6.027 6.974 6.974 9.677 9.677 9.677 9.677 0.104 0.104 0.104 0.104 0.119 0.119 0.119 0.119 0.776 0.776 0.776 0.776 1.620 1.620 1.620 1.620 0.445 0.445 0.445 0.445 0.004 0.004 0.004 0.004 0.021 0.021 0.021 0.021 0.024 0.024 0.024 0.024 0.015 0.015 0.015 0.015 0.023 0.023 0.023 0.023 0.023 0.023 0.023 0.023 0.003 0.003 0.003 0.003 0.003 0.003 0.003 0.003 0.002 0.002 0.002 0.002 0.002 0.002 0.002 0.002 0.001 0.001 0.001 0.001 0.001 0.001 0.001 0.001 0.013 0.013 0.013 0.013 0.013 0.013 0.013 0.013 
0.007 0.007 0.007 0.007 0.007 0.007 0.007 0.007 0.000 0.000 0.000 0.000 0.000 0.000 0.000 0.000 0.001 0.001 0.001 0.001 0.001 0.001 0.001 0.001 0.022 0.022 0.022 0.022 0.022 0.022 0.022 0.022 0.414 0.414 0.414 0.414 0.414 0.414 0.414 0.414 0.017 0.017 0.017 0.017 0.022 0.022 0.022 0.022 0.089 0.089 0.089 0.089 0.005 0.005 0.005 0.005 0.002 0.002 0.002 0.002 0.000 0.000 0.000 0.000 0.002 0.002 0.002 0.002 0.003 0.003 0.003 0.003 0.020 0.020 0.020 0.020 0.036 0.036 0.036 0.036 0.029 0.029 0.003 0.003 0.002 0.002 0.002 0.002 0.001 0.001 0.002 0.003 0.003 0.002 0.002 0.002 0.925 2.654 3.346 3.670 3.684 3.684 3.942 3.942 4.707 4.707 6.027 6.027 6.974 6.974 9.677 9.677 9.677 9.677 0.104 0.104 0.104 0.104 0.119 0.119 0.119 0.119 0.776 0.776 0.776 0.776 1.620 1.620 1.620 1.620 0.445 0.445 0.445 0.445 0.004 0.004 0.004 0.004 0.021 0.021 0.021 0.021 0.024 0.024 0.024 0.024 0.015 0.015 0.015 0.015 0.023 0.023 0.023 0.023 0.023 0.023 0.023 0.023 0.003 0.003 0.003 0.003 0.003 0.003 0.003 0.003 0.002 0.002 0.002 0.002 0.002 0.002 0.002 0.002 0.001 0.001 0.001 0.001 0.001 0.001 0.001 0.001 0.013 0.013 0.013 0.013 0.013 0.013 0.013 0.013 
0.007 0.007 0.007 0.007 0.007 0.007 0.007 0.007 0.000 0.000 0.000 0.000 0.000 0.000 0.000 0.000 0.001 0.001 0.001 0.001 0.001 0.001 0.001 0.001 0.022 0.022 0.022 0.022 0.022 0.022 0.022 0.022 0.414 0.414 0.414 0.414 0.414 0.414 0.414 0.414 0.017 0.017 0.017 0.017 0.022 0.022 0.022 0.022 0.089 0.089 0.089 0.089 0.005 0.005 0.005 0.005 0.002 0.002 0.002 0.002 0.000 0.000 0.000 0.000 0.002 0.002 0.002 0.002 0.003 0.003 0.003 0.003 0.020 0.020 0.020 0.020 0.036 0.036 0.036 0.036 0.029 0.029 0.003 0.003 0.002 0.002 0.002 0.002 0.001 0.001 0.002 0.003 0.003 0.002 0.002 0.002 0.925 2.654 3.346 3.670 3.684 3.684 3.942 3.942 4.707 4.707 6.027 6.027 6.974 6.974 9.677 9.677 9.677 9.677 0.104 0.104 0.104 0.104 0.119 0.119 0.119 0.119 0.776 0.776 0.776 0.776 1.620 1.620 1.620 1.620 0.445 0.445 0.445 0.445 0.004 0.004 0.004 0.004 0.021 0.021 0.021 0.021 0.024 0.024 0.024 0.024 0.015 0.015 0.015 0.015 0.023 0.023 0.023 0.023 0.023 0.023 0.023 0.023 0.003 0.003 0.003 0.003 0.003 0.003 0.003 0.003 0.002 0.002 0.002 0.002 0.002 0.002 0.002 0.002 0.001 0.001 0.001 0.001 0.001 0.001 0.001 0.001 0.013 0.013 0.013 0.013 0.013 0.013 0.013 0.013 
0.007 0.007 0.007 0.007 0.007 0.007 0.007 0.007 0.000 0.000 0.000 0.000 0.000 0.000 0.000 0.000 0.001 0.001 0.001 0.001 0.001 0.001 0.001 0.001 0.022 0.022 0.022 0.022 0.022 0.022 0.022 0.022 0.414 0.414 0.414 0.414 0.414 0.414 0.414 0.414 0.017 0.017 0.017 0.017 0.022 0.022 0.022 0.022 0.089 0.089 0.089 0.089 0.005 0.005 0.005 0.005 0.002 0.002 0.002 0.002 0.000 0.000 0.000 0.000 0.002 0.002 0.002 0.002 0.003 0.003 0.003 0.003 0.020 0.020 0.020 0.020 0.036 0.036 0.036 0.036 0.029 0.029 0.003 0.003 0.002 0.002 0.002 0.002 0.001 0.001 0.002 0.003 0.003 0.002 0.002 0.002 0.925 2.654 3.346 3.670 3.684 3.684 3.942 3.942 4.707 4.707 6.027 6.027 6.974 6.974 9.677 9.677 9.677 9.677 0.104 0.104 0.104 0.104 0.119 0.119 0.119 0.119 0.776 0.776 0.776 0.776 1.620 1.620 1.620 1.620 0.445 0.445 0.445 0.445 0.004 0.004 0.004 0.004 0.021 0.021 0.021 0.021 0.024 0.024 0.024 0.024 0.015 0.015 0.015 0.015 0.023 0.023 0.023 0.023 0.023 0.023 0.023 0.023 0.003 0.003 0.003 0.003 0.003 0.003 0.003 0.003 0.002 0.002 0.002 0.002 0.002 0.002 0.002 0.002 0.001 0.001 0.001 0.001 0.001 0.001 0.001 0.001 0.013 0.013 0.013 0.013 0.013 0.013 0.013 0.013 
0.004 0.004 0.004 0.004 0.004 0.004 0.004 0.004 0.000 0.000 0.000 0.000 0.000 0.000 0.000 0.000 0.002 0.002 0.002 0.002 0.002 0.002 0.002 0.002 0.015 0.015 0.015 0.015 0.015 0.015 0.015 0.015 0.309 0.309 0.309 0.309 0.309 0.309 0.309 0.309 0.063 0.063 0.063 0.063 0.081 0.081 0.081 0.081 0.207 0.207 0.207 0.207 0.003 0.003 0.003 0.003 0.001 0.001 0.001 0.001 0.000 0.000 0.000 0.000 0.001 0.001 0.001 0.001 0.002 0.002 0.002 0.002 0.005 0.005 0.005 0.005 0.012 0.012 0.012 0.012 0.036 0.036 0.005 0.005 0.002 0.002 0.001 0.001 0.001 0.001 0.001 0.000 0.000 0.000 0.000 0.000 0.000 0.000 0.000 0.000 0.000 0.000 0.001 0.001 0.013 0.013 6.732 6.732 9.403 9.403 9.612 9.612 9.612 9.612 3.739 3.739 3.739 3.739 0.112 0.112 0.112 0.112 0.263 0.263 0.263 0.263 2.560 2.560 2.560 2.560 0.033 0.033 0.033 0.033 0.000 0.000 0.000 0.000 0.044 0.044 0.044 0.044 0.001 0.001 0.001 0.001 0.010 0.010 0.010 0.010 0.453 0.453 0.453 0.453 0.453 0.453 0.453 0.453 0.018 0.018 0.018 0.018 0.018 0.018 0.018 0.018 0.004 0.004 0.004 0.004 0.004 0.004 0.004 0.004 0.001 0.001 0.001 0.001 0.001 0.001 0.001 0.001 0.011 0.011 0.011 0.011 0.011 0.011 0.011 0.011 
0.004 0.004 0.004 0.004 0.004 0.004 0.004 0.004 0.000 0.000 0.000 0.000 0.000 0.000 0.000 0.000 0.002 0.002 0.002 0.002 0.002 0.002 0.002 0.002 0.015 0.015 0.015 0.015 0.015 0.015 0.015 0.015 0.309 0.309 0.309 0.309 0.309 0.309 0.309 0.309 0.063 0.063 0.063 0.063 0.081 0.081 0.081 0.081 0.207 0.207 0.207 0.207 0.003 0.003 0.003 0.003 0.001 0.001 0.001 0.001 0.000 0.000 0.000 0.000 0.001 0.001 0.001 0.001 0.002 0.002 0.002 0.002 0.005 0.005 0.005 0.005 0.012 0.012 0.012 0.012 0.036 0.036 0.005 0.005 0.002 0.002 0.001 0.001 0.001 0.001 0.001 0.000 0.000 0.000 0.000 0.000 0.000 0.000 0.000 0.000 0.000 0.000 0.001 0.001 0.013 0.013 6.732 6.732 9.403 9.403 9.612 9.612 9.612 9.612 3.739 3.739 3.739 3.739 0.112 0.112 0.112 0.112 0.263 0.263 0.263 0.263 2.560 2.560 2.560 2.560 0.033 0.033 0.033 0.033 0.000 0.000 0.000 0.000 0.044 0.044 0.044 0.044 0.001 0.001 0.001 0.001 0.010 0.010 0.010 0.010 0.453 0.453 0.453 0.453 0.453 0.453 0.453 0.453 0.018 0.018 0.018 0.018 0.018 0.018 0.018 0.018 0.004 0.004 0.004 0.004 0.004 0.004 0.004 0.004 0.001 0.001 0.001 0.001 0.001 0.001 0.001 0.001 0.011 0.011 0.011 0.011 0.011 0.011 0.011 0.011 
0.004 0.004 0.004 0.004 0.004 0.004 0.004 0.004 0.000 0.000 0.000 0.000 0.000 0.000 0.000 0.000 0.002 0.002 0.002 0.002 0.002 0.002 0.002 0.002 0.015 0.015 0.015 0.015 0.015 0.015 0.015 0.015 0.309 0.309 0.309 0.309 0.309 0.309 0.309 0.309 0.063 0.063 0.063 0.063 0.081 0.081 0.081 0.081 0.207 0.207 0.207 0.207 0.003 0.003 0.003 0.003 0.001 0.001 0.001 0.001 0.000 0.000 0.000 0.000 0.001 0.001 0.001 0.001 0.002 0.002 0.002 0.002 0.005 0.005 0.005 0.005 0.012 0.012 0.012 0.012 0.036 0.036 0.005 0.005 0.002 0.002 0.001 0.001 0.001 0.001 0.001 0.000 0.000 0.000 0.000 0.000 0.000 0.000 0.000 0.000 0.000 0.000 0.001 0.001 0.013 0.013 6.732 6.732 9.403 9.403 9.612 9.612 9.612 9.612 3.739 3.739 3.739 3.739 0.112 0.112 0.112 0.112 0.263 0.263 0.263 0.263 2.560 2.560 2.560 2.560 0.033 0.033 0.033 0.033 0.000 0.000 0.000 0.000 0.044 0.044 0.044 0.044 0.001 0.001 0.001 0.001 0.010 0.010 0.010 0.010 0.453 0.453 0.453 0.453 0.453 0.453 0.453 0.453 0.018 0.018 0.018 0.018 0.018 0.018 0.018 0.018 0.004 0.004 0.004 0.004 0.004 0.004 0.004 0.004 0.001 0.001 0.001 0.001 0.001 0.001 0.001 0.001 0.011 0.011 0.011 0.011 0.011 0.011 0.011 0.011 
0.004 0.004 0.004 0.004 0.004 0.004 0.004 0.004 0.000 0.000 0.000 0.000 0.000 0.000 0.000 0.000 0.002 0.002 0.002 0.002 0.002 0.002 0.002 0.002 0.015 0.015 0.015 0.015 0.015 0.015 0.015 0.015 0.309 0.309 0.309 0.309 0.309 0.309 0.309 0.309 0.063 0.063 0.063 0.063 0.081 0.081 0.081 0.081 0.207 0.207 0.207 0.207 0.003 0.003 0.003 0.003 0.001 0.001 0.001 0.001 0.000 0.000 0.000 0.000 0.001 0.001 0.001 0.001 0.002 0.002 0.002 0.002 0.005 0.005 0.005 0.005 0.012 0.012 0.012 0.012 0.036 0.036 0.005 0.005 0.002 0.002 0.001 0.001 0.001 0.001 0.001 0.000 0.000 0.000 0.000 0.000 0.000 0.000 0.000 0.000 0.000 0.000 0.001 0.001 0.013 0.013 6.732 6.732 9.403 9.403 9.612 9.612 9.612 9.612 3.739 3.739 3.739 3.739 0.112 0.112 0.112 0.112 0.263 0.263 0.263 0.263 2.560 2.560 2.560 2.560 0.033 0.033 0.033 0.033 0.000 0.000 0.000 0.000 0.044 0.044 0.044 0.044 0.001 0.001 0.001 0.001 0.010 0.010 0.010 0.010 0.453 0.453 0.453 0.453 0.453 0.453 0.453 0.453 0.018 0.018 0.018 0.018 0.018 0.018 0.018 0.018 0.004 0.004 0.004 0.004 0.004 0.004 0.004 0.004 0.001 0.001 0.001 0.001 0.001 0.001 0.001 0.001 0.011 0.011 0.011 0.011 0.011 0.011 0.011 0.011 
0.004 0.004 0.004 0.004 0.004 0.004 0.004 0.004 0.009 0.009 0.009 0.009 0.009 0.009 0.009 0.009 0.010 0.010 0.010 0.010 0.010 0.010 0.010 0.010 0.015 0.015 0.015 0.015 0.015 0.015 0.015 0.015 0.126 0.126 0.126 0.126 0.126 0.126 0.126 0.126 0.156 0.156 0.156 0.156 0.269 0.269 0.269 0.269 0.521 0.521 0.521 0.521 0.003 0.003 0.003 0.003 0.001 0.001 0.001 0.001 0.000 0.000 0.000 0.000 0.001 0.001 0.001 0.001 0.003 0.003 0.003 0.003 0.007 0.007 0.007 0.007 0.007 0.007 0.007 0.007 0.026 0.026 1.114 1.114 0.385 0.385 0.005 0.005 0.002 0.002 0.001 0.000 0.000 0.000 0.000 0.000 0.000 0.000 0.000 0.000 0.000 0.000 0.000 0.000 0.000 0.000 0.000 0.000 3.732 3.732 7.104 7.104 7.104 7.104 0.356 0.356 0.356 0.356 0.732 0.732 0.732 0.732 0.035 0.035 0.035 0.035 0.058 0.058 0.058 0.058 0.075 0.075 0.075 0.075 0.044 0.044 0.044 0.044 0.034 0.034 0.034 0.034 0.005 0.005 0.005 0.005 0.003 0.003 0.003 0.003 0.007 0.007 0.007 0.007 0.007 0.007 0.007 0.007 1.022 1.022 1.022 1.022 1.022 1.022 1.022 1.022 0.010 0.010 0.010 0.010 0.010 0.010 0.010 0.010 0.003 0.003 0.003 0.003 0.003 0.003 0.003 0.003 0.009 0.009 0.009 0.009 0.009 0.009 0.009 0.009 
0.004 0.004 0.004 0.004 0.004 0.004 0.004 0.004 0.009 0.009 0.009 0.009 0.009 0.009 0.009 0.009 0.010 0.010 0.010 0.010 0.010 0.010 0.010 0.010 0.015 0.015 0.015 0.015 0.015 0.015 0.015 0.015 0.126 0.126 0.126 0.126 0.126 0.126 0.126 0.126 0.156 0.156 0.156 0.156 0.269 0.269 0.269 0.269 0.521 0.521 0.521 0.521 0.003 0.003 0.003 0.003 0.001 0.001 0.001 0.001 0.000 0.000 0.000 0.000 0.001 0.001 0.001 0.001 0.003 0.003 0.003 0.003 0.007 0.007 0.007 0.007 0.007 0.007 0.007 0.007 0.026 0.026 1.114 1.114 0.385 0.385 0.005 0.005 0.002 0.002 0.001 0.000 0.000 0.000 0.000 0.000 0.000 0.000 0.000 0.000 0.000 0.000 0.000 0.000 0.000 0.000 0.000 0.000 3.732 3.732 7.104 7.104 7.104 7.104 0.356 0.356 0.356 0.356 0.732 0.732 0.732 0.732 0.035 0.035 0.035 0.035 0.058 0.058 0.058 0.058 0.075 0.075 0.075 0.075 0.044 0.044 0.044 0.044 0.034 0.034 0.034 0.034 0.005 0.005 0.005 0.005 0.003 0.003 0.003 0.003 0.007 0.007 0.007 0.007 0.007 0.007 0.007 0.007 1.022 1.022 1.022 1.022 1.022 1.022 1.022 1.022 0.010 0.010 0.010 0.010 0.010 0.010 0.010 0.010 0.003 0.003 0.003 0.003 0.003 0.003 0.003 0.003 0.009 0.009 0.009 0.009 0.009 0.009 0.009 0.009 
0.004 0.004 0.004 0.004 0.004 0.004 0.004 0.004 0.009 0.009 0.009 0.009 0.009 0.009 0.009 0.009 0.010 0.010 0.010 0.010 0.010 0.010 0.010 0.010 0.015 0.015 0.015 0.015 0.015 0.015 0.015 0.015 0.126 0.126 0.126 0.126 0.126 0.126 0.126 0.126 0.156 0.156 0.156 0.156 0.269 0.269 0.269 0.269 0.521 0.521 0.521 0.521 0.003 0.003 0.003 0.003 0.001 0.001 0.001 0.001 0.000 0.000 0.000 0.000 0.001 0.001 0.001 0.001 0.003 0.003 0.003 0.003 0.007 0.007 0.007 0.007 0.007 0.007 0.007 0.007 0.026 0.026 1.114 1.114 0.385 0.385 0.005 0.005 0.002 0.002 0.001 0.000 0.000 0.000 0.000 0.000 0.000 0.000 0.000 0.000 0.000 0.000 0.000 0.000 0.000 0.000 0.000 0.000 3.732 3.732 7.104 7.104 7.104 7.104 0.356 0.356 0.356 0.356 0.732 0.732 0.732 0.732 0.035 0.035 0.035 0.035 0.058 0.058 0.058 0.058 0.075 0.075 0.075 0.075 0.044 0.044 0.044 0.044 0.034 0.034 0.034 0.034 0.005 0.005 0.005 0.005 0.003 0.003 0.003 0.003 0.007 0.007 0.007 0.007 0.007 0.007 0.007 0.007 1.022 1.022 1.022 1.022 1.022 1.022 1.022 1.022 0.010 0.010 0.010 0.010 0.010 0.010 0.010 0.010 0.003 0.003 0.003 0.003 0.003 0.003 0.003 0.003 0.009 0.009 0.009 0.009 0.009 0.009 0.009 0.009 
0.004 0.004 0.004 0.004 0.004 0.004 0.004 0.004 0.009 0.009 0.009 0.009 0.009 0.009 0.009 0.009 0.010 0.010 0.010 0.010 0.010 0.010 0.010 0.010 0.015 0.015 0.015 0.015 0.015 0.015 0.015 0.015 0.126 0.126 0.126 0.126 0.126 0.126 0.126 0.126 0.156 0.156 0.156 0.156 0.269 0.269 0.269 0.269 0.521 0.521 0.521 0.521 0.003 0.003 0.003 0.003 0.001 0.001 0.001 0.001 0.000 0.000 0.000 0.000 0.001 0.001 0.001 0.001 0.003 0.003 0.003 0.003 0.007 0.007 0.007 0.007 0.007 0.007 0.007 0.007 0.026 0.026 1.114 1.114 0.385 0.385 0.005 0.005 0.002 0.002 0.001 0.000 0.000 0.000 0.000 0.000 0.000 0.000 0.000 0.000 0.000 0.000 0.000 0.000 0.000 0.000 0.000 0.000 3.732 3.732 7.104 7.104 7.104 7.104 0.356 0.356 0.356 0.356 0.732 0.732 0.732 0.732 0.035 0.035 0.035 0.035 0.058 0.058 0.058 0.058 0.075 0.075 0.075 0.075 0.044 0.044 0.044 0.044 0.034 0.034 0.034 0.034 0.005 0.005 0.005 0.005 0.003 0.003 0.003 0.003 0.007 0.007 0.007 0.007 0.007 0.007 0.007 0.007 1.022 1.022 1.022 1.022 1.022 1.022 1.022 1.022 0.010 0.010 0.010 0.010 0.010 0.010 0.010 0.010 0.003 0.003 0.003 0.003 0.003 0.003 0.003 0.003 0.009 0.009 0.009 0.009 0.009 0.009 0.009 0.009 
0.001 0.001 0.001 0.001 0.001 0.001 0.001 0.001 0.029 0.029 0.029 0.029 0.029 0.029 0.029 0.029 0.015 0.015 0.015 0.015 0.015 0.015 0.015 0.015 0.010 0.010 0.010 0.010 0.010 0.010 0.010 0.010 0.011 0.011 0.011 0.011 0.011 0.011 0.011 0.011 0.105 0.105 0.105 0.105 0.789 0.789 0.789 0.789 0.368 0.368 0.368 0.368 0.002 0.002 0.002 0.002 0.000 0.000 0.000 0.000 0.000 0.000 0.000 0.000 0.001 0.001 0.001 0.001 0.002 0.002 0.002 0.002 0.005 0.005 0.005 0.005 0.009 0.009 0.009 0.009 0.004 0.004 0.003 0.003 0.009 0.009 0.028 0.028 0.003 0.003 0.001 0.000 0.000 0.000 0.000 0.000 0.000 0.000 0.000 0.000 0.000 0.000 0.000 0.000 0.001 0.001 0.005 0.005 6.055 6.055 6.739 6.739 6.739 6.739 0.005 0.005 0.005 0.005 0.003 0.003 0.003 0.003 0.001 0.001 0.001 0.001 0.002 0.002 0.002 0.002 0.006 0.006 0.006 0.006 0.015 0.015 0.015 0.015 0.022 0.022 0.022 0.022 0.015 0.015 0.015 0.015 0.001 0.001 0.001 0.001 0.002 0.002 0.002 0.002 0.002 0.002 0.002 0.002 0.018 0.018 0.018 0.018 0.018 0.018 0.018 0.018 0.046 0.046 0.046 0.046 0.046 0.046 0.046 0.046 0.007 0.007 0.007 0.007 0.007 0.007 0.007 0.007 0.003 0.003 0.003 0.003 0.003 0.003 0.003 0.003 
0.001 0.001 0.001 0.001 0.001 0.001 0.001 0.001 0.029 0.029 0.029 0.029 0.029 0.029 0.029 0.029 0.015 0.015 0.015 0.015 0.015 0.015 0.015 0.015 0.010 0.010 0.010 0.010 0.010 0.010 0.010 0.010 0.011 0.011 0.011 0.011 0.011 0.011 0.011 0.011 0.105 0.105 0.105 0.105 0.789 0.789 0.789 0.789 0.368 0.368 0.368 0.368 0.002 0.002 0.002 0.002 0.000 0.000 0.000 0.000 0.000 0.000 0.000 0.000 0.001 0.001 0.001 0.001 0.002 0.002 0.002 0.002 0.005 0.005 0.005 0.005 0.009 0.009 0.009 0.009 0.004 0.004 0.003 0.003 0.009 0.009 0.028 0.028 0.003 0.003 0.001 0.000 0.000 0.000 0.000 0.000 0.000 0.000 0.000 0.000 0.000 0.000 0.000 0.000 0.001 0.001 0.005 0.005 6.055 6.055 6.739 6.739 6.739 6.739 0.005 0.005 0.005 0.005 0.003 0.003 0.003 0.003 0.001 0.001 0.001 0.001 0.002 0.002 0.002 0.002 0.006 0.006 0.006 0.006 0.015 0.015 0.015 0.015 0.022 0.022 0.022 0.022 0.015 0.015 0.015 0.015 0.001 0.001 0.001 0.001 0.002 0.002 0.002 0.002 0.002 0.002 0.002 0.002 0.018 0.018 0.018 0.018 0.018 0.018 0.018 0.018 0.046 0.046 0.046 0.046 0.046 0.046 0.046 0.046 0.007 0.007 0.007 0.007 0.007 0.007 0.007 0.007 0.003 0.003 0.003 0.003 0.003 0.003 0.003 0.003 
0.001 0.001 0.001 0.001 0.001 0.001 0.001 0.001 0.029 0.029 0.029 0.029 0.029 0.029 0.029 0.029 0.015 0.015 0.015 0.015 0.015 0.015 0.015 0.015 0.010 0.010 0.010 0.010 0.010 0.010 0.010 0.010 0.011 0.011 0.011 0.011 0.011 0.011 0.011 0.011 0.105 0.105 0.105 0.105 0.789 0.789 0.789 0.789 0.368 0.368 0.368 0.368 0.002 0.002 0.002 0.002 0.000 0.000 0.000 0.000 0.000 0.000 0.000 0.000 0.001 0.001 0.001 0.001 0.002 0.002 0.002 0.002 0.005 0.005 0.005 0.005 0.009 0.009 0.009 0.009 0.004 0.004 0.003 0.003 0.009 0.009 0.028 0.028 0.003 0.003 0.001 0.000 0.000 0.000 0.000 0.000 0.000 0.000 0.000 0.000 0.000 0.000 0.000 0.000 0.001 0.001 0.005 0.005 6.055 6.055 6.739 6.739 6.739 6.739 0.005 0.005 0.005 0.005 0.003 0.003 0.003 0.003 0.001 0.001 0.001 0.001 0.002 0.002 0.002 0.002 0.006 0.006 0.006 0.006 0.015 0.015 0.015 0.015 0.022 0.022 0.022 0.022 0.015 0.015 0.015 0.015 0.001 0.001 0.001 0.001 0.002 0.002 0.002 0.002 0.002 0.002 0.002 0.002 0.018 0.018 0.018 0.018 0.018 0.018 0.018 0.018 0.046 0.046 0.046 0.046 0.046 0.046 0.046 0.046 0.007 0.007 0.007 0.007 0.007 0.007 0.007 0.007 0.003 0.003 0.003 0.003 0.003 0.003 0.003 0.003 
0.001 0.001 0.001 0.001 0.001 0.001 0.001 0.001 0.029 0.029 0.029 0.029 0.029 0.029 0.029 0.029 0.015 0.015 0.015 0.015 0.015 0.015 0.015 0.015 0.010 0.010 0.010 0.010 0.010 0.010 0.010 0.010 0.011 0.011 0.011 0.011 0.011 0.011 0.011 0.011 0.105 0.105 0.105 0.105 0.789 0.789 0.789 0.789 0.368 0.368 0.368 0.368 0.002 0.002 0.002 0.002 0.000 0.000 0.000 0.000 0.000 0.000 0.000 0.000 0.001 0.001 0.001 0.001 0.002 0.002 0.002 0.002 0.005 0.005 0.005 0.005 0.009 0.009 0.009 0.009 0.004 0.004 0.003 0.003 0.009 0.009 0.028 0.028 0.003 0.003 0.001 0.000 0.000 0.000 0.000 0.000 0.000 0.000 0.000 0.000 0.000 0.000 0.000 0.000 0.001 0.001 0.005 0.005 6.055 6.055 6.739 6.739 6.739 6.739 0.005 0.005 0.005 0.005 0.003 0.003 0.003 0.003 0.001 0.001 0.001 0.001 0.002 0.002 0.002 0.002 0.006 0.006 0.006 0.006 0.015 0.015 0.015 0.015 0.022 0.022 0.022 0.022 0.015 0.015 0.015 0.015 0.001 0.001 0.001 0.001 0.002 0.002 0.002 0.002 0.002 0.002 0.002 0.002 0.018 0.018 0.018 0.018 0.018 0.018 0.018 0.018 0.046 0.046 0.046 0.046 0.046 0.046 0.046 0.046 0.007 0.007 0.007 0.007 0.007 0.007 0.007 0.007 0.003 0.003 0.003 0.003 0.003 0.003 0.003 0.003 
0.000 0.000 0.000 0.000 0.000 0.000 0.000 0.000 0.019 0.019 0.019 0.019 0.019 0.019 0.019 0.019 0.011 0.011 0.011 0.011 0.011 0.011 0.011 0.011 0.005 0.005 0.005 0.005 0.005 0.005 0.005 0.005 0.005 0.005 0.005 0.005 0.005 0.005 0.005 0.005 0.010 0.010 0.010 0.010 0.129 0.129 0.129 0.129 0.011 0.011 0.011 0.011 0.001 0.001 0.001 0.001 0.000 0.000 0.000 0.000 0.000 0.000 0.000 0.000 0.000 0.000 0.000 0.000 0.001 0.001 0.001 0.001 0.002 0.002 0.002 0.002 0.005 0.005 0.005 0.005 0.003 0.003 0.002 0.002 0.003 0.003 0.012 0.012 0.019 0.019 0.002 0.001 0.000 0.000 0.000 0.000 0.000 0.000 0.001 0.003 0.001 0.001 0.003 0.003 0.037 0.037 3.044 3.044 8.721 8.721 2.978 2.978 2.978 2.978 0.002 0.002 0.002 0.002 0.001 0.001 0.001 0.001 0.000 0.000 0.000 0.000 0.001 0.001 0.001 0.001 0.003 0.003 0.003 0.003 0.010 0.010 0.010 0.010 0.011 0.011 0.011 0.011 0.013 0.013 0.013 0.013 0.143 0.143 0.143 0.143 0.000 0.000 0.000 0.000 0.000 0.000 0.000 0.000 0.006 0.006 0.006 0.006 0.006 0.006 0.006 0.006 0.022 0.022 0.022 0.022 0.022 0.022 0.022 0.022 0.040 0.040 0.040 0.040 0.040 0.040 0.040 0.040 0.001 0.001 0.001 0.001 0.001 0.001 0.001 0.001 
0.000 0.000 0.000 0.000 0.000 0.000 0.000 0.000 0.019 0.019 0.019 0.019 0.019 0.019 0.019 0.019 0.011 0.011 0.011 0.011 0.011 0.011 0.011 0.011 0.005 0.005 0.005 0.005 0.005 0.005 0.005 0.005 0.005 0.005 0.005 0.005 0.005 0.005 0.005 0.005 0.010 0.010 0.010 0.010 0.129 0.129 0.129 0.129 0.011 0.011 0.011 0.011 0.001 0.001 0.001 0.001 0.000 0.000 0.000 0.000 0.000 0.000 0.000 0.000 0.000 0.000 0.000 0.000 0.001 0.001 0.001 0.001 0.002 0.002 0.002 0.002 0.005 0.005 0.005 0.005 0.003 0.003 0.002 0.002 0.003 0.003 0.012 0.012 0.019 0.019 0.002 0.001 0.000 0.000 0.000 0.000 0.000 0.000 0.001 0.003 0.001 0.001 0.003 0.003 0.037 0.037 3.044 3.044 8.721 8.721 2.978 2.978 2.978 2.978 0.002 0.002 0.002 0.002 0.001 0.001 0.001 0.001 0.000 0.000 0.000 0.000 0.001 0.001 0.001 0.001 0.003 0.003 0.003 0.003 0.010 0.010 0.010 0.010 0.011 0.011 0.011 0.011 0.013 0.013 0.013 0.013 0.143 0.143 0.143 0.143 0.000 0.000 0.000 0.000 0.000 0.000 0.000 0.000 0.006 0.006 0.006 0.006 0.006 0.006 0.006 0.006 0.022 0.022 0.022 0.022 0.022 0.022 0.022 0.022 0.040 0.040 0.040 0.040 0.040 0.040 0.040 0.040 0.001 0.001 0.001 0.001 0.001 0.001 0.001 0.001 
0.000 0.000 0.000 0.000 0.000 0.000 0.000 0.000 0.008 0.008 0.008 0.008 0.008 0.008 0.008 0.008 0.023 0.023 0.023 0.023 0.023 0.023 0.023 0.023 0.005 0.005 0.005 0.005 0.005 0.005 0.005 0.005 0.003 0.003 0.003 0.003 0.003 0.003 0.003 0.003 0.004 0.004 0.004 0.004 0.094 0.094 0.094 0.094 0.007 0.007 0.007 0.007 0.002 0.002 0.002 0.002 0.001 0.001 0.001 0.001 0.001 0.001 0.001 0.001 0.000 0.000 0.000 0.000 0.000 0.000 0.000 0.000 0.001 0.001 0.001 0.001 0.002 0.002 0.002 0.002 0.005 0.005 0.003 0.003 0.003 0.003 0.012 0.012 0.046 0.046 1.479 1.814 1.674 0.448 0.318 0.322 0.512 1.598 2.809 2.129 0.302 0.302 0.222 0.222 0.581 0.581 4.067 4.067 3.945 3.945 0.002 0.002 0.002 0.002 0.001 0.001 0.001 0.001 0.002 0.002 0.002 0.002 0.000 0.000 0.000 0.000 0.000 0.000 0.000 0.000 0.003 0.003 0.003 0.003 0.008 0.008 0.008 0.008 0.012 0.012 0.012 0.012 0.002 0.002 0.002 0.002 3.296 3.296 3.296 3.296 0.000 0.000 0.000 0.000 0.000 0.000 0.000 0.000 0.020 0.020 0.020 0.020 0.020 0.020 0.020 0.020 0.016 0.016 0.016 0.016 0.016 0.016 0.016 0.016 0.078 0.078 0.078 0.078 0.078 0.078 0.078 0.078 0.002 0.002 0.002 0.002 0.002 0.002 0.002 0.002 
0.000 0.000 0.000 0.000 0.000 0.000 0.000 0.000 0.008 0.008 0.008 0.008 0.008 0.008 0.008 0.008 0.023 0.023 0.023 0.023 0.023 0.023 0.023 0.023 0.005 0.005 0.005 0.005 0.005 0.005 0.005 0.005 0.003 0.003 0.003 0.003 0.003 0.003 0.003 0.003 0.004 0.004 0.004 0.004 0.094 0.094 0.094 0.094 0.007 0.007 0.007 0.007 0.002 0.002 0.002 0.002 0.001 0.001 0.001 0.001 0.001 0.001 0.001 0.001 0.000 0.000 0.000 0.000 0.000 0.000 0.000 0.000 0.001 0.001 0.001 0.001 0.002 0.002 0.002 0.002 0.005 0.005 0.003 0.003 0.003 0.003 0.012 0.012 0.046 0.046 1.479 1.814 1.674 0.448 0.318 0.322 0.512 1.598 2.809 2.129 0.302 0.302 0.222 0.222 0.581 0.581 4.067 4.067 3.945 3.945 0.002 0.002 0.002 0.002 0.001 0.001 0.001 0.001 0.002 0.002 0.002 0.002 0.000 0.000 0.000 0.000 0.000 0.000 0.000 0.000 0.003 0.003 0.003 0.003 0.008 0.008 0.008 0.008 0.012 0.012 0.012 0.012 0.002 0.002 0.002 0.002 3.296 3.296 3.296 3.296 0.000 0.000 0.000 0.000 0.000 0.000 0.000 0.000 0.020 0.020 0.020 0.020 0.020 0.020 0.020 0.020 0.016 0.016 0.016 0.016 0.016 0.016 0.016 0.016 0.078 0.078 0.078 0.078 0.078 0.078 0.078 0.078 0.002 0.002 0.002 0.002 0.002 0.002 0.002 0.002 
0.000 0.000 0.000 0.000 0.000 0.000 0.000 0.000 0.003 0.003 0.003 0.003 0.003 0.003 0.003 0.003 0.033 0.033 0.033 0.033 0.033 0.033 0.033 0.033 0.000 0.000 0.000 0.000 0.000 0.000 0.000 0.000 0.001 0.001 0.001 0.001 0.001 0.001 0.001 0.001 0.002 0.002 0.002 0.002 0.085 0.085 0.085 0.085 0.008 0.008 0.008 0.008 0.005 0.005 0.005 0.005 0.003 0.003 0.003 0.003 0.005 0.005 0.005 0.005 0.000 0.000 0.000 0.000 0.000 0.000 0.000 0.000 0.001 0.001 0.001 0.001 0.002 0.002 0.002 0.002 0.003 0.003 0.007 0.007 0.007 0.007 0.013 0.013 0.063 0.063 2.952 3.717 1.855 0.390 0.135 0.071 0.052 0.043 0.011 0.000 0.000 0.000 0.001 0.001 0.005 0.005 0.125 0.125 0.005 0.005 0.001 0.001 0.001 0.001 0.000 0.000 0.000 0.000 0.000 0.000 0.000 0.000 0.002 0.002 0.002 0.002 0.005 0.005 0.005 0.005 0.005 0.005 0.005 0.005 0.007 0.007 0.007 0.007 0.012 0.012 0.012 0.012 0.010 0.010 0.010 0.010 3.584 3.584 3.584 3.584 0.110 0.110 0.110 0.110 0.110 0.110 0.110 0.110 0.072 0.072 0.072 0.072 0.072 0.072 0.072 0.072 0.054 0.054 0.054 0.054 0.054 0.054 0.054 0.054 0.143 0.143 0.143 0.143 0.143 0.143 0.143 0.143 0.954 0.954 0.954 0.954 0.954 0.954 0.954 0.954 
0.000 0.000 0.000 0.000 0.000 0.000 0.000 0.000 0.003 0.003 0.003 0.003 0.003 0.003 0.003 0.003 0.033 0.033 0.033 0.033 0.033 0.033 0.033 0.033 0.000 0.000 0.000 0.000 0.000 0.000 0.000 0.000 0.001 0.001 0.001 0.001 0.001 0.001 0.001 0.001 0.002 0.002 0.002 0.002 0.085 0.085 0.085 0.085 0.008 0.008 0.008 0.008 0.005 0.005 0.005 0.005 0.003 0.003 0.003 0.003 0.005 0.005 0.005 0.005 0.000 0.000 0.000 0.000 0.000 0.000 0.000 0.000 0.001 0.001 0.001 0.001 0.002 0.002 0.002 0.002 0.003 0.003 0.007 0.007 0.007 0.007 0.013 0.013 0.063 0.063 2.952 3.717 1.855 0.390 0.135 0.071 0.052 0.043 0.011 0.000 0.000 0.000 0.001 0.001 0.005 0.005 0.125 0.125 0.005 0.005 0.001 0.001 0.001 0.001 0.000 0.000 0.000 0.000 0.000 0.000 0.000 0.000 0.002 0.002 0.002 0.002 0.005 0.005 0.005 0.005 0.005 0.005 0.005 0.005 0.007 0.007 0.007 0.007 0.012 0.012 0.012 0.012 0.010 0.010 0.010 0.010 3.584 3.584 3.584 3.584 0.110 0.110 0.110 0.110 0.110 0.110 0.110 0.110 0.072 0.072 0.072 0.072 0.072 0.072 0.072 0.072 0.054 0.054 0.054 0.054 0.054 0.054 0.054 0.054 0.143 0.143 0.143 0.143 0.143 0.143 0.143 0.143 0.954 0.954 0.954 0.954 0.954 0.954 0.954 0.954 
0.000 0.000 0.000 0.000 0.000 0.000 0.000 0.000 0.002 0.002 0.002 0.002 0.002 0.002 0.002 0.002 0.026 0.026 0.026 0.026 0.026 0.026 0.026 0.026 0.000 0.000 0.000 0.000 0.000 0.000 0.000 0.000 0.001 0.001 0.001 0.001 0.001 0.001 0.001 0.001 0.002 0.002 0.002 0.002 0.077 0.077 0.077 0.077 0.009 0.009 0.009 0.009 0.009 0.009 0.009 0.009 0.023 0.023 0.023 0.023 0.001 0.001 0.001 0.001 0.000 0.000 0.000 0.000 0.000 0.000 0.000 0.000 0.000 0.000 0.000 0.000 0.001 0.001 0.001 0.001 0.002 0.002 0.002 0.002 0.005 0.005 0.017 0.017 0.017 0.017 0.028 0.179 0.223 0.164 0.103 0.039 0.028 0.000 0.000 0.000 0.000 0.000 0.000 0.000 0.004 0.004 0.009 0.009 0.003 0.003 0.000 0.000 0.000 0.000 0.000 0.000 0.000 0.000 0.055 0.055 0.055 0.055 4.914 4.914 4.914 4.914 0.001 0.001 0.001 0.001 0.002 0.002 0.002 0.002 0.003 0.003 0.003 0.003 0.012 0.012 0.012 0.012 0.030 0.030 0.030 0.030 0.211 0.211 0.211 0.211 0.030 0.030 0.030 0.030 0.030 0.030 0.030 0.030 0.015 0.015 0.015 0.015 0.015 0.015 0.015 0.015 0.018 0.018 0.018 0.018 0.018 0.018 0.018 0.018 0.112 0.112 0.112 0.112 0.112 0.112 0.112 0.112 8.260 8.260 8.260 8.260 8.260 8.260 8.260 8.260 
0.000 0.000 0.000 0.000 0.000 0.000 0.000 0.000 0.002 0.002 0.002 0.002 0.002 0.002 0.002 0.002 0.026 0.026 0.026 0.026 0.026 0.026 0.026 0.026 0.000 0.000 0.000 0.000 0.000 0.000 0.000 0.000 0.001 0.001 0.001 0.001 0.001 0.001 0.001 0.001 0.002 0.002 0.002 0.002 0.077 0.077 0.077 0.077 0.009 0.009 0.009 0.009 0.009 0.009 0.009 0.009 0.023 0.023 0.023 0.023 0.001 0.001 0.001 0.001 0.000 0.000 0.000 0.000 0.000 0.000 0.000 0.000 0.000 0.000 0.000 0.000 0.001 0.001 0.001 0.001 0.002 0.002 0.002 0.002 0.005 0.005 0.017 0.017 0.017 0.017 0.028 0.179 0.223 0.164 0.103 0.039 0.028 0.000 0.000 0.000 0.000 0.000 0.000 0.000 0.004 0.004 0.009 0.009 0.003 0.003 0.000 0.000 0.000 0.000 0.000 0.000 0.000 0.000 0.055 0.055 0.055 0.055 4.914 4.914 4.914 4.914 0.001 0.001 0.001 0.001 0.002 0.002 0.002 0.002 0.003 0.003 0.003 0.003 0.012 0.012 0.012 0.012 0.030 0.030 0.030 0.030 0.211 0.211 0.211 0.211 0.030 0.030 0.030 0.030 0.030 0.030 0.030 0.030 0.015 0.015 0.015 0.015 0.015 0.015 0.015 0.015 0.018 0.018 0.018 0.018 0.018 0.018 0.018 0.018 0.112 0.112 0.112 0.112 0.112 0.112 0.112 0.112 8.260 8.260 8.260 8.260 8.260 8.260 8.260 8.260 
0.000 0.000 0.000 0.000 0.000 0.000 0.000 0.000 0.001 0.001 0.001 0.001 0.001 0.001 0.001 0.001 0.017 0.017 0.017 0.017 0.017 0.017 0.017 0.017 0.000 0.000 0.000 0.000 0.000 0.000 0.000 0.000 0.001 0.001 0.001 0.001 0.001 0.001 0.001 0.001 0.002 0.002 0.002 0.002 0.081 0.081 0.081 0.081 0.001 0.001 0.001 0.001 0.002 0.002 0.002 0.002 0.073 0.073 0.073 0.073 0.003 0.003 0.003 0.003 0.000 0.000 0.000 0.000 0.000 0.000 0.000 0.000 0.000 0.000 0.000 0.000 0.001 0.001 0.001 0.001 0.001 0.001 0.001 0.001 0.035 0.035 0.018 0.018 0.011 0.011 0.005 0.001 0.000 0.160 0.655 0.928 0.710 0.408 0.001 0.000 0.000 0.000 0.000 0.000 0.006 0.006 0.003 0.003 0.002 0.002 0.000 0.000 0.000 0.000 0.000 0.000 0.000 0.000 0.055 0.055 0.055 0.055 3.811 3.811 3.811 3.811 0.000 0.000 0.000 0.000 0.001 0.001 0.001 0.001 0.002 0.002 0.002 0.002 0.005 0.005 0.005 0.005 0.017 0.017 0.017 0.017 0.157 0.157 0.157 0.157 0.001 0.001 0.001 0.001 0.001 0.001 0.001 0.001 0.001 0.001 0.001 0.001 0.001 0.001 0.001 0.001 0.004 0.004 0.004 0.004 0.004 0.004 0.004 0.004 0.125 0.125 0.125 0.125 0.125 0.125 0.125 0.125 13.676 13.676 13.676 13.676 13.676 13.676 13.676 13.676 
0.000 0.000 0.000 0.000 0.000 0.000 0.000 0.000 0.001 0.001 0.001 0.001 0.001 0.001 0.001 0.001 0.017 0.017 0.017 0.017 0.017 0.017 0.017 0.017 0.000 0.000 0.000 0.000 0.000 0.000 0.000 0.000 0.001 0.001 0.001 0.001 0.001 0.001 0.001 0.001 0.002 0.002 0.002 0.002 0.081 0.081 0.081 0.081 0.001 0.001 0.001 0.001 0.002 0.002 0.002 0.002 0.073 0.073 0.073 0.073 0.003 0.003 0.003 0.003 0.000 0.000 0.000 0.000 0.000 0.000 0.000 0.000 0.000 0.000 0.000 0.000 0.001 0.001 0.001 0.001 0.001 0.001 0.001 0.001 0.035 0.035 0.018 0.018 0.011 0.011 0.005 0.001 0.000 0.160 0.655 0.928 0.710 0.408 0.001 0.000 0.000 0.000 0.000 0.000 0.006 0.006 0.003 0.003 0.002 0.002 0.000 0.000 0.000 0.000 0.000 0.000 0.000 0.000 0.055 0.055 0.055 0.055 3.811 3.811 3.811 3.811 0.000 0.000 0.000 0.000 0.001 0.001 0.001 0.001 0.002 0.002 0.002 0.002 0.005 0.005 0.005 0.005 0.017 0.017 0.017 0.017 0.157 0.157 0.157 0.157 0.001 0.001 0.001 0.001 0.001 0.001 0.001 0.001 0.001 0.001 0.001 0.001 0.001 0.001 0.001 0.001 0.004 0.004 0.004 0.004 0.004 0.004 0.004 0.004 0.125 0.125 0.125 0.125 0.125 0.125 0.125 0.125 13.676 13.676 13.676 13.676 13.676 13.676 13.676 13.676 
0.000 0.000 0.000 0.000 0.000 0.000 0.000 0.000 0.000 0.000 0.000 0.000 0.000 0.000 0.000 0.000 0.004 0.004 0.004 0.004 0.004 0.004 0.004 0.004 0.002 0.002 0.002 0.002 0.002 0.002 0.002 0.002 0.001 0.001 0.001 0.001 0.001 0.001 0.001 0.001 0.002 0.002 0.002 0.002 0.070 0.070 0.070 0.070 0.000 0.000 0.000 0.000 0.000 0.000 0.000 0.000 0.050 0.050 0.050 0.050 0.002 0.002 0.002 0.002 0.000 0.000 0.000 0.000 0.000 0.000 0.000 0.000 0.000 0.000 0.000 0.000 0.000 0.000 0.000 0.000 0.000 0.000 0.001 0.001 0.691 0.691 0.000 0.000 0.000 0.000 0.000 0.000 0.421 2.757 3.495 3.692 2.450 3.077 0.050 0.020 0.014 0.014 0.010 0.010 0.003 0.003 0.002 0.002 0.002 0.002 0.000 0.000 0.000 0.000 0.000 0.000 0.000 0.000 0.000 0.000 0.000 0.000 1.840 1.840 1.840 1.840 0.517 0.517 0.517 0.517 0.000 0.000 0.000 0.000 0.000 0.000 0.000 0.000 0.002 0.002 0.002 0.002 0.023 0.023 0.023 0.023 0.115 0.115 0.115 0.115 0.000 0.000 0.000 0.000 0.000 0.000 0.000 0.000 0.000 0.000 0.000 0.000 0.000 0.000 0.000 0.000 0.001 0.001 0.001 0.001 0.001 0.001 0.001 0.001 1.802 1.802 1.802 1.802 1.802 1.802 1.802 1.802 16.450 16.450 16.450 16.450 16.450 16.450 16.450 16.450 
0.000 0.000 0.000 0.000 0.000 0.000 0.000 0.000 0.000 0.000 0.000 0.000 0.000 0.000 0.000 0.000 0.002 0.002 0.002 0.002 0.002 0.002 0.002 0.002 0.002 0.002 0.002 0.002 0.002 0.002 0.002 0.002 0.001 0.001 0.001 0.001 0.001 0.001 0.001 0.001 0.003 0.003 0.003 0.003 0.058 0.058 0.058 0.058 0.000 0.000 0.000 0.000 0.000 0.000 0.000 0.000 0.043 0.043 0.043 0.043 0.002 0.002 0.002 0.002 0.000 0.000 0.000 0.000 0.000 0.000 0.000 0.000 0.000 0.000 0.000 0.000 0.000 0.000 0.000 0.000 0.000 0.000 0.008 0.008 0.037 0.037 0.000 0.000 0.000 0.000 0.002 0.000 2.701 7.468 7.377 7.332 3.589 0.001 0.000 0.002 0.007 0.007 0.003 0.003 0.002 0.002 0.002 0.002 0.001 0.001 0.001 0.001 0.001 0.001 0.000 0.000 0.000 0.000 0.000 0.000 0.000 0.000 2.035 2.035 2.035 2.035 0.000 0.000 0.000 0.000 0.000 0.000 0.000 0.000 0.000 0.000 0.000 0.000 0.002 0.002 0.002 0.002 0.039 0.039 0.039 0.039 0.108 0.108 0.108 0.108 0.000 0.000 0.000 0.000 0.000 0.000 0.000 0.000 0.000 0.000 0.000 0.000 0.000 0.000 0.000 0.000 0.001 0.001 0.001 0.001 0.001 0.001 0.001 0.001 4.055 4.055 4.055 4.055 4.055 4.055 4.055 4.055 17.928 17.928 17.928 17.928 17.928 17.928 17.928 17.928 
0.000 0.000 0.000 0.000 0.000 0.000 0.000 0.000 0.000 0.000 0.000 0.000 0.000 0.000 0.000 0.000 0.002 0.002 0.002 0.002 0.002 0.002 0.002 0.002 0.002 0.002 0.002 0.002 0.002 0.002 0.002 0.002 0.001 0.001 0.001 0.001 0.001 0.001 0.001 0.001 0.003 0.003 0.003 0.003 0.057 0.057 0.057 0.057 0.000 0.000 0.000 0.000 0.000 0.000 0.000 0.000 0.041 0.041 0.041 0.041 0.003 0.003 0.003 0.003 0.000 0.000 0.000 0.000 0.000 0.000 0.000 0.000 0.000 0.000 0.000 0.000 0.000 0.000 0.000 0.000 0.000 0.000 0.001 0.001 0.007 0.007 0.001 0.001 0.013 0.013 0.029 0.300 4.292 9.206 8.357 8.112 8.816 9.077 2.314 0.000 0.003 0.003 0.001 0.001 0.002 0.002 0.001 0.001 0.000 0.000 0.002 0.002 0.002 0.002 0.011 0.011 0.011 0.011 0.000 0.000 0.000 0.000 1.060 1.060 1.060 1.060 0.000 0.000 0.000 0.000 0.000 0.000 0.000 0.000 0.000 0.000 0.000 0.000 0.002 0.002 0.002 0.002 0.047 0.047 0.047 0.047 0.101 0.101 0.101 0.101 0.000 0.000 0.000 0.000 0.000 0.000 0.000 0.000 0.000 0.000 0.000 0.000 0.000 0.000 0.000 0.000 0.001 0.001 0.001 0.001 0.001 0.001 0.001 0.001 6.020 6.020 6.020 6.020 6.020 6.020 6.020 6.020 19.318 19.318 19.318 19.318 19.318 19.318 19.318 19.318 
0.000 0.000 0.000 0.000 0.000 0.000 0.000 0.000 0.000 0.000 0.000 0.000 0.000 0.000 0.000 0.000 0.001 0.001 0.001 0.001 0.001 0.001 0.001 0.001 0.001 0.001 0.001 0.001 0.001 0.001 0.001 0.001 0.001 0.001 0.001 0.001 0.001 0.001 0.001 0.001 0.008 0.008 0.008 0.008 0.056 0.056 0.056 0.056 0.000 0.000 0.000 0.000 0.000 0.000 0.000 0.000 0.066 0.066 0.066 0.066 0.005 0.005 0.005 0.005 0.001 0.001 0.001 0.001 0.001 0.001 0.001 0.001 0.000 0.000 0.000 0.000 0.000 0.000 0.000 0.000 0.000 0.000 0.001 0.001 0.002 0.002 0.005 0.005 0.008 0.008 0.019 0.018 0.141 1.057 3.947 6.701 8.114 6.808 5.408 4.366 0.011 0.011 0.001 0.001 0.001 0.001 0.001 0.001 0.000 0.000 0.002 0.002 0.002 0.002 1.258 1.258 1.258 1.258 0.016 0.016 0.016 0.016 0.348 0.348 0.348 0.348 0.000 0.000 0.000 0.000 0.000 0.000 0.000 0.000 0.000 0.000 0.000 0.000 0.001 0.001 0.001 0.001 0.059 0.059 0.059 0.059 0.090 0.090 0.090 0.090 0.000 0.000 0.000 0.000 0.000 0.000 0.000 0.000 0.000 0.000 0.000 0.000 0.000 0.000 0.000 0.000 0.002 0.002 0.002 0.002 0.002 0.002 0.002 0.002 7.200 7.200 7.200 7.200 7.200 7.200 7.200 7.200 20.145 20.145 20.145 20.145 20.145 20.145 20.145 20.145 
0.000 0.000 0.000 0.000 0.000 0.000 0.000 0.000 0.000 0.000 0.000 0.000 0.000 0.000 0.000 0.000 0.001 0.001 0.001 0.001 0.001 0.001 0.001 0.001 0.001 0.001 0.001 0.001 0.001 0.001 0.001 0.001 0.001 0.001 0.001 0.001 0.001 0.001 0.001 0.001 0.018 0.018 0.018 0.018 0.050 0.050 0.050 0.050 0.000 0.000 0.000 0.000 0.000 0.000 0.000 0.000 0.144 0.144 0.144 0.144 0.035 0.035 0.035 0.035 0.005 0.005 0.005 0.005 0.002 0.002 0.002 0.002 0.000 0.000 0.000 0.000 0.000 0.000 0.000 0.000 0.000 0.000 0.001 0.001 0.000 0.000 0.004 0.004 0.007 0.007 0.021 0.015 0.013 0.031 2.097 4.008 4.594 3.605 2.807 2.208 0.001 0.001 0.001 0.001 0.001 0.001 0.000 0.000 0.000 0.000 0.122 0.122 0.122 0.122 0.609 0.609 0.609 0.609 0.000 0.000 0.000 0.000 0.015 0.015 0.015 0.015 0.000 0.000 0.000 0.000 0.000 0.000 0.000 0.000 0.000 0.000 0.000 0.000 0.001 0.001 0.001 0.001 0.048 0.048 0.048 0.048 0.097 0.097 0.097 0.097 0.000 0.000 0.000 0.000 0.000 0.000 0.000 0.000 0.000 0.000 0.000 0.000 0.000 0.000 0.000 0.000 0.002 0.002 0.002 0.002 0.002 0.002 0.002 0.002 7.278 7.278 7.278 7.278 7.278 7.278 7.278 7.278 19.727 19.727 19.727 19.727 19.727 19.727 19.727 19.727 
0.000 0.000 0.000 0.000 0.000 0.000 0.000 0.000 0.000 0.000 0.000 0.000 0.000 0.000 0.000 0.000 0.001 0.001 0.001 0.001 0.001 0.001 0.001 0.001 0.001 0.001 0.001 0.001 0.001 0.001 0.001 0.001 0.001 0.001 0.001 0.001 0.001 0.001 0.001 0.001 0.010 0.010 0.010 0.010 0.035 0.035 0.035 0.035 0.000 0.000 0.000 0.000 0.000 0.000 0.000 0.000 0.003 0.003 0.003 0.003 0.013 0.013 0.013 0.013 0.030 0.030 0.030 0.030 0.002 0.002 0.002 0.002 0.000 0.000 0.000 0.000 0.000 0.000 0.000 0.000 0.000 0.000 0.003 0.003 0.041 0.041 0.009 0.009 0.011 0.011 0.005 0.024 0.017 0.008 0.018 0.490 1.449 2.053 1.660 1.210 0.002 0.002 0.001 0.001 0.002 0.002 0.002 0.002 0.000 0.000 0.047 0.047 0.047 0.047 0.014 0.014 0.014 0.014 0.000 0.000 0.000 0.000 0.005 0.005 0.005 0.005 0.000 0.000 0.000 0.000 0.000 0.000 0.000 0.000 0.000 0.000 0.000 0.000 0.001 0.001 0.001 0.001 0.009 0.009 0.009 0.009 0.141 0.141 0.141 0.141 0.000 0.000 0.000 0.000 0.000 0.000 0.000 0.000 0.000 0.000 0.000 0.000 0.000 0.000 0.000 0.000 0.001 0.001 0.001 0.001 0.001 0.001 0.001 0.001 4.862 4.862 4.862 4.862 4.862 4.862 4.862 4.862 17.067 17.067 17.067 17.067 17.067 17.067 17.067 17.067 
0.000 0.000 0.000 0.000 0.000 0.000 0.000 0.000 0.000 0.000 0.000 0.000 0.000 0.000 0.000 0.000 0.001 0.001 0.001 0.001 0.001 0.001 0.001 0.001 0.001 0.001 0.001 0.001 0.001 0.001 0.001 0.001 0.001 0.001 0.001 0.001 0.001 0.001 0.001 0.001 0.006 0.006 0.006 0.006 0.022 0.022 0.022 0.022 0.000 0.000 0.000 0.000 0.000 0.000 0.000 0.000 0.002 0.002 0.002 0.002 0.003 0.003 0.003 0.003 0.042 0.042 0.042 0.042 0.002 0.002 0.002 0.002 0.000 0.000 0.000 0.000 0.000 0.000 0.000 0.000 0.000 0.000 0.011 0.011 0.020 0.020 0.009 0.009 0.004 0.004 0.004 0.004 0.008 0.007 0.010 0.016 0.031 1.529 1.988 0.860 0.009 0.009 0.003 0.003 0.006 0.006 0.001 0.001 0.001 0.001 0.022 0.022 0.022 0.022 0.003 0.003 0.003 0.003 0.001 0.001 0.001 0.001 0.001 0.001 0.001 0.001 0.000 0.000 0.000 0.000 0.000 0.000 0.000 0.000 0.000 0.000 0.000 0.000 0.001 0.001 0.001 0.001 0.005 0.005 0.005 0.005 0.150 0.150 0.150 0.150 0.000 0.000 0.000 0.000 0.000 0.000 0.000 0.000 0.000 0.000 0.000 0.000 0.000 0.000 0.000 0.000 0.001 0.001 0.001 0.001 0.001 0.001 0.001 0.001 1.113 1.113 1.113 1.113 1.113 1.113 1.113 1.113 13.055 13.055 13.055 13.055 13.055 13.055 13.055 13.055 
0.000 0.000 0.000 0.000 0.000 0.000 0.000 0.000 0.000 0.000 0.000 0.000 0.000 0.000 0.000 0.000 0.001 0.001 0.001 0.001 0.001 0.001 0.001 0.001 0.001 0.001 0.001 0.001 0.001 0.001 0.001 0.001 0.001 0.001 0.001 0.001 0.001 0.001 0.001 0.001 0.009 0.009 0.009 0.009 0.019 0.019 0.019 0.019 0.000 0.000 0.000 0.000 0.000 0.000 0.000 0.000 0.001 0.001 0.001 0.001 0.001 0.001 0.001 0.001 0.048 0.048 0.048 0.048 0.002 0.002 0.002 0.002 0.000 0.000 0.000 0.000 0.000 0.000 0.000 0.000 0.038 0.038 0.038 0.038 0.016 0.016 0.003 0.003 0.003 0.003 0.001 0.001 0.005 0.008 0.014 0.018 0.017 0.062 0.256 0.233 0.155 0.155 0.019 0.019 0.006 0.006 0.003 0.003 0.007 0.007 0.007 0.007 0.007 0.007 0.002 0.002 0.002 0.002 0.001 0.001 0.001 0.001 0.001 0.001 0.001 0.001 0.000 0.000 0.000 0.000 0.000 0.000 0.000 0.000 0.000 0.000 0.000 0.000 0.001 0.001 0.001 0.001 0.003 0.003 0.003 0.003 0.206 0.206 0.206 0.206 0.000 0.000 0.000 0.000 0.000 0.000 0.000 0.000 0.000 0.000 0.000 0.000 0.000 0.000 0.000 0.000 0.001 0.001 0.001 0.001 0.001 0.001 0.001 0.001 0.005 0.005 0.005 0.005 0.005 0.005 0.005 0.005 8.222 8.222 8.222 8.222 8.222 8.222 8.222 8.222 
0.000 0.000 0.000 0.000 0.000 0.000 0.000 0.000 0.000 0.000 0.000 0.000 0.000 0.000 0.000 0.000 0.001 0.001 0.001 0.001 0.001 0.001 0.001 0.001 0.002 0.002 0.002 0.002 0.002 0.002 0.002 0.002 0.001 0.001 0.001 0.001 0.001 0.001 0.001 0.001 0.015 0.015 0.015 0.015 0.041 0.041 0.041 0.041 0.000 0.000 0.000 0.000 0.000 0.000 0.000 0.000 0.001 0.001 0.001 0.001 0.001 0.001 0.001 0.001 0.059 0.059 0.059 0.059 0.002 0.002 0.002 0.002 0.000 0.000 0.000 0.000 0.000 0.000 0.000 0.000 0.042 0.042 0.048 0.048 0.000 0.000 0.000 0.000 0.000 0.000 0.000 0.001 0.006 0.013 0.018 0.019 0.022 0.021 0.020 0.084 0.401 0.401 0.014 0.014 0.006 0.006 0.006 0.006 0.007 0.007 0.003 0.003 0.003 0.003 0.002 0.002 0.002 0.002 0.001 0.001 0.001 0.001 0.002 0.002 0.002 0.002 0.000 0.000 0.000 0.000 0.000 0.000 0.000 0.000 0.000 0.000 0.000 0.000 0.001 0.001 0.001 0.001 0.003 0.003 0.003 0.003 0.217 0.217 0.217 0.217 0.000 0.000 0.000 0.000 0.000 0.000 0.000 0.000 0.000 0.000 0.000 0.000 0.000 0.000 0.000 0.000 0.001 0.001 0.001 0.001 0.001 0.001 0.001 0.001 0.003 0.003 0.003 0.003 0.003 0.003 0.003 0.003 2.618 2.618 2.618 2.618 2.618 2.618 2.618 2.618 
0.000 0.000 0.000 0.000 0.000 0.000 0.000 0.000 0.000 0.000 0.000 0.000 0.000 0.000 0.000 0.000 0.001 0.001 0.001 0.001 0.001 0.001 0.001 0.001 0.002 0.002 0.002 0.002 0.002 0.002 0.002 0.002 0.001 0.001 0.001 0.001 0.001 0.001 0.001 0.001 1.012 1.012 1.012 1.012 1.849 1.849 1.849 1.849 0.000 0.000 0.000 0.000 0.000 0.000 0.000 0.000 0.003 0.003 0.003 0.003 0.001 0.001 0.001 0.001 0.110 0.110 0.110 0.110 0.014 0.014 0.014 0.014 0.000 0.000 0.000 0.000 0.000 0.000 0.000 0.000 0.093 0.093 0.014 0.014 0.001 0.001 0.001 0.001 0.000 0.000 0.000 0.003 0.010 0.018 0.020 0.025 0.020 0.016 0.013 0.043 0.236 0.236 0.017 0.017 0.009 0.009 0.006 0.006 0.007 0.007 0.003 0.003 0.003 0.003 0.002 0.002 0.002 0.002 0.001 0.001 0.001 0.001 0.003 0.003 0.003 0.003 0.000 0.000 0.000 0.000 0.000 0.000 0.000 0.000 0.000 0.000 0.000 0.000 0.001 0.001 0.001 0.001 0.003 0.003 0.003 0.003 0.178 0.178 0.178 0.178 0.001 0.001 0.001 0.001 0.001 0.001 0.001 0.001 0.000 0.000 0.000 0.000 0.000 0.000 0.000 0.000 0.001 0.001 0.001 0.001 0.001 0.001 0.001 0.001 0.003 0.003 0.003 0.003 0.003 0.003 0.003 0.003 0.055 0.055 0.055 0.055 0.055 0.055 0.055 0.055 
0.000 0.000 0.000 0.000 0.000 0.000 0.000 0.000 0.001 0.001 0.001 0.001 0.001 0.001 0.001 0.001 0.003 0.003 0.003 0.003 0.003 0.003 0.003 0.003 0.003 0.003 0.003 0.003 0.003 0.003 0.003 0.003 0.003 0.003 0.003 0.003 0.003 0.003 0.003 0.003 5.774 5.774 5.774 5.774 8.339 8.339 8.339 8.339 0.000 0.000 0.000 0.000 0.000 0.000 0.000 0.000 0.002 0.002 0.002 0.002 0.002 0.002 0.002 0.002 0.078 0.078 0.078 0.078 0.172 0.172 0.172 0.172 0.000 0.000 0.000 0.000 0.000 0.000 0.000 0.000 0.093 0.093 0.011 0.011 0.005 0.005 0.004 0.004 0.005 0.005 0.002 0.006 0.018 0.023 0.024 0.023 0.018 0.019 0.018 0.061 0.061 0.061 0.026 0.026 0.014 0.014 0.009 0.009 0.009 0.009 0.003 0.003 0.003 0.003 0.001 0.001 0.001 0.001 0.001 0.001 0.001 0.001 0.010 0.010 0.010 0.010 0.000 0.000 0.000 0.000 0.000 0.000 0.000 0.000 0.001 0.001 0.001 0.001 0.002 0.002 0.002 0.002 0.005 0.005 0.005 0.005 0.203 0.203 0.203 0.203 0.002 0.002 0.002 0.002 0.002 0.002 0.002 0.002 0.000 0.000 0.000 0.000 0.000 0.000 0.000 0.000 0.001 0.001 0.001 0.001 0.001 0.001 0.001 0.001 0.011 0.011 0.011 0.011 0.011 0.011 0.011 0.011 0.033 0.033 0.033 0.033 0.033 0.033 0.033 0.033 
0.000 0.000 0.000 0.000 0.000 0.000 0.000 0.000 0.001 0.001 0.001 0.001 0.001 0.001 0.001 0.001 0.003 0.003 0.003 0.003 0.003 0.003 0.003 0.003 0.003 0.003 0.003 0.003 0.003 0.003 0.003 0.003 0.003 0.003 0.003 0.003 0.003 0.003 0.003 0.003 5.774 5.774 5.774 5.774 8.339 8.339 8.339 8.339 0.000 0.000 0.000 0.000 0.000 0.000 0.000 0.000 0.002 0.002 0.002 0.002 0.002 0.002 0.002 0.002 0.078 0.078 0.078 0.078 0.172 0.172 0.172 0.172 0.000 0.000 0.000 0.000 0.000 0.000 0.000 0.000 0.093 0.093 0.011 0.011 0.005 0.005 0.004 0.004 0.005 0.005 0.002 0.006 0.018 0.023 0.024 0.023 0.018 0.019 0.018 0.061 0.061 0.061 0.026 0.026 0.014 0.014 0.009 0.009 0.009 0.009 0.003 0.003 0.003 0.003 0.001 0.001 0.001 0.001 0.001 0.001 0.001 0.001 0.010 0.010 0.010 0.010 0.000 0.000 0.000 0.000 0.000 0.000 0.000 0.000 0.001 0.001 0.001 0.001 0.002 0.002 0.002 0.002 0.005 0.005 0.005 0.005 0.203 0.203 0.203 0.203 0.002 0.002 0.002 0.002 0.002 0.002 0.002 0.002 0.000 0.000 0.000 0.000 0.000 0.000 0.000 0.000 0.001 0.001 0.001 0.001 0.001 0.001 0.001 0.001 0.011 0.011 0.011 0.011 0.011 0.011 0.011 0.011 0.033 0.033 0.033 0.033 0.033 0.033 0.033 0.033 
0.000 0.000 0.000 0.000 0.000 0.000 0.000 0.000 0.001 0.001 0.001 0.001 0.001 0.001 0.001 0.001 0.004 0.004 0.004 0.004 0.004 0.004 0.004 0.004 0.003 0.003 0.003 0.003 0.003 0.003 0.003 0.003 0.005 0.005 0.005 0.005 0.005 0.005 0.005 0.005 14.905 14.905 14.905 14.905 17.701 17.701 17.701 17.701 1.384 1.384 1.384 1.384 0.000 0.000 0.000 0.000 0.002 0.002 0.002 0.002 0.002 0.002 0.002 0.002 0.072 0.072 0.072 0.072 2.369 2.369 2.369 2.369 0.110 0.110 0.110 0.110 0.048 0.048 0.048 0.048 0.053 0.053 0.058 0.058 0.058 0.058 0.042 0.042 0.039 0.039 0.025 0.023 0.031 0.031 0.024 0.019 0.018 0.035 0.033 0.077 0.035 0.035 0.033 0.033 0.021 0.021 0.009 0.009 0.013 0.013 0.001 0.001 0.001 0.001 0.000 0.000 0.000 0.000 0.001 0.001 0.001 0.001 0.023 0.023 0.023 0.023 0.001 0.001 0.001 0.001 0.000 0.000 0.000 0.000 0.000 0.000 0.000 0.000 0.001 0.001 0.001 0.001 0.003 0.003 0.003 0.003 0.252 0.252 0.252 0.252 0.002 0.002 0.002 0.002 0.002 0.002 0.002 0.002 0.000 0.000 0.000 0.000 0.000 0.000 0.000 0.000 0.001 0.001 0.001 0.001 0.001 0.001 0.001 0.001 0.021 0.021 0.021 0.021 0.021 0.021 0.021 0.021 0.020 0.020 0.020 0.020 0.020 0.020 0.020 0.020 
0.000 0.000 0.000 0.000 0.000 0.000 0.000 0.000 0.001 0.001 0.001 0.001 0.001 0.001 0.001 0.001 0.004 0.004 0.004 0.004 0.004 0.004 0.004 0.004 0.003 0.003 0.003 0.003 0.003 0.003 0.003 0.003 0.005 0.005 0.005 0.005 0.005 0.005 0.005 0.005 14.905 14.905 14.905 14.905 17.701 17.701 17.701 17.701 1.384 1.384 1.384 1.384 0.000 0.000 0.000 0.000 0.002 0.002 0.002 0.002 0.002 0.002 0.002 0.002 0.072 0.072 0.072 0.072 2.369 2.369 2.369 2.369 0.110 0.110 0.110 0.110 0.048 0.048 0.048 0.048 0.053 0.053 0.058 0.058 0.058 0.058 0.042 0.042 0.039 0.039 0.025 0.023 0.031 0.031 0.024 0.019 0.018 0.035 0.033 0.077 0.035 0.035 0.033 0.033 0.021 0.021 0.009 0.009 0.013 0.013 0.001 0.001 0.001 0.001 0.000 0.000 0.000 0.000 0.001 0.001 0.001 0.001 0.023 0.023 0.023 0.023 0.001 0.001 0.001 0.001 0.000 0.000 0.000 0.000 0.000 0.000 0.000 0.000 0.001 0.001 0.001 0.001 0.003 0.003 0.003 0.003 0.252 0.252 0.252 0.252 0.002 0.002 0.002 0.002 0.002 0.002 0.002 0.002 0.000 0.000 0.000 0.000 0.000 0.000 0.000 0.000 0.001 0.001 0.001 0.001 0.001 0.001 0.001 0.001 0.021 0.021 0.021 0.021 0.021 0.021 0.021 0.021 0.020 0.020 0.020 0.020 0.020 0.020 0.020 0.020 
0.000 0.000 0.000 0.000 0.000 0.000 0.000 0.000 0.001 0.001 0.001 0.001 0.001 0.001 0.001 0.001 0.005 0.005 0.005 0.005 0.005 0.005 0.005 0.005 0.003 0.003 0.003 0.003 0.003 0.003 0.003 0.003 0.003 0.003 0.003 0.003 0.003 0.003 0.003 0.003 18.441 18.441 18.441 18.441 19.831 19.831 19.831 19.831 2.939 2.939 2.939 2.939 0.002 0.002 0.002 0.002 0.003 0.003 0.003 0.003 0.004 0.004 0.004 0.004 0.063 0.063 0.063 0.063 0.094 0.094 0.094 0.094 0.002 0.002 0.002 0.002 0.004 0.004 0.004 0.004 0.003 0.003 0.003 0.003 0.010 0.010 0.057 0.057 0.145 0.145 0.051 0.040 0.058 0.039 0.023 0.023 0.014 0.042 0.009 0.018 0.041 0.041 0.027 0.027 0.022 0.022 0.014 0.014 0.008 0.008 0.001 0.001 0.001 0.001 0.000 0.000 0.000 0.000 0.001 0.001 0.001 0.001 0.009 0.009 0.009 0.009 0.008 0.008 0.008 0.008 0.004 0.004 0.004 0.004 0.001 0.001 0.001 0.001 0.001 0.001 0.001 0.001 0.006 0.006 0.006 0.006 0.067 0.067 0.067 0.067 0.002 0.002 0.002 0.002 0.002 0.002 0.002 0.002 0.000 0.000 0.000 0.000 0.000 0.000 0.000 0.000 0.001 0.001 0.001 0.001 0.001 0.001 0.001 0.001 0.029 0.029 0.029 0.029 0.029 0.029 0.029 0.029 0.003 0.003 0.003 0.003 0.003 0.003 0.003 0.003 
0.000 0.000 0.000 0.000 0.000 0.000 0.000 0.000 0.001 0.001 0.001 0.001 0.001 0.001 0.001 0.001 0.005 0.005 0.005 0.005 0.005 0.005 0.005 0.005 0.003 0.003 0.003 0.003 0.003 0.003 0.003 0.003 0.003 0.003 0.003 0.003 0.003 0.003 0.003 0.003 18.441 18.441 18.441 18.441 19.831 19.831 19.831 19.831 2.939 2.939 2.939 2.939 0.002 0.002 0.002 0.002 0.003 0.003 0.003 0.003 0.004 0.004 0.004 0.004 0.063 0.063 0.063 0.063 0.094 0.094 0.094 0.094 0.002 0.002 0.002 0.002 0.004 0.004 0.004 0.004 0.003 0.003 0.003 0.003 0.010 0.010 0.057 0.057 0.145 0.145 0.051 0.040 0.058 0.039 0.023 0.023 0.014 0.042 0.009 0.018 0.041 0.041 0.027 0.027 0.022 0.022 0.014 0.014 0.008 0.008 0.001 0.001 0.001 0.001 0.000 0.000 0.000 0.000 0.001 0.001 0.001 0.001 0.009 0.009 0.009 0.009 0.008 0.008 0.008 0.008 0.004 0.004 0.004 0.004 0.001 0.001 0.001 0.001 0.001 0.001 0.001 0.001 0.006 0.006 0.006 0.006 0.067 0.067 0.067 0.067 0.002 0.002 0.002 0.002 0.002 0.002 0.002 0.002 0.000 0.000 0.000 0.000 0.000 0.000 0.000 0.000 0.001 0.001 0.001 0.001 0.001 0.001 0.001 0.001 0.029 0.029 0.029 0.029 0.029 0.029 0.029 0.029 0.003 0.003 0.003 0.003 0.003 0.003 0.003 0.003 
0.000 0.000 0.000 0.000 0.000 0.000 0.000 0.000 0.001 0.001 0.001 0.001 0.001 0.001 0.001 0.001 0.004 0.004 0.004 0.004 0.004 0.004 0.004 0.004 0.003 0.003 0.003 0.003 0.003 0.003 0.003 0.003 0.003 0.003 0.003 0.003 0.003 0.003 0.003 0.003 8.261 8.261 8.261 8.261 5.631 5.631 5.631 5.631 0.000 0.000 0.000 0.000 0.002 0.002 0.002 0.002 0.016 0.016 0.016 0.016 0.036 0.036 0.036 0.036 0.072 0.072 0.072 0.072 0.002 0.002 0.002 0.002 0.001 0.001 0.001 0.001 0.005 0.005 0.005 0.005 0.010 0.010 0.005 0.005 0.003 0.003 0.003 0.003 0.008 0.008 0.027 0.058 0.096 0.002 0.003 0.007 0.000 0.004 0.004 0.018 0.034 0.034 0.043 0.043 0.028 0.028 0.016 0.016 0.003 0.003 0.001 0.001 0.001 0.001 0.000 0.000 0.000 0.000 0.001 0.001 0.001 0.001 0.003 0.003 0.003 0.003 0.007 0.007 0.007 0.007 0.008 0.008 0.008 0.008 0.003 0.003 0.003 0.003 0.003 0.003 0.003 0.003 0.010 0.010 0.010 0.010 0.033 0.033 0.033 0.033 0.003 0.003 0.003 0.003 0.003 0.003 0.003 0.003 0.000 0.000 0.000 0.000 0.000 0.000 0.000 0.000 0.001 0.001 0.001 0.001 0.001 0.001 0.001 0.001 0.026 0.026 0.026 0.026 0.026 0.026 0.026 0.026 0.003 0.003 0.003 0.003 0.003 0.003 0.003 0.003 
0.000 0.000 0.000 0.000 0.000 0.000 0.000 0.000 0.001 0.001 0.001 0.001 0.001 0.001 0.001 0.001 0.004 0.004 0.004 0.004 0.004 0.004 0.004 0.004 0.003 0.003 0.003 0.003 0.003 0.003 0.003 0.003 0.003 0.003 0.003 0.003 0.003 0.003 0.003 0.003 8.261 8.261 8.261 8.261 5.631 5.631 5.631 5.631 0.000 0.000 0.000 0.000 0.002 0.002 0.002 0.002 0.016 0.016 0.016 0.016 0.036 0.036 0.036 0.036 0.072 0.072 0.072 0.072 0.002 0.002 0.002 0.002 0.001 0.001 0.001 0.001 0.005 0.005 0.005 0.005 0.010 0.010 0.005 0.005 0.003 0.003 0.003 0.003 0.008 0.008 0.027 0.058 0.096 0.002 0.003 0.007 0.000 0.004 0.004 0.018 0.034 0.034 0.043 0.043 0.028 0.028 0.016 0.016 0.003 0.003 0.001 0.001 0.001 0.001 0.000 0.000 0.000 0.000 0.001 0.001 0.001 0.001 0.003 0.003 0.003 0.003 0.007 0.007 0.007 0.007 0.008 0.008 0.008 0.008 0.003 0.003 0.003 0.003 0.003 0.003 0.003 0.003 0.010 0.010 0.010 0.010 0.033 0.033 0.033 0.033 0.003 0.003 0.003 0.003 0.003 0.003 0.003 0.003 0.000 0.000 0.000 0.000 0.000 0.000 0.000 0.000 0.001 0.001 0.001 0.001 0.001 0.001 0.001 0.001 0.026 0.026 0.026 0.026 0.026 0.026 0.026 0.026 0.003 0.003 0.003 0.003 0.003 0.003 0.003 0.003 
0.000 0.000 0.000 0.000 0.000 0.000 0.000 0.000 0.001 0.001 0.001 0.001 0.001 0.001 0.001 0.001 0.004 0.004 0.004 0.004 0.004 0.004 0.004 0.004 0.003 0.003 0.003 0.003 0.003 0.003 0.003 0.003 0.003 0.003 0.003 0.003 0.003 0.003 0.003 0.003 0.101 0.101 0.101 0.101 0.002 0.002 0.002 0.002 0.000 0.000 0.000 0.000 0.002 0.002 0.002 0.002 0.040 0.040 0.040 0.040 0.073 0.073 0.073 0.073 0.037 0.037 0.037 0.037 0.000 0.000 0.000 0.000 0.001 0.001 0.001 0.001 0.005 0.005 0.005 0.005 0.014 0.014 0.002 0.002 0.005 0.005 0.005 0.005 0.003 0.003 0.002 0.002 0.001 0.003 0.002 0.003 0.002 0.005 0.002 0.018 0.042 0.042 0.043 0.043 0.027 0.027 0.017 0.017 0.004 0.004 0.001 0.001 0.001 0.001 0.000 0.000 0.000 0.000 0.001 0.001 0.001 0.001 0.003 0.003 0.003 0.003 0.005 0.005 0.005 0.005 0.020 0.020 0.020 0.020 0.016 0.016 0.016 0.016 0.018 0.018 0.018 0.018 0.017 0.017 0.017 0.017 0.016 0.016 0.016 0.016 0.008 0.008 0.008 0.008 0.008 0.008 0.008 0.008 0.000 0.000 0.000 0.000 0.000 0.000 0.000 0.000 0.002 0.002 0.002 0.002 0.002 0.002 0.002 0.002 0.019 0.019 0.019 0.019 0.019 0.019 0.019 0.019 0.003 0.003 0.003 0.003 0.003 0.003 0.003 0.003 
0.000 0.000 0.000 0.000 0.000 0.000 0.000 0.000 0.001 0.001 0.001 0.001 0.001 0.001 0.001 0.001 0.004 0.004 0.004 0.004 0.004 0.004 0.004 0.004 0.003 0.003 0.003 0.003 0.003 0.003 0.003 0.003 0.003 0.003 0.003 0.003 0.003 0.003 0.003 0.003 0.101 0.101 0.101 0.101 0.002 0.002 0.002 0.002 0.000 0.000 0.000 0.000 0.002 0.002 0.002 0.002 0.040 0.040 0.040 0.040 0.073 0.073 0.073 0.073 0.037 0.037 0.037 0.037 0.000 0.000 0.000 0.000 0.001 0.001 0.001 0.001 0.005 0.005 0.005 0.005 0.014 0.014 0.002 0.002 0.005 0.005 0.005 0.005 0.003 0.003 0.002 0.002 0.001 0.003 0.002 0.003 0.002 0.005 0.002 0.018 0.042 0.042 0.043 0.043 0.027 0.027 0.017 0.017 0.004 0.004 0.001 0.001 0.001 0.001 0.000 0.000 0.000 0.000 0.001 0.001 0.001 0.001 0.003 0.003 0.003 0.003 0.005 0.005 0.005 0.005 0.020 0.020 0.020 0.020 0.016 0.016 0.016 0.016 0.018 0.018 0.018 0.018 0.017 0.017 0.017 0.017 0.016 0.016 0.016 0.016 0.008 0.008 0.008 0.008 0.008 0.008 0.008 0.008 0.000 0.000 0.000 0.000 0.000 0.000 0.000 0.000 0.002 0.002 0.002 0.002 0.002 0.002 0.002 0.002 0.019 0.019 0.019 0.019 0.019 0.019 0.019 0.019 0.003 0.003 0.003 0.003 0.003 0.003 0.003 0.003 
0.216 0.216 0.216 0.216 0.216 0.216 0.216 0.216 0.001 0.001 0.001 0.001 0.001 0.001 0.001 0.001 0.002 0.002 0.002 0.002 0.002 0.002 0.002 0.002 0.005 0.005 0.005 0.005 0.005 0.005 0.005 0.005 0.009 0.009 0.009 0.009 0.009 0.009 0.009 0.009 0.045 0.045 0.045 0.045 0.003 0.003 0.003 0.003 0.000 0.000 0.000 0.000 0.003 0.003 0.003 0.003 0.020 0.020 0.020 0.020 0.084 0.084 0.084 0.084 0.002 0.002 0.002 0.002 0.000 0.000 0.000 0.000 0.001 0.001 0.001 0.001 0.003 0.003 0.003 0.003 0.006 0.006 0.006 0.006 0.006 0.006 0.006 0.006 0.007 0.007 0.002 0.002 0.001 0.001 0.001 0.002 0.002 0.002 0.002 0.006 0.037 0.037 0.038 0.038 0.030 0.030 0.023 0.023 0.006 0.006 0.002 0.002 0.002 0.002 0.000 0.000 0.000 0.000 0.002 0.002 0.002 0.002 0.005 0.005 0.005 0.005 0.019 0.019 0.019 0.019 2.741 2.741 2.741 2.741 3.817 3.817 3.817 3.817 1.925 1.925 1.925 1.925 0.009 0.009 0.009 0.009 0.002 0.002 0.002 0.002 0.009 0.009 0.009 0.009 0.009 0.009 0.009 0.009 0.001 0.001 0.001 0.001 0.001 0.001 0.001 0.001 0.001 0.001 0.001 0.001 0.001 0.001 0.001 0.001 0.012 0.012 0.012 0.012 0.012 0.012 0.012 0.012 0.002 0.002 0.002 0.002 0.002 0.002 0.002 0.002 
0.216 0.216 0.216 0.216 0.216 0.216 0.216 0.216 0.001 0.001 0.001 0.001 0.001 0.001 0.001 0.001 0.002 0.002 0.002 0.002 0.002 0.002 0.002 0.002 0.005 0.005 0.005 0.005 0.005 0.005 0.005 0.005 0.009 0.009 0.009 0.009 0.009 0.009 0.009 0.009 0.045 0.045 0.045 0.045 0.003 0.003 0.003 0.003 0.000 0.000 0.000 0.000 0.003 0.003 0.003 0.003 0.020 0.020 0.020 0.020 0.084 0.084 0.084 0.084 0.002 0.002 0.002 0.002 0.000 0.000 0.000 0.000 0.001 0.001 0.001 0.001 0.003 0.003 0.003 0.003 0.006 0.006 0.006 0.006 0.006 0.006 0.006 0.006 0.007 0.007 0.002 0.002 0.001 0.001 0.001 0.002 0.002 0.002 0.002 0.006 0.037 0.037 0.038 0.038 0.030 0.030 0.023 0.023 0.006 0.006 0.002 0.002 0.002 0.002 0.000 0.000 0.000 0.000 0.002 0.002 0.002 0.002 0.005 0.005 0.005 0.005 0.019 0.019 0.019 0.019 2.741 2.741 2.741 2.741 3.817 3.817 3.817 3.817 1.925 1.925 1.925 1.925 0.009 0.009 0.009 0.009 0.002 0.002 0.002 0.002 0.009 0.009 0.009 0.009 0.009 0.009 0.009 0.009 0.001 0.001 0.001 0.001 0.001 0.001 0.001 0.001 0.001 0.001 0.001 0.001 0.001 0.001 0.001 0.001 0.012 0.012 0.012 0.012 0.012 0.012 0.012 0.012 0.002 0.002 0.002 0.002 0.002 0.002 0.002 0.002 
0.216 0.216 0.216 0.216 0.216 0.216 0.216 0.216 0.001 0.001 0.001 0.001 0.001 0.001 0.001 0.001 0.002 0.002 0.002 0.002 0.002 0.002 0.002 0.002 0.005 0.005 0.005 0.005 0.005 0.005 0.005 0.005 0.009 0.009 0.009 0.009 0.009 0.009 0.009 0.009 0.045 0.045 0.045 0.045 0.003 0.003 0.003 0.003 0.000 0.000 0.000 0.000 0.003 0.003 0.003 0.003 0.020 0.020 0.020 0.020 0.084 0.084 0.084 0.084 0.002 0.002 0.002 0.002 0.000 0.000 0.000 0.000 0.001 0.001 0.001 0.001 0.003 0.003 0.003 0.003 0.006 0.006 0.006 0.006 0.006 0.006 0.006 0.006 0.007 0.007 0.002 0.002 0.001 0.001 0.001 0.002 0.002 0.002 0.002 0.006 0.037 0.037 0.038 0.038 0.030 0.030 0.023 0.023 0.006 0.006 0.002 0.002 0.002 0.002 0.000 0.000 0.000 0.000 0.002 0.002 0.002 0.002 0.005 0.005 0.005 0.005 0.019 0.019 0.019 0.019 2.741 2.741 2.741 2.741 3.817 3.817 3.817 3.817 1.925 1.925 1.925 1.925 0.009 0.009 0.009 0.009 0.002 0.002 0.002 0.002 0.009 0.009 0.009 0.009 0.009 0.009 0.009 0.009 0.001 0.001 0.001 0.001 0.001 0.001 0.001 0.001 0.001 0.001 0.001 0.001 0.001 0.001 0.001 0.001 0.012 0.012 0.012 0.012 0.012 0.012 0.012 0.012 0.002 0.002 0.002 0.002 0.002 0.002 0.002 0.002 
0.216 0.216 0.216 0.216 0.216 0.216 0.216 0.216 0.001 0.001 0.001 0.001 0.001 0.001 0.001 0.001 0.002 0.002 0.002 0.002 0.002 0.002 0.002 0.002 0.005 0.005 0.005 0.005 0.005 0.005 0.005 0.005 0.009 0.009 0.009 0.009 0.009 0.009 0.009 0.009 0.045 0.045 0.045 0.045 0.003 0.003 0.003 0.003 0.000 0.000 0.000 0.000 0.003 0.003 0.003 0.003 0.020 0.020 0.020 0.020 0.084 0.084 0.084 0.084 0.002 0.002 0.002 0.002 0.000 0.000 0.000 0.000 0.001 0.001 0.001 0.001 0.003 0.003 0.003 0.003 0.006 0.006 0.006 0.006 0.006 0.006 0.006 0.006 0.007 0.007 0.002 0.002 0.001 0.001 0.001 0.002 0.002 0.002 0.002 0.006 0.037 0.037 0.038 0.038 0.030 0.030 0.023 0.023 0.006 0.006 0.002 0.002 0.002 0.002 0.000 0.000 0.000 0.000 0.002 0.002 0.002 0.002 0.005 0.005 0.005 0.005 0.019 0.019 0.019 0.019 2.741 2.741 2.741 2.741 3.817 3.817 3.817 3.817 1.925 1.925 1.925 1.925 0.009 0.009 0.009 0.009 0.002 0.002 0.002 0.002 0.009 0.009 0.009 0.009 0.009 0.009 0.009 0.009 0.001 0.001 0.001 0.001 0.001 0.001 0.001 0.001 0.001 0.001 0.001 0.001 0.001 0.001 0.001 0.001 0.012 0.012 0.012 0.012 0.012 0.012 0.012 0.012 0.002 0.002 0.002 0.002 0.002 0.002 0.002 0.002 
0.013 0.013 0.013 0.013 0.013 0.013 0.013 0.013 0.000 0.000 0.000 0.000 0.000 0.000 0.000 0.000 0.001 0.001 0.001 0.001 0.001 0.001 0.001 0.001 0.009 0.009 0.009 0.009 0.009 0.009 0.009 0.009 0.015 0.015 0.015 0.015 0.015 0.015 0.015 0.015 0.038 0.038 0.038 0.038 0.003 0.003 0.003 0.003 0.000 0.000 0.000 0.000 0.002 0.002 0.002 0.002 0.015 0.015 0.015 0.015 0.047 0.047 0.047 0.047 0.002 0.002 0.002 0.002 0.000 0.000 0.000 0.000 0.001 0.001 0.001 0.001 0.002 0.002 0.002 0.002 0.002 0.002 0.002 0.002 0.003 0.003 0.005 0.005 0.007 0.007 0.003 0.003 0.002 0.002 0.002 0.002 0.001 0.001 0.002 0.005 0.023 0.023 0.028 0.028 0.030 0.030 0.028 0.028 0.008 0.008 0.003 0.003 0.003 0.003 0.001 0.001 0.001 0.001 0.002 0.002 0.002 0.002 0.003 0.003 0.003 0.003 0.003 0.003 0.003 0.003 0.003 0.003 0.003 0.003 0.002 0.002 0.002 0.002 0.011 0.011 0.011 0.011 0.007 0.007 0.007 0.007 0.001 0.001 0.001 0.001 0.008 0.008 0.008 0.008 0.008 0.008 0.008 0.008 0.005 0.005 0.005 0.005 0.005 0.005 0.005 0.005 0.006 0.006 0.006 0.006 0.006 0.006 0.006 0.006 7.308 7.308 7.308 7.308 7.308 7.308 7.308 7.308 0.001 0.001 0.001 0.001 0.001 0.001 0.001 0.001 
0.013 0.013 0.013 0.013 0.013 0.013 0.013 0.013 0.000 0.000 0.000 0.000 0.000 0.000 0.000 0.000 0.001 0.001 0.001 0.001 0.001 0.001 0.001 0.001 0.009 0.009 0.009 0.009 0.009 0.009 0.009 0.009 0.015 0.015 0.015 0.015 0.015 0.015 0.015 0.015 0.038 0.038 0.038 0.038 0.003 0.003 0.003 0.003 0.000 0.000 0.000 0.000 0.002 0.002 0.002 0.002 0.015 0.015 0.015 0.015 0.047 0.047 0.047 0.047 0.002 0.002 0.002 0.002 0.000 0.000 0.000 0.000 0.001 0.001 0.001 0.001 0.002 0.002 0.002 0.002 0.002 0.002 0.002 0.002 0.003 0.003 0.005 0.005 0.007 0.007 0.003 0.003 0.002 0.002 0.002 0.002 0.001 0.001 0.002 0.005 0.023 0.023 0.028 0.028 0.030 0.030 0.028 0.028 0.008 0.008 0.003 0.003 0.003 0.003 0.001 0.001 0.001 0.001 0.002 0.002 0.002 0.002 0.003 0.003 0.003 0.003 0.003 0.003 0.003 0.003 0.003 0.003 0.003 0.003 0.002 0.002 0.002 0.002 0.011 0.011 0.011 0.011 0.007 0.007 0.007 0.007 0.001 0.001 0.001 0.001 0.008 0.008 0.008 0.008 0.008 0.008 0.008 0.008 0.005 0.005 0.005 0.005 0.005 0.005 0.005 0.005 0.006 0.006 0.006 0.006 0.006 0.006 0.006 0.006 7.308 7.308 7.308 7.308 7.308 7.308 7.308 7.308 0.001 0.001 0.001 0.001 0.001 0.001 0.001 0.001 
0.013 0.013 0.013 0.013 0.013 0.013 0.013 0.013 0.000 0.000 0.000 0.000 0.000 0.000 0.000 0.000 0.001 0.001 0.001 0.001 0.001 0.001 0.001 0.001 0.009 0.009 0.009 0.009 0.009 0.009 0.009 0.009 0.015 0.015 0.015 0.015 0.015 0.015 0.015 0.015 0.038 0.038 0.038 0.038 0.003 0.003 0.003 0.003 0.000 0.000 0.000 0.000 0.002 0.002 0.002 0.002 0.015 0.015 0.015 0.015 0.047 0.047 0.047 0.047 0.002 0.002 0.002 0.002 0.000 0.000 0.000 0.000 0.001 0.001 0.001 0.001 0.002 0.002 0.002 0.002 0.002 0.002 0.002 0.002 0.003 0.003 0.005 0.005 0.007 0.007 0.003 0.003 0.002 0.002 0.002 0.002 0.001 0.001 0.002 0.005 0.023 0.023 0.028 0.028 0.030 0.030 0.028 0.028 0.008 0.008 0.003 0.003 0.003 0.003 0.001 0.001 0.001 0.001 0.002 0.002 0.002 0.002 0.003 0.003 0.003 0.003 0.003 0.003 0.003 0.003 0.003 0.003 0.003 0.003 0.002 0.002 0.002 0.002 0.011 0.011 0.011 0.011 0.007 0.007 0.007 0.007 0.001 0.001 0.001 0.001 0.008 0.008 0.008 0.008 0.008 0.008 0.008 0.008 0.005 0.005 0.005 0.005 0.005 0.005 0.005 0.005 0.006 0.006 0.006 0.006 0.006 0.006 0.006 0.006 7.308 7.308 7.308 7.308 7.308 7.308 7.308 7.308 0.001 0.001 0.001 0.001 0.001 0.001 0.001 0.001 
0.013 0.013 0.013 0.013 0.013 0.013 0.013 0.013 0.000 0.000 0.000 0.000 0.000 0.000 0.000 0.000 0.001 0.001 0.001 0.001 0.001 0.001 0.001 0.001 0.009 0.009 0.009 0.009 0.009 0.009 0.009 0.009 0.015 0.015 0.015 0.015 0.015 0.015 0.015 0.015 0.038 0.038 0.038 0.038 0.003 0.003 0.003 0.003 0.000 0.000 0.000 0.000 0.002 0.002 0.002 0.002 0.015 0.015 0.015 0.015 0.047 0.047 0.047 0.047 0.002 0.002 0.002 0.002 0.000 0.000 0.000 0.000 0.001 0.001 0.001 0.001 0.002 0.002 0.002 0.002 0.002 0.002 0.002 0.002 0.003 0.003 0.005 0.005 0.007 0.007 0.003 0.003 0.002 0.002 0.002 0.002 0.001 0.001 0.002 0.005 0.023 0.023 0.028 0.028 0.030 0.030 0.028 0.028 0.008 0.008 0.003 0.003 0.003 0.003 0.001 0.001 0.001 0.001 0.002 0.002 0.002 0.002 0.003 0.003 0.003 0.003 0.003 0.003 0.003 0.003 0.003 0.003 0.003 0.003 0.002 0.002 0.002 0.002 0.011 0.011 0.011 0.011 0.007 0.007 0.007 0.007 0.001 0.001 0.001 0.001 0.008 0.008 0.008 0.008 0.008 0.008 0.008 0.008 0.005 0.005 0.005 0.005 0.005 0.005 0.005 0.005 0.006 0.006 0.006 0.006 0.006 0.006 0.006 0.006 7.308 7.308 7.308 7.308 7.308 7.308 7.308 7.308 0.001 0.001 0.001 0.001 0.001 0.001 0.001 0.001 
0.004 0.004 0.004 0.004 0.004 0.004 0.004 0.004 0.011 0.011 0.011 0.011 0.011 0.011 0.011 0.011 0.030 0.030 0.030 0.030 0.030 0.030 0.030 0.030 0.019 0.019 0.019 0.019 0.019 0.019 0.019 0.019 0.025 0.025 0.025 0.025 0.025 0.025 0.025 0.025 0.027 0.027 0.027 0.027 0.003 0.003 0.003 0.003 0.001 0.001 0.001 0.001 0.004 0.004 0.004 0.004 0.013 0.013 0.013 0.013 0.026 0.026 0.026 0.026 0.002 0.002 0.002 0.002 0.000 0.000 0.000 0.000 0.000 0.000 0.000 0.000 0.001 0.001 0.001 0.001 0.001 0.001 0.001 0.001 0.002 0.002 0.003 0.003 0.003 0.003 0.002 0.001 0.001 0.001 0.001 0.002 0.001 0.001 0.001 0.004 0.016 0.016 0.025 0.025 0.030 0.030 0.036 0.036 0.011 0.011 0.006 0.006 0.006 0.006 0.007 0.007 0.007 0.007 0.002 0.002 0.002 0.002 0.001 0.001 0.001 0.001 0.000 0.000 0.000 0.000 0.000 0.000 0.000 0.000 0.000 0.000 0.000 0.000 0.001 0.001 0.001 0.001 0.006 0.006 0.006 0.006 0.000 0.000 0.000 0.000 0.014 0.014 0.014 0.014 0.014 0.014 0.014 0.014 0.039 0.039 0.039 0.039 0.039 0.039 0.039 0.039 15.409 15.409 15.409 15.409 15.409 15.409 15.409 15.409 27.359 27.359 27.359 27.359 27.359 27.359 27.359 27.359 2.742 2.742 2.742 2.742 2.742 2.742 2.742 2.742 
0.004 0.004 0.004 0.004 0.004 0.004 0.004 0.004 0.011 0.011 0.011 0.011 0.011 0.011 0.011 0.011 0.030 0.030 0.030 0.030 0.030 0.030 0.030 0.030 0.019 0.019 0.019 0.019 0.019 0.019 0.019 0.019 0.025 0.025 0.025 0.025 0.025 0.025 0.025 0.025 0.027 0.027 0.027 0.027 0.003 0.003 0.003 0.003 0.001 0.001 0.001 0.001 0.004 0.004 0.004 0.004 0.013 0.013 0.013 0.013 0.026 0.026 0.026 0.026 0.002 0.002 0.002 0.002 0.000 0.000 0.000 0.000 0.000 0.000 0.000 0.000 0.001 0.001 0.001 0.001 0.001 0.001 0.001 0.001 0.002 0.002 0.003 0.003 0.003 0.003 0.002 0.001 0.001 0.001 0.001 0.002 0.001 0.001 0.001 0.004 0.016 0.016 0.025 0.025 0.030 0.030 0.036 0.036 0.011 0.011 0.006 0.006 0.006 0.006 0.007 0.007 0.007 0.007 0.002 0.002 0.002 0.002 0.001 0.001 0.001 0.001 0.000 0.000 0.000 0.000 0.000 0.000 0.000 0.000 0.000 0.000 0.000 0.000 0.001 0.001 0.001 0.001 0.006 0.006 0.006 0.006 0.000 0.000 0.000 0.000 0.014 0.014 0.014 0.014 0.014 0.014 0.014 0.014 0.039 0.039 0.039 0.039 0.039 0.039 0.039 0.039 15.409 15.409 15.409 15.409 15.409 15.409 15.409 15.409 27.359 27.359 27.359 27.359 27.359 27.359 27.359 27.359 2.742 2.742 2.742 2.742 2.742 2.742 2.742 2.742 
0.004 0.004 0.004 0.004 0.004 0.004 0.004 0.004 0.011 0.011 0.011 0.011 0.011 0.011 0.011 0.011 0.030 0.030 0.030 0.030 0.030 0.030 0.030 0.030 0.019 0.019 0.019 0.019 0.019 0.019 0.019 0.019 0.025 0.025 0.025 0.025 0.025 0.025 0.025 0.025 0.027 0.027 0.027 0.027 0.003 0.003 0.003 0.003 0.001 0.001 0.001 0.001 0.004 0.004 0.004 0.004 0.013 0.013 0.013 0.013 0.026 0.026 0.026 0.026 0.002 0.002 0.002 0.002 0.000 0.000 0.000 0.000 0.000 0.000 0.000 0.000 0.001 0.001 0.001 0.001 0.001 0.001 0.001 0.001 0.002 0.002 0.003 0.003 0.003 0.003 0.002 0.001 0.001 0.001 0.001 0.002 0.001 0.001 0.001 0.004 0.016 0.016 0.025 0.025 0.030 0.030 0.036 0.036 0.011 0.011 0.006 0.006 0.006 0.006 0.007 0.007 0.007 0.007 0.002 0.002 0.002 0.002 0.001 0.001 0.001 0.001 0.000 0.000 0.000 0.000 0.000 0.000 0.000 0.000 0.000 0.000 0.000 0.000 0.001 0.001 0.001 0.001 0.006 0.006 0.006 0.006 0.000 0.000 0.000 0.000 0.014 0.014 0.014 0.014 0.014 0.014 0.014 0.014 0.039 0.039 0.039 0.039 0.039 0.039 0.039 0.039 15.409 15.409 15.409 15.409 15.409 15.409 15.409 15.409 27.359 27.359 27.359 27.359 27.359 27.359 27.359 27.359 2.742 2.742 2.742 2.742 2.742 2.742 2.742 2.742 
0.004 0.004 0.004 0.004 0.004 0.004 0.004 0.004 0.011 0.011 0.011 0.011 0.011 0.011 0.011 0.011 0.030 0.030 0.030 0.030 0.030 0.030 0.030 0.030 0.019 0.019 0.019 0.019 0.019 0.019 0.019 0.019 0.025 0.025 0.025 0.025 0.025 0.025 0.025 0.025 0.027 0.027 0.027 0.027 0.003 0.003 0.003 0.003 0.001 0.001 0.001 0.001 0.004 0.004 0.004 0.004 0.013 0.013 0.013 0.013 0.026 0.026 0.026 0.026 0.002 0.002 0.002 0.002 0.000 0.000 0.000 0.000 0.000 0.000 0.000 0.000 0.001 0.001 0.001 0.001 0.001 0.001 0.001 0.001 0.002 0.002 0.003 0.003 0.003 0.003 0.002 0.001 0.001 0.001 0.001 0.002 0.001 0.001 0.001 0.004 0.016 0.016 0.025 0.025 0.030 0.030 0.036 0.036 0.011 0.011 0.006 0.006 0.006 0.006 0.007 0.007 0.007 0.007 0.002 0.002 0.002 0.002 0.001 0.001 0.001 0.001 0.000 0.000 0.000 0.000 0.000 0.000 0.000 0.000 0.000 0.000 0.000 0.000 0.001 0.001 0.001 0.001 0.006 0.006 0.006 0.006 0.000 0.000 0.000 0.000 0.014 0.014 0.014 0.014 0.014 0.014 0.014 0.014 0.039 0.039 0.039 0.039 0.039 0.039 0.039 0.039 15.409 15.409 15.409 15.409 15.409 15.409 15.409 15.409 27.359 27.359 27.359 27.359 27.359 27.359 27.359 27.359 2.742 2.742 2.742 2.742 2.742 2.742 2.742 2.742 
0.010 0.010 0.010 0.010 0.010 0.010 0.010 0.010 0.014 0.014 0.014 0.014 0.014 0.014 0.014 0.014 0.018 0.018 0.018 0.018 0.018 0.018 0.018 0.018 0.024 0.024 0.024 0.024 0.024 0.024 0.024 0.024 0.025 0.025 0.025 0.025 0.025 0.025 0.025 0.025 0.008 0.008 0.008 0.008 0.004 0.004 0.004 0.004 0.002 0.002 0.002 0.002 0.008 0.008 0.008 0.008 0.011 0.011 0.011 0.011 0.016 0.016 0.016 0.016 0.007 0.007 0.007 0.007 0.000 0.000 0.000 0.000 0.000 0.000 0.000 0.000 0.001 0.001 0.001 0.001 0.004 0.004 0.002 0.002 0.002 0.002 0.002 0.002 0.002 0.002 0.001 0.000 0.000 0.000 0.000 0.000 0.000 0.000 0.000 0.000 0.012 0.012 0.028 0.028 0.034 0.034 0.047 0.047 0.014 0.014 0.005 0.005 0.005 0.005 0.011 0.011 0.011 0.011 0.000 0.000 0.000 0.000 0.000 0.000 0.000 0.000 0.000 0.000 0.000 0.000 0.000 0.000 0.000 0.000 0.000 0.000 0.000 0.000 0.000 0.000 0.000 0.000 0.003 0.003 0.003 0.003 0.002 0.002 0.002 0.002 0.090 0.090 0.090 0.090 0.090 0.090 0.090 0.090 0.075 0.075 0.075 0.075 0.075 0.075 0.075 0.075 16.153 16.153 16.153 16.153 16.153 16.153 16.153 16.153 34.207 34.207 34.207 34.207 34.207 34.207 34.207 34.207 2.281 2.281 2.281 2.281 2.281 2.281 2.281 2.281 
0.010 0.010 0.010 0.010 0.010 0.010 0.010 0.010 0.014 0.014 0.014 0.014 0.014 0.014 0.014 0.014 0.018 0.018 0.018 0.018 0.018 0.018 0.018 0.018 0.024 0.024 0.024 0.024 0.024 0.024 0.024 0.024 0.025 0.025 0.025 0.025 0.025 0.025 0.025 0.025 0.008 0.008 0.008 0.008 0.004 0.004 0.004 0.004 0.002 0.002 0.002 0.002 0.008 0.008 0.008 0.008 0.011 0.011 0.011 0.011 0.016 0.016 0.016 0.016 0.007 0.007 0.007 0.007 0.000 0.000 0.000 0.000 0.000 0.000 0.000 0.000 0.001 0.001 0.001 0.001 0.004 0.004 0.002 0.002 0.002 0.002 0.002 0.002 0.002 0.002 0.001 0.000 0.000 0.000 0.000 0.000 0.000 0.000 0.000 0.000 0.012 0.012 0.028 0.028 0.034 0.034 0.047 0.047 0.014 0.014 0.005 0.005 0.005 0.005 0.011 0.011 0.011 0.011 0.000 0.000 0.000 0.000 0.000 0.000 0.000 0.000 0.000 0.000 0.000 0.000 0.000 0.000 0.000 0.000 0.000 0.000 0.000 0.000 0.000 0.000 0.000 0.000 0.003 0.003 0.003 0.003 0.002 0.002 0.002 0.002 0.090 0.090 0.090 0.090 0.090 0.090 0.090 0.090 0.075 0.075 0.075 0.075 0.075 0.075 0.075 0.075 16.153 16.153 16.153 16.153 16.153 16.153 16.153 16.153 34.207 34.207 34.207 34.207 34.207 34.207 34.207 34.207 2.281 2.281 2.281 2.281 2.281 2.281 2.281 2.281 
0.010 0.010 0.010 0.010 0.010 0.010 0.010 0.010 0.014 0.014 0.014 0.014 0.014 0.014 0.014 0.014 0.018 0.018 0.018 0.018 0.018 0.018 0.018 0.018 0.024 0.024 0.024 0.024 0.024 0.024 0.024 0.024 0.025 0.025 0.025 0.025 0.025 0.025 0.025 0.025 0.008 0.008 0.008 0.008 0.004 0.004 0.004 0.004 0.002 0.002 0.002 0.002 0.008 0.008 0.008 0.008 0.011 0.011 0.011 0.011 0.016 0.016 0.016 0.016 0.007 0.007 0.007 0.007 0.000 0.000 0.000 0.000 0.000 0.000 0.000 0.000 0.001 0.001 0.001 0.001 0.004 0.004 0.002 0.002 0.002 0.002 0.002 0.002 0.002 0.002 0.001 0.000 0.000 0.000 0.000 0.000 0.000 0.000 0.000 0.000 0.012 0.012 0.028 0.028 0.034 0.034 0.047 0.047 0.014 0.014 0.005 0.005 0.005 0.005 0.011 0.011 0.011 0.011 0.000 0.000 0.000 0.000 0.000 0.000 0.000 0.000 0.000 0.000 0.000 0.000 0.000 0.000 0.000 0.000 0.000 0.000 0.000 0.000 0.000 0.000 0.000 0.000 0.003 0.003 0.003 0.003 0.002 0.002 0.002 0.002 0.090 0.090 0.090 0.090 0.090 0.090 0.090 0.090 0.075 0.075 0.075 0.075 0.075 0.075 0.075 0.075 16.153 16.153 16.153 16.153 16.153 16.153 16.153 16.153 34.207 34.207 34.207 34.207 34.207 34.207 34.207 34.207 2.281 2.281 2.281 2.281 2.281 2.281 2.281 2.281 
0.010 0.010 0.010 0.010 0.010 0.010 0.010 0.010 0.014 0.014 0.014 0.014 0.014 0.014 0.014 0.014 0.018 0.018 0.018 0.018 0.018 0.018 0.018 0.018 0.024 0.024 0.024 0.024 0.024 0.024 0.024 0.024 0.025 0.025 0.025 0.025 0.025 0.025 0.025 0.025 0.008 0.008 0.008 0.008 0.004 0.004 0.004 0.004 0.002 0.002 0.002 0.002 0.008 0.008 0.008 0.008 0.011 0.011 0.011 0.011 0.016 0.016 0.016 0.016 0.007 0.007 0.007 0.007 0.000 0.000 0.000 0.000 0.000 0.000 0.000 0.000 0.001 0.001 0.001 0.001 0.004 0.004 0.002 0.002 0.002 0.002 0.002 0.002 0.002 0.002 0.001 0.000 0.000 0.000 0.000 0.000 0.000 0.000 0.000 0.000 0.012 0.012 0.028 0.028 0.034 0.034 0.047 0.047 0.014 0.014 0.005 0.005 0.005 0.005 0.011 0.011 0.011 0.011 0.000 0.000 0.000 0.000 0.000 0.000 0.000 0.000 0.000 0.000 0.000 0.000 0.000 0.000 0.000 0.000 0.000 0.000 0.000 0.000 0.000 0.000 0.000 0.000 0.003 0.003 0.003 0.003 0.002 0.002 0.002 0.002 0.090 0.090 0.090 0.090 0.090 0.090 0.090 0.090 0.075 0.075 0.075 0.075 0.075 0.075 0.075 0.075 16.153 16.153 16.153 16.153 16.153 16.153 16.153 16.153 34.207 34.207 34.207 34.207 34.207 34.207 34.207 34.207 2.281 2.281 2.281 2.281 2.281 2.281 2.281 2.281 
0.040 0.040 0.040 0.040 0.040 0.040 0.040 0.040 0.001 0.001 0.001 0.001 0.001 0.001 0.001 0.001 0.003 0.003 0.003 0.003 0.003 0.003 0.003 0.003 0.053 0.053 0.053 0.053 0.053 0.053 0.053 0.053 0.010 0.010 0.010 0.010 0.010 0.010 0.010 0.010 0.001 0.001 0.001 0.001 0.003 0.003 0.003 0.003 0.007 0.007 0.007 0.007 0.014 0.014 0.014 0.014 0.011 0.011 0.011 0.011 0.007 0.007 0.007 0.007 0.079 0.079 0.079 0.079 3.809 3.809 3.809 3.809 0.002 0.002 0.002 0.002 0.002 0.002 0.002 0.002 0.006 0.006 0.002 0.002 0.001 0.001 0.001 0.001 0.001 0.001 0.000 0.000 0.000 0.000 0.000 0.000 0.000 0.000 0.000 0.000 0.006 0.006 0.030 0.030 0.045 0.045 0.045 0.045 0.011 0.011 0.002 0.002 0.002 0.002 0.002 0.002 0.002 0.002 0.224 0.224 0.224 0.224 0.002 0.002 0.002 0.002 0.000 0.000 0.000 0.000 0.000 0.000 0.000 0.000 0.000 0.000 0.000 0.000 0.001 0.001 0.001 0.001 0.002 0.002 0.002 0.002 0.135 0.135 0.135 0.135 0.359 0.359 0.359 0.359 0.359 0.359 0.359 0.359 0.001 0.001 0.001 0.001 0.001 0.001 0.001 0.001 0.005 0.005 0.005 0.005 0.005 0.005 0.005 0.005 0.066 0.066 0.066 0.066 0.066 0.066 0.066 0.066 0.022 0.022 0.022 0.022 0.022 0.022 0.022 0.022 
0.040 0.040 0.040 0.040 0.040 0.040 0.040 0.040 0.001 0.001 0.001 0.001 0.001 0.001 0.001 0.001 0.003 0.003 0.003 0.003 0.003 0.003 0.003 0.003 0.053 0.053 0.053 0.053 0.053 0.053 0.053 0.053 0.010 0.010 0.010 0.010 0.010 0.010 0.010 0.010 0.001 0.001 0.001 0.001 0.003 0.003 0.003 0.003 0.007 0.007 0.007 0.007 0.014 0.014 0.014 0.014 0.011 0.011 0.011 0.011 0.007 0.007 0.007 0.007 0.079 0.079 0.079 0.079 3.809 3.809 3.809 3.809 0.002 0.002 0.002 0.002 0.002 0.002 0.002 0.002 0.006 0.006 0.002 0.002 0.001 0.001 0.001 0.001 0.001 0.001 0.000 0.000 0.000 0.000 0.000 0.000 0.000 0.000 0.000 0.000 0.006 0.006 0.030 0.030 0.045 0.045 0.045 0.045 0.011 0.011 0.002 0.002 0.002 0.002 0.002 0.002 0.002 0.002 0.224 0.224 0.224 0.224 0.002 0.002 0.002 0.002 0.000 0.000 0.000 0.000 0.000 0.000 0.000 0.000 0.000 0.000 0.000 0.000 0.001 0.001 0.001 0.001 0.002 0.002 0.002 0.002 0.135 0.135 0.135 0.135 0.359 0.359 0.359 0.359 0.359 0.359 0.359 0.359 0.001 0.001 0.001 0.001 0.001 0.001 0.001 0.001 0.005 0.005 0.005 0.005 0.005 0.005 0.005 0.005 0.066 0.066 0.066 0.066 0.066 0.066 0.066 0.066 0.022 0.022 0.022 0.022 0.022 0.022 0.022 0.022 
0.040 0.040 0.040 0.040 0.040 0.040 0.040 0.040 0.001 0.001 0.001 0.001 0.001 0.001 0.001 0.001 0.003 0.003 0.003 0.003 0.003 0.003 0.003 0.003 0.053 0.053 0.053 0.053 0.053 0.053 0.053 0.053 0.010 0.010 0.010 0.010 0.010 0.010 0.010 0.010 0.001 0.001 0.001 0.001 0.003 0.003 0.003 0.003 0.007 0.007 0.007 0.007 0.014 0.014 0.014 0.014 0.011 0.011 0.011 0.011 0.007 0.007 0.007 0.007 0.079 0.079 0.079 0.079 3.809 3.809 3.809 3.809 0.002 0.002 0.002 0.002 0.002 0.002 0.002 0.002 0.006 0.006 0.002 0.002 0.001 0.001 0.001 0.001 0.001 0.001 0.000 0.000 0.000 0.000 0.000 0.000 0.000 0.000 0.000 0.000 0.006 0.006 0.030 0.030 0.045 0.045 0.045 0.045 0.011 0.011 0.002 0.002 0.002 0.002 0.002 0.002 0.002 0.002 0.224 0.224 0.224 0.224 0.002 0.002 0.002 0.002 0.000 0.000 0.000 0.000 0.000 0.000 0.000 0.000 0.000 0.000 0.000 0.000 0.001 0.001 0.001 0.001 0.002 0.002 0.002 0.002 0.135 0.135 0.135 0.135 0.359 0.359 0.359 0.359 0.359 0.359 0.359 0.359 0.001 0.001 0.001 0.001 0.001 0.001 0.001 0.001 0.005 0.005 0.005 0.005 0.005 0.005 0.005 0.005 0.066 0.066 0.066 0.066 0.066 0.066 0.066 0.066 0.022 0.022 0.022 0.022 0.022 0.022 0.022 0.022 
0.040 0.040 0.040 0.040 0.040 0.040 0.040 0.040 0.001 0.001 0.001 0.001 0.001 0.001 0.001 0.001 0.003 0.003 0.003 0.003 0.003 0.003 0.003 0.003 0.053 0.053 0.053 0.053 0.053 0.053 0.053 0.053 0.010 0.010 0.010 0.010 0.010 0.010 0.010 0.010 0.001 0.001 0.001 0.001 0.003 0.003 0.003 0.003 0.007 0.007 0.007 0.007 0.014 0.014 0.014 0.014 0.011 0.011 0.011 0.011 0.007 0.007 0.007 0.007 0.079 0.079 0.079 0.079 3.809 3.809 3.809 3.809 0.002 0.002 0.002 0.002 0.002 0.002 0.002 0.002 0.006 0.006 0.002 0.002 0.001 0.001 0.001 0.001 0.001 0.001 0.000 0.000 0.000 0.000 0.000 0.000 0.000 0.000 0.000 0.000 0.006 0.006 0.030 0.030 0.045 0.045 0.045 0.045 0.011 0.011 0.002 0.002 0.002 0.002 0.002 0.002 0.002 0.002 0.224 0.224 0.224 0.224 0.002 0.002 0.002 0.002 0.000 0.000 0.000 0.000 0.000 0.000 0.000 0.000 0.000 0.000 0.000 0.000 0.001 0.001 0.001 0.001 0.002 0.002 0.002 0.002 0.135 0.135 0.135 0.135 0.359 0.359 0.359 0.359 0.359 0.359 0.359 0.359 0.001 0.001 0.001 0.001 0.001 0.001 0.001 0.001 0.005 0.005 0.005 0.005 0.005 0.005 0.005 0.005 0.066 0.066 0.066 0.066 0.066 0.066 0.066 0.066 0.022 0.022 0.022 0.022 0.022 0.022 0.022 0.022 
0.015 0.015 0.015 0.015 0.015 0.015 0.015 0.015 0.001 0.001 0.001 0.001 0.001 0.001 0.001 0.001 0.002 0.002 0.002 0.002 0.002 0.002 0.002 0.002 0.031 0.031 0.031 0.031 0.031 0.031 0.031 0.031 0.018 0.018 0.018 0.018 0.018 0.018 0.018 0.018 0.001 0.001 0.001 0.001 0.002 0.002 0.002 0.002 0.011 0.011 0.011 0.011 0.020 0.020 0.020 0.020 0.007 0.007 0.007 0.007 0.006 0.006 0.006 0.006 0.020 0.020 0.020 0.020 10.902 10.902 10.902 10.902 1.168 1.168 1.168 1.168 0.010 0.010 0.010 0.010 0.011 0.011 0.000 0.000 0.000 0.000 0.000 0.000 0.000 0.000 0.000 0.000 0.000 0.000 0.000 0.000 0.000 0.000 0.000 0.000 0.010 0.010 0.041 0.041 0.057 0.057 0.053 0.053 0.003 0.003 0.001 0.001 0.001 0.001 0.001 0.001 0.001 0.001 0.109 0.109 0.109 0.109 6.274 6.274 6.274 6.274 0.051 0.051 0.051 0.051 0.034 0.034 0.034 0.034 0.026 0.026 0.026 0.026 0.036 0.036 0.036 0.036 0.065 0.065 0.065 0.065 0.407 0.407 0.407 0.407 0.008 0.008 0.008 0.008 0.008 0.008 0.008 0.008 0.000 0.000 0.000 0.000 0.000 0.000 0.000 0.000 0.002 0.002 0.002 0.002 0.002 0.002 0.002 0.002 0.003 0.003 0.003 0.003 0.003 0.003 0.003 0.003 0.048 0.048 0.048 0.048 0.048 0.048 0.048 0.048 
0.015 0.015 0.015 0.015 0.015 0.015 0.015 0.015 0.001 0.001 0.001 0.001 0.001 0.001 0.001 0.001 0.002 0.002 0.002 0.002 0.002 0.002 0.002 0.002 0.031 0.031 0.031 0.031 0.031 0.031 0.031 0.031 0.018 0.018 0.018 0.018 0.018 0.018 0.018 0.018 0.001 0.001 0.001 0.001 0.002 0.002 0.002 0.002 0.011 0.011 0.011 0.011 0.020 0.020 0.020 0.020 0.007 0.007 0.007 0.007 0.006 0.006 0.006 0.006 0.020 0.020 0.020 0.020 10.902 10.902 10.902 10.902 1.168 1.168 1.168 1.168 0.010 0.010 0.010 0.010 0.011 0.011 0.000 0.000 0.000 0.000 0.000 0.000 0.000 0.000 0.000 0.000 0.000 0.000 0.000 0.000 0.000 0.000 0.000 0.000 0.010 0.010 0.041 0.041 0.057 0.057 0.053 0.053 0.003 0.003 0.001 0.001 0.001 0.001 0.001 0.001 0.001 0.001 0.109 0.109 0.109 0.109 6.274 6.274 6.274 6.274 0.051 0.051 0.051 0.051 0.034 0.034 0.034 0.034 0.026 0.026 0.026 0.026 0.036 0.036 0.036 0.036 0.065 0.065 0.065 0.065 0.407 0.407 0.407 0.407 0.008 0.008 0.008 0.008 0.008 0.008 0.008 0.008 0.000 0.000 0.000 0.000 0.000 0.000 0.000 0.000 0.002 0.002 0.002 0.002 0.002 0.002 0.002 0.002 0.003 0.003 0.003 0.003 0.003 0.003 0.003 0.003 0.048 0.048 0.048 0.048 0.048 0.048 0.048 0.048 
0.015 0.015 0.015 0.015 0.015 0.015 0.015 0.015 0.001 0.001 0.001 0.001 0.001 0.001 0.001 0.001 0.002 0.002 0.002 0.002 0.002 0.002 0.002 0.002 0.031 0.031 0.031 0.031 0.031 0.031 0.031 0.031 0.018 0.018 0.018 0.018 0.018 0.018 0.018 0.018 0.001 0.001 0.001 0.001 0.002 0.002 0.002 0.002 0.011 0.011 0.011 0.011 0.020 0.020 0.020 0.020 0.007 0.007 0.007 0.007 0.006 0.006 0.006 0.006 0.020 0.020 0.020 0.020 10.902 10.902 10.902 10.902 1.168 1.168 1.168 1.168 0.010 0.010 0.010 0.010 0.011 0.011 0.000 0.000 0.000 0.000 0.000 0.000 0.000 0.000 0.000 0.000 0.000 0.000 0.000 0.000 0.000 0.000 0.000 0.000 0.010 0.010 0.041 0.041 0.057 0.057 0.053 0.053 0.003 0.003 0.001 0.001 0.001 0.001 0.001 0.001 0.001 0.001 0.109 0.109 0.109 0.109 6.274 6.274 6.274 6.274 0.051 0.051 0.051 0.051 0.034 0.034 0.034 0.034 0.026 0.026 0.026 0.026 0.036 0.036 0.036 0.036 0.065 0.065 0.065 0.065 0.407 0.407 0.407 0.407 0.008 0.008 0.008 0.008 0.008 0.008 0.008 0.008 0.000 0.000 0.000 0.000 0.000 0.000 0.000 0.000 0.002 0.002 0.002 0.002 0.002 0.002 0.002 0.002 0.003 0.003 0.003 0.003 0.003 0.003 0.003 0.003 0.048 0.048 0.048 0.048 0.048 0.048 0.048 0.048 
0.015 0.015 0.015 0.015 0.015 0.015 0.015 0.015 0.001 0.001 0.001 0.001 0.001 0.001 0.001 0.001 0.002 0.002 0.002 0.002 0.002 0.002 0.002 0.002 0.031 0.031 0.031 0.031 0.031 0.031 0.031 0.031 0.018 0.018 0.018 0.018 0.018 0.018 0.018 0.018 0.001 0.001 0.001 0.001 0.002 0.002 0.002 0.002 0.011 0.011 0.011 0.011 0.020 0.020 0.020 0.020 0.007 0.007 0.007 0.007 0.006 0.006 0.006 0.006 0.020 0.020 0.020 0.020 10.902 10.902 10.902 10.902 1.168 1.168 1.168 1.168 0.010 0.010 0.010 0.010 0.011 0.011 0.000 0.000 0.000 0.000 0.000 0.000 0.000 0.000 0.000 0.000 0.000 0.000 0.000 0.000 0.000 0.000 0.000 0.000 0.010 0.010 0.041 0.041 0.057 0.057 0.053 0.053 0.003 0.003 0.001 0.001 0.001 0.001 0.001 0.001 0.001 0.001 0.109 0.109 0.109 0.109 6.274 6.274 6.274 6.274 0.051 0.051 0.051 0.051 0.034 0.034 0.034 0.034 0.026 0.026 0.026 0.026 0.036 0.036 0.036 0.036 0.065 0.065 0.065 0.065 0.407 0.407 0.407 0.407 0.008 0.008 0.008 0.008 0.008 0.008 0.008 0.008 0.000 0.000 0.000 0.000 0.000 0.000 0.000 0.000 0.002 0.002 0.002 0.002 0.002 0.002 0.002 0.002 0.003 0.003 0.003 0.003 0.003 0.003 0.003 0.003 0.048 0.048 0.048 0.048 0.048 0.048 0.048 0.048 
0.007 0.007 0.007 0.007 0.007 0.007 0.007 0.007 0.002 0.002 0.002 0.002 0.002 0.002 0.002 0.002 0.002 0.002 0.002 0.002 0.002 0.002 0.002 0.002 0.006 0.006 0.006 0.006 0.006 0.006 0.006 0.006 0.034 0.034 0.034 0.034 0.034 0.034 0.034 0.034 0.001 0.001 0.001 0.001 0.003 0.003 0.003 0.003 0.013 0.013 0.013 0.013 0.016 0.016 0.016 0.016 0.009 0.009 0.009 0.009 0.009 0.009 0.009 0.009 0.013 0.013 0.013 0.013 0.022 0.022 0.022 0.022 0.026 0.026 0.026 0.026 0.010 0.010 0.010 0.010 0.227 0.227 0.008 0.008 0.001 0.001 0.000 0.000 0.000 0.000 0.000 0.000 0.000 0.000 0.000 0.000 0.000 0.000 0.000 0.000 0.061 0.061 0.083 0.083 0.067 0.067 0.029 0.029 0.003 0.003 0.000 0.000 0.000 0.000 0.000 0.000 0.000 0.000 0.002 0.002 0.002 0.002 3.870 3.870 3.870 3.870 0.036 0.036 0.036 0.036 0.011 0.011 0.011 0.011 0.020 0.020 0.020 0.020 0.018 0.018 0.018 0.018 0.034 0.034 0.034 0.034 0.031 0.031 0.031 0.031 0.004 0.004 0.004 0.004 0.004 0.004 0.004 0.004 0.001 0.001 0.001 0.001 0.001 0.001 0.001 0.001 0.001 0.001 0.001 0.001 0.001 0.001 0.001 0.001 0.002 0.002 0.002 0.002 0.002 0.002 0.002 0.002 0.039 0.039 0.039 0.039 0.039 0.039 0.039 0.039 
0.007 0.007 0.007 0.007 0.007 0.007 0.007 0.007 0.002 0.002 0.002 0.002 0.002 0.002 0.002 0.002 0.002 0.002 0.002 0.002 0.002 0.002 0.002 0.002 0.006 0.006 0.006 0.006 0.006 0.006 0.006 0.006 0.034 0.034 0.034 0.034 0.034 0.034 0.034 0.034 0.001 0.001 0.001 0.001 0.003 0.003 0.003 0.003 0.013 0.013 0.013 0.013 0.016 0.016 0.016 0.016 0.009 0.009 0.009 0.009 0.009 0.009 0.009 0.009 0.013 0.013 0.013 0.013 0.022 0.022 0.022 0.022 0.026 0.026 0.026 0.026 0.010 0.010 0.010 0.010 0.227 0.227 0.008 0.008 0.001 0.001 0.000 0.000 0.000 0.000 0.000 0.000 0.000 0.000 0.000 0.000 0.000 0.000 0.000 0.000 0.061 0.061 0.083 0.083 0.067 0.067 0.029 0.029 0.003 0.003 0.000 0.000 0.000 0.000 0.000 0.000 0.000 0.000 0.002 0.002 0.002 0.002 3.870 3.870 3.870 3.870 0.036 0.036 0.036 0.036 0.011 0.011 0.011 0.011 0.020 0.020 0.020 0.020 0.018 0.018 0.018 0.018 0.034 0.034 0.034 0.034 0.031 0.031 0.031 0.031 0.004 0.004 0.004 0.004 0.004 0.004 0.004 0.004 0.001 0.001 0.001 0.001 0.001 0.001 0.001 0.001 0.001 0.001 0.001 0.001 0.001 0.001 0.001 0.001 0.002 0.002 0.002 0.002 0.002 0.002 0.002 0.002 0.039 0.039 0.039 0.039 0.039 0.039 0.039 0.039 
0.007 0.007 0.007 0.007 0.007 0.007 0.007 0.007 0.002 0.002 0.002 0.002 0.002 0.002 0.002 0.002 0.002 0.002 0.002 0.002 0.002 0.002 0.002 0.002 0.006 0.006 0.006 0.006 0.006 0.006 0.006 0.006 0.034 0.034 0.034 0.034 0.034 0.034 0.034 0.034 0.001 0.001 0.001 0.001 0.003 0.003 0.003 0.003 0.013 0.013 0.013 0.013 0.016 0.016 0.016 0.016 0.009 0.009 0.009 0.009 0.009 0.009 0.009 0.009 0.013 0.013 0.013 0.013 0.022 0.022 0.022 0.022 0.026 0.026 0.026 0.026 0.010 0.010 0.010 0.010 0.227 0.227 0.008 0.008 0.001 0.001 0.000 0.000 0.000 0.000 0.000 0.000 0.000 0.000 0.000 0.000 0.000 0.000 0.000 0.000 0.061 0.061 0.083 0.083 0.067 0.067 0.029 0.029 0.003 0.003 0.000 0.000 0.000 0.000 0.000 0.000 0.000 0.000 0.002 0.002 0.002 0.002 3.870 3.870 3.870 3.870 0.036 0.036 0.036 0.036 0.011 0.011 0.011 0.011 0.020 0.020 0.020 0.020 0.018 0.018 0.018 0.018 0.034 0.034 0.034 0.034 0.031 0.031 0.031 0.031 0.004 0.004 0.004 0.004 0.004 0.004 0.004 0.004 0.001 0.001 0.001 0.001 0.001 0.001 0.001 0.001 0.001 0.001 0.001 0.001 0.001 0.001 0.001 0.001 0.002 0.002 0.002 0.002 0.002 0.002 0.002 0.002 0.039 0.039 0.039 0.039 0.039 0.039 0.039 0.039 
0.007 0.007 0.007 0.007 0.007 0.007 0.007 0.007 0.002 0.002 0.002 0.002 0.002 0.002 0.002 0.002 0.002 0.002 0.002 0.002 0.002 0.002 0.002 0.002 0.006 0.006 0.006 0.006 0.006 0.006 0.006 0.006 0.034 0.034 0.034 0.034 0.034 0.034 0.034 0.034 0.001 0.001 0.001 0.001 0.003 0.003 0.003 0.003 0.013 0.013 0.013 0.013 0.016 0.016 0.016 0.016 0.009 0.009 0.009 0.009 0.009 0.009 0.009 0.009 0.013 0.013 0.013 0.013 0.022 0.022 0.022 0.022 0.026 0.026 0.026 0.026 0.010 0.010 0.010 0.010 0.227 0.227 0.008 0.008 0.001 0.001 0.000 0.000 0.000 0.000 0.000 0.000 0.000 0.000 0.000 0.000 0.000 0.000 0.000 0.000 0.061 0.061 0.083 0.083 0.067 0.067 0.029 0.029 0.003 0.003 0.000 0.000 0.000 0.000 0.000 0.000 0.000 0.000 0.002 0.002 0.002 0.002 3.870 3.870 3.870 3.870 0.036 0.036 0.036 0.036 0.011 0.011 0.011 0.011 0.020 0.020 0.020 0.020 0.018 0.018 0.018 0.018 0.034 0.034 0.034 0.034 0.031 0.031 0.031 0.031 0.004 0.004 0.004 0.004 0.004 0.004 0.004 0.004 0.001 0.001 0.001 0.001 0.001 0.001 0.001 0.001 0.001 0.001 0.001 0.001 0.001 0.001 0.001 0.001 0.002 0.002 0.002 0.002 0.002 0.002 0.002 0.002 0.039 0.039 0.039 0.039 0.039 0.039 0.039 0.039 
0.002 0.002 0.002 0.002 0.002 0.002 0.002 0.002 0.003 0.003 0.003 0.003 0.003 0.003 0.003 0.003 0.001 0.001 0.001 0.001 0.001 0.001 0.001 0.001 0.002 0.002 0.002 0.002 0.002 0.002 0.002 0.002 0.031 0.031 0.031 0.031 0.031 0.031 0.031 0.031 0.001 0.001 0.001 0.001 0.007 0.007 0.007 0.007 0.009 0.009 0.009 0.009 0.014 0.014 0.014 0.014 0.019 0.019 0.019 0.019 0.010 0.010 0.010 0.010 0.009 0.009 0.009 0.009 0.008 0.008 0.008 0.008 0.010 0.010 0.010 0.010 0.012 0.012 0.012 0.012 0.017 0.017 0.037 0.037 0.041 0.041 0.136 0.136 0.087 0.087 0.085 0.103 0.108 0.101 0.102 0.116 0.359 0.518 0.277 0.202 0.157 0.157 0.072 0.072 0.016 0.016 0.008 0.008 0.003 0.003 0.000 0.000 0.000 0.000 0.000 0.000 0.000 0.000 0.000 0.000 0.000 0.000 0.060 0.060 0.060 0.060 0.001 0.001 0.001 0.001 0.000 0.000 0.000 0.000 0.001 0.001 0.001 0.001 0.002 0.002 0.002 0.002 0.030 0.030 0.030 0.030 0.002 0.002 0.002 0.002 0.003 0.003 0.003 0.003 0.003 0.003 0.003 0.003 0.002 0.002 0.002 0.002 0.002 0.002 0.002 0.002 0.000 0.000 0.000 0.000 0.000 0.000 0.000 0.000 0.001 0.001 0.001 0.001 0.001 0.001 0.001 0.001 0.027 0.027 0.027 0.027 0.027 0.027 0.027 0.027 
0.002 0.002 0.002 0.002 0.002 0.002 0.002 0.002 0.003 0.003 0.003 0.003 0.003 0.003 0.003 0.003 0.001 0.001 0.001 0.001 0.001 0.001 0.001 0.001 0.002 0.002 0.002 0.002 0.002 0.002 0.002 0.002 0.031 0.031 0.031 0.031 0.031 0.031 0.031 0.031 0.001 0.001 0.001 0.001 0.007 0.007 0.007 0.007 0.009 0.009 0.009 0.009 0.014 0.014 0.014 0.014 0.019 0.019 0.019 0.019 0.010 0.010 0.010 0.010 0.009 0.009 0.009 0.009 0.008 0.008 0.008 0.008 0.010 0.010 0.010 0.010 0.012 0.012 0.012 0.012 0.017 0.017 0.037 0.037 0.041 0.041 0.136 0.136 0.087 0.087 0.085 0.103 0.108 0.101 0.102 0.116 0.359 0.518 0.277 0.202 0.157 0.157 0.072 0.072 0.016 0.016 0.008 0.008 0.003 0.003 0.000 0.000 0.000 0.000 0.000 0.000 0.000 0.000 0.000 0.000 0.000 0.000 0.060 0.060 0.060 0.060 0.001 0.001 0.001 0.001 0.000 0.000 0.000 0.000 0.001 0.001 0.001 0.001 0.002 0.002 0.002 0.002 0.030 0.030 0.030 0.030 0.002 0.002 0.002 0.002 0.003 0.003 0.003 0.003 0.003 0.003 0.003 0.003 0.002 0.002 0.002 0.002 0.002 0.002 0.002 0.002 0.000 0.000 0.000 0.000 0.000 0.000 0.000 0.000 0.001 0.001 0.001 0.001 0.001 0.001 0.001 0.001 0.027 0.027 0.027 0.027 0.027 0.027 0.027 0.027 
0.002 0.002 0.002 0.002 0.002 0.002 0.002 0.002 0.003 0.003 0.003 0.003 0.003 0.003 0.003 0.003 0.001 0.001 0.001 0.001 0.001 0.001 0.001 0.001 0.002 0.002 0.002 0.002 0.002 0.002 0.002 0.002 0.031 0.031 0.031 0.031 0.031 0.031 0.031 0.031 0.001 0.001 0.001 0.001 0.007 0.007 0.007 0.007 0.009 0.009 0.009 0.009 0.014 0.014 0.014 0.014 0.019 0.019 0.019 0.019 0.010 0.010 0.010 0.010 0.009 0.009 0.009 0.009 0.008 0.008 0.008 0.008 0.010 0.010 0.010 0.010 0.012 0.012 0.012 0.012 0.017 0.017 0.037 0.037 0.041 0.041 0.136 0.136 0.087 0.087 0.085 0.103 0.108 0.101 0.102 0.116 0.359 0.518 0.277 0.202 0.157 0.157 0.072 0.072 0.016 0.016 0.008 0.008 0.003 0.003 0.000 0.000 0.000 0.000 0.000 0.000 0.000 0.000 0.000 0.000 0.000 0.000 0.060 0.060 0.060 0.060 0.001 0.001 0.001 0.001 0.000 0.000 0.000 0.000 0.001 0.001 0.001 0.001 0.002 0.002 0.002 0.002 0.030 0.030 0.030 0.030 0.002 0.002 0.002 0.002 0.003 0.003 0.003 0.003 0.003 0.003 0.003 0.003 0.002 0.002 0.002 0.002 0.002 0.002 0.002 0.002 0.000 0.000 0.000 0.000 0.000 0.000 0.000 0.000 0.001 0.001 0.001 0.001 0.001 0.001 0.001 0.001 0.027 0.027 0.027 0.027 0.027 0.027 0.027 0.027 
0.002 0.002 0.002 0.002 0.002 0.002 0.002 0.002 0.003 0.003 0.003 0.003 0.003 0.003 0.003 0.003 0.001 0.001 0.001 0.001 0.001 0.001 0.001 0.001 0.002 0.002 0.002 0.002 0.002 0.002 0.002 0.002 0.031 0.031 0.031 0.031 0.031 0.031 0.031 0.031 0.001 0.001 0.001 0.001 0.007 0.007 0.007 0.007 0.009 0.009 0.009 0.009 0.014 0.014 0.014 0.014 0.019 0.019 0.019 0.019 0.010 0.010 0.010 0.010 0.009 0.009 0.009 0.009 0.008 0.008 0.008 0.008 0.010 0.010 0.010 0.010 0.012 0.012 0.012 0.012 0.017 0.017 0.037 0.037 0.041 0.041 0.136 0.136 0.087 0.087 0.085 0.103 0.108 0.101 0.102 0.116 0.359 0.518 0.277 0.202 0.157 0.157 0.072 0.072 0.016 0.016 0.008 0.008 0.003 0.003 0.000 0.000 0.000 0.000 0.000 0.000 0.000 0.000 0.000 0.000 0.000 0.000 0.060 0.060 0.060 0.060 0.001 0.001 0.001 0.001 0.000 0.000 0.000 0.000 0.001 0.001 0.001 0.001 0.002 0.002 0.002 0.002 0.030 0.030 0.030 0.030 0.002 0.002 0.002 0.002 0.003 0.003 0.003 0.003 0.003 0.003 0.003 0.003 0.002 0.002 0.002 0.002 0.002 0.002 0.002 0.002 0.000 0.000 0.000 0.000 0.000 0.000 0.000 0.000 0.001 0.001 0.001 0.001 0.001 0.001 0.001 0.001 0.027 0.027 0.027 0.027 0.027 0.027 0.027 0.027 
0.000 0.000 0.000 0.000 0.000 0.000 0.000 0.000 0.002 0.002 0.002 0.002 0.002 0.002 0.002 0.002 0.003 0.003 0.003 0.003 0.003 0.003 0.003 0.003 0.033 0.033 0.033 0.033 0.033 0.033 0.033 0.033 0.069 0.069 0.069 0.069 0.069 0.069 0.069 0.069 0.001 0.001 0.001 0.001 0.007 0.007 0.007 0.007 0.009 0.009 0.009 0.009 0.016 0.016 0.016 0.016 0.051 0.051 0.051 0.051 0.021 0.021 0.021 0.021 0.010 0.010 0.010 0.010 0.008 0.008 0.008 0.008 0.009 0.009 0.009 0.009 0.011 0.011 0.011 0.011 0.009 0.009 0.009 0.009 0.007 0.007 0.011 0.011 0.018 0.018 0.020 0.034 0.016 0.005 0.003 0.003 0.003 0.002 0.002 0.002 0.002 0.002 0.008 0.008 0.007 0.007 0.008 0.008 0.004 0.004 0.002 0.002 0.002 0.002 0.002 0.002 0.002 0.002 0.003 0.003 0.003 0.003 0.102 0.102 0.102 0.102 0.001 0.001 0.001 0.001 0.000 0.000 0.000 0.000 0.000 0.000 0.000 0.000 0.001 0.001 0.001 0.001 0.081 0.081 0.081 0.081 0.002 0.002 0.002 0.002 0.001 0.001 0.001 0.001 0.001 0.001 0.001 0.001 0.015 0.015 0.015 0.015 0.015 0.015 0.015 0.015 0.001 0.001 0.001 0.001 0.001 0.001 0.001 0.001 0.002 0.002 0.002 0.002 0.002 0.002 0.002 0.002 0.050 0.050 0.050 0.050 0.050 0.050 0.050 0.050 
0.000 0.000 0.000 0.000 0.000 0.000 0.000 0.000 0.002 0.002 0.002 0.002 0.002 0.002 0.002 0.002 0.003 0.003 0.003 0.003 0.003 0.003 0.003 0.003 0.033 0.033 0.033 0.033 0.033 0.033 0.033 0.033 0.069 0.069 0.069 0.069 0.069 0.069 0.069 0.069 0.001 0.001 0.001 0.001 0.007 0.007 0.007 0.007 0.009 0.009 0.009 0.009 0.016 0.016 0.016 0.016 0.051 0.051 0.051 0.051 0.021 0.021 0.021 0.021 0.010 0.010 0.010 0.010 0.008 0.008 0.008 0.008 0.009 0.009 0.009 0.009 0.011 0.011 0.011 0.011 0.009 0.009 0.009 0.009 0.007 0.007 0.011 0.011 0.018 0.018 0.020 0.034 0.016 0.005 0.003 0.003 0.003 0.002 0.002 0.002 0.002 0.002 0.008 0.008 0.007 0.007 0.008 0.008 0.004 0.004 0.002 0.002 0.002 0.002 0.002 0.002 0.002 0.002 0.003 0.003 0.003 0.003 0.102 0.102 0.102 0.102 0.001 0.001 0.001 0.001 0.000 0.000 0.000 0.000 0.000 0.000 0.000 0.000 0.001 0.001 0.001 0.001 0.081 0.081 0.081 0.081 0.002 0.002 0.002 0.002 0.001 0.001 0.001 0.001 0.001 0.001 0.001 0.001 0.015 0.015 0.015 0.015 0.015 0.015 0.015 0.015 0.001 0.001 0.001 0.001 0.001 0.001 0.001 0.001 0.002 0.002 0.002 0.002 0.002 0.002 0.002 0.002 0.050 0.050 0.050 0.050 0.050 0.050 0.050 0.050 
0.000 0.000 0.000 0.000 0.000 0.000 0.000 0.000 0.002 0.002 0.002 0.002 0.002 0.002 0.002 0.002 0.003 0.003 0.003 0.003 0.003 0.003 0.003 0.003 0.033 0.033 0.033 0.033 0.033 0.033 0.033 0.033 0.069 0.069 0.069 0.069 0.069 0.069 0.069 0.069 0.001 0.001 0.001 0.001 0.007 0.007 0.007 0.007 0.009 0.009 0.009 0.009 0.016 0.016 0.016 0.016 0.051 0.051 0.051 0.051 0.021 0.021 0.021 0.021 0.010 0.010 0.010 0.010 0.008 0.008 0.008 0.008 0.009 0.009 0.009 0.009 0.011 0.011 0.011 0.011 0.009 0.009 0.009 0.009 0.007 0.007 0.011 0.011 0.018 0.018 0.020 0.034 0.016 0.005 0.003 0.003 0.003 0.002 0.002 0.002 0.002 0.002 0.008 0.008 0.007 0.007 0.008 0.008 0.004 0.004 0.002 0.002 0.002 0.002 0.002 0.002 0.002 0.002 0.003 0.003 0.003 0.003 0.102 0.102 0.102 0.102 0.001 0.001 0.001 0.001 0.000 0.000 0.000 0.000 0.000 0.000 0.000 0.000 0.001 0.001 0.001 0.001 0.081 0.081 0.081 0.081 0.002 0.002 0.002 0.002 0.001 0.001 0.001 0.001 0.001 0.001 0.001 0.001 0.015 0.015 0.015 0.015 0.015 0.015 0.015 0.015 0.001 0.001 0.001 0.001 0.001 0.001 0.001 0.001 0.002 0.002 0.002 0.002 0.002 0.002 0.002 0.002 0.050 0.050 0.050 0.050 0.050 0.050 0.050 0.050 
0.000 0.000 0.000 0.000 0.000 0.000 0.000 0.000 0.002 0.002 0.002 0.002 0.002 0.002 0.002 0.002 0.003 0.003 0.003 0.003 0.003 0.003 0.003 0.003 0.033 0.033 0.033 0.033 0.033 0.033 0.033 0.033 0.069 0.069 0.069 0.069 0.069 0.069 0.069 0.069 0.001 0.001 0.001 0.001 0.007 0.007 0.007 0.007 0.009 0.009 0.009 0.009 0.016 0.016 0.016 0.016 0.051 0.051 0.051 0.051 0.021 0.021 0.021 0.021 0.010 0.010 0.010 0.010 0.008 0.008 0.008 0.008 0.009 0.009 0.009 0.009 0.011 0.011 0.011 0.011 0.009 0.009 0.009 0.009 0.007 0.007 0.011 0.011 0.018 0.018 0.020 0.034 0.016 0.005 0.003 0.003 0.003 0.002 0.002 0.002 0.002 0.002 0.008 0.008 0.007 0.007 0.008 0.008 0.004 0.004 0.002 0.002 0.002 0.002 0.002 0.002 0.002 0.002 0.003 0.003 0.003 0.003 0.102 0.102 0.102 0.102 0.001 0.001 0.001 0.001 0.000 0.000 0.000 0.000 0.000 0.000 0.000 0.000 0.001 0.001 0.001 0.001 0.081 0.081 0.081 0.081 0.002 0.002 0.002 0.002 0.001 0.001 0.001 0.001 0.001 0.001 0.001 0.001 0.015 0.015 0.015 0.015 0.015 0.015 0.015 0.015 0.001 0.001 0.001 0.001 0.001 0.001 0.001 0.001 0.002 0.002 0.002 0.002 0.002 0.002 0.002 0.002 0.050 0.050 0.050 0.050 0.050 0.050 0.050 0.050 
0.010 0.010 0.010 0.010 0.010 0.010 0.010 0.010 0.016 0.016 0.016 0.016 0.016 0.016 0.016 0.016 0.093 0.093 0.093 0.093 0.093 0.093 0.093 0.093 18.610 18.610 18.610 18.610 18.610 18.610 18.610 18.610 0.012 0.012 0.012 0.012 0.012 0.012 0.012 0.012 0.001 0.001 0.001 0.001 0.007 0.007 0.007 0.007 0.008 0.008 0.008 0.008 0.019 0.019 0.019 0.019 0.028 0.028 0.028 0.028 0.010 0.010 0.010 0.010 0.007 0.007 0.007 0.007 0.005 0.005 0.005 0.005 0.007 0.007 0.007 0.007 0.007 0.007 0.007 0.007 0.004 0.004 0.006 0.006 0.006 0.006 0.009 0.009 0.011 0.011 0.002 0.001 0.001 0.001 0.001 0.001 0.000 0.001 0.001 0.001 0.000 0.000 0.004 0.004 0.006 0.006 0.007 0.007 0.008 0.008 0.016 0.016 0.016 0.016 0.038 0.038 0.038 0.038 0.086 0.086 0.086 0.086 0.140 0.140 0.140 0.140 0.018 0.018 0.018 0.018 0.003 0.003 0.003 0.003 0.015 0.015 0.015 0.015 0.237 0.237 0.237 0.237 7.363 7.363 7.363 7.363 0.008 0.008 0.008 0.008 0.003 0.003 0.003 0.003 0.003 0.003 0.003 0.003 0.025 0.025 0.025 0.025 0.025 0.025 0.025 0.025 0.039 0.039 0.039 0.039 0.039 0.039 0.039 0.039 8.664 8.664 8.664 8.664 8.664 8.664 8.664 8.664 11.886 11.886 11.886 11.886 11.886 11.886 11.886 11.886 
0.010 0.010 0.010 0.010 0.010 0.010 0.010 0.010 0.016 0.016 0.016 0.016 0.016 0.016 0.016 0.016 0.093 0.093 0.093 0.093 0.093 0.093 0.093 0.093 18.610 18.610 18.610 18.610 18.610 18.610 18.610 18.610 0.012 0.012 0.012 0.012 0.012 0.012 0.012 0.012 0.001 0.001 0.001 0.001 0.007 0.007 0.007 0.007 0.008 0.008 0.008 0.008 0.019 0.019 0.019 0.019 0.028 0.028 0.028 0.028 0.010 0.010 0.010 0.010 0.007 0.007 0.007 0.007 0.005 0.005 0.005 0.005 0.007 0.007 0.007 0.007 0.007 0.007 0.007 0.007 0.004 0.004 0.006 0.006 0.006 0.006 0.009 0.009 0.011 0.011 0.002 0.001 0.001 0.001 0.001 0.001 0.000 0.001 0.001 0.001 0.000 0.000 0.004 0.004 0.006 0.006 0.007 0.007 0.008 0.008 0.016 0.016 0.016 0.016 0.038 0.038 0.038 0.038 0.086 0.086 0.086 0.086 0.140 0.140 0.140 0.140 0.018 0.018 0.018 0.018 0.003 0.003 0.003 0.003 0.015 0.015 0.015 0.015 0.237 0.237 0.237 0.237 7.363 7.363 7.363 7.363 0.008 0.008 0.008 0.008 0.003 0.003 0.003 0.003 0.003 0.003 0.003 0.003 0.025 0.025 0.025 0.025 0.025 0.025 0.025 0.025 0.039 0.039 0.039 0.039 0.039 0.039 0.039 0.039 8.664 8.664 8.664 8.664 8.664 8.664 8.664 8.664 11.886 11.886 11.886 11.886 11.886 11.886 11.886 11.886 
0.010 0.010 0.010 0.010 0.010 0.010 0.010 0.010 0.016 0.016 0.016 0.016 0.016 0.016 0.016 0.016 0.093 0.093 0.093 0.093 0.093 0.093 0.093 0.093 18.610 18.610 18.610 18.610 18.610 18.610 18.610 18.610 0.012 0.012 0.012 0.012 0.012 0.012 0.012 0.012 0.001 0.001 0.001 0.001 0.007 0.007 0.007 0.007 0.008 0.008 0.008 0.008 0.019 0.019 0.019 0.019 0.028 0.028 0.028 0.028 0.010 0.010 0.010 0.010 0.007 0.007 0.007 0.007 0.005 0.005 0.005 0.005 0.007 0.007 0.007 0.007 0.007 0.007 0.007 0.007 0.004 0.004 0.006 0.006 0.006 0.006 0.009 0.009 0.011 0.011 0.002 0.001 0.001 0.001 0.001 0.001 0.000 0.001 0.001 0.001 0.000 0.000 0.004 0.004 0.006 0.006 0.007 0.007 0.008 0.008 0.016 0.016 0.016 0.016 0.038 0.038 0.038 0.038 0.086 0.086 0.086 0.086 0.140 0.140 0.140 0.140 0.018 0.018 0.018 0.018 0.003 0.003 0.003 0.003 0.015 0.015 0.015 0.015 0.237 0.237 0.237 0.237 7.363 7.363 7.363 7.363 0.008 0.008 0.008 0.008 0.003 0.003 0.003 0.003 0.003 0.003 0.003 0.003 0.025 0.025 0.025 0.025 0.025 0.025 0.025 0.025 0.039 0.039 0.039 0.039 0.039 0.039 0.039 0.039 8.664 8.664 8.664 8.664 8.664 8.664 8.664 8.664 11.886 11.886 11.886 11.886 11.886 11.886 11.886 11.886 
0.010 0.010 0.010 0.010 0.010 0.010 0.010 0.010 0.016 0.016 0.016 0.016 0.016 0.016 0.016 0.016 0.093 0.093 0.093 0.093 0.093 0.093 0.093 0.093 18.610 18.610 18.610 18.610 18.610 18.610 18.610 18.610 0.012 0.012 0.012 0.012 0.012 0.012 0.012 0.012 0.001 0.001 0.001 0.001 0.007 0.007 0.007 0.007 0.008 0.008 0.008 0.008 0.019 0.019 0.019 0.019 0.028 0.028 0.028 0.028 0.010 0.010 0.010 0.010 0.007 0.007 0.007 0.007 0.005 0.005 0.005 0.005 0.007 0.007 0.007 0.007 0.007 0.007 0.007 0.007 0.004 0.004 0.006 0.006 0.006 0.006 0.009 0.009 0.011 0.011 0.002 0.001 0.001 0.001 0.001 0.001 0.000 0.001 0.001 0.001 0.000 0.000 0.004 0.004 0.006 0.006 0.007 0.007 0.008 0.008 0.016 0.016 0.016 0.016 0.038 0.038 0.038 0.038 0.086 0.086 0.086 0.086 0.140 0.140 0.140 0.140 0.018 0.018 0.018 0.018 0.003 0.003 0.003 0.003 0.015 0.015 0.015 0.015 0.237 0.237 0.237 0.237 7.363 7.363 7.363 7.363 0.008 0.008 0.008 0.008 0.003 0.003 0.003 0.003 0.003 0.003 0.003 0.003 0.025 0.025 0.025 0.025 0.025 0.025 0.025 0.025 0.039 0.039 0.039 0.039 0.039 0.039 0.039 0.039 8.664 8.664 8.664 8.664 8.664 8.664 8.664 8.664 11.886 11.886 11.886 11.886 11.886 11.886 11.886 11.886 
0.016 0.016 0.016 0.016 0.016 0.016 0.016 0.016 0.002 0.002 0.002 0.002 0.002 0.002 0.002 0.002 0.007 0.007 0.007 0.007 0.007 0.007 0.007 0.007 0.047 0.047 0.047 0.047 0.047 0.047 0.047 0.047 0.007 0.007 0.007 0.007 0.007 0.007 0.007 0.007 0.002 0.002 0.002 0.002 0.003 0.003 0.003 0.003 0.012 0.012 0.012 0.012 0.029 0.029 0.029 0.029 0.010 0.010 0.010 0.010 0.003 0.003 0.003 0.003 0.008 0.008 0.008 0.008 0.004 0.004 0.004 0.004 0.007 0.007 0.007 0.007 0.007 0.007 0.007 0.007 0.004 0.004 0.007 0.007 0.011 0.011 0.020 0.020 0.023 0.023 0.006 0.003 0.002 0.002 0.002 0.002 0.002 0.002 0.002 0.001 0.000 0.000 0.007 0.007 0.005 0.005 0.007 0.007 0.008 0.008 0.012 0.012 0.012 0.012 0.012 0.012 0.012 0.012 0.003 0.003 0.003 0.003 0.003 0.003 0.003 0.003 0.007 0.007 0.007 0.007 0.019 0.019 0.019 0.019 0.020 0.020 0.020 0.020 0.019 0.019 0.019 0.019 0.005 0.005 0.005 0.005 0.002 0.002 0.002 0.002 0.003 0.003 0.003 0.003 0.003 0.003 0.003 0.003 0.015 0.015 0.015 0.015 0.015 0.015 0.015 0.015 0.006 0.006 0.006 0.006 0.006 0.006 0.006 0.006 0.014 0.014 0.014 0.014 0.014 0.014 0.014 0.014 0.039 0.039 0.039 0.039 0.039 0.039 0.039 0.039 
0.016 0.016 0.016 0.016 0.016 0.016 0.016 0.016 0.002 0.002 0.002 0.002 0.002 0.002 0.002 0.002 0.007 0.007 0.007 0.007 0.007 0.007 0.007 0.007 0.047 0.047 0.047 0.047 0.047 0.047 0.047 0.047 0.007 0.007 0.007 0.007 0.007 0.007 0.007 0.007 0.002 0.002 0.002 0.002 0.003 0.003 0.003 0.003 0.012 0.012 0.012 0.012 0.029 0.029 0.029 0.029 0.010 0.010 0.010 0.010 0.003 0.003 0.003 0.003 0.008 0.008 0.008 0.008 0.004 0.004 0.004 0.004 0.007 0.007 0.007 0.007 0.007 0.007 0.007 0.007 0.004 0.004 0.007 0.007 0.011 0.011 0.020 0.020 0.023 0.023 0.006 0.003 0.002 0.002 0.002 0.002 0.002 0.002 0.002 0.001 0.000 0.000 0.007 0.007 0.005 0.005 0.007 0.007 0.008 0.008 0.012 0.012 0.012 0.012 0.012 0.012 0.012 0.012 0.003 0.003 0.003 0.003 0.003 0.003 0.003 0.003 0.007 0.007 0.007 0.007 0.019 0.019 0.019 0.019 0.020 0.020 0.020 0.020 0.019 0.019 0.019 0.019 0.005 0.005 0.005 0.005 0.002 0.002 0.002 0.002 0.003 0.003 0.003 0.003 0.003 0.003 0.003 0.003 0.015 0.015 0.015 0.015 0.015 0.015 0.015 0.015 0.006 0.006 0.006 0.006 0.006 0.006 0.006 0.006 0.014 0.014 0.014 0.014 0.014 0.014 0.014 0.014 0.039 0.039 0.039 0.039 0.039 0.039 0.039 0.039 
0.016 0.016 0.016 0.016 0.016 0.016 0.016 0.016 0.002 0.002 0.002 0.002 0.002 0.002 0.002 0.002 0.007 0.007 0.007 0.007 0.007 0.007 0.007 0.007 0.047 0.047 0.047 0.047 0.047 0.047 0.047 0.047 0.007 0.007 0.007 0.007 0.007 0.007 0.007 0.007 0.002 0.002 0.002 0.002 0.003 0.003 0.003 0.003 0.012 0.012 0.012 0.012 0.029 0.029 0.029 0.029 0.010 0.010 0.010 0.010 0.003 0.003 0.003 0.003 0.008 0.008 0.008 0.008 0.004 0.004 0.004 0.004 0.007 0.007 0.007 0.007 0.007 0.007 0.007 0.007 0.004 0.004 0.007 0.007 0.011 0.011 0.020 0.020 0.023 0.023 0.006 0.003 0.002 0.002 0.002 0.002 0.002 0.002 0.002 0.001 0.000 0.000 0.007 0.007 0.005 0.005 0.007 0.007 0.008 0.008 0.012 0.012 0.012 0.012 0.012 0.012 0.012 0.012 0.003 0.003 0.003 0.003 0.003 0.003 0.003 0.003 0.007 0.007 0.007 0.007 0.019 0.019 0.019 0.019 0.020 0.020 0.020 0.020 0.019 0.019 0.019 0.019 0.005 0.005 0.005 0.005 0.002 0.002 0.002 0.002 0.003 0.003 0.003 0.003 0.003 0.003 0.003 0.003 0.015 0.015 0.015 0.015 0.015 0.015 0.015 0.015 0.006 0.006 0.006 0.006 0.006 0.006 0.006 0.006 0.014 0.014 0.014 0.014 0.014 0.014 0.014 0.014 0.039 0.039 0.039 0.039 0.039 0.039 0.039 0.039 
0.016 0.016 0.016 0.016 0.016 0.016 0.016 0.016 0.002 0.002 0.002 0.002 0.002 0.002 0.002 0.002 0.007 0.007 0.007 0.007 0.007 0.007 0.007 0.007 0.047 0.047 0.047 0.047 0.047 0.047 0.047 0.047 0.007 0.007 0.007 0.007 0.007 0.007 0.007 0.007 0.002 0.002 0.002 0.002 0.003 0.003 0.003 0.003 0.012 0.012 0.012 0.012 0.029 0.029 0.029 0.029 0.010 0.010 0.010 0.010 0.003 0.003 0.003 0.003 0.008 0.008 0.008 0.008 0.004 0.004 0.004 0.004 0.007 0.007 0.007 0.007 0.007 0.007 0.007 0.007 0.004 0.004 0.007 0.007 0.011 0.011 0.020 0.020 0.023 0.023 0.006 0.003 0.002 0.002 0.002 0.002 0.002 0.002 0.002 0.001 0.000 0.000 0.007 0.007 0.005 0.005 0.007 0.007 0.008 0.008 0.012 0.012 0.012 0.012 0.012 0.012 0.012 0.012 0.003 0.003 0.003 0.003 0.003 0.003 0.003 0.003 0.007 0.007 0.007 0.007 0.019 0.019 0.019 0.019 0.020 0.020 0.020 0.020 0.019 0.019 0.019 0.019 0.005 0.005 0.005 0.005 0.002 0.002 0.002 0.002 0.003 0.003 0.003 0.003 0.003 0.003 0.003 0.003 0.015 0.015 0.015 0.015 0.015 0.015 0.015 0.015 0.006 0.006 0.006 0.006 0.006 0.006 0.006 0.006 0.014 0.014 0.014 0.014 0.014 0.014 0.014 0.014 0.039 0.039 0.039 0.039 0.039 0.039 0.039 0.039 
0.016 0.016 0.016 0.016 0.016 0.016 0.016 0.016 0.002 0.002 0.002 0.002 0.002 0.002 0.002 0.002 0.007 0.007 0.007 0.007 0.007 0.007 0.007 0.007 0.047 0.047 0.047 0.047 0.047 0.047 0.047 0.047 0.007 0.007 0.007 0.007 0.007 0.007 0.007 0.007 0.002 0.002 0.002 0.002 0.003 0.003 0.003 0.003 0.012 0.012 0.012 0.012 0.029 0.029 0.029 0.029 0.010 0.010 0.010 0.010 0.003 0.003 0.003 0.003 0.008 0.008 0.008 0.008 0.004 0.004 0.004 0.004 0.007 0.007 0.007 0.007 0.007 0.007 0.007 0.007 0.004 0.004 0.007 0.007 0.011 0.011 0.020 0.020 0.023 0.023 0.006 0.003 0.002 0.002 0.002 0.002 0.002 0.002 0.002 0.001 0.000 0.000 0.007 0.007 0.005 0.005 0.007 0.007 0.008 0.008 0.012 0.012 0.012 0.012 0.012 0.012 0.012 0.012 0.003 0.003 0.003 0.003 0.003 0.003 0.003 0.003 0.007 0.007 0.007 0.007 0.019 0.019 0.019 0.019 0.020 0.020 0.020 0.020 0.019 0.019 0.019 0.019 0.005 0.005 0.005 0.005 0.002 0.002 0.002 0.002 0.003 0.003 0.003 0.003 0.003 0.003 0.003 0.003 0.015 0.015 0.015 0.015 0.015 0.015 0.015 0.015 0.006 0.006 0.006 0.006 0.006 0.006 0.006 0.006 0.014 0.014 0.014 0.014 0.014 0.014 0.014 0.014 0.039 0.039 0.039 0.039 0.039 0.039 0.039 0.039 
0.016 0.016 0.016 0.016 0.016 0.016 0.016 0.016 0.002 0.002 0.002 0.002 0.002 0.002 0.002 0.002 0.007 0.007 0.007 0.007 0.007 0.007 0.007 0.007 0.047 0.047 0.047 0.047 0.047 0.047 0.047 0.047 0.007 0.007 0.007 0.007 0.007 0.007 0.007 0.007 0.002 0.002 0.002 0.002 0.003 0.003 0.003 0.003 0.012 0.012 0.012 0.012 0.029 0.029 0.029 0.029 0.010 0.010 0.010 0.010 0.003 0.003 0.003 0.003 0.008 0.008 0.008 0.008 0.004 0.004 0.004 0.004 0.007 0.007 0.007 0.007 0.007 0.007 0.007 0.007 0.004 0.004 0.007 0.007 0.011 0.011 0.020 0.020 0.023 0.023 0.006 0.003 0.002 0.002 0.002 0.002 0.002 0.002 0.002 0.001 0.000 0.000 0.007 0.007 0.005 0.005 0.007 0.007 0.008 0.008 0.012 0.012 0.012 0.012 0.012 0.012 0.012 0.012 0.003 0.003 0.003 0.003 0.003 0.003 0.003 0.003 0.007 0.007 0.007 0.007 0.019 0.019 0.019 0.019 0.020 0.020 0.020 0.020 0.019 0.019 0.019 0.019 0.005 0.005 0.005 0.005 0.002 0.002 0.002 0.002 0.003 0.003 0.003 0.003 0.003 0.003 0.003 0.003 0.015 0.015 0.015 0.015 0.015 0.015 0.015 0.015 0.006 0.006 0.006 0.006 0.006 0.006 0.006 0.006 0.014 0.014 0.014 0.014 0.014 0.014 0.014 0.014 0.039 0.039 0.039 0.039 0.039 0.039 0.039 0.039 
0.016 0.016 0.016 0.016 0.016 0.016 0.016 0.016 0.002 0.002 0.002 0.002 0.002 0.002 0.002 0.002 0.007 0.007 0.007 0.007 0.007 0.007 0.007 0.007 0.047 0.047 0.047 0.047 0.047 0.047 0.047 0.047 0.007 0.007 0.007 0.007 0.007 0.007 0.007 0.007 0.002 0.002 0.002 0.002 0.003 0.003 0.003 0.003 0.012 0.012 0.012 0.012 0.029 0.029 0.029 0.029 0.010 0.010 0.010 0.010 0.003 0.003 0.003 0.003 0.008 0.008 0.008 0.008 0.004 0.004 0.004 0.004 0.007 0.007 0.007 0.007 0.007 0.007 0.007 0.007 0.004 0.004 0.007 0.007 0.011 0.011 0.020 0.020 0.023 0.023 0.006 0.003 0.002 0.002 0.002 0.002 0.002 0.002 0.002 0.001 0.000 0.000 0.007 0.007 0.005 0.005 0.007 0.007 0.008 0.008 0.012 0.012 0.012 0.012 0.012 0.012 0.012 0.012 0.003 0.003 0.003 0.003 0.003 0.003 0.003 0.003 0.007 0.007 0.007 0.007 0.019 0.019 0.019 0.019 0.020 0.020 0.020 0.020 0.019 0.019 0.019 0.019 0.005 0.005 0.005 0.005 0.002 0.002 0.002 0.002 0.003 0.003 0.003 0.003 0.003 0.003 0.003 0.003 0.015 0.015 0.015 0.015 0.015 0.015 0.015 0.015 0.006 0.006 0.006 0.006 0.006 0.006 0.006 0.006 0.014 0.014 0.014 0.014 0.014 0.014 0.014 0.014 0.039 0.039 0.039 0.039 0.039 0.039 0.039 0.039 
0.016 0.016 0.016 0.016 0.016 0.016 0.016 0.016 0.002 0.002 0.002 0.002 0.002 0.002 0.002 0.002 0.007 0.007 0.007 0.007 0.007 0.007 0.007 0.007 0.047 0.047 0.047 0.047 0.047 0.047 0.047 0.047 0.007 0.007 0.007 0.007 0.007 0.007 0.007 0.007 0.002 0.002 0.002 0.002 0.003 0.003 0.003 0.003 0.012 0.012 0.012 0.012 0.029 0.029 0.029 0.029 0.010 0.010 0.010 0.010 0.003 0.003 0.003 0.003 0.008 0.008 0.008 0.008 0.004 0.004 0.004 0.004 0.007 0.007 0.007 0.007 0.007 0.007 0.007 0.007 0.004 0.004 0.007 0.007 0.011 0.011 0.020 0.020 0.023 0.023 0.006 0.003 0.002 0.002 0.002 0.002 0.002 0.002 0.002 0.001 0.000 0.000 0.007 0.007 0.005 0.005 0.007 0.007 0.008 0.008 0.012 0.012 0.012 0.012 0.012 0.012 0.012 0.012 0.003 0.003 0.003 0.003 0.003 0.003 0.003 0.003 0.007 0.007 0.007 0.007 0.019 0.019 0.019 0.019 0.020 0.020 0.020 0.020 0.019 0.019 0.019 0.019 0.005 0.005 0.005 0.005 0.002 0.002 0.002 0.002 0.003 0.003 0.003 0.003 0.003 0.003 0.003 0.003 0.015 0.015 0.015 0.015 0.015 0.015 0.015 0.015 0.006 0.006 0.006 0.006 0.006 0.006 0.006 0.006 0.014 0.014 0.014 0.014 0.014 0.014 0.014 0.014 0.039 0.039 0.039 0.039 0.039 0.039 0.039 0.039 
0.007 0.007 0.007 0.007 0.007 0.007 0.007 0.007 0.001 0.001 0.001 0.001 0.001 0.001 0.001 0.001 0.002 0.002 0.002 0.002 0.002 0.002 0.002 0.002 0.023 0.023 0.023 0.023 0.023 0.023 0.023 0.023 0.004 0.004 0.004 0.004 0.004 0.004 0.004 0.004 0.002 0.002 0.002 0.002 0.003 0.003 0.003 0.003 0.012 0.012 0.012 0.012 0.025 0.025 0.025 0.025 0.003 0.003 0.003 0.003 0.002 0.002 0.002 0.002 0.003 0.003 0.003 0.003 0.003 0.003 0.003 0.003 0.004 0.004 0.004 0.004 0.007 0.007 0.007 0.007 0.007 0.007 0.007 0.007 0.010 0.010 0.010 0.010 0.007 0.007 0.002 0.002 0.002 0.002 0.002 0.003 0.005 0.008 0.009 0.013 0.042 0.042 0.025 0.025 0.008 0.008 0.008 0.008 0.004 0.004 0.004 0.004 0.004 0.004 0.003 0.003 0.003 0.003 0.002 0.002 0.002 0.002 0.003 0.003 0.003 0.003 0.007 0.007 0.007 0.007 0.015 0.015 0.015 0.015 0.011 0.011 0.011 0.011 0.003 0.003 0.003 0.003 0.002 0.002 0.002 0.002 0.001 0.001 0.001 0.001 0.003 0.003 0.003 0.003 0.003 0.003 0.003 0.003 0.011 0.011 0.011 0.011 0.011 0.011 0.011 0.011 0.001 0.001 0.001 0.001 0.001 0.001 0.001 0.001 0.007 0.007 0.007 0.007 0.007 0.007 0.007 0.007 0.025 0.025 0.025 0.025 0.025 0.025 0.025 0.025 
0.007 0.007 0.007 0.007 0.007 0.007 0.007 0.007 0.001 0.001 0.001 0.001 0.001 0.001 0.001 0.001 0.002 0.002 0.002 0.002 0.002 0.002 0.002 0.002 0.023 0.023 0.023 0.023 0.023 0.023 0.023 0.023 0.004 0.004 0.004 0.004 0.004 0.004 0.004 0.004 0.002 0.002 0.002 0.002 0.003 0.003 0.003 0.003 0.012 0.012 0.012 0.012 0.025 0.025 0.025 0.025 0.003 0.003 0.003 0.003 0.002 0.002 0.002 0.002 0.003 0.003 0.003 0.003 0.003 0.003 0.003 0.003 0.004 0.004 0.004 0.004 0.007 0.007 0.007 0.007 0.007 0.007 0.007 0.007 0.010 0.010 0.010 0.010 0.007 0.007 0.002 0.002 0.002 0.002 0.002 0.003 0.005 0.008 0.009 0.013 0.042 0.042 0.025 0.025 0.008 0.008 0.008 0.008 0.004 0.004 0.004 0.004 0.004 0.004 0.003 0.003 0.003 0.003 0.002 0.002 0.002 0.002 0.003 0.003 0.003 0.003 0.007 0.007 0.007 0.007 0.015 0.015 0.015 0.015 0.011 0.011 0.011 0.011 0.003 0.003 0.003 0.003 0.002 0.002 0.002 0.002 0.001 0.001 0.001 0.001 0.003 0.003 0.003 0.003 0.003 0.003 0.003 0.003 0.011 0.011 0.011 0.011 0.011 0.011 0.011 0.011 0.001 0.001 0.001 0.001 0.001 0.001 0.001 0.001 0.007 0.007 0.007 0.007 0.007 0.007 0.007 0.007 0.025 0.025 0.025 0.025 0.025 0.025 0.025 0.025 
0.007 0.007 0.007 0.007 0.007 0.007 0.007 0.007 0.001 0.001 0.001 0.001 0.001 0.001 0.001 0.001 0.002 0.002 0.002 0.002 0.002 0.002 0.002 0.002 0.023 0.023 0.023 0.023 0.023 0.023 0.023 0.023 0.004 0.004 0.004 0.004 0.004 0.004 0.004 0.004 0.002 0.002 0.002 0.002 0.003 0.003 0.003 0.003 0.012 0.012 0.012 0.012 0.025 0.025 0.025 0.025 0.003 0.003 0.003 0.003 0.002 0.002 0.002 0.002 0.003 0.003 0.003 0.003 0.003 0.003 0.003 0.003 0.004 0.004 0.004 0.004 0.007 0.007 0.007 0.007 0.007 0.007 0.007 0.007 0.010 0.010 0.010 0.010 0.007 0.007 0.002 0.002 0.002 0.002 0.002 0.003 0.005 0.008 0.009 0.013 0.042 0.042 0.025 0.025 0.008 0.008 0.008 0.008 0.004 0.004 0.004 0.004 0.004 0.004 0.003 0.003 0.003 0.003 0.002 0.002 0.002 0.002 0.003 0.003 0.003 0.003 0.007 0.007 0.007 0.007 0.015 0.015 0.015 0.015 0.011 0.011 0.011 0.011 0.003 0.003 0.003 0.003 0.002 0.002 0.002 0.002 0.001 0.001 0.001 0.001 0.003 0.003 0.003 0.003 0.003 0.003 0.003 0.003 0.011 0.011 0.011 0.011 0.011 0.011 0.011 0.011 0.001 0.001 0.001 0.001 0.001 0.001 0.001 0.001 0.007 0.007 0.007 0.007 0.007 0.007 0.007 0.007 0.025 0.025 0.025 0.025 0.025 0.025 0.025 0.025 
0.007 0.007 0.007 0.007 0.007 0.007 0.007 0.007 0.001 0.001 0.001 0.001 0.001 0.001 0.001 0.001 0.002 0.002 0.002 0.002 0.002 0.002 0.002 0.002 0.023 0.023 0.023 0.023 0.023 0.023 0.023 0.023 0.004 0.004 0.004 0.004 0.004 0.004 0.004 0.004 0.002 0.002 0.002 0.002 0.003 0.003 0.003 0.003 0.012 0.012 0.012 0.012 0.025 0.025 0.025 0.025 0.003 0.003 0.003 0.003 0.002 0.002 0.002 0.002 0.003 0.003 0.003 0.003 0.003 0.003 0.003 0.003 0.004 0.004 0.004 0.004 0.007 0.007 0.007 0.007 0.007 0.007 0.007 0.007 0.010 0.010 0.010 0.010 0.007 0.007 0.002 0.002 0.002 0.002 0.002 0.003 0.005 0.008 0.009 0.013 0.042 0.042 0.025 0.025 0.008 0.008 0.008 0.008 0.004 0.004 0.004 0.004 0.004 0.004 0.003 0.003 0.003 0.003 0.002 0.002 0.002 0.002 0.003 0.003 0.003 0.003 0.007 0.007 0.007 0.007 0.015 0.015 0.015 0.015 0.011 0.011 0.011 0.011 0.003 0.003 0.003 0.003 0.002 0.002 0.002 0.002 0.001 0.001 0.001 0.001 0.003 0.003 0.003 0.003 0.003 0.003 0.003 0.003 0.011 0.011 0.011 0.011 0.011 0.011 0.011 0.011 0.001 0.001 0.001 0.001 0.001 0.001 0.001 0.001 0.007 0.007 0.007 0.007 0.007 0.007 0.007 0.007 0.025 0.025 0.025 0.025 0.025 0.025 0.025 0.025 
0.007 0.007 0.007 0.007 0.007 0.007 0.007 0.007 0.001 0.001 0.001 0.001 0.001 0.001 0.001 0.001 0.002 0.002 0.002 0.002 0.002 0.002 0.002 0.002 0.023 0.023 0.023 0.023 0.023 0.023 0.023 0.023 0.004 0.004 0.004 0.004 0.004 0.004 0.004 0.004 0.002 0.002 0.002 0.002 0.003 0.003 0.003 0.003 0.012 0.012 0.012 0.012 0.025 0.025 0.025 0.025 0.003 0.003 0.003 0.003 0.002 0.002 0.002 0.002 0.003 0.003 0.003 0.003 0.003 0.003 0.003 0.003 0.004 0.004 0.004 0.004 0.007 0.007 0.007 0.007 0.007 0.007 0.007 0.007 0.010 0.010 0.010 0.010 0.007 0.007 0.002 0.002 0.002 0.002 0.002 0.003 0.005 0.008 0.009 0.013 0.042 0.042 0.025 0.025 0.008 0.008 0.008 0.008 0.004 0.004 0.004 0.004 0.004 0.004 0.003 0.003 0.003 0.003 0.002 0.002 0.002 0.002 0.003 0.003 0.003 0.003 0.007 0.007 0.007 0.007 0.015 0.015 0.015 0.015 0.011 0.011 0.011 0.011 0.003 0.003 0.003 0.003 0.002 0.002 0.002 0.002 0.001 0.001 0.001 0.001 0.003 0.003 0.003 0.003 0.003 0.003 0.003 0.003 0.011 0.011 0.011 0.011 0.011 0.011 0.011 0.011 0.001 0.001 0.001 0.001 0.001 0.001 0.001 0.001 0.007 0.007 0.007 0.007 0.007 0.007 0.007 0.007 0.025 0.025 0.025 0.025 0.025 0.025 0.025 0.025 
0.007 0.007 0.007 0.007 0.007 0.007 0.007 0.007 0.001 0.001 0.001 0.001 0.001 0.001 0.001 0.001 0.002 0.002 0.002 0.002 0.002 0.002 0.002 0.002 0.023 0.023 0.023 0.023 0.023 0.023 0.023 0.023 0.004 0.004 0.004 0.004 0.004 0.004 0.004 0.004 0.002 0.002 0.002 0.002 0.003 0.003 0.003 0.003 0.012 0.012 0.012 0.012 0.025 0.025 0.025 0.025 0.003 0.003 0.003 0.003 0.002 0.002 0.002 0.002 0.003 0.003 0.003 0.003 0.003 0.003 0.003 0.003 0.004 0.004 0.004 0.004 0.007 0.007 0.007 0.007 0.007 0.007 0.007 0.007 0.010 0.010 0.010 0.010 0.007 0.007 0.002 0.002 0.002 0.002 0.002 0.003 0.005 0.008 0.009 0.013 0.042 0.042 0.025 0.025 0.008 0.008 0.008 0.008 0.004 0.004 0.004 0.004 0.004 0.004 0.003 0.003 0.003 0.003 0.002 0.002 0.002 0.002 0.003 0.003 0.003 0.003 0.007 0.007 0.007 0.007 0.015 0.015 0.015 0.015 0.011 0.011 0.011 0.011 0.003 0.003 0.003 0.003 0.002 0.002 0.002 0.002 0.001 0.001 0.001 0.001 0.003 0.003 0.003 0.003 0.003 0.003 0.003 0.003 0.011 0.011 0.011 0.011 0.011 0.011 0.011 0.011 0.001 0.001 0.001 0.001 0.001 0.001 0.001 0.001 0.007 0.007 0.007 0.007 0.007 0.007 0.007 0.007 0.025 0.025 0.025 0.025 0.025 0.025 0.025 0.025 
0.007 0.007 0.007 0.007 0.007 0.007 0.007 0.007 0.001 0.001 0.001 0.001 0.001 0.001 0.001 0.001 0.002 0.002 0.002 0.002 0.002 0.002 0.002 0.002 0.023 0.023 0.023 0.023 0.023 0.023 0.023 0.023 0.004 0.004 0.004 0.004 0.004 0.004 0.004 0.004 0.002 0.002 0.002 0.002 0.003 0.003 0.003 0.003 0.012 0.012 0.012 0.012 0.025 0.025 0.025 0.025 0.003 0.003 0.003 0.003 0.002 0.002 0.002 0.002 0.003 0.003 0.003 0.003 0.003 0.003 0.003 0.003 0.004 0.004 0.004 0.004 0.007 0.007 0.007 0.007 0.007 0.007 0.007 0.007 0.010 0.010 0.010 0.010 0.007 0.007 0.002 0.002 0.002 0.002 0.002 0.003 0.005 0.008 0.009 0.013 0.042 0.042 0.025 0.025 0.008 0.008 0.008 0.008 0.004 0.004 0.004 0.004 0.004 0.004 0.003 0.003 0.003 0.003 0.002 0.002 0.002 0.002 0.003 0.003 0.003 0.003 0.007 0.007 0.007 0.007 0.015 0.015 0.015 0.015 0.011 0.011 0.011 0.011 0.003 0.003 0.003 0.003 0.002 0.002 0.002 0.002 0.001 0.001 0.001 0.001 0.003 0.003 0.003 0.003 0.003 0.003 0.003 0.003 0.011 0.011 0.011 0.011 0.011 0.011 0.011 0.011 0.001 0.001 0.001 0.001 0.001 0.001 0.001 0.001 0.007 0.007 0.007 0.007 0.007 0.007 0.007 0.007 0.025 0.025 0.025 0.025 0.025 0.025 0.025 0.025 
0.007 0.007 0.007 0.007 0.007 0.007 0.007 0.007 0.001 0.001 0.001 0.001 0.001 0.001 0.001 0.001 0.002 0.002 0.002 0.002 0.002 0.002 0.002 0.002 0.023 0.023 0.023 0.023 0.023 0.023 0.023 0.023 0.004 0.004 0.004 0.004 0.004 0.004 0.004 0.004 0.002 0.002 0.002 0.002 0.003 0.003 0.003 0.003 0.012 0.012 0.012 0.012 0.025 0.025 0.025 0.025 0.003 0.003 0.003 0.003 0.002 0.002 0.002 0.002 0.003 0.003 0.003 0.003 0.003 0.003 0.003 0.003 0.004 0.004 0.004 0.004 0.007 0.007 0.007 0.007 0.007 0.007 0.007 0.007 0.010 0.010 0.010 0.010 0.007 0.007 0.002 0.002 0.002 0.002 0.002 0.003 0.005 0.008 0.009 0.013 0.042 0.042 0.025 0.025 0.008 0.008 0.008 0.008 0.004 0.004 0.004 0.004 0.004 0.004 0.003 0.003 0.003 0.003 0.002 0.002 0.002 0.002 0.003 0.003 0.003 0.003 0.007 0.007 0.007 0.007 0.015 0.015 0.015 0.015 0.011 0.011 0.011 0.011 0.003 0.003 0.003 0.003 0.002 0.002 0.002 0.002 0.001 0.001 0.001 0.001 0.003 0.003 0.003 0.003 0.003 0.003 0.003 0.003 0.011 0.011 0.011 0.011 0.011 0.011 0.011 0.011 0.001 0.001 0.001 0.001 0.001 0.001 0.001 0.001 0.007 0.007 0.007 0.007 0.007 0.007 0.007 0.007 0.025 0.025 0.025 0.025 0.025 0.025 0.025 0.025 
0.003 0.003 0.003 0.003 0.003 0.003 0.003 0.003 0.008 0.008 0.008 0.008 0.008 0.008 0.008 0.008 0.035 0.035 0.035 0.035 0.035 0.035 0.035 0.035 0.033 0.033 0.033 0.033 0.033 0.033 0.033 0.033 0.002 0.002 0.002 0.002 0.002 0.002 0.002 0.002 0.007 0.007 0.007 0.007 0.016 0.016 0.016 0.016 0.015 0.015 0.015 0.015 0.018 0.018 0.018 0.018 0.003 0.003 0.003 0.003 0.001 0.001 0.001 0.001 0.001 0.001 0.001 0.001 0.002 0.002 0.002 0.002 0.002 0.002 0.002 0.002 0.004 0.004 0.004 0.004 0.002 0.002 0.003 0.003 0.004 0.004 0.002 0.002 0.001 0.001 0.000 0.000 0.000 0.000 0.000 0.000 0.000 0.000 0.000 0.000 0.002 0.002 0.003 0.003 0.005 0.005 0.008 0.008 0.003 0.003 0.003 0.003 0.003 0.003 0.003 0.003 0.003 0.003 0.002 0.002 0.002 0.002 0.003 0.003 0.003 0.003 0.007 0.007 0.007 0.007 0.007 0.007 0.007 0.007 0.003 0.003 0.003 0.003 0.002 0.002 0.002 0.002 0.001 0.001 0.001 0.001 0.003 0.003 0.003 0.003 0.007 0.007 0.007 0.007 0.007 0.007 0.007 0.007 0.011 0.011 0.011 0.011 0.011 0.011 0.011 0.011 0.038 0.038 0.038 0.038 0.038 0.038 0.038 0.038 0.018 0.018 0.018 0.018 0.018 0.018 0.018 0.018 0.054 0.054 0.054 0.054 0.054 0.054 0.054 0.054 
0.003 0.003 0.003 0.003 0.003 0.003 0.003 0.003 0.008 0.008 0.008 0.008 0.008 0.008 0.008 0.008 0.035 0.035 0.035 0.035 0.035 0.035 0.035 0.035 0.033 0.033 0.033 0.033 0.033 0.033 0.033 0.033 0.002 0.002 0.002 0.002 0.002 0.002 0.002 0.002 0.007 0.007 0.007 0.007 0.016 0.016 0.016 0.016 0.015 0.015 0.015 0.015 0.018 0.018 0.018 0.018 0.003 0.003 0.003 0.003 0.001 0.001 0.001 0.001 0.001 0.001 0.001 0.001 0.002 0.002 0.002 0.002 0.002 0.002 0.002 0.002 0.004 0.004 0.004 0.004 0.002 0.002 0.003 0.003 0.004 0.004 0.002 0.002 0.001 0.001 0.000 0.000 0.000 0.000 0.000 0.000 0.000 0.000 0.000 0.000 0.002 0.002 0.003 0.003 0.005 0.005 0.008 0.008 0.003 0.003 0.003 0.003 0.003 0.003 0.003 0.003 0.003 0.003 0.002 0.002 0.002 0.002 0.003 0.003 0.003 0.003 0.007 0.007 0.007 0.007 0.007 0.007 0.007 0.007 0.003 0.003 0.003 0.003 0.002 0.002 0.002 0.002 0.001 0.001 0.001 0.001 0.003 0.003 0.003 0.003 0.007 0.007 0.007 0.007 0.007 0.007 0.007 0.007 0.011 0.011 0.011 0.011 0.011 0.011 0.011 0.011 0.038 0.038 0.038 0.038 0.038 0.038 0.038 0.038 0.018 0.018 0.018 0.018 0.018 0.018 0.018 0.018 0.054 0.054 0.054 0.054 0.054 0.054 0.054 0.054 
0.003 0.003 0.003 0.003 0.003 0.003 0.003 0.003 0.008 0.008 0.008 0.008 0.008 0.008 0.008 0.008 0.035 0.035 0.035 0.035 0.035 0.035 0.035 0.035 0.033 0.033 0.033 0.033 0.033 0.033 0.033 0.033 0.002 0.002 0.002 0.002 0.002 0.002 0.002 0.002 0.007 0.007 0.007 0.007 0.016 0.016 0.016 0.016 0.015 0.015 0.015 0.015 0.018 0.018 0.018 0.018 0.003 0.003 0.003 0.003 0.001 0.001 0.001 0.001 0.001 0.001 0.001 0.001 0.002 0.002 0.002 0.002 0.002 0.002 0.002 0.002 0.004 0.004 0.004 0.004 0.002 0.002 0.003 0.003 0.004 0.004 0.002 0.002 0.001 0.001 0.000 0.000 0.000 0.000 0.000 0.000 0.000 0.000 0.000 0.000 0.002 0.002 0.003 0.003 0.005 0.005 0.008 0.008 0.003 0.003 0.003 0.003 0.003 0.003 0.003 0.003 0.003 0.003 0.002 0.002 0.002 0.002 0.003 0.003 0.003 0.003 0.007 0.007 0.007 0.007 0.007 0.007 0.007 0.007 0.003 0.003 0.003 0.003 0.002 0.002 0.002 0.002 0.001 0.001 0.001 0.001 0.003 0.003 0.003 0.003 0.007 0.007 0.007 0.007 0.007 0.007 0.007 0.007 0.011 0.011 0.011 0.011 0.011 0.011 0.011 0.011 0.038 0.038 0.038 0.038 0.038 0.038 0.038 0.038 0.018 0.018 0.018 0.018 0.018 0.018 0.018 0.018 0.054 0.054 0.054 0.054 0.054 0.054 0.054 0.054 
0.003 0.003 0.003 0.003 0.003 0.003 0.003 0.003 0.008 0.008 0.008 0.008 0.008 0.008 0.008 0.008 0.035 0.035 0.035 0.035 0.035 0.035 0.035 0.035 0.033 0.033 0.033 0.033 0.033 0.033 0.033 0.033 0.002 0.002 0.002 0.002 0.002 0.002 0.002 0.002 0.007 0.007 0.007 0.007 0.016 0.016 0.016 0.016 0.015 0.015 0.015 0.015 0.018 0.018 0.018 0.018 0.003 0.003 0.003 0.003 0.001 0.001 0.001 0.001 0.001 0.001 0.001 0.001 0.002 0.002 0.002 0.002 0.002 0.002 0.002 0.002 0.004 0.004 0.004 0.004 0.002 0.002 0.003 0.003 0.004 0.004 0.002 0.002 0.001 0.001 0.000 0.000 0.000 0.000 0.000 0.000 0.000 0.000 0.000 0.000 0.002 0.002 0.003 0.003 0.005 0.005 0.008 0.008 0.003 0.003 0.003 0.003 0.003 0.003 0.003 0.003 0.003 0.003 0.002 0.002 0.002 0.002 0.003 0.003 0.003 0.003 0.007 0.007 0.007 0.007 0.007 0.007 0.007 0.007 0.003 0.003 0.003 0.003 0.002 0.002 0.002 0.002 0.001 0.001 0.001 0.001 0.003 0.003 0.003 0.003 0.007 0.007 0.007 0.007 0.007 0.007 0.007 0.007 0.011 0.011 0.011 0.011 0.011 0.011 0.011 0.011 0.038 0.038 0.038 0.038 0.038 0.038 0.038 0.038 0.018 0.018 0.018 0.018 0.018 0.018 0.018 0.018 0.054 0.054 0.054 0.054 0.054 0.054 0.054 0.054 
0.003 0.003 0.003 0.003 0.003 0.003 0.003 0.003 0.008 0.008 0.008 0.008 0.008 0.008 0.008 0.008 0.035 0.035 0.035 0.035 0.035 0.035 0.035 0.035 0.033 0.033 0.033 0.033 0.033 0.033 0.033 0.033 0.002 0.002 0.002 0.002 0.002 0.002 0.002 0.002 0.007 0.007 0.007 0.007 0.016 0.016 0.016 0.016 0.015 0.015 0.015 0.015 0.018 0.018 0.018 0.018 0.003 0.003 0.003 0.003 0.001 0.001 0.001 0.001 0.001 0.001 0.001 0.001 0.002 0.002 0.002 0.002 0.002 0.002 0.002 0.002 0.004 0.004 0.004 0.004 0.002 0.002 0.003 0.003 0.004 0.004 0.002 0.002 0.001 0.001 0.000 0.000 0.000 0.000 0.000 0.000 0.000 0.000 0.000 0.000 0.002 0.002 0.003 0.003 0.005 0.005 0.008 0.008 0.003 0.003 0.003 0.003 0.003 0.003 0.003 0.003 0.003 0.003 0.002 0.002 0.002 0.002 0.003 0.003 0.003 0.003 0.007 0.007 0.007 0.007 0.007 0.007 0.007 0.007 0.003 0.003 0.003 0.003 0.002 0.002 0.002 0.002 0.001 0.001 0.001 0.001 0.003 0.003 0.003 0.003 0.007 0.007 0.007 0.007 0.007 0.007 0.007 0.007 0.011 0.011 0.011 0.011 0.011 0.011 0.011 0.011 0.038 0.038 0.038 0.038 0.038 0.038 0.038 0.038 0.018 0.018 0.018 0.018 0.018 0.018 0.018 0.018 0.054 0.054 0.054 0.054 0.054 0.054 0.054 0.054 
0.003 0.003 0.003 0.003 0.003 0.003 0.003 0.003 0.008 0.008 0.008 0.008 0.008 0.008 0.008 0.008 0.035 0.035 0.035 0.035 0.035 0.035 0.035 0.035 0.033 0.033 0.033 0.033 0.033 0.033 0.033 0.033 0.002 0.002 0.002 0.002 0.002 0.002 0.002 0.002 0.007 0.007 0.007 0.007 0.016 0.016 0.016 0.016 0.015 0.015 0.015 0.015 0.018 0.018 0.018 0.018 0.003 0.003 0.003 0.003 0.001 0.001 0.001 0.001 0.001 0.001 0.001 0.001 0.002 0.002 0.002 0.002 0.002 0.002 0.002 0.002 0.004 0.004 0.004 0.004 0.002 0.002 0.003 0.003 0.004 0.004 0.002 0.002 0.001 0.001 0.000 0.000 0.000 0.000 0.000 0.000 0.000 0.000 0.000 0.000 0.002 0.002 0.003 0.003 0.005 0.005 0.008 0.008 0.003 0.003 0.003 0.003 0.003 0.003 0.003 0.003 0.003 0.003 0.002 0.002 0.002 0.002 0.003 0.003 0.003 0.003 0.007 0.007 0.007 0.007 0.007 0.007 0.007 0.007 0.003 0.003 0.003 0.003 0.002 0.002 0.002 0.002 0.001 0.001 0.001 0.001 0.003 0.003 0.003 0.003 0.007 0.007 0.007 0.007 0.007 0.007 0.007 0.007 0.011 0.011 0.011 0.011 0.011 0.011 0.011 0.011 0.038 0.038 0.038 0.038 0.038 0.038 0.038 0.038 0.018 0.018 0.018 0.018 0.018 0.018 0.018 0.018 0.054 0.054 0.054 0.054 0.054 0.054 0.054 0.054 
0.003 0.003 0.003 0.003 0.003 0.003 0.003 0.003 0.008 0.008 0.008 0.008 0.008 0.008 0.008 0.008 0.035 0.035 0.035 0.035 0.035 0.035 0.035 0.035 0.033 0.033 0.033 0.033 0.033 0.033 0.033 0.033 0.002 0.002 0.002 0.002 0.002 0.002 0.002 0.002 0.007 0.007 0.007 0.007 0.016 0.016 0.016 0.016 0.015 0.015 0.015 0.015 0.018 0.018 0.018 0.018 0.003 0.003 0.003 0.003 0.001 0.001 0.001 0.001 0.001 0.001 0.001 0.001 0.002 0.002 0.002 0.002 0.002 0.002 0.002 0.002 0.004 0.004 0.004 0.004 0.002 0.002 0.003 0.003 0.004 0.004 0.002 0.002 0.001 0.001 0.000 0.000 0.000 0.000 0.000 0.000 0.000 0.000 0.000 0.000 0.002 0.002 0.003 0.003 0.005 0.005 0.008 0.008 0.003 0.003 0.003 0.003 0.003 0.003 0.003 0.003 0.003 0.003 0.002 0.002 0.002 0.002 0.003 0.003 0.003 0.003 0.007 0.007 0.007 0.007 0.007 0.007 0.007 0.007 0.003 0.003 0.003 0.003 0.002 0.002 0.002 0.002 0.001 0.001 0.001 0.001 0.003 0.003 0.003 0.003 0.007 0.007 0.007 0.007 0.007 0.007 0.007 0.007 0.011 0.011 0.011 0.011 0.011 0.011 0.011 0.011 0.038 0.038 0.038 0.038 0.038 0.038 0.038 0.038 0.018 0.018 0.018 0.018 0.018 0.018 0.018 0.018 0.054 0.054 0.054 0.054 0.054 0.054 0.054 0.054 
0.003 0.003 0.003 0.003 0.003 0.003 0.003 0.003 0.008 0.008 0.008 0.008 0.008 0.008 0.008 0.008 0.035 0.035 0.035 0.035 0.035 0.035 0.035 0.035 0.033 0.033 0.033 0.033 0.033 0.033 0.033 0.033 0.002 0.002 0.002 0.002 0.002 0.002 0.002 0.002 0.007 0.007 0.007 0.007 0.016 0.016 0.016 0.016 0.015 0.015 0.015 0.015 0.018 0.018 0.018 0.018 0.003 0.003 0.003 0.003 0.001 0.001 0.001 0.001 0.001 0.001 0.001 0.001 0.002 0.002 0.002 0.002 0.002 0.002 0.002 0.002 0.004 0.004 0.004 0.004 0.002 0.002 0.003 0.003 0.004 0.004 0.002 0.002 0.001 0.001 0.000 0.000 0.000 0.000 0.000 0.000 0.000 0.000 0.000 0.000 0.002 0.002 0.003 0.003 0.005 0.005 0.008 0.008 0.003 0.003 0.003 0.003 0.003 0.003 0.003 0.003 0.003 0.003 0.002 0.002 0.002 0.002 0.003 0.003 0.003 0.003 0.007 0.007 0.007 0.007 0.007 0.007 0.007 0.007 0.003 0.003 0.003 0.003 0.002 0.002 0.002 0.002 0.001 0.001 0.001 0.001 0.003 0.003 0.003 0.003 0.007 0.007 0.007 0.007 0.007 0.007 0.007 0.007 0.011 0.011 0.011 0.011 0.011 0.011 0.011 0.011 0.038 0.038 0.038 0.038 0.038 0.038 0.038 0.038 0.018 0.018 0.018 0.018 0.018 0.018 0.018 0.018 0.054 0.054 0.054 0.054 0.054 0.054 0.054 0.054 
0.020 0.020 0.020 0.020 0.020 0.020 0.020 0.020 0.003 0.003 0.003 0.003 0.003 0.003 0.003 0.003 0.003 0.003 0.003 0.003 0.003 0.003 0.003 0.003 0.005 0.005 0.005 0.005 0.005 0.005 0.005 0.005 0.002 0.002 0.002 0.002 0.002 0.002 0.002 0.002 0.007 0.007 0.007 0.007 0.007 0.007 0.007 0.007 0.006 0.006 0.006 0.006 0.010 0.010 0.010 0.010 2.075 2.075 2.075 2.075 0.021 0.021 0.021 0.021 0.003 0.003 0.003 0.003 0.000 0.000 0.000 0.000 0.001 0.001 0.001 0.001 0.001 0.001 0.001 0.001 0.000 0.000 0.001 0.001 0.002 0.002 0.002 0.002 0.001 0.001 0.000 0.000 0.000 0.000 0.000 0.000 0.000 0.000 0.000 0.000 0.001 0.001 0.001 0.001 0.001 0.001 0.002 0.002 0.001 0.001 0.001 0.001 0.001 0.001 0.001 0.001 0.001 0.001 0.002 0.002 0.002 0.002 0.004 0.004 0.004 0.004 0.008 0.008 0.008 0.008 0.003 0.003 0.003 0.003 0.002 0.002 0.002 0.002 0.001 0.001 0.001 0.001 0.000 0.000 0.000 0.000 0.001 0.001 0.001 0.001 0.003 0.003 0.003 0.003 0.003 0.003 0.003 0.003 0.007 0.007 0.007 0.007 0.007 0.007 0.007 0.007 0.035 0.035 0.035 0.035 0.035 0.035 0.035 0.035 0.001 0.001 0.001 0.001 0.001 0.001 0.001 0.001 0.017 0.017 0.017 0.017 0.017 0.017 0.017 0.017 
0.020 0.020 0.020 0.020 0.020 0.020 0.020 0.020 0.003 0.003 0.003 0.003 0.003 0.003 0.003 0.003 0.003 0.003 0.003 0.003 0.003 0.003 0.003 0.003 0.005 0.005 0.005 0.005 0.005 0.005 0.005 0.005 0.002 0.002 0.002 0.002 0.002 0.002 0.002 0.002 0.007 0.007 0.007 0.007 0.007 0.007 0.007 0.007 0.006 0.006 0.006 0.006 0.010 0.010 0.010 0.010 2.075 2.075 2.075 2.075 0.021 0.021 0.021 0.021 0.003 0.003 0.003 0.003 0.000 0.000 0.000 0.000 0.001 0.001 0.001 0.001 0.001 0.001 0.001 0.001 0.000 0.000 0.001 0.001 0.002 0.002 0.002 0.002 0.001 0.001 0.000 0.000 0.000 0.000 0.000 0.000 0.000 0.000 0.000 0.000 0.001 0.001 0.001 0.001 0.001 0.001 0.002 0.002 0.001 0.001 0.001 0.001 0.001 0.001 0.001 0.001 0.001 0.001 0.002 0.002 0.002 0.002 0.004 0.004 0.004 0.004 0.008 0.008 0.008 0.008 0.003 0.003 0.003 0.003 0.002 0.002 0.002 0.002 0.001 0.001 0.001 0.001 0.000 0.000 0.000 0.000 0.001 0.001 0.001 0.001 0.003 0.003 0.003 0.003 0.003 0.003 0.003 0.003 0.007 0.007 0.007 0.007 0.007 0.007 0.007 0.007 0.035 0.035 0.035 0.035 0.035 0.035 0.035 0.035 0.001 0.001 0.001 0.001 0.001 0.001 0.001 0.001 0.017 0.017 0.017 0.017 0.017 0.017 0.017 0.017 
0.020 0.020 0.020 0.020 0.020 0.020 0.020 0.020 0.003 0.003 0.003 0.003 0.003 0.003 0.003 0.003 0.003 0.003 0.003 0.003 0.003 0.003 0.003 0.003 0.005 0.005 0.005 0.005 0.005 0.005 0.005 0.005 0.002 0.002 0.002 0.002 0.002 0.002 0.002 0.002 0.007 0.007 0.007 0.007 0.007 0.007 0.007 0.007 0.006 0.006 0.006 0.006 0.010 0.010 0.010 0.010 2.075 2.075 2.075 2.075 0.021 0.021 0.021 0.021 0.003 0.003 0.003 0.003 0.000 0.000 0.000 0.000 0.001 0.001 0.001 0.001 0.001 0.001 0.001 0.001 0.000 0.000 0.001 0.001 0.002 0.002 0.002 0.002 0.001 0.001 0.000 0.000 0.000 0.000 0.000 0.000 0.000 0.000 0.000 0.000 0.001 0.001 0.001 0.001 0.001 0.001 0.002 0.002 0.001 0.001 0.001 0.001 0.001 0.001 0.001 0.001 0.001 0.001 0.002 0.002 0.002 0.002 0.004 0.004 0.004 0.004 0.008 0.008 0.008 0.008 0.003 0.003 0.003 0.003 0.002 0.002 0.002 0.002 0.001 0.001 0.001 0.001 0.000 0.000 0.000 0.000 0.001 0.001 0.001 0.001 0.003 0.003 0.003 0.003 0.003 0.003 0.003 0.003 0.007 0.007 0.007 0.007 0.007 0.007 0.007 0.007 0.035 0.035 0.035 0.035 0.035 0.035 0.035 0.035 0.001 0.001 0.001 0.001 0.001 0.001 0.001 0.001 0.017 0.017 0.017 0.017 0.017 0.017 0.017 0.017 
0.020 0.020 0.020 0.020 0.020 0.020 0.020 0.020 0.003 0.003 0.003 0.003 0.003 0.003 0.003 0.003 0.003 0.003 0.003 0.003 0.003 0.003 0.003 0.003 0.005 0.005 0.005 0.005 0.005 0.005 0.005 0.005 0.002 0.002 0.002 0.002 0.002 0.002 0.002 0.002 0.007 0.007 0.007 0.007 0.007 0.007 0.007 0.007 0.006 0.006 0.006 0.006 0.010 0.010 0.010 0.010 2.075 2.075 2.075 2.075 0.021 0.021 0.021 0.021 0.003 0.003 0.003 0.003 0.000 0.000 0.000 0.000 0.001 0.001 0.001 0.001 0.001 0.001 0.001 0.001 0.000 0.000 0.001 0.001 0.002 0.002 0.002 0.002 0.001 0.001 0.000 0.000 0.000 0.000 0.000 0.000 0.000 0.000 0.000 0.000 0.001 0.001 0.001 0.001 0.001 0.001 0.002 0.002 0.001 0.001 0.001 0.001 0.001 0.001 0.001 0.001 0.001 0.001 0.002 0.002 0.002 0.002 0.004 0.004 0.004 0.004 0.008 0.008 0.008 0.008 0.003 0.003 0.003 0.003 0.002 0.002 0.002 0.002 0.001 0.001 0.001 0.001 0.000 0.000 0.000 0.000 0.001 0.001 0.001 0.001 0.003 0.003 0.003 0.003 0.003 0.003 0.003 0.003 0.007 0.007 0.007 0.007 0.007 0.007 0.007 0.007 0.035 0.035 0.035 0.035 0.035 0.035 0.035 0.035 0.001 0.001 0.001 0.001 0.001 0.001 0.001 0.001 0.017 0.017 0.017 0.017 0.017 0.017 0.017 0.017 
0.020 0.020 0.020 0.020 0.020 0.020 0.020 0.020 0.003 0.003 0.003 0.003 0.003 0.003 0.003 0.003 0.003 0.003 0.003 0.003 0.003 0.003 0.003 0.003 0.005 0.005 0.005 0.005 0.005 0.005 0.005 0.005 0.002 0.002 0.002 0.002 0.002 0.002 0.002 0.002 0.007 0.007 0.007 0.007 0.007 0.007 0.007 0.007 0.006 0.006 0.006 0.006 0.010 0.010 0.010 0.010 2.075 2.075 2.075 2.075 0.021 0.021 0.021 0.021 0.003 0.003 0.003 0.003 0.000 0.000 0.000 0.000 0.001 0.001 0.001 0.001 0.001 0.001 0.001 0.001 0.000 0.000 0.001 0.001 0.002 0.002 0.002 0.002 0.001 0.001 0.000 0.000 0.000 0.000 0.000 0.000 0.000 0.000 0.000 0.000 0.001 0.001 0.001 0.001 0.001 0.001 0.002 0.002 0.001 0.001 0.001 0.001 0.001 0.001 0.001 0.001 0.001 0.001 0.002 0.002 0.002 0.002 0.004 0.004 0.004 0.004 0.008 0.008 0.008 0.008 0.003 0.003 0.003 0.003 0.002 0.002 0.002 0.002 0.001 0.001 0.001 0.001 0.000 0.000 0.000 0.000 0.001 0.001 0.001 0.001 0.003 0.003 0.003 0.003 0.003 0.003 0.003 0.003 0.007 0.007 0.007 0.007 0.007 0.007 0.007 0.007 0.035 0.035 0.035 0.035 0.035 0.035 0.035 0.035 0.001 0.001 0.001 0.001 0.001 0.001 0.001 0.001 0.017 0.017 0.017 0.017 0.017 0.017 0.017 0.017 
0.020 0.020 0.020 0.020 0.020 0.020 0.020 0.020 0.003 0.003 0.003 0.003 0.003 0.003 0.003 0.003 0.003 0.003 0.003 0.003 0.003 0.003 0.003 0.003 0.005 0.005 0.005 0.005 0.005 0.005 0.005 0.005 0.002 0.002 0.002 0.002 0.002 0.002 0.002 0.002 0.007 0.007 0.007 0.007 0.007 0.007 0.007 0.007 0.006 0.006 0.006 0.006 0.010 0.010 0.010 0.010 2.075 2.075 2.075 2.075 0.021 0.021 0.021 0.021 0.003 0.003 0.003 0.003 0.000 0.000 0.000 0.000 0.001 0.001 0.001 0.001 0.001 0.001 0.001 0.001 0.000 0.000 0.001 0.001 0.002 0.002 0.002 0.002 0.001 0.001 0.000 0.000 0.000 0.000 0.000 0.000 0.000 0.000 0.000 0.000 0.001 0.001 0.001 0.001 0.001 0.001 0.002 0.002 0.001 0.001 0.001 0.001 0.001 0.001 0.001 0.001 0.001 0.001 0.002 0.002 0.002 0.002 0.004 0.004 0.004 0.004 0.008 0.008 0.008 0.008 0.003 0.003 0.003 0.003 0.002 0.002 0.002 0.002 0.001 0.001 0.001 0.001 0.000 0.000 0.000 0.000 0.001 0.001 0.001 0.001 0.003 0.003 0.003 0.003 0.003 0.003 0.003 0.003 0.007 0.007 0.007 0.007 0.007 0.007 0.007 0.007 0.035 0.035 0.035 0.035 0.035 0.035 0.035 0.035 0.001 0.001 0.001 0.001 0.001 0.001 0.001 0.001 0.017 0.017 0.017 0.017 0.017 0.017 0.017 0.017 
0.020 0.020 0.020 0.020 0.020 0.020 0.020 0.020 0.003 0.003 0.003 0.003 0.003 0.003 0.003 0.003 0.003 0.003 0.003 0.003 0.003 0.003 0.003 0.003 0.005 0.005 0.005 0.005 0.005 0.005 0.005 0.005 0.002 0.002 0.002 0.002 0.002 0.002 0.002 0.002 0.007 0.007 0.007 0.007 0.007 0.007 0.007 0.007 0.006 0.006 0.006 0.006 0.010 0.010 0.010 0.010 2.075 2.075 2.075 2.075 0.021 0.021 0.021 0.021 0.003 0.003 0.003 0.003 0.000 0.000 0.000 0.000 0.001 0.001 0.001 0.001 0.001 0.001 0.001 0.001 0.000 0.000 0.001 0.001 0.002 0.002 0.002 0.002 0.001 0.001 0.000 0.000 0.000 0.000 0.000 0.000 0.000 0.000 0.000 0.000 0.001 0.001 0.001 0.001 0.001 0.001 0.002 0.002 0.001 0.001 0.001 0.001 0.001 0.001 0.001 0.001 0.001 0.001 0.002 0.002 0.002 0.002 0.004 0.004 0.004 0.004 0.008 0.008 0.008 0.008 0.003 0.003 0.003 0.003 0.002 0.002 0.002 0.002 0.001 0.001 0.001 0.001 0.000 0.000 0.000 0.000 0.001 0.001 0.001 0.001 0.003 0.003 0.003 0.003 0.003 0.003 0.003 0.003 0.007 0.007 0.007 0.007 0.007 0.007 0.007 0.007 0.035 0.035 0.035 0.035 0.035 0.035 0.035 0.035 0.001 0.001 0.001 0.001 0.001 0.001 0.001 0.001 0.017 0.017 0.017 0.017 0.017 0.017 0.017 0.017 
0.020 0.020 0.020 0.020 0.020 0.020 0.020 0.020 0.003 0.003 0.003 0.003 0.003 0.003 0.003 0.003 0.003 0.003 0.003 0.003 0.003 0.003 0.003 0.003 0.005 0.005 0.005 0.005 0.005 0.005 0.005 0.005 0.002 0.002 0.002 0.002 0.002 0.002 0.002 0.002 0.007 0.007 0.007 0.007 0.007 0.007 0.007 0.007 0.006 0.006 0.006 0.006 0.010 0.010 0.010 0.010 2.075 2.075 2.075 2.075 0.021 0.021 0.021 0.021 0.003 0.003 0.003 0.003 0.000 0.000 0.000 0.000 0.001 0.001 0.001 0.001 0.001 0.001 0.001 0.001 0.000 0.000 0.001 0.001 0.002 0.002 0.002 0.002 0.001 0.001 0.000 0.000 0.000 0.000 0.000 0.000 0.000 0.000 0.000 0.000 0.001 0.001 0.001 0.001 0.001 0.001 0.002 0.002 0.001 0.001 0.001 0.001 0.001 0.001 0.001 0.001 0.001 0.001 0.002 0.002 0.002 0.002 0.004 0.004 0.004 0.004 0.008 0.008 0.008 0.008 0.003 0.003 0.003 0.003 0.002 0.002 0.002 0.002 0.001 0.001 0.001 0.001 0.000 0.000 0.000 0.000 0.001 0.001 0.001 0.001 0.003 0.003 0.003 0.003 0.003 0.003 0.003 0.003 0.007 0.007 0.007 0.007 0.007 0.007 0.007 0.007 0.035 0.035 0.035 0.035 0.035 0.035 0.035 0.035 0.001 0.001 0.001 0.001 0.001 0.001 0.001 0.001 0.017 0.017 0.017 0.017 0.017 0.017 0.017 0.017 
0.190 0.190 0.190 0.190 0.190 0.190 0.190 0.190 0.002 0.002 0.002 0.002 0.002 0.002 0.002 0.002 0.011 0.011 0.011 0.011 0.011 0.011 0.011 0.011 2.330 2.330 2.330 2.330 2.330 2.330 2.330 2.330 0.016 0.016 0.016 0.016 0.016 0.016 0.016 0.016 0.009 0.009 0.009 0.009 0.005 0.005 0.005 0.005 0.002 0.002 0.002 0.002 0.003 0.003 0.003 0.003 0.006 0.006 0.006 0.006 0.003 0.003 0.003 0.003 0.003 0.003 0.003 0.003 0.003 0.003 0.003 0.003 0.006 0.006 0.006 0.006 0.011 0.011 0.011 0.011 0.019 0.019 0.015 0.015 0.007 0.007 0.003 0.003 0.001 0.001 0.000 0.000 0.000 0.000 0.000 0.000 0.000 0.000 0.000 0.000 0.000 0.000 0.000 0.000 0.000 0.000 0.002 0.002 0.001 0.001 0.002 0.002 0.002 0.002 0.002 0.002 0.002 0.002 0.002 0.002 0.002 0.002 0.002 0.002 0.002 0.002 0.003 0.003 0.003 0.003 0.002 0.002 0.002 0.002 0.002 0.002 0.002 0.002 0.001 0.001 0.001 0.001 0.001 0.001 0.001 0.001 0.002 0.002 0.002 0.002 0.002 0.002 0.002 0.002 0.002 0.002 0.002 0.002 0.002 0.002 0.002 0.002 0.002 0.002 0.002 0.002 0.003 0.003 0.003 0.003 0.003 0.003 0.003 0.003 0.003 0.003 0.003 0.003 0.003 0.003 0.003 0.003 0.007 0.007 0.007 0.007 0.007 0.007 0.007 0.007 
0.190 0.190 0.190 0.190 0.190 0.190 0.190 0.190 0.002 0.002 0.002 0.002 0.002 0.002 0.002 0.002 0.011 0.011 0.011 0.011 0.011 0.011 0.011 0.011 2.330 2.330 2.330 2.330 2.330 2.330 2.330 2.330 0.016 0.016 0.016 0.016 0.016 0.016 0.016 0.016 0.009 0.009 0.009 0.009 0.005 0.005 0.005 0.005 0.002 0.002 0.002 0.002 0.003 0.003 0.003 0.003 0.006 0.006 0.006 0.006 0.003 0.003 0.003 0.003 0.003 0.003 0.003 0.003 0.003 0.003 0.003 0.003 0.006 0.006 0.006 0.006 0.011 0.011 0.011 0.011 0.019 0.019 0.015 0.015 0.007 0.007 0.003 0.003 0.001 0.001 0.000 0.000 0.000 0.000 0.000 0.000 0.000 0.000 0.000 0.000 0.000 0.000 0.000 0.000 0.000 0.000 0.002 0.002 0.001 0.001 0.002 0.002 0.002 0.002 0.002 0.002 0.002 0.002 0.002 0.002 0.002 0.002 0.002 0.002 0.002 0.002 0.003 0.003 0.003 0.003 0.002 0.002 0.002 0.002 0.002 0.002 0.002 0.002 0.001 0.001 0.001 0.001 0.001 0.001 0.001 0.001 0.002 0.002 0.002 0.002 0.002 0.002 0.002 0.002 0.002 0.002 0.002 0.002 0.002 0.002 0.002 0.002 0.002 0.002 0.002 0.002 0.003 0.003 0.003 0.003 0.003 0.003 0.003 0.003 0.003 0.003 0.003 0.003 0.003 0.003 0.003 0.003 0.007 0.007 0.007 0.007 0.007 0.007 0.007 0.007 
0.190 0.190 0.190 0.190 0.190 0.190 0.190 0.190 0.002 0.002 0.002 0.002 0.002 0.002 0.002 0.002 0.011 0.011 0.011 0.011 0.011 0.011 0.011 0.011 2.330 2.330 2.330 2.330 2.330 2.330 2.330 2.330 0.016 0.016 0.016 0.016 0.016 0.016 0.016 0.016 0.009 0.009 0.009 0.009 0.005 0.005 0.005 0.005 0.002 0.002 0.002 0.002 0.003 0.003 0.003 0.003 0.006 0.006 0.006 0.006 0.003 0.003 0.003 0.003 0.003 0.003 0.003 0.003 0.003 0.003 0.003 0.003 0.006 0.006 0.006 0.006 0.011 0.011 0.011 0.011 0.019 0.019 0.015 0.015 0.007 0.007 0.003 0.003 0.001 0.001 0.000 0.000 0.000 0.000 0.000 0.000 0.000 0.000 0.000 0.000 0.000 0.000 0.000 0.000 0.000 0.000 0.002 0.002 0.001 0.001 0.002 0.002 0.002 0.002 0.002 0.002 0.002 0.002 0.002 0.002 0.002 0.002 0.002 0.002 0.002 0.002 0.003 0.003 0.003 0.003 0.002 0.002 0.002 0.002 0.002 0.002 0.002 0.002 0.001 0.001 0.001 0.001 0.001 0.001 0.001 0.001 0.002 0.002 0.002 0.002 0.002 0.002 0.002 0.002 0.002 0.002 0.002 0.002 0.002 0.002 0.002 0.002 0.002 0.002 0.002 0.002 0.003 0.003 0.003 0.003 0.003 0.003 0.003 0.003 0.003 0.003 0.003 0.003 0.003 0.003 0.003 0.003 0.007 0.007 0.007 0.007 0.007 0.007 0.007 0.007 
0.190 0.190 0.190 0.190 0.190 0.190 0.190 0.190 0.002 0.002 0.002 0.002 0.002 0.002 0.002 0.002 0.011 0.011 0.011 0.011 0.011 0.011 0.011 0.011 2.330 2.330 2.330 2.330 2.330 2.330 2.330 2.330 0.016 0.016 0.016 0.016 0.016 0.016 0.016 0.016 0.009 0.009 0.009 0.009 0.005 0.005 0.005 0.005 0.002 0.002 0.002 0.002 0.003 0.003 0.003 0.003 0.006 0.006 0.006 0.006 0.003 0.003 0.003 0.003 0.003 0.003 0.003 0.003 0.003 0.003 0.003 0.003 0.006 0.006 0.006 0.006 0.011 0.011 0.011 0.011 0.019 0.019 0.015 0.015 0.007 0.007 0.003 0.003 0.001 0.001 0.000 0.000 0.000 0.000 0.000 0.000 0.000 0.000 0.000 0.000 0.000 0.000 0.000 0.000 0.000 0.000 0.002 0.002 0.001 0.001 0.002 0.002 0.002 0.002 0.002 0.002 0.002 0.002 0.002 0.002 0.002 0.002 0.002 0.002 0.002 0.002 0.003 0.003 0.003 0.003 0.002 0.002 0.002 0.002 0.002 0.002 0.002 0.002 0.001 0.001 0.001 0.001 0.001 0.001 0.001 0.001 0.002 0.002 0.002 0.002 0.002 0.002 0.002 0.002 0.002 0.002 0.002 0.002 0.002 0.002 0.002 0.002 0.002 0.002 0.002 0.002 0.003 0.003 0.003 0.003 0.003 0.003 0.003 0.003 0.003 0.003 0.003 0.003 0.003 0.003 0.003 0.003 0.007 0.007 0.007 0.007 0.007 0.007 0.007 0.007 
0.190 0.190 0.190 0.190 0.190 0.190 0.190 0.190 0.002 0.002 0.002 0.002 0.002 0.002 0.002 0.002 0.011 0.011 0.011 0.011 0.011 0.011 0.011 0.011 2.330 2.330 2.330 2.330 2.330 2.330 2.330 2.330 0.016 0.016 0.016 0.016 0.016 0.016 0.016 0.016 0.009 0.009 0.009 0.009 0.005 0.005 0.005 0.005 0.002 0.002 0.002 0.002 0.003 0.003 0.003 0.003 0.006 0.006 0.006 0.006 0.003 0.003 0.003 0.003 0.003 0.003 0.003 0.003 0.003 0.003 0.003 0.003 0.006 0.006 0.006 0.006 0.011 0.011 0.011 0.011 0.019 0.019 0.015 0.015 0.007 0.007 0.003 0.003 0.001 0.001 0.000 0.000 0.000 0.000 0.000 0.000 0.000 0.000 0.000 0.000 0.000 0.000 0.000 0.000 0.000 0.000 0.002 0.002 0.001 0.001 0.002 0.002 0.002 0.002 0.002 0.002 0.002 0.002 0.002 0.002 0.002 0.002 0.002 0.002 0.002 0.002 0.003 0.003 0.003 0.003 0.002 0.002 0.002 0.002 0.002 0.002 0.002 0.002 0.001 0.001 0.001 0.001 0.001 0.001 0.001 0.001 0.002 0.002 0.002 0.002 0.002 0.002 0.002 0.002 0.002 0.002 0.002 0.002 0.002 0.002 0.002 0.002 0.002 0.002 0.002 0.002 0.003 0.003 0.003 0.003 0.003 0.003 0.003 0.003 0.003 0.003 0.003 0.003 0.003 0.003 0.003 0.003 0.007 0.007 0.007 0.007 0.007 0.007 0.007 0.007 
0.190 0.190 0.190 0.190 0.190 0.190 0.190 0.190 0.002 0.002 0.002 0.002 0.002 0.002 0.002 0.002 0.011 0.011 0.011 0.011 0.011 0.011 0.011 0.011 2.330 2.330 2.330 2.330 2.330 2.330 2.330 2.330 0.016 0.016 0.016 0.016 0.016 0.016 0.016 0.016 0.009 0.009 0.009 0.009 0.005 0.005 0.005 0.005 0.002 0.002 0.002 0.002 0.003 0.003 0.003 0.003 0.006 0.006 0.006 0.006 0.003 0.003 0.003 0.003 0.003 0.003 0.003 0.003 0.003 0.003 0.003 0.003 0.006 0.006 0.006 0.006 0.011 0.011 0.011 0.011 0.019 0.019 0.015 0.015 0.007 0.007 0.003 0.003 0.001 0.001 0.000 0.000 0.000 0.000 0.000 0.000 0.000 0.000 0.000 0.000 0.000 0.000 0.000 0.000 0.000 0.000 0.002 0.002 0.001 0.001 0.002 0.002 0.002 0.002 0.002 0.002 0.002 0.002 0.002 0.002 0.002 0.002 0.002 0.002 0.002 0.002 0.003 0.003 0.003 0.003 0.002 0.002 0.002 0.002 0.002 0.002 0.002 0.002 0.001 0.001 0.001 0.001 0.001 0.001 0.001 0.001 0.002 0.002 0.002 0.002 0.002 0.002 0.002 0.002 0.002 0.002 0.002 0.002 0.002 0.002 0.002 0.002 0.002 0.002 0.002 0.002 0.003 0.003 0.003 0.003 0.003 0.003 0.003 0.003 0.003 0.003 0.003 0.003 0.003 0.003 0.003 0.003 0.007 0.007 0.007 0.007 0.007 0.007 0.007 0.007 
0.190 0.190 0.190 0.190 0.190 0.190 0.190 0.190 0.002 0.002 0.002 0.002 0.002 0.002 0.002 0.002 0.011 0.011 0.011 0.011 0.011 0.011 0.011 0.011 2.330 2.330 2.330 2.330 2.330 2.330 2.330 2.330 0.016 0.016 0.016 0.016 0.016 0.016 0.016 0.016 0.009 0.009 0.009 0.009 0.005 0.005 0.005 0.005 0.002 0.002 0.002 0.002 0.003 0.003 0.003 0.003 0.006 0.006 0.006 0.006 0.003 0.003 0.003 0.003 0.003 0.003 0.003 0.003 0.003 0.003 0.003 0.003 0.006 0.006 0.006 0.006 0.011 0.011 0.011 0.011 0.019 0.019 0.015 0.015 0.007 0.007 0.003 0.003 0.001 0.001 0.000 0.000 0.000 0.000 0.000 0.000 0.000 0.000 0.000 0.000 0.000 0.000 0.000 0.000 0.000 0.000 0.002 0.002 0.001 0.001 0.002 0.002 0.002 0.002 0.002 0.002 0.002 0.002 0.002 0.002 0.002 0.002 0.002 0.002 0.002 0.002 0.003 0.003 0.003 0.003 0.002 0.002 0.002 0.002 0.002 0.002 0.002 0.002 0.001 0.001 0.001 0.001 0.001 0.001 0.001 0.001 0.002 0.002 0.002 0.002 0.002 0.002 0.002 0.002 0.002 0.002 0.002 0.002 0.002 0.002 0.002 0.002 0.002 0.002 0.002 0.002 0.003 0.003 0.003 0.003 0.003 0.003 0.003 0.003 0.003 0.003 0.003 0.003 0.003 0.003 0.003 0.003 0.007 0.007 0.007 0.007 0.007 0.007 0.007 0.007 
0.190 0.190 0.190 0.190 0.190 0.190 0.190 0.190 0.002 0.002 0.002 0.002 0.002 0.002 0.002 0.002 0.011 0.011 0.011 0.011 0.011 0.011 0.011 0.011 2.330 2.330 2.330 2.330 2.330 2.330 2.330 2.330 0.016 0.016 0.016 0.016 0.016 0.016 0.016 0.016 0.009 0.009 0.009 0.009 0.005 0.005 0.005 0.005 0.002 0.002 0.002 0.002 0.003 0.003 0.003 0.003 0.006 0.006 0.006 0.006 0.003 0.003 0.003 0.003 0.003 0.003 0.003 0.003 0.003 0.003 0.003 0.003 0.006 0.006 0.006 0.006 0.011 0.011 0.011 0.011 0.019 0.019 0.015 0.015 0.007 0.007 0.003 0.003 0.001 0.001 0.000 0.000 0.000 0.000 0.000 0.000 0.000 0.000 0.000 0.000 0.000 0.000 0.000 0.000 0.000 0.000 0.002 0.002 0.001 0.001 0.002 0.002 0.002 0.002 0.002 0.002 0.002 0.002 0.002 0.002 0.002 0.002 0.002 0.002 0.002 0.002 0.003 0.003 0.003 0.003 0.002 0.002 0.002 0.002 0.002 0.002 0.002 0.002 0.001 0.001 0.001 0.001 0.001 0.001 0.001 0.001 0.002 0.002 0.002 0.002 0.002 0.002 0.002 0.002 0.002 0.002 0.002 0.002 0.002 0.002 0.002 0.002 0.002 0.002 0.002 0.002 0.003 0.003 0.003 0.003 0.003 0.003 0.003 0.003 0.003 0.003 0.003 0.003 0.003 0.003 0.003 0.003 0.007 0.007 0.007 0.007 0.007 0.007 0.007 0.007 
