# Supplementary material for: A Regional Model for Malaria Vector Developmental Habitats Evaluated Using Explicit, Pond-Resolving Surface Hydrology Simulations
Source: PLoS One. 2016 Mar 22;11(3):e0150626. doi: 10.1371/journal.pone.0150626 (PMC4803214; doi:10.1371/journal.pone.0150626)
Supplement: S1 Dataset — These text files are named according to each day using Julian day numbers. (GZ) [file pone.0150626.s001.tar.gz › S1_Dataset/2006/day151.txt]

0.006 0.006 0.006 0.006 0.006 0.006 0.006 0.006 0.020 0.020 0.020 0.020 0.020 0.020 0.020 0.020 0.223 0.223 0.223 0.223 0.223 0.223 0.223 0.223 0.004 0.004 0.004 0.004 0.004 0.004 0.004 0.004 0.001 0.001 0.001 0.001 0.001 0.001 0.001 0.001 0.003 0.003 0.003 0.003 0.002 0.002 0.002 0.002 0.000 0.000 0.000 0.000 0.001 0.001 0.001 0.001 0.002 0.002 0.002 0.002 0.002 0.002 0.002 0.002 0.004 0.004 0.004 0.004 0.006 0.006 0.006 0.006 0.015 0.015 0.015 0.015 0.021 0.021 0.021 0.021 0.012 0.012 0.008 0.008 0.006 0.006 0.005 0.005 0.003 0.003 0.004 0.003 0.001 0.000 0.000 0.000 0.000 0.000 0.000 0.000 0.000 0.000 0.000 0.000 0.000 0.000 0.000 0.000 0.000 0.000 0.001 0.001 0.001 0.001 0.001 0.001 0.001 0.001 0.001 0.001 0.001 0.001 0.003 0.003 0.003 0.003 0.004 0.004 0.004 0.004 0.006 0.006 0.006 0.006 0.017 0.017 0.017 0.017 0.033 0.033 0.033 0.033 0.008 0.008 0.008 0.008 0.002 0.002 0.002 0.002 0.004 0.004 0.004 0.004 0.004 0.004 0.004 0.004 0.004 0.004 0.004 0.004 0.004 0.004 0.004 0.004 0.002 0.002 0.002 0.002 0.002 0.002 0.002 0.002 0.003 0.003 0.003 0.003 0.003 0.003 0.003 0.003 0.001 0.001 0.001 0.001 0.001 0.001 0.001 0.001 
0.006 0.006 0.006 0.006 0.006 0.006 0.006 0.006 0.020 0.020 0.020 0.020 0.020 0.020 0.020 0.020 0.223 0.223 0.223 0.223 0.223 0.223 0.223 0.223 0.004 0.004 0.004 0.004 0.004 0.004 0.004 0.004 0.001 0.001 0.001 0.001 0.001 0.001 0.001 0.001 0.003 0.003 0.003 0.003 0.002 0.002 0.002 0.002 0.000 0.000 0.000 0.000 0.001 0.001 0.001 0.001 0.002 0.002 0.002 0.002 0.002 0.002 0.002 0.002 0.004 0.004 0.004 0.004 0.006 0.006 0.006 0.006 0.015 0.015 0.015 0.015 0.021 0.021 0.021 0.021 0.012 0.012 0.008 0.008 0.006 0.006 0.005 0.005 0.003 0.003 0.004 0.003 0.001 0.000 0.000 0.000 0.000 0.000 0.000 0.000 0.000 0.000 0.000 0.000 0.000 0.000 0.000 0.000 0.000 0.000 0.001 0.001 0.001 0.001 0.001 0.001 0.001 0.001 0.001 0.001 0.001 0.001 0.003 0.003 0.003 0.003 0.004 0.004 0.004 0.004 0.006 0.006 0.006 0.006 0.017 0.017 0.017 0.017 0.033 0.033 0.033 0.033 0.008 0.008 0.008 0.008 0.002 0.002 0.002 0.002 0.004 0.004 0.004 0.004 0.004 0.004 0.004 0.004 0.004 0.004 0.004 0.004 0.004 0.004 0.004 0.004 0.002 0.002 0.002 0.002 0.002 0.002 0.002 0.002 0.003 0.003 0.003 0.003 0.003 0.003 0.003 0.003 0.001 0.001 0.001 0.001 0.001 0.001 0.001 0.001 
0.006 0.006 0.006 0.006 0.006 0.006 0.006 0.006 0.020 0.020 0.020 0.020 0.020 0.020 0.020 0.020 0.223 0.223 0.223 0.223 0.223 0.223 0.223 0.223 0.004 0.004 0.004 0.004 0.004 0.004 0.004 0.004 0.001 0.001 0.001 0.001 0.001 0.001 0.001 0.001 0.003 0.003 0.003 0.003 0.002 0.002 0.002 0.002 0.000 0.000 0.000 0.000 0.001 0.001 0.001 0.001 0.002 0.002 0.002 0.002 0.002 0.002 0.002 0.002 0.004 0.004 0.004 0.004 0.006 0.006 0.006 0.006 0.015 0.015 0.015 0.015 0.021 0.021 0.021 0.021 0.012 0.012 0.008 0.008 0.006 0.006 0.005 0.005 0.003 0.003 0.004 0.003 0.001 0.000 0.000 0.000 0.000 0.000 0.000 0.000 0.000 0.000 0.000 0.000 0.000 0.000 0.000 0.000 0.000 0.000 0.001 0.001 0.001 0.001 0.001 0.001 0.001 0.001 0.001 0.001 0.001 0.001 0.003 0.003 0.003 0.003 0.004 0.004 0.004 0.004 0.006 0.006 0.006 0.006 0.017 0.017 0.017 0.017 0.033 0.033 0.033 0.033 0.008 0.008 0.008 0.008 0.002 0.002 0.002 0.002 0.004 0.004 0.004 0.004 0.004 0.004 0.004 0.004 0.004 0.004 0.004 0.004 0.004 0.004 0.004 0.004 0.002 0.002 0.002 0.002 0.002 0.002 0.002 0.002 0.003 0.003 0.003 0.003 0.003 0.003 0.003 0.003 0.001 0.001 0.001 0.001 0.001 0.001 0.001 0.001 
0.006 0.006 0.006 0.006 0.006 0.006 0.006 0.006 0.020 0.020 0.020 0.020 0.020 0.020 0.020 0.020 0.223 0.223 0.223 0.223 0.223 0.223 0.223 0.223 0.004 0.004 0.004 0.004 0.004 0.004 0.004 0.004 0.001 0.001 0.001 0.001 0.001 0.001 0.001 0.001 0.003 0.003 0.003 0.003 0.002 0.002 0.002 0.002 0.000 0.000 0.000 0.000 0.001 0.001 0.001 0.001 0.002 0.002 0.002 0.002 0.002 0.002 0.002 0.002 0.004 0.004 0.004 0.004 0.006 0.006 0.006 0.006 0.015 0.015 0.015 0.015 0.021 0.021 0.021 0.021 0.012 0.012 0.008 0.008 0.006 0.006 0.005 0.005 0.003 0.003 0.004 0.003 0.001 0.000 0.000 0.000 0.000 0.000 0.000 0.000 0.000 0.000 0.000 0.000 0.000 0.000 0.000 0.000 0.000 0.000 0.001 0.001 0.001 0.001 0.001 0.001 0.001 0.001 0.001 0.001 0.001 0.001 0.003 0.003 0.003 0.003 0.004 0.004 0.004 0.004 0.006 0.006 0.006 0.006 0.017 0.017 0.017 0.017 0.033 0.033 0.033 0.033 0.008 0.008 0.008 0.008 0.002 0.002 0.002 0.002 0.004 0.004 0.004 0.004 0.004 0.004 0.004 0.004 0.004 0.004 0.004 0.004 0.004 0.004 0.004 0.004 0.002 0.002 0.002 0.002 0.002 0.002 0.002 0.002 0.003 0.003 0.003 0.003 0.003 0.003 0.003 0.003 0.001 0.001 0.001 0.001 0.001 0.001 0.001 0.001 
0.006 0.006 0.006 0.006 0.006 0.006 0.006 0.006 0.020 0.020 0.020 0.020 0.020 0.020 0.020 0.020 0.223 0.223 0.223 0.223 0.223 0.223 0.223 0.223 0.004 0.004 0.004 0.004 0.004 0.004 0.004 0.004 0.001 0.001 0.001 0.001 0.001 0.001 0.001 0.001 0.003 0.003 0.003 0.003 0.002 0.002 0.002 0.002 0.000 0.000 0.000 0.000 0.001 0.001 0.001 0.001 0.002 0.002 0.002 0.002 0.002 0.002 0.002 0.002 0.004 0.004 0.004 0.004 0.006 0.006 0.006 0.006 0.015 0.015 0.015 0.015 0.021 0.021 0.021 0.021 0.012 0.012 0.008 0.008 0.006 0.006 0.005 0.005 0.003 0.003 0.004 0.003 0.001 0.000 0.000 0.000 0.000 0.000 0.000 0.000 0.000 0.000 0.000 0.000 0.000 0.000 0.000 0.000 0.000 0.000 0.001 0.001 0.001 0.001 0.001 0.001 0.001 0.001 0.001 0.001 0.001 0.001 0.003 0.003 0.003 0.003 0.004 0.004 0.004 0.004 0.006 0.006 0.006 0.006 0.017 0.017 0.017 0.017 0.033 0.033 0.033 0.033 0.008 0.008 0.008 0.008 0.002 0.002 0.002 0.002 0.004 0.004 0.004 0.004 0.004 0.004 0.004 0.004 0.004 0.004 0.004 0.004 0.004 0.004 0.004 0.004 0.002 0.002 0.002 0.002 0.002 0.002 0.002 0.002 0.003 0.003 0.003 0.003 0.003 0.003 0.003 0.003 0.001 0.001 0.001 0.001 0.001 0.001 0.001 0.001 
0.006 0.006 0.006 0.006 0.006 0.006 0.006 0.006 0.020 0.020 0.020 0.020 0.020 0.020 0.020 0.020 0.223 0.223 0.223 0.223 0.223 0.223 0.223 0.223 0.004 0.004 0.004 0.004 0.004 0.004 0.004 0.004 0.001 0.001 0.001 0.001 0.001 0.001 0.001 0.001 0.003 0.003 0.003 0.003 0.002 0.002 0.002 0.002 0.000 0.000 0.000 0.000 0.001 0.001 0.001 0.001 0.002 0.002 0.002 0.002 0.002 0.002 0.002 0.002 0.004 0.004 0.004 0.004 0.006 0.006 0.006 0.006 0.015 0.015 0.015 0.015 0.021 0.021 0.021 0.021 0.012 0.012 0.008 0.008 0.006 0.006 0.005 0.005 0.003 0.003 0.004 0.003 0.001 0.000 0.000 0.000 0.000 0.000 0.000 0.000 0.000 0.000 0.000 0.000 0.000 0.000 0.000 0.000 0.000 0.000 0.001 0.001 0.001 0.001 0.001 0.001 0.001 0.001 0.001 0.001 0.001 0.001 0.003 0.003 0.003 0.003 0.004 0.004 0.004 0.004 0.006 0.006 0.006 0.006 0.017 0.017 0.017 0.017 0.033 0.033 0.033 0.033 0.008 0.008 0.008 0.008 0.002 0.002 0.002 0.002 0.004 0.004 0.004 0.004 0.004 0.004 0.004 0.004 0.004 0.004 0.004 0.004 0.004 0.004 0.004 0.004 0.002 0.002 0.002 0.002 0.002 0.002 0.002 0.002 0.003 0.003 0.003 0.003 0.003 0.003 0.003 0.003 0.001 0.001 0.001 0.001 0.001 0.001 0.001 0.001 
0.006 0.006 0.006 0.006 0.006 0.006 0.006 0.006 0.020 0.020 0.020 0.020 0.020 0.020 0.020 0.020 0.223 0.223 0.223 0.223 0.223 0.223 0.223 0.223 0.004 0.004 0.004 0.004 0.004 0.004 0.004 0.004 0.001 0.001 0.001 0.001 0.001 0.001 0.001 0.001 0.003 0.003 0.003 0.003 0.002 0.002 0.002 0.002 0.000 0.000 0.000 0.000 0.001 0.001 0.001 0.001 0.002 0.002 0.002 0.002 0.002 0.002 0.002 0.002 0.004 0.004 0.004 0.004 0.006 0.006 0.006 0.006 0.015 0.015 0.015 0.015 0.021 0.021 0.021 0.021 0.012 0.012 0.008 0.008 0.006 0.006 0.005 0.005 0.003 0.003 0.004 0.003 0.001 0.000 0.000 0.000 0.000 0.000 0.000 0.000 0.000 0.000 0.000 0.000 0.000 0.000 0.000 0.000 0.000 0.000 0.001 0.001 0.001 0.001 0.001 0.001 0.001 0.001 0.001 0.001 0.001 0.001 0.003 0.003 0.003 0.003 0.004 0.004 0.004 0.004 0.006 0.006 0.006 0.006 0.017 0.017 0.017 0.017 0.033 0.033 0.033 0.033 0.008 0.008 0.008 0.008 0.002 0.002 0.002 0.002 0.004 0.004 0.004 0.004 0.004 0.004 0.004 0.004 0.004 0.004 0.004 0.004 0.004 0.004 0.004 0.004 0.002 0.002 0.002 0.002 0.002 0.002 0.002 0.002 0.003 0.003 0.003 0.003 0.003 0.003 0.003 0.003 0.001 0.001 0.001 0.001 0.001 0.001 0.001 0.001 
0.006 0.006 0.006 0.006 0.006 0.006 0.006 0.006 0.020 0.020 0.020 0.020 0.020 0.020 0.020 0.020 0.223 0.223 0.223 0.223 0.223 0.223 0.223 0.223 0.004 0.004 0.004 0.004 0.004 0.004 0.004 0.004 0.001 0.001 0.001 0.001 0.001 0.001 0.001 0.001 0.003 0.003 0.003 0.003 0.002 0.002 0.002 0.002 0.000 0.000 0.000 0.000 0.001 0.001 0.001 0.001 0.002 0.002 0.002 0.002 0.002 0.002 0.002 0.002 0.004 0.004 0.004 0.004 0.006 0.006 0.006 0.006 0.015 0.015 0.015 0.015 0.021 0.021 0.021 0.021 0.012 0.012 0.008 0.008 0.006 0.006 0.005 0.005 0.003 0.003 0.004 0.003 0.001 0.000 0.000 0.000 0.000 0.000 0.000 0.000 0.000 0.000 0.000 0.000 0.000 0.000 0.000 0.000 0.000 0.000 0.001 0.001 0.001 0.001 0.001 0.001 0.001 0.001 0.001 0.001 0.001 0.001 0.003 0.003 0.003 0.003 0.004 0.004 0.004 0.004 0.006 0.006 0.006 0.006 0.017 0.017 0.017 0.017 0.033 0.033 0.033 0.033 0.008 0.008 0.008 0.008 0.002 0.002 0.002 0.002 0.004 0.004 0.004 0.004 0.004 0.004 0.004 0.004 0.004 0.004 0.004 0.004 0.004 0.004 0.004 0.004 0.002 0.002 0.002 0.002 0.002 0.002 0.002 0.002 0.003 0.003 0.003 0.003 0.003 0.003 0.003 0.003 0.001 0.001 0.001 0.001 0.001 0.001 0.001 0.001 
0.004 0.004 0.004 0.004 0.004 0.004 0.004 0.004 0.006 0.006 0.006 0.006 0.006 0.006 0.006 0.006 0.005 0.005 0.005 0.005 0.005 0.005 0.005 0.005 0.013 0.013 0.013 0.013 0.013 0.013 0.013 0.013 0.032 0.032 0.032 0.032 0.032 0.032 0.032 0.032 0.065 0.065 0.065 0.065 0.039 0.039 0.039 0.039 0.017 0.017 0.017 0.017 0.010 0.010 0.010 0.010 0.009 0.009 0.009 0.009 0.011 0.011 0.011 0.011 0.508 0.508 0.508 0.508 1.510 1.510 1.510 1.510 0.026 0.026 0.026 0.026 0.005 0.005 0.005 0.005 0.004 0.004 0.003 0.003 0.001 0.001 0.000 0.000 0.000 0.000 0.000 0.000 0.001 0.001 0.001 0.001 0.001 0.001 0.001 0.000 0.002 0.002 0.001 0.001 0.001 0.001 0.001 0.001 0.002 0.002 0.005 0.005 0.005 0.005 0.007 0.007 0.007 0.007 0.008 0.008 0.008 0.008 0.006 0.006 0.006 0.006 0.004 0.004 0.004 0.004 0.002 0.002 0.002 0.002 0.000 0.000 0.000 0.000 0.000 0.000 0.000 0.000 0.001 0.001 0.001 0.001 0.006 0.006 0.006 0.006 0.007 0.007 0.007 0.007 0.007 0.007 0.007 0.007 0.003 0.003 0.003 0.003 0.003 0.003 0.003 0.003 0.015 0.015 0.015 0.015 0.015 0.015 0.015 0.015 0.010 0.010 0.010 0.010 0.010 0.010 0.010 0.010 0.005 0.005 0.005 0.005 0.005 0.005 0.005 0.005 
0.004 0.004 0.004 0.004 0.004 0.004 0.004 0.004 0.006 0.006 0.006 0.006 0.006 0.006 0.006 0.006 0.005 0.005 0.005 0.005 0.005 0.005 0.005 0.005 0.013 0.013 0.013 0.013 0.013 0.013 0.013 0.013 0.032 0.032 0.032 0.032 0.032 0.032 0.032 0.032 0.065 0.065 0.065 0.065 0.039 0.039 0.039 0.039 0.017 0.017 0.017 0.017 0.010 0.010 0.010 0.010 0.009 0.009 0.009 0.009 0.011 0.011 0.011 0.011 0.508 0.508 0.508 0.508 1.510 1.510 1.510 1.510 0.026 0.026 0.026 0.026 0.005 0.005 0.005 0.005 0.004 0.004 0.003 0.003 0.001 0.001 0.000 0.000 0.000 0.000 0.000 0.000 0.001 0.001 0.001 0.001 0.001 0.001 0.001 0.000 0.002 0.002 0.001 0.001 0.001 0.001 0.001 0.001 0.002 0.002 0.005 0.005 0.005 0.005 0.007 0.007 0.007 0.007 0.008 0.008 0.008 0.008 0.006 0.006 0.006 0.006 0.004 0.004 0.004 0.004 0.002 0.002 0.002 0.002 0.000 0.000 0.000 0.000 0.000 0.000 0.000 0.000 0.001 0.001 0.001 0.001 0.006 0.006 0.006 0.006 0.007 0.007 0.007 0.007 0.007 0.007 0.007 0.007 0.003 0.003 0.003 0.003 0.003 0.003 0.003 0.003 0.015 0.015 0.015 0.015 0.015 0.015 0.015 0.015 0.010 0.010 0.010 0.010 0.010 0.010 0.010 0.010 0.005 0.005 0.005 0.005 0.005 0.005 0.005 0.005 
0.004 0.004 0.004 0.004 0.004 0.004 0.004 0.004 0.006 0.006 0.006 0.006 0.006 0.006 0.006 0.006 0.005 0.005 0.005 0.005 0.005 0.005 0.005 0.005 0.013 0.013 0.013 0.013 0.013 0.013 0.013 0.013 0.032 0.032 0.032 0.032 0.032 0.032 0.032 0.032 0.065 0.065 0.065 0.065 0.039 0.039 0.039 0.039 0.017 0.017 0.017 0.017 0.010 0.010 0.010 0.010 0.009 0.009 0.009 0.009 0.011 0.011 0.011 0.011 0.508 0.508 0.508 0.508 1.510 1.510 1.510 1.510 0.026 0.026 0.026 0.026 0.005 0.005 0.005 0.005 0.004 0.004 0.003 0.003 0.001 0.001 0.000 0.000 0.000 0.000 0.000 0.000 0.001 0.001 0.001 0.001 0.001 0.001 0.001 0.000 0.002 0.002 0.001 0.001 0.001 0.001 0.001 0.001 0.002 0.002 0.005 0.005 0.005 0.005 0.007 0.007 0.007 0.007 0.008 0.008 0.008 0.008 0.006 0.006 0.006 0.006 0.004 0.004 0.004 0.004 0.002 0.002 0.002 0.002 0.000 0.000 0.000 0.000 0.000 0.000 0.000 0.000 0.001 0.001 0.001 0.001 0.006 0.006 0.006 0.006 0.007 0.007 0.007 0.007 0.007 0.007 0.007 0.007 0.003 0.003 0.003 0.003 0.003 0.003 0.003 0.003 0.015 0.015 0.015 0.015 0.015 0.015 0.015 0.015 0.010 0.010 0.010 0.010 0.010 0.010 0.010 0.010 0.005 0.005 0.005 0.005 0.005 0.005 0.005 0.005 
0.004 0.004 0.004 0.004 0.004 0.004 0.004 0.004 0.006 0.006 0.006 0.006 0.006 0.006 0.006 0.006 0.005 0.005 0.005 0.005 0.005 0.005 0.005 0.005 0.013 0.013 0.013 0.013 0.013 0.013 0.013 0.013 0.032 0.032 0.032 0.032 0.032 0.032 0.032 0.032 0.065 0.065 0.065 0.065 0.039 0.039 0.039 0.039 0.017 0.017 0.017 0.017 0.010 0.010 0.010 0.010 0.009 0.009 0.009 0.009 0.011 0.011 0.011 0.011 0.508 0.508 0.508 0.508 1.510 1.510 1.510 1.510 0.026 0.026 0.026 0.026 0.005 0.005 0.005 0.005 0.004 0.004 0.003 0.003 0.001 0.001 0.000 0.000 0.000 0.000 0.000 0.000 0.001 0.001 0.001 0.001 0.001 0.001 0.001 0.000 0.002 0.002 0.001 0.001 0.001 0.001 0.001 0.001 0.002 0.002 0.005 0.005 0.005 0.005 0.007 0.007 0.007 0.007 0.008 0.008 0.008 0.008 0.006 0.006 0.006 0.006 0.004 0.004 0.004 0.004 0.002 0.002 0.002 0.002 0.000 0.000 0.000 0.000 0.000 0.000 0.000 0.000 0.001 0.001 0.001 0.001 0.006 0.006 0.006 0.006 0.007 0.007 0.007 0.007 0.007 0.007 0.007 0.007 0.003 0.003 0.003 0.003 0.003 0.003 0.003 0.003 0.015 0.015 0.015 0.015 0.015 0.015 0.015 0.015 0.010 0.010 0.010 0.010 0.010 0.010 0.010 0.010 0.005 0.005 0.005 0.005 0.005 0.005 0.005 0.005 
0.004 0.004 0.004 0.004 0.004 0.004 0.004 0.004 0.006 0.006 0.006 0.006 0.006 0.006 0.006 0.006 0.005 0.005 0.005 0.005 0.005 0.005 0.005 0.005 0.013 0.013 0.013 0.013 0.013 0.013 0.013 0.013 0.032 0.032 0.032 0.032 0.032 0.032 0.032 0.032 0.065 0.065 0.065 0.065 0.039 0.039 0.039 0.039 0.017 0.017 0.017 0.017 0.010 0.010 0.010 0.010 0.009 0.009 0.009 0.009 0.011 0.011 0.011 0.011 0.508 0.508 0.508 0.508 1.510 1.510 1.510 1.510 0.026 0.026 0.026 0.026 0.005 0.005 0.005 0.005 0.004 0.004 0.003 0.003 0.001 0.001 0.000 0.000 0.000 0.000 0.000 0.000 0.001 0.001 0.001 0.001 0.001 0.001 0.001 0.000 0.002 0.002 0.001 0.001 0.001 0.001 0.001 0.001 0.002 0.002 0.005 0.005 0.005 0.005 0.007 0.007 0.007 0.007 0.008 0.008 0.008 0.008 0.006 0.006 0.006 0.006 0.004 0.004 0.004 0.004 0.002 0.002 0.002 0.002 0.000 0.000 0.000 0.000 0.000 0.000 0.000 0.000 0.001 0.001 0.001 0.001 0.006 0.006 0.006 0.006 0.007 0.007 0.007 0.007 0.007 0.007 0.007 0.007 0.003 0.003 0.003 0.003 0.003 0.003 0.003 0.003 0.015 0.015 0.015 0.015 0.015 0.015 0.015 0.015 0.010 0.010 0.010 0.010 0.010 0.010 0.010 0.010 0.005 0.005 0.005 0.005 0.005 0.005 0.005 0.005 
0.004 0.004 0.004 0.004 0.004 0.004 0.004 0.004 0.006 0.006 0.006 0.006 0.006 0.006 0.006 0.006 0.005 0.005 0.005 0.005 0.005 0.005 0.005 0.005 0.013 0.013 0.013 0.013 0.013 0.013 0.013 0.013 0.032 0.032 0.032 0.032 0.032 0.032 0.032 0.032 0.065 0.065 0.065 0.065 0.039 0.039 0.039 0.039 0.017 0.017 0.017 0.017 0.010 0.010 0.010 0.010 0.009 0.009 0.009 0.009 0.011 0.011 0.011 0.011 0.508 0.508 0.508 0.508 1.510 1.510 1.510 1.510 0.026 0.026 0.026 0.026 0.005 0.005 0.005 0.005 0.004 0.004 0.003 0.003 0.001 0.001 0.000 0.000 0.000 0.000 0.000 0.000 0.001 0.001 0.001 0.001 0.001 0.001 0.001 0.000 0.002 0.002 0.001 0.001 0.001 0.001 0.001 0.001 0.002 0.002 0.005 0.005 0.005 0.005 0.007 0.007 0.007 0.007 0.008 0.008 0.008 0.008 0.006 0.006 0.006 0.006 0.004 0.004 0.004 0.004 0.002 0.002 0.002 0.002 0.000 0.000 0.000 0.000 0.000 0.000 0.000 0.000 0.001 0.001 0.001 0.001 0.006 0.006 0.006 0.006 0.007 0.007 0.007 0.007 0.007 0.007 0.007 0.007 0.003 0.003 0.003 0.003 0.003 0.003 0.003 0.003 0.015 0.015 0.015 0.015 0.015 0.015 0.015 0.015 0.010 0.010 0.010 0.010 0.010 0.010 0.010 0.010 0.005 0.005 0.005 0.005 0.005 0.005 0.005 0.005 
0.004 0.004 0.004 0.004 0.004 0.004 0.004 0.004 0.006 0.006 0.006 0.006 0.006 0.006 0.006 0.006 0.005 0.005 0.005 0.005 0.005 0.005 0.005 0.005 0.013 0.013 0.013 0.013 0.013 0.013 0.013 0.013 0.032 0.032 0.032 0.032 0.032 0.032 0.032 0.032 0.065 0.065 0.065 0.065 0.039 0.039 0.039 0.039 0.017 0.017 0.017 0.017 0.010 0.010 0.010 0.010 0.009 0.009 0.009 0.009 0.011 0.011 0.011 0.011 0.508 0.508 0.508 0.508 1.510 1.510 1.510 1.510 0.026 0.026 0.026 0.026 0.005 0.005 0.005 0.005 0.004 0.004 0.003 0.003 0.001 0.001 0.000 0.000 0.000 0.000 0.000 0.000 0.001 0.001 0.001 0.001 0.001 0.001 0.001 0.000 0.002 0.002 0.001 0.001 0.001 0.001 0.001 0.001 0.002 0.002 0.005 0.005 0.005 0.005 0.007 0.007 0.007 0.007 0.008 0.008 0.008 0.008 0.006 0.006 0.006 0.006 0.004 0.004 0.004 0.004 0.002 0.002 0.002 0.002 0.000 0.000 0.000 0.000 0.000 0.000 0.000 0.000 0.001 0.001 0.001 0.001 0.006 0.006 0.006 0.006 0.007 0.007 0.007 0.007 0.007 0.007 0.007 0.007 0.003 0.003 0.003 0.003 0.003 0.003 0.003 0.003 0.015 0.015 0.015 0.015 0.015 0.015 0.015 0.015 0.010 0.010 0.010 0.010 0.010 0.010 0.010 0.010 0.005 0.005 0.005 0.005 0.005 0.005 0.005 0.005 
0.004 0.004 0.004 0.004 0.004 0.004 0.004 0.004 0.006 0.006 0.006 0.006 0.006 0.006 0.006 0.006 0.005 0.005 0.005 0.005 0.005 0.005 0.005 0.005 0.013 0.013 0.013 0.013 0.013 0.013 0.013 0.013 0.032 0.032 0.032 0.032 0.032 0.032 0.032 0.032 0.065 0.065 0.065 0.065 0.039 0.039 0.039 0.039 0.017 0.017 0.017 0.017 0.010 0.010 0.010 0.010 0.009 0.009 0.009 0.009 0.011 0.011 0.011 0.011 0.508 0.508 0.508 0.508 1.510 1.510 1.510 1.510 0.026 0.026 0.026 0.026 0.005 0.005 0.005 0.005 0.004 0.004 0.003 0.003 0.001 0.001 0.000 0.000 0.000 0.000 0.000 0.000 0.001 0.001 0.001 0.001 0.001 0.001 0.001 0.000 0.002 0.002 0.001 0.001 0.001 0.001 0.001 0.001 0.002 0.002 0.005 0.005 0.005 0.005 0.007 0.007 0.007 0.007 0.008 0.008 0.008 0.008 0.006 0.006 0.006 0.006 0.004 0.004 0.004 0.004 0.002 0.002 0.002 0.002 0.000 0.000 0.000 0.000 0.000 0.000 0.000 0.000 0.001 0.001 0.001 0.001 0.006 0.006 0.006 0.006 0.007 0.007 0.007 0.007 0.007 0.007 0.007 0.007 0.003 0.003 0.003 0.003 0.003 0.003 0.003 0.003 0.015 0.015 0.015 0.015 0.015 0.015 0.015 0.015 0.010 0.010 0.010 0.010 0.010 0.010 0.010 0.010 0.005 0.005 0.005 0.005 0.005 0.005 0.005 0.005 
0.001 0.001 0.001 0.001 0.001 0.001 0.001 0.001 0.003 0.003 0.003 0.003 0.003 0.003 0.003 0.003 0.003 0.003 0.003 0.003 0.003 0.003 0.003 0.003 0.002 0.002 0.002 0.002 0.002 0.002 0.002 0.002 0.004 0.004 0.004 0.004 0.004 0.004 0.004 0.004 0.005 0.005 0.005 0.005 0.010 0.010 0.010 0.010 0.033 0.033 0.033 0.033 0.054 0.054 0.054 0.054 0.069 0.069 0.069 0.069 0.063 0.063 0.063 0.063 0.060 0.060 0.060 0.060 0.277 0.277 0.277 0.277 0.005 0.005 0.005 0.005 0.000 0.000 0.000 0.000 0.000 0.000 0.000 0.000 0.001 0.001 0.001 0.001 0.001 0.001 0.000 0.000 0.001 0.001 0.001 0.001 0.002 0.002 0.002 0.002 0.003 0.003 0.004 0.004 0.006 0.006 0.009 0.009 0.005 0.005 0.008 0.008 0.008 0.008 0.017 0.017 0.017 0.017 0.067 0.067 0.067 0.067 0.016 0.016 0.016 0.016 0.004 0.004 0.004 0.004 0.003 0.003 0.003 0.003 0.002 0.002 0.002 0.002 0.001 0.001 0.001 0.001 0.001 0.001 0.001 0.001 0.012 0.012 0.012 0.012 0.008 0.008 0.008 0.008 0.008 0.008 0.008 0.008 0.002 0.002 0.002 0.002 0.002 0.002 0.002 0.002 0.006 0.006 0.006 0.006 0.006 0.006 0.006 0.006 0.008 0.008 0.008 0.008 0.008 0.008 0.008 0.008 0.025 0.025 0.025 0.025 0.025 0.025 0.025 0.025 
0.001 0.001 0.001 0.001 0.001 0.001 0.001 0.001 0.003 0.003 0.003 0.003 0.003 0.003 0.003 0.003 0.003 0.003 0.003 0.003 0.003 0.003 0.003 0.003 0.002 0.002 0.002 0.002 0.002 0.002 0.002 0.002 0.004 0.004 0.004 0.004 0.004 0.004 0.004 0.004 0.005 0.005 0.005 0.005 0.010 0.010 0.010 0.010 0.033 0.033 0.033 0.033 0.054 0.054 0.054 0.054 0.069 0.069 0.069 0.069 0.063 0.063 0.063 0.063 0.060 0.060 0.060 0.060 0.277 0.277 0.277 0.277 0.005 0.005 0.005 0.005 0.000 0.000 0.000 0.000 0.000 0.000 0.000 0.000 0.001 0.001 0.001 0.001 0.001 0.001 0.000 0.000 0.001 0.001 0.001 0.001 0.002 0.002 0.002 0.002 0.003 0.003 0.004 0.004 0.006 0.006 0.009 0.009 0.005 0.005 0.008 0.008 0.008 0.008 0.017 0.017 0.017 0.017 0.067 0.067 0.067 0.067 0.016 0.016 0.016 0.016 0.004 0.004 0.004 0.004 0.003 0.003 0.003 0.003 0.002 0.002 0.002 0.002 0.001 0.001 0.001 0.001 0.001 0.001 0.001 0.001 0.012 0.012 0.012 0.012 0.008 0.008 0.008 0.008 0.008 0.008 0.008 0.008 0.002 0.002 0.002 0.002 0.002 0.002 0.002 0.002 0.006 0.006 0.006 0.006 0.006 0.006 0.006 0.006 0.008 0.008 0.008 0.008 0.008 0.008 0.008 0.008 0.025 0.025 0.025 0.025 0.025 0.025 0.025 0.025 
0.001 0.001 0.001 0.001 0.001 0.001 0.001 0.001 0.003 0.003 0.003 0.003 0.003 0.003 0.003 0.003 0.003 0.003 0.003 0.003 0.003 0.003 0.003 0.003 0.002 0.002 0.002 0.002 0.002 0.002 0.002 0.002 0.004 0.004 0.004 0.004 0.004 0.004 0.004 0.004 0.005 0.005 0.005 0.005 0.010 0.010 0.010 0.010 0.033 0.033 0.033 0.033 0.054 0.054 0.054 0.054 0.069 0.069 0.069 0.069 0.063 0.063 0.063 0.063 0.060 0.060 0.060 0.060 0.277 0.277 0.277 0.277 0.005 0.005 0.005 0.005 0.000 0.000 0.000 0.000 0.000 0.000 0.000 0.000 0.001 0.001 0.001 0.001 0.001 0.001 0.000 0.000 0.001 0.001 0.001 0.001 0.002 0.002 0.002 0.002 0.003 0.003 0.004 0.004 0.006 0.006 0.009 0.009 0.005 0.005 0.008 0.008 0.008 0.008 0.017 0.017 0.017 0.017 0.067 0.067 0.067 0.067 0.016 0.016 0.016 0.016 0.004 0.004 0.004 0.004 0.003 0.003 0.003 0.003 0.002 0.002 0.002 0.002 0.001 0.001 0.001 0.001 0.001 0.001 0.001 0.001 0.012 0.012 0.012 0.012 0.008 0.008 0.008 0.008 0.008 0.008 0.008 0.008 0.002 0.002 0.002 0.002 0.002 0.002 0.002 0.002 0.006 0.006 0.006 0.006 0.006 0.006 0.006 0.006 0.008 0.008 0.008 0.008 0.008 0.008 0.008 0.008 0.025 0.025 0.025 0.025 0.025 0.025 0.025 0.025 
0.001 0.001 0.001 0.001 0.001 0.001 0.001 0.001 0.003 0.003 0.003 0.003 0.003 0.003 0.003 0.003 0.003 0.003 0.003 0.003 0.003 0.003 0.003 0.003 0.002 0.002 0.002 0.002 0.002 0.002 0.002 0.002 0.004 0.004 0.004 0.004 0.004 0.004 0.004 0.004 0.005 0.005 0.005 0.005 0.010 0.010 0.010 0.010 0.033 0.033 0.033 0.033 0.054 0.054 0.054 0.054 0.069 0.069 0.069 0.069 0.063 0.063 0.063 0.063 0.060 0.060 0.060 0.060 0.277 0.277 0.277 0.277 0.005 0.005 0.005 0.005 0.000 0.000 0.000 0.000 0.000 0.000 0.000 0.000 0.001 0.001 0.001 0.001 0.001 0.001 0.000 0.000 0.001 0.001 0.001 0.001 0.002 0.002 0.002 0.002 0.003 0.003 0.004 0.004 0.006 0.006 0.009 0.009 0.005 0.005 0.008 0.008 0.008 0.008 0.017 0.017 0.017 0.017 0.067 0.067 0.067 0.067 0.016 0.016 0.016 0.016 0.004 0.004 0.004 0.004 0.003 0.003 0.003 0.003 0.002 0.002 0.002 0.002 0.001 0.001 0.001 0.001 0.001 0.001 0.001 0.001 0.012 0.012 0.012 0.012 0.008 0.008 0.008 0.008 0.008 0.008 0.008 0.008 0.002 0.002 0.002 0.002 0.002 0.002 0.002 0.002 0.006 0.006 0.006 0.006 0.006 0.006 0.006 0.006 0.008 0.008 0.008 0.008 0.008 0.008 0.008 0.008 0.025 0.025 0.025 0.025 0.025 0.025 0.025 0.025 
0.001 0.001 0.001 0.001 0.001 0.001 0.001 0.001 0.003 0.003 0.003 0.003 0.003 0.003 0.003 0.003 0.003 0.003 0.003 0.003 0.003 0.003 0.003 0.003 0.002 0.002 0.002 0.002 0.002 0.002 0.002 0.002 0.004 0.004 0.004 0.004 0.004 0.004 0.004 0.004 0.005 0.005 0.005 0.005 0.010 0.010 0.010 0.010 0.033 0.033 0.033 0.033 0.054 0.054 0.054 0.054 0.069 0.069 0.069 0.069 0.063 0.063 0.063 0.063 0.060 0.060 0.060 0.060 0.277 0.277 0.277 0.277 0.005 0.005 0.005 0.005 0.000 0.000 0.000 0.000 0.000 0.000 0.000 0.000 0.001 0.001 0.001 0.001 0.001 0.001 0.000 0.000 0.001 0.001 0.001 0.001 0.002 0.002 0.002 0.002 0.003 0.003 0.004 0.004 0.006 0.006 0.009 0.009 0.005 0.005 0.008 0.008 0.008 0.008 0.017 0.017 0.017 0.017 0.067 0.067 0.067 0.067 0.016 0.016 0.016 0.016 0.004 0.004 0.004 0.004 0.003 0.003 0.003 0.003 0.002 0.002 0.002 0.002 0.001 0.001 0.001 0.001 0.001 0.001 0.001 0.001 0.012 0.012 0.012 0.012 0.008 0.008 0.008 0.008 0.008 0.008 0.008 0.008 0.002 0.002 0.002 0.002 0.002 0.002 0.002 0.002 0.006 0.006 0.006 0.006 0.006 0.006 0.006 0.006 0.008 0.008 0.008 0.008 0.008 0.008 0.008 0.008 0.025 0.025 0.025 0.025 0.025 0.025 0.025 0.025 
0.001 0.001 0.001 0.001 0.001 0.001 0.001 0.001 0.003 0.003 0.003 0.003 0.003 0.003 0.003 0.003 0.003 0.003 0.003 0.003 0.003 0.003 0.003 0.003 0.002 0.002 0.002 0.002 0.002 0.002 0.002 0.002 0.004 0.004 0.004 0.004 0.004 0.004 0.004 0.004 0.005 0.005 0.005 0.005 0.010 0.010 0.010 0.010 0.033 0.033 0.033 0.033 0.054 0.054 0.054 0.054 0.069 0.069 0.069 0.069 0.063 0.063 0.063 0.063 0.060 0.060 0.060 0.060 0.277 0.277 0.277 0.277 0.005 0.005 0.005 0.005 0.000 0.000 0.000 0.000 0.000 0.000 0.000 0.000 0.001 0.001 0.001 0.001 0.001 0.001 0.000 0.000 0.001 0.001 0.001 0.001 0.002 0.002 0.002 0.002 0.003 0.003 0.004 0.004 0.006 0.006 0.009 0.009 0.005 0.005 0.008 0.008 0.008 0.008 0.017 0.017 0.017 0.017 0.067 0.067 0.067 0.067 0.016 0.016 0.016 0.016 0.004 0.004 0.004 0.004 0.003 0.003 0.003 0.003 0.002 0.002 0.002 0.002 0.001 0.001 0.001 0.001 0.001 0.001 0.001 0.001 0.012 0.012 0.012 0.012 0.008 0.008 0.008 0.008 0.008 0.008 0.008 0.008 0.002 0.002 0.002 0.002 0.002 0.002 0.002 0.002 0.006 0.006 0.006 0.006 0.006 0.006 0.006 0.006 0.008 0.008 0.008 0.008 0.008 0.008 0.008 0.008 0.025 0.025 0.025 0.025 0.025 0.025 0.025 0.025 
0.001 0.001 0.001 0.001 0.001 0.001 0.001 0.001 0.003 0.003 0.003 0.003 0.003 0.003 0.003 0.003 0.003 0.003 0.003 0.003 0.003 0.003 0.003 0.003 0.002 0.002 0.002 0.002 0.002 0.002 0.002 0.002 0.004 0.004 0.004 0.004 0.004 0.004 0.004 0.004 0.005 0.005 0.005 0.005 0.010 0.010 0.010 0.010 0.033 0.033 0.033 0.033 0.054 0.054 0.054 0.054 0.069 0.069 0.069 0.069 0.063 0.063 0.063 0.063 0.060 0.060 0.060 0.060 0.277 0.277 0.277 0.277 0.005 0.005 0.005 0.005 0.000 0.000 0.000 0.000 0.000 0.000 0.000 0.000 0.001 0.001 0.001 0.001 0.001 0.001 0.000 0.000 0.001 0.001 0.001 0.001 0.002 0.002 0.002 0.002 0.003 0.003 0.004 0.004 0.006 0.006 0.009 0.009 0.005 0.005 0.008 0.008 0.008 0.008 0.017 0.017 0.017 0.017 0.067 0.067 0.067 0.067 0.016 0.016 0.016 0.016 0.004 0.004 0.004 0.004 0.003 0.003 0.003 0.003 0.002 0.002 0.002 0.002 0.001 0.001 0.001 0.001 0.001 0.001 0.001 0.001 0.012 0.012 0.012 0.012 0.008 0.008 0.008 0.008 0.008 0.008 0.008 0.008 0.002 0.002 0.002 0.002 0.002 0.002 0.002 0.002 0.006 0.006 0.006 0.006 0.006 0.006 0.006 0.006 0.008 0.008 0.008 0.008 0.008 0.008 0.008 0.008 0.025 0.025 0.025 0.025 0.025 0.025 0.025 0.025 
0.001 0.001 0.001 0.001 0.001 0.001 0.001 0.001 0.003 0.003 0.003 0.003 0.003 0.003 0.003 0.003 0.003 0.003 0.003 0.003 0.003 0.003 0.003 0.003 0.002 0.002 0.002 0.002 0.002 0.002 0.002 0.002 0.004 0.004 0.004 0.004 0.004 0.004 0.004 0.004 0.005 0.005 0.005 0.005 0.010 0.010 0.010 0.010 0.033 0.033 0.033 0.033 0.054 0.054 0.054 0.054 0.069 0.069 0.069 0.069 0.063 0.063 0.063 0.063 0.060 0.060 0.060 0.060 0.277 0.277 0.277 0.277 0.005 0.005 0.005 0.005 0.000 0.000 0.000 0.000 0.000 0.000 0.000 0.000 0.001 0.001 0.001 0.001 0.001 0.001 0.000 0.000 0.001 0.001 0.001 0.001 0.002 0.002 0.002 0.002 0.003 0.003 0.004 0.004 0.006 0.006 0.009 0.009 0.005 0.005 0.008 0.008 0.008 0.008 0.017 0.017 0.017 0.017 0.067 0.067 0.067 0.067 0.016 0.016 0.016 0.016 0.004 0.004 0.004 0.004 0.003 0.003 0.003 0.003 0.002 0.002 0.002 0.002 0.001 0.001 0.001 0.001 0.001 0.001 0.001 0.001 0.012 0.012 0.012 0.012 0.008 0.008 0.008 0.008 0.008 0.008 0.008 0.008 0.002 0.002 0.002 0.002 0.002 0.002 0.002 0.002 0.006 0.006 0.006 0.006 0.006 0.006 0.006 0.006 0.008 0.008 0.008 0.008 0.008 0.008 0.008 0.008 0.025 0.025 0.025 0.025 0.025 0.025 0.025 0.025 
0.003 0.003 0.003 0.003 0.003 0.003 0.003 0.003 0.005 0.005 0.005 0.005 0.005 0.005 0.005 0.005 0.743 0.743 0.743 0.743 0.743 0.743 0.743 0.743 0.006 0.006 0.006 0.006 0.006 0.006 0.006 0.006 0.001 0.001 0.001 0.001 0.001 0.001 0.001 0.001 0.011 0.011 0.011 0.011 0.014 0.014 0.014 0.014 0.010 0.010 0.010 0.010 0.005 0.005 0.005 0.005 0.004 0.004 0.004 0.004 0.005 0.005 0.005 0.005 0.003 0.003 0.003 0.003 0.002 0.002 0.002 0.002 0.003 0.003 0.003 0.003 0.005 0.005 0.005 0.005 0.004 0.004 0.005 0.005 1.089 1.089 1.708 1.708 0.607 0.607 0.098 0.073 0.056 0.043 0.036 0.029 0.017 0.029 0.037 0.044 0.064 0.064 0.084 0.084 0.093 0.093 0.399 0.399 1.808 1.808 2.393 2.393 2.393 2.393 0.047 0.047 0.047 0.047 0.002 0.002 0.002 0.002 0.001 0.001 0.001 0.001 0.014 0.014 0.014 0.014 0.770 0.770 0.770 0.770 0.028 0.028 0.028 0.028 0.006 0.006 0.006 0.006 0.004 0.004 0.004 0.004 0.005 0.005 0.005 0.005 0.005 0.005 0.005 0.005 0.005 0.005 0.005 0.005 0.008 0.008 0.008 0.008 0.008 0.008 0.008 0.008 0.005 0.005 0.005 0.005 0.005 0.005 0.005 0.005 0.003 0.003 0.003 0.003 0.003 0.003 0.003 0.003 0.090 0.090 0.090 0.090 0.090 0.090 0.090 0.090 
0.003 0.003 0.003 0.003 0.003 0.003 0.003 0.003 0.005 0.005 0.005 0.005 0.005 0.005 0.005 0.005 0.743 0.743 0.743 0.743 0.743 0.743 0.743 0.743 0.006 0.006 0.006 0.006 0.006 0.006 0.006 0.006 0.001 0.001 0.001 0.001 0.001 0.001 0.001 0.001 0.011 0.011 0.011 0.011 0.014 0.014 0.014 0.014 0.010 0.010 0.010 0.010 0.005 0.005 0.005 0.005 0.004 0.004 0.004 0.004 0.005 0.005 0.005 0.005 0.003 0.003 0.003 0.003 0.002 0.002 0.002 0.002 0.003 0.003 0.003 0.003 0.005 0.005 0.005 0.005 0.004 0.004 0.005 0.005 1.089 1.089 1.708 1.708 0.607 0.607 0.098 0.073 0.056 0.043 0.036 0.029 0.017 0.029 0.037 0.044 0.064 0.064 0.084 0.084 0.093 0.093 0.399 0.399 1.808 1.808 2.393 2.393 2.393 2.393 0.047 0.047 0.047 0.047 0.002 0.002 0.002 0.002 0.001 0.001 0.001 0.001 0.014 0.014 0.014 0.014 0.770 0.770 0.770 0.770 0.028 0.028 0.028 0.028 0.006 0.006 0.006 0.006 0.004 0.004 0.004 0.004 0.005 0.005 0.005 0.005 0.005 0.005 0.005 0.005 0.005 0.005 0.005 0.005 0.008 0.008 0.008 0.008 0.008 0.008 0.008 0.008 0.005 0.005 0.005 0.005 0.005 0.005 0.005 0.005 0.003 0.003 0.003 0.003 0.003 0.003 0.003 0.003 0.090 0.090 0.090 0.090 0.090 0.090 0.090 0.090 
0.003 0.003 0.003 0.003 0.003 0.003 0.003 0.003 0.005 0.005 0.005 0.005 0.005 0.005 0.005 0.005 0.743 0.743 0.743 0.743 0.743 0.743 0.743 0.743 0.006 0.006 0.006 0.006 0.006 0.006 0.006 0.006 0.001 0.001 0.001 0.001 0.001 0.001 0.001 0.001 0.011 0.011 0.011 0.011 0.014 0.014 0.014 0.014 0.010 0.010 0.010 0.010 0.005 0.005 0.005 0.005 0.004 0.004 0.004 0.004 0.005 0.005 0.005 0.005 0.003 0.003 0.003 0.003 0.002 0.002 0.002 0.002 0.003 0.003 0.003 0.003 0.005 0.005 0.005 0.005 0.004 0.004 0.005 0.005 1.089 1.089 1.708 1.708 0.607 0.607 0.098 0.073 0.056 0.043 0.036 0.029 0.017 0.029 0.037 0.044 0.064 0.064 0.084 0.084 0.093 0.093 0.399 0.399 1.808 1.808 2.393 2.393 2.393 2.393 0.047 0.047 0.047 0.047 0.002 0.002 0.002 0.002 0.001 0.001 0.001 0.001 0.014 0.014 0.014 0.014 0.770 0.770 0.770 0.770 0.028 0.028 0.028 0.028 0.006 0.006 0.006 0.006 0.004 0.004 0.004 0.004 0.005 0.005 0.005 0.005 0.005 0.005 0.005 0.005 0.005 0.005 0.005 0.005 0.008 0.008 0.008 0.008 0.008 0.008 0.008 0.008 0.005 0.005 0.005 0.005 0.005 0.005 0.005 0.005 0.003 0.003 0.003 0.003 0.003 0.003 0.003 0.003 0.090 0.090 0.090 0.090 0.090 0.090 0.090 0.090 
0.003 0.003 0.003 0.003 0.003 0.003 0.003 0.003 0.005 0.005 0.005 0.005 0.005 0.005 0.005 0.005 0.743 0.743 0.743 0.743 0.743 0.743 0.743 0.743 0.006 0.006 0.006 0.006 0.006 0.006 0.006 0.006 0.001 0.001 0.001 0.001 0.001 0.001 0.001 0.001 0.011 0.011 0.011 0.011 0.014 0.014 0.014 0.014 0.010 0.010 0.010 0.010 0.005 0.005 0.005 0.005 0.004 0.004 0.004 0.004 0.005 0.005 0.005 0.005 0.003 0.003 0.003 0.003 0.002 0.002 0.002 0.002 0.003 0.003 0.003 0.003 0.005 0.005 0.005 0.005 0.004 0.004 0.005 0.005 1.089 1.089 1.708 1.708 0.607 0.607 0.098 0.073 0.056 0.043 0.036 0.029 0.017 0.029 0.037 0.044 0.064 0.064 0.084 0.084 0.093 0.093 0.399 0.399 1.808 1.808 2.393 2.393 2.393 2.393 0.047 0.047 0.047 0.047 0.002 0.002 0.002 0.002 0.001 0.001 0.001 0.001 0.014 0.014 0.014 0.014 0.770 0.770 0.770 0.770 0.028 0.028 0.028 0.028 0.006 0.006 0.006 0.006 0.004 0.004 0.004 0.004 0.005 0.005 0.005 0.005 0.005 0.005 0.005 0.005 0.005 0.005 0.005 0.005 0.008 0.008 0.008 0.008 0.008 0.008 0.008 0.008 0.005 0.005 0.005 0.005 0.005 0.005 0.005 0.005 0.003 0.003 0.003 0.003 0.003 0.003 0.003 0.003 0.090 0.090 0.090 0.090 0.090 0.090 0.090 0.090 
0.003 0.003 0.003 0.003 0.003 0.003 0.003 0.003 0.005 0.005 0.005 0.005 0.005 0.005 0.005 0.005 0.743 0.743 0.743 0.743 0.743 0.743 0.743 0.743 0.006 0.006 0.006 0.006 0.006 0.006 0.006 0.006 0.001 0.001 0.001 0.001 0.001 0.001 0.001 0.001 0.011 0.011 0.011 0.011 0.014 0.014 0.014 0.014 0.010 0.010 0.010 0.010 0.005 0.005 0.005 0.005 0.004 0.004 0.004 0.004 0.005 0.005 0.005 0.005 0.003 0.003 0.003 0.003 0.002 0.002 0.002 0.002 0.003 0.003 0.003 0.003 0.005 0.005 0.005 0.005 0.004 0.004 0.005 0.005 1.089 1.089 1.708 1.708 0.607 0.607 0.098 0.073 0.056 0.043 0.036 0.029 0.017 0.029 0.037 0.044 0.064 0.064 0.084 0.084 0.093 0.093 0.399 0.399 1.808 1.808 2.393 2.393 2.393 2.393 0.047 0.047 0.047 0.047 0.002 0.002 0.002 0.002 0.001 0.001 0.001 0.001 0.014 0.014 0.014 0.014 0.770 0.770 0.770 0.770 0.028 0.028 0.028 0.028 0.006 0.006 0.006 0.006 0.004 0.004 0.004 0.004 0.005 0.005 0.005 0.005 0.005 0.005 0.005 0.005 0.005 0.005 0.005 0.005 0.008 0.008 0.008 0.008 0.008 0.008 0.008 0.008 0.005 0.005 0.005 0.005 0.005 0.005 0.005 0.005 0.003 0.003 0.003 0.003 0.003 0.003 0.003 0.003 0.090 0.090 0.090 0.090 0.090 0.090 0.090 0.090 
0.003 0.003 0.003 0.003 0.003 0.003 0.003 0.003 0.005 0.005 0.005 0.005 0.005 0.005 0.005 0.005 0.743 0.743 0.743 0.743 0.743 0.743 0.743 0.743 0.006 0.006 0.006 0.006 0.006 0.006 0.006 0.006 0.001 0.001 0.001 0.001 0.001 0.001 0.001 0.001 0.011 0.011 0.011 0.011 0.014 0.014 0.014 0.014 0.010 0.010 0.010 0.010 0.005 0.005 0.005 0.005 0.004 0.004 0.004 0.004 0.005 0.005 0.005 0.005 0.003 0.003 0.003 0.003 0.002 0.002 0.002 0.002 0.003 0.003 0.003 0.003 0.005 0.005 0.005 0.005 0.004 0.004 0.005 0.005 1.089 1.089 1.708 1.708 0.607 0.607 0.098 0.073 0.056 0.043 0.036 0.029 0.017 0.029 0.037 0.044 0.064 0.064 0.084 0.084 0.093 0.093 0.399 0.399 1.808 1.808 2.393 2.393 2.393 2.393 0.047 0.047 0.047 0.047 0.002 0.002 0.002 0.002 0.001 0.001 0.001 0.001 0.014 0.014 0.014 0.014 0.770 0.770 0.770 0.770 0.028 0.028 0.028 0.028 0.006 0.006 0.006 0.006 0.004 0.004 0.004 0.004 0.005 0.005 0.005 0.005 0.005 0.005 0.005 0.005 0.005 0.005 0.005 0.005 0.008 0.008 0.008 0.008 0.008 0.008 0.008 0.008 0.005 0.005 0.005 0.005 0.005 0.005 0.005 0.005 0.003 0.003 0.003 0.003 0.003 0.003 0.003 0.003 0.090 0.090 0.090 0.090 0.090 0.090 0.090 0.090 
0.003 0.003 0.003 0.003 0.003 0.003 0.003 0.003 0.005 0.005 0.005 0.005 0.005 0.005 0.005 0.005 0.743 0.743 0.743 0.743 0.743 0.743 0.743 0.743 0.006 0.006 0.006 0.006 0.006 0.006 0.006 0.006 0.001 0.001 0.001 0.001 0.001 0.001 0.001 0.001 0.011 0.011 0.011 0.011 0.014 0.014 0.014 0.014 0.010 0.010 0.010 0.010 0.005 0.005 0.005 0.005 0.004 0.004 0.004 0.004 0.005 0.005 0.005 0.005 0.003 0.003 0.003 0.003 0.002 0.002 0.002 0.002 0.003 0.003 0.003 0.003 0.005 0.005 0.005 0.005 0.004 0.004 0.005 0.005 1.089 1.089 1.708 1.708 0.607 0.607 0.098 0.073 0.056 0.043 0.036 0.029 0.017 0.029 0.037 0.044 0.064 0.064 0.084 0.084 0.093 0.093 0.399 0.399 1.808 1.808 2.393 2.393 2.393 2.393 0.047 0.047 0.047 0.047 0.002 0.002 0.002 0.002 0.001 0.001 0.001 0.001 0.014 0.014 0.014 0.014 0.770 0.770 0.770 0.770 0.028 0.028 0.028 0.028 0.006 0.006 0.006 0.006 0.004 0.004 0.004 0.004 0.005 0.005 0.005 0.005 0.005 0.005 0.005 0.005 0.005 0.005 0.005 0.005 0.008 0.008 0.008 0.008 0.008 0.008 0.008 0.008 0.005 0.005 0.005 0.005 0.005 0.005 0.005 0.005 0.003 0.003 0.003 0.003 0.003 0.003 0.003 0.003 0.090 0.090 0.090 0.090 0.090 0.090 0.090 0.090 
0.003 0.003 0.003 0.003 0.003 0.003 0.003 0.003 0.005 0.005 0.005 0.005 0.005 0.005 0.005 0.005 0.743 0.743 0.743 0.743 0.743 0.743 0.743 0.743 0.006 0.006 0.006 0.006 0.006 0.006 0.006 0.006 0.001 0.001 0.001 0.001 0.001 0.001 0.001 0.001 0.011 0.011 0.011 0.011 0.014 0.014 0.014 0.014 0.010 0.010 0.010 0.010 0.005 0.005 0.005 0.005 0.004 0.004 0.004 0.004 0.005 0.005 0.005 0.005 0.003 0.003 0.003 0.003 0.002 0.002 0.002 0.002 0.003 0.003 0.003 0.003 0.005 0.005 0.005 0.005 0.004 0.004 0.005 0.005 1.089 1.089 1.708 1.708 0.607 0.607 0.098 0.073 0.056 0.043 0.036 0.029 0.017 0.029 0.037 0.044 0.064 0.064 0.084 0.084 0.093 0.093 0.399 0.399 1.808 1.808 2.393 2.393 2.393 2.393 0.047 0.047 0.047 0.047 0.002 0.002 0.002 0.002 0.001 0.001 0.001 0.001 0.014 0.014 0.014 0.014 0.770 0.770 0.770 0.770 0.028 0.028 0.028 0.028 0.006 0.006 0.006 0.006 0.004 0.004 0.004 0.004 0.005 0.005 0.005 0.005 0.005 0.005 0.005 0.005 0.005 0.005 0.005 0.005 0.008 0.008 0.008 0.008 0.008 0.008 0.008 0.008 0.005 0.005 0.005 0.005 0.005 0.005 0.005 0.005 0.003 0.003 0.003 0.003 0.003 0.003 0.003 0.003 0.090 0.090 0.090 0.090 0.090 0.090 0.090 0.090 
0.010 0.010 0.010 0.010 0.010 0.010 0.010 0.010 0.316 0.316 0.316 0.316 0.316 0.316 0.316 0.316 1.923 1.923 1.923 1.923 1.923 1.923 1.923 1.923 0.014 0.014 0.014 0.014 0.014 0.014 0.014 0.014 0.002 0.002 0.002 0.002 0.002 0.002 0.002 0.002 0.018 0.018 0.018 0.018 0.003 0.003 0.003 0.003 0.001 0.001 0.001 0.001 0.001 0.001 0.001 0.001 0.002 0.002 0.002 0.002 0.002 0.002 0.002 0.002 0.001 0.001 0.001 0.001 0.001 0.001 0.001 0.001 0.002 0.002 0.002 0.002 0.015 0.015 0.015 0.015 0.473 0.473 0.491 0.491 0.011 0.011 0.008 0.008 0.010 0.010 0.012 0.010 0.005 0.003 0.003 0.002 0.001 0.002 0.002 0.002 0.003 0.003 0.004 0.004 0.004 0.004 0.004 0.004 0.006 0.006 0.616 0.616 0.616 0.616 0.038 0.038 0.038 0.038 0.001 0.001 0.001 0.001 0.001 0.001 0.001 0.001 0.003 0.003 0.003 0.003 0.006 0.006 0.006 0.006 0.005 0.005 0.005 0.005 0.014 0.014 0.014 0.014 0.882 0.882 0.882 0.882 0.207 0.207 0.207 0.207 0.006 0.006 0.006 0.006 0.006 0.006 0.006 0.006 0.007 0.007 0.007 0.007 0.007 0.007 0.007 0.007 0.008 0.008 0.008 0.008 0.008 0.008 0.008 0.008 0.006 0.006 0.006 0.006 0.006 0.006 0.006 0.006 0.012 0.012 0.012 0.012 0.012 0.012 0.012 0.012 
0.010 0.010 0.010 0.010 0.010 0.010 0.010 0.010 0.316 0.316 0.316 0.316 0.316 0.316 0.316 0.316 1.923 1.923 1.923 1.923 1.923 1.923 1.923 1.923 0.014 0.014 0.014 0.014 0.014 0.014 0.014 0.014 0.002 0.002 0.002 0.002 0.002 0.002 0.002 0.002 0.018 0.018 0.018 0.018 0.003 0.003 0.003 0.003 0.001 0.001 0.001 0.001 0.001 0.001 0.001 0.001 0.002 0.002 0.002 0.002 0.002 0.002 0.002 0.002 0.001 0.001 0.001 0.001 0.001 0.001 0.001 0.001 0.002 0.002 0.002 0.002 0.015 0.015 0.015 0.015 0.473 0.473 0.491 0.491 0.011 0.011 0.008 0.008 0.010 0.010 0.012 0.010 0.005 0.003 0.003 0.002 0.001 0.002 0.002 0.002 0.003 0.003 0.004 0.004 0.004 0.004 0.004 0.004 0.006 0.006 0.616 0.616 0.616 0.616 0.038 0.038 0.038 0.038 0.001 0.001 0.001 0.001 0.001 0.001 0.001 0.001 0.003 0.003 0.003 0.003 0.006 0.006 0.006 0.006 0.005 0.005 0.005 0.005 0.014 0.014 0.014 0.014 0.882 0.882 0.882 0.882 0.207 0.207 0.207 0.207 0.006 0.006 0.006 0.006 0.006 0.006 0.006 0.006 0.007 0.007 0.007 0.007 0.007 0.007 0.007 0.007 0.008 0.008 0.008 0.008 0.008 0.008 0.008 0.008 0.006 0.006 0.006 0.006 0.006 0.006 0.006 0.006 0.012 0.012 0.012 0.012 0.012 0.012 0.012 0.012 
0.010 0.010 0.010 0.010 0.010 0.010 0.010 0.010 0.316 0.316 0.316 0.316 0.316 0.316 0.316 0.316 1.923 1.923 1.923 1.923 1.923 1.923 1.923 1.923 0.014 0.014 0.014 0.014 0.014 0.014 0.014 0.014 0.002 0.002 0.002 0.002 0.002 0.002 0.002 0.002 0.018 0.018 0.018 0.018 0.003 0.003 0.003 0.003 0.001 0.001 0.001 0.001 0.001 0.001 0.001 0.001 0.002 0.002 0.002 0.002 0.002 0.002 0.002 0.002 0.001 0.001 0.001 0.001 0.001 0.001 0.001 0.001 0.002 0.002 0.002 0.002 0.015 0.015 0.015 0.015 0.473 0.473 0.491 0.491 0.011 0.011 0.008 0.008 0.010 0.010 0.012 0.010 0.005 0.003 0.003 0.002 0.001 0.002 0.002 0.002 0.003 0.003 0.004 0.004 0.004 0.004 0.004 0.004 0.006 0.006 0.616 0.616 0.616 0.616 0.038 0.038 0.038 0.038 0.001 0.001 0.001 0.001 0.001 0.001 0.001 0.001 0.003 0.003 0.003 0.003 0.006 0.006 0.006 0.006 0.005 0.005 0.005 0.005 0.014 0.014 0.014 0.014 0.882 0.882 0.882 0.882 0.207 0.207 0.207 0.207 0.006 0.006 0.006 0.006 0.006 0.006 0.006 0.006 0.007 0.007 0.007 0.007 0.007 0.007 0.007 0.007 0.008 0.008 0.008 0.008 0.008 0.008 0.008 0.008 0.006 0.006 0.006 0.006 0.006 0.006 0.006 0.006 0.012 0.012 0.012 0.012 0.012 0.012 0.012 0.012 
0.010 0.010 0.010 0.010 0.010 0.010 0.010 0.010 0.316 0.316 0.316 0.316 0.316 0.316 0.316 0.316 1.923 1.923 1.923 1.923 1.923 1.923 1.923 1.923 0.014 0.014 0.014 0.014 0.014 0.014 0.014 0.014 0.002 0.002 0.002 0.002 0.002 0.002 0.002 0.002 0.018 0.018 0.018 0.018 0.003 0.003 0.003 0.003 0.001 0.001 0.001 0.001 0.001 0.001 0.001 0.001 0.002 0.002 0.002 0.002 0.002 0.002 0.002 0.002 0.001 0.001 0.001 0.001 0.001 0.001 0.001 0.001 0.002 0.002 0.002 0.002 0.015 0.015 0.015 0.015 0.473 0.473 0.491 0.491 0.011 0.011 0.008 0.008 0.010 0.010 0.012 0.010 0.005 0.003 0.003 0.002 0.001 0.002 0.002 0.002 0.003 0.003 0.004 0.004 0.004 0.004 0.004 0.004 0.006 0.006 0.616 0.616 0.616 0.616 0.038 0.038 0.038 0.038 0.001 0.001 0.001 0.001 0.001 0.001 0.001 0.001 0.003 0.003 0.003 0.003 0.006 0.006 0.006 0.006 0.005 0.005 0.005 0.005 0.014 0.014 0.014 0.014 0.882 0.882 0.882 0.882 0.207 0.207 0.207 0.207 0.006 0.006 0.006 0.006 0.006 0.006 0.006 0.006 0.007 0.007 0.007 0.007 0.007 0.007 0.007 0.007 0.008 0.008 0.008 0.008 0.008 0.008 0.008 0.008 0.006 0.006 0.006 0.006 0.006 0.006 0.006 0.006 0.012 0.012 0.012 0.012 0.012 0.012 0.012 0.012 
0.010 0.010 0.010 0.010 0.010 0.010 0.010 0.010 0.316 0.316 0.316 0.316 0.316 0.316 0.316 0.316 1.923 1.923 1.923 1.923 1.923 1.923 1.923 1.923 0.014 0.014 0.014 0.014 0.014 0.014 0.014 0.014 0.002 0.002 0.002 0.002 0.002 0.002 0.002 0.002 0.018 0.018 0.018 0.018 0.003 0.003 0.003 0.003 0.001 0.001 0.001 0.001 0.001 0.001 0.001 0.001 0.002 0.002 0.002 0.002 0.002 0.002 0.002 0.002 0.001 0.001 0.001 0.001 0.001 0.001 0.001 0.001 0.002 0.002 0.002 0.002 0.015 0.015 0.015 0.015 0.473 0.473 0.491 0.491 0.011 0.011 0.008 0.008 0.010 0.010 0.012 0.010 0.005 0.003 0.003 0.002 0.001 0.002 0.002 0.002 0.003 0.003 0.004 0.004 0.004 0.004 0.004 0.004 0.006 0.006 0.616 0.616 0.616 0.616 0.038 0.038 0.038 0.038 0.001 0.001 0.001 0.001 0.001 0.001 0.001 0.001 0.003 0.003 0.003 0.003 0.006 0.006 0.006 0.006 0.005 0.005 0.005 0.005 0.014 0.014 0.014 0.014 0.882 0.882 0.882 0.882 0.207 0.207 0.207 0.207 0.006 0.006 0.006 0.006 0.006 0.006 0.006 0.006 0.007 0.007 0.007 0.007 0.007 0.007 0.007 0.007 0.008 0.008 0.008 0.008 0.008 0.008 0.008 0.008 0.006 0.006 0.006 0.006 0.006 0.006 0.006 0.006 0.012 0.012 0.012 0.012 0.012 0.012 0.012 0.012 
0.010 0.010 0.010 0.010 0.010 0.010 0.010 0.010 0.316 0.316 0.316 0.316 0.316 0.316 0.316 0.316 1.923 1.923 1.923 1.923 1.923 1.923 1.923 1.923 0.014 0.014 0.014 0.014 0.014 0.014 0.014 0.014 0.002 0.002 0.002 0.002 0.002 0.002 0.002 0.002 0.018 0.018 0.018 0.018 0.003 0.003 0.003 0.003 0.001 0.001 0.001 0.001 0.001 0.001 0.001 0.001 0.002 0.002 0.002 0.002 0.002 0.002 0.002 0.002 0.001 0.001 0.001 0.001 0.001 0.001 0.001 0.001 0.002 0.002 0.002 0.002 0.015 0.015 0.015 0.015 0.473 0.473 0.491 0.491 0.011 0.011 0.008 0.008 0.010 0.010 0.012 0.010 0.005 0.003 0.003 0.002 0.001 0.002 0.002 0.002 0.003 0.003 0.004 0.004 0.004 0.004 0.004 0.004 0.006 0.006 0.616 0.616 0.616 0.616 0.038 0.038 0.038 0.038 0.001 0.001 0.001 0.001 0.001 0.001 0.001 0.001 0.003 0.003 0.003 0.003 0.006 0.006 0.006 0.006 0.005 0.005 0.005 0.005 0.014 0.014 0.014 0.014 0.882 0.882 0.882 0.882 0.207 0.207 0.207 0.207 0.006 0.006 0.006 0.006 0.006 0.006 0.006 0.006 0.007 0.007 0.007 0.007 0.007 0.007 0.007 0.007 0.008 0.008 0.008 0.008 0.008 0.008 0.008 0.008 0.006 0.006 0.006 0.006 0.006 0.006 0.006 0.006 0.012 0.012 0.012 0.012 0.012 0.012 0.012 0.012 
0.010 0.010 0.010 0.010 0.010 0.010 0.010 0.010 0.316 0.316 0.316 0.316 0.316 0.316 0.316 0.316 1.923 1.923 1.923 1.923 1.923 1.923 1.923 1.923 0.014 0.014 0.014 0.014 0.014 0.014 0.014 0.014 0.002 0.002 0.002 0.002 0.002 0.002 0.002 0.002 0.018 0.018 0.018 0.018 0.003 0.003 0.003 0.003 0.001 0.001 0.001 0.001 0.001 0.001 0.001 0.001 0.002 0.002 0.002 0.002 0.002 0.002 0.002 0.002 0.001 0.001 0.001 0.001 0.001 0.001 0.001 0.001 0.002 0.002 0.002 0.002 0.015 0.015 0.015 0.015 0.473 0.473 0.491 0.491 0.011 0.011 0.008 0.008 0.010 0.010 0.012 0.010 0.005 0.003 0.003 0.002 0.001 0.002 0.002 0.002 0.003 0.003 0.004 0.004 0.004 0.004 0.004 0.004 0.006 0.006 0.616 0.616 0.616 0.616 0.038 0.038 0.038 0.038 0.001 0.001 0.001 0.001 0.001 0.001 0.001 0.001 0.003 0.003 0.003 0.003 0.006 0.006 0.006 0.006 0.005 0.005 0.005 0.005 0.014 0.014 0.014 0.014 0.882 0.882 0.882 0.882 0.207 0.207 0.207 0.207 0.006 0.006 0.006 0.006 0.006 0.006 0.006 0.006 0.007 0.007 0.007 0.007 0.007 0.007 0.007 0.007 0.008 0.008 0.008 0.008 0.008 0.008 0.008 0.008 0.006 0.006 0.006 0.006 0.006 0.006 0.006 0.006 0.012 0.012 0.012 0.012 0.012 0.012 0.012 0.012 
0.010 0.010 0.010 0.010 0.010 0.010 0.010 0.010 0.316 0.316 0.316 0.316 0.316 0.316 0.316 0.316 1.923 1.923 1.923 1.923 1.923 1.923 1.923 1.923 0.014 0.014 0.014 0.014 0.014 0.014 0.014 0.014 0.002 0.002 0.002 0.002 0.002 0.002 0.002 0.002 0.018 0.018 0.018 0.018 0.003 0.003 0.003 0.003 0.001 0.001 0.001 0.001 0.001 0.001 0.001 0.001 0.002 0.002 0.002 0.002 0.002 0.002 0.002 0.002 0.001 0.001 0.001 0.001 0.001 0.001 0.001 0.001 0.002 0.002 0.002 0.002 0.015 0.015 0.015 0.015 0.473 0.473 0.491 0.491 0.011 0.011 0.008 0.008 0.010 0.010 0.012 0.010 0.005 0.003 0.003 0.002 0.001 0.002 0.002 0.002 0.003 0.003 0.004 0.004 0.004 0.004 0.004 0.004 0.006 0.006 0.616 0.616 0.616 0.616 0.038 0.038 0.038 0.038 0.001 0.001 0.001 0.001 0.001 0.001 0.001 0.001 0.003 0.003 0.003 0.003 0.006 0.006 0.006 0.006 0.005 0.005 0.005 0.005 0.014 0.014 0.014 0.014 0.882 0.882 0.882 0.882 0.207 0.207 0.207 0.207 0.006 0.006 0.006 0.006 0.006 0.006 0.006 0.006 0.007 0.007 0.007 0.007 0.007 0.007 0.007 0.007 0.008 0.008 0.008 0.008 0.008 0.008 0.008 0.008 0.006 0.006 0.006 0.006 0.006 0.006 0.006 0.006 0.012 0.012 0.012 0.012 0.012 0.012 0.012 0.012 
0.002 0.002 0.002 0.002 0.002 0.002 0.002 0.002 0.104 0.104 0.104 0.104 0.104 0.104 0.104 0.104 0.112 0.112 0.112 0.112 0.112 0.112 0.112 0.112 0.009 0.009 0.009 0.009 0.009 0.009 0.009 0.009 0.000 0.000 0.000 0.000 0.000 0.000 0.000 0.000 0.007 0.007 0.007 0.007 0.001 0.001 0.001 0.001 0.000 0.000 0.000 0.000 0.000 0.000 0.000 0.000 0.000 0.000 0.000 0.000 0.001 0.001 0.001 0.001 0.003 0.003 0.003 0.003 0.298 0.298 0.298 0.298 0.015 0.015 0.015 0.015 0.004 0.004 0.004 0.004 0.004 0.004 0.003 0.003 0.002 0.002 0.002 0.002 0.002 0.002 0.001 0.000 0.000 0.000 0.000 0.000 0.000 0.000 0.000 0.000 0.001 0.001 0.001 0.001 0.001 0.001 0.002 0.002 0.002 0.002 0.004 0.004 0.004 0.004 0.030 0.030 0.030 0.030 0.002 0.002 0.002 0.002 0.000 0.000 0.000 0.000 0.001 0.001 0.001 0.001 0.003 0.003 0.003 0.003 0.000 0.000 0.000 0.000 0.001 0.001 0.001 0.001 0.004 0.004 0.004 0.004 0.012 0.012 0.012 0.012 0.939 0.939 0.939 0.939 0.939 0.939 0.939 0.939 0.011 0.011 0.011 0.011 0.011 0.011 0.011 0.011 0.008 0.008 0.008 0.008 0.008 0.008 0.008 0.008 0.006 0.006 0.006 0.006 0.006 0.006 0.006 0.006 0.004 0.004 0.004 0.004 0.004 0.004 0.004 0.004 
0.002 0.002 0.002 0.002 0.002 0.002 0.002 0.002 0.104 0.104 0.104 0.104 0.104 0.104 0.104 0.104 0.112 0.112 0.112 0.112 0.112 0.112 0.112 0.112 0.009 0.009 0.009 0.009 0.009 0.009 0.009 0.009 0.000 0.000 0.000 0.000 0.000 0.000 0.000 0.000 0.007 0.007 0.007 0.007 0.001 0.001 0.001 0.001 0.000 0.000 0.000 0.000 0.000 0.000 0.000 0.000 0.000 0.000 0.000 0.000 0.001 0.001 0.001 0.001 0.003 0.003 0.003 0.003 0.298 0.298 0.298 0.298 0.015 0.015 0.015 0.015 0.004 0.004 0.004 0.004 0.004 0.004 0.003 0.003 0.002 0.002 0.002 0.002 0.002 0.002 0.001 0.000 0.000 0.000 0.000 0.000 0.000 0.000 0.000 0.000 0.001 0.001 0.001 0.001 0.001 0.001 0.002 0.002 0.002 0.002 0.004 0.004 0.004 0.004 0.030 0.030 0.030 0.030 0.002 0.002 0.002 0.002 0.000 0.000 0.000 0.000 0.001 0.001 0.001 0.001 0.003 0.003 0.003 0.003 0.000 0.000 0.000 0.000 0.001 0.001 0.001 0.001 0.004 0.004 0.004 0.004 0.012 0.012 0.012 0.012 0.939 0.939 0.939 0.939 0.939 0.939 0.939 0.939 0.011 0.011 0.011 0.011 0.011 0.011 0.011 0.011 0.008 0.008 0.008 0.008 0.008 0.008 0.008 0.008 0.006 0.006 0.006 0.006 0.006 0.006 0.006 0.006 0.004 0.004 0.004 0.004 0.004 0.004 0.004 0.004 
0.002 0.002 0.002 0.002 0.002 0.002 0.002 0.002 0.104 0.104 0.104 0.104 0.104 0.104 0.104 0.104 0.112 0.112 0.112 0.112 0.112 0.112 0.112 0.112 0.009 0.009 0.009 0.009 0.009 0.009 0.009 0.009 0.000 0.000 0.000 0.000 0.000 0.000 0.000 0.000 0.007 0.007 0.007 0.007 0.001 0.001 0.001 0.001 0.000 0.000 0.000 0.000 0.000 0.000 0.000 0.000 0.000 0.000 0.000 0.000 0.001 0.001 0.001 0.001 0.003 0.003 0.003 0.003 0.298 0.298 0.298 0.298 0.015 0.015 0.015 0.015 0.004 0.004 0.004 0.004 0.004 0.004 0.003 0.003 0.002 0.002 0.002 0.002 0.002 0.002 0.001 0.000 0.000 0.000 0.000 0.000 0.000 0.000 0.000 0.000 0.001 0.001 0.001 0.001 0.001 0.001 0.002 0.002 0.002 0.002 0.004 0.004 0.004 0.004 0.030 0.030 0.030 0.030 0.002 0.002 0.002 0.002 0.000 0.000 0.000 0.000 0.001 0.001 0.001 0.001 0.003 0.003 0.003 0.003 0.000 0.000 0.000 0.000 0.001 0.001 0.001 0.001 0.004 0.004 0.004 0.004 0.012 0.012 0.012 0.012 0.939 0.939 0.939 0.939 0.939 0.939 0.939 0.939 0.011 0.011 0.011 0.011 0.011 0.011 0.011 0.011 0.008 0.008 0.008 0.008 0.008 0.008 0.008 0.008 0.006 0.006 0.006 0.006 0.006 0.006 0.006 0.006 0.004 0.004 0.004 0.004 0.004 0.004 0.004 0.004 
0.002 0.002 0.002 0.002 0.002 0.002 0.002 0.002 0.104 0.104 0.104 0.104 0.104 0.104 0.104 0.104 0.112 0.112 0.112 0.112 0.112 0.112 0.112 0.112 0.009 0.009 0.009 0.009 0.009 0.009 0.009 0.009 0.000 0.000 0.000 0.000 0.000 0.000 0.000 0.000 0.007 0.007 0.007 0.007 0.001 0.001 0.001 0.001 0.000 0.000 0.000 0.000 0.000 0.000 0.000 0.000 0.000 0.000 0.000 0.000 0.001 0.001 0.001 0.001 0.003 0.003 0.003 0.003 0.298 0.298 0.298 0.298 0.015 0.015 0.015 0.015 0.004 0.004 0.004 0.004 0.004 0.004 0.003 0.003 0.002 0.002 0.002 0.002 0.002 0.002 0.001 0.000 0.000 0.000 0.000 0.000 0.000 0.000 0.000 0.000 0.001 0.001 0.001 0.001 0.001 0.001 0.002 0.002 0.002 0.002 0.004 0.004 0.004 0.004 0.030 0.030 0.030 0.030 0.002 0.002 0.002 0.002 0.000 0.000 0.000 0.000 0.001 0.001 0.001 0.001 0.003 0.003 0.003 0.003 0.000 0.000 0.000 0.000 0.001 0.001 0.001 0.001 0.004 0.004 0.004 0.004 0.012 0.012 0.012 0.012 0.939 0.939 0.939 0.939 0.939 0.939 0.939 0.939 0.011 0.011 0.011 0.011 0.011 0.011 0.011 0.011 0.008 0.008 0.008 0.008 0.008 0.008 0.008 0.008 0.006 0.006 0.006 0.006 0.006 0.006 0.006 0.006 0.004 0.004 0.004 0.004 0.004 0.004 0.004 0.004 
0.001 0.001 0.001 0.001 0.001 0.001 0.001 0.001 0.005 0.005 0.005 0.005 0.005 0.005 0.005 0.005 0.151 0.151 0.151 0.151 0.151 0.151 0.151 0.151 0.028 0.028 0.028 0.028 0.028 0.028 0.028 0.028 0.000 0.000 0.000 0.000 0.000 0.000 0.000 0.000 0.002 0.002 0.002 0.002 0.004 0.004 0.004 0.004 0.003 0.003 0.003 0.003 0.003 0.003 0.003 0.003 0.004 0.004 0.004 0.004 0.005 0.005 0.005 0.005 0.173 0.173 0.173 0.173 1.107 1.107 1.107 1.107 0.003 0.003 0.003 0.003 0.002 0.002 0.002 0.002 0.002 0.002 0.002 0.002 0.002 0.002 0.001 0.001 0.001 0.001 0.000 0.000 0.000 0.000 0.000 0.000 0.000 0.000 0.000 0.000 0.000 0.000 0.000 0.000 0.000 0.000 0.001 0.001 0.002 0.002 0.003 0.003 0.003 0.003 0.033 0.033 0.033 0.033 0.015 0.015 0.015 0.015 0.003 0.003 0.003 0.003 0.005 0.005 0.005 0.005 0.002 0.002 0.002 0.002 0.000 0.000 0.000 0.000 0.002 0.002 0.002 0.002 0.006 0.006 0.006 0.006 0.007 0.007 0.007 0.007 0.010 0.010 0.010 0.010 0.010 0.010 0.010 0.010 1.171 1.171 1.171 1.171 1.171 1.171 1.171 1.171 0.012 0.012 0.012 0.012 0.012 0.012 0.012 0.012 0.311 0.311 0.311 0.311 0.311 0.311 0.311 0.311 0.005 0.005 0.005 0.005 0.005 0.005 0.005 0.005 
0.001 0.001 0.001 0.001 0.001 0.001 0.001 0.001 0.005 0.005 0.005 0.005 0.005 0.005 0.005 0.005 0.151 0.151 0.151 0.151 0.151 0.151 0.151 0.151 0.028 0.028 0.028 0.028 0.028 0.028 0.028 0.028 0.000 0.000 0.000 0.000 0.000 0.000 0.000 0.000 0.002 0.002 0.002 0.002 0.004 0.004 0.004 0.004 0.003 0.003 0.003 0.003 0.003 0.003 0.003 0.003 0.004 0.004 0.004 0.004 0.005 0.005 0.005 0.005 0.173 0.173 0.173 0.173 1.107 1.107 1.107 1.107 0.003 0.003 0.003 0.003 0.002 0.002 0.002 0.002 0.002 0.002 0.002 0.002 0.002 0.002 0.001 0.001 0.001 0.001 0.000 0.000 0.000 0.000 0.000 0.000 0.000 0.000 0.000 0.000 0.000 0.000 0.000 0.000 0.000 0.000 0.001 0.001 0.002 0.002 0.003 0.003 0.003 0.003 0.033 0.033 0.033 0.033 0.015 0.015 0.015 0.015 0.003 0.003 0.003 0.003 0.005 0.005 0.005 0.005 0.002 0.002 0.002 0.002 0.000 0.000 0.000 0.000 0.002 0.002 0.002 0.002 0.006 0.006 0.006 0.006 0.007 0.007 0.007 0.007 0.010 0.010 0.010 0.010 0.010 0.010 0.010 0.010 1.171 1.171 1.171 1.171 1.171 1.171 1.171 1.171 0.012 0.012 0.012 0.012 0.012 0.012 0.012 0.012 0.311 0.311 0.311 0.311 0.311 0.311 0.311 0.311 0.005 0.005 0.005 0.005 0.005 0.005 0.005 0.005 
0.001 0.001 0.001 0.001 0.001 0.001 0.001 0.001 0.005 0.005 0.005 0.005 0.005 0.005 0.005 0.005 0.151 0.151 0.151 0.151 0.151 0.151 0.151 0.151 0.028 0.028 0.028 0.028 0.028 0.028 0.028 0.028 0.000 0.000 0.000 0.000 0.000 0.000 0.000 0.000 0.002 0.002 0.002 0.002 0.004 0.004 0.004 0.004 0.003 0.003 0.003 0.003 0.003 0.003 0.003 0.003 0.004 0.004 0.004 0.004 0.005 0.005 0.005 0.005 0.173 0.173 0.173 0.173 1.107 1.107 1.107 1.107 0.003 0.003 0.003 0.003 0.002 0.002 0.002 0.002 0.002 0.002 0.002 0.002 0.002 0.002 0.001 0.001 0.001 0.001 0.000 0.000 0.000 0.000 0.000 0.000 0.000 0.000 0.000 0.000 0.000 0.000 0.000 0.000 0.000 0.000 0.001 0.001 0.002 0.002 0.003 0.003 0.003 0.003 0.033 0.033 0.033 0.033 0.015 0.015 0.015 0.015 0.003 0.003 0.003 0.003 0.005 0.005 0.005 0.005 0.002 0.002 0.002 0.002 0.000 0.000 0.000 0.000 0.002 0.002 0.002 0.002 0.006 0.006 0.006 0.006 0.007 0.007 0.007 0.007 0.010 0.010 0.010 0.010 0.010 0.010 0.010 0.010 1.171 1.171 1.171 1.171 1.171 1.171 1.171 1.171 0.012 0.012 0.012 0.012 0.012 0.012 0.012 0.012 0.311 0.311 0.311 0.311 0.311 0.311 0.311 0.311 0.005 0.005 0.005 0.005 0.005 0.005 0.005 0.005 
0.001 0.001 0.001 0.001 0.001 0.001 0.001 0.001 0.005 0.005 0.005 0.005 0.005 0.005 0.005 0.005 0.151 0.151 0.151 0.151 0.151 0.151 0.151 0.151 0.028 0.028 0.028 0.028 0.028 0.028 0.028 0.028 0.000 0.000 0.000 0.000 0.000 0.000 0.000 0.000 0.002 0.002 0.002 0.002 0.004 0.004 0.004 0.004 0.003 0.003 0.003 0.003 0.003 0.003 0.003 0.003 0.004 0.004 0.004 0.004 0.005 0.005 0.005 0.005 0.173 0.173 0.173 0.173 1.107 1.107 1.107 1.107 0.003 0.003 0.003 0.003 0.002 0.002 0.002 0.002 0.002 0.002 0.002 0.002 0.002 0.002 0.001 0.001 0.001 0.001 0.000 0.000 0.000 0.000 0.000 0.000 0.000 0.000 0.000 0.000 0.000 0.000 0.000 0.000 0.000 0.000 0.001 0.001 0.002 0.002 0.003 0.003 0.003 0.003 0.033 0.033 0.033 0.033 0.015 0.015 0.015 0.015 0.003 0.003 0.003 0.003 0.005 0.005 0.005 0.005 0.002 0.002 0.002 0.002 0.000 0.000 0.000 0.000 0.002 0.002 0.002 0.002 0.006 0.006 0.006 0.006 0.007 0.007 0.007 0.007 0.010 0.010 0.010 0.010 0.010 0.010 0.010 0.010 1.171 1.171 1.171 1.171 1.171 1.171 1.171 1.171 0.012 0.012 0.012 0.012 0.012 0.012 0.012 0.012 0.311 0.311 0.311 0.311 0.311 0.311 0.311 0.311 0.005 0.005 0.005 0.005 0.005 0.005 0.005 0.005 
0.000 0.000 0.000 0.000 0.000 0.000 0.000 0.000 0.003 0.003 0.003 0.003 0.003 0.003 0.003 0.003 0.137 0.137 0.137 0.137 0.137 0.137 0.137 0.137 0.123 0.123 0.123 0.123 0.123 0.123 0.123 0.123 0.000 0.000 0.000 0.000 0.000 0.000 0.000 0.000 0.005 0.005 0.005 0.005 0.014 0.014 0.014 0.014 0.019 0.019 0.019 0.019 0.027 0.027 0.027 0.027 0.041 0.041 0.041 0.041 0.033 0.033 0.033 0.033 0.297 0.297 0.297 0.297 1.246 1.246 1.246 1.246 0.001 0.001 0.001 0.001 0.000 0.000 0.000 0.000 0.001 0.001 0.001 0.001 0.000 0.000 0.000 0.000 0.001 0.001 0.000 0.000 0.000 0.000 0.000 0.000 0.000 0.000 0.000 0.000 0.000 0.000 0.000 0.000 0.000 0.000 0.000 0.000 0.001 0.001 0.002 0.002 0.002 0.002 0.008 0.008 0.008 0.008 0.013 0.013 0.013 0.013 0.017 0.017 0.017 0.017 0.019 0.019 0.019 0.019 0.002 0.002 0.002 0.002 0.009 0.009 0.009 0.009 0.007 0.007 0.007 0.007 0.005 0.005 0.005 0.005 0.004 0.004 0.004 0.004 0.007 0.007 0.007 0.007 0.007 0.007 0.007 0.007 0.049 0.049 0.049 0.049 0.049 0.049 0.049 0.049 0.001 0.001 0.001 0.001 0.001 0.001 0.001 0.001 0.045 0.045 0.045 0.045 0.045 0.045 0.045 0.045 0.003 0.003 0.003 0.003 0.003 0.003 0.003 0.003 
0.000 0.000 0.000 0.000 0.000 0.000 0.000 0.000 0.003 0.003 0.003 0.003 0.003 0.003 0.003 0.003 0.137 0.137 0.137 0.137 0.137 0.137 0.137 0.137 0.123 0.123 0.123 0.123 0.123 0.123 0.123 0.123 0.000 0.000 0.000 0.000 0.000 0.000 0.000 0.000 0.005 0.005 0.005 0.005 0.014 0.014 0.014 0.014 0.019 0.019 0.019 0.019 0.027 0.027 0.027 0.027 0.041 0.041 0.041 0.041 0.033 0.033 0.033 0.033 0.297 0.297 0.297 0.297 1.246 1.246 1.246 1.246 0.001 0.001 0.001 0.001 0.000 0.000 0.000 0.000 0.001 0.001 0.001 0.001 0.000 0.000 0.000 0.000 0.001 0.001 0.000 0.000 0.000 0.000 0.000 0.000 0.000 0.000 0.000 0.000 0.000 0.000 0.000 0.000 0.000 0.000 0.000 0.000 0.001 0.001 0.002 0.002 0.002 0.002 0.008 0.008 0.008 0.008 0.013 0.013 0.013 0.013 0.017 0.017 0.017 0.017 0.019 0.019 0.019 0.019 0.002 0.002 0.002 0.002 0.009 0.009 0.009 0.009 0.007 0.007 0.007 0.007 0.005 0.005 0.005 0.005 0.004 0.004 0.004 0.004 0.007 0.007 0.007 0.007 0.007 0.007 0.007 0.007 0.049 0.049 0.049 0.049 0.049 0.049 0.049 0.049 0.001 0.001 0.001 0.001 0.001 0.001 0.001 0.001 0.045 0.045 0.045 0.045 0.045 0.045 0.045 0.045 0.003 0.003 0.003 0.003 0.003 0.003 0.003 0.003 
0.000 0.000 0.000 0.000 0.000 0.000 0.000 0.000 0.003 0.003 0.003 0.003 0.003 0.003 0.003 0.003 0.137 0.137 0.137 0.137 0.137 0.137 0.137 0.137 0.123 0.123 0.123 0.123 0.123 0.123 0.123 0.123 0.000 0.000 0.000 0.000 0.000 0.000 0.000 0.000 0.005 0.005 0.005 0.005 0.014 0.014 0.014 0.014 0.019 0.019 0.019 0.019 0.027 0.027 0.027 0.027 0.041 0.041 0.041 0.041 0.033 0.033 0.033 0.033 0.297 0.297 0.297 0.297 1.246 1.246 1.246 1.246 0.001 0.001 0.001 0.001 0.000 0.000 0.000 0.000 0.001 0.001 0.001 0.001 0.000 0.000 0.000 0.000 0.001 0.001 0.000 0.000 0.000 0.000 0.000 0.000 0.000 0.000 0.000 0.000 0.000 0.000 0.000 0.000 0.000 0.000 0.000 0.000 0.001 0.001 0.002 0.002 0.002 0.002 0.008 0.008 0.008 0.008 0.013 0.013 0.013 0.013 0.017 0.017 0.017 0.017 0.019 0.019 0.019 0.019 0.002 0.002 0.002 0.002 0.009 0.009 0.009 0.009 0.007 0.007 0.007 0.007 0.005 0.005 0.005 0.005 0.004 0.004 0.004 0.004 0.007 0.007 0.007 0.007 0.007 0.007 0.007 0.007 0.049 0.049 0.049 0.049 0.049 0.049 0.049 0.049 0.001 0.001 0.001 0.001 0.001 0.001 0.001 0.001 0.045 0.045 0.045 0.045 0.045 0.045 0.045 0.045 0.003 0.003 0.003 0.003 0.003 0.003 0.003 0.003 
0.000 0.000 0.000 0.000 0.000 0.000 0.000 0.000 0.003 0.003 0.003 0.003 0.003 0.003 0.003 0.003 0.137 0.137 0.137 0.137 0.137 0.137 0.137 0.137 0.123 0.123 0.123 0.123 0.123 0.123 0.123 0.123 0.000 0.000 0.000 0.000 0.000 0.000 0.000 0.000 0.005 0.005 0.005 0.005 0.014 0.014 0.014 0.014 0.019 0.019 0.019 0.019 0.027 0.027 0.027 0.027 0.041 0.041 0.041 0.041 0.033 0.033 0.033 0.033 0.297 0.297 0.297 0.297 1.246 1.246 1.246 1.246 0.001 0.001 0.001 0.001 0.000 0.000 0.000 0.000 0.001 0.001 0.001 0.001 0.000 0.000 0.000 0.000 0.001 0.001 0.000 0.000 0.000 0.000 0.000 0.000 0.000 0.000 0.000 0.000 0.000 0.000 0.000 0.000 0.000 0.000 0.000 0.000 0.001 0.001 0.002 0.002 0.002 0.002 0.008 0.008 0.008 0.008 0.013 0.013 0.013 0.013 0.017 0.017 0.017 0.017 0.019 0.019 0.019 0.019 0.002 0.002 0.002 0.002 0.009 0.009 0.009 0.009 0.007 0.007 0.007 0.007 0.005 0.005 0.005 0.005 0.004 0.004 0.004 0.004 0.007 0.007 0.007 0.007 0.007 0.007 0.007 0.007 0.049 0.049 0.049 0.049 0.049 0.049 0.049 0.049 0.001 0.001 0.001 0.001 0.001 0.001 0.001 0.001 0.045 0.045 0.045 0.045 0.045 0.045 0.045 0.045 0.003 0.003 0.003 0.003 0.003 0.003 0.003 0.003 
0.008 0.008 0.008 0.008 0.008 0.008 0.008 0.008 0.005 0.005 0.005 0.005 0.005 0.005 0.005 0.005 0.002 0.002 0.002 0.002 0.002 0.002 0.002 0.002 0.210 0.210 0.210 0.210 0.210 0.210 0.210 0.210 0.002 0.002 0.002 0.002 0.002 0.002 0.002 0.002 0.111 0.111 0.111 0.111 0.024 0.024 0.024 0.024 0.005 0.005 0.005 0.005 0.004 0.004 0.004 0.004 0.005 0.005 0.005 0.005 0.008 0.008 0.008 0.008 0.023 0.023 0.023 0.023 1.207 1.207 1.207 1.207 0.024 0.024 0.024 0.024 0.007 0.007 0.007 0.007 0.003 0.003 0.001 0.001 0.000 0.000 0.000 0.000 0.000 0.000 0.000 0.000 0.001 0.000 0.000 0.000 0.000 0.000 0.000 0.000 0.001 0.001 0.001 0.001 0.000 0.000 0.000 0.000 0.000 0.000 0.001 0.001 0.001 0.001 0.001 0.001 0.001 0.001 0.004 0.004 0.004 0.004 0.007 0.007 0.007 0.007 0.002 0.002 0.002 0.002 0.002 0.002 0.002 0.002 0.001 0.001 0.001 0.001 0.003 0.003 0.003 0.003 0.002 0.002 0.002 0.002 0.002 0.002 0.002 0.002 0.017 0.017 0.017 0.017 0.017 0.017 0.017 0.017 0.014 0.014 0.014 0.014 0.014 0.014 0.014 0.014 0.000 0.000 0.000 0.000 0.000 0.000 0.000 0.000 0.008 0.008 0.008 0.008 0.008 0.008 0.008 0.008 0.003 0.003 0.003 0.003 0.003 0.003 0.003 0.003 
0.008 0.008 0.008 0.008 0.008 0.008 0.008 0.008 0.005 0.005 0.005 0.005 0.005 0.005 0.005 0.005 0.002 0.002 0.002 0.002 0.002 0.002 0.002 0.002 0.210 0.210 0.210 0.210 0.210 0.210 0.210 0.210 0.002 0.002 0.002 0.002 0.002 0.002 0.002 0.002 0.111 0.111 0.111 0.111 0.024 0.024 0.024 0.024 0.005 0.005 0.005 0.005 0.004 0.004 0.004 0.004 0.005 0.005 0.005 0.005 0.008 0.008 0.008 0.008 0.023 0.023 0.023 0.023 1.207 1.207 1.207 1.207 0.024 0.024 0.024 0.024 0.007 0.007 0.007 0.007 0.003 0.003 0.001 0.001 0.000 0.000 0.000 0.000 0.000 0.000 0.000 0.000 0.001 0.000 0.000 0.000 0.000 0.000 0.000 0.000 0.001 0.001 0.001 0.001 0.000 0.000 0.000 0.000 0.000 0.000 0.001 0.001 0.001 0.001 0.001 0.001 0.001 0.001 0.004 0.004 0.004 0.004 0.007 0.007 0.007 0.007 0.002 0.002 0.002 0.002 0.002 0.002 0.002 0.002 0.001 0.001 0.001 0.001 0.003 0.003 0.003 0.003 0.002 0.002 0.002 0.002 0.002 0.002 0.002 0.002 0.017 0.017 0.017 0.017 0.017 0.017 0.017 0.017 0.014 0.014 0.014 0.014 0.014 0.014 0.014 0.014 0.000 0.000 0.000 0.000 0.000 0.000 0.000 0.000 0.008 0.008 0.008 0.008 0.008 0.008 0.008 0.008 0.003 0.003 0.003 0.003 0.003 0.003 0.003 0.003 
0.008 0.008 0.008 0.008 0.008 0.008 0.008 0.008 0.005 0.005 0.005 0.005 0.005 0.005 0.005 0.005 0.002 0.002 0.002 0.002 0.002 0.002 0.002 0.002 0.210 0.210 0.210 0.210 0.210 0.210 0.210 0.210 0.002 0.002 0.002 0.002 0.002 0.002 0.002 0.002 0.111 0.111 0.111 0.111 0.024 0.024 0.024 0.024 0.005 0.005 0.005 0.005 0.004 0.004 0.004 0.004 0.005 0.005 0.005 0.005 0.008 0.008 0.008 0.008 0.023 0.023 0.023 0.023 1.207 1.207 1.207 1.207 0.024 0.024 0.024 0.024 0.007 0.007 0.007 0.007 0.003 0.003 0.001 0.001 0.000 0.000 0.000 0.000 0.000 0.000 0.000 0.000 0.001 0.000 0.000 0.000 0.000 0.000 0.000 0.000 0.001 0.001 0.001 0.001 0.000 0.000 0.000 0.000 0.000 0.000 0.001 0.001 0.001 0.001 0.001 0.001 0.001 0.001 0.004 0.004 0.004 0.004 0.007 0.007 0.007 0.007 0.002 0.002 0.002 0.002 0.002 0.002 0.002 0.002 0.001 0.001 0.001 0.001 0.003 0.003 0.003 0.003 0.002 0.002 0.002 0.002 0.002 0.002 0.002 0.002 0.017 0.017 0.017 0.017 0.017 0.017 0.017 0.017 0.014 0.014 0.014 0.014 0.014 0.014 0.014 0.014 0.000 0.000 0.000 0.000 0.000 0.000 0.000 0.000 0.008 0.008 0.008 0.008 0.008 0.008 0.008 0.008 0.003 0.003 0.003 0.003 0.003 0.003 0.003 0.003 
0.008 0.008 0.008 0.008 0.008 0.008 0.008 0.008 0.005 0.005 0.005 0.005 0.005 0.005 0.005 0.005 0.002 0.002 0.002 0.002 0.002 0.002 0.002 0.002 0.210 0.210 0.210 0.210 0.210 0.210 0.210 0.210 0.002 0.002 0.002 0.002 0.002 0.002 0.002 0.002 0.111 0.111 0.111 0.111 0.024 0.024 0.024 0.024 0.005 0.005 0.005 0.005 0.004 0.004 0.004 0.004 0.005 0.005 0.005 0.005 0.008 0.008 0.008 0.008 0.023 0.023 0.023 0.023 1.207 1.207 1.207 1.207 0.024 0.024 0.024 0.024 0.007 0.007 0.007 0.007 0.003 0.003 0.001 0.001 0.000 0.000 0.000 0.000 0.000 0.000 0.000 0.000 0.001 0.000 0.000 0.000 0.000 0.000 0.000 0.000 0.001 0.001 0.001 0.001 0.000 0.000 0.000 0.000 0.000 0.000 0.001 0.001 0.001 0.001 0.001 0.001 0.001 0.001 0.004 0.004 0.004 0.004 0.007 0.007 0.007 0.007 0.002 0.002 0.002 0.002 0.002 0.002 0.002 0.002 0.001 0.001 0.001 0.001 0.003 0.003 0.003 0.003 0.002 0.002 0.002 0.002 0.002 0.002 0.002 0.002 0.017 0.017 0.017 0.017 0.017 0.017 0.017 0.017 0.014 0.014 0.014 0.014 0.014 0.014 0.014 0.014 0.000 0.000 0.000 0.000 0.000 0.000 0.000 0.000 0.008 0.008 0.008 0.008 0.008 0.008 0.008 0.008 0.003 0.003 0.003 0.003 0.003 0.003 0.003 0.003 
0.476 0.476 0.476 0.476 0.476 0.476 0.476 0.476 0.003 0.003 0.003 0.003 0.003 0.003 0.003 0.003 0.001 0.001 0.001 0.001 0.001 0.001 0.001 0.001 0.251 0.251 0.251 0.251 0.251 0.251 0.251 0.251 0.618 0.618 0.618 0.618 0.618 0.618 0.618 0.618 0.037 0.037 0.037 0.037 0.003 0.003 0.003 0.003 0.001 0.001 0.001 0.001 0.003 0.003 0.003 0.003 0.004 0.004 0.004 0.004 0.005 0.005 0.005 0.005 0.006 0.006 0.006 0.006 0.121 0.121 0.121 0.121 0.020 0.020 0.020 0.020 0.007 0.007 0.007 0.007 0.003 0.003 0.000 0.000 0.000 0.000 0.000 0.000 0.000 0.000 0.000 0.001 0.002 0.002 0.002 0.002 0.002 0.002 0.003 0.003 0.004 0.004 0.002 0.002 0.001 0.001 0.000 0.000 0.000 0.000 0.000 0.000 0.000 0.000 0.000 0.000 0.000 0.000 0.001 0.001 0.001 0.001 0.008 0.008 0.008 0.008 0.002 0.002 0.002 0.002 0.011 0.011 0.011 0.011 0.000 0.000 0.000 0.000 0.001 0.001 0.001 0.001 0.001 0.001 0.001 0.001 0.002 0.002 0.002 0.002 0.020 0.020 0.020 0.020 0.020 0.020 0.020 0.020 0.003 0.003 0.003 0.003 0.003 0.003 0.003 0.003 0.000 0.000 0.000 0.000 0.000 0.000 0.000 0.000 0.004 0.004 0.004 0.004 0.004 0.004 0.004 0.004 0.005 0.005 0.005 0.005 0.005 0.005 0.005 0.005 
0.476 0.476 0.476 0.476 0.476 0.476 0.476 0.476 0.003 0.003 0.003 0.003 0.003 0.003 0.003 0.003 0.001 0.001 0.001 0.001 0.001 0.001 0.001 0.001 0.251 0.251 0.251 0.251 0.251 0.251 0.251 0.251 0.618 0.618 0.618 0.618 0.618 0.618 0.618 0.618 0.037 0.037 0.037 0.037 0.003 0.003 0.003 0.003 0.001 0.001 0.001 0.001 0.003 0.003 0.003 0.003 0.004 0.004 0.004 0.004 0.005 0.005 0.005 0.005 0.006 0.006 0.006 0.006 0.121 0.121 0.121 0.121 0.020 0.020 0.020 0.020 0.007 0.007 0.007 0.007 0.003 0.003 0.000 0.000 0.000 0.000 0.000 0.000 0.000 0.000 0.000 0.001 0.002 0.002 0.002 0.002 0.002 0.002 0.003 0.003 0.004 0.004 0.002 0.002 0.001 0.001 0.000 0.000 0.000 0.000 0.000 0.000 0.000 0.000 0.000 0.000 0.000 0.000 0.001 0.001 0.001 0.001 0.008 0.008 0.008 0.008 0.002 0.002 0.002 0.002 0.011 0.011 0.011 0.011 0.000 0.000 0.000 0.000 0.001 0.001 0.001 0.001 0.001 0.001 0.001 0.001 0.002 0.002 0.002 0.002 0.020 0.020 0.020 0.020 0.020 0.020 0.020 0.020 0.003 0.003 0.003 0.003 0.003 0.003 0.003 0.003 0.000 0.000 0.000 0.000 0.000 0.000 0.000 0.000 0.004 0.004 0.004 0.004 0.004 0.004 0.004 0.004 0.005 0.005 0.005 0.005 0.005 0.005 0.005 0.005 
0.476 0.476 0.476 0.476 0.476 0.476 0.476 0.476 0.003 0.003 0.003 0.003 0.003 0.003 0.003 0.003 0.001 0.001 0.001 0.001 0.001 0.001 0.001 0.001 0.251 0.251 0.251 0.251 0.251 0.251 0.251 0.251 0.618 0.618 0.618 0.618 0.618 0.618 0.618 0.618 0.037 0.037 0.037 0.037 0.003 0.003 0.003 0.003 0.001 0.001 0.001 0.001 0.003 0.003 0.003 0.003 0.004 0.004 0.004 0.004 0.005 0.005 0.005 0.005 0.006 0.006 0.006 0.006 0.121 0.121 0.121 0.121 0.020 0.020 0.020 0.020 0.007 0.007 0.007 0.007 0.003 0.003 0.000 0.000 0.000 0.000 0.000 0.000 0.000 0.000 0.000 0.001 0.002 0.002 0.002 0.002 0.002 0.002 0.003 0.003 0.004 0.004 0.002 0.002 0.001 0.001 0.000 0.000 0.000 0.000 0.000 0.000 0.000 0.000 0.000 0.000 0.000 0.000 0.001 0.001 0.001 0.001 0.008 0.008 0.008 0.008 0.002 0.002 0.002 0.002 0.011 0.011 0.011 0.011 0.000 0.000 0.000 0.000 0.001 0.001 0.001 0.001 0.001 0.001 0.001 0.001 0.002 0.002 0.002 0.002 0.020 0.020 0.020 0.020 0.020 0.020 0.020 0.020 0.003 0.003 0.003 0.003 0.003 0.003 0.003 0.003 0.000 0.000 0.000 0.000 0.000 0.000 0.000 0.000 0.004 0.004 0.004 0.004 0.004 0.004 0.004 0.004 0.005 0.005 0.005 0.005 0.005 0.005 0.005 0.005 
0.476 0.476 0.476 0.476 0.476 0.476 0.476 0.476 0.003 0.003 0.003 0.003 0.003 0.003 0.003 0.003 0.001 0.001 0.001 0.001 0.001 0.001 0.001 0.001 0.251 0.251 0.251 0.251 0.251 0.251 0.251 0.251 0.618 0.618 0.618 0.618 0.618 0.618 0.618 0.618 0.037 0.037 0.037 0.037 0.003 0.003 0.003 0.003 0.001 0.001 0.001 0.001 0.003 0.003 0.003 0.003 0.004 0.004 0.004 0.004 0.005 0.005 0.005 0.005 0.006 0.006 0.006 0.006 0.121 0.121 0.121 0.121 0.020 0.020 0.020 0.020 0.007 0.007 0.007 0.007 0.003 0.003 0.000 0.000 0.000 0.000 0.000 0.000 0.000 0.000 0.000 0.001 0.002 0.002 0.002 0.002 0.002 0.002 0.003 0.003 0.004 0.004 0.002 0.002 0.001 0.001 0.000 0.000 0.000 0.000 0.000 0.000 0.000 0.000 0.000 0.000 0.000 0.000 0.001 0.001 0.001 0.001 0.008 0.008 0.008 0.008 0.002 0.002 0.002 0.002 0.011 0.011 0.011 0.011 0.000 0.000 0.000 0.000 0.001 0.001 0.001 0.001 0.001 0.001 0.001 0.001 0.002 0.002 0.002 0.002 0.020 0.020 0.020 0.020 0.020 0.020 0.020 0.020 0.003 0.003 0.003 0.003 0.003 0.003 0.003 0.003 0.000 0.000 0.000 0.000 0.000 0.000 0.000 0.000 0.004 0.004 0.004 0.004 0.004 0.004 0.004 0.004 0.005 0.005 0.005 0.005 0.005 0.005 0.005 0.005 
0.010 0.010 0.010 0.010 0.010 0.010 0.010 0.010 0.002 0.002 0.002 0.002 0.002 0.002 0.002 0.002 0.001 0.001 0.001 0.001 0.001 0.001 0.001 0.001 0.162 0.162 0.162 0.162 0.162 0.162 0.162 0.162 0.293 0.293 0.293 0.293 0.293 0.293 0.293 0.293 0.009 0.009 0.009 0.009 0.005 0.005 0.005 0.005 0.000 0.000 0.000 0.000 0.004 0.004 0.004 0.004 0.004 0.004 0.004 0.004 0.003 0.003 0.003 0.003 0.003 0.003 0.003 0.003 0.016 0.016 0.016 0.016 0.021 0.021 0.021 0.021 0.014 0.014 0.014 0.014 0.006 0.006 0.002 0.002 0.001 0.001 0.000 0.000 0.001 0.001 0.001 0.005 0.010 0.014 0.018 0.025 0.050 0.805 1.134 1.118 0.737 0.737 0.015 0.015 0.003 0.003 0.002 0.002 0.001 0.001 0.001 0.001 0.001 0.001 0.000 0.000 0.000 0.000 0.000 0.000 0.000 0.000 0.025 0.025 0.025 0.025 0.290 0.290 0.290 0.290 0.325 0.325 0.325 0.325 0.229 0.229 0.229 0.229 0.469 0.469 0.469 0.469 0.026 0.026 0.026 0.026 0.000 0.000 0.000 0.000 0.012 0.012 0.012 0.012 0.012 0.012 0.012 0.012 0.003 0.003 0.003 0.003 0.003 0.003 0.003 0.003 0.000 0.000 0.000 0.000 0.000 0.000 0.000 0.000 0.001 0.001 0.001 0.001 0.001 0.001 0.001 0.001 0.005 0.005 0.005 0.005 0.005 0.005 0.005 0.005 
0.010 0.010 0.010 0.010 0.010 0.010 0.010 0.010 0.002 0.002 0.002 0.002 0.002 0.002 0.002 0.002 0.001 0.001 0.001 0.001 0.001 0.001 0.001 0.001 0.162 0.162 0.162 0.162 0.162 0.162 0.162 0.162 0.293 0.293 0.293 0.293 0.293 0.293 0.293 0.293 0.009 0.009 0.009 0.009 0.005 0.005 0.005 0.005 0.000 0.000 0.000 0.000 0.004 0.004 0.004 0.004 0.004 0.004 0.004 0.004 0.003 0.003 0.003 0.003 0.003 0.003 0.003 0.003 0.016 0.016 0.016 0.016 0.021 0.021 0.021 0.021 0.014 0.014 0.014 0.014 0.006 0.006 0.002 0.002 0.001 0.001 0.000 0.000 0.001 0.001 0.001 0.005 0.010 0.014 0.018 0.025 0.050 0.805 1.134 1.118 0.737 0.737 0.015 0.015 0.003 0.003 0.002 0.002 0.001 0.001 0.001 0.001 0.001 0.001 0.000 0.000 0.000 0.000 0.000 0.000 0.000 0.000 0.025 0.025 0.025 0.025 0.290 0.290 0.290 0.290 0.325 0.325 0.325 0.325 0.229 0.229 0.229 0.229 0.469 0.469 0.469 0.469 0.026 0.026 0.026 0.026 0.000 0.000 0.000 0.000 0.012 0.012 0.012 0.012 0.012 0.012 0.012 0.012 0.003 0.003 0.003 0.003 0.003 0.003 0.003 0.003 0.000 0.000 0.000 0.000 0.000 0.000 0.000 0.000 0.001 0.001 0.001 0.001 0.001 0.001 0.001 0.001 0.005 0.005 0.005 0.005 0.005 0.005 0.005 0.005 
0.010 0.010 0.010 0.010 0.010 0.010 0.010 0.010 0.002 0.002 0.002 0.002 0.002 0.002 0.002 0.002 0.001 0.001 0.001 0.001 0.001 0.001 0.001 0.001 0.162 0.162 0.162 0.162 0.162 0.162 0.162 0.162 0.293 0.293 0.293 0.293 0.293 0.293 0.293 0.293 0.009 0.009 0.009 0.009 0.005 0.005 0.005 0.005 0.000 0.000 0.000 0.000 0.004 0.004 0.004 0.004 0.004 0.004 0.004 0.004 0.003 0.003 0.003 0.003 0.003 0.003 0.003 0.003 0.016 0.016 0.016 0.016 0.021 0.021 0.021 0.021 0.014 0.014 0.014 0.014 0.006 0.006 0.002 0.002 0.001 0.001 0.000 0.000 0.001 0.001 0.001 0.005 0.010 0.014 0.018 0.025 0.050 0.805 1.134 1.118 0.737 0.737 0.015 0.015 0.003 0.003 0.002 0.002 0.001 0.001 0.001 0.001 0.001 0.001 0.000 0.000 0.000 0.000 0.000 0.000 0.000 0.000 0.025 0.025 0.025 0.025 0.290 0.290 0.290 0.290 0.325 0.325 0.325 0.325 0.229 0.229 0.229 0.229 0.469 0.469 0.469 0.469 0.026 0.026 0.026 0.026 0.000 0.000 0.000 0.000 0.012 0.012 0.012 0.012 0.012 0.012 0.012 0.012 0.003 0.003 0.003 0.003 0.003 0.003 0.003 0.003 0.000 0.000 0.000 0.000 0.000 0.000 0.000 0.000 0.001 0.001 0.001 0.001 0.001 0.001 0.001 0.001 0.005 0.005 0.005 0.005 0.005 0.005 0.005 0.005 
0.010 0.010 0.010 0.010 0.010 0.010 0.010 0.010 0.002 0.002 0.002 0.002 0.002 0.002 0.002 0.002 0.001 0.001 0.001 0.001 0.001 0.001 0.001 0.001 0.162 0.162 0.162 0.162 0.162 0.162 0.162 0.162 0.293 0.293 0.293 0.293 0.293 0.293 0.293 0.293 0.009 0.009 0.009 0.009 0.005 0.005 0.005 0.005 0.000 0.000 0.000 0.000 0.004 0.004 0.004 0.004 0.004 0.004 0.004 0.004 0.003 0.003 0.003 0.003 0.003 0.003 0.003 0.003 0.016 0.016 0.016 0.016 0.021 0.021 0.021 0.021 0.014 0.014 0.014 0.014 0.006 0.006 0.002 0.002 0.001 0.001 0.000 0.000 0.001 0.001 0.001 0.005 0.010 0.014 0.018 0.025 0.050 0.805 1.134 1.118 0.737 0.737 0.015 0.015 0.003 0.003 0.002 0.002 0.001 0.001 0.001 0.001 0.001 0.001 0.000 0.000 0.000 0.000 0.000 0.000 0.000 0.000 0.025 0.025 0.025 0.025 0.290 0.290 0.290 0.290 0.325 0.325 0.325 0.325 0.229 0.229 0.229 0.229 0.469 0.469 0.469 0.469 0.026 0.026 0.026 0.026 0.000 0.000 0.000 0.000 0.012 0.012 0.012 0.012 0.012 0.012 0.012 0.012 0.003 0.003 0.003 0.003 0.003 0.003 0.003 0.003 0.000 0.000 0.000 0.000 0.000 0.000 0.000 0.000 0.001 0.001 0.001 0.001 0.001 0.001 0.001 0.001 0.005 0.005 0.005 0.005 0.005 0.005 0.005 0.005 
0.006 0.006 0.006 0.006 0.006 0.006 0.006 0.006 0.001 0.001 0.001 0.001 0.001 0.001 0.001 0.001 0.002 0.002 0.002 0.002 0.002 0.002 0.002 0.002 0.015 0.015 0.015 0.015 0.015 0.015 0.015 0.015 0.293 0.293 0.293 0.293 0.293 0.293 0.293 0.293 0.011 0.011 0.011 0.011 0.014 0.014 0.014 0.014 0.065 0.065 0.065 0.065 0.005 0.005 0.005 0.005 0.002 0.002 0.002 0.002 0.001 0.001 0.001 0.001 0.002 0.002 0.002 0.002 0.003 0.003 0.003 0.003 0.015 0.015 0.015 0.015 0.024 0.024 0.024 0.024 0.019 0.019 0.004 0.004 0.003 0.003 0.002 0.002 0.001 0.001 0.003 0.003 0.003 0.003 0.002 0.002 0.003 0.002 0.002 0.002 0.003 0.003 0.005 0.005 0.017 0.017 0.015 0.015 0.093 0.093 0.700 0.700 0.700 0.700 0.002 0.002 0.002 0.002 0.006 0.006 0.006 0.006 0.014 0.014 0.014 0.014 0.087 0.087 0.087 0.087 0.016 0.016 0.016 0.016 0.003 0.003 0.003 0.003 0.014 0.014 0.014 0.014 0.016 0.016 0.016 0.016 0.011 0.011 0.011 0.011 0.014 0.014 0.014 0.014 0.014 0.014 0.014 0.014 0.003 0.003 0.003 0.003 0.003 0.003 0.003 0.003 0.003 0.003 0.003 0.003 0.003 0.003 0.003 0.003 0.002 0.002 0.002 0.002 0.002 0.002 0.002 0.002 0.009 0.009 0.009 0.009 0.009 0.009 0.009 0.009 
0.006 0.006 0.006 0.006 0.006 0.006 0.006 0.006 0.001 0.001 0.001 0.001 0.001 0.001 0.001 0.001 0.002 0.002 0.002 0.002 0.002 0.002 0.002 0.002 0.015 0.015 0.015 0.015 0.015 0.015 0.015 0.015 0.293 0.293 0.293 0.293 0.293 0.293 0.293 0.293 0.011 0.011 0.011 0.011 0.014 0.014 0.014 0.014 0.065 0.065 0.065 0.065 0.005 0.005 0.005 0.005 0.002 0.002 0.002 0.002 0.001 0.001 0.001 0.001 0.002 0.002 0.002 0.002 0.003 0.003 0.003 0.003 0.015 0.015 0.015 0.015 0.024 0.024 0.024 0.024 0.019 0.019 0.004 0.004 0.003 0.003 0.002 0.002 0.001 0.001 0.003 0.003 0.003 0.003 0.002 0.002 0.003 0.002 0.002 0.002 0.003 0.003 0.005 0.005 0.017 0.017 0.015 0.015 0.093 0.093 0.700 0.700 0.700 0.700 0.002 0.002 0.002 0.002 0.006 0.006 0.006 0.006 0.014 0.014 0.014 0.014 0.087 0.087 0.087 0.087 0.016 0.016 0.016 0.016 0.003 0.003 0.003 0.003 0.014 0.014 0.014 0.014 0.016 0.016 0.016 0.016 0.011 0.011 0.011 0.011 0.014 0.014 0.014 0.014 0.014 0.014 0.014 0.014 0.003 0.003 0.003 0.003 0.003 0.003 0.003 0.003 0.003 0.003 0.003 0.003 0.003 0.003 0.003 0.003 0.002 0.002 0.002 0.002 0.002 0.002 0.002 0.002 0.009 0.009 0.009 0.009 0.009 0.009 0.009 0.009 
0.006 0.006 0.006 0.006 0.006 0.006 0.006 0.006 0.001 0.001 0.001 0.001 0.001 0.001 0.001 0.001 0.002 0.002 0.002 0.002 0.002 0.002 0.002 0.002 0.015 0.015 0.015 0.015 0.015 0.015 0.015 0.015 0.293 0.293 0.293 0.293 0.293 0.293 0.293 0.293 0.011 0.011 0.011 0.011 0.014 0.014 0.014 0.014 0.065 0.065 0.065 0.065 0.005 0.005 0.005 0.005 0.002 0.002 0.002 0.002 0.001 0.001 0.001 0.001 0.002 0.002 0.002 0.002 0.003 0.003 0.003 0.003 0.015 0.015 0.015 0.015 0.024 0.024 0.024 0.024 0.019 0.019 0.004 0.004 0.003 0.003 0.002 0.002 0.001 0.001 0.003 0.003 0.003 0.003 0.002 0.002 0.003 0.002 0.002 0.002 0.003 0.003 0.005 0.005 0.017 0.017 0.015 0.015 0.093 0.093 0.700 0.700 0.700 0.700 0.002 0.002 0.002 0.002 0.006 0.006 0.006 0.006 0.014 0.014 0.014 0.014 0.087 0.087 0.087 0.087 0.016 0.016 0.016 0.016 0.003 0.003 0.003 0.003 0.014 0.014 0.014 0.014 0.016 0.016 0.016 0.016 0.011 0.011 0.011 0.011 0.014 0.014 0.014 0.014 0.014 0.014 0.014 0.014 0.003 0.003 0.003 0.003 0.003 0.003 0.003 0.003 0.003 0.003 0.003 0.003 0.003 0.003 0.003 0.003 0.002 0.002 0.002 0.002 0.002 0.002 0.002 0.002 0.009 0.009 0.009 0.009 0.009 0.009 0.009 0.009 
0.006 0.006 0.006 0.006 0.006 0.006 0.006 0.006 0.001 0.001 0.001 0.001 0.001 0.001 0.001 0.001 0.002 0.002 0.002 0.002 0.002 0.002 0.002 0.002 0.015 0.015 0.015 0.015 0.015 0.015 0.015 0.015 0.293 0.293 0.293 0.293 0.293 0.293 0.293 0.293 0.011 0.011 0.011 0.011 0.014 0.014 0.014 0.014 0.065 0.065 0.065 0.065 0.005 0.005 0.005 0.005 0.002 0.002 0.002 0.002 0.001 0.001 0.001 0.001 0.002 0.002 0.002 0.002 0.003 0.003 0.003 0.003 0.015 0.015 0.015 0.015 0.024 0.024 0.024 0.024 0.019 0.019 0.004 0.004 0.003 0.003 0.002 0.002 0.001 0.001 0.003 0.003 0.003 0.003 0.002 0.002 0.003 0.002 0.002 0.002 0.003 0.003 0.005 0.005 0.017 0.017 0.015 0.015 0.093 0.093 0.700 0.700 0.700 0.700 0.002 0.002 0.002 0.002 0.006 0.006 0.006 0.006 0.014 0.014 0.014 0.014 0.087 0.087 0.087 0.087 0.016 0.016 0.016 0.016 0.003 0.003 0.003 0.003 0.014 0.014 0.014 0.014 0.016 0.016 0.016 0.016 0.011 0.011 0.011 0.011 0.014 0.014 0.014 0.014 0.014 0.014 0.014 0.014 0.003 0.003 0.003 0.003 0.003 0.003 0.003 0.003 0.003 0.003 0.003 0.003 0.003 0.003 0.003 0.003 0.002 0.002 0.002 0.002 0.002 0.002 0.002 0.002 0.009 0.009 0.009 0.009 0.009 0.009 0.009 0.009 
0.004 0.004 0.004 0.004 0.004 0.004 0.004 0.004 0.000 0.000 0.000 0.000 0.000 0.000 0.000 0.000 0.003 0.003 0.003 0.003 0.003 0.003 0.003 0.003 0.011 0.011 0.011 0.011 0.011 0.011 0.011 0.011 0.221 0.221 0.221 0.221 0.221 0.221 0.221 0.221 0.046 0.046 0.046 0.046 0.056 0.056 0.056 0.056 0.151 0.151 0.151 0.151 0.004 0.004 0.004 0.004 0.002 0.002 0.002 0.002 0.000 0.000 0.000 0.000 0.001 0.001 0.001 0.001 0.003 0.003 0.003 0.003 0.005 0.005 0.005 0.005 0.009 0.009 0.009 0.009 0.023 0.023 0.005 0.005 0.002 0.002 0.001 0.001 0.002 0.002 0.001 0.001 0.000 0.000 0.000 0.000 0.000 0.000 0.000 0.000 0.000 0.000 0.001 0.001 0.002 0.002 0.057 0.057 0.635 0.635 0.685 0.685 0.685 0.685 0.008 0.008 0.008 0.008 0.001 0.001 0.001 0.001 0.006 0.006 0.006 0.006 0.322 0.322 0.322 0.322 0.016 0.016 0.016 0.016 0.001 0.001 0.001 0.001 0.030 0.030 0.030 0.030 0.001 0.001 0.001 0.001 0.007 0.007 0.007 0.007 0.214 0.214 0.214 0.214 0.214 0.214 0.214 0.214 0.012 0.012 0.012 0.012 0.012 0.012 0.012 0.012 0.004 0.004 0.004 0.004 0.004 0.004 0.004 0.004 0.001 0.001 0.001 0.001 0.001 0.001 0.001 0.001 0.008 0.008 0.008 0.008 0.008 0.008 0.008 0.008 
0.004 0.004 0.004 0.004 0.004 0.004 0.004 0.004 0.000 0.000 0.000 0.000 0.000 0.000 0.000 0.000 0.003 0.003 0.003 0.003 0.003 0.003 0.003 0.003 0.011 0.011 0.011 0.011 0.011 0.011 0.011 0.011 0.221 0.221 0.221 0.221 0.221 0.221 0.221 0.221 0.046 0.046 0.046 0.046 0.056 0.056 0.056 0.056 0.151 0.151 0.151 0.151 0.004 0.004 0.004 0.004 0.002 0.002 0.002 0.002 0.000 0.000 0.000 0.000 0.001 0.001 0.001 0.001 0.003 0.003 0.003 0.003 0.005 0.005 0.005 0.005 0.009 0.009 0.009 0.009 0.023 0.023 0.005 0.005 0.002 0.002 0.001 0.001 0.002 0.002 0.001 0.001 0.000 0.000 0.000 0.000 0.000 0.000 0.000 0.000 0.000 0.000 0.001 0.001 0.002 0.002 0.057 0.057 0.635 0.635 0.685 0.685 0.685 0.685 0.008 0.008 0.008 0.008 0.001 0.001 0.001 0.001 0.006 0.006 0.006 0.006 0.322 0.322 0.322 0.322 0.016 0.016 0.016 0.016 0.001 0.001 0.001 0.001 0.030 0.030 0.030 0.030 0.001 0.001 0.001 0.001 0.007 0.007 0.007 0.007 0.214 0.214 0.214 0.214 0.214 0.214 0.214 0.214 0.012 0.012 0.012 0.012 0.012 0.012 0.012 0.012 0.004 0.004 0.004 0.004 0.004 0.004 0.004 0.004 0.001 0.001 0.001 0.001 0.001 0.001 0.001 0.001 0.008 0.008 0.008 0.008 0.008 0.008 0.008 0.008 
0.004 0.004 0.004 0.004 0.004 0.004 0.004 0.004 0.000 0.000 0.000 0.000 0.000 0.000 0.000 0.000 0.003 0.003 0.003 0.003 0.003 0.003 0.003 0.003 0.011 0.011 0.011 0.011 0.011 0.011 0.011 0.011 0.221 0.221 0.221 0.221 0.221 0.221 0.221 0.221 0.046 0.046 0.046 0.046 0.056 0.056 0.056 0.056 0.151 0.151 0.151 0.151 0.004 0.004 0.004 0.004 0.002 0.002 0.002 0.002 0.000 0.000 0.000 0.000 0.001 0.001 0.001 0.001 0.003 0.003 0.003 0.003 0.005 0.005 0.005 0.005 0.009 0.009 0.009 0.009 0.023 0.023 0.005 0.005 0.002 0.002 0.001 0.001 0.002 0.002 0.001 0.001 0.000 0.000 0.000 0.000 0.000 0.000 0.000 0.000 0.000 0.000 0.001 0.001 0.002 0.002 0.057 0.057 0.635 0.635 0.685 0.685 0.685 0.685 0.008 0.008 0.008 0.008 0.001 0.001 0.001 0.001 0.006 0.006 0.006 0.006 0.322 0.322 0.322 0.322 0.016 0.016 0.016 0.016 0.001 0.001 0.001 0.001 0.030 0.030 0.030 0.030 0.001 0.001 0.001 0.001 0.007 0.007 0.007 0.007 0.214 0.214 0.214 0.214 0.214 0.214 0.214 0.214 0.012 0.012 0.012 0.012 0.012 0.012 0.012 0.012 0.004 0.004 0.004 0.004 0.004 0.004 0.004 0.004 0.001 0.001 0.001 0.001 0.001 0.001 0.001 0.001 0.008 0.008 0.008 0.008 0.008 0.008 0.008 0.008 
0.004 0.004 0.004 0.004 0.004 0.004 0.004 0.004 0.000 0.000 0.000 0.000 0.000 0.000 0.000 0.000 0.003 0.003 0.003 0.003 0.003 0.003 0.003 0.003 0.011 0.011 0.011 0.011 0.011 0.011 0.011 0.011 0.221 0.221 0.221 0.221 0.221 0.221 0.221 0.221 0.046 0.046 0.046 0.046 0.056 0.056 0.056 0.056 0.151 0.151 0.151 0.151 0.004 0.004 0.004 0.004 0.002 0.002 0.002 0.002 0.000 0.000 0.000 0.000 0.001 0.001 0.001 0.001 0.003 0.003 0.003 0.003 0.005 0.005 0.005 0.005 0.009 0.009 0.009 0.009 0.023 0.023 0.005 0.005 0.002 0.002 0.001 0.001 0.002 0.002 0.001 0.001 0.000 0.000 0.000 0.000 0.000 0.000 0.000 0.000 0.000 0.000 0.001 0.001 0.002 0.002 0.057 0.057 0.635 0.635 0.685 0.685 0.685 0.685 0.008 0.008 0.008 0.008 0.001 0.001 0.001 0.001 0.006 0.006 0.006 0.006 0.322 0.322 0.322 0.322 0.016 0.016 0.016 0.016 0.001 0.001 0.001 0.001 0.030 0.030 0.030 0.030 0.001 0.001 0.001 0.001 0.007 0.007 0.007 0.007 0.214 0.214 0.214 0.214 0.214 0.214 0.214 0.214 0.012 0.012 0.012 0.012 0.012 0.012 0.012 0.012 0.004 0.004 0.004 0.004 0.004 0.004 0.004 0.004 0.001 0.001 0.001 0.001 0.001 0.001 0.001 0.001 0.008 0.008 0.008 0.008 0.008 0.008 0.008 0.008 
0.004 0.004 0.004 0.004 0.004 0.004 0.004 0.004 0.007 0.007 0.007 0.007 0.007 0.007 0.007 0.007 0.008 0.008 0.008 0.008 0.008 0.008 0.008 0.008 0.011 0.011 0.011 0.011 0.011 0.011 0.011 0.011 0.091 0.091 0.091 0.091 0.091 0.091 0.091 0.091 0.116 0.116 0.116 0.116 0.194 0.194 0.194 0.194 0.310 0.310 0.310 0.310 0.003 0.003 0.003 0.003 0.001 0.001 0.001 0.001 0.000 0.000 0.000 0.000 0.001 0.001 0.001 0.001 0.004 0.004 0.004 0.004 0.006 0.006 0.006 0.006 0.006 0.006 0.006 0.006 0.015 0.015 0.424 0.424 0.202 0.202 0.005 0.005 0.002 0.002 0.001 0.000 0.000 0.000 0.000 0.000 0.000 0.000 0.000 0.000 0.000 0.000 0.000 0.000 0.000 0.000 0.000 0.000 0.001 0.001 0.164 0.164 0.164 0.164 0.003 0.003 0.003 0.003 0.095 0.095 0.095 0.095 0.002 0.002 0.002 0.002 0.012 0.012 0.012 0.012 0.039 0.039 0.039 0.039 0.033 0.033 0.033 0.033 0.024 0.024 0.024 0.024 0.004 0.004 0.004 0.004 0.003 0.003 0.003 0.003 0.005 0.005 0.005 0.005 0.005 0.005 0.005 0.005 0.317 0.317 0.317 0.317 0.317 0.317 0.317 0.317 0.007 0.007 0.007 0.007 0.007 0.007 0.007 0.007 0.004 0.004 0.004 0.004 0.004 0.004 0.004 0.004 0.006 0.006 0.006 0.006 0.006 0.006 0.006 0.006 
0.004 0.004 0.004 0.004 0.004 0.004 0.004 0.004 0.007 0.007 0.007 0.007 0.007 0.007 0.007 0.007 0.008 0.008 0.008 0.008 0.008 0.008 0.008 0.008 0.011 0.011 0.011 0.011 0.011 0.011 0.011 0.011 0.091 0.091 0.091 0.091 0.091 0.091 0.091 0.091 0.116 0.116 0.116 0.116 0.194 0.194 0.194 0.194 0.310 0.310 0.310 0.310 0.003 0.003 0.003 0.003 0.001 0.001 0.001 0.001 0.000 0.000 0.000 0.000 0.001 0.001 0.001 0.001 0.004 0.004 0.004 0.004 0.006 0.006 0.006 0.006 0.006 0.006 0.006 0.006 0.015 0.015 0.424 0.424 0.202 0.202 0.005 0.005 0.002 0.002 0.001 0.000 0.000 0.000 0.000 0.000 0.000 0.000 0.000 0.000 0.000 0.000 0.000 0.000 0.000 0.000 0.000 0.000 0.001 0.001 0.164 0.164 0.164 0.164 0.003 0.003 0.003 0.003 0.095 0.095 0.095 0.095 0.002 0.002 0.002 0.002 0.012 0.012 0.012 0.012 0.039 0.039 0.039 0.039 0.033 0.033 0.033 0.033 0.024 0.024 0.024 0.024 0.004 0.004 0.004 0.004 0.003 0.003 0.003 0.003 0.005 0.005 0.005 0.005 0.005 0.005 0.005 0.005 0.317 0.317 0.317 0.317 0.317 0.317 0.317 0.317 0.007 0.007 0.007 0.007 0.007 0.007 0.007 0.007 0.004 0.004 0.004 0.004 0.004 0.004 0.004 0.004 0.006 0.006 0.006 0.006 0.006 0.006 0.006 0.006 
0.004 0.004 0.004 0.004 0.004 0.004 0.004 0.004 0.007 0.007 0.007 0.007 0.007 0.007 0.007 0.007 0.008 0.008 0.008 0.008 0.008 0.008 0.008 0.008 0.011 0.011 0.011 0.011 0.011 0.011 0.011 0.011 0.091 0.091 0.091 0.091 0.091 0.091 0.091 0.091 0.116 0.116 0.116 0.116 0.194 0.194 0.194 0.194 0.310 0.310 0.310 0.310 0.003 0.003 0.003 0.003 0.001 0.001 0.001 0.001 0.000 0.000 0.000 0.000 0.001 0.001 0.001 0.001 0.004 0.004 0.004 0.004 0.006 0.006 0.006 0.006 0.006 0.006 0.006 0.006 0.015 0.015 0.424 0.424 0.202 0.202 0.005 0.005 0.002 0.002 0.001 0.000 0.000 0.000 0.000 0.000 0.000 0.000 0.000 0.000 0.000 0.000 0.000 0.000 0.000 0.000 0.000 0.000 0.001 0.001 0.164 0.164 0.164 0.164 0.003 0.003 0.003 0.003 0.095 0.095 0.095 0.095 0.002 0.002 0.002 0.002 0.012 0.012 0.012 0.012 0.039 0.039 0.039 0.039 0.033 0.033 0.033 0.033 0.024 0.024 0.024 0.024 0.004 0.004 0.004 0.004 0.003 0.003 0.003 0.003 0.005 0.005 0.005 0.005 0.005 0.005 0.005 0.005 0.317 0.317 0.317 0.317 0.317 0.317 0.317 0.317 0.007 0.007 0.007 0.007 0.007 0.007 0.007 0.007 0.004 0.004 0.004 0.004 0.004 0.004 0.004 0.004 0.006 0.006 0.006 0.006 0.006 0.006 0.006 0.006 
0.004 0.004 0.004 0.004 0.004 0.004 0.004 0.004 0.007 0.007 0.007 0.007 0.007 0.007 0.007 0.007 0.008 0.008 0.008 0.008 0.008 0.008 0.008 0.008 0.011 0.011 0.011 0.011 0.011 0.011 0.011 0.011 0.091 0.091 0.091 0.091 0.091 0.091 0.091 0.091 0.116 0.116 0.116 0.116 0.194 0.194 0.194 0.194 0.310 0.310 0.310 0.310 0.003 0.003 0.003 0.003 0.001 0.001 0.001 0.001 0.000 0.000 0.000 0.000 0.001 0.001 0.001 0.001 0.004 0.004 0.004 0.004 0.006 0.006 0.006 0.006 0.006 0.006 0.006 0.006 0.015 0.015 0.424 0.424 0.202 0.202 0.005 0.005 0.002 0.002 0.001 0.000 0.000 0.000 0.000 0.000 0.000 0.000 0.000 0.000 0.000 0.000 0.000 0.000 0.000 0.000 0.000 0.000 0.001 0.001 0.164 0.164 0.164 0.164 0.003 0.003 0.003 0.003 0.095 0.095 0.095 0.095 0.002 0.002 0.002 0.002 0.012 0.012 0.012 0.012 0.039 0.039 0.039 0.039 0.033 0.033 0.033 0.033 0.024 0.024 0.024 0.024 0.004 0.004 0.004 0.004 0.003 0.003 0.003 0.003 0.005 0.005 0.005 0.005 0.005 0.005 0.005 0.005 0.317 0.317 0.317 0.317 0.317 0.317 0.317 0.317 0.007 0.007 0.007 0.007 0.007 0.007 0.007 0.007 0.004 0.004 0.004 0.004 0.004 0.004 0.004 0.004 0.006 0.006 0.006 0.006 0.006 0.006 0.006 0.006 
0.002 0.002 0.002 0.002 0.002 0.002 0.002 0.002 0.020 0.020 0.020 0.020 0.020 0.020 0.020 0.020 0.011 0.011 0.011 0.011 0.011 0.011 0.011 0.011 0.008 0.008 0.008 0.008 0.008 0.008 0.008 0.008 0.008 0.008 0.008 0.008 0.008 0.008 0.008 0.008 0.078 0.078 0.078 0.078 0.407 0.407 0.407 0.407 0.254 0.254 0.254 0.254 0.002 0.002 0.002 0.002 0.000 0.000 0.000 0.000 0.000 0.000 0.000 0.000 0.001 0.001 0.001 0.001 0.002 0.002 0.002 0.002 0.005 0.005 0.005 0.005 0.007 0.007 0.007 0.007 0.004 0.004 0.004 0.004 0.007 0.007 0.019 0.019 0.003 0.003 0.001 0.000 0.000 0.000 0.000 0.000 0.000 0.000 0.000 0.000 0.000 0.000 0.001 0.001 0.001 0.001 0.002 0.002 0.108 0.108 0.142 0.142 0.142 0.142 0.004 0.004 0.004 0.004 0.003 0.003 0.003 0.003 0.001 0.001 0.001 0.001 0.002 0.002 0.002 0.002 0.005 0.005 0.005 0.005 0.012 0.012 0.012 0.012 0.016 0.016 0.016 0.016 0.011 0.011 0.011 0.011 0.001 0.001 0.001 0.001 0.002 0.002 0.002 0.002 0.002 0.002 0.002 0.002 0.010 0.010 0.010 0.010 0.010 0.010 0.010 0.010 0.031 0.031 0.031 0.031 0.031 0.031 0.031 0.031 0.005 0.005 0.005 0.005 0.005 0.005 0.005 0.005 0.003 0.003 0.003 0.003 0.003 0.003 0.003 0.003 
0.002 0.002 0.002 0.002 0.002 0.002 0.002 0.002 0.020 0.020 0.020 0.020 0.020 0.020 0.020 0.020 0.011 0.011 0.011 0.011 0.011 0.011 0.011 0.011 0.008 0.008 0.008 0.008 0.008 0.008 0.008 0.008 0.008 0.008 0.008 0.008 0.008 0.008 0.008 0.008 0.078 0.078 0.078 0.078 0.407 0.407 0.407 0.407 0.254 0.254 0.254 0.254 0.002 0.002 0.002 0.002 0.000 0.000 0.000 0.000 0.000 0.000 0.000 0.000 0.001 0.001 0.001 0.001 0.002 0.002 0.002 0.002 0.005 0.005 0.005 0.005 0.007 0.007 0.007 0.007 0.004 0.004 0.004 0.004 0.007 0.007 0.019 0.019 0.003 0.003 0.001 0.000 0.000 0.000 0.000 0.000 0.000 0.000 0.000 0.000 0.000 0.000 0.001 0.001 0.001 0.001 0.002 0.002 0.108 0.108 0.142 0.142 0.142 0.142 0.004 0.004 0.004 0.004 0.003 0.003 0.003 0.003 0.001 0.001 0.001 0.001 0.002 0.002 0.002 0.002 0.005 0.005 0.005 0.005 0.012 0.012 0.012 0.012 0.016 0.016 0.016 0.016 0.011 0.011 0.011 0.011 0.001 0.001 0.001 0.001 0.002 0.002 0.002 0.002 0.002 0.002 0.002 0.002 0.010 0.010 0.010 0.010 0.010 0.010 0.010 0.010 0.031 0.031 0.031 0.031 0.031 0.031 0.031 0.031 0.005 0.005 0.005 0.005 0.005 0.005 0.005 0.005 0.003 0.003 0.003 0.003 0.003 0.003 0.003 0.003 
0.002 0.002 0.002 0.002 0.002 0.002 0.002 0.002 0.020 0.020 0.020 0.020 0.020 0.020 0.020 0.020 0.011 0.011 0.011 0.011 0.011 0.011 0.011 0.011 0.008 0.008 0.008 0.008 0.008 0.008 0.008 0.008 0.008 0.008 0.008 0.008 0.008 0.008 0.008 0.008 0.078 0.078 0.078 0.078 0.407 0.407 0.407 0.407 0.254 0.254 0.254 0.254 0.002 0.002 0.002 0.002 0.000 0.000 0.000 0.000 0.000 0.000 0.000 0.000 0.001 0.001 0.001 0.001 0.002 0.002 0.002 0.002 0.005 0.005 0.005 0.005 0.007 0.007 0.007 0.007 0.004 0.004 0.004 0.004 0.007 0.007 0.019 0.019 0.003 0.003 0.001 0.000 0.000 0.000 0.000 0.000 0.000 0.000 0.000 0.000 0.000 0.000 0.001 0.001 0.001 0.001 0.002 0.002 0.108 0.108 0.142 0.142 0.142 0.142 0.004 0.004 0.004 0.004 0.003 0.003 0.003 0.003 0.001 0.001 0.001 0.001 0.002 0.002 0.002 0.002 0.005 0.005 0.005 0.005 0.012 0.012 0.012 0.012 0.016 0.016 0.016 0.016 0.011 0.011 0.011 0.011 0.001 0.001 0.001 0.001 0.002 0.002 0.002 0.002 0.002 0.002 0.002 0.002 0.010 0.010 0.010 0.010 0.010 0.010 0.010 0.010 0.031 0.031 0.031 0.031 0.031 0.031 0.031 0.031 0.005 0.005 0.005 0.005 0.005 0.005 0.005 0.005 0.003 0.003 0.003 0.003 0.003 0.003 0.003 0.003 
0.002 0.002 0.002 0.002 0.002 0.002 0.002 0.002 0.020 0.020 0.020 0.020 0.020 0.020 0.020 0.020 0.011 0.011 0.011 0.011 0.011 0.011 0.011 0.011 0.008 0.008 0.008 0.008 0.008 0.008 0.008 0.008 0.008 0.008 0.008 0.008 0.008 0.008 0.008 0.008 0.078 0.078 0.078 0.078 0.407 0.407 0.407 0.407 0.254 0.254 0.254 0.254 0.002 0.002 0.002 0.002 0.000 0.000 0.000 0.000 0.000 0.000 0.000 0.000 0.001 0.001 0.001 0.001 0.002 0.002 0.002 0.002 0.005 0.005 0.005 0.005 0.007 0.007 0.007 0.007 0.004 0.004 0.004 0.004 0.007 0.007 0.019 0.019 0.003 0.003 0.001 0.000 0.000 0.000 0.000 0.000 0.000 0.000 0.000 0.000 0.000 0.000 0.001 0.001 0.001 0.001 0.002 0.002 0.108 0.108 0.142 0.142 0.142 0.142 0.004 0.004 0.004 0.004 0.003 0.003 0.003 0.003 0.001 0.001 0.001 0.001 0.002 0.002 0.002 0.002 0.005 0.005 0.005 0.005 0.012 0.012 0.012 0.012 0.016 0.016 0.016 0.016 0.011 0.011 0.011 0.011 0.001 0.001 0.001 0.001 0.002 0.002 0.002 0.002 0.002 0.002 0.002 0.002 0.010 0.010 0.010 0.010 0.010 0.010 0.010 0.010 0.031 0.031 0.031 0.031 0.031 0.031 0.031 0.031 0.005 0.005 0.005 0.005 0.005 0.005 0.005 0.005 0.003 0.003 0.003 0.003 0.003 0.003 0.003 0.003 
0.000 0.000 0.000 0.000 0.000 0.000 0.000 0.000 0.013 0.013 0.013 0.013 0.013 0.013 0.013 0.013 0.009 0.009 0.009 0.009 0.009 0.009 0.009 0.009 0.004 0.004 0.004 0.004 0.004 0.004 0.004 0.004 0.005 0.005 0.005 0.005 0.005 0.005 0.005 0.005 0.007 0.007 0.007 0.007 0.091 0.091 0.091 0.091 0.008 0.008 0.008 0.008 0.001 0.001 0.001 0.001 0.000 0.000 0.000 0.000 0.000 0.000 0.000 0.000 0.000 0.000 0.000 0.000 0.001 0.001 0.001 0.001 0.002 0.002 0.002 0.002 0.005 0.005 0.005 0.005 0.003 0.003 0.002 0.002 0.003 0.003 0.009 0.009 0.013 0.013 0.002 0.001 0.001 0.000 0.000 0.000 0.000 0.001 0.002 0.003 0.001 0.001 0.003 0.003 0.004 0.004 0.007 0.007 0.772 0.772 0.006 0.006 0.006 0.006 0.002 0.002 0.002 0.002 0.002 0.002 0.002 0.002 0.000 0.000 0.000 0.000 0.001 0.001 0.001 0.001 0.003 0.003 0.003 0.003 0.007 0.007 0.007 0.007 0.008 0.008 0.008 0.008 0.009 0.009 0.009 0.009 0.090 0.090 0.090 0.090 0.000 0.000 0.000 0.000 0.000 0.000 0.000 0.000 0.003 0.003 0.003 0.003 0.003 0.003 0.003 0.003 0.014 0.014 0.014 0.014 0.014 0.014 0.014 0.014 0.025 0.025 0.025 0.025 0.025 0.025 0.025 0.025 0.002 0.002 0.002 0.002 0.002 0.002 0.002 0.002 
0.000 0.000 0.000 0.000 0.000 0.000 0.000 0.000 0.013 0.013 0.013 0.013 0.013 0.013 0.013 0.013 0.009 0.009 0.009 0.009 0.009 0.009 0.009 0.009 0.004 0.004 0.004 0.004 0.004 0.004 0.004 0.004 0.005 0.005 0.005 0.005 0.005 0.005 0.005 0.005 0.007 0.007 0.007 0.007 0.091 0.091 0.091 0.091 0.008 0.008 0.008 0.008 0.001 0.001 0.001 0.001 0.000 0.000 0.000 0.000 0.000 0.000 0.000 0.000 0.000 0.000 0.000 0.000 0.001 0.001 0.001 0.001 0.002 0.002 0.002 0.002 0.005 0.005 0.005 0.005 0.003 0.003 0.002 0.002 0.003 0.003 0.009 0.009 0.013 0.013 0.002 0.001 0.001 0.000 0.000 0.000 0.000 0.001 0.002 0.003 0.001 0.001 0.003 0.003 0.004 0.004 0.007 0.007 0.772 0.772 0.006 0.006 0.006 0.006 0.002 0.002 0.002 0.002 0.002 0.002 0.002 0.002 0.000 0.000 0.000 0.000 0.001 0.001 0.001 0.001 0.003 0.003 0.003 0.003 0.007 0.007 0.007 0.007 0.008 0.008 0.008 0.008 0.009 0.009 0.009 0.009 0.090 0.090 0.090 0.090 0.000 0.000 0.000 0.000 0.000 0.000 0.000 0.000 0.003 0.003 0.003 0.003 0.003 0.003 0.003 0.003 0.014 0.014 0.014 0.014 0.014 0.014 0.014 0.014 0.025 0.025 0.025 0.025 0.025 0.025 0.025 0.025 0.002 0.002 0.002 0.002 0.002 0.002 0.002 0.002 
0.000 0.000 0.000 0.000 0.000 0.000 0.000 0.000 0.006 0.006 0.006 0.006 0.006 0.006 0.006 0.006 0.016 0.016 0.016 0.016 0.016 0.016 0.016 0.016 0.005 0.005 0.005 0.005 0.005 0.005 0.005 0.005 0.004 0.004 0.004 0.004 0.004 0.004 0.004 0.004 0.004 0.004 0.004 0.004 0.065 0.065 0.065 0.065 0.005 0.005 0.005 0.005 0.002 0.002 0.002 0.002 0.001 0.001 0.001 0.001 0.001 0.001 0.001 0.001 0.000 0.000 0.000 0.000 0.000 0.000 0.000 0.000 0.001 0.001 0.001 0.001 0.003 0.003 0.003 0.003 0.004 0.004 0.003 0.003 0.003 0.003 0.009 0.009 0.021 0.021 0.385 0.485 0.443 0.069 0.027 0.026 0.074 0.409 0.729 0.559 0.012 0.012 0.009 0.009 0.015 0.015 0.084 0.084 0.039 0.039 0.002 0.002 0.002 0.002 0.001 0.001 0.001 0.001 0.002 0.002 0.002 0.002 0.000 0.000 0.000 0.000 0.000 0.000 0.000 0.000 0.004 0.004 0.004 0.004 0.007 0.007 0.007 0.007 0.008 0.008 0.008 0.008 0.003 0.003 0.003 0.003 0.917 0.917 0.917 0.917 0.000 0.000 0.000 0.000 0.000 0.000 0.000 0.000 0.010 0.010 0.010 0.010 0.010 0.010 0.010 0.010 0.008 0.008 0.008 0.008 0.008 0.008 0.008 0.008 0.048 0.048 0.048 0.048 0.048 0.048 0.048 0.048 0.002 0.002 0.002 0.002 0.002 0.002 0.002 0.002 
0.000 0.000 0.000 0.000 0.000 0.000 0.000 0.000 0.006 0.006 0.006 0.006 0.006 0.006 0.006 0.006 0.016 0.016 0.016 0.016 0.016 0.016 0.016 0.016 0.005 0.005 0.005 0.005 0.005 0.005 0.005 0.005 0.004 0.004 0.004 0.004 0.004 0.004 0.004 0.004 0.004 0.004 0.004 0.004 0.065 0.065 0.065 0.065 0.005 0.005 0.005 0.005 0.002 0.002 0.002 0.002 0.001 0.001 0.001 0.001 0.001 0.001 0.001 0.001 0.000 0.000 0.000 0.000 0.000 0.000 0.000 0.000 0.001 0.001 0.001 0.001 0.003 0.003 0.003 0.003 0.004 0.004 0.003 0.003 0.003 0.003 0.009 0.009 0.021 0.021 0.385 0.485 0.443 0.069 0.027 0.026 0.074 0.409 0.729 0.559 0.012 0.012 0.009 0.009 0.015 0.015 0.084 0.084 0.039 0.039 0.002 0.002 0.002 0.002 0.001 0.001 0.001 0.001 0.002 0.002 0.002 0.002 0.000 0.000 0.000 0.000 0.000 0.000 0.000 0.000 0.004 0.004 0.004 0.004 0.007 0.007 0.007 0.007 0.008 0.008 0.008 0.008 0.003 0.003 0.003 0.003 0.917 0.917 0.917 0.917 0.000 0.000 0.000 0.000 0.000 0.000 0.000 0.000 0.010 0.010 0.010 0.010 0.010 0.010 0.010 0.010 0.008 0.008 0.008 0.008 0.008 0.008 0.008 0.008 0.048 0.048 0.048 0.048 0.048 0.048 0.048 0.048 0.002 0.002 0.002 0.002 0.002 0.002 0.002 0.002 
0.000 0.000 0.000 0.000 0.000 0.000 0.000 0.000 0.004 0.004 0.004 0.004 0.004 0.004 0.004 0.004 0.023 0.023 0.023 0.023 0.023 0.023 0.023 0.023 0.000 0.000 0.000 0.000 0.000 0.000 0.000 0.000 0.001 0.001 0.001 0.001 0.001 0.001 0.001 0.001 0.002 0.002 0.002 0.002 0.060 0.060 0.060 0.060 0.006 0.006 0.006 0.006 0.004 0.004 0.004 0.004 0.003 0.003 0.003 0.003 0.004 0.004 0.004 0.004 0.000 0.000 0.000 0.000 0.000 0.000 0.000 0.000 0.001 0.001 0.001 0.001 0.002 0.002 0.002 0.002 0.003 0.003 0.006 0.006 0.006 0.006 0.009 0.009 0.025 0.025 0.778 0.969 0.498 0.043 0.001 0.001 0.001 0.002 0.001 0.000 0.000 0.000 0.002 0.002 0.004 0.004 0.014 0.014 0.004 0.004 0.001 0.001 0.001 0.001 0.000 0.000 0.000 0.000 0.000 0.000 0.000 0.000 0.002 0.002 0.002 0.002 0.004 0.004 0.004 0.004 0.005 0.005 0.005 0.005 0.006 0.006 0.006 0.006 0.009 0.009 0.009 0.009 0.006 0.006 0.006 0.006 0.989 0.989 0.989 0.989 0.067 0.067 0.067 0.067 0.067 0.067 0.067 0.067 0.044 0.044 0.044 0.044 0.044 0.044 0.044 0.044 0.029 0.029 0.029 0.029 0.029 0.029 0.029 0.029 0.079 0.079 0.079 0.079 0.079 0.079 0.079 0.079 0.083 0.083 0.083 0.083 0.083 0.083 0.083 0.083 
0.000 0.000 0.000 0.000 0.000 0.000 0.000 0.000 0.004 0.004 0.004 0.004 0.004 0.004 0.004 0.004 0.023 0.023 0.023 0.023 0.023 0.023 0.023 0.023 0.000 0.000 0.000 0.000 0.000 0.000 0.000 0.000 0.001 0.001 0.001 0.001 0.001 0.001 0.001 0.001 0.002 0.002 0.002 0.002 0.060 0.060 0.060 0.060 0.006 0.006 0.006 0.006 0.004 0.004 0.004 0.004 0.003 0.003 0.003 0.003 0.004 0.004 0.004 0.004 0.000 0.000 0.000 0.000 0.000 0.000 0.000 0.000 0.001 0.001 0.001 0.001 0.002 0.002 0.002 0.002 0.003 0.003 0.006 0.006 0.006 0.006 0.009 0.009 0.025 0.025 0.778 0.969 0.498 0.043 0.001 0.001 0.001 0.002 0.001 0.000 0.000 0.000 0.002 0.002 0.004 0.004 0.014 0.014 0.004 0.004 0.001 0.001 0.001 0.001 0.000 0.000 0.000 0.000 0.000 0.000 0.000 0.000 0.002 0.002 0.002 0.002 0.004 0.004 0.004 0.004 0.005 0.005 0.005 0.005 0.006 0.006 0.006 0.006 0.009 0.009 0.009 0.009 0.006 0.006 0.006 0.006 0.989 0.989 0.989 0.989 0.067 0.067 0.067 0.067 0.067 0.067 0.067 0.067 0.044 0.044 0.044 0.044 0.044 0.044 0.044 0.044 0.029 0.029 0.029 0.029 0.029 0.029 0.029 0.029 0.079 0.079 0.079 0.079 0.079 0.079 0.079 0.079 0.083 0.083 0.083 0.083 0.083 0.083 0.083 0.083 
0.000 0.000 0.000 0.000 0.000 0.000 0.000 0.000 0.003 0.003 0.003 0.003 0.003 0.003 0.003 0.003 0.018 0.018 0.018 0.018 0.018 0.018 0.018 0.018 0.000 0.000 0.000 0.000 0.000 0.000 0.000 0.000 0.001 0.001 0.001 0.001 0.001 0.001 0.001 0.001 0.003 0.003 0.003 0.003 0.053 0.053 0.053 0.053 0.006 0.006 0.006 0.006 0.007 0.007 0.007 0.007 0.015 0.015 0.015 0.015 0.002 0.002 0.002 0.002 0.000 0.000 0.000 0.000 0.000 0.000 0.000 0.000 0.001 0.001 0.001 0.001 0.002 0.002 0.002 0.002 0.002 0.002 0.002 0.002 0.005 0.005 0.011 0.011 0.011 0.011 0.009 0.008 0.007 0.001 0.000 0.000 0.000 0.000 0.000 0.000 0.000 0.000 0.001 0.001 0.004 0.004 0.007 0.007 0.003 0.003 0.001 0.001 0.001 0.001 0.000 0.000 0.000 0.000 0.004 0.004 0.004 0.004 0.862 0.862 0.862 0.862 0.001 0.001 0.001 0.001 0.002 0.002 0.002 0.002 0.003 0.003 0.003 0.003 0.009 0.009 0.009 0.009 0.019 0.019 0.019 0.019 0.149 0.149 0.149 0.149 0.015 0.015 0.015 0.015 0.015 0.015 0.015 0.015 0.007 0.007 0.007 0.007 0.007 0.007 0.007 0.007 0.008 0.008 0.008 0.008 0.008 0.008 0.008 0.008 0.027 0.027 0.027 0.027 0.027 0.027 0.027 0.027 0.121 0.121 0.121 0.121 0.121 0.121 0.121 0.121 
0.000 0.000 0.000 0.000 0.000 0.000 0.000 0.000 0.003 0.003 0.003 0.003 0.003 0.003 0.003 0.003 0.018 0.018 0.018 0.018 0.018 0.018 0.018 0.018 0.000 0.000 0.000 0.000 0.000 0.000 0.000 0.000 0.001 0.001 0.001 0.001 0.001 0.001 0.001 0.001 0.003 0.003 0.003 0.003 0.053 0.053 0.053 0.053 0.006 0.006 0.006 0.006 0.007 0.007 0.007 0.007 0.015 0.015 0.015 0.015 0.002 0.002 0.002 0.002 0.000 0.000 0.000 0.000 0.000 0.000 0.000 0.000 0.001 0.001 0.001 0.001 0.002 0.002 0.002 0.002 0.002 0.002 0.002 0.002 0.005 0.005 0.011 0.011 0.011 0.011 0.009 0.008 0.007 0.001 0.000 0.000 0.000 0.000 0.000 0.000 0.000 0.000 0.001 0.001 0.004 0.004 0.007 0.007 0.003 0.003 0.001 0.001 0.001 0.001 0.000 0.000 0.000 0.000 0.004 0.004 0.004 0.004 0.862 0.862 0.862 0.862 0.001 0.001 0.001 0.001 0.002 0.002 0.002 0.002 0.003 0.003 0.003 0.003 0.009 0.009 0.009 0.009 0.019 0.019 0.019 0.019 0.149 0.149 0.149 0.149 0.015 0.015 0.015 0.015 0.015 0.015 0.015 0.015 0.007 0.007 0.007 0.007 0.007 0.007 0.007 0.007 0.008 0.008 0.008 0.008 0.008 0.008 0.008 0.008 0.027 0.027 0.027 0.027 0.027 0.027 0.027 0.027 0.121 0.121 0.121 0.121 0.121 0.121 0.121 0.121 
0.000 0.000 0.000 0.000 0.000 0.000 0.000 0.000 0.002 0.002 0.002 0.002 0.002 0.002 0.002 0.002 0.011 0.011 0.011 0.011 0.011 0.011 0.011 0.011 0.001 0.001 0.001 0.001 0.001 0.001 0.001 0.001 0.002 0.002 0.002 0.002 0.002 0.002 0.002 0.002 0.003 0.003 0.003 0.003 0.055 0.055 0.055 0.055 0.002 0.002 0.002 0.002 0.003 0.003 0.003 0.003 0.048 0.048 0.048 0.048 0.003 0.003 0.003 0.003 0.000 0.000 0.000 0.000 0.000 0.000 0.000 0.000 0.000 0.000 0.000 0.000 0.001 0.001 0.001 0.001 0.001 0.001 0.001 0.001 0.020 0.020 0.012 0.012 0.008 0.008 0.005 0.001 0.000 0.000 0.000 0.001 0.001 0.001 0.001 0.000 0.000 0.000 0.000 0.000 0.005 0.005 0.003 0.003 0.002 0.002 0.001 0.001 0.001 0.001 0.000 0.000 0.000 0.000 0.004 0.004 0.004 0.004 0.592 0.592 0.592 0.592 0.000 0.000 0.000 0.000 0.001 0.001 0.001 0.001 0.002 0.002 0.002 0.002 0.004 0.004 0.004 0.004 0.011 0.011 0.011 0.011 0.114 0.114 0.114 0.114 0.001 0.001 0.001 0.001 0.001 0.001 0.001 0.001 0.002 0.002 0.002 0.002 0.002 0.002 0.002 0.002 0.003 0.003 0.003 0.003 0.003 0.003 0.003 0.003 0.005 0.005 0.005 0.005 0.005 0.005 0.005 0.005 0.157 0.157 0.157 0.157 0.157 0.157 0.157 0.157 
0.000 0.000 0.000 0.000 0.000 0.000 0.000 0.000 0.002 0.002 0.002 0.002 0.002 0.002 0.002 0.002 0.011 0.011 0.011 0.011 0.011 0.011 0.011 0.011 0.001 0.001 0.001 0.001 0.001 0.001 0.001 0.001 0.002 0.002 0.002 0.002 0.002 0.002 0.002 0.002 0.003 0.003 0.003 0.003 0.055 0.055 0.055 0.055 0.002 0.002 0.002 0.002 0.003 0.003 0.003 0.003 0.048 0.048 0.048 0.048 0.003 0.003 0.003 0.003 0.000 0.000 0.000 0.000 0.000 0.000 0.000 0.000 0.000 0.000 0.000 0.000 0.001 0.001 0.001 0.001 0.001 0.001 0.001 0.001 0.020 0.020 0.012 0.012 0.008 0.008 0.005 0.001 0.000 0.000 0.000 0.001 0.001 0.001 0.001 0.000 0.000 0.000 0.000 0.000 0.005 0.005 0.003 0.003 0.002 0.002 0.001 0.001 0.001 0.001 0.000 0.000 0.000 0.000 0.004 0.004 0.004 0.004 0.592 0.592 0.592 0.592 0.000 0.000 0.000 0.000 0.001 0.001 0.001 0.001 0.002 0.002 0.002 0.002 0.004 0.004 0.004 0.004 0.011 0.011 0.011 0.011 0.114 0.114 0.114 0.114 0.001 0.001 0.001 0.001 0.001 0.001 0.001 0.001 0.002 0.002 0.002 0.002 0.002 0.002 0.002 0.002 0.003 0.003 0.003 0.003 0.003 0.003 0.003 0.003 0.005 0.005 0.005 0.005 0.005 0.005 0.005 0.005 0.157 0.157 0.157 0.157 0.157 0.157 0.157 0.157 
0.000 0.000 0.000 0.000 0.000 0.000 0.000 0.000 0.000 0.000 0.000 0.000 0.000 0.000 0.000 0.000 0.004 0.004 0.004 0.004 0.004 0.004 0.004 0.004 0.002 0.002 0.002 0.002 0.002 0.002 0.002 0.002 0.002 0.002 0.002 0.002 0.002 0.002 0.002 0.002 0.003 0.003 0.003 0.003 0.048 0.048 0.048 0.048 0.000 0.000 0.000 0.000 0.000 0.000 0.000 0.000 0.034 0.034 0.034 0.034 0.003 0.003 0.003 0.003 0.000 0.000 0.000 0.000 0.000 0.000 0.000 0.000 0.000 0.000 0.000 0.000 0.000 0.000 0.000 0.000 0.000 0.000 0.001 0.001 0.302 0.302 0.001 0.001 0.000 0.000 0.001 0.000 0.000 0.367 0.525 0.574 0.310 0.469 0.008 0.012 0.009 0.009 0.008 0.008 0.003 0.003 0.003 0.003 0.002 0.002 0.000 0.000 0.000 0.000 0.000 0.000 0.000 0.000 0.000 0.000 0.000 0.000 0.173 0.173 0.173 0.173 0.006 0.006 0.006 0.006 0.000 0.000 0.000 0.000 0.001 0.001 0.001 0.001 0.002 0.002 0.002 0.002 0.015 0.015 0.015 0.015 0.086 0.086 0.086 0.086 0.000 0.000 0.000 0.000 0.000 0.000 0.000 0.000 0.000 0.000 0.000 0.000 0.000 0.000 0.000 0.000 0.002 0.002 0.002 0.002 0.002 0.002 0.002 0.002 0.003 0.003 0.003 0.003 0.003 0.003 0.003 0.003 0.385 0.385 0.385 0.385 0.385 0.385 0.385 0.385 
0.000 0.000 0.000 0.000 0.000 0.000 0.000 0.000 0.000 0.000 0.000 0.000 0.000 0.000 0.000 0.000 0.003 0.003 0.003 0.003 0.003 0.003 0.003 0.003 0.002 0.002 0.002 0.002 0.002 0.002 0.002 0.002 0.002 0.002 0.002 0.002 0.002 0.002 0.002 0.002 0.003 0.003 0.003 0.003 0.040 0.040 0.040 0.040 0.000 0.000 0.000 0.000 0.000 0.000 0.000 0.000 0.029 0.029 0.029 0.029 0.002 0.002 0.002 0.002 0.000 0.000 0.000 0.000 0.000 0.000 0.000 0.000 0.000 0.000 0.000 0.000 0.000 0.000 0.000 0.000 0.000 0.000 0.006 0.006 0.021 0.021 0.000 0.000 0.000 0.000 0.003 0.000 0.357 1.510 1.486 1.478 0.550 0.000 0.000 0.002 0.006 0.006 0.003 0.003 0.003 0.003 0.002 0.002 0.001 0.001 0.001 0.001 0.001 0.001 0.000 0.000 0.000 0.000 0.000 0.000 0.000 0.000 0.231 0.231 0.231 0.231 0.000 0.000 0.000 0.000 0.000 0.000 0.000 0.000 0.001 0.001 0.001 0.001 0.003 0.003 0.003 0.003 0.027 0.027 0.027 0.027 0.078 0.078 0.078 0.078 0.000 0.000 0.000 0.000 0.000 0.000 0.000 0.000 0.000 0.000 0.000 0.000 0.000 0.000 0.000 0.000 0.001 0.001 0.001 0.001 0.001 0.001 0.001 0.001 0.003 0.003 0.003 0.003 0.003 0.003 0.003 0.003 0.677 0.677 0.677 0.677 0.677 0.677 0.677 0.677 
0.000 0.000 0.000 0.000 0.000 0.000 0.000 0.000 0.000 0.000 0.000 0.000 0.000 0.000 0.000 0.000 0.002 0.002 0.002 0.002 0.002 0.002 0.002 0.002 0.002 0.002 0.002 0.002 0.002 0.002 0.002 0.002 0.002 0.002 0.002 0.002 0.002 0.002 0.002 0.002 0.004 0.004 0.004 0.004 0.037 0.037 0.037 0.037 0.000 0.000 0.000 0.000 0.000 0.000 0.000 0.000 0.029 0.029 0.029 0.029 0.003 0.003 0.003 0.003 0.000 0.000 0.000 0.000 0.000 0.000 0.000 0.000 0.000 0.000 0.000 0.000 0.000 0.000 0.000 0.000 0.000 0.000 0.002 0.002 0.006 0.006 0.001 0.001 0.008 0.008 0.016 0.022 0.723 1.945 1.731 1.671 1.845 1.911 0.277 0.000 0.003 0.003 0.001 0.001 0.002 0.002 0.002 0.002 0.000 0.000 0.002 0.002 0.002 0.002 0.008 0.008 0.008 0.008 0.000 0.000 0.000 0.000 0.057 0.057 0.057 0.057 0.000 0.000 0.000 0.000 0.000 0.000 0.000 0.000 0.001 0.001 0.001 0.001 0.002 0.002 0.002 0.002 0.033 0.033 0.033 0.033 0.075 0.075 0.075 0.075 0.000 0.000 0.000 0.000 0.000 0.000 0.000 0.000 0.000 0.000 0.000 0.000 0.000 0.000 0.000 0.000 0.001 0.001 0.001 0.001 0.001 0.001 0.001 0.001 0.003 0.003 0.003 0.003 0.003 0.003 0.003 0.003 0.996 0.996 0.996 0.996 0.996 0.996 0.996 0.996 
0.000 0.000 0.000 0.000 0.000 0.000 0.000 0.000 0.000 0.000 0.000 0.000 0.000 0.000 0.000 0.000 0.002 0.002 0.002 0.002 0.002 0.002 0.002 0.002 0.002 0.002 0.002 0.002 0.002 0.002 0.002 0.002 0.001 0.001 0.001 0.001 0.001 0.001 0.001 0.001 0.007 0.007 0.007 0.007 0.037 0.037 0.037 0.037 0.000 0.000 0.000 0.000 0.000 0.000 0.000 0.000 0.044 0.044 0.044 0.044 0.005 0.005 0.005 0.005 0.001 0.001 0.001 0.001 0.001 0.001 0.001 0.001 0.000 0.000 0.000 0.000 0.000 0.000 0.000 0.000 0.000 0.000 0.001 0.001 0.002 0.002 0.004 0.004 0.006 0.006 0.012 0.009 0.010 0.030 0.628 1.317 1.671 1.346 0.996 0.738 0.004 0.004 0.001 0.001 0.002 0.002 0.001 0.001 0.000 0.000 0.003 0.003 0.003 0.003 0.468 0.468 0.468 0.468 0.009 0.009 0.009 0.009 0.043 0.043 0.043 0.043 0.000 0.000 0.000 0.000 0.000 0.000 0.000 0.000 0.001 0.001 0.001 0.001 0.002 0.002 0.002 0.002 0.043 0.043 0.043 0.043 0.066 0.066 0.066 0.066 0.000 0.000 0.000 0.000 0.000 0.000 0.000 0.000 0.000 0.000 0.000 0.000 0.000 0.000 0.000 0.000 0.002 0.002 0.002 0.002 0.002 0.002 0.002 0.002 0.004 0.004 0.004 0.004 0.004 0.004 0.004 0.004 1.204 1.204 1.204 1.204 1.204 1.204 1.204 1.204 
0.000 0.000 0.000 0.000 0.000 0.000 0.000 0.000 0.000 0.000 0.000 0.000 0.000 0.000 0.000 0.000 0.002 0.002 0.002 0.002 0.002 0.002 0.002 0.002 0.002 0.002 0.002 0.002 0.002 0.002 0.002 0.002 0.001 0.001 0.001 0.001 0.001 0.001 0.001 0.001 0.012 0.012 0.012 0.012 0.032 0.032 0.032 0.032 0.000 0.000 0.000 0.000 0.000 0.000 0.000 0.000 0.100 0.100 0.100 0.100 0.023 0.023 0.023 0.023 0.006 0.006 0.006 0.006 0.003 0.003 0.003 0.003 0.000 0.000 0.000 0.000 0.000 0.000 0.000 0.000 0.000 0.000 0.001 0.001 0.000 0.000 0.003 0.003 0.004 0.004 0.014 0.011 0.008 0.006 0.235 0.653 0.800 0.580 0.403 0.271 0.001 0.001 0.002 0.002 0.001 0.001 0.001 0.001 0.000 0.000 0.083 0.083 0.083 0.083 0.278 0.278 0.278 0.278 0.000 0.000 0.000 0.000 0.010 0.010 0.010 0.010 0.000 0.000 0.000 0.000 0.000 0.000 0.000 0.000 0.001 0.001 0.001 0.001 0.002 0.002 0.002 0.002 0.032 0.032 0.032 0.032 0.072 0.072 0.072 0.072 0.000 0.000 0.000 0.000 0.000 0.000 0.000 0.000 0.000 0.000 0.000 0.000 0.000 0.000 0.000 0.000 0.001 0.001 0.001 0.001 0.001 0.001 0.001 0.001 0.004 0.004 0.004 0.004 0.004 0.004 0.004 0.004 1.100 1.100 1.100 1.100 1.100 1.100 1.100 1.100 
0.000 0.000 0.000 0.000 0.000 0.000 0.000 0.000 0.000 0.000 0.000 0.000 0.000 0.000 0.000 0.000 0.001 0.001 0.001 0.001 0.001 0.001 0.001 0.001 0.002 0.002 0.002 0.002 0.002 0.002 0.002 0.002 0.001 0.001 0.001 0.001 0.001 0.001 0.001 0.001 0.008 0.008 0.008 0.008 0.023 0.023 0.023 0.023 0.000 0.000 0.000 0.000 0.000 0.000 0.000 0.000 0.004 0.004 0.004 0.004 0.009 0.009 0.009 0.009 0.020 0.020 0.020 0.020 0.003 0.003 0.003 0.003 0.000 0.000 0.000 0.000 0.000 0.000 0.000 0.000 0.000 0.000 0.002 0.002 0.028 0.028 0.006 0.006 0.006 0.006 0.004 0.017 0.011 0.006 0.007 0.012 0.116 0.267 0.187 0.084 0.002 0.002 0.001 0.001 0.002 0.002 0.003 0.003 0.000 0.000 0.031 0.031 0.031 0.031 0.012 0.012 0.012 0.012 0.000 0.000 0.000 0.000 0.005 0.005 0.005 0.005 0.000 0.000 0.000 0.000 0.000 0.000 0.000 0.000 0.001 0.001 0.001 0.001 0.001 0.001 0.001 0.001 0.007 0.007 0.007 0.007 0.102 0.102 0.102 0.102 0.000 0.000 0.000 0.000 0.000 0.000 0.000 0.000 0.000 0.000 0.000 0.000 0.000 0.000 0.000 0.000 0.001 0.001 0.001 0.001 0.001 0.001 0.001 0.001 0.003 0.003 0.003 0.003 0.003 0.003 0.003 0.003 0.504 0.504 0.504 0.504 0.504 0.504 0.504 0.504 
0.000 0.000 0.000 0.000 0.000 0.000 0.000 0.000 0.000 0.000 0.000 0.000 0.000 0.000 0.000 0.000 0.001 0.001 0.001 0.001 0.001 0.001 0.001 0.001 0.002 0.002 0.002 0.002 0.002 0.002 0.002 0.002 0.001 0.001 0.001 0.001 0.001 0.001 0.001 0.001 0.006 0.006 0.006 0.006 0.014 0.014 0.014 0.014 0.000 0.000 0.000 0.000 0.000 0.000 0.000 0.000 0.002 0.002 0.002 0.002 0.004 0.004 0.004 0.004 0.028 0.028 0.028 0.028 0.002 0.002 0.002 0.002 0.000 0.000 0.000 0.000 0.000 0.000 0.000 0.000 0.000 0.000 0.007 0.007 0.013 0.013 0.006 0.006 0.003 0.003 0.002 0.002 0.006 0.006 0.008 0.010 0.010 0.174 0.289 0.066 0.005 0.005 0.003 0.003 0.005 0.005 0.001 0.001 0.001 0.001 0.014 0.014 0.014 0.014 0.003 0.003 0.003 0.003 0.002 0.002 0.002 0.002 0.002 0.002 0.002 0.002 0.000 0.000 0.000 0.000 0.000 0.000 0.000 0.000 0.001 0.001 0.001 0.001 0.001 0.001 0.001 0.001 0.005 0.005 0.005 0.005 0.109 0.109 0.109 0.109 0.000 0.000 0.000 0.000 0.000 0.000 0.000 0.000 0.000 0.000 0.000 0.000 0.000 0.000 0.000 0.000 0.001 0.001 0.001 0.001 0.001 0.001 0.001 0.001 0.003 0.003 0.003 0.003 0.003 0.003 0.003 0.003 0.064 0.064 0.064 0.064 0.064 0.064 0.064 0.064 
0.000 0.000 0.000 0.000 0.000 0.000 0.000 0.000 0.000 0.000 0.000 0.000 0.000 0.000 0.000 0.000 0.001 0.001 0.001 0.001 0.001 0.001 0.001 0.001 0.002 0.002 0.002 0.002 0.002 0.002 0.002 0.002 0.001 0.001 0.001 0.001 0.001 0.001 0.001 0.001 0.007 0.007 0.007 0.007 0.013 0.013 0.013 0.013 0.000 0.000 0.000 0.000 0.000 0.000 0.000 0.000 0.002 0.002 0.002 0.002 0.002 0.002 0.002 0.002 0.032 0.032 0.032 0.032 0.003 0.003 0.003 0.003 0.000 0.000 0.000 0.000 0.000 0.000 0.000 0.000 0.026 0.026 0.025 0.025 0.010 0.010 0.003 0.003 0.002 0.002 0.001 0.001 0.003 0.006 0.010 0.012 0.012 0.021 0.059 0.080 0.095 0.095 0.014 0.014 0.005 0.005 0.004 0.004 0.005 0.005 0.006 0.006 0.006 0.006 0.002 0.002 0.002 0.002 0.001 0.001 0.001 0.001 0.002 0.002 0.002 0.002 0.000 0.000 0.000 0.000 0.000 0.000 0.000 0.000 0.001 0.001 0.001 0.001 0.001 0.001 0.001 0.001 0.004 0.004 0.004 0.004 0.151 0.151 0.151 0.151 0.000 0.000 0.000 0.000 0.000 0.000 0.000 0.000 0.000 0.000 0.000 0.000 0.000 0.000 0.000 0.000 0.001 0.001 0.001 0.001 0.001 0.001 0.001 0.001 0.003 0.003 0.003 0.003 0.003 0.003 0.003 0.003 0.050 0.050 0.050 0.050 0.050 0.050 0.050 0.050 
0.000 0.000 0.000 0.000 0.000 0.000 0.000 0.000 0.000 0.000 0.000 0.000 0.000 0.000 0.000 0.000 0.001 0.001 0.001 0.001 0.001 0.001 0.001 0.001 0.002 0.002 0.002 0.002 0.002 0.002 0.002 0.002 0.001 0.001 0.001 0.001 0.001 0.001 0.001 0.001 0.009 0.009 0.009 0.009 0.018 0.018 0.018 0.018 0.000 0.000 0.000 0.000 0.000 0.000 0.000 0.000 0.002 0.002 0.002 0.002 0.002 0.002 0.002 0.002 0.039 0.039 0.039 0.039 0.003 0.003 0.003 0.003 0.000 0.000 0.000 0.000 0.000 0.000 0.000 0.000 0.027 0.027 0.032 0.032 0.000 0.000 0.000 0.000 0.001 0.001 0.000 0.001 0.005 0.009 0.012 0.014 0.015 0.014 0.013 0.053 0.246 0.246 0.010 0.010 0.004 0.004 0.005 0.005 0.006 0.006 0.004 0.004 0.004 0.004 0.002 0.002 0.002 0.002 0.001 0.001 0.001 0.001 0.002 0.002 0.002 0.002 0.000 0.000 0.000 0.000 0.000 0.000 0.000 0.000 0.001 0.001 0.001 0.001 0.001 0.001 0.001 0.001 0.004 0.004 0.004 0.004 0.159 0.159 0.159 0.159 0.000 0.000 0.000 0.000 0.000 0.000 0.000 0.000 0.000 0.000 0.000 0.000 0.000 0.000 0.000 0.000 0.001 0.001 0.001 0.001 0.001 0.001 0.001 0.001 0.003 0.003 0.003 0.003 0.003 0.003 0.003 0.003 0.043 0.043 0.043 0.043 0.043 0.043 0.043 0.043 
0.000 0.000 0.000 0.000 0.000 0.000 0.000 0.000 0.000 0.000 0.000 0.000 0.000 0.000 0.000 0.000 0.001 0.001 0.001 0.001 0.001 0.001 0.001 0.001 0.002 0.002 0.002 0.002 0.002 0.002 0.002 0.002 0.002 0.002 0.002 0.002 0.002 0.002 0.002 0.002 0.010 0.010 0.010 0.010 0.022 0.022 0.022 0.022 0.000 0.000 0.000 0.000 0.000 0.000 0.000 0.000 0.003 0.003 0.003 0.003 0.001 0.001 0.001 0.001 0.072 0.072 0.072 0.072 0.015 0.015 0.015 0.015 0.000 0.000 0.000 0.000 0.000 0.000 0.000 0.000 0.061 0.061 0.011 0.011 0.002 0.002 0.001 0.001 0.001 0.001 0.000 0.002 0.008 0.012 0.015 0.018 0.014 0.011 0.009 0.030 0.163 0.163 0.011 0.011 0.007 0.007 0.004 0.004 0.005 0.005 0.003 0.003 0.003 0.003 0.002 0.002 0.002 0.002 0.001 0.001 0.001 0.001 0.003 0.003 0.003 0.003 0.000 0.000 0.000 0.000 0.000 0.000 0.000 0.000 0.001 0.001 0.001 0.001 0.002 0.002 0.002 0.002 0.004 0.004 0.004 0.004 0.129 0.129 0.129 0.129 0.001 0.001 0.001 0.001 0.001 0.001 0.001 0.001 0.000 0.000 0.000 0.000 0.000 0.000 0.000 0.000 0.001 0.001 0.001 0.001 0.001 0.001 0.001 0.001 0.004 0.004 0.004 0.004 0.004 0.004 0.004 0.004 0.034 0.034 0.034 0.034 0.034 0.034 0.034 0.034 
0.000 0.000 0.000 0.000 0.000 0.000 0.000 0.000 0.001 0.001 0.001 0.001 0.001 0.001 0.001 0.001 0.003 0.003 0.003 0.003 0.003 0.003 0.003 0.003 0.004 0.004 0.004 0.004 0.004 0.004 0.004 0.004 0.003 0.003 0.003 0.003 0.003 0.003 0.003 0.003 0.010 0.010 0.010 0.010 0.031 0.031 0.031 0.031 0.000 0.000 0.000 0.000 0.000 0.000 0.000 0.000 0.002 0.002 0.002 0.002 0.003 0.003 0.003 0.003 0.053 0.053 0.053 0.053 0.122 0.122 0.122 0.122 0.000 0.000 0.000 0.000 0.001 0.001 0.001 0.001 0.063 0.063 0.009 0.009 0.003 0.003 0.003 0.003 0.003 0.003 0.002 0.005 0.012 0.017 0.017 0.015 0.013 0.013 0.012 0.043 0.043 0.043 0.018 0.018 0.010 0.010 0.006 0.006 0.006 0.006 0.003 0.003 0.003 0.003 0.001 0.001 0.001 0.001 0.002 0.002 0.002 0.002 0.007 0.007 0.007 0.007 0.000 0.000 0.000 0.000 0.001 0.001 0.001 0.001 0.001 0.001 0.001 0.001 0.002 0.002 0.002 0.002 0.004 0.004 0.004 0.004 0.146 0.146 0.146 0.146 0.003 0.003 0.003 0.003 0.003 0.003 0.003 0.003 0.000 0.000 0.000 0.000 0.000 0.000 0.000 0.000 0.002 0.002 0.002 0.002 0.002 0.002 0.002 0.002 0.008 0.008 0.008 0.008 0.008 0.008 0.008 0.008 0.023 0.023 0.023 0.023 0.023 0.023 0.023 0.023 
0.000 0.000 0.000 0.000 0.000 0.000 0.000 0.000 0.001 0.001 0.001 0.001 0.001 0.001 0.001 0.001 0.003 0.003 0.003 0.003 0.003 0.003 0.003 0.003 0.004 0.004 0.004 0.004 0.004 0.004 0.004 0.004 0.003 0.003 0.003 0.003 0.003 0.003 0.003 0.003 0.010 0.010 0.010 0.010 0.031 0.031 0.031 0.031 0.000 0.000 0.000 0.000 0.000 0.000 0.000 0.000 0.002 0.002 0.002 0.002 0.003 0.003 0.003 0.003 0.053 0.053 0.053 0.053 0.122 0.122 0.122 0.122 0.000 0.000 0.000 0.000 0.001 0.001 0.001 0.001 0.063 0.063 0.009 0.009 0.003 0.003 0.003 0.003 0.003 0.003 0.002 0.005 0.012 0.017 0.017 0.015 0.013 0.013 0.012 0.043 0.043 0.043 0.018 0.018 0.010 0.010 0.006 0.006 0.006 0.006 0.003 0.003 0.003 0.003 0.001 0.001 0.001 0.001 0.002 0.002 0.002 0.002 0.007 0.007 0.007 0.007 0.000 0.000 0.000 0.000 0.001 0.001 0.001 0.001 0.001 0.001 0.001 0.001 0.002 0.002 0.002 0.002 0.004 0.004 0.004 0.004 0.146 0.146 0.146 0.146 0.003 0.003 0.003 0.003 0.003 0.003 0.003 0.003 0.000 0.000 0.000 0.000 0.000 0.000 0.000 0.000 0.002 0.002 0.002 0.002 0.002 0.002 0.002 0.002 0.008 0.008 0.008 0.008 0.008 0.008 0.008 0.008 0.023 0.023 0.023 0.023 0.023 0.023 0.023 0.023 
0.000 0.000 0.000 0.000 0.000 0.000 0.000 0.000 0.002 0.002 0.002 0.002 0.002 0.002 0.002 0.002 0.004 0.004 0.004 0.004 0.004 0.004 0.004 0.004 0.004 0.004 0.004 0.004 0.004 0.004 0.004 0.004 0.004 0.004 0.004 0.004 0.004 0.004 0.004 0.004 0.627 0.627 0.627 0.627 1.324 1.324 1.324 1.324 0.001 0.001 0.001 0.001 0.000 0.000 0.000 0.000 0.002 0.002 0.002 0.002 0.003 0.003 0.003 0.003 0.049 0.049 0.049 0.049 0.811 0.811 0.811 0.811 0.078 0.078 0.078 0.078 0.035 0.035 0.035 0.035 0.037 0.037 0.040 0.040 0.039 0.039 0.028 0.028 0.027 0.027 0.016 0.016 0.021 0.022 0.018 0.013 0.012 0.023 0.022 0.055 0.024 0.024 0.023 0.023 0.015 0.015 0.007 0.007 0.009 0.009 0.002 0.002 0.002 0.002 0.000 0.000 0.000 0.000 0.002 0.002 0.002 0.002 0.017 0.017 0.017 0.017 0.002 0.002 0.002 0.002 0.001 0.001 0.001 0.001 0.000 0.000 0.000 0.000 0.001 0.001 0.001 0.001 0.004 0.004 0.004 0.004 0.180 0.180 0.180 0.180 0.002 0.002 0.002 0.002 0.002 0.002 0.002 0.002 0.000 0.000 0.000 0.000 0.000 0.000 0.000 0.000 0.001 0.001 0.001 0.001 0.001 0.001 0.001 0.001 0.015 0.015 0.015 0.015 0.015 0.015 0.015 0.015 0.014 0.014 0.014 0.014 0.014 0.014 0.014 0.014 
0.000 0.000 0.000 0.000 0.000 0.000 0.000 0.000 0.002 0.002 0.002 0.002 0.002 0.002 0.002 0.002 0.004 0.004 0.004 0.004 0.004 0.004 0.004 0.004 0.004 0.004 0.004 0.004 0.004 0.004 0.004 0.004 0.004 0.004 0.004 0.004 0.004 0.004 0.004 0.004 0.627 0.627 0.627 0.627 1.324 1.324 1.324 1.324 0.001 0.001 0.001 0.001 0.000 0.000 0.000 0.000 0.002 0.002 0.002 0.002 0.003 0.003 0.003 0.003 0.049 0.049 0.049 0.049 0.811 0.811 0.811 0.811 0.078 0.078 0.078 0.078 0.035 0.035 0.035 0.035 0.037 0.037 0.040 0.040 0.039 0.039 0.028 0.028 0.027 0.027 0.016 0.016 0.021 0.022 0.018 0.013 0.012 0.023 0.022 0.055 0.024 0.024 0.023 0.023 0.015 0.015 0.007 0.007 0.009 0.009 0.002 0.002 0.002 0.002 0.000 0.000 0.000 0.000 0.002 0.002 0.002 0.002 0.017 0.017 0.017 0.017 0.002 0.002 0.002 0.002 0.001 0.001 0.001 0.001 0.000 0.000 0.000 0.000 0.001 0.001 0.001 0.001 0.004 0.004 0.004 0.004 0.180 0.180 0.180 0.180 0.002 0.002 0.002 0.002 0.002 0.002 0.002 0.002 0.000 0.000 0.000 0.000 0.000 0.000 0.000 0.000 0.001 0.001 0.001 0.001 0.001 0.001 0.001 0.001 0.015 0.015 0.015 0.015 0.015 0.015 0.015 0.015 0.014 0.014 0.014 0.014 0.014 0.014 0.014 0.014 
0.000 0.000 0.000 0.000 0.000 0.000 0.000 0.000 0.002 0.002 0.002 0.002 0.002 0.002 0.002 0.002 0.004 0.004 0.004 0.004 0.004 0.004 0.004 0.004 0.004 0.004 0.004 0.004 0.004 0.004 0.004 0.004 0.003 0.003 0.003 0.003 0.003 0.003 0.003 0.003 1.509 1.509 1.509 1.509 1.857 1.857 1.857 1.857 0.003 0.003 0.003 0.003 0.002 0.002 0.002 0.002 0.004 0.004 0.004 0.004 0.004 0.004 0.004 0.004 0.043 0.043 0.043 0.043 0.064 0.064 0.064 0.064 0.002 0.002 0.002 0.002 0.004 0.004 0.004 0.004 0.004 0.004 0.004 0.004 0.007 0.007 0.038 0.038 0.100 0.100 0.035 0.029 0.039 0.027 0.016 0.015 0.009 0.028 0.007 0.013 0.029 0.029 0.019 0.019 0.017 0.017 0.010 0.010 0.006 0.006 0.001 0.001 0.001 0.001 0.000 0.000 0.000 0.000 0.002 0.002 0.002 0.002 0.007 0.007 0.007 0.007 0.007 0.007 0.007 0.007 0.004 0.004 0.004 0.004 0.001 0.001 0.001 0.001 0.001 0.001 0.001 0.001 0.005 0.005 0.005 0.005 0.043 0.043 0.043 0.043 0.003 0.003 0.003 0.003 0.003 0.003 0.003 0.003 0.000 0.000 0.000 0.000 0.000 0.000 0.000 0.000 0.001 0.001 0.001 0.001 0.001 0.001 0.001 0.001 0.020 0.020 0.020 0.020 0.020 0.020 0.020 0.020 0.004 0.004 0.004 0.004 0.004 0.004 0.004 0.004 
0.000 0.000 0.000 0.000 0.000 0.000 0.000 0.000 0.002 0.002 0.002 0.002 0.002 0.002 0.002 0.002 0.004 0.004 0.004 0.004 0.004 0.004 0.004 0.004 0.004 0.004 0.004 0.004 0.004 0.004 0.004 0.004 0.003 0.003 0.003 0.003 0.003 0.003 0.003 0.003 1.509 1.509 1.509 1.509 1.857 1.857 1.857 1.857 0.003 0.003 0.003 0.003 0.002 0.002 0.002 0.002 0.004 0.004 0.004 0.004 0.004 0.004 0.004 0.004 0.043 0.043 0.043 0.043 0.064 0.064 0.064 0.064 0.002 0.002 0.002 0.002 0.004 0.004 0.004 0.004 0.004 0.004 0.004 0.004 0.007 0.007 0.038 0.038 0.100 0.100 0.035 0.029 0.039 0.027 0.016 0.015 0.009 0.028 0.007 0.013 0.029 0.029 0.019 0.019 0.017 0.017 0.010 0.010 0.006 0.006 0.001 0.001 0.001 0.001 0.000 0.000 0.000 0.000 0.002 0.002 0.002 0.002 0.007 0.007 0.007 0.007 0.007 0.007 0.007 0.007 0.004 0.004 0.004 0.004 0.001 0.001 0.001 0.001 0.001 0.001 0.001 0.001 0.005 0.005 0.005 0.005 0.043 0.043 0.043 0.043 0.003 0.003 0.003 0.003 0.003 0.003 0.003 0.003 0.000 0.000 0.000 0.000 0.000 0.000 0.000 0.000 0.001 0.001 0.001 0.001 0.001 0.001 0.001 0.001 0.020 0.020 0.020 0.020 0.020 0.020 0.020 0.020 0.004 0.004 0.004 0.004 0.004 0.004 0.004 0.004 
0.000 0.000 0.000 0.000 0.000 0.000 0.000 0.000 0.002 0.002 0.002 0.002 0.002 0.002 0.002 0.002 0.004 0.004 0.004 0.004 0.004 0.004 0.004 0.004 0.003 0.003 0.003 0.003 0.003 0.003 0.003 0.003 0.003 0.003 0.003 0.003 0.003 0.003 0.003 0.003 0.060 0.060 0.060 0.060 0.004 0.004 0.004 0.004 0.000 0.000 0.000 0.000 0.003 0.003 0.003 0.003 0.011 0.011 0.011 0.011 0.023 0.023 0.023 0.023 0.047 0.047 0.047 0.047 0.003 0.003 0.003 0.003 0.001 0.001 0.001 0.001 0.005 0.005 0.005 0.005 0.007 0.007 0.004 0.004 0.003 0.003 0.004 0.004 0.007 0.007 0.019 0.040 0.065 0.002 0.003 0.006 0.000 0.004 0.003 0.013 0.024 0.024 0.030 0.030 0.020 0.020 0.011 0.011 0.004 0.004 0.001 0.001 0.001 0.001 0.000 0.000 0.000 0.000 0.001 0.001 0.001 0.001 0.003 0.003 0.003 0.003 0.006 0.006 0.006 0.006 0.007 0.007 0.007 0.007 0.004 0.004 0.004 0.004 0.004 0.004 0.004 0.004 0.007 0.007 0.007 0.007 0.021 0.021 0.021 0.021 0.004 0.004 0.004 0.004 0.004 0.004 0.004 0.004 0.000 0.000 0.000 0.000 0.000 0.000 0.000 0.000 0.002 0.002 0.002 0.002 0.002 0.002 0.002 0.002 0.017 0.017 0.017 0.017 0.017 0.017 0.017 0.017 0.004 0.004 0.004 0.004 0.004 0.004 0.004 0.004 
0.000 0.000 0.000 0.000 0.000 0.000 0.000 0.000 0.002 0.002 0.002 0.002 0.002 0.002 0.002 0.002 0.004 0.004 0.004 0.004 0.004 0.004 0.004 0.004 0.003 0.003 0.003 0.003 0.003 0.003 0.003 0.003 0.003 0.003 0.003 0.003 0.003 0.003 0.003 0.003 0.060 0.060 0.060 0.060 0.004 0.004 0.004 0.004 0.000 0.000 0.000 0.000 0.003 0.003 0.003 0.003 0.011 0.011 0.011 0.011 0.023 0.023 0.023 0.023 0.047 0.047 0.047 0.047 0.003 0.003 0.003 0.003 0.001 0.001 0.001 0.001 0.005 0.005 0.005 0.005 0.007 0.007 0.004 0.004 0.003 0.003 0.004 0.004 0.007 0.007 0.019 0.040 0.065 0.002 0.003 0.006 0.000 0.004 0.003 0.013 0.024 0.024 0.030 0.030 0.020 0.020 0.011 0.011 0.004 0.004 0.001 0.001 0.001 0.001 0.000 0.000 0.000 0.000 0.001 0.001 0.001 0.001 0.003 0.003 0.003 0.003 0.006 0.006 0.006 0.006 0.007 0.007 0.007 0.007 0.004 0.004 0.004 0.004 0.004 0.004 0.004 0.004 0.007 0.007 0.007 0.007 0.021 0.021 0.021 0.021 0.004 0.004 0.004 0.004 0.004 0.004 0.004 0.004 0.000 0.000 0.000 0.000 0.000 0.000 0.000 0.000 0.002 0.002 0.002 0.002 0.002 0.002 0.002 0.002 0.017 0.017 0.017 0.017 0.017 0.017 0.017 0.017 0.004 0.004 0.004 0.004 0.004 0.004 0.004 0.004 
0.001 0.001 0.001 0.001 0.001 0.001 0.001 0.001 0.001 0.001 0.001 0.001 0.001 0.001 0.001 0.001 0.003 0.003 0.003 0.003 0.003 0.003 0.003 0.003 0.003 0.003 0.003 0.003 0.003 0.003 0.003 0.003 0.003 0.003 0.003 0.003 0.003 0.003 0.003 0.003 0.044 0.044 0.044 0.044 0.002 0.002 0.002 0.002 0.000 0.000 0.000 0.000 0.003 0.003 0.003 0.003 0.026 0.026 0.026 0.026 0.046 0.046 0.046 0.046 0.024 0.024 0.024 0.024 0.001 0.001 0.001 0.001 0.002 0.002 0.002 0.002 0.004 0.004 0.004 0.004 0.009 0.009 0.003 0.003 0.004 0.004 0.004 0.004 0.004 0.004 0.002 0.002 0.001 0.003 0.002 0.003 0.002 0.004 0.003 0.012 0.030 0.030 0.030 0.030 0.020 0.020 0.012 0.012 0.004 0.004 0.002 0.002 0.002 0.002 0.000 0.000 0.000 0.000 0.001 0.001 0.001 0.001 0.003 0.003 0.003 0.003 0.005 0.005 0.005 0.005 0.014 0.014 0.014 0.014 0.011 0.011 0.011 0.011 0.008 0.008 0.008 0.008 0.009 0.009 0.009 0.009 0.011 0.011 0.011 0.011 0.006 0.006 0.006 0.006 0.006 0.006 0.006 0.006 0.000 0.000 0.000 0.000 0.000 0.000 0.000 0.000 0.002 0.002 0.002 0.002 0.002 0.002 0.002 0.002 0.013 0.013 0.013 0.013 0.013 0.013 0.013 0.013 0.003 0.003 0.003 0.003 0.003 0.003 0.003 0.003 
0.001 0.001 0.001 0.001 0.001 0.001 0.001 0.001 0.001 0.001 0.001 0.001 0.001 0.001 0.001 0.001 0.003 0.003 0.003 0.003 0.003 0.003 0.003 0.003 0.003 0.003 0.003 0.003 0.003 0.003 0.003 0.003 0.003 0.003 0.003 0.003 0.003 0.003 0.003 0.003 0.044 0.044 0.044 0.044 0.002 0.002 0.002 0.002 0.000 0.000 0.000 0.000 0.003 0.003 0.003 0.003 0.026 0.026 0.026 0.026 0.046 0.046 0.046 0.046 0.024 0.024 0.024 0.024 0.001 0.001 0.001 0.001 0.002 0.002 0.002 0.002 0.004 0.004 0.004 0.004 0.009 0.009 0.003 0.003 0.004 0.004 0.004 0.004 0.004 0.004 0.002 0.002 0.001 0.003 0.002 0.003 0.002 0.004 0.003 0.012 0.030 0.030 0.030 0.030 0.020 0.020 0.012 0.012 0.004 0.004 0.002 0.002 0.002 0.002 0.000 0.000 0.000 0.000 0.001 0.001 0.001 0.001 0.003 0.003 0.003 0.003 0.005 0.005 0.005 0.005 0.014 0.014 0.014 0.014 0.011 0.011 0.011 0.011 0.008 0.008 0.008 0.008 0.009 0.009 0.009 0.009 0.011 0.011 0.011 0.011 0.006 0.006 0.006 0.006 0.006 0.006 0.006 0.006 0.000 0.000 0.000 0.000 0.000 0.000 0.000 0.000 0.002 0.002 0.002 0.002 0.002 0.002 0.002 0.002 0.013 0.013 0.013 0.013 0.013 0.013 0.013 0.013 0.003 0.003 0.003 0.003 0.003 0.003 0.003 0.003 
0.122 0.122 0.122 0.122 0.122 0.122 0.122 0.122 0.001 0.001 0.001 0.001 0.001 0.001 0.001 0.001 0.002 0.002 0.002 0.002 0.002 0.002 0.002 0.002 0.004 0.004 0.004 0.004 0.004 0.004 0.004 0.004 0.006 0.006 0.006 0.006 0.006 0.006 0.006 0.006 0.030 0.030 0.030 0.030 0.003 0.003 0.003 0.003 0.001 0.001 0.001 0.001 0.003 0.003 0.003 0.003 0.015 0.015 0.015 0.015 0.049 0.049 0.049 0.049 0.003 0.003 0.003 0.003 0.001 0.001 0.001 0.001 0.002 0.002 0.002 0.002 0.004 0.004 0.004 0.004 0.005 0.005 0.005 0.005 0.005 0.005 0.005 0.005 0.006 0.006 0.003 0.002 0.002 0.001 0.001 0.002 0.002 0.002 0.003 0.004 0.027 0.027 0.027 0.027 0.021 0.021 0.017 0.017 0.005 0.005 0.003 0.003 0.003 0.003 0.000 0.000 0.000 0.000 0.002 0.002 0.002 0.002 0.005 0.005 0.005 0.005 0.012 0.012 0.012 0.012 0.560 0.560 0.560 0.560 0.829 0.829 0.829 0.829 0.355 0.355 0.355 0.355 0.007 0.007 0.007 0.007 0.002 0.002 0.002 0.002 0.006 0.006 0.006 0.006 0.006 0.006 0.006 0.006 0.001 0.001 0.001 0.001 0.001 0.001 0.001 0.001 0.001 0.001 0.001 0.001 0.001 0.001 0.001 0.001 0.006 0.006 0.006 0.006 0.006 0.006 0.006 0.006 0.002 0.002 0.002 0.002 0.002 0.002 0.002 0.002 
0.122 0.122 0.122 0.122 0.122 0.122 0.122 0.122 0.001 0.001 0.001 0.001 0.001 0.001 0.001 0.001 0.002 0.002 0.002 0.002 0.002 0.002 0.002 0.002 0.004 0.004 0.004 0.004 0.004 0.004 0.004 0.004 0.006 0.006 0.006 0.006 0.006 0.006 0.006 0.006 0.030 0.030 0.030 0.030 0.003 0.003 0.003 0.003 0.001 0.001 0.001 0.001 0.003 0.003 0.003 0.003 0.015 0.015 0.015 0.015 0.049 0.049 0.049 0.049 0.003 0.003 0.003 0.003 0.001 0.001 0.001 0.001 0.002 0.002 0.002 0.002 0.004 0.004 0.004 0.004 0.005 0.005 0.005 0.005 0.005 0.005 0.005 0.005 0.006 0.006 0.003 0.002 0.002 0.001 0.001 0.002 0.002 0.002 0.003 0.004 0.027 0.027 0.027 0.027 0.021 0.021 0.017 0.017 0.005 0.005 0.003 0.003 0.003 0.003 0.000 0.000 0.000 0.000 0.002 0.002 0.002 0.002 0.005 0.005 0.005 0.005 0.012 0.012 0.012 0.012 0.560 0.560 0.560 0.560 0.829 0.829 0.829 0.829 0.355 0.355 0.355 0.355 0.007 0.007 0.007 0.007 0.002 0.002 0.002 0.002 0.006 0.006 0.006 0.006 0.006 0.006 0.006 0.006 0.001 0.001 0.001 0.001 0.001 0.001 0.001 0.001 0.001 0.001 0.001 0.001 0.001 0.001 0.001 0.001 0.006 0.006 0.006 0.006 0.006 0.006 0.006 0.006 0.002 0.002 0.002 0.002 0.002 0.002 0.002 0.002 
0.122 0.122 0.122 0.122 0.122 0.122 0.122 0.122 0.001 0.001 0.001 0.001 0.001 0.001 0.001 0.001 0.002 0.002 0.002 0.002 0.002 0.002 0.002 0.002 0.004 0.004 0.004 0.004 0.004 0.004 0.004 0.004 0.006 0.006 0.006 0.006 0.006 0.006 0.006 0.006 0.030 0.030 0.030 0.030 0.003 0.003 0.003 0.003 0.001 0.001 0.001 0.001 0.003 0.003 0.003 0.003 0.015 0.015 0.015 0.015 0.049 0.049 0.049 0.049 0.003 0.003 0.003 0.003 0.001 0.001 0.001 0.001 0.002 0.002 0.002 0.002 0.004 0.004 0.004 0.004 0.005 0.005 0.005 0.005 0.005 0.005 0.005 0.005 0.006 0.006 0.003 0.002 0.002 0.001 0.001 0.002 0.002 0.002 0.003 0.004 0.027 0.027 0.027 0.027 0.021 0.021 0.017 0.017 0.005 0.005 0.003 0.003 0.003 0.003 0.000 0.000 0.000 0.000 0.002 0.002 0.002 0.002 0.005 0.005 0.005 0.005 0.012 0.012 0.012 0.012 0.560 0.560 0.560 0.560 0.829 0.829 0.829 0.829 0.355 0.355 0.355 0.355 0.007 0.007 0.007 0.007 0.002 0.002 0.002 0.002 0.006 0.006 0.006 0.006 0.006 0.006 0.006 0.006 0.001 0.001 0.001 0.001 0.001 0.001 0.001 0.001 0.001 0.001 0.001 0.001 0.001 0.001 0.001 0.001 0.006 0.006 0.006 0.006 0.006 0.006 0.006 0.006 0.002 0.002 0.002 0.002 0.002 0.002 0.002 0.002 
0.122 0.122 0.122 0.122 0.122 0.122 0.122 0.122 0.001 0.001 0.001 0.001 0.001 0.001 0.001 0.001 0.002 0.002 0.002 0.002 0.002 0.002 0.002 0.002 0.004 0.004 0.004 0.004 0.004 0.004 0.004 0.004 0.006 0.006 0.006 0.006 0.006 0.006 0.006 0.006 0.030 0.030 0.030 0.030 0.003 0.003 0.003 0.003 0.001 0.001 0.001 0.001 0.003 0.003 0.003 0.003 0.015 0.015 0.015 0.015 0.049 0.049 0.049 0.049 0.003 0.003 0.003 0.003 0.001 0.001 0.001 0.001 0.002 0.002 0.002 0.002 0.004 0.004 0.004 0.004 0.005 0.005 0.005 0.005 0.005 0.005 0.005 0.005 0.006 0.006 0.003 0.002 0.002 0.001 0.001 0.002 0.002 0.002 0.003 0.004 0.027 0.027 0.027 0.027 0.021 0.021 0.017 0.017 0.005 0.005 0.003 0.003 0.003 0.003 0.000 0.000 0.000 0.000 0.002 0.002 0.002 0.002 0.005 0.005 0.005 0.005 0.012 0.012 0.012 0.012 0.560 0.560 0.560 0.560 0.829 0.829 0.829 0.829 0.355 0.355 0.355 0.355 0.007 0.007 0.007 0.007 0.002 0.002 0.002 0.002 0.006 0.006 0.006 0.006 0.006 0.006 0.006 0.006 0.001 0.001 0.001 0.001 0.001 0.001 0.001 0.001 0.001 0.001 0.001 0.001 0.001 0.001 0.001 0.001 0.006 0.006 0.006 0.006 0.006 0.006 0.006 0.006 0.002 0.002 0.002 0.002 0.002 0.002 0.002 0.002 
0.010 0.010 0.010 0.010 0.010 0.010 0.010 0.010 0.000 0.000 0.000 0.000 0.000 0.000 0.000 0.000 0.001 0.001 0.001 0.001 0.001 0.001 0.001 0.001 0.006 0.006 0.006 0.006 0.006 0.006 0.006 0.006 0.010 0.010 0.010 0.010 0.010 0.010 0.010 0.010 0.027 0.027 0.027 0.027 0.003 0.003 0.003 0.003 0.001 0.001 0.001 0.001 0.003 0.003 0.003 0.003 0.011 0.011 0.011 0.011 0.027 0.027 0.027 0.027 0.002 0.002 0.002 0.002 0.000 0.000 0.000 0.000 0.001 0.001 0.001 0.001 0.003 0.003 0.003 0.003 0.003 0.003 0.003 0.003 0.003 0.003 0.004 0.004 0.006 0.006 0.004 0.003 0.003 0.002 0.002 0.003 0.002 0.002 0.003 0.004 0.016 0.016 0.019 0.019 0.021 0.021 0.021 0.021 0.006 0.006 0.003 0.003 0.003 0.003 0.001 0.001 0.001 0.001 0.002 0.002 0.002 0.002 0.003 0.003 0.003 0.003 0.003 0.003 0.003 0.003 0.003 0.003 0.003 0.003 0.003 0.003 0.003 0.003 0.008 0.008 0.008 0.008 0.006 0.006 0.006 0.006 0.001 0.001 0.001 0.001 0.004 0.004 0.004 0.004 0.004 0.004 0.004 0.004 0.004 0.004 0.004 0.004 0.004 0.004 0.004 0.004 0.004 0.004 0.004 0.004 0.004 0.004 0.004 0.004 0.012 0.012 0.012 0.012 0.012 0.012 0.012 0.012 0.001 0.001 0.001 0.001 0.001 0.001 0.001 0.001 
0.010 0.010 0.010 0.010 0.010 0.010 0.010 0.010 0.000 0.000 0.000 0.000 0.000 0.000 0.000 0.000 0.001 0.001 0.001 0.001 0.001 0.001 0.001 0.001 0.006 0.006 0.006 0.006 0.006 0.006 0.006 0.006 0.010 0.010 0.010 0.010 0.010 0.010 0.010 0.010 0.027 0.027 0.027 0.027 0.003 0.003 0.003 0.003 0.001 0.001 0.001 0.001 0.003 0.003 0.003 0.003 0.011 0.011 0.011 0.011 0.027 0.027 0.027 0.027 0.002 0.002 0.002 0.002 0.000 0.000 0.000 0.000 0.001 0.001 0.001 0.001 0.003 0.003 0.003 0.003 0.003 0.003 0.003 0.003 0.003 0.003 0.004 0.004 0.006 0.006 0.004 0.003 0.003 0.002 0.002 0.003 0.002 0.002 0.003 0.004 0.016 0.016 0.019 0.019 0.021 0.021 0.021 0.021 0.006 0.006 0.003 0.003 0.003 0.003 0.001 0.001 0.001 0.001 0.002 0.002 0.002 0.002 0.003 0.003 0.003 0.003 0.003 0.003 0.003 0.003 0.003 0.003 0.003 0.003 0.003 0.003 0.003 0.003 0.008 0.008 0.008 0.008 0.006 0.006 0.006 0.006 0.001 0.001 0.001 0.001 0.004 0.004 0.004 0.004 0.004 0.004 0.004 0.004 0.004 0.004 0.004 0.004 0.004 0.004 0.004 0.004 0.004 0.004 0.004 0.004 0.004 0.004 0.004 0.004 0.012 0.012 0.012 0.012 0.012 0.012 0.012 0.012 0.001 0.001 0.001 0.001 0.001 0.001 0.001 0.001 
0.010 0.010 0.010 0.010 0.010 0.010 0.010 0.010 0.000 0.000 0.000 0.000 0.000 0.000 0.000 0.000 0.001 0.001 0.001 0.001 0.001 0.001 0.001 0.001 0.006 0.006 0.006 0.006 0.006 0.006 0.006 0.006 0.010 0.010 0.010 0.010 0.010 0.010 0.010 0.010 0.027 0.027 0.027 0.027 0.003 0.003 0.003 0.003 0.001 0.001 0.001 0.001 0.003 0.003 0.003 0.003 0.011 0.011 0.011 0.011 0.027 0.027 0.027 0.027 0.002 0.002 0.002 0.002 0.000 0.000 0.000 0.000 0.001 0.001 0.001 0.001 0.003 0.003 0.003 0.003 0.003 0.003 0.003 0.003 0.003 0.003 0.004 0.004 0.006 0.006 0.004 0.003 0.003 0.002 0.002 0.003 0.002 0.002 0.003 0.004 0.016 0.016 0.019 0.019 0.021 0.021 0.021 0.021 0.006 0.006 0.003 0.003 0.003 0.003 0.001 0.001 0.001 0.001 0.002 0.002 0.002 0.002 0.003 0.003 0.003 0.003 0.003 0.003 0.003 0.003 0.003 0.003 0.003 0.003 0.003 0.003 0.003 0.003 0.008 0.008 0.008 0.008 0.006 0.006 0.006 0.006 0.001 0.001 0.001 0.001 0.004 0.004 0.004 0.004 0.004 0.004 0.004 0.004 0.004 0.004 0.004 0.004 0.004 0.004 0.004 0.004 0.004 0.004 0.004 0.004 0.004 0.004 0.004 0.004 0.012 0.012 0.012 0.012 0.012 0.012 0.012 0.012 0.001 0.001 0.001 0.001 0.001 0.001 0.001 0.001 
0.010 0.010 0.010 0.010 0.010 0.010 0.010 0.010 0.000 0.000 0.000 0.000 0.000 0.000 0.000 0.000 0.001 0.001 0.001 0.001 0.001 0.001 0.001 0.001 0.006 0.006 0.006 0.006 0.006 0.006 0.006 0.006 0.010 0.010 0.010 0.010 0.010 0.010 0.010 0.010 0.027 0.027 0.027 0.027 0.003 0.003 0.003 0.003 0.001 0.001 0.001 0.001 0.003 0.003 0.003 0.003 0.011 0.011 0.011 0.011 0.027 0.027 0.027 0.027 0.002 0.002 0.002 0.002 0.000 0.000 0.000 0.000 0.001 0.001 0.001 0.001 0.003 0.003 0.003 0.003 0.003 0.003 0.003 0.003 0.003 0.003 0.004 0.004 0.006 0.006 0.004 0.003 0.003 0.002 0.002 0.003 0.002 0.002 0.003 0.004 0.016 0.016 0.019 0.019 0.021 0.021 0.021 0.021 0.006 0.006 0.003 0.003 0.003 0.003 0.001 0.001 0.001 0.001 0.002 0.002 0.002 0.002 0.003 0.003 0.003 0.003 0.003 0.003 0.003 0.003 0.003 0.003 0.003 0.003 0.003 0.003 0.003 0.003 0.008 0.008 0.008 0.008 0.006 0.006 0.006 0.006 0.001 0.001 0.001 0.001 0.004 0.004 0.004 0.004 0.004 0.004 0.004 0.004 0.004 0.004 0.004 0.004 0.004 0.004 0.004 0.004 0.004 0.004 0.004 0.004 0.004 0.004 0.004 0.004 0.012 0.012 0.012 0.012 0.012 0.012 0.012 0.012 0.001 0.001 0.001 0.001 0.001 0.001 0.001 0.001 
0.003 0.003 0.003 0.003 0.003 0.003 0.003 0.003 0.008 0.008 0.008 0.008 0.008 0.008 0.008 0.008 0.021 0.021 0.021 0.021 0.021 0.021 0.021 0.021 0.014 0.014 0.014 0.014 0.014 0.014 0.014 0.014 0.017 0.017 0.017 0.017 0.017 0.017 0.017 0.017 0.017 0.017 0.017 0.017 0.004 0.004 0.004 0.004 0.001 0.001 0.001 0.001 0.004 0.004 0.004 0.004 0.009 0.009 0.009 0.009 0.015 0.015 0.015 0.015 0.002 0.002 0.002 0.002 0.000 0.000 0.000 0.000 0.001 0.001 0.001 0.001 0.002 0.002 0.002 0.002 0.002 0.002 0.002 0.002 0.002 0.002 0.003 0.003 0.004 0.004 0.003 0.002 0.001 0.002 0.002 0.002 0.001 0.001 0.001 0.002 0.011 0.011 0.018 0.018 0.021 0.021 0.026 0.026 0.008 0.008 0.005 0.005 0.005 0.005 0.005 0.005 0.005 0.005 0.002 0.002 0.002 0.002 0.001 0.001 0.001 0.001 0.000 0.000 0.000 0.000 0.000 0.000 0.000 0.000 0.000 0.000 0.000 0.000 0.002 0.002 0.002 0.002 0.005 0.005 0.005 0.005 0.001 0.001 0.001 0.001 0.006 0.006 0.006 0.006 0.006 0.006 0.006 0.006 0.010 0.010 0.010 0.010 0.010 0.010 0.010 0.010 0.020 0.020 0.020 0.020 0.020 0.020 0.020 0.020 0.353 0.353 0.353 0.353 0.353 0.353 0.353 0.353 0.003 0.003 0.003 0.003 0.003 0.003 0.003 0.003 
0.003 0.003 0.003 0.003 0.003 0.003 0.003 0.003 0.008 0.008 0.008 0.008 0.008 0.008 0.008 0.008 0.021 0.021 0.021 0.021 0.021 0.021 0.021 0.021 0.014 0.014 0.014 0.014 0.014 0.014 0.014 0.014 0.017 0.017 0.017 0.017 0.017 0.017 0.017 0.017 0.017 0.017 0.017 0.017 0.004 0.004 0.004 0.004 0.001 0.001 0.001 0.001 0.004 0.004 0.004 0.004 0.009 0.009 0.009 0.009 0.015 0.015 0.015 0.015 0.002 0.002 0.002 0.002 0.000 0.000 0.000 0.000 0.001 0.001 0.001 0.001 0.002 0.002 0.002 0.002 0.002 0.002 0.002 0.002 0.002 0.002 0.003 0.003 0.004 0.004 0.003 0.002 0.001 0.002 0.002 0.002 0.001 0.001 0.001 0.002 0.011 0.011 0.018 0.018 0.021 0.021 0.026 0.026 0.008 0.008 0.005 0.005 0.005 0.005 0.005 0.005 0.005 0.005 0.002 0.002 0.002 0.002 0.001 0.001 0.001 0.001 0.000 0.000 0.000 0.000 0.000 0.000 0.000 0.000 0.000 0.000 0.000 0.000 0.002 0.002 0.002 0.002 0.005 0.005 0.005 0.005 0.001 0.001 0.001 0.001 0.006 0.006 0.006 0.006 0.006 0.006 0.006 0.006 0.010 0.010 0.010 0.010 0.010 0.010 0.010 0.010 0.020 0.020 0.020 0.020 0.020 0.020 0.020 0.020 0.353 0.353 0.353 0.353 0.353 0.353 0.353 0.353 0.003 0.003 0.003 0.003 0.003 0.003 0.003 0.003 
0.003 0.003 0.003 0.003 0.003 0.003 0.003 0.003 0.008 0.008 0.008 0.008 0.008 0.008 0.008 0.008 0.021 0.021 0.021 0.021 0.021 0.021 0.021 0.021 0.014 0.014 0.014 0.014 0.014 0.014 0.014 0.014 0.017 0.017 0.017 0.017 0.017 0.017 0.017 0.017 0.017 0.017 0.017 0.017 0.004 0.004 0.004 0.004 0.001 0.001 0.001 0.001 0.004 0.004 0.004 0.004 0.009 0.009 0.009 0.009 0.015 0.015 0.015 0.015 0.002 0.002 0.002 0.002 0.000 0.000 0.000 0.000 0.001 0.001 0.001 0.001 0.002 0.002 0.002 0.002 0.002 0.002 0.002 0.002 0.002 0.002 0.003 0.003 0.004 0.004 0.003 0.002 0.001 0.002 0.002 0.002 0.001 0.001 0.001 0.002 0.011 0.011 0.018 0.018 0.021 0.021 0.026 0.026 0.008 0.008 0.005 0.005 0.005 0.005 0.005 0.005 0.005 0.005 0.002 0.002 0.002 0.002 0.001 0.001 0.001 0.001 0.000 0.000 0.000 0.000 0.000 0.000 0.000 0.000 0.000 0.000 0.000 0.000 0.002 0.002 0.002 0.002 0.005 0.005 0.005 0.005 0.001 0.001 0.001 0.001 0.006 0.006 0.006 0.006 0.006 0.006 0.006 0.006 0.010 0.010 0.010 0.010 0.010 0.010 0.010 0.010 0.020 0.020 0.020 0.020 0.020 0.020 0.020 0.020 0.353 0.353 0.353 0.353 0.353 0.353 0.353 0.353 0.003 0.003 0.003 0.003 0.003 0.003 0.003 0.003 
0.003 0.003 0.003 0.003 0.003 0.003 0.003 0.003 0.008 0.008 0.008 0.008 0.008 0.008 0.008 0.008 0.021 0.021 0.021 0.021 0.021 0.021 0.021 0.021 0.014 0.014 0.014 0.014 0.014 0.014 0.014 0.014 0.017 0.017 0.017 0.017 0.017 0.017 0.017 0.017 0.017 0.017 0.017 0.017 0.004 0.004 0.004 0.004 0.001 0.001 0.001 0.001 0.004 0.004 0.004 0.004 0.009 0.009 0.009 0.009 0.015 0.015 0.015 0.015 0.002 0.002 0.002 0.002 0.000 0.000 0.000 0.000 0.001 0.001 0.001 0.001 0.002 0.002 0.002 0.002 0.002 0.002 0.002 0.002 0.002 0.002 0.003 0.003 0.004 0.004 0.003 0.002 0.001 0.002 0.002 0.002 0.001 0.001 0.001 0.002 0.011 0.011 0.018 0.018 0.021 0.021 0.026 0.026 0.008 0.008 0.005 0.005 0.005 0.005 0.005 0.005 0.005 0.005 0.002 0.002 0.002 0.002 0.001 0.001 0.001 0.001 0.000 0.000 0.000 0.000 0.000 0.000 0.000 0.000 0.000 0.000 0.000 0.000 0.002 0.002 0.002 0.002 0.005 0.005 0.005 0.005 0.001 0.001 0.001 0.001 0.006 0.006 0.006 0.006 0.006 0.006 0.006 0.006 0.010 0.010 0.010 0.010 0.010 0.010 0.010 0.010 0.020 0.020 0.020 0.020 0.020 0.020 0.020 0.020 0.353 0.353 0.353 0.353 0.353 0.353 0.353 0.353 0.003 0.003 0.003 0.003 0.003 0.003 0.003 0.003 
0.007 0.007 0.007 0.007 0.007 0.007 0.007 0.007 0.011 0.011 0.011 0.011 0.011 0.011 0.011 0.011 0.013 0.013 0.013 0.013 0.013 0.013 0.013 0.013 0.016 0.016 0.016 0.016 0.016 0.016 0.016 0.016 0.016 0.016 0.016 0.016 0.016 0.016 0.016 0.016 0.005 0.005 0.005 0.005 0.004 0.004 0.004 0.004 0.003 0.003 0.003 0.003 0.006 0.006 0.006 0.006 0.008 0.008 0.008 0.008 0.010 0.010 0.010 0.010 0.002 0.002 0.002 0.002 0.000 0.000 0.000 0.000 0.000 0.000 0.000 0.000 0.002 0.002 0.002 0.002 0.003 0.003 0.003 0.003 0.003 0.003 0.003 0.003 0.003 0.003 0.001 0.000 0.000 0.000 0.000 0.000 0.000 0.000 0.000 0.001 0.008 0.008 0.020 0.020 0.026 0.026 0.034 0.034 0.010 0.010 0.005 0.005 0.005 0.005 0.008 0.008 0.008 0.008 0.001 0.001 0.001 0.001 0.000 0.000 0.000 0.000 0.000 0.000 0.000 0.000 0.000 0.000 0.000 0.000 0.000 0.000 0.000 0.000 0.001 0.001 0.001 0.001 0.003 0.003 0.003 0.003 0.003 0.003 0.003 0.003 0.035 0.035 0.035 0.035 0.035 0.035 0.035 0.035 0.023 0.023 0.023 0.023 0.023 0.023 0.023 0.023 0.041 0.041 0.041 0.041 0.041 0.041 0.041 0.041 1.880 1.880 1.880 1.880 1.880 1.880 1.880 1.880 0.007 0.007 0.007 0.007 0.007 0.007 0.007 0.007 
0.007 0.007 0.007 0.007 0.007 0.007 0.007 0.007 0.011 0.011 0.011 0.011 0.011 0.011 0.011 0.011 0.013 0.013 0.013 0.013 0.013 0.013 0.013 0.013 0.016 0.016 0.016 0.016 0.016 0.016 0.016 0.016 0.016 0.016 0.016 0.016 0.016 0.016 0.016 0.016 0.005 0.005 0.005 0.005 0.004 0.004 0.004 0.004 0.003 0.003 0.003 0.003 0.006 0.006 0.006 0.006 0.008 0.008 0.008 0.008 0.010 0.010 0.010 0.010 0.002 0.002 0.002 0.002 0.000 0.000 0.000 0.000 0.000 0.000 0.000 0.000 0.002 0.002 0.002 0.002 0.003 0.003 0.003 0.003 0.003 0.003 0.003 0.003 0.003 0.003 0.001 0.000 0.000 0.000 0.000 0.000 0.000 0.000 0.000 0.001 0.008 0.008 0.020 0.020 0.026 0.026 0.034 0.034 0.010 0.010 0.005 0.005 0.005 0.005 0.008 0.008 0.008 0.008 0.001 0.001 0.001 0.001 0.000 0.000 0.000 0.000 0.000 0.000 0.000 0.000 0.000 0.000 0.000 0.000 0.000 0.000 0.000 0.000 0.001 0.001 0.001 0.001 0.003 0.003 0.003 0.003 0.003 0.003 0.003 0.003 0.035 0.035 0.035 0.035 0.035 0.035 0.035 0.035 0.023 0.023 0.023 0.023 0.023 0.023 0.023 0.023 0.041 0.041 0.041 0.041 0.041 0.041 0.041 0.041 1.880 1.880 1.880 1.880 1.880 1.880 1.880 1.880 0.007 0.007 0.007 0.007 0.007 0.007 0.007 0.007 
0.007 0.007 0.007 0.007 0.007 0.007 0.007 0.007 0.011 0.011 0.011 0.011 0.011 0.011 0.011 0.011 0.013 0.013 0.013 0.013 0.013 0.013 0.013 0.013 0.016 0.016 0.016 0.016 0.016 0.016 0.016 0.016 0.016 0.016 0.016 0.016 0.016 0.016 0.016 0.016 0.005 0.005 0.005 0.005 0.004 0.004 0.004 0.004 0.003 0.003 0.003 0.003 0.006 0.006 0.006 0.006 0.008 0.008 0.008 0.008 0.010 0.010 0.010 0.010 0.002 0.002 0.002 0.002 0.000 0.000 0.000 0.000 0.000 0.000 0.000 0.000 0.002 0.002 0.002 0.002 0.003 0.003 0.003 0.003 0.003 0.003 0.003 0.003 0.003 0.003 0.001 0.000 0.000 0.000 0.000 0.000 0.000 0.000 0.000 0.001 0.008 0.008 0.020 0.020 0.026 0.026 0.034 0.034 0.010 0.010 0.005 0.005 0.005 0.005 0.008 0.008 0.008 0.008 0.001 0.001 0.001 0.001 0.000 0.000 0.000 0.000 0.000 0.000 0.000 0.000 0.000 0.000 0.000 0.000 0.000 0.000 0.000 0.000 0.001 0.001 0.001 0.001 0.003 0.003 0.003 0.003 0.003 0.003 0.003 0.003 0.035 0.035 0.035 0.035 0.035 0.035 0.035 0.035 0.023 0.023 0.023 0.023 0.023 0.023 0.023 0.023 0.041 0.041 0.041 0.041 0.041 0.041 0.041 0.041 1.880 1.880 1.880 1.880 1.880 1.880 1.880 1.880 0.007 0.007 0.007 0.007 0.007 0.007 0.007 0.007 
0.007 0.007 0.007 0.007 0.007 0.007 0.007 0.007 0.011 0.011 0.011 0.011 0.011 0.011 0.011 0.011 0.013 0.013 0.013 0.013 0.013 0.013 0.013 0.013 0.016 0.016 0.016 0.016 0.016 0.016 0.016 0.016 0.016 0.016 0.016 0.016 0.016 0.016 0.016 0.016 0.005 0.005 0.005 0.005 0.004 0.004 0.004 0.004 0.003 0.003 0.003 0.003 0.006 0.006 0.006 0.006 0.008 0.008 0.008 0.008 0.010 0.010 0.010 0.010 0.002 0.002 0.002 0.002 0.000 0.000 0.000 0.000 0.000 0.000 0.000 0.000 0.002 0.002 0.002 0.002 0.003 0.003 0.003 0.003 0.003 0.003 0.003 0.003 0.003 0.003 0.001 0.000 0.000 0.000 0.000 0.000 0.000 0.000 0.000 0.001 0.008 0.008 0.020 0.020 0.026 0.026 0.034 0.034 0.010 0.010 0.005 0.005 0.005 0.005 0.008 0.008 0.008 0.008 0.001 0.001 0.001 0.001 0.000 0.000 0.000 0.000 0.000 0.000 0.000 0.000 0.000 0.000 0.000 0.000 0.000 0.000 0.000 0.000 0.001 0.001 0.001 0.001 0.003 0.003 0.003 0.003 0.003 0.003 0.003 0.003 0.035 0.035 0.035 0.035 0.035 0.035 0.035 0.035 0.023 0.023 0.023 0.023 0.023 0.023 0.023 0.023 0.041 0.041 0.041 0.041 0.041 0.041 0.041 0.041 1.880 1.880 1.880 1.880 1.880 1.880 1.880 1.880 0.007 0.007 0.007 0.007 0.007 0.007 0.007 0.007 
0.030 0.030 0.030 0.030 0.030 0.030 0.030 0.030 0.002 0.002 0.002 0.002 0.002 0.002 0.002 0.002 0.003 0.003 0.003 0.003 0.003 0.003 0.003 0.003 0.033 0.033 0.033 0.033 0.033 0.033 0.033 0.033 0.006 0.006 0.006 0.006 0.006 0.006 0.006 0.006 0.001 0.001 0.001 0.001 0.004 0.004 0.004 0.004 0.006 0.006 0.006 0.006 0.011 0.011 0.011 0.011 0.008 0.008 0.008 0.008 0.006 0.006 0.006 0.006 0.017 0.017 0.017 0.017 0.031 0.031 0.031 0.031 0.003 0.003 0.003 0.003 0.002 0.002 0.002 0.002 0.004 0.004 0.002 0.002 0.001 0.001 0.001 0.001 0.001 0.001 0.000 0.000 0.000 0.000 0.000 0.000 0.000 0.000 0.000 0.000 0.006 0.006 0.021 0.021 0.033 0.033 0.032 0.032 0.009 0.009 0.002 0.002 0.002 0.002 0.003 0.003 0.003 0.003 0.069 0.069 0.069 0.069 0.002 0.002 0.002 0.002 0.000 0.000 0.000 0.000 0.000 0.000 0.000 0.000 0.001 0.001 0.001 0.001 0.001 0.001 0.001 0.001 0.003 0.003 0.003 0.003 0.051 0.051 0.051 0.051 0.162 0.162 0.162 0.162 0.162 0.162 0.162 0.162 0.001 0.001 0.001 0.001 0.001 0.001 0.001 0.001 0.004 0.004 0.004 0.004 0.004 0.004 0.004 0.004 0.016 0.016 0.016 0.016 0.016 0.016 0.016 0.016 0.011 0.011 0.011 0.011 0.011 0.011 0.011 0.011 
0.030 0.030 0.030 0.030 0.030 0.030 0.030 0.030 0.002 0.002 0.002 0.002 0.002 0.002 0.002 0.002 0.003 0.003 0.003 0.003 0.003 0.003 0.003 0.003 0.033 0.033 0.033 0.033 0.033 0.033 0.033 0.033 0.006 0.006 0.006 0.006 0.006 0.006 0.006 0.006 0.001 0.001 0.001 0.001 0.004 0.004 0.004 0.004 0.006 0.006 0.006 0.006 0.011 0.011 0.011 0.011 0.008 0.008 0.008 0.008 0.006 0.006 0.006 0.006 0.017 0.017 0.017 0.017 0.031 0.031 0.031 0.031 0.003 0.003 0.003 0.003 0.002 0.002 0.002 0.002 0.004 0.004 0.002 0.002 0.001 0.001 0.001 0.001 0.001 0.001 0.000 0.000 0.000 0.000 0.000 0.000 0.000 0.000 0.000 0.000 0.006 0.006 0.021 0.021 0.033 0.033 0.032 0.032 0.009 0.009 0.002 0.002 0.002 0.002 0.003 0.003 0.003 0.003 0.069 0.069 0.069 0.069 0.002 0.002 0.002 0.002 0.000 0.000 0.000 0.000 0.000 0.000 0.000 0.000 0.001 0.001 0.001 0.001 0.001 0.001 0.001 0.001 0.003 0.003 0.003 0.003 0.051 0.051 0.051 0.051 0.162 0.162 0.162 0.162 0.162 0.162 0.162 0.162 0.001 0.001 0.001 0.001 0.001 0.001 0.001 0.001 0.004 0.004 0.004 0.004 0.004 0.004 0.004 0.004 0.016 0.016 0.016 0.016 0.016 0.016 0.016 0.016 0.011 0.011 0.011 0.011 0.011 0.011 0.011 0.011 
0.030 0.030 0.030 0.030 0.030 0.030 0.030 0.030 0.002 0.002 0.002 0.002 0.002 0.002 0.002 0.002 0.003 0.003 0.003 0.003 0.003 0.003 0.003 0.003 0.033 0.033 0.033 0.033 0.033 0.033 0.033 0.033 0.006 0.006 0.006 0.006 0.006 0.006 0.006 0.006 0.001 0.001 0.001 0.001 0.004 0.004 0.004 0.004 0.006 0.006 0.006 0.006 0.011 0.011 0.011 0.011 0.008 0.008 0.008 0.008 0.006 0.006 0.006 0.006 0.017 0.017 0.017 0.017 0.031 0.031 0.031 0.031 0.003 0.003 0.003 0.003 0.002 0.002 0.002 0.002 0.004 0.004 0.002 0.002 0.001 0.001 0.001 0.001 0.001 0.001 0.000 0.000 0.000 0.000 0.000 0.000 0.000 0.000 0.000 0.000 0.006 0.006 0.021 0.021 0.033 0.033 0.032 0.032 0.009 0.009 0.002 0.002 0.002 0.002 0.003 0.003 0.003 0.003 0.069 0.069 0.069 0.069 0.002 0.002 0.002 0.002 0.000 0.000 0.000 0.000 0.000 0.000 0.000 0.000 0.001 0.001 0.001 0.001 0.001 0.001 0.001 0.001 0.003 0.003 0.003 0.003 0.051 0.051 0.051 0.051 0.162 0.162 0.162 0.162 0.162 0.162 0.162 0.162 0.001 0.001 0.001 0.001 0.001 0.001 0.001 0.001 0.004 0.004 0.004 0.004 0.004 0.004 0.004 0.004 0.016 0.016 0.016 0.016 0.016 0.016 0.016 0.016 0.011 0.011 0.011 0.011 0.011 0.011 0.011 0.011 
0.030 0.030 0.030 0.030 0.030 0.030 0.030 0.030 0.002 0.002 0.002 0.002 0.002 0.002 0.002 0.002 0.003 0.003 0.003 0.003 0.003 0.003 0.003 0.003 0.033 0.033 0.033 0.033 0.033 0.033 0.033 0.033 0.006 0.006 0.006 0.006 0.006 0.006 0.006 0.006 0.001 0.001 0.001 0.001 0.004 0.004 0.004 0.004 0.006 0.006 0.006 0.006 0.011 0.011 0.011 0.011 0.008 0.008 0.008 0.008 0.006 0.006 0.006 0.006 0.017 0.017 0.017 0.017 0.031 0.031 0.031 0.031 0.003 0.003 0.003 0.003 0.002 0.002 0.002 0.002 0.004 0.004 0.002 0.002 0.001 0.001 0.001 0.001 0.001 0.001 0.000 0.000 0.000 0.000 0.000 0.000 0.000 0.000 0.000 0.000 0.006 0.006 0.021 0.021 0.033 0.033 0.032 0.032 0.009 0.009 0.002 0.002 0.002 0.002 0.003 0.003 0.003 0.003 0.069 0.069 0.069 0.069 0.002 0.002 0.002 0.002 0.000 0.000 0.000 0.000 0.000 0.000 0.000 0.000 0.001 0.001 0.001 0.001 0.001 0.001 0.001 0.001 0.003 0.003 0.003 0.003 0.051 0.051 0.051 0.051 0.162 0.162 0.162 0.162 0.162 0.162 0.162 0.162 0.001 0.001 0.001 0.001 0.001 0.001 0.001 0.001 0.004 0.004 0.004 0.004 0.004 0.004 0.004 0.004 0.016 0.016 0.016 0.016 0.016 0.016 0.016 0.016 0.011 0.011 0.011 0.011 0.011 0.011 0.011 0.011 
0.011 0.011 0.011 0.011 0.011 0.011 0.011 0.011 0.002 0.002 0.002 0.002 0.002 0.002 0.002 0.002 0.003 0.003 0.003 0.003 0.003 0.003 0.003 0.003 0.019 0.019 0.019 0.019 0.019 0.019 0.019 0.019 0.010 0.010 0.010 0.010 0.010 0.010 0.010 0.010 0.001 0.001 0.001 0.001 0.003 0.003 0.003 0.003 0.008 0.008 0.008 0.008 0.014 0.014 0.014 0.014 0.006 0.006 0.006 0.006 0.005 0.005 0.005 0.005 0.011 0.011 0.011 0.011 1.545 1.545 1.545 1.545 0.036 0.036 0.036 0.036 0.008 0.008 0.008 0.008 0.008 0.008 0.000 0.000 0.000 0.000 0.000 0.000 0.000 0.000 0.000 0.000 0.000 0.000 0.000 0.000 0.000 0.000 0.000 0.000 0.008 0.008 0.031 0.031 0.042 0.042 0.039 0.039 0.004 0.004 0.001 0.001 0.001 0.001 0.001 0.001 0.001 0.001 0.014 0.014 0.014 0.014 1.326 1.326 1.326 1.326 0.003 0.003 0.003 0.003 0.005 0.005 0.005 0.005 0.006 0.006 0.006 0.006 0.010 0.010 0.010 0.010 0.020 0.020 0.020 0.020 0.185 0.185 0.185 0.185 0.006 0.006 0.006 0.006 0.006 0.006 0.006 0.006 0.001 0.001 0.001 0.001 0.001 0.001 0.001 0.001 0.003 0.003 0.003 0.003 0.003 0.003 0.003 0.003 0.004 0.004 0.004 0.004 0.004 0.004 0.004 0.004 0.021 0.021 0.021 0.021 0.021 0.021 0.021 0.021 
0.011 0.011 0.011 0.011 0.011 0.011 0.011 0.011 0.002 0.002 0.002 0.002 0.002 0.002 0.002 0.002 0.003 0.003 0.003 0.003 0.003 0.003 0.003 0.003 0.019 0.019 0.019 0.019 0.019 0.019 0.019 0.019 0.010 0.010 0.010 0.010 0.010 0.010 0.010 0.010 0.001 0.001 0.001 0.001 0.003 0.003 0.003 0.003 0.008 0.008 0.008 0.008 0.014 0.014 0.014 0.014 0.006 0.006 0.006 0.006 0.005 0.005 0.005 0.005 0.011 0.011 0.011 0.011 1.545 1.545 1.545 1.545 0.036 0.036 0.036 0.036 0.008 0.008 0.008 0.008 0.008 0.008 0.000 0.000 0.000 0.000 0.000 0.000 0.000 0.000 0.000 0.000 0.000 0.000 0.000 0.000 0.000 0.000 0.000 0.000 0.008 0.008 0.031 0.031 0.042 0.042 0.039 0.039 0.004 0.004 0.001 0.001 0.001 0.001 0.001 0.001 0.001 0.001 0.014 0.014 0.014 0.014 1.326 1.326 1.326 1.326 0.003 0.003 0.003 0.003 0.005 0.005 0.005 0.005 0.006 0.006 0.006 0.006 0.010 0.010 0.010 0.010 0.020 0.020 0.020 0.020 0.185 0.185 0.185 0.185 0.006 0.006 0.006 0.006 0.006 0.006 0.006 0.006 0.001 0.001 0.001 0.001 0.001 0.001 0.001 0.001 0.003 0.003 0.003 0.003 0.003 0.003 0.003 0.003 0.004 0.004 0.004 0.004 0.004 0.004 0.004 0.004 0.021 0.021 0.021 0.021 0.021 0.021 0.021 0.021 
0.011 0.011 0.011 0.011 0.011 0.011 0.011 0.011 0.002 0.002 0.002 0.002 0.002 0.002 0.002 0.002 0.003 0.003 0.003 0.003 0.003 0.003 0.003 0.003 0.019 0.019 0.019 0.019 0.019 0.019 0.019 0.019 0.010 0.010 0.010 0.010 0.010 0.010 0.010 0.010 0.001 0.001 0.001 0.001 0.003 0.003 0.003 0.003 0.008 0.008 0.008 0.008 0.014 0.014 0.014 0.014 0.006 0.006 0.006 0.006 0.005 0.005 0.005 0.005 0.011 0.011 0.011 0.011 1.545 1.545 1.545 1.545 0.036 0.036 0.036 0.036 0.008 0.008 0.008 0.008 0.008 0.008 0.000 0.000 0.000 0.000 0.000 0.000 0.000 0.000 0.000 0.000 0.000 0.000 0.000 0.000 0.000 0.000 0.000 0.000 0.008 0.008 0.031 0.031 0.042 0.042 0.039 0.039 0.004 0.004 0.001 0.001 0.001 0.001 0.001 0.001 0.001 0.001 0.014 0.014 0.014 0.014 1.326 1.326 1.326 1.326 0.003 0.003 0.003 0.003 0.005 0.005 0.005 0.005 0.006 0.006 0.006 0.006 0.010 0.010 0.010 0.010 0.020 0.020 0.020 0.020 0.185 0.185 0.185 0.185 0.006 0.006 0.006 0.006 0.006 0.006 0.006 0.006 0.001 0.001 0.001 0.001 0.001 0.001 0.001 0.001 0.003 0.003 0.003 0.003 0.003 0.003 0.003 0.003 0.004 0.004 0.004 0.004 0.004 0.004 0.004 0.004 0.021 0.021 0.021 0.021 0.021 0.021 0.021 0.021 
0.011 0.011 0.011 0.011 0.011 0.011 0.011 0.011 0.002 0.002 0.002 0.002 0.002 0.002 0.002 0.002 0.003 0.003 0.003 0.003 0.003 0.003 0.003 0.003 0.019 0.019 0.019 0.019 0.019 0.019 0.019 0.019 0.010 0.010 0.010 0.010 0.010 0.010 0.010 0.010 0.001 0.001 0.001 0.001 0.003 0.003 0.003 0.003 0.008 0.008 0.008 0.008 0.014 0.014 0.014 0.014 0.006 0.006 0.006 0.006 0.005 0.005 0.005 0.005 0.011 0.011 0.011 0.011 1.545 1.545 1.545 1.545 0.036 0.036 0.036 0.036 0.008 0.008 0.008 0.008 0.008 0.008 0.000 0.000 0.000 0.000 0.000 0.000 0.000 0.000 0.000 0.000 0.000 0.000 0.000 0.000 0.000 0.000 0.000 0.000 0.008 0.008 0.031 0.031 0.042 0.042 0.039 0.039 0.004 0.004 0.001 0.001 0.001 0.001 0.001 0.001 0.001 0.001 0.014 0.014 0.014 0.014 1.326 1.326 1.326 1.326 0.003 0.003 0.003 0.003 0.005 0.005 0.005 0.005 0.006 0.006 0.006 0.006 0.010 0.010 0.010 0.010 0.020 0.020 0.020 0.020 0.185 0.185 0.185 0.185 0.006 0.006 0.006 0.006 0.006 0.006 0.006 0.006 0.001 0.001 0.001 0.001 0.001 0.001 0.001 0.001 0.003 0.003 0.003 0.003 0.003 0.003 0.003 0.003 0.004 0.004 0.004 0.004 0.004 0.004 0.004 0.004 0.021 0.021 0.021 0.021 0.021 0.021 0.021 0.021 
0.006 0.006 0.006 0.006 0.006 0.006 0.006 0.006 0.003 0.003 0.003 0.003 0.003 0.003 0.003 0.003 0.003 0.003 0.003 0.003 0.003 0.003 0.003 0.003 0.005 0.005 0.005 0.005 0.005 0.005 0.005 0.005 0.015 0.015 0.015 0.015 0.015 0.015 0.015 0.015 0.002 0.002 0.002 0.002 0.003 0.003 0.003 0.003 0.010 0.010 0.010 0.010 0.012 0.012 0.012 0.012 0.007 0.007 0.007 0.007 0.007 0.007 0.007 0.007 0.009 0.009 0.009 0.009 0.013 0.013 0.013 0.013 0.017 0.017 0.017 0.017 0.008 0.008 0.008 0.008 0.142 0.142 0.006 0.006 0.001 0.001 0.000 0.000 0.000 0.000 0.000 0.000 0.000 0.000 0.000 0.000 0.000 0.000 0.000 0.000 0.045 0.045 0.061 0.061 0.050 0.050 0.020 0.020 0.003 0.003 0.000 0.000 0.000 0.000 0.001 0.001 0.001 0.001 0.002 0.002 0.002 0.002 0.769 0.769 0.769 0.769 0.004 0.004 0.004 0.004 0.003 0.003 0.003 0.003 0.007 0.007 0.007 0.007 0.008 0.008 0.008 0.008 0.009 0.009 0.009 0.009 0.011 0.011 0.011 0.011 0.005 0.005 0.005 0.005 0.005 0.005 0.005 0.005 0.001 0.001 0.001 0.001 0.001 0.001 0.001 0.001 0.001 0.001 0.001 0.001 0.001 0.001 0.001 0.001 0.003 0.003 0.003 0.003 0.003 0.003 0.003 0.003 0.014 0.014 0.014 0.014 0.014 0.014 0.014 0.014 
0.006 0.006 0.006 0.006 0.006 0.006 0.006 0.006 0.003 0.003 0.003 0.003 0.003 0.003 0.003 0.003 0.003 0.003 0.003 0.003 0.003 0.003 0.003 0.003 0.005 0.005 0.005 0.005 0.005 0.005 0.005 0.005 0.015 0.015 0.015 0.015 0.015 0.015 0.015 0.015 0.002 0.002 0.002 0.002 0.003 0.003 0.003 0.003 0.010 0.010 0.010 0.010 0.012 0.012 0.012 0.012 0.007 0.007 0.007 0.007 0.007 0.007 0.007 0.007 0.009 0.009 0.009 0.009 0.013 0.013 0.013 0.013 0.017 0.017 0.017 0.017 0.008 0.008 0.008 0.008 0.142 0.142 0.006 0.006 0.001 0.001 0.000 0.000 0.000 0.000 0.000 0.000 0.000 0.000 0.000 0.000 0.000 0.000 0.000 0.000 0.045 0.045 0.061 0.061 0.050 0.050 0.020 0.020 0.003 0.003 0.000 0.000 0.000 0.000 0.001 0.001 0.001 0.001 0.002 0.002 0.002 0.002 0.769 0.769 0.769 0.769 0.004 0.004 0.004 0.004 0.003 0.003 0.003 0.003 0.007 0.007 0.007 0.007 0.008 0.008 0.008 0.008 0.009 0.009 0.009 0.009 0.011 0.011 0.011 0.011 0.005 0.005 0.005 0.005 0.005 0.005 0.005 0.005 0.001 0.001 0.001 0.001 0.001 0.001 0.001 0.001 0.001 0.001 0.001 0.001 0.001 0.001 0.001 0.001 0.003 0.003 0.003 0.003 0.003 0.003 0.003 0.003 0.014 0.014 0.014 0.014 0.014 0.014 0.014 0.014 
0.006 0.006 0.006 0.006 0.006 0.006 0.006 0.006 0.003 0.003 0.003 0.003 0.003 0.003 0.003 0.003 0.003 0.003 0.003 0.003 0.003 0.003 0.003 0.003 0.005 0.005 0.005 0.005 0.005 0.005 0.005 0.005 0.015 0.015 0.015 0.015 0.015 0.015 0.015 0.015 0.002 0.002 0.002 0.002 0.003 0.003 0.003 0.003 0.010 0.010 0.010 0.010 0.012 0.012 0.012 0.012 0.007 0.007 0.007 0.007 0.007 0.007 0.007 0.007 0.009 0.009 0.009 0.009 0.013 0.013 0.013 0.013 0.017 0.017 0.017 0.017 0.008 0.008 0.008 0.008 0.142 0.142 0.006 0.006 0.001 0.001 0.000 0.000 0.000 0.000 0.000 0.000 0.000 0.000 0.000 0.000 0.000 0.000 0.000 0.000 0.045 0.045 0.061 0.061 0.050 0.050 0.020 0.020 0.003 0.003 0.000 0.000 0.000 0.000 0.001 0.001 0.001 0.001 0.002 0.002 0.002 0.002 0.769 0.769 0.769 0.769 0.004 0.004 0.004 0.004 0.003 0.003 0.003 0.003 0.007 0.007 0.007 0.007 0.008 0.008 0.008 0.008 0.009 0.009 0.009 0.009 0.011 0.011 0.011 0.011 0.005 0.005 0.005 0.005 0.005 0.005 0.005 0.005 0.001 0.001 0.001 0.001 0.001 0.001 0.001 0.001 0.001 0.001 0.001 0.001 0.001 0.001 0.001 0.001 0.003 0.003 0.003 0.003 0.003 0.003 0.003 0.003 0.014 0.014 0.014 0.014 0.014 0.014 0.014 0.014 
0.006 0.006 0.006 0.006 0.006 0.006 0.006 0.006 0.003 0.003 0.003 0.003 0.003 0.003 0.003 0.003 0.003 0.003 0.003 0.003 0.003 0.003 0.003 0.003 0.005 0.005 0.005 0.005 0.005 0.005 0.005 0.005 0.015 0.015 0.015 0.015 0.015 0.015 0.015 0.015 0.002 0.002 0.002 0.002 0.003 0.003 0.003 0.003 0.010 0.010 0.010 0.010 0.012 0.012 0.012 0.012 0.007 0.007 0.007 0.007 0.007 0.007 0.007 0.007 0.009 0.009 0.009 0.009 0.013 0.013 0.013 0.013 0.017 0.017 0.017 0.017 0.008 0.008 0.008 0.008 0.142 0.142 0.006 0.006 0.001 0.001 0.000 0.000 0.000 0.000 0.000 0.000 0.000 0.000 0.000 0.000 0.000 0.000 0.000 0.000 0.045 0.045 0.061 0.061 0.050 0.050 0.020 0.020 0.003 0.003 0.000 0.000 0.000 0.000 0.001 0.001 0.001 0.001 0.002 0.002 0.002 0.002 0.769 0.769 0.769 0.769 0.004 0.004 0.004 0.004 0.003 0.003 0.003 0.003 0.007 0.007 0.007 0.007 0.008 0.008 0.008 0.008 0.009 0.009 0.009 0.009 0.011 0.011 0.011 0.011 0.005 0.005 0.005 0.005 0.005 0.005 0.005 0.005 0.001 0.001 0.001 0.001 0.001 0.001 0.001 0.001 0.001 0.001 0.001 0.001 0.001 0.001 0.001 0.001 0.003 0.003 0.003 0.003 0.003 0.003 0.003 0.003 0.014 0.014 0.014 0.014 0.014 0.014 0.014 0.014 
0.002 0.002 0.002 0.002 0.002 0.002 0.002 0.002 0.004 0.004 0.004 0.004 0.004 0.004 0.004 0.004 0.002 0.002 0.002 0.002 0.002 0.002 0.002 0.002 0.002 0.002 0.002 0.002 0.002 0.002 0.002 0.002 0.012 0.012 0.012 0.012 0.012 0.012 0.012 0.012 0.002 0.002 0.002 0.002 0.006 0.006 0.006 0.006 0.007 0.007 0.007 0.007 0.010 0.010 0.010 0.010 0.015 0.015 0.015 0.015 0.008 0.008 0.008 0.008 0.007 0.007 0.007 0.007 0.006 0.006 0.006 0.006 0.007 0.007 0.007 0.007 0.009 0.009 0.009 0.009 0.014 0.014 0.027 0.027 0.029 0.029 0.098 0.098 0.063 0.063 0.060 0.073 0.078 0.072 0.073 0.085 0.264 0.339 0.206 0.151 0.118 0.118 0.054 0.054 0.013 0.013 0.007 0.007 0.003 0.003 0.000 0.000 0.000 0.000 0.000 0.000 0.000 0.000 0.001 0.001 0.001 0.001 0.043 0.043 0.043 0.043 0.001 0.001 0.001 0.001 0.000 0.000 0.000 0.000 0.001 0.001 0.001 0.001 0.002 0.002 0.002 0.002 0.005 0.005 0.005 0.005 0.003 0.003 0.003 0.003 0.004 0.004 0.004 0.004 0.004 0.004 0.004 0.004 0.002 0.002 0.002 0.002 0.002 0.002 0.002 0.002 0.000 0.000 0.000 0.000 0.000 0.000 0.000 0.000 0.001 0.001 0.001 0.001 0.001 0.001 0.001 0.001 0.006 0.006 0.006 0.006 0.006 0.006 0.006 0.006 
0.002 0.002 0.002 0.002 0.002 0.002 0.002 0.002 0.004 0.004 0.004 0.004 0.004 0.004 0.004 0.004 0.002 0.002 0.002 0.002 0.002 0.002 0.002 0.002 0.002 0.002 0.002 0.002 0.002 0.002 0.002 0.002 0.012 0.012 0.012 0.012 0.012 0.012 0.012 0.012 0.002 0.002 0.002 0.002 0.006 0.006 0.006 0.006 0.007 0.007 0.007 0.007 0.010 0.010 0.010 0.010 0.015 0.015 0.015 0.015 0.008 0.008 0.008 0.008 0.007 0.007 0.007 0.007 0.006 0.006 0.006 0.006 0.007 0.007 0.007 0.007 0.009 0.009 0.009 0.009 0.014 0.014 0.027 0.027 0.029 0.029 0.098 0.098 0.063 0.063 0.060 0.073 0.078 0.072 0.073 0.085 0.264 0.339 0.206 0.151 0.118 0.118 0.054 0.054 0.013 0.013 0.007 0.007 0.003 0.003 0.000 0.000 0.000 0.000 0.000 0.000 0.000 0.000 0.001 0.001 0.001 0.001 0.043 0.043 0.043 0.043 0.001 0.001 0.001 0.001 0.000 0.000 0.000 0.000 0.001 0.001 0.001 0.001 0.002 0.002 0.002 0.002 0.005 0.005 0.005 0.005 0.003 0.003 0.003 0.003 0.004 0.004 0.004 0.004 0.004 0.004 0.004 0.004 0.002 0.002 0.002 0.002 0.002 0.002 0.002 0.002 0.000 0.000 0.000 0.000 0.000 0.000 0.000 0.000 0.001 0.001 0.001 0.001 0.001 0.001 0.001 0.001 0.006 0.006 0.006 0.006 0.006 0.006 0.006 0.006 
0.002 0.002 0.002 0.002 0.002 0.002 0.002 0.002 0.004 0.004 0.004 0.004 0.004 0.004 0.004 0.004 0.002 0.002 0.002 0.002 0.002 0.002 0.002 0.002 0.002 0.002 0.002 0.002 0.002 0.002 0.002 0.002 0.012 0.012 0.012 0.012 0.012 0.012 0.012 0.012 0.002 0.002 0.002 0.002 0.006 0.006 0.006 0.006 0.007 0.007 0.007 0.007 0.010 0.010 0.010 0.010 0.015 0.015 0.015 0.015 0.008 0.008 0.008 0.008 0.007 0.007 0.007 0.007 0.006 0.006 0.006 0.006 0.007 0.007 0.007 0.007 0.009 0.009 0.009 0.009 0.014 0.014 0.027 0.027 0.029 0.029 0.098 0.098 0.063 0.063 0.060 0.073 0.078 0.072 0.073 0.085 0.264 0.339 0.206 0.151 0.118 0.118 0.054 0.054 0.013 0.013 0.007 0.007 0.003 0.003 0.000 0.000 0.000 0.000 0.000 0.000 0.000 0.000 0.001 0.001 0.001 0.001 0.043 0.043 0.043 0.043 0.001 0.001 0.001 0.001 0.000 0.000 0.000 0.000 0.001 0.001 0.001 0.001 0.002 0.002 0.002 0.002 0.005 0.005 0.005 0.005 0.003 0.003 0.003 0.003 0.004 0.004 0.004 0.004 0.004 0.004 0.004 0.004 0.002 0.002 0.002 0.002 0.002 0.002 0.002 0.002 0.000 0.000 0.000 0.000 0.000 0.000 0.000 0.000 0.001 0.001 0.001 0.001 0.001 0.001 0.001 0.001 0.006 0.006 0.006 0.006 0.006 0.006 0.006 0.006 
0.002 0.002 0.002 0.002 0.002 0.002 0.002 0.002 0.004 0.004 0.004 0.004 0.004 0.004 0.004 0.004 0.002 0.002 0.002 0.002 0.002 0.002 0.002 0.002 0.002 0.002 0.002 0.002 0.002 0.002 0.002 0.002 0.012 0.012 0.012 0.012 0.012 0.012 0.012 0.012 0.002 0.002 0.002 0.002 0.006 0.006 0.006 0.006 0.007 0.007 0.007 0.007 0.010 0.010 0.010 0.010 0.015 0.015 0.015 0.015 0.008 0.008 0.008 0.008 0.007 0.007 0.007 0.007 0.006 0.006 0.006 0.006 0.007 0.007 0.007 0.007 0.009 0.009 0.009 0.009 0.014 0.014 0.027 0.027 0.029 0.029 0.098 0.098 0.063 0.063 0.060 0.073 0.078 0.072 0.073 0.085 0.264 0.339 0.206 0.151 0.118 0.118 0.054 0.054 0.013 0.013 0.007 0.007 0.003 0.003 0.000 0.000 0.000 0.000 0.000 0.000 0.000 0.000 0.001 0.001 0.001 0.001 0.043 0.043 0.043 0.043 0.001 0.001 0.001 0.001 0.000 0.000 0.000 0.000 0.001 0.001 0.001 0.001 0.002 0.002 0.002 0.002 0.005 0.005 0.005 0.005 0.003 0.003 0.003 0.003 0.004 0.004 0.004 0.004 0.004 0.004 0.004 0.004 0.002 0.002 0.002 0.002 0.002 0.002 0.002 0.002 0.000 0.000 0.000 0.000 0.000 0.000 0.000 0.000 0.001 0.001 0.001 0.001 0.001 0.001 0.001 0.001 0.006 0.006 0.006 0.006 0.006 0.006 0.006 0.006 
0.001 0.001 0.001 0.001 0.001 0.001 0.001 0.001 0.003 0.003 0.003 0.003 0.003 0.003 0.003 0.003 0.004 0.004 0.004 0.004 0.004 0.004 0.004 0.004 0.005 0.005 0.005 0.005 0.005 0.005 0.005 0.005 0.021 0.021 0.021 0.021 0.021 0.021 0.021 0.021 0.002 0.002 0.002 0.002 0.006 0.006 0.006 0.006 0.006 0.006 0.006 0.006 0.013 0.013 0.013 0.013 0.038 0.038 0.038 0.038 0.015 0.015 0.015 0.015 0.008 0.008 0.008 0.008 0.006 0.006 0.006 0.006 0.007 0.007 0.007 0.007 0.008 0.008 0.008 0.008 0.007 0.007 0.007 0.007 0.006 0.006 0.008 0.008 0.013 0.013 0.015 0.023 0.012 0.004 0.004 0.004 0.003 0.003 0.003 0.002 0.003 0.003 0.006 0.006 0.006 0.006 0.007 0.007 0.005 0.005 0.003 0.003 0.003 0.003 0.002 0.002 0.002 0.002 0.004 0.004 0.004 0.004 0.078 0.078 0.078 0.078 0.002 0.002 0.002 0.002 0.000 0.000 0.000 0.000 0.000 0.000 0.000 0.000 0.001 0.001 0.001 0.001 0.006 0.006 0.006 0.006 0.003 0.003 0.003 0.003 0.002 0.002 0.002 0.002 0.002 0.002 0.002 0.002 0.011 0.011 0.011 0.011 0.011 0.011 0.011 0.011 0.001 0.001 0.001 0.001 0.001 0.001 0.001 0.001 0.002 0.002 0.002 0.002 0.002 0.002 0.002 0.002 0.005 0.005 0.005 0.005 0.005 0.005 0.005 0.005 
0.001 0.001 0.001 0.001 0.001 0.001 0.001 0.001 0.003 0.003 0.003 0.003 0.003 0.003 0.003 0.003 0.004 0.004 0.004 0.004 0.004 0.004 0.004 0.004 0.005 0.005 0.005 0.005 0.005 0.005 0.005 0.005 0.021 0.021 0.021 0.021 0.021 0.021 0.021 0.021 0.002 0.002 0.002 0.002 0.006 0.006 0.006 0.006 0.006 0.006 0.006 0.006 0.013 0.013 0.013 0.013 0.038 0.038 0.038 0.038 0.015 0.015 0.015 0.015 0.008 0.008 0.008 0.008 0.006 0.006 0.006 0.006 0.007 0.007 0.007 0.007 0.008 0.008 0.008 0.008 0.007 0.007 0.007 0.007 0.006 0.006 0.008 0.008 0.013 0.013 0.015 0.023 0.012 0.004 0.004 0.004 0.003 0.003 0.003 0.002 0.003 0.003 0.006 0.006 0.006 0.006 0.007 0.007 0.005 0.005 0.003 0.003 0.003 0.003 0.002 0.002 0.002 0.002 0.004 0.004 0.004 0.004 0.078 0.078 0.078 0.078 0.002 0.002 0.002 0.002 0.000 0.000 0.000 0.000 0.000 0.000 0.000 0.000 0.001 0.001 0.001 0.001 0.006 0.006 0.006 0.006 0.003 0.003 0.003 0.003 0.002 0.002 0.002 0.002 0.002 0.002 0.002 0.002 0.011 0.011 0.011 0.011 0.011 0.011 0.011 0.011 0.001 0.001 0.001 0.001 0.001 0.001 0.001 0.001 0.002 0.002 0.002 0.002 0.002 0.002 0.002 0.002 0.005 0.005 0.005 0.005 0.005 0.005 0.005 0.005 
0.001 0.001 0.001 0.001 0.001 0.001 0.001 0.001 0.003 0.003 0.003 0.003 0.003 0.003 0.003 0.003 0.004 0.004 0.004 0.004 0.004 0.004 0.004 0.004 0.005 0.005 0.005 0.005 0.005 0.005 0.005 0.005 0.021 0.021 0.021 0.021 0.021 0.021 0.021 0.021 0.002 0.002 0.002 0.002 0.006 0.006 0.006 0.006 0.006 0.006 0.006 0.006 0.013 0.013 0.013 0.013 0.038 0.038 0.038 0.038 0.015 0.015 0.015 0.015 0.008 0.008 0.008 0.008 0.006 0.006 0.006 0.006 0.007 0.007 0.007 0.007 0.008 0.008 0.008 0.008 0.007 0.007 0.007 0.007 0.006 0.006 0.008 0.008 0.013 0.013 0.015 0.023 0.012 0.004 0.004 0.004 0.003 0.003 0.003 0.002 0.003 0.003 0.006 0.006 0.006 0.006 0.007 0.007 0.005 0.005 0.003 0.003 0.003 0.003 0.002 0.002 0.002 0.002 0.004 0.004 0.004 0.004 0.078 0.078 0.078 0.078 0.002 0.002 0.002 0.002 0.000 0.000 0.000 0.000 0.000 0.000 0.000 0.000 0.001 0.001 0.001 0.001 0.006 0.006 0.006 0.006 0.003 0.003 0.003 0.003 0.002 0.002 0.002 0.002 0.002 0.002 0.002 0.002 0.011 0.011 0.011 0.011 0.011 0.011 0.011 0.011 0.001 0.001 0.001 0.001 0.001 0.001 0.001 0.001 0.002 0.002 0.002 0.002 0.002 0.002 0.002 0.002 0.005 0.005 0.005 0.005 0.005 0.005 0.005 0.005 
0.001 0.001 0.001 0.001 0.001 0.001 0.001 0.001 0.003 0.003 0.003 0.003 0.003 0.003 0.003 0.003 0.004 0.004 0.004 0.004 0.004 0.004 0.004 0.004 0.005 0.005 0.005 0.005 0.005 0.005 0.005 0.005 0.021 0.021 0.021 0.021 0.021 0.021 0.021 0.021 0.002 0.002 0.002 0.002 0.006 0.006 0.006 0.006 0.006 0.006 0.006 0.006 0.013 0.013 0.013 0.013 0.038 0.038 0.038 0.038 0.015 0.015 0.015 0.015 0.008 0.008 0.008 0.008 0.006 0.006 0.006 0.006 0.007 0.007 0.007 0.007 0.008 0.008 0.008 0.008 0.007 0.007 0.007 0.007 0.006 0.006 0.008 0.008 0.013 0.013 0.015 0.023 0.012 0.004 0.004 0.004 0.003 0.003 0.003 0.002 0.003 0.003 0.006 0.006 0.006 0.006 0.007 0.007 0.005 0.005 0.003 0.003 0.003 0.003 0.002 0.002 0.002 0.002 0.004 0.004 0.004 0.004 0.078 0.078 0.078 0.078 0.002 0.002 0.002 0.002 0.000 0.000 0.000 0.000 0.000 0.000 0.000 0.000 0.001 0.001 0.001 0.001 0.006 0.006 0.006 0.006 0.003 0.003 0.003 0.003 0.002 0.002 0.002 0.002 0.002 0.002 0.002 0.002 0.011 0.011 0.011 0.011 0.011 0.011 0.011 0.011 0.001 0.001 0.001 0.001 0.001 0.001 0.001 0.001 0.002 0.002 0.002 0.002 0.002 0.002 0.002 0.002 0.005 0.005 0.005 0.005 0.005 0.005 0.005 0.005 
0.008 0.008 0.008 0.008 0.008 0.008 0.008 0.008 0.013 0.013 0.013 0.013 0.013 0.013 0.013 0.013 0.022 0.022 0.022 0.022 0.022 0.022 0.022 0.022 0.889 0.889 0.889 0.889 0.889 0.889 0.889 0.889 0.006 0.006 0.006 0.006 0.006 0.006 0.006 0.006 0.002 0.002 0.002 0.002 0.005 0.005 0.005 0.005 0.006 0.006 0.006 0.006 0.014 0.014 0.014 0.014 0.019 0.019 0.019 0.019 0.007 0.007 0.007 0.007 0.006 0.006 0.006 0.006 0.005 0.005 0.005 0.005 0.005 0.005 0.005 0.005 0.006 0.006 0.006 0.006 0.005 0.005 0.005 0.005 0.005 0.005 0.006 0.006 0.008 0.008 0.003 0.002 0.002 0.001 0.001 0.001 0.001 0.001 0.001 0.001 0.001 0.001 0.004 0.004 0.005 0.005 0.006 0.006 0.007 0.007 0.011 0.011 0.011 0.011 0.027 0.027 0.027 0.027 0.064 0.064 0.064 0.064 0.106 0.106 0.106 0.106 0.014 0.014 0.014 0.014 0.004 0.004 0.004 0.004 0.012 0.012 0.012 0.012 0.051 0.051 0.051 0.051 1.560 1.560 1.560 1.560 0.006 0.006 0.006 0.006 0.004 0.004 0.004 0.004 0.004 0.004 0.004 0.004 0.018 0.018 0.018 0.018 0.018 0.018 0.018 0.018 0.022 0.022 0.022 0.022 0.022 0.022 0.022 0.022 0.303 0.303 0.303 0.303 0.303 0.303 0.303 0.303 1.021 1.021 1.021 1.021 1.021 1.021 1.021 1.021 
0.008 0.008 0.008 0.008 0.008 0.008 0.008 0.008 0.013 0.013 0.013 0.013 0.013 0.013 0.013 0.013 0.022 0.022 0.022 0.022 0.022 0.022 0.022 0.022 0.889 0.889 0.889 0.889 0.889 0.889 0.889 0.889 0.006 0.006 0.006 0.006 0.006 0.006 0.006 0.006 0.002 0.002 0.002 0.002 0.005 0.005 0.005 0.005 0.006 0.006 0.006 0.006 0.014 0.014 0.014 0.014 0.019 0.019 0.019 0.019 0.007 0.007 0.007 0.007 0.006 0.006 0.006 0.006 0.005 0.005 0.005 0.005 0.005 0.005 0.005 0.005 0.006 0.006 0.006 0.006 0.005 0.005 0.005 0.005 0.005 0.005 0.006 0.006 0.008 0.008 0.003 0.002 0.002 0.001 0.001 0.001 0.001 0.001 0.001 0.001 0.001 0.001 0.004 0.004 0.005 0.005 0.006 0.006 0.007 0.007 0.011 0.011 0.011 0.011 0.027 0.027 0.027 0.027 0.064 0.064 0.064 0.064 0.106 0.106 0.106 0.106 0.014 0.014 0.014 0.014 0.004 0.004 0.004 0.004 0.012 0.012 0.012 0.012 0.051 0.051 0.051 0.051 1.560 1.560 1.560 1.560 0.006 0.006 0.006 0.006 0.004 0.004 0.004 0.004 0.004 0.004 0.004 0.004 0.018 0.018 0.018 0.018 0.018 0.018 0.018 0.018 0.022 0.022 0.022 0.022 0.022 0.022 0.022 0.022 0.303 0.303 0.303 0.303 0.303 0.303 0.303 0.303 1.021 1.021 1.021 1.021 1.021 1.021 1.021 1.021 
0.008 0.008 0.008 0.008 0.008 0.008 0.008 0.008 0.013 0.013 0.013 0.013 0.013 0.013 0.013 0.013 0.022 0.022 0.022 0.022 0.022 0.022 0.022 0.022 0.889 0.889 0.889 0.889 0.889 0.889 0.889 0.889 0.006 0.006 0.006 0.006 0.006 0.006 0.006 0.006 0.002 0.002 0.002 0.002 0.005 0.005 0.005 0.005 0.006 0.006 0.006 0.006 0.014 0.014 0.014 0.014 0.019 0.019 0.019 0.019 0.007 0.007 0.007 0.007 0.006 0.006 0.006 0.006 0.005 0.005 0.005 0.005 0.005 0.005 0.005 0.005 0.006 0.006 0.006 0.006 0.005 0.005 0.005 0.005 0.005 0.005 0.006 0.006 0.008 0.008 0.003 0.002 0.002 0.001 0.001 0.001 0.001 0.001 0.001 0.001 0.001 0.001 0.004 0.004 0.005 0.005 0.006 0.006 0.007 0.007 0.011 0.011 0.011 0.011 0.027 0.027 0.027 0.027 0.064 0.064 0.064 0.064 0.106 0.106 0.106 0.106 0.014 0.014 0.014 0.014 0.004 0.004 0.004 0.004 0.012 0.012 0.012 0.012 0.051 0.051 0.051 0.051 1.560 1.560 1.560 1.560 0.006 0.006 0.006 0.006 0.004 0.004 0.004 0.004 0.004 0.004 0.004 0.004 0.018 0.018 0.018 0.018 0.018 0.018 0.018 0.018 0.022 0.022 0.022 0.022 0.022 0.022 0.022 0.022 0.303 0.303 0.303 0.303 0.303 0.303 0.303 0.303 1.021 1.021 1.021 1.021 1.021 1.021 1.021 1.021 
0.008 0.008 0.008 0.008 0.008 0.008 0.008 0.008 0.013 0.013 0.013 0.013 0.013 0.013 0.013 0.013 0.022 0.022 0.022 0.022 0.022 0.022 0.022 0.022 0.889 0.889 0.889 0.889 0.889 0.889 0.889 0.889 0.006 0.006 0.006 0.006 0.006 0.006 0.006 0.006 0.002 0.002 0.002 0.002 0.005 0.005 0.005 0.005 0.006 0.006 0.006 0.006 0.014 0.014 0.014 0.014 0.019 0.019 0.019 0.019 0.007 0.007 0.007 0.007 0.006 0.006 0.006 0.006 0.005 0.005 0.005 0.005 0.005 0.005 0.005 0.005 0.006 0.006 0.006 0.006 0.005 0.005 0.005 0.005 0.005 0.005 0.006 0.006 0.008 0.008 0.003 0.002 0.002 0.001 0.001 0.001 0.001 0.001 0.001 0.001 0.001 0.001 0.004 0.004 0.005 0.005 0.006 0.006 0.007 0.007 0.011 0.011 0.011 0.011 0.027 0.027 0.027 0.027 0.064 0.064 0.064 0.064 0.106 0.106 0.106 0.106 0.014 0.014 0.014 0.014 0.004 0.004 0.004 0.004 0.012 0.012 0.012 0.012 0.051 0.051 0.051 0.051 1.560 1.560 1.560 1.560 0.006 0.006 0.006 0.006 0.004 0.004 0.004 0.004 0.004 0.004 0.004 0.004 0.018 0.018 0.018 0.018 0.018 0.018 0.018 0.018 0.022 0.022 0.022 0.022 0.022 0.022 0.022 0.022 0.303 0.303 0.303 0.303 0.303 0.303 0.303 0.303 1.021 1.021 1.021 1.021 1.021 1.021 1.021 1.021 
0.012 0.012 0.012 0.012 0.012 0.012 0.012 0.012 0.003 0.003 0.003 0.003 0.003 0.003 0.003 0.003 0.006 0.006 0.006 0.006 0.006 0.006 0.006 0.006 0.026 0.026 0.026 0.026 0.026 0.026 0.026 0.026 0.005 0.005 0.005 0.005 0.005 0.005 0.005 0.005 0.003 0.003 0.003 0.003 0.004 0.004 0.004 0.004 0.009 0.009 0.009 0.009 0.020 0.020 0.020 0.020 0.008 0.008 0.008 0.008 0.004 0.004 0.004 0.004 0.006 0.006 0.006 0.006 0.005 0.005 0.005 0.005 0.005 0.005 0.005 0.005 0.006 0.006 0.006 0.006 0.005 0.005 0.006 0.006 0.007 0.007 0.015 0.015 0.015 0.015 0.005 0.003 0.003 0.002 0.002 0.002 0.002 0.002 0.002 0.002 0.000 0.000 0.006 0.006 0.005 0.005 0.006 0.006 0.007 0.007 0.009 0.009 0.009 0.009 0.009 0.009 0.009 0.009 0.004 0.004 0.004 0.004 0.004 0.004 0.004 0.004 0.006 0.006 0.006 0.006 0.015 0.015 0.015 0.015 0.015 0.015 0.015 0.015 0.014 0.014 0.014 0.014 0.005 0.005 0.005 0.005 0.003 0.003 0.003 0.003 0.004 0.004 0.004 0.004 0.004 0.004 0.004 0.004 0.011 0.011 0.011 0.011 0.011 0.011 0.011 0.011 0.005 0.005 0.005 0.005 0.005 0.005 0.005 0.005 0.010 0.010 0.010 0.010 0.010 0.010 0.010 0.010 0.025 0.025 0.025 0.025 0.025 0.025 0.025 0.025 
0.012 0.012 0.012 0.012 0.012 0.012 0.012 0.012 0.003 0.003 0.003 0.003 0.003 0.003 0.003 0.003 0.006 0.006 0.006 0.006 0.006 0.006 0.006 0.006 0.026 0.026 0.026 0.026 0.026 0.026 0.026 0.026 0.005 0.005 0.005 0.005 0.005 0.005 0.005 0.005 0.003 0.003 0.003 0.003 0.004 0.004 0.004 0.004 0.009 0.009 0.009 0.009 0.020 0.020 0.020 0.020 0.008 0.008 0.008 0.008 0.004 0.004 0.004 0.004 0.006 0.006 0.006 0.006 0.005 0.005 0.005 0.005 0.005 0.005 0.005 0.005 0.006 0.006 0.006 0.006 0.005 0.005 0.006 0.006 0.007 0.007 0.015 0.015 0.015 0.015 0.005 0.003 0.003 0.002 0.002 0.002 0.002 0.002 0.002 0.002 0.000 0.000 0.006 0.006 0.005 0.005 0.006 0.006 0.007 0.007 0.009 0.009 0.009 0.009 0.009 0.009 0.009 0.009 0.004 0.004 0.004 0.004 0.004 0.004 0.004 0.004 0.006 0.006 0.006 0.006 0.015 0.015 0.015 0.015 0.015 0.015 0.015 0.015 0.014 0.014 0.014 0.014 0.005 0.005 0.005 0.005 0.003 0.003 0.003 0.003 0.004 0.004 0.004 0.004 0.004 0.004 0.004 0.004 0.011 0.011 0.011 0.011 0.011 0.011 0.011 0.011 0.005 0.005 0.005 0.005 0.005 0.005 0.005 0.005 0.010 0.010 0.010 0.010 0.010 0.010 0.010 0.010 0.025 0.025 0.025 0.025 0.025 0.025 0.025 0.025 
0.012 0.012 0.012 0.012 0.012 0.012 0.012 0.012 0.003 0.003 0.003 0.003 0.003 0.003 0.003 0.003 0.006 0.006 0.006 0.006 0.006 0.006 0.006 0.006 0.026 0.026 0.026 0.026 0.026 0.026 0.026 0.026 0.005 0.005 0.005 0.005 0.005 0.005 0.005 0.005 0.003 0.003 0.003 0.003 0.004 0.004 0.004 0.004 0.009 0.009 0.009 0.009 0.020 0.020 0.020 0.020 0.008 0.008 0.008 0.008 0.004 0.004 0.004 0.004 0.006 0.006 0.006 0.006 0.005 0.005 0.005 0.005 0.005 0.005 0.005 0.005 0.006 0.006 0.006 0.006 0.005 0.005 0.006 0.006 0.007 0.007 0.015 0.015 0.015 0.015 0.005 0.003 0.003 0.002 0.002 0.002 0.002 0.002 0.002 0.002 0.000 0.000 0.006 0.006 0.005 0.005 0.006 0.006 0.007 0.007 0.009 0.009 0.009 0.009 0.009 0.009 0.009 0.009 0.004 0.004 0.004 0.004 0.004 0.004 0.004 0.004 0.006 0.006 0.006 0.006 0.015 0.015 0.015 0.015 0.015 0.015 0.015 0.015 0.014 0.014 0.014 0.014 0.005 0.005 0.005 0.005 0.003 0.003 0.003 0.003 0.004 0.004 0.004 0.004 0.004 0.004 0.004 0.004 0.011 0.011 0.011 0.011 0.011 0.011 0.011 0.011 0.005 0.005 0.005 0.005 0.005 0.005 0.005 0.005 0.010 0.010 0.010 0.010 0.010 0.010 0.010 0.010 0.025 0.025 0.025 0.025 0.025 0.025 0.025 0.025 
0.012 0.012 0.012 0.012 0.012 0.012 0.012 0.012 0.003 0.003 0.003 0.003 0.003 0.003 0.003 0.003 0.006 0.006 0.006 0.006 0.006 0.006 0.006 0.006 0.026 0.026 0.026 0.026 0.026 0.026 0.026 0.026 0.005 0.005 0.005 0.005 0.005 0.005 0.005 0.005 0.003 0.003 0.003 0.003 0.004 0.004 0.004 0.004 0.009 0.009 0.009 0.009 0.020 0.020 0.020 0.020 0.008 0.008 0.008 0.008 0.004 0.004 0.004 0.004 0.006 0.006 0.006 0.006 0.005 0.005 0.005 0.005 0.005 0.005 0.005 0.005 0.006 0.006 0.006 0.006 0.005 0.005 0.006 0.006 0.007 0.007 0.015 0.015 0.015 0.015 0.005 0.003 0.003 0.002 0.002 0.002 0.002 0.002 0.002 0.002 0.000 0.000 0.006 0.006 0.005 0.005 0.006 0.006 0.007 0.007 0.009 0.009 0.009 0.009 0.009 0.009 0.009 0.009 0.004 0.004 0.004 0.004 0.004 0.004 0.004 0.004 0.006 0.006 0.006 0.006 0.015 0.015 0.015 0.015 0.015 0.015 0.015 0.015 0.014 0.014 0.014 0.014 0.005 0.005 0.005 0.005 0.003 0.003 0.003 0.003 0.004 0.004 0.004 0.004 0.004 0.004 0.004 0.004 0.011 0.011 0.011 0.011 0.011 0.011 0.011 0.011 0.005 0.005 0.005 0.005 0.005 0.005 0.005 0.005 0.010 0.010 0.010 0.010 0.010 0.010 0.010 0.010 0.025 0.025 0.025 0.025 0.025 0.025 0.025 0.025 
0.012 0.012 0.012 0.012 0.012 0.012 0.012 0.012 0.003 0.003 0.003 0.003 0.003 0.003 0.003 0.003 0.006 0.006 0.006 0.006 0.006 0.006 0.006 0.006 0.026 0.026 0.026 0.026 0.026 0.026 0.026 0.026 0.005 0.005 0.005 0.005 0.005 0.005 0.005 0.005 0.003 0.003 0.003 0.003 0.004 0.004 0.004 0.004 0.009 0.009 0.009 0.009 0.020 0.020 0.020 0.020 0.008 0.008 0.008 0.008 0.004 0.004 0.004 0.004 0.006 0.006 0.006 0.006 0.005 0.005 0.005 0.005 0.005 0.005 0.005 0.005 0.006 0.006 0.006 0.006 0.005 0.005 0.006 0.006 0.007 0.007 0.015 0.015 0.015 0.015 0.005 0.003 0.003 0.002 0.002 0.002 0.002 0.002 0.002 0.002 0.000 0.000 0.006 0.006 0.005 0.005 0.006 0.006 0.007 0.007 0.009 0.009 0.009 0.009 0.009 0.009 0.009 0.009 0.004 0.004 0.004 0.004 0.004 0.004 0.004 0.004 0.006 0.006 0.006 0.006 0.015 0.015 0.015 0.015 0.015 0.015 0.015 0.015 0.014 0.014 0.014 0.014 0.005 0.005 0.005 0.005 0.003 0.003 0.003 0.003 0.004 0.004 0.004 0.004 0.004 0.004 0.004 0.004 0.011 0.011 0.011 0.011 0.011 0.011 0.011 0.011 0.005 0.005 0.005 0.005 0.005 0.005 0.005 0.005 0.010 0.010 0.010 0.010 0.010 0.010 0.010 0.010 0.025 0.025 0.025 0.025 0.025 0.025 0.025 0.025 
0.012 0.012 0.012 0.012 0.012 0.012 0.012 0.012 0.003 0.003 0.003 0.003 0.003 0.003 0.003 0.003 0.006 0.006 0.006 0.006 0.006 0.006 0.006 0.006 0.026 0.026 0.026 0.026 0.026 0.026 0.026 0.026 0.005 0.005 0.005 0.005 0.005 0.005 0.005 0.005 0.003 0.003 0.003 0.003 0.004 0.004 0.004 0.004 0.009 0.009 0.009 0.009 0.020 0.020 0.020 0.020 0.008 0.008 0.008 0.008 0.004 0.004 0.004 0.004 0.006 0.006 0.006 0.006 0.005 0.005 0.005 0.005 0.005 0.005 0.005 0.005 0.006 0.006 0.006 0.006 0.005 0.005 0.006 0.006 0.007 0.007 0.015 0.015 0.015 0.015 0.005 0.003 0.003 0.002 0.002 0.002 0.002 0.002 0.002 0.002 0.000 0.000 0.006 0.006 0.005 0.005 0.006 0.006 0.007 0.007 0.009 0.009 0.009 0.009 0.009 0.009 0.009 0.009 0.004 0.004 0.004 0.004 0.004 0.004 0.004 0.004 0.006 0.006 0.006 0.006 0.015 0.015 0.015 0.015 0.015 0.015 0.015 0.015 0.014 0.014 0.014 0.014 0.005 0.005 0.005 0.005 0.003 0.003 0.003 0.003 0.004 0.004 0.004 0.004 0.004 0.004 0.004 0.004 0.011 0.011 0.011 0.011 0.011 0.011 0.011 0.011 0.005 0.005 0.005 0.005 0.005 0.005 0.005 0.005 0.010 0.010 0.010 0.010 0.010 0.010 0.010 0.010 0.025 0.025 0.025 0.025 0.025 0.025 0.025 0.025 
0.012 0.012 0.012 0.012 0.012 0.012 0.012 0.012 0.003 0.003 0.003 0.003 0.003 0.003 0.003 0.003 0.006 0.006 0.006 0.006 0.006 0.006 0.006 0.006 0.026 0.026 0.026 0.026 0.026 0.026 0.026 0.026 0.005 0.005 0.005 0.005 0.005 0.005 0.005 0.005 0.003 0.003 0.003 0.003 0.004 0.004 0.004 0.004 0.009 0.009 0.009 0.009 0.020 0.020 0.020 0.020 0.008 0.008 0.008 0.008 0.004 0.004 0.004 0.004 0.006 0.006 0.006 0.006 0.005 0.005 0.005 0.005 0.005 0.005 0.005 0.005 0.006 0.006 0.006 0.006 0.005 0.005 0.006 0.006 0.007 0.007 0.015 0.015 0.015 0.015 0.005 0.003 0.003 0.002 0.002 0.002 0.002 0.002 0.002 0.002 0.000 0.000 0.006 0.006 0.005 0.005 0.006 0.006 0.007 0.007 0.009 0.009 0.009 0.009 0.009 0.009 0.009 0.009 0.004 0.004 0.004 0.004 0.004 0.004 0.004 0.004 0.006 0.006 0.006 0.006 0.015 0.015 0.015 0.015 0.015 0.015 0.015 0.015 0.014 0.014 0.014 0.014 0.005 0.005 0.005 0.005 0.003 0.003 0.003 0.003 0.004 0.004 0.004 0.004 0.004 0.004 0.004 0.004 0.011 0.011 0.011 0.011 0.011 0.011 0.011 0.011 0.005 0.005 0.005 0.005 0.005 0.005 0.005 0.005 0.010 0.010 0.010 0.010 0.010 0.010 0.010 0.010 0.025 0.025 0.025 0.025 0.025 0.025 0.025 0.025 
0.012 0.012 0.012 0.012 0.012 0.012 0.012 0.012 0.003 0.003 0.003 0.003 0.003 0.003 0.003 0.003 0.006 0.006 0.006 0.006 0.006 0.006 0.006 0.006 0.026 0.026 0.026 0.026 0.026 0.026 0.026 0.026 0.005 0.005 0.005 0.005 0.005 0.005 0.005 0.005 0.003 0.003 0.003 0.003 0.004 0.004 0.004 0.004 0.009 0.009 0.009 0.009 0.020 0.020 0.020 0.020 0.008 0.008 0.008 0.008 0.004 0.004 0.004 0.004 0.006 0.006 0.006 0.006 0.005 0.005 0.005 0.005 0.005 0.005 0.005 0.005 0.006 0.006 0.006 0.006 0.005 0.005 0.006 0.006 0.007 0.007 0.015 0.015 0.015 0.015 0.005 0.003 0.003 0.002 0.002 0.002 0.002 0.002 0.002 0.002 0.000 0.000 0.006 0.006 0.005 0.005 0.006 0.006 0.007 0.007 0.009 0.009 0.009 0.009 0.009 0.009 0.009 0.009 0.004 0.004 0.004 0.004 0.004 0.004 0.004 0.004 0.006 0.006 0.006 0.006 0.015 0.015 0.015 0.015 0.015 0.015 0.015 0.015 0.014 0.014 0.014 0.014 0.005 0.005 0.005 0.005 0.003 0.003 0.003 0.003 0.004 0.004 0.004 0.004 0.004 0.004 0.004 0.004 0.011 0.011 0.011 0.011 0.011 0.011 0.011 0.011 0.005 0.005 0.005 0.005 0.005 0.005 0.005 0.005 0.010 0.010 0.010 0.010 0.010 0.010 0.010 0.010 0.025 0.025 0.025 0.025 0.025 0.025 0.025 0.025 
0.005 0.005 0.005 0.005 0.005 0.005 0.005 0.005 0.002 0.002 0.002 0.002 0.002 0.002 0.002 0.002 0.002 0.002 0.002 0.002 0.002 0.002 0.002 0.002 0.017 0.017 0.017 0.017 0.017 0.017 0.017 0.017 0.005 0.005 0.005 0.005 0.005 0.005 0.005 0.005 0.002 0.002 0.002 0.002 0.003 0.003 0.003 0.003 0.010 0.010 0.010 0.010 0.018 0.018 0.018 0.018 0.003 0.003 0.003 0.003 0.002 0.002 0.002 0.002 0.004 0.004 0.004 0.004 0.004 0.004 0.004 0.004 0.004 0.004 0.004 0.004 0.006 0.006 0.006 0.006 0.006 0.006 0.006 0.006 0.006 0.006 0.007 0.007 0.006 0.006 0.002 0.002 0.002 0.002 0.003 0.003 0.005 0.006 0.007 0.009 0.027 0.027 0.017 0.017 0.007 0.007 0.007 0.007 0.005 0.005 0.004 0.004 0.004 0.004 0.003 0.003 0.003 0.003 0.002 0.002 0.002 0.002 0.003 0.003 0.003 0.003 0.006 0.006 0.006 0.006 0.010 0.010 0.010 0.010 0.008 0.008 0.008 0.008 0.003 0.003 0.003 0.003 0.002 0.002 0.002 0.002 0.002 0.002 0.002 0.002 0.004 0.004 0.004 0.004 0.004 0.004 0.004 0.004 0.008 0.008 0.008 0.008 0.008 0.008 0.008 0.008 0.001 0.001 0.001 0.001 0.001 0.001 0.001 0.001 0.005 0.005 0.005 0.005 0.005 0.005 0.005 0.005 0.018 0.018 0.018 0.018 0.018 0.018 0.018 0.018 
0.005 0.005 0.005 0.005 0.005 0.005 0.005 0.005 0.002 0.002 0.002 0.002 0.002 0.002 0.002 0.002 0.002 0.002 0.002 0.002 0.002 0.002 0.002 0.002 0.017 0.017 0.017 0.017 0.017 0.017 0.017 0.017 0.005 0.005 0.005 0.005 0.005 0.005 0.005 0.005 0.002 0.002 0.002 0.002 0.003 0.003 0.003 0.003 0.010 0.010 0.010 0.010 0.018 0.018 0.018 0.018 0.003 0.003 0.003 0.003 0.002 0.002 0.002 0.002 0.004 0.004 0.004 0.004 0.004 0.004 0.004 0.004 0.004 0.004 0.004 0.004 0.006 0.006 0.006 0.006 0.006 0.006 0.006 0.006 0.006 0.006 0.007 0.007 0.006 0.006 0.002 0.002 0.002 0.002 0.003 0.003 0.005 0.006 0.007 0.009 0.027 0.027 0.017 0.017 0.007 0.007 0.007 0.007 0.005 0.005 0.004 0.004 0.004 0.004 0.003 0.003 0.003 0.003 0.002 0.002 0.002 0.002 0.003 0.003 0.003 0.003 0.006 0.006 0.006 0.006 0.010 0.010 0.010 0.010 0.008 0.008 0.008 0.008 0.003 0.003 0.003 0.003 0.002 0.002 0.002 0.002 0.002 0.002 0.002 0.002 0.004 0.004 0.004 0.004 0.004 0.004 0.004 0.004 0.008 0.008 0.008 0.008 0.008 0.008 0.008 0.008 0.001 0.001 0.001 0.001 0.001 0.001 0.001 0.001 0.005 0.005 0.005 0.005 0.005 0.005 0.005 0.005 0.018 0.018 0.018 0.018 0.018 0.018 0.018 0.018 
0.005 0.005 0.005 0.005 0.005 0.005 0.005 0.005 0.002 0.002 0.002 0.002 0.002 0.002 0.002 0.002 0.002 0.002 0.002 0.002 0.002 0.002 0.002 0.002 0.017 0.017 0.017 0.017 0.017 0.017 0.017 0.017 0.005 0.005 0.005 0.005 0.005 0.005 0.005 0.005 0.002 0.002 0.002 0.002 0.003 0.003 0.003 0.003 0.010 0.010 0.010 0.010 0.018 0.018 0.018 0.018 0.003 0.003 0.003 0.003 0.002 0.002 0.002 0.002 0.004 0.004 0.004 0.004 0.004 0.004 0.004 0.004 0.004 0.004 0.004 0.004 0.006 0.006 0.006 0.006 0.006 0.006 0.006 0.006 0.006 0.006 0.007 0.007 0.006 0.006 0.002 0.002 0.002 0.002 0.003 0.003 0.005 0.006 0.007 0.009 0.027 0.027 0.017 0.017 0.007 0.007 0.007 0.007 0.005 0.005 0.004 0.004 0.004 0.004 0.003 0.003 0.003 0.003 0.002 0.002 0.002 0.002 0.003 0.003 0.003 0.003 0.006 0.006 0.006 0.006 0.010 0.010 0.010 0.010 0.008 0.008 0.008 0.008 0.003 0.003 0.003 0.003 0.002 0.002 0.002 0.002 0.002 0.002 0.002 0.002 0.004 0.004 0.004 0.004 0.004 0.004 0.004 0.004 0.008 0.008 0.008 0.008 0.008 0.008 0.008 0.008 0.001 0.001 0.001 0.001 0.001 0.001 0.001 0.001 0.005 0.005 0.005 0.005 0.005 0.005 0.005 0.005 0.018 0.018 0.018 0.018 0.018 0.018 0.018 0.018 
0.005 0.005 0.005 0.005 0.005 0.005 0.005 0.005 0.002 0.002 0.002 0.002 0.002 0.002 0.002 0.002 0.002 0.002 0.002 0.002 0.002 0.002 0.002 0.002 0.017 0.017 0.017 0.017 0.017 0.017 0.017 0.017 0.005 0.005 0.005 0.005 0.005 0.005 0.005 0.005 0.002 0.002 0.002 0.002 0.003 0.003 0.003 0.003 0.010 0.010 0.010 0.010 0.018 0.018 0.018 0.018 0.003 0.003 0.003 0.003 0.002 0.002 0.002 0.002 0.004 0.004 0.004 0.004 0.004 0.004 0.004 0.004 0.004 0.004 0.004 0.004 0.006 0.006 0.006 0.006 0.006 0.006 0.006 0.006 0.006 0.006 0.007 0.007 0.006 0.006 0.002 0.002 0.002 0.002 0.003 0.003 0.005 0.006 0.007 0.009 0.027 0.027 0.017 0.017 0.007 0.007 0.007 0.007 0.005 0.005 0.004 0.004 0.004 0.004 0.003 0.003 0.003 0.003 0.002 0.002 0.002 0.002 0.003 0.003 0.003 0.003 0.006 0.006 0.006 0.006 0.010 0.010 0.010 0.010 0.008 0.008 0.008 0.008 0.003 0.003 0.003 0.003 0.002 0.002 0.002 0.002 0.002 0.002 0.002 0.002 0.004 0.004 0.004 0.004 0.004 0.004 0.004 0.004 0.008 0.008 0.008 0.008 0.008 0.008 0.008 0.008 0.001 0.001 0.001 0.001 0.001 0.001 0.001 0.001 0.005 0.005 0.005 0.005 0.005 0.005 0.005 0.005 0.018 0.018 0.018 0.018 0.018 0.018 0.018 0.018 
0.005 0.005 0.005 0.005 0.005 0.005 0.005 0.005 0.002 0.002 0.002 0.002 0.002 0.002 0.002 0.002 0.002 0.002 0.002 0.002 0.002 0.002 0.002 0.002 0.017 0.017 0.017 0.017 0.017 0.017 0.017 0.017 0.005 0.005 0.005 0.005 0.005 0.005 0.005 0.005 0.002 0.002 0.002 0.002 0.003 0.003 0.003 0.003 0.010 0.010 0.010 0.010 0.018 0.018 0.018 0.018 0.003 0.003 0.003 0.003 0.002 0.002 0.002 0.002 0.004 0.004 0.004 0.004 0.004 0.004 0.004 0.004 0.004 0.004 0.004 0.004 0.006 0.006 0.006 0.006 0.006 0.006 0.006 0.006 0.006 0.006 0.007 0.007 0.006 0.006 0.002 0.002 0.002 0.002 0.003 0.003 0.005 0.006 0.007 0.009 0.027 0.027 0.017 0.017 0.007 0.007 0.007 0.007 0.005 0.005 0.004 0.004 0.004 0.004 0.003 0.003 0.003 0.003 0.002 0.002 0.002 0.002 0.003 0.003 0.003 0.003 0.006 0.006 0.006 0.006 0.010 0.010 0.010 0.010 0.008 0.008 0.008 0.008 0.003 0.003 0.003 0.003 0.002 0.002 0.002 0.002 0.002 0.002 0.002 0.002 0.004 0.004 0.004 0.004 0.004 0.004 0.004 0.004 0.008 0.008 0.008 0.008 0.008 0.008 0.008 0.008 0.001 0.001 0.001 0.001 0.001 0.001 0.001 0.001 0.005 0.005 0.005 0.005 0.005 0.005 0.005 0.005 0.018 0.018 0.018 0.018 0.018 0.018 0.018 0.018 
0.005 0.005 0.005 0.005 0.005 0.005 0.005 0.005 0.002 0.002 0.002 0.002 0.002 0.002 0.002 0.002 0.002 0.002 0.002 0.002 0.002 0.002 0.002 0.002 0.017 0.017 0.017 0.017 0.017 0.017 0.017 0.017 0.005 0.005 0.005 0.005 0.005 0.005 0.005 0.005 0.002 0.002 0.002 0.002 0.003 0.003 0.003 0.003 0.010 0.010 0.010 0.010 0.018 0.018 0.018 0.018 0.003 0.003 0.003 0.003 0.002 0.002 0.002 0.002 0.004 0.004 0.004 0.004 0.004 0.004 0.004 0.004 0.004 0.004 0.004 0.004 0.006 0.006 0.006 0.006 0.006 0.006 0.006 0.006 0.006 0.006 0.007 0.007 0.006 0.006 0.002 0.002 0.002 0.002 0.003 0.003 0.005 0.006 0.007 0.009 0.027 0.027 0.017 0.017 0.007 0.007 0.007 0.007 0.005 0.005 0.004 0.004 0.004 0.004 0.003 0.003 0.003 0.003 0.002 0.002 0.002 0.002 0.003 0.003 0.003 0.003 0.006 0.006 0.006 0.006 0.010 0.010 0.010 0.010 0.008 0.008 0.008 0.008 0.003 0.003 0.003 0.003 0.002 0.002 0.002 0.002 0.002 0.002 0.002 0.002 0.004 0.004 0.004 0.004 0.004 0.004 0.004 0.004 0.008 0.008 0.008 0.008 0.008 0.008 0.008 0.008 0.001 0.001 0.001 0.001 0.001 0.001 0.001 0.001 0.005 0.005 0.005 0.005 0.005 0.005 0.005 0.005 0.018 0.018 0.018 0.018 0.018 0.018 0.018 0.018 
0.005 0.005 0.005 0.005 0.005 0.005 0.005 0.005 0.002 0.002 0.002 0.002 0.002 0.002 0.002 0.002 0.002 0.002 0.002 0.002 0.002 0.002 0.002 0.002 0.017 0.017 0.017 0.017 0.017 0.017 0.017 0.017 0.005 0.005 0.005 0.005 0.005 0.005 0.005 0.005 0.002 0.002 0.002 0.002 0.003 0.003 0.003 0.003 0.010 0.010 0.010 0.010 0.018 0.018 0.018 0.018 0.003 0.003 0.003 0.003 0.002 0.002 0.002 0.002 0.004 0.004 0.004 0.004 0.004 0.004 0.004 0.004 0.004 0.004 0.004 0.004 0.006 0.006 0.006 0.006 0.006 0.006 0.006 0.006 0.006 0.006 0.007 0.007 0.006 0.006 0.002 0.002 0.002 0.002 0.003 0.003 0.005 0.006 0.007 0.009 0.027 0.027 0.017 0.017 0.007 0.007 0.007 0.007 0.005 0.005 0.004 0.004 0.004 0.004 0.003 0.003 0.003 0.003 0.002 0.002 0.002 0.002 0.003 0.003 0.003 0.003 0.006 0.006 0.006 0.006 0.010 0.010 0.010 0.010 0.008 0.008 0.008 0.008 0.003 0.003 0.003 0.003 0.002 0.002 0.002 0.002 0.002 0.002 0.002 0.002 0.004 0.004 0.004 0.004 0.004 0.004 0.004 0.004 0.008 0.008 0.008 0.008 0.008 0.008 0.008 0.008 0.001 0.001 0.001 0.001 0.001 0.001 0.001 0.001 0.005 0.005 0.005 0.005 0.005 0.005 0.005 0.005 0.018 0.018 0.018 0.018 0.018 0.018 0.018 0.018 
0.005 0.005 0.005 0.005 0.005 0.005 0.005 0.005 0.002 0.002 0.002 0.002 0.002 0.002 0.002 0.002 0.002 0.002 0.002 0.002 0.002 0.002 0.002 0.002 0.017 0.017 0.017 0.017 0.017 0.017 0.017 0.017 0.005 0.005 0.005 0.005 0.005 0.005 0.005 0.005 0.002 0.002 0.002 0.002 0.003 0.003 0.003 0.003 0.010 0.010 0.010 0.010 0.018 0.018 0.018 0.018 0.003 0.003 0.003 0.003 0.002 0.002 0.002 0.002 0.004 0.004 0.004 0.004 0.004 0.004 0.004 0.004 0.004 0.004 0.004 0.004 0.006 0.006 0.006 0.006 0.006 0.006 0.006 0.006 0.006 0.006 0.007 0.007 0.006 0.006 0.002 0.002 0.002 0.002 0.003 0.003 0.005 0.006 0.007 0.009 0.027 0.027 0.017 0.017 0.007 0.007 0.007 0.007 0.005 0.005 0.004 0.004 0.004 0.004 0.003 0.003 0.003 0.003 0.002 0.002 0.002 0.002 0.003 0.003 0.003 0.003 0.006 0.006 0.006 0.006 0.010 0.010 0.010 0.010 0.008 0.008 0.008 0.008 0.003 0.003 0.003 0.003 0.002 0.002 0.002 0.002 0.002 0.002 0.002 0.002 0.004 0.004 0.004 0.004 0.004 0.004 0.004 0.004 0.008 0.008 0.008 0.008 0.008 0.008 0.008 0.008 0.001 0.001 0.001 0.001 0.001 0.001 0.001 0.001 0.005 0.005 0.005 0.005 0.005 0.005 0.005 0.005 0.018 0.018 0.018 0.018 0.018 0.018 0.018 0.018 
0.003 0.003 0.003 0.003 0.003 0.003 0.003 0.003 0.006 0.006 0.006 0.006 0.006 0.006 0.006 0.006 0.027 0.027 0.027 0.027 0.027 0.027 0.027 0.027 0.023 0.023 0.023 0.023 0.023 0.023 0.023 0.023 0.002 0.002 0.002 0.002 0.002 0.002 0.002 0.002 0.006 0.006 0.006 0.006 0.012 0.012 0.012 0.012 0.011 0.011 0.011 0.011 0.013 0.013 0.013 0.013 0.003 0.003 0.003 0.003 0.002 0.002 0.002 0.002 0.002 0.002 0.002 0.002 0.002 0.002 0.002 0.002 0.003 0.003 0.003 0.003 0.004 0.004 0.004 0.004 0.003 0.003 0.003 0.003 0.003 0.003 0.002 0.002 0.002 0.002 0.000 0.000 0.000 0.000 0.000 0.000 0.000 0.000 0.000 0.000 0.002 0.002 0.003 0.003 0.004 0.004 0.006 0.006 0.004 0.004 0.004 0.004 0.004 0.004 0.004 0.004 0.004 0.004 0.003 0.003 0.003 0.003 0.004 0.004 0.004 0.004 0.006 0.006 0.006 0.006 0.005 0.005 0.005 0.005 0.003 0.003 0.003 0.003 0.002 0.002 0.002 0.002 0.002 0.002 0.002 0.002 0.003 0.003 0.003 0.003 0.006 0.006 0.006 0.006 0.006 0.006 0.006 0.006 0.008 0.008 0.008 0.008 0.008 0.008 0.008 0.008 0.029 0.029 0.029 0.029 0.029 0.029 0.029 0.029 0.014 0.014 0.014 0.014 0.014 0.014 0.014 0.014 0.039 0.039 0.039 0.039 0.039 0.039 0.039 0.039 
0.003 0.003 0.003 0.003 0.003 0.003 0.003 0.003 0.006 0.006 0.006 0.006 0.006 0.006 0.006 0.006 0.027 0.027 0.027 0.027 0.027 0.027 0.027 0.027 0.023 0.023 0.023 0.023 0.023 0.023 0.023 0.023 0.002 0.002 0.002 0.002 0.002 0.002 0.002 0.002 0.006 0.006 0.006 0.006 0.012 0.012 0.012 0.012 0.011 0.011 0.011 0.011 0.013 0.013 0.013 0.013 0.003 0.003 0.003 0.003 0.002 0.002 0.002 0.002 0.002 0.002 0.002 0.002 0.002 0.002 0.002 0.002 0.003 0.003 0.003 0.003 0.004 0.004 0.004 0.004 0.003 0.003 0.003 0.003 0.003 0.003 0.002 0.002 0.002 0.002 0.000 0.000 0.000 0.000 0.000 0.000 0.000 0.000 0.000 0.000 0.002 0.002 0.003 0.003 0.004 0.004 0.006 0.006 0.004 0.004 0.004 0.004 0.004 0.004 0.004 0.004 0.004 0.004 0.003 0.003 0.003 0.003 0.004 0.004 0.004 0.004 0.006 0.006 0.006 0.006 0.005 0.005 0.005 0.005 0.003 0.003 0.003 0.003 0.002 0.002 0.002 0.002 0.002 0.002 0.002 0.002 0.003 0.003 0.003 0.003 0.006 0.006 0.006 0.006 0.006 0.006 0.006 0.006 0.008 0.008 0.008 0.008 0.008 0.008 0.008 0.008 0.029 0.029 0.029 0.029 0.029 0.029 0.029 0.029 0.014 0.014 0.014 0.014 0.014 0.014 0.014 0.014 0.039 0.039 0.039 0.039 0.039 0.039 0.039 0.039 
0.003 0.003 0.003 0.003 0.003 0.003 0.003 0.003 0.006 0.006 0.006 0.006 0.006 0.006 0.006 0.006 0.027 0.027 0.027 0.027 0.027 0.027 0.027 0.027 0.023 0.023 0.023 0.023 0.023 0.023 0.023 0.023 0.002 0.002 0.002 0.002 0.002 0.002 0.002 0.002 0.006 0.006 0.006 0.006 0.012 0.012 0.012 0.012 0.011 0.011 0.011 0.011 0.013 0.013 0.013 0.013 0.003 0.003 0.003 0.003 0.002 0.002 0.002 0.002 0.002 0.002 0.002 0.002 0.002 0.002 0.002 0.002 0.003 0.003 0.003 0.003 0.004 0.004 0.004 0.004 0.003 0.003 0.003 0.003 0.003 0.003 0.002 0.002 0.002 0.002 0.000 0.000 0.000 0.000 0.000 0.000 0.000 0.000 0.000 0.000 0.002 0.002 0.003 0.003 0.004 0.004 0.006 0.006 0.004 0.004 0.004 0.004 0.004 0.004 0.004 0.004 0.004 0.004 0.003 0.003 0.003 0.003 0.004 0.004 0.004 0.004 0.006 0.006 0.006 0.006 0.005 0.005 0.005 0.005 0.003 0.003 0.003 0.003 0.002 0.002 0.002 0.002 0.002 0.002 0.002 0.002 0.003 0.003 0.003 0.003 0.006 0.006 0.006 0.006 0.006 0.006 0.006 0.006 0.008 0.008 0.008 0.008 0.008 0.008 0.008 0.008 0.029 0.029 0.029 0.029 0.029 0.029 0.029 0.029 0.014 0.014 0.014 0.014 0.014 0.014 0.014 0.014 0.039 0.039 0.039 0.039 0.039 0.039 0.039 0.039 
0.003 0.003 0.003 0.003 0.003 0.003 0.003 0.003 0.006 0.006 0.006 0.006 0.006 0.006 0.006 0.006 0.027 0.027 0.027 0.027 0.027 0.027 0.027 0.027 0.023 0.023 0.023 0.023 0.023 0.023 0.023 0.023 0.002 0.002 0.002 0.002 0.002 0.002 0.002 0.002 0.006 0.006 0.006 0.006 0.012 0.012 0.012 0.012 0.011 0.011 0.011 0.011 0.013 0.013 0.013 0.013 0.003 0.003 0.003 0.003 0.002 0.002 0.002 0.002 0.002 0.002 0.002 0.002 0.002 0.002 0.002 0.002 0.003 0.003 0.003 0.003 0.004 0.004 0.004 0.004 0.003 0.003 0.003 0.003 0.003 0.003 0.002 0.002 0.002 0.002 0.000 0.000 0.000 0.000 0.000 0.000 0.000 0.000 0.000 0.000 0.002 0.002 0.003 0.003 0.004 0.004 0.006 0.006 0.004 0.004 0.004 0.004 0.004 0.004 0.004 0.004 0.004 0.004 0.003 0.003 0.003 0.003 0.004 0.004 0.004 0.004 0.006 0.006 0.006 0.006 0.005 0.005 0.005 0.005 0.003 0.003 0.003 0.003 0.002 0.002 0.002 0.002 0.002 0.002 0.002 0.002 0.003 0.003 0.003 0.003 0.006 0.006 0.006 0.006 0.006 0.006 0.006 0.006 0.008 0.008 0.008 0.008 0.008 0.008 0.008 0.008 0.029 0.029 0.029 0.029 0.029 0.029 0.029 0.029 0.014 0.014 0.014 0.014 0.014 0.014 0.014 0.014 0.039 0.039 0.039 0.039 0.039 0.039 0.039 0.039 
0.003 0.003 0.003 0.003 0.003 0.003 0.003 0.003 0.006 0.006 0.006 0.006 0.006 0.006 0.006 0.006 0.027 0.027 0.027 0.027 0.027 0.027 0.027 0.027 0.023 0.023 0.023 0.023 0.023 0.023 0.023 0.023 0.002 0.002 0.002 0.002 0.002 0.002 0.002 0.002 0.006 0.006 0.006 0.006 0.012 0.012 0.012 0.012 0.011 0.011 0.011 0.011 0.013 0.013 0.013 0.013 0.003 0.003 0.003 0.003 0.002 0.002 0.002 0.002 0.002 0.002 0.002 0.002 0.002 0.002 0.002 0.002 0.003 0.003 0.003 0.003 0.004 0.004 0.004 0.004 0.003 0.003 0.003 0.003 0.003 0.003 0.002 0.002 0.002 0.002 0.000 0.000 0.000 0.000 0.000 0.000 0.000 0.000 0.000 0.000 0.002 0.002 0.003 0.003 0.004 0.004 0.006 0.006 0.004 0.004 0.004 0.004 0.004 0.004 0.004 0.004 0.004 0.004 0.003 0.003 0.003 0.003 0.004 0.004 0.004 0.004 0.006 0.006 0.006 0.006 0.005 0.005 0.005 0.005 0.003 0.003 0.003 0.003 0.002 0.002 0.002 0.002 0.002 0.002 0.002 0.002 0.003 0.003 0.003 0.003 0.006 0.006 0.006 0.006 0.006 0.006 0.006 0.006 0.008 0.008 0.008 0.008 0.008 0.008 0.008 0.008 0.029 0.029 0.029 0.029 0.029 0.029 0.029 0.029 0.014 0.014 0.014 0.014 0.014 0.014 0.014 0.014 0.039 0.039 0.039 0.039 0.039 0.039 0.039 0.039 
0.003 0.003 0.003 0.003 0.003 0.003 0.003 0.003 0.006 0.006 0.006 0.006 0.006 0.006 0.006 0.006 0.027 0.027 0.027 0.027 0.027 0.027 0.027 0.027 0.023 0.023 0.023 0.023 0.023 0.023 0.023 0.023 0.002 0.002 0.002 0.002 0.002 0.002 0.002 0.002 0.006 0.006 0.006 0.006 0.012 0.012 0.012 0.012 0.011 0.011 0.011 0.011 0.013 0.013 0.013 0.013 0.003 0.003 0.003 0.003 0.002 0.002 0.002 0.002 0.002 0.002 0.002 0.002 0.002 0.002 0.002 0.002 0.003 0.003 0.003 0.003 0.004 0.004 0.004 0.004 0.003 0.003 0.003 0.003 0.003 0.003 0.002 0.002 0.002 0.002 0.000 0.000 0.000 0.000 0.000 0.000 0.000 0.000 0.000 0.000 0.002 0.002 0.003 0.003 0.004 0.004 0.006 0.006 0.004 0.004 0.004 0.004 0.004 0.004 0.004 0.004 0.004 0.004 0.003 0.003 0.003 0.003 0.004 0.004 0.004 0.004 0.006 0.006 0.006 0.006 0.005 0.005 0.005 0.005 0.003 0.003 0.003 0.003 0.002 0.002 0.002 0.002 0.002 0.002 0.002 0.002 0.003 0.003 0.003 0.003 0.006 0.006 0.006 0.006 0.006 0.006 0.006 0.006 0.008 0.008 0.008 0.008 0.008 0.008 0.008 0.008 0.029 0.029 0.029 0.029 0.029 0.029 0.029 0.029 0.014 0.014 0.014 0.014 0.014 0.014 0.014 0.014 0.039 0.039 0.039 0.039 0.039 0.039 0.039 0.039 
0.003 0.003 0.003 0.003 0.003 0.003 0.003 0.003 0.006 0.006 0.006 0.006 0.006 0.006 0.006 0.006 0.027 0.027 0.027 0.027 0.027 0.027 0.027 0.027 0.023 0.023 0.023 0.023 0.023 0.023 0.023 0.023 0.002 0.002 0.002 0.002 0.002 0.002 0.002 0.002 0.006 0.006 0.006 0.006 0.012 0.012 0.012 0.012 0.011 0.011 0.011 0.011 0.013 0.013 0.013 0.013 0.003 0.003 0.003 0.003 0.002 0.002 0.002 0.002 0.002 0.002 0.002 0.002 0.002 0.002 0.002 0.002 0.003 0.003 0.003 0.003 0.004 0.004 0.004 0.004 0.003 0.003 0.003 0.003 0.003 0.003 0.002 0.002 0.002 0.002 0.000 0.000 0.000 0.000 0.000 0.000 0.000 0.000 0.000 0.000 0.002 0.002 0.003 0.003 0.004 0.004 0.006 0.006 0.004 0.004 0.004 0.004 0.004 0.004 0.004 0.004 0.004 0.004 0.003 0.003 0.003 0.003 0.004 0.004 0.004 0.004 0.006 0.006 0.006 0.006 0.005 0.005 0.005 0.005 0.003 0.003 0.003 0.003 0.002 0.002 0.002 0.002 0.002 0.002 0.002 0.002 0.003 0.003 0.003 0.003 0.006 0.006 0.006 0.006 0.006 0.006 0.006 0.006 0.008 0.008 0.008 0.008 0.008 0.008 0.008 0.008 0.029 0.029 0.029 0.029 0.029 0.029 0.029 0.029 0.014 0.014 0.014 0.014 0.014 0.014 0.014 0.014 0.039 0.039 0.039 0.039 0.039 0.039 0.039 0.039 
0.003 0.003 0.003 0.003 0.003 0.003 0.003 0.003 0.006 0.006 0.006 0.006 0.006 0.006 0.006 0.006 0.027 0.027 0.027 0.027 0.027 0.027 0.027 0.027 0.023 0.023 0.023 0.023 0.023 0.023 0.023 0.023 0.002 0.002 0.002 0.002 0.002 0.002 0.002 0.002 0.006 0.006 0.006 0.006 0.012 0.012 0.012 0.012 0.011 0.011 0.011 0.011 0.013 0.013 0.013 0.013 0.003 0.003 0.003 0.003 0.002 0.002 0.002 0.002 0.002 0.002 0.002 0.002 0.002 0.002 0.002 0.002 0.003 0.003 0.003 0.003 0.004 0.004 0.004 0.004 0.003 0.003 0.003 0.003 0.003 0.003 0.002 0.002 0.002 0.002 0.000 0.000 0.000 0.000 0.000 0.000 0.000 0.000 0.000 0.000 0.002 0.002 0.003 0.003 0.004 0.004 0.006 0.006 0.004 0.004 0.004 0.004 0.004 0.004 0.004 0.004 0.004 0.004 0.003 0.003 0.003 0.003 0.004 0.004 0.004 0.004 0.006 0.006 0.006 0.006 0.005 0.005 0.005 0.005 0.003 0.003 0.003 0.003 0.002 0.002 0.002 0.002 0.002 0.002 0.002 0.002 0.003 0.003 0.003 0.003 0.006 0.006 0.006 0.006 0.006 0.006 0.006 0.006 0.008 0.008 0.008 0.008 0.008 0.008 0.008 0.008 0.029 0.029 0.029 0.029 0.029 0.029 0.029 0.029 0.014 0.014 0.014 0.014 0.014 0.014 0.014 0.014 0.039 0.039 0.039 0.039 0.039 0.039 0.039 0.039 
0.014 0.014 0.014 0.014 0.014 0.014 0.014 0.014 0.004 0.004 0.004 0.004 0.004 0.004 0.004 0.004 0.004 0.004 0.004 0.004 0.004 0.004 0.004 0.004 0.004 0.004 0.004 0.004 0.004 0.004 0.004 0.004 0.002 0.002 0.002 0.002 0.002 0.002 0.002 0.002 0.006 0.006 0.006 0.006 0.006 0.006 0.006 0.006 0.005 0.005 0.005 0.005 0.007 0.007 0.007 0.007 0.354 0.354 0.354 0.354 0.015 0.015 0.015 0.015 0.004 0.004 0.004 0.004 0.000 0.000 0.000 0.000 0.001 0.001 0.001 0.001 0.001 0.001 0.001 0.001 0.000 0.000 0.001 0.001 0.002 0.002 0.002 0.002 0.002 0.002 0.000 0.000 0.000 0.000 0.000 0.000 0.000 0.000 0.000 0.000 0.001 0.001 0.001 0.001 0.002 0.002 0.003 0.003 0.002 0.002 0.002 0.002 0.002 0.002 0.002 0.002 0.002 0.002 0.003 0.003 0.003 0.003 0.005 0.005 0.005 0.005 0.007 0.007 0.007 0.007 0.003 0.003 0.003 0.003 0.002 0.002 0.002 0.002 0.001 0.001 0.001 0.001 0.001 0.001 0.001 0.001 0.002 0.002 0.002 0.002 0.003 0.003 0.003 0.003 0.003 0.003 0.003 0.003 0.006 0.006 0.006 0.006 0.006 0.006 0.006 0.006 0.025 0.025 0.025 0.025 0.025 0.025 0.025 0.025 0.002 0.002 0.002 0.002 0.002 0.002 0.002 0.002 0.013 0.013 0.013 0.013 0.013 0.013 0.013 0.013 
0.014 0.014 0.014 0.014 0.014 0.014 0.014 0.014 0.004 0.004 0.004 0.004 0.004 0.004 0.004 0.004 0.004 0.004 0.004 0.004 0.004 0.004 0.004 0.004 0.004 0.004 0.004 0.004 0.004 0.004 0.004 0.004 0.002 0.002 0.002 0.002 0.002 0.002 0.002 0.002 0.006 0.006 0.006 0.006 0.006 0.006 0.006 0.006 0.005 0.005 0.005 0.005 0.007 0.007 0.007 0.007 0.354 0.354 0.354 0.354 0.015 0.015 0.015 0.015 0.004 0.004 0.004 0.004 0.000 0.000 0.000 0.000 0.001 0.001 0.001 0.001 0.001 0.001 0.001 0.001 0.000 0.000 0.001 0.001 0.002 0.002 0.002 0.002 0.002 0.002 0.000 0.000 0.000 0.000 0.000 0.000 0.000 0.000 0.000 0.000 0.001 0.001 0.001 0.001 0.002 0.002 0.003 0.003 0.002 0.002 0.002 0.002 0.002 0.002 0.002 0.002 0.002 0.002 0.003 0.003 0.003 0.003 0.005 0.005 0.005 0.005 0.007 0.007 0.007 0.007 0.003 0.003 0.003 0.003 0.002 0.002 0.002 0.002 0.001 0.001 0.001 0.001 0.001 0.001 0.001 0.001 0.002 0.002 0.002 0.002 0.003 0.003 0.003 0.003 0.003 0.003 0.003 0.003 0.006 0.006 0.006 0.006 0.006 0.006 0.006 0.006 0.025 0.025 0.025 0.025 0.025 0.025 0.025 0.025 0.002 0.002 0.002 0.002 0.002 0.002 0.002 0.002 0.013 0.013 0.013 0.013 0.013 0.013 0.013 0.013 
0.014 0.014 0.014 0.014 0.014 0.014 0.014 0.014 0.004 0.004 0.004 0.004 0.004 0.004 0.004 0.004 0.004 0.004 0.004 0.004 0.004 0.004 0.004 0.004 0.004 0.004 0.004 0.004 0.004 0.004 0.004 0.004 0.002 0.002 0.002 0.002 0.002 0.002 0.002 0.002 0.006 0.006 0.006 0.006 0.006 0.006 0.006 0.006 0.005 0.005 0.005 0.005 0.007 0.007 0.007 0.007 0.354 0.354 0.354 0.354 0.015 0.015 0.015 0.015 0.004 0.004 0.004 0.004 0.000 0.000 0.000 0.000 0.001 0.001 0.001 0.001 0.001 0.001 0.001 0.001 0.000 0.000 0.001 0.001 0.002 0.002 0.002 0.002 0.002 0.002 0.000 0.000 0.000 0.000 0.000 0.000 0.000 0.000 0.000 0.000 0.001 0.001 0.001 0.001 0.002 0.002 0.003 0.003 0.002 0.002 0.002 0.002 0.002 0.002 0.002 0.002 0.002 0.002 0.003 0.003 0.003 0.003 0.005 0.005 0.005 0.005 0.007 0.007 0.007 0.007 0.003 0.003 0.003 0.003 0.002 0.002 0.002 0.002 0.001 0.001 0.001 0.001 0.001 0.001 0.001 0.001 0.002 0.002 0.002 0.002 0.003 0.003 0.003 0.003 0.003 0.003 0.003 0.003 0.006 0.006 0.006 0.006 0.006 0.006 0.006 0.006 0.025 0.025 0.025 0.025 0.025 0.025 0.025 0.025 0.002 0.002 0.002 0.002 0.002 0.002 0.002 0.002 0.013 0.013 0.013 0.013 0.013 0.013 0.013 0.013 
0.014 0.014 0.014 0.014 0.014 0.014 0.014 0.014 0.004 0.004 0.004 0.004 0.004 0.004 0.004 0.004 0.004 0.004 0.004 0.004 0.004 0.004 0.004 0.004 0.004 0.004 0.004 0.004 0.004 0.004 0.004 0.004 0.002 0.002 0.002 0.002 0.002 0.002 0.002 0.002 0.006 0.006 0.006 0.006 0.006 0.006 0.006 0.006 0.005 0.005 0.005 0.005 0.007 0.007 0.007 0.007 0.354 0.354 0.354 0.354 0.015 0.015 0.015 0.015 0.004 0.004 0.004 0.004 0.000 0.000 0.000 0.000 0.001 0.001 0.001 0.001 0.001 0.001 0.001 0.001 0.000 0.000 0.001 0.001 0.002 0.002 0.002 0.002 0.002 0.002 0.000 0.000 0.000 0.000 0.000 0.000 0.000 0.000 0.000 0.000 0.001 0.001 0.001 0.001 0.002 0.002 0.003 0.003 0.002 0.002 0.002 0.002 0.002 0.002 0.002 0.002 0.002 0.002 0.003 0.003 0.003 0.003 0.005 0.005 0.005 0.005 0.007 0.007 0.007 0.007 0.003 0.003 0.003 0.003 0.002 0.002 0.002 0.002 0.001 0.001 0.001 0.001 0.001 0.001 0.001 0.001 0.002 0.002 0.002 0.002 0.003 0.003 0.003 0.003 0.003 0.003 0.003 0.003 0.006 0.006 0.006 0.006 0.006 0.006 0.006 0.006 0.025 0.025 0.025 0.025 0.025 0.025 0.025 0.025 0.002 0.002 0.002 0.002 0.002 0.002 0.002 0.002 0.013 0.013 0.013 0.013 0.013 0.013 0.013 0.013 
0.014 0.014 0.014 0.014 0.014 0.014 0.014 0.014 0.004 0.004 0.004 0.004 0.004 0.004 0.004 0.004 0.004 0.004 0.004 0.004 0.004 0.004 0.004 0.004 0.004 0.004 0.004 0.004 0.004 0.004 0.004 0.004 0.002 0.002 0.002 0.002 0.002 0.002 0.002 0.002 0.006 0.006 0.006 0.006 0.006 0.006 0.006 0.006 0.005 0.005 0.005 0.005 0.007 0.007 0.007 0.007 0.354 0.354 0.354 0.354 0.015 0.015 0.015 0.015 0.004 0.004 0.004 0.004 0.000 0.000 0.000 0.000 0.001 0.001 0.001 0.001 0.001 0.001 0.001 0.001 0.000 0.000 0.001 0.001 0.002 0.002 0.002 0.002 0.002 0.002 0.000 0.000 0.000 0.000 0.000 0.000 0.000 0.000 0.000 0.000 0.001 0.001 0.001 0.001 0.002 0.002 0.003 0.003 0.002 0.002 0.002 0.002 0.002 0.002 0.002 0.002 0.002 0.002 0.003 0.003 0.003 0.003 0.005 0.005 0.005 0.005 0.007 0.007 0.007 0.007 0.003 0.003 0.003 0.003 0.002 0.002 0.002 0.002 0.001 0.001 0.001 0.001 0.001 0.001 0.001 0.001 0.002 0.002 0.002 0.002 0.003 0.003 0.003 0.003 0.003 0.003 0.003 0.003 0.006 0.006 0.006 0.006 0.006 0.006 0.006 0.006 0.025 0.025 0.025 0.025 0.025 0.025 0.025 0.025 0.002 0.002 0.002 0.002 0.002 0.002 0.002 0.002 0.013 0.013 0.013 0.013 0.013 0.013 0.013 0.013 
0.014 0.014 0.014 0.014 0.014 0.014 0.014 0.014 0.004 0.004 0.004 0.004 0.004 0.004 0.004 0.004 0.004 0.004 0.004 0.004 0.004 0.004 0.004 0.004 0.004 0.004 0.004 0.004 0.004 0.004 0.004 0.004 0.002 0.002 0.002 0.002 0.002 0.002 0.002 0.002 0.006 0.006 0.006 0.006 0.006 0.006 0.006 0.006 0.005 0.005 0.005 0.005 0.007 0.007 0.007 0.007 0.354 0.354 0.354 0.354 0.015 0.015 0.015 0.015 0.004 0.004 0.004 0.004 0.000 0.000 0.000 0.000 0.001 0.001 0.001 0.001 0.001 0.001 0.001 0.001 0.000 0.000 0.001 0.001 0.002 0.002 0.002 0.002 0.002 0.002 0.000 0.000 0.000 0.000 0.000 0.000 0.000 0.000 0.000 0.000 0.001 0.001 0.001 0.001 0.002 0.002 0.003 0.003 0.002 0.002 0.002 0.002 0.002 0.002 0.002 0.002 0.002 0.002 0.003 0.003 0.003 0.003 0.005 0.005 0.005 0.005 0.007 0.007 0.007 0.007 0.003 0.003 0.003 0.003 0.002 0.002 0.002 0.002 0.001 0.001 0.001 0.001 0.001 0.001 0.001 0.001 0.002 0.002 0.002 0.002 0.003 0.003 0.003 0.003 0.003 0.003 0.003 0.003 0.006 0.006 0.006 0.006 0.006 0.006 0.006 0.006 0.025 0.025 0.025 0.025 0.025 0.025 0.025 0.025 0.002 0.002 0.002 0.002 0.002 0.002 0.002 0.002 0.013 0.013 0.013 0.013 0.013 0.013 0.013 0.013 
0.014 0.014 0.014 0.014 0.014 0.014 0.014 0.014 0.004 0.004 0.004 0.004 0.004 0.004 0.004 0.004 0.004 0.004 0.004 0.004 0.004 0.004 0.004 0.004 0.004 0.004 0.004 0.004 0.004 0.004 0.004 0.004 0.002 0.002 0.002 0.002 0.002 0.002 0.002 0.002 0.006 0.006 0.006 0.006 0.006 0.006 0.006 0.006 0.005 0.005 0.005 0.005 0.007 0.007 0.007 0.007 0.354 0.354 0.354 0.354 0.015 0.015 0.015 0.015 0.004 0.004 0.004 0.004 0.000 0.000 0.000 0.000 0.001 0.001 0.001 0.001 0.001 0.001 0.001 0.001 0.000 0.000 0.001 0.001 0.002 0.002 0.002 0.002 0.002 0.002 0.000 0.000 0.000 0.000 0.000 0.000 0.000 0.000 0.000 0.000 0.001 0.001 0.001 0.001 0.002 0.002 0.003 0.003 0.002 0.002 0.002 0.002 0.002 0.002 0.002 0.002 0.002 0.002 0.003 0.003 0.003 0.003 0.005 0.005 0.005 0.005 0.007 0.007 0.007 0.007 0.003 0.003 0.003 0.003 0.002 0.002 0.002 0.002 0.001 0.001 0.001 0.001 0.001 0.001 0.001 0.001 0.002 0.002 0.002 0.002 0.003 0.003 0.003 0.003 0.003 0.003 0.003 0.003 0.006 0.006 0.006 0.006 0.006 0.006 0.006 0.006 0.025 0.025 0.025 0.025 0.025 0.025 0.025 0.025 0.002 0.002 0.002 0.002 0.002 0.002 0.002 0.002 0.013 0.013 0.013 0.013 0.013 0.013 0.013 0.013 
0.014 0.014 0.014 0.014 0.014 0.014 0.014 0.014 0.004 0.004 0.004 0.004 0.004 0.004 0.004 0.004 0.004 0.004 0.004 0.004 0.004 0.004 0.004 0.004 0.004 0.004 0.004 0.004 0.004 0.004 0.004 0.004 0.002 0.002 0.002 0.002 0.002 0.002 0.002 0.002 0.006 0.006 0.006 0.006 0.006 0.006 0.006 0.006 0.005 0.005 0.005 0.005 0.007 0.007 0.007 0.007 0.354 0.354 0.354 0.354 0.015 0.015 0.015 0.015 0.004 0.004 0.004 0.004 0.000 0.000 0.000 0.000 0.001 0.001 0.001 0.001 0.001 0.001 0.001 0.001 0.000 0.000 0.001 0.001 0.002 0.002 0.002 0.002 0.002 0.002 0.000 0.000 0.000 0.000 0.000 0.000 0.000 0.000 0.000 0.000 0.001 0.001 0.001 0.001 0.002 0.002 0.003 0.003 0.002 0.002 0.002 0.002 0.002 0.002 0.002 0.002 0.002 0.002 0.003 0.003 0.003 0.003 0.005 0.005 0.005 0.005 0.007 0.007 0.007 0.007 0.003 0.003 0.003 0.003 0.002 0.002 0.002 0.002 0.001 0.001 0.001 0.001 0.001 0.001 0.001 0.001 0.002 0.002 0.002 0.002 0.003 0.003 0.003 0.003 0.003 0.003 0.003 0.003 0.006 0.006 0.006 0.006 0.006 0.006 0.006 0.006 0.025 0.025 0.025 0.025 0.025 0.025 0.025 0.025 0.002 0.002 0.002 0.002 0.002 0.002 0.002 0.002 0.013 0.013 0.013 0.013 0.013 0.013 0.013 0.013 
0.091 0.091 0.091 0.091 0.091 0.091 0.091 0.091 0.003 0.003 0.003 0.003 0.003 0.003 0.003 0.003 0.008 0.008 0.008 0.008 0.008 0.008 0.008 0.008 0.223 0.223 0.223 0.223 0.223 0.223 0.223 0.223 0.011 0.011 0.011 0.011 0.011 0.011 0.011 0.011 0.006 0.006 0.006 0.006 0.004 0.004 0.004 0.004 0.003 0.003 0.003 0.003 0.003 0.003 0.003 0.003 0.005 0.005 0.005 0.005 0.003 0.003 0.003 0.003 0.004 0.004 0.004 0.004 0.004 0.004 0.004 0.004 0.005 0.005 0.005 0.005 0.009 0.009 0.009 0.009 0.014 0.014 0.012 0.012 0.005 0.005 0.003 0.003 0.001 0.001 0.000 0.000 0.000 0.000 0.000 0.000 0.000 0.000 0.000 0.000 0.000 0.000 0.000 0.000 0.001 0.001 0.002 0.002 0.002 0.002 0.002 0.002 0.002 0.002 0.002 0.002 0.002 0.002 0.002 0.002 0.002 0.002 0.003 0.003 0.003 0.003 0.004 0.004 0.004 0.004 0.002 0.002 0.002 0.002 0.002 0.002 0.002 0.002 0.002 0.002 0.002 0.002 0.002 0.002 0.002 0.002 0.002 0.002 0.002 0.002 0.003 0.003 0.003 0.003 0.003 0.003 0.003 0.003 0.003 0.003 0.003 0.003 0.003 0.003 0.003 0.003 0.003 0.003 0.003 0.003 0.003 0.003 0.003 0.003 0.003 0.003 0.003 0.003 0.003 0.003 0.003 0.003 0.006 0.006 0.006 0.006 0.006 0.006 0.006 0.006 
0.091 0.091 0.091 0.091 0.091 0.091 0.091 0.091 0.003 0.003 0.003 0.003 0.003 0.003 0.003 0.003 0.008 0.008 0.008 0.008 0.008 0.008 0.008 0.008 0.223 0.223 0.223 0.223 0.223 0.223 0.223 0.223 0.011 0.011 0.011 0.011 0.011 0.011 0.011 0.011 0.006 0.006 0.006 0.006 0.004 0.004 0.004 0.004 0.003 0.003 0.003 0.003 0.003 0.003 0.003 0.003 0.005 0.005 0.005 0.005 0.003 0.003 0.003 0.003 0.004 0.004 0.004 0.004 0.004 0.004 0.004 0.004 0.005 0.005 0.005 0.005 0.009 0.009 0.009 0.009 0.014 0.014 0.012 0.012 0.005 0.005 0.003 0.003 0.001 0.001 0.000 0.000 0.000 0.000 0.000 0.000 0.000 0.000 0.000 0.000 0.000 0.000 0.000 0.000 0.001 0.001 0.002 0.002 0.002 0.002 0.002 0.002 0.002 0.002 0.002 0.002 0.002 0.002 0.002 0.002 0.002 0.002 0.003 0.003 0.003 0.003 0.004 0.004 0.004 0.004 0.002 0.002 0.002 0.002 0.002 0.002 0.002 0.002 0.002 0.002 0.002 0.002 0.002 0.002 0.002 0.002 0.002 0.002 0.002 0.002 0.003 0.003 0.003 0.003 0.003 0.003 0.003 0.003 0.003 0.003 0.003 0.003 0.003 0.003 0.003 0.003 0.003 0.003 0.003 0.003 0.003 0.003 0.003 0.003 0.003 0.003 0.003 0.003 0.003 0.003 0.003 0.003 0.006 0.006 0.006 0.006 0.006 0.006 0.006 0.006 
0.091 0.091 0.091 0.091 0.091 0.091 0.091 0.091 0.003 0.003 0.003 0.003 0.003 0.003 0.003 0.003 0.008 0.008 0.008 0.008 0.008 0.008 0.008 0.008 0.223 0.223 0.223 0.223 0.223 0.223 0.223 0.223 0.011 0.011 0.011 0.011 0.011 0.011 0.011 0.011 0.006 0.006 0.006 0.006 0.004 0.004 0.004 0.004 0.003 0.003 0.003 0.003 0.003 0.003 0.003 0.003 0.005 0.005 0.005 0.005 0.003 0.003 0.003 0.003 0.004 0.004 0.004 0.004 0.004 0.004 0.004 0.004 0.005 0.005 0.005 0.005 0.009 0.009 0.009 0.009 0.014 0.014 0.012 0.012 0.005 0.005 0.003 0.003 0.001 0.001 0.000 0.000 0.000 0.000 0.000 0.000 0.000 0.000 0.000 0.000 0.000 0.000 0.000 0.000 0.001 0.001 0.002 0.002 0.002 0.002 0.002 0.002 0.002 0.002 0.002 0.002 0.002 0.002 0.002 0.002 0.002 0.002 0.003 0.003 0.003 0.003 0.004 0.004 0.004 0.004 0.002 0.002 0.002 0.002 0.002 0.002 0.002 0.002 0.002 0.002 0.002 0.002 0.002 0.002 0.002 0.002 0.002 0.002 0.002 0.002 0.003 0.003 0.003 0.003 0.003 0.003 0.003 0.003 0.003 0.003 0.003 0.003 0.003 0.003 0.003 0.003 0.003 0.003 0.003 0.003 0.003 0.003 0.003 0.003 0.003 0.003 0.003 0.003 0.003 0.003 0.003 0.003 0.006 0.006 0.006 0.006 0.006 0.006 0.006 0.006 
0.091 0.091 0.091 0.091 0.091 0.091 0.091 0.091 0.003 0.003 0.003 0.003 0.003 0.003 0.003 0.003 0.008 0.008 0.008 0.008 0.008 0.008 0.008 0.008 0.223 0.223 0.223 0.223 0.223 0.223 0.223 0.223 0.011 0.011 0.011 0.011 0.011 0.011 0.011 0.011 0.006 0.006 0.006 0.006 0.004 0.004 0.004 0.004 0.003 0.003 0.003 0.003 0.003 0.003 0.003 0.003 0.005 0.005 0.005 0.005 0.003 0.003 0.003 0.003 0.004 0.004 0.004 0.004 0.004 0.004 0.004 0.004 0.005 0.005 0.005 0.005 0.009 0.009 0.009 0.009 0.014 0.014 0.012 0.012 0.005 0.005 0.003 0.003 0.001 0.001 0.000 0.000 0.000 0.000 0.000 0.000 0.000 0.000 0.000 0.000 0.000 0.000 0.000 0.000 0.001 0.001 0.002 0.002 0.002 0.002 0.002 0.002 0.002 0.002 0.002 0.002 0.002 0.002 0.002 0.002 0.002 0.002 0.003 0.003 0.003 0.003 0.004 0.004 0.004 0.004 0.002 0.002 0.002 0.002 0.002 0.002 0.002 0.002 0.002 0.002 0.002 0.002 0.002 0.002 0.002 0.002 0.002 0.002 0.002 0.002 0.003 0.003 0.003 0.003 0.003 0.003 0.003 0.003 0.003 0.003 0.003 0.003 0.003 0.003 0.003 0.003 0.003 0.003 0.003 0.003 0.003 0.003 0.003 0.003 0.003 0.003 0.003 0.003 0.003 0.003 0.003 0.003 0.006 0.006 0.006 0.006 0.006 0.006 0.006 0.006 
0.091 0.091 0.091 0.091 0.091 0.091 0.091 0.091 0.003 0.003 0.003 0.003 0.003 0.003 0.003 0.003 0.008 0.008 0.008 0.008 0.008 0.008 0.008 0.008 0.223 0.223 0.223 0.223 0.223 0.223 0.223 0.223 0.011 0.011 0.011 0.011 0.011 0.011 0.011 0.011 0.006 0.006 0.006 0.006 0.004 0.004 0.004 0.004 0.003 0.003 0.003 0.003 0.003 0.003 0.003 0.003 0.005 0.005 0.005 0.005 0.003 0.003 0.003 0.003 0.004 0.004 0.004 0.004 0.004 0.004 0.004 0.004 0.005 0.005 0.005 0.005 0.009 0.009 0.009 0.009 0.014 0.014 0.012 0.012 0.005 0.005 0.003 0.003 0.001 0.001 0.000 0.000 0.000 0.000 0.000 0.000 0.000 0.000 0.000 0.000 0.000 0.000 0.000 0.000 0.001 0.001 0.002 0.002 0.002 0.002 0.002 0.002 0.002 0.002 0.002 0.002 0.002 0.002 0.002 0.002 0.002 0.002 0.003 0.003 0.003 0.003 0.004 0.004 0.004 0.004 0.002 0.002 0.002 0.002 0.002 0.002 0.002 0.002 0.002 0.002 0.002 0.002 0.002 0.002 0.002 0.002 0.002 0.002 0.002 0.002 0.003 0.003 0.003 0.003 0.003 0.003 0.003 0.003 0.003 0.003 0.003 0.003 0.003 0.003 0.003 0.003 0.003 0.003 0.003 0.003 0.003 0.003 0.003 0.003 0.003 0.003 0.003 0.003 0.003 0.003 0.003 0.003 0.006 0.006 0.006 0.006 0.006 0.006 0.006 0.006 
0.091 0.091 0.091 0.091 0.091 0.091 0.091 0.091 0.003 0.003 0.003 0.003 0.003 0.003 0.003 0.003 0.008 0.008 0.008 0.008 0.008 0.008 0.008 0.008 0.223 0.223 0.223 0.223 0.223 0.223 0.223 0.223 0.011 0.011 0.011 0.011 0.011 0.011 0.011 0.011 0.006 0.006 0.006 0.006 0.004 0.004 0.004 0.004 0.003 0.003 0.003 0.003 0.003 0.003 0.003 0.003 0.005 0.005 0.005 0.005 0.003 0.003 0.003 0.003 0.004 0.004 0.004 0.004 0.004 0.004 0.004 0.004 0.005 0.005 0.005 0.005 0.009 0.009 0.009 0.009 0.014 0.014 0.012 0.012 0.005 0.005 0.003 0.003 0.001 0.001 0.000 0.000 0.000 0.000 0.000 0.000 0.000 0.000 0.000 0.000 0.000 0.000 0.000 0.000 0.001 0.001 0.002 0.002 0.002 0.002 0.002 0.002 0.002 0.002 0.002 0.002 0.002 0.002 0.002 0.002 0.002 0.002 0.003 0.003 0.003 0.003 0.004 0.004 0.004 0.004 0.002 0.002 0.002 0.002 0.002 0.002 0.002 0.002 0.002 0.002 0.002 0.002 0.002 0.002 0.002 0.002 0.002 0.002 0.002 0.002 0.003 0.003 0.003 0.003 0.003 0.003 0.003 0.003 0.003 0.003 0.003 0.003 0.003 0.003 0.003 0.003 0.003 0.003 0.003 0.003 0.003 0.003 0.003 0.003 0.003 0.003 0.003 0.003 0.003 0.003 0.003 0.003 0.006 0.006 0.006 0.006 0.006 0.006 0.006 0.006 
0.091 0.091 0.091 0.091 0.091 0.091 0.091 0.091 0.003 0.003 0.003 0.003 0.003 0.003 0.003 0.003 0.008 0.008 0.008 0.008 0.008 0.008 0.008 0.008 0.223 0.223 0.223 0.223 0.223 0.223 0.223 0.223 0.011 0.011 0.011 0.011 0.011 0.011 0.011 0.011 0.006 0.006 0.006 0.006 0.004 0.004 0.004 0.004 0.003 0.003 0.003 0.003 0.003 0.003 0.003 0.003 0.005 0.005 0.005 0.005 0.003 0.003 0.003 0.003 0.004 0.004 0.004 0.004 0.004 0.004 0.004 0.004 0.005 0.005 0.005 0.005 0.009 0.009 0.009 0.009 0.014 0.014 0.012 0.012 0.005 0.005 0.003 0.003 0.001 0.001 0.000 0.000 0.000 0.000 0.000 0.000 0.000 0.000 0.000 0.000 0.000 0.000 0.000 0.000 0.001 0.001 0.002 0.002 0.002 0.002 0.002 0.002 0.002 0.002 0.002 0.002 0.002 0.002 0.002 0.002 0.002 0.002 0.003 0.003 0.003 0.003 0.004 0.004 0.004 0.004 0.002 0.002 0.002 0.002 0.002 0.002 0.002 0.002 0.002 0.002 0.002 0.002 0.002 0.002 0.002 0.002 0.002 0.002 0.002 0.002 0.003 0.003 0.003 0.003 0.003 0.003 0.003 0.003 0.003 0.003 0.003 0.003 0.003 0.003 0.003 0.003 0.003 0.003 0.003 0.003 0.003 0.003 0.003 0.003 0.003 0.003 0.003 0.003 0.003 0.003 0.003 0.003 0.006 0.006 0.006 0.006 0.006 0.006 0.006 0.006 
0.091 0.091 0.091 0.091 0.091 0.091 0.091 0.091 0.003 0.003 0.003 0.003 0.003 0.003 0.003 0.003 0.008 0.008 0.008 0.008 0.008 0.008 0.008 0.008 0.223 0.223 0.223 0.223 0.223 0.223 0.223 0.223 0.011 0.011 0.011 0.011 0.011 0.011 0.011 0.011 0.006 0.006 0.006 0.006 0.004 0.004 0.004 0.004 0.003 0.003 0.003 0.003 0.003 0.003 0.003 0.003 0.005 0.005 0.005 0.005 0.003 0.003 0.003 0.003 0.004 0.004 0.004 0.004 0.004 0.004 0.004 0.004 0.005 0.005 0.005 0.005 0.009 0.009 0.009 0.009 0.014 0.014 0.012 0.012 0.005 0.005 0.003 0.003 0.001 0.001 0.000 0.000 0.000 0.000 0.000 0.000 0.000 0.000 0.000 0.000 0.000 0.000 0.000 0.000 0.001 0.001 0.002 0.002 0.002 0.002 0.002 0.002 0.002 0.002 0.002 0.002 0.002 0.002 0.002 0.002 0.002 0.002 0.003 0.003 0.003 0.003 0.004 0.004 0.004 0.004 0.002 0.002 0.002 0.002 0.002 0.002 0.002 0.002 0.002 0.002 0.002 0.002 0.002 0.002 0.002 0.002 0.002 0.002 0.002 0.002 0.003 0.003 0.003 0.003 0.003 0.003 0.003 0.003 0.003 0.003 0.003 0.003 0.003 0.003 0.003 0.003 0.003 0.003 0.003 0.003 0.003 0.003 0.003 0.003 0.003 0.003 0.003 0.003 0.003 0.003 0.003 0.003 0.006 0.006 0.006 0.006 0.006 0.006 0.006 0.006 
