# Supplementary material for: A Regional Model for Malaria Vector Developmental Habitats Evaluated Using Explicit, Pond-Resolving Surface Hydrology Simulations
Source: PLoS One. 2016 Mar 22;11(3):e0150626. doi: 10.1371/journal.pone.0150626 (PMC4803214; doi:10.1371/journal.pone.0150626)
Supplement: S1 Dataset — These text files are named according to each day using Julian day numbers. (GZ) [file pone.0150626.s001.tar.gz › S1_Dataset/2006/day211.txt]

0.013 0.013 0.013 0.013 0.013 0.013 0.013 0.013 0.048 0.048 0.048 0.048 0.048 0.048 0.048 0.048 1.379 1.379 1.379 1.379 1.379 1.379 1.379 1.379 0.009 0.009 0.009 0.009 0.009 0.009 0.009 0.009 0.003 0.003 0.003 0.003 0.003 0.003 0.003 0.003 0.007 0.007 0.007 0.007 0.004 0.004 0.004 0.004 0.001 0.001 0.001 0.001 0.002 0.002 0.002 0.002 0.004 0.004 0.004 0.004 0.006 0.006 0.006 0.006 0.016 0.016 0.016 0.016 0.021 0.021 0.021 0.021 0.035 0.035 0.035 0.035 0.044 0.044 0.044 0.044 0.027 0.027 0.017 0.017 0.012 0.012 0.010 0.010 0.006 0.006 0.007 0.006 0.003 0.001 0.001 0.001 0.000 0.000 0.000 0.000 0.001 0.001 0.001 0.001 0.001 0.001 0.000 0.000 0.001 0.001 0.002 0.002 0.002 0.002 0.003 0.003 0.003 0.003 0.002 0.002 0.002 0.002 0.007 0.007 0.007 0.007 0.012 0.012 0.012 0.012 0.019 0.019 0.019 0.019 0.043 0.043 0.043 0.043 0.073 0.073 0.073 0.073 0.017 0.017 0.017 0.017 0.005 0.005 0.005 0.005 0.009 0.009 0.009 0.009 0.009 0.009 0.009 0.009 0.009 0.009 0.009 0.009 0.009 0.009 0.009 0.009 0.005 0.005 0.005 0.005 0.005 0.005 0.005 0.005 0.007 0.007 0.007 0.007 0.007 0.007 0.007 0.007 0.003 0.003 0.003 0.003 0.003 0.003 0.003 0.003 
0.013 0.013 0.013 0.013 0.013 0.013 0.013 0.013 0.048 0.048 0.048 0.048 0.048 0.048 0.048 0.048 1.379 1.379 1.379 1.379 1.379 1.379 1.379 1.379 0.009 0.009 0.009 0.009 0.009 0.009 0.009 0.009 0.003 0.003 0.003 0.003 0.003 0.003 0.003 0.003 0.007 0.007 0.007 0.007 0.004 0.004 0.004 0.004 0.001 0.001 0.001 0.001 0.002 0.002 0.002 0.002 0.004 0.004 0.004 0.004 0.006 0.006 0.006 0.006 0.016 0.016 0.016 0.016 0.021 0.021 0.021 0.021 0.035 0.035 0.035 0.035 0.044 0.044 0.044 0.044 0.027 0.027 0.017 0.017 0.012 0.012 0.010 0.010 0.006 0.006 0.007 0.006 0.003 0.001 0.001 0.001 0.000 0.000 0.000 0.000 0.001 0.001 0.001 0.001 0.001 0.001 0.000 0.000 0.001 0.001 0.002 0.002 0.002 0.002 0.003 0.003 0.003 0.003 0.002 0.002 0.002 0.002 0.007 0.007 0.007 0.007 0.012 0.012 0.012 0.012 0.019 0.019 0.019 0.019 0.043 0.043 0.043 0.043 0.073 0.073 0.073 0.073 0.017 0.017 0.017 0.017 0.005 0.005 0.005 0.005 0.009 0.009 0.009 0.009 0.009 0.009 0.009 0.009 0.009 0.009 0.009 0.009 0.009 0.009 0.009 0.009 0.005 0.005 0.005 0.005 0.005 0.005 0.005 0.005 0.007 0.007 0.007 0.007 0.007 0.007 0.007 0.007 0.003 0.003 0.003 0.003 0.003 0.003 0.003 0.003 
0.013 0.013 0.013 0.013 0.013 0.013 0.013 0.013 0.048 0.048 0.048 0.048 0.048 0.048 0.048 0.048 1.379 1.379 1.379 1.379 1.379 1.379 1.379 1.379 0.009 0.009 0.009 0.009 0.009 0.009 0.009 0.009 0.003 0.003 0.003 0.003 0.003 0.003 0.003 0.003 0.007 0.007 0.007 0.007 0.004 0.004 0.004 0.004 0.001 0.001 0.001 0.001 0.002 0.002 0.002 0.002 0.004 0.004 0.004 0.004 0.006 0.006 0.006 0.006 0.016 0.016 0.016 0.016 0.021 0.021 0.021 0.021 0.035 0.035 0.035 0.035 0.044 0.044 0.044 0.044 0.027 0.027 0.017 0.017 0.012 0.012 0.010 0.010 0.006 0.006 0.007 0.006 0.003 0.001 0.001 0.001 0.000 0.000 0.000 0.000 0.001 0.001 0.001 0.001 0.001 0.001 0.000 0.000 0.001 0.001 0.002 0.002 0.002 0.002 0.003 0.003 0.003 0.003 0.002 0.002 0.002 0.002 0.007 0.007 0.007 0.007 0.012 0.012 0.012 0.012 0.019 0.019 0.019 0.019 0.043 0.043 0.043 0.043 0.073 0.073 0.073 0.073 0.017 0.017 0.017 0.017 0.005 0.005 0.005 0.005 0.009 0.009 0.009 0.009 0.009 0.009 0.009 0.009 0.009 0.009 0.009 0.009 0.009 0.009 0.009 0.009 0.005 0.005 0.005 0.005 0.005 0.005 0.005 0.005 0.007 0.007 0.007 0.007 0.007 0.007 0.007 0.007 0.003 0.003 0.003 0.003 0.003 0.003 0.003 0.003 
0.013 0.013 0.013 0.013 0.013 0.013 0.013 0.013 0.048 0.048 0.048 0.048 0.048 0.048 0.048 0.048 1.379 1.379 1.379 1.379 1.379 1.379 1.379 1.379 0.009 0.009 0.009 0.009 0.009 0.009 0.009 0.009 0.003 0.003 0.003 0.003 0.003 0.003 0.003 0.003 0.007 0.007 0.007 0.007 0.004 0.004 0.004 0.004 0.001 0.001 0.001 0.001 0.002 0.002 0.002 0.002 0.004 0.004 0.004 0.004 0.006 0.006 0.006 0.006 0.016 0.016 0.016 0.016 0.021 0.021 0.021 0.021 0.035 0.035 0.035 0.035 0.044 0.044 0.044 0.044 0.027 0.027 0.017 0.017 0.012 0.012 0.010 0.010 0.006 0.006 0.007 0.006 0.003 0.001 0.001 0.001 0.000 0.000 0.000 0.000 0.001 0.001 0.001 0.001 0.001 0.001 0.000 0.000 0.001 0.001 0.002 0.002 0.002 0.002 0.003 0.003 0.003 0.003 0.002 0.002 0.002 0.002 0.007 0.007 0.007 0.007 0.012 0.012 0.012 0.012 0.019 0.019 0.019 0.019 0.043 0.043 0.043 0.043 0.073 0.073 0.073 0.073 0.017 0.017 0.017 0.017 0.005 0.005 0.005 0.005 0.009 0.009 0.009 0.009 0.009 0.009 0.009 0.009 0.009 0.009 0.009 0.009 0.009 0.009 0.009 0.009 0.005 0.005 0.005 0.005 0.005 0.005 0.005 0.005 0.007 0.007 0.007 0.007 0.007 0.007 0.007 0.007 0.003 0.003 0.003 0.003 0.003 0.003 0.003 0.003 
0.013 0.013 0.013 0.013 0.013 0.013 0.013 0.013 0.048 0.048 0.048 0.048 0.048 0.048 0.048 0.048 1.379 1.379 1.379 1.379 1.379 1.379 1.379 1.379 0.009 0.009 0.009 0.009 0.009 0.009 0.009 0.009 0.003 0.003 0.003 0.003 0.003 0.003 0.003 0.003 0.007 0.007 0.007 0.007 0.004 0.004 0.004 0.004 0.001 0.001 0.001 0.001 0.002 0.002 0.002 0.002 0.004 0.004 0.004 0.004 0.006 0.006 0.006 0.006 0.016 0.016 0.016 0.016 0.021 0.021 0.021 0.021 0.035 0.035 0.035 0.035 0.044 0.044 0.044 0.044 0.027 0.027 0.017 0.017 0.012 0.012 0.010 0.010 0.006 0.006 0.007 0.006 0.003 0.001 0.001 0.001 0.000 0.000 0.000 0.000 0.001 0.001 0.001 0.001 0.001 0.001 0.000 0.000 0.001 0.001 0.002 0.002 0.002 0.002 0.003 0.003 0.003 0.003 0.002 0.002 0.002 0.002 0.007 0.007 0.007 0.007 0.012 0.012 0.012 0.012 0.019 0.019 0.019 0.019 0.043 0.043 0.043 0.043 0.073 0.073 0.073 0.073 0.017 0.017 0.017 0.017 0.005 0.005 0.005 0.005 0.009 0.009 0.009 0.009 0.009 0.009 0.009 0.009 0.009 0.009 0.009 0.009 0.009 0.009 0.009 0.009 0.005 0.005 0.005 0.005 0.005 0.005 0.005 0.005 0.007 0.007 0.007 0.007 0.007 0.007 0.007 0.007 0.003 0.003 0.003 0.003 0.003 0.003 0.003 0.003 
0.013 0.013 0.013 0.013 0.013 0.013 0.013 0.013 0.048 0.048 0.048 0.048 0.048 0.048 0.048 0.048 1.379 1.379 1.379 1.379 1.379 1.379 1.379 1.379 0.009 0.009 0.009 0.009 0.009 0.009 0.009 0.009 0.003 0.003 0.003 0.003 0.003 0.003 0.003 0.003 0.007 0.007 0.007 0.007 0.004 0.004 0.004 0.004 0.001 0.001 0.001 0.001 0.002 0.002 0.002 0.002 0.004 0.004 0.004 0.004 0.006 0.006 0.006 0.006 0.016 0.016 0.016 0.016 0.021 0.021 0.021 0.021 0.035 0.035 0.035 0.035 0.044 0.044 0.044 0.044 0.027 0.027 0.017 0.017 0.012 0.012 0.010 0.010 0.006 0.006 0.007 0.006 0.003 0.001 0.001 0.001 0.000 0.000 0.000 0.000 0.001 0.001 0.001 0.001 0.001 0.001 0.000 0.000 0.001 0.001 0.002 0.002 0.002 0.002 0.003 0.003 0.003 0.003 0.002 0.002 0.002 0.002 0.007 0.007 0.007 0.007 0.012 0.012 0.012 0.012 0.019 0.019 0.019 0.019 0.043 0.043 0.043 0.043 0.073 0.073 0.073 0.073 0.017 0.017 0.017 0.017 0.005 0.005 0.005 0.005 0.009 0.009 0.009 0.009 0.009 0.009 0.009 0.009 0.009 0.009 0.009 0.009 0.009 0.009 0.009 0.009 0.005 0.005 0.005 0.005 0.005 0.005 0.005 0.005 0.007 0.007 0.007 0.007 0.007 0.007 0.007 0.007 0.003 0.003 0.003 0.003 0.003 0.003 0.003 0.003 
0.013 0.013 0.013 0.013 0.013 0.013 0.013 0.013 0.048 0.048 0.048 0.048 0.048 0.048 0.048 0.048 1.379 1.379 1.379 1.379 1.379 1.379 1.379 1.379 0.009 0.009 0.009 0.009 0.009 0.009 0.009 0.009 0.003 0.003 0.003 0.003 0.003 0.003 0.003 0.003 0.007 0.007 0.007 0.007 0.004 0.004 0.004 0.004 0.001 0.001 0.001 0.001 0.002 0.002 0.002 0.002 0.004 0.004 0.004 0.004 0.006 0.006 0.006 0.006 0.016 0.016 0.016 0.016 0.021 0.021 0.021 0.021 0.035 0.035 0.035 0.035 0.044 0.044 0.044 0.044 0.027 0.027 0.017 0.017 0.012 0.012 0.010 0.010 0.006 0.006 0.007 0.006 0.003 0.001 0.001 0.001 0.000 0.000 0.000 0.000 0.001 0.001 0.001 0.001 0.001 0.001 0.000 0.000 0.001 0.001 0.002 0.002 0.002 0.002 0.003 0.003 0.003 0.003 0.002 0.002 0.002 0.002 0.007 0.007 0.007 0.007 0.012 0.012 0.012 0.012 0.019 0.019 0.019 0.019 0.043 0.043 0.043 0.043 0.073 0.073 0.073 0.073 0.017 0.017 0.017 0.017 0.005 0.005 0.005 0.005 0.009 0.009 0.009 0.009 0.009 0.009 0.009 0.009 0.009 0.009 0.009 0.009 0.009 0.009 0.009 0.009 0.005 0.005 0.005 0.005 0.005 0.005 0.005 0.005 0.007 0.007 0.007 0.007 0.007 0.007 0.007 0.007 0.003 0.003 0.003 0.003 0.003 0.003 0.003 0.003 
0.013 0.013 0.013 0.013 0.013 0.013 0.013 0.013 0.048 0.048 0.048 0.048 0.048 0.048 0.048 0.048 1.379 1.379 1.379 1.379 1.379 1.379 1.379 1.379 0.009 0.009 0.009 0.009 0.009 0.009 0.009 0.009 0.003 0.003 0.003 0.003 0.003 0.003 0.003 0.003 0.007 0.007 0.007 0.007 0.004 0.004 0.004 0.004 0.001 0.001 0.001 0.001 0.002 0.002 0.002 0.002 0.004 0.004 0.004 0.004 0.006 0.006 0.006 0.006 0.016 0.016 0.016 0.016 0.021 0.021 0.021 0.021 0.035 0.035 0.035 0.035 0.044 0.044 0.044 0.044 0.027 0.027 0.017 0.017 0.012 0.012 0.010 0.010 0.006 0.006 0.007 0.006 0.003 0.001 0.001 0.001 0.000 0.000 0.000 0.000 0.001 0.001 0.001 0.001 0.001 0.001 0.000 0.000 0.001 0.001 0.002 0.002 0.002 0.002 0.003 0.003 0.003 0.003 0.002 0.002 0.002 0.002 0.007 0.007 0.007 0.007 0.012 0.012 0.012 0.012 0.019 0.019 0.019 0.019 0.043 0.043 0.043 0.043 0.073 0.073 0.073 0.073 0.017 0.017 0.017 0.017 0.005 0.005 0.005 0.005 0.009 0.009 0.009 0.009 0.009 0.009 0.009 0.009 0.009 0.009 0.009 0.009 0.009 0.009 0.009 0.009 0.005 0.005 0.005 0.005 0.005 0.005 0.005 0.005 0.007 0.007 0.007 0.007 0.007 0.007 0.007 0.007 0.003 0.003 0.003 0.003 0.003 0.003 0.003 0.003 
0.009 0.009 0.009 0.009 0.009 0.009 0.009 0.009 0.012 0.012 0.012 0.012 0.012 0.012 0.012 0.012 0.012 0.012 0.012 0.012 0.012 0.012 0.012 0.012 0.028 0.028 0.028 0.028 0.028 0.028 0.028 0.028 0.069 0.069 0.069 0.069 0.069 0.069 0.069 0.069 0.135 0.135 0.135 0.135 0.086 0.086 0.086 0.086 0.041 0.041 0.041 0.041 0.025 0.025 0.025 0.025 0.023 0.023 0.023 0.023 0.157 0.157 0.157 0.157 13.442 13.442 13.442 13.442 17.882 17.882 17.882 17.882 2.026 2.026 2.026 2.026 0.010 0.010 0.010 0.010 0.008 0.008 0.006 0.006 0.002 0.002 0.001 0.001 0.001 0.001 0.001 0.002 0.002 0.002 0.002 0.002 0.002 0.002 0.002 0.002 0.003 0.003 0.003 0.003 0.003 0.003 0.003 0.003 0.004 0.004 0.010 0.010 0.010 0.010 0.015 0.015 0.015 0.015 0.020 0.020 0.020 0.020 0.015 0.015 0.015 0.015 0.010 0.010 0.010 0.010 0.006 0.006 0.006 0.006 0.001 0.001 0.001 0.001 0.001 0.001 0.001 0.001 0.002 0.002 0.002 0.002 0.015 0.015 0.015 0.015 0.015 0.015 0.015 0.015 0.015 0.015 0.015 0.015 0.006 0.006 0.006 0.006 0.006 0.006 0.006 0.006 0.031 0.031 0.031 0.031 0.031 0.031 0.031 0.031 0.023 0.023 0.023 0.023 0.023 0.023 0.023 0.023 0.011 0.011 0.011 0.011 0.011 0.011 0.011 0.011 
0.009 0.009 0.009 0.009 0.009 0.009 0.009 0.009 0.012 0.012 0.012 0.012 0.012 0.012 0.012 0.012 0.012 0.012 0.012 0.012 0.012 0.012 0.012 0.012 0.028 0.028 0.028 0.028 0.028 0.028 0.028 0.028 0.069 0.069 0.069 0.069 0.069 0.069 0.069 0.069 0.135 0.135 0.135 0.135 0.086 0.086 0.086 0.086 0.041 0.041 0.041 0.041 0.025 0.025 0.025 0.025 0.023 0.023 0.023 0.023 0.157 0.157 0.157 0.157 13.442 13.442 13.442 13.442 17.882 17.882 17.882 17.882 2.026 2.026 2.026 2.026 0.010 0.010 0.010 0.010 0.008 0.008 0.006 0.006 0.002 0.002 0.001 0.001 0.001 0.001 0.001 0.002 0.002 0.002 0.002 0.002 0.002 0.002 0.002 0.002 0.003 0.003 0.003 0.003 0.003 0.003 0.003 0.003 0.004 0.004 0.010 0.010 0.010 0.010 0.015 0.015 0.015 0.015 0.020 0.020 0.020 0.020 0.015 0.015 0.015 0.015 0.010 0.010 0.010 0.010 0.006 0.006 0.006 0.006 0.001 0.001 0.001 0.001 0.001 0.001 0.001 0.001 0.002 0.002 0.002 0.002 0.015 0.015 0.015 0.015 0.015 0.015 0.015 0.015 0.015 0.015 0.015 0.015 0.006 0.006 0.006 0.006 0.006 0.006 0.006 0.006 0.031 0.031 0.031 0.031 0.031 0.031 0.031 0.031 0.023 0.023 0.023 0.023 0.023 0.023 0.023 0.023 0.011 0.011 0.011 0.011 0.011 0.011 0.011 0.011 
0.009 0.009 0.009 0.009 0.009 0.009 0.009 0.009 0.012 0.012 0.012 0.012 0.012 0.012 0.012 0.012 0.012 0.012 0.012 0.012 0.012 0.012 0.012 0.012 0.028 0.028 0.028 0.028 0.028 0.028 0.028 0.028 0.069 0.069 0.069 0.069 0.069 0.069 0.069 0.069 0.135 0.135 0.135 0.135 0.086 0.086 0.086 0.086 0.041 0.041 0.041 0.041 0.025 0.025 0.025 0.025 0.023 0.023 0.023 0.023 0.157 0.157 0.157 0.157 13.442 13.442 13.442 13.442 17.882 17.882 17.882 17.882 2.026 2.026 2.026 2.026 0.010 0.010 0.010 0.010 0.008 0.008 0.006 0.006 0.002 0.002 0.001 0.001 0.001 0.001 0.001 0.002 0.002 0.002 0.002 0.002 0.002 0.002 0.002 0.002 0.003 0.003 0.003 0.003 0.003 0.003 0.003 0.003 0.004 0.004 0.010 0.010 0.010 0.010 0.015 0.015 0.015 0.015 0.020 0.020 0.020 0.020 0.015 0.015 0.015 0.015 0.010 0.010 0.010 0.010 0.006 0.006 0.006 0.006 0.001 0.001 0.001 0.001 0.001 0.001 0.001 0.001 0.002 0.002 0.002 0.002 0.015 0.015 0.015 0.015 0.015 0.015 0.015 0.015 0.015 0.015 0.015 0.015 0.006 0.006 0.006 0.006 0.006 0.006 0.006 0.006 0.031 0.031 0.031 0.031 0.031 0.031 0.031 0.031 0.023 0.023 0.023 0.023 0.023 0.023 0.023 0.023 0.011 0.011 0.011 0.011 0.011 0.011 0.011 0.011 
0.009 0.009 0.009 0.009 0.009 0.009 0.009 0.009 0.012 0.012 0.012 0.012 0.012 0.012 0.012 0.012 0.012 0.012 0.012 0.012 0.012 0.012 0.012 0.012 0.028 0.028 0.028 0.028 0.028 0.028 0.028 0.028 0.069 0.069 0.069 0.069 0.069 0.069 0.069 0.069 0.135 0.135 0.135 0.135 0.086 0.086 0.086 0.086 0.041 0.041 0.041 0.041 0.025 0.025 0.025 0.025 0.023 0.023 0.023 0.023 0.157 0.157 0.157 0.157 13.442 13.442 13.442 13.442 17.882 17.882 17.882 17.882 2.026 2.026 2.026 2.026 0.010 0.010 0.010 0.010 0.008 0.008 0.006 0.006 0.002 0.002 0.001 0.001 0.001 0.001 0.001 0.002 0.002 0.002 0.002 0.002 0.002 0.002 0.002 0.002 0.003 0.003 0.003 0.003 0.003 0.003 0.003 0.003 0.004 0.004 0.010 0.010 0.010 0.010 0.015 0.015 0.015 0.015 0.020 0.020 0.020 0.020 0.015 0.015 0.015 0.015 0.010 0.010 0.010 0.010 0.006 0.006 0.006 0.006 0.001 0.001 0.001 0.001 0.001 0.001 0.001 0.001 0.002 0.002 0.002 0.002 0.015 0.015 0.015 0.015 0.015 0.015 0.015 0.015 0.015 0.015 0.015 0.015 0.006 0.006 0.006 0.006 0.006 0.006 0.006 0.006 0.031 0.031 0.031 0.031 0.031 0.031 0.031 0.031 0.023 0.023 0.023 0.023 0.023 0.023 0.023 0.023 0.011 0.011 0.011 0.011 0.011 0.011 0.011 0.011 
0.009 0.009 0.009 0.009 0.009 0.009 0.009 0.009 0.012 0.012 0.012 0.012 0.012 0.012 0.012 0.012 0.012 0.012 0.012 0.012 0.012 0.012 0.012 0.012 0.028 0.028 0.028 0.028 0.028 0.028 0.028 0.028 0.069 0.069 0.069 0.069 0.069 0.069 0.069 0.069 0.135 0.135 0.135 0.135 0.086 0.086 0.086 0.086 0.041 0.041 0.041 0.041 0.025 0.025 0.025 0.025 0.023 0.023 0.023 0.023 0.157 0.157 0.157 0.157 13.442 13.442 13.442 13.442 17.882 17.882 17.882 17.882 2.026 2.026 2.026 2.026 0.010 0.010 0.010 0.010 0.008 0.008 0.006 0.006 0.002 0.002 0.001 0.001 0.001 0.001 0.001 0.002 0.002 0.002 0.002 0.002 0.002 0.002 0.002 0.002 0.003 0.003 0.003 0.003 0.003 0.003 0.003 0.003 0.004 0.004 0.010 0.010 0.010 0.010 0.015 0.015 0.015 0.015 0.020 0.020 0.020 0.020 0.015 0.015 0.015 0.015 0.010 0.010 0.010 0.010 0.006 0.006 0.006 0.006 0.001 0.001 0.001 0.001 0.001 0.001 0.001 0.001 0.002 0.002 0.002 0.002 0.015 0.015 0.015 0.015 0.015 0.015 0.015 0.015 0.015 0.015 0.015 0.015 0.006 0.006 0.006 0.006 0.006 0.006 0.006 0.006 0.031 0.031 0.031 0.031 0.031 0.031 0.031 0.031 0.023 0.023 0.023 0.023 0.023 0.023 0.023 0.023 0.011 0.011 0.011 0.011 0.011 0.011 0.011 0.011 
0.009 0.009 0.009 0.009 0.009 0.009 0.009 0.009 0.012 0.012 0.012 0.012 0.012 0.012 0.012 0.012 0.012 0.012 0.012 0.012 0.012 0.012 0.012 0.012 0.028 0.028 0.028 0.028 0.028 0.028 0.028 0.028 0.069 0.069 0.069 0.069 0.069 0.069 0.069 0.069 0.135 0.135 0.135 0.135 0.086 0.086 0.086 0.086 0.041 0.041 0.041 0.041 0.025 0.025 0.025 0.025 0.023 0.023 0.023 0.023 0.157 0.157 0.157 0.157 13.442 13.442 13.442 13.442 17.882 17.882 17.882 17.882 2.026 2.026 2.026 2.026 0.010 0.010 0.010 0.010 0.008 0.008 0.006 0.006 0.002 0.002 0.001 0.001 0.001 0.001 0.001 0.002 0.002 0.002 0.002 0.002 0.002 0.002 0.002 0.002 0.003 0.003 0.003 0.003 0.003 0.003 0.003 0.003 0.004 0.004 0.010 0.010 0.010 0.010 0.015 0.015 0.015 0.015 0.020 0.020 0.020 0.020 0.015 0.015 0.015 0.015 0.010 0.010 0.010 0.010 0.006 0.006 0.006 0.006 0.001 0.001 0.001 0.001 0.001 0.001 0.001 0.001 0.002 0.002 0.002 0.002 0.015 0.015 0.015 0.015 0.015 0.015 0.015 0.015 0.015 0.015 0.015 0.015 0.006 0.006 0.006 0.006 0.006 0.006 0.006 0.006 0.031 0.031 0.031 0.031 0.031 0.031 0.031 0.031 0.023 0.023 0.023 0.023 0.023 0.023 0.023 0.023 0.011 0.011 0.011 0.011 0.011 0.011 0.011 0.011 
0.009 0.009 0.009 0.009 0.009 0.009 0.009 0.009 0.012 0.012 0.012 0.012 0.012 0.012 0.012 0.012 0.012 0.012 0.012 0.012 0.012 0.012 0.012 0.012 0.028 0.028 0.028 0.028 0.028 0.028 0.028 0.028 0.069 0.069 0.069 0.069 0.069 0.069 0.069 0.069 0.135 0.135 0.135 0.135 0.086 0.086 0.086 0.086 0.041 0.041 0.041 0.041 0.025 0.025 0.025 0.025 0.023 0.023 0.023 0.023 0.157 0.157 0.157 0.157 13.442 13.442 13.442 13.442 17.882 17.882 17.882 17.882 2.026 2.026 2.026 2.026 0.010 0.010 0.010 0.010 0.008 0.008 0.006 0.006 0.002 0.002 0.001 0.001 0.001 0.001 0.001 0.002 0.002 0.002 0.002 0.002 0.002 0.002 0.002 0.002 0.003 0.003 0.003 0.003 0.003 0.003 0.003 0.003 0.004 0.004 0.010 0.010 0.010 0.010 0.015 0.015 0.015 0.015 0.020 0.020 0.020 0.020 0.015 0.015 0.015 0.015 0.010 0.010 0.010 0.010 0.006 0.006 0.006 0.006 0.001 0.001 0.001 0.001 0.001 0.001 0.001 0.001 0.002 0.002 0.002 0.002 0.015 0.015 0.015 0.015 0.015 0.015 0.015 0.015 0.015 0.015 0.015 0.015 0.006 0.006 0.006 0.006 0.006 0.006 0.006 0.006 0.031 0.031 0.031 0.031 0.031 0.031 0.031 0.031 0.023 0.023 0.023 0.023 0.023 0.023 0.023 0.023 0.011 0.011 0.011 0.011 0.011 0.011 0.011 0.011 
0.009 0.009 0.009 0.009 0.009 0.009 0.009 0.009 0.012 0.012 0.012 0.012 0.012 0.012 0.012 0.012 0.012 0.012 0.012 0.012 0.012 0.012 0.012 0.012 0.028 0.028 0.028 0.028 0.028 0.028 0.028 0.028 0.069 0.069 0.069 0.069 0.069 0.069 0.069 0.069 0.135 0.135 0.135 0.135 0.086 0.086 0.086 0.086 0.041 0.041 0.041 0.041 0.025 0.025 0.025 0.025 0.023 0.023 0.023 0.023 0.157 0.157 0.157 0.157 13.442 13.442 13.442 13.442 17.882 17.882 17.882 17.882 2.026 2.026 2.026 2.026 0.010 0.010 0.010 0.010 0.008 0.008 0.006 0.006 0.002 0.002 0.001 0.001 0.001 0.001 0.001 0.002 0.002 0.002 0.002 0.002 0.002 0.002 0.002 0.002 0.003 0.003 0.003 0.003 0.003 0.003 0.003 0.003 0.004 0.004 0.010 0.010 0.010 0.010 0.015 0.015 0.015 0.015 0.020 0.020 0.020 0.020 0.015 0.015 0.015 0.015 0.010 0.010 0.010 0.010 0.006 0.006 0.006 0.006 0.001 0.001 0.001 0.001 0.001 0.001 0.001 0.001 0.002 0.002 0.002 0.002 0.015 0.015 0.015 0.015 0.015 0.015 0.015 0.015 0.015 0.015 0.015 0.015 0.006 0.006 0.006 0.006 0.006 0.006 0.006 0.006 0.031 0.031 0.031 0.031 0.031 0.031 0.031 0.031 0.023 0.023 0.023 0.023 0.023 0.023 0.023 0.023 0.011 0.011 0.011 0.011 0.011 0.011 0.011 0.011 
0.002 0.002 0.002 0.002 0.002 0.002 0.002 0.002 0.006 0.006 0.006 0.006 0.006 0.006 0.006 0.006 0.007 0.007 0.007 0.007 0.007 0.007 0.007 0.007 0.004 0.004 0.004 0.004 0.004 0.004 0.004 0.004 0.008 0.008 0.008 0.008 0.008 0.008 0.008 0.008 0.014 0.014 0.014 0.014 0.024 0.024 0.024 0.024 0.076 0.076 0.076 0.076 0.118 0.118 0.118 0.118 0.150 0.150 0.150 0.150 0.496 0.496 0.496 0.496 9.397 9.397 9.397 9.397 12.398 12.398 12.398 12.398 0.060 0.060 0.060 0.060 0.002 0.002 0.002 0.002 0.000 0.000 0.000 0.000 0.002 0.002 0.002 0.002 0.002 0.002 0.001 0.002 0.002 0.002 0.002 0.003 0.003 0.003 0.004 0.004 0.009 0.009 2.483 2.483 11.867 11.867 16.122 16.122 12.177 12.177 3.634 3.634 3.634 3.634 0.599 0.599 0.599 0.599 0.457 0.457 0.457 0.457 0.037 0.037 0.037 0.037 0.010 0.010 0.010 0.010 0.007 0.007 0.007 0.007 0.004 0.004 0.004 0.004 0.002 0.002 0.002 0.002 0.002 0.002 0.002 0.002 0.027 0.027 0.027 0.027 0.020 0.020 0.020 0.020 0.020 0.020 0.020 0.020 0.004 0.004 0.004 0.004 0.004 0.004 0.004 0.004 0.016 0.016 0.016 0.016 0.016 0.016 0.016 0.016 0.017 0.017 0.017 0.017 0.017 0.017 0.017 0.017 0.054 0.054 0.054 0.054 0.054 0.054 0.054 0.054 
0.002 0.002 0.002 0.002 0.002 0.002 0.002 0.002 0.006 0.006 0.006 0.006 0.006 0.006 0.006 0.006 0.007 0.007 0.007 0.007 0.007 0.007 0.007 0.007 0.004 0.004 0.004 0.004 0.004 0.004 0.004 0.004 0.008 0.008 0.008 0.008 0.008 0.008 0.008 0.008 0.014 0.014 0.014 0.014 0.024 0.024 0.024 0.024 0.076 0.076 0.076 0.076 0.118 0.118 0.118 0.118 0.150 0.150 0.150 0.150 0.496 0.496 0.496 0.496 9.397 9.397 9.397 9.397 12.398 12.398 12.398 12.398 0.060 0.060 0.060 0.060 0.002 0.002 0.002 0.002 0.000 0.000 0.000 0.000 0.002 0.002 0.002 0.002 0.002 0.002 0.001 0.002 0.002 0.002 0.002 0.003 0.003 0.003 0.004 0.004 0.009 0.009 2.483 2.483 11.867 11.867 16.122 16.122 12.177 12.177 3.634 3.634 3.634 3.634 0.599 0.599 0.599 0.599 0.457 0.457 0.457 0.457 0.037 0.037 0.037 0.037 0.010 0.010 0.010 0.010 0.007 0.007 0.007 0.007 0.004 0.004 0.004 0.004 0.002 0.002 0.002 0.002 0.002 0.002 0.002 0.002 0.027 0.027 0.027 0.027 0.020 0.020 0.020 0.020 0.020 0.020 0.020 0.020 0.004 0.004 0.004 0.004 0.004 0.004 0.004 0.004 0.016 0.016 0.016 0.016 0.016 0.016 0.016 0.016 0.017 0.017 0.017 0.017 0.017 0.017 0.017 0.017 0.054 0.054 0.054 0.054 0.054 0.054 0.054 0.054 
0.002 0.002 0.002 0.002 0.002 0.002 0.002 0.002 0.006 0.006 0.006 0.006 0.006 0.006 0.006 0.006 0.007 0.007 0.007 0.007 0.007 0.007 0.007 0.007 0.004 0.004 0.004 0.004 0.004 0.004 0.004 0.004 0.008 0.008 0.008 0.008 0.008 0.008 0.008 0.008 0.014 0.014 0.014 0.014 0.024 0.024 0.024 0.024 0.076 0.076 0.076 0.076 0.118 0.118 0.118 0.118 0.150 0.150 0.150 0.150 0.496 0.496 0.496 0.496 9.397 9.397 9.397 9.397 12.398 12.398 12.398 12.398 0.060 0.060 0.060 0.060 0.002 0.002 0.002 0.002 0.000 0.000 0.000 0.000 0.002 0.002 0.002 0.002 0.002 0.002 0.001 0.002 0.002 0.002 0.002 0.003 0.003 0.003 0.004 0.004 0.009 0.009 2.483 2.483 11.867 11.867 16.122 16.122 12.177 12.177 3.634 3.634 3.634 3.634 0.599 0.599 0.599 0.599 0.457 0.457 0.457 0.457 0.037 0.037 0.037 0.037 0.010 0.010 0.010 0.010 0.007 0.007 0.007 0.007 0.004 0.004 0.004 0.004 0.002 0.002 0.002 0.002 0.002 0.002 0.002 0.002 0.027 0.027 0.027 0.027 0.020 0.020 0.020 0.020 0.020 0.020 0.020 0.020 0.004 0.004 0.004 0.004 0.004 0.004 0.004 0.004 0.016 0.016 0.016 0.016 0.016 0.016 0.016 0.016 0.017 0.017 0.017 0.017 0.017 0.017 0.017 0.017 0.054 0.054 0.054 0.054 0.054 0.054 0.054 0.054 
0.002 0.002 0.002 0.002 0.002 0.002 0.002 0.002 0.006 0.006 0.006 0.006 0.006 0.006 0.006 0.006 0.007 0.007 0.007 0.007 0.007 0.007 0.007 0.007 0.004 0.004 0.004 0.004 0.004 0.004 0.004 0.004 0.008 0.008 0.008 0.008 0.008 0.008 0.008 0.008 0.014 0.014 0.014 0.014 0.024 0.024 0.024 0.024 0.076 0.076 0.076 0.076 0.118 0.118 0.118 0.118 0.150 0.150 0.150 0.150 0.496 0.496 0.496 0.496 9.397 9.397 9.397 9.397 12.398 12.398 12.398 12.398 0.060 0.060 0.060 0.060 0.002 0.002 0.002 0.002 0.000 0.000 0.000 0.000 0.002 0.002 0.002 0.002 0.002 0.002 0.001 0.002 0.002 0.002 0.002 0.003 0.003 0.003 0.004 0.004 0.009 0.009 2.483 2.483 11.867 11.867 16.122 16.122 12.177 12.177 3.634 3.634 3.634 3.634 0.599 0.599 0.599 0.599 0.457 0.457 0.457 0.457 0.037 0.037 0.037 0.037 0.010 0.010 0.010 0.010 0.007 0.007 0.007 0.007 0.004 0.004 0.004 0.004 0.002 0.002 0.002 0.002 0.002 0.002 0.002 0.002 0.027 0.027 0.027 0.027 0.020 0.020 0.020 0.020 0.020 0.020 0.020 0.020 0.004 0.004 0.004 0.004 0.004 0.004 0.004 0.004 0.016 0.016 0.016 0.016 0.016 0.016 0.016 0.016 0.017 0.017 0.017 0.017 0.017 0.017 0.017 0.017 0.054 0.054 0.054 0.054 0.054 0.054 0.054 0.054 
0.002 0.002 0.002 0.002 0.002 0.002 0.002 0.002 0.006 0.006 0.006 0.006 0.006 0.006 0.006 0.006 0.007 0.007 0.007 0.007 0.007 0.007 0.007 0.007 0.004 0.004 0.004 0.004 0.004 0.004 0.004 0.004 0.008 0.008 0.008 0.008 0.008 0.008 0.008 0.008 0.014 0.014 0.014 0.014 0.024 0.024 0.024 0.024 0.076 0.076 0.076 0.076 0.118 0.118 0.118 0.118 0.150 0.150 0.150 0.150 0.496 0.496 0.496 0.496 9.397 9.397 9.397 9.397 12.398 12.398 12.398 12.398 0.060 0.060 0.060 0.060 0.002 0.002 0.002 0.002 0.000 0.000 0.000 0.000 0.002 0.002 0.002 0.002 0.002 0.002 0.001 0.002 0.002 0.002 0.002 0.003 0.003 0.003 0.004 0.004 0.009 0.009 2.483 2.483 11.867 11.867 16.122 16.122 12.177 12.177 3.634 3.634 3.634 3.634 0.599 0.599 0.599 0.599 0.457 0.457 0.457 0.457 0.037 0.037 0.037 0.037 0.010 0.010 0.010 0.010 0.007 0.007 0.007 0.007 0.004 0.004 0.004 0.004 0.002 0.002 0.002 0.002 0.002 0.002 0.002 0.002 0.027 0.027 0.027 0.027 0.020 0.020 0.020 0.020 0.020 0.020 0.020 0.020 0.004 0.004 0.004 0.004 0.004 0.004 0.004 0.004 0.016 0.016 0.016 0.016 0.016 0.016 0.016 0.016 0.017 0.017 0.017 0.017 0.017 0.017 0.017 0.017 0.054 0.054 0.054 0.054 0.054 0.054 0.054 0.054 
0.002 0.002 0.002 0.002 0.002 0.002 0.002 0.002 0.006 0.006 0.006 0.006 0.006 0.006 0.006 0.006 0.007 0.007 0.007 0.007 0.007 0.007 0.007 0.007 0.004 0.004 0.004 0.004 0.004 0.004 0.004 0.004 0.008 0.008 0.008 0.008 0.008 0.008 0.008 0.008 0.014 0.014 0.014 0.014 0.024 0.024 0.024 0.024 0.076 0.076 0.076 0.076 0.118 0.118 0.118 0.118 0.150 0.150 0.150 0.150 0.496 0.496 0.496 0.496 9.397 9.397 9.397 9.397 12.398 12.398 12.398 12.398 0.060 0.060 0.060 0.060 0.002 0.002 0.002 0.002 0.000 0.000 0.000 0.000 0.002 0.002 0.002 0.002 0.002 0.002 0.001 0.002 0.002 0.002 0.002 0.003 0.003 0.003 0.004 0.004 0.009 0.009 2.483 2.483 11.867 11.867 16.122 16.122 12.177 12.177 3.634 3.634 3.634 3.634 0.599 0.599 0.599 0.599 0.457 0.457 0.457 0.457 0.037 0.037 0.037 0.037 0.010 0.010 0.010 0.010 0.007 0.007 0.007 0.007 0.004 0.004 0.004 0.004 0.002 0.002 0.002 0.002 0.002 0.002 0.002 0.002 0.027 0.027 0.027 0.027 0.020 0.020 0.020 0.020 0.020 0.020 0.020 0.020 0.004 0.004 0.004 0.004 0.004 0.004 0.004 0.004 0.016 0.016 0.016 0.016 0.016 0.016 0.016 0.016 0.017 0.017 0.017 0.017 0.017 0.017 0.017 0.017 0.054 0.054 0.054 0.054 0.054 0.054 0.054 0.054 
0.002 0.002 0.002 0.002 0.002 0.002 0.002 0.002 0.006 0.006 0.006 0.006 0.006 0.006 0.006 0.006 0.007 0.007 0.007 0.007 0.007 0.007 0.007 0.007 0.004 0.004 0.004 0.004 0.004 0.004 0.004 0.004 0.008 0.008 0.008 0.008 0.008 0.008 0.008 0.008 0.014 0.014 0.014 0.014 0.024 0.024 0.024 0.024 0.076 0.076 0.076 0.076 0.118 0.118 0.118 0.118 0.150 0.150 0.150 0.150 0.496 0.496 0.496 0.496 9.397 9.397 9.397 9.397 12.398 12.398 12.398 12.398 0.060 0.060 0.060 0.060 0.002 0.002 0.002 0.002 0.000 0.000 0.000 0.000 0.002 0.002 0.002 0.002 0.002 0.002 0.001 0.002 0.002 0.002 0.002 0.003 0.003 0.003 0.004 0.004 0.009 0.009 2.483 2.483 11.867 11.867 16.122 16.122 12.177 12.177 3.634 3.634 3.634 3.634 0.599 0.599 0.599 0.599 0.457 0.457 0.457 0.457 0.037 0.037 0.037 0.037 0.010 0.010 0.010 0.010 0.007 0.007 0.007 0.007 0.004 0.004 0.004 0.004 0.002 0.002 0.002 0.002 0.002 0.002 0.002 0.002 0.027 0.027 0.027 0.027 0.020 0.020 0.020 0.020 0.020 0.020 0.020 0.020 0.004 0.004 0.004 0.004 0.004 0.004 0.004 0.004 0.016 0.016 0.016 0.016 0.016 0.016 0.016 0.016 0.017 0.017 0.017 0.017 0.017 0.017 0.017 0.017 0.054 0.054 0.054 0.054 0.054 0.054 0.054 0.054 
0.002 0.002 0.002 0.002 0.002 0.002 0.002 0.002 0.006 0.006 0.006 0.006 0.006 0.006 0.006 0.006 0.007 0.007 0.007 0.007 0.007 0.007 0.007 0.007 0.004 0.004 0.004 0.004 0.004 0.004 0.004 0.004 0.008 0.008 0.008 0.008 0.008 0.008 0.008 0.008 0.014 0.014 0.014 0.014 0.024 0.024 0.024 0.024 0.076 0.076 0.076 0.076 0.118 0.118 0.118 0.118 0.150 0.150 0.150 0.150 0.496 0.496 0.496 0.496 9.397 9.397 9.397 9.397 12.398 12.398 12.398 12.398 0.060 0.060 0.060 0.060 0.002 0.002 0.002 0.002 0.000 0.000 0.000 0.000 0.002 0.002 0.002 0.002 0.002 0.002 0.001 0.002 0.002 0.002 0.002 0.003 0.003 0.003 0.004 0.004 0.009 0.009 2.483 2.483 11.867 11.867 16.122 16.122 12.177 12.177 3.634 3.634 3.634 3.634 0.599 0.599 0.599 0.599 0.457 0.457 0.457 0.457 0.037 0.037 0.037 0.037 0.010 0.010 0.010 0.010 0.007 0.007 0.007 0.007 0.004 0.004 0.004 0.004 0.002 0.002 0.002 0.002 0.002 0.002 0.002 0.002 0.027 0.027 0.027 0.027 0.020 0.020 0.020 0.020 0.020 0.020 0.020 0.020 0.004 0.004 0.004 0.004 0.004 0.004 0.004 0.004 0.016 0.016 0.016 0.016 0.016 0.016 0.016 0.016 0.017 0.017 0.017 0.017 0.017 0.017 0.017 0.017 0.054 0.054 0.054 0.054 0.054 0.054 0.054 0.054 
0.006 0.006 0.006 0.006 0.006 0.006 0.006 0.006 0.015 0.015 0.015 0.015 0.015 0.015 0.015 0.015 20.661 20.661 20.661 20.661 20.661 20.661 20.661 20.661 1.165 1.165 1.165 1.165 1.165 1.165 1.165 1.165 0.003 0.003 0.003 0.003 0.003 0.003 0.003 0.003 0.027 0.027 0.027 0.027 0.032 0.032 0.032 0.032 0.024 0.024 0.024 0.024 0.011 0.011 0.011 0.011 0.007 0.007 0.007 0.007 0.010 0.010 0.010 0.010 0.006 0.006 0.006 0.006 0.004 0.004 0.004 0.004 0.049 0.049 0.049 0.049 0.035 0.035 0.035 0.035 0.646 0.646 3.287 3.287 8.912 8.912 11.380 11.380 6.605 6.605 2.650 1.042 0.113 0.085 0.073 0.058 0.037 0.059 0.077 1.229 8.199 8.199 14.794 14.794 19.099 19.099 24.404 24.404 30.871 30.871 33.228 33.228 33.228 33.228 14.624 14.624 14.624 14.624 0.006 0.006 0.006 0.006 0.003 0.003 0.003 0.003 0.035 0.035 0.035 0.035 4.834 4.834 4.834 4.834 1.284 1.284 1.284 1.284 0.016 0.016 0.016 0.016 0.010 0.010 0.010 0.010 0.012 0.012 0.012 0.012 0.011 0.011 0.011 0.011 0.011 0.011 0.011 0.011 0.019 0.019 0.019 0.019 0.019 0.019 0.019 0.019 0.012 0.012 0.012 0.012 0.012 0.012 0.012 0.012 0.008 0.008 0.008 0.008 0.008 0.008 0.008 0.008 0.173 0.173 0.173 0.173 0.173 0.173 0.173 0.173 
0.006 0.006 0.006 0.006 0.006 0.006 0.006 0.006 0.015 0.015 0.015 0.015 0.015 0.015 0.015 0.015 20.661 20.661 20.661 20.661 20.661 20.661 20.661 20.661 1.165 1.165 1.165 1.165 1.165 1.165 1.165 1.165 0.003 0.003 0.003 0.003 0.003 0.003 0.003 0.003 0.027 0.027 0.027 0.027 0.032 0.032 0.032 0.032 0.024 0.024 0.024 0.024 0.011 0.011 0.011 0.011 0.007 0.007 0.007 0.007 0.010 0.010 0.010 0.010 0.006 0.006 0.006 0.006 0.004 0.004 0.004 0.004 0.049 0.049 0.049 0.049 0.035 0.035 0.035 0.035 0.646 0.646 3.287 3.287 8.912 8.912 11.380 11.380 6.605 6.605 2.650 1.042 0.113 0.085 0.073 0.058 0.037 0.059 0.077 1.229 8.199 8.199 14.794 14.794 19.099 19.099 24.404 24.404 30.871 30.871 33.228 33.228 33.228 33.228 14.624 14.624 14.624 14.624 0.006 0.006 0.006 0.006 0.003 0.003 0.003 0.003 0.035 0.035 0.035 0.035 4.834 4.834 4.834 4.834 1.284 1.284 1.284 1.284 0.016 0.016 0.016 0.016 0.010 0.010 0.010 0.010 0.012 0.012 0.012 0.012 0.011 0.011 0.011 0.011 0.011 0.011 0.011 0.011 0.019 0.019 0.019 0.019 0.019 0.019 0.019 0.019 0.012 0.012 0.012 0.012 0.012 0.012 0.012 0.012 0.008 0.008 0.008 0.008 0.008 0.008 0.008 0.008 0.173 0.173 0.173 0.173 0.173 0.173 0.173 0.173 
0.006 0.006 0.006 0.006 0.006 0.006 0.006 0.006 0.015 0.015 0.015 0.015 0.015 0.015 0.015 0.015 20.661 20.661 20.661 20.661 20.661 20.661 20.661 20.661 1.165 1.165 1.165 1.165 1.165 1.165 1.165 1.165 0.003 0.003 0.003 0.003 0.003 0.003 0.003 0.003 0.027 0.027 0.027 0.027 0.032 0.032 0.032 0.032 0.024 0.024 0.024 0.024 0.011 0.011 0.011 0.011 0.007 0.007 0.007 0.007 0.010 0.010 0.010 0.010 0.006 0.006 0.006 0.006 0.004 0.004 0.004 0.004 0.049 0.049 0.049 0.049 0.035 0.035 0.035 0.035 0.646 0.646 3.287 3.287 8.912 8.912 11.380 11.380 6.605 6.605 2.650 1.042 0.113 0.085 0.073 0.058 0.037 0.059 0.077 1.229 8.199 8.199 14.794 14.794 19.099 19.099 24.404 24.404 30.871 30.871 33.228 33.228 33.228 33.228 14.624 14.624 14.624 14.624 0.006 0.006 0.006 0.006 0.003 0.003 0.003 0.003 0.035 0.035 0.035 0.035 4.834 4.834 4.834 4.834 1.284 1.284 1.284 1.284 0.016 0.016 0.016 0.016 0.010 0.010 0.010 0.010 0.012 0.012 0.012 0.012 0.011 0.011 0.011 0.011 0.011 0.011 0.011 0.011 0.019 0.019 0.019 0.019 0.019 0.019 0.019 0.019 0.012 0.012 0.012 0.012 0.012 0.012 0.012 0.012 0.008 0.008 0.008 0.008 0.008 0.008 0.008 0.008 0.173 0.173 0.173 0.173 0.173 0.173 0.173 0.173 
0.006 0.006 0.006 0.006 0.006 0.006 0.006 0.006 0.015 0.015 0.015 0.015 0.015 0.015 0.015 0.015 20.661 20.661 20.661 20.661 20.661 20.661 20.661 20.661 1.165 1.165 1.165 1.165 1.165 1.165 1.165 1.165 0.003 0.003 0.003 0.003 0.003 0.003 0.003 0.003 0.027 0.027 0.027 0.027 0.032 0.032 0.032 0.032 0.024 0.024 0.024 0.024 0.011 0.011 0.011 0.011 0.007 0.007 0.007 0.007 0.010 0.010 0.010 0.010 0.006 0.006 0.006 0.006 0.004 0.004 0.004 0.004 0.049 0.049 0.049 0.049 0.035 0.035 0.035 0.035 0.646 0.646 3.287 3.287 8.912 8.912 11.380 11.380 6.605 6.605 2.650 1.042 0.113 0.085 0.073 0.058 0.037 0.059 0.077 1.229 8.199 8.199 14.794 14.794 19.099 19.099 24.404 24.404 30.871 30.871 33.228 33.228 33.228 33.228 14.624 14.624 14.624 14.624 0.006 0.006 0.006 0.006 0.003 0.003 0.003 0.003 0.035 0.035 0.035 0.035 4.834 4.834 4.834 4.834 1.284 1.284 1.284 1.284 0.016 0.016 0.016 0.016 0.010 0.010 0.010 0.010 0.012 0.012 0.012 0.012 0.011 0.011 0.011 0.011 0.011 0.011 0.011 0.011 0.019 0.019 0.019 0.019 0.019 0.019 0.019 0.019 0.012 0.012 0.012 0.012 0.012 0.012 0.012 0.012 0.008 0.008 0.008 0.008 0.008 0.008 0.008 0.008 0.173 0.173 0.173 0.173 0.173 0.173 0.173 0.173 
0.006 0.006 0.006 0.006 0.006 0.006 0.006 0.006 0.015 0.015 0.015 0.015 0.015 0.015 0.015 0.015 20.661 20.661 20.661 20.661 20.661 20.661 20.661 20.661 1.165 1.165 1.165 1.165 1.165 1.165 1.165 1.165 0.003 0.003 0.003 0.003 0.003 0.003 0.003 0.003 0.027 0.027 0.027 0.027 0.032 0.032 0.032 0.032 0.024 0.024 0.024 0.024 0.011 0.011 0.011 0.011 0.007 0.007 0.007 0.007 0.010 0.010 0.010 0.010 0.006 0.006 0.006 0.006 0.004 0.004 0.004 0.004 0.049 0.049 0.049 0.049 0.035 0.035 0.035 0.035 0.646 0.646 3.287 3.287 8.912 8.912 11.380 11.380 6.605 6.605 2.650 1.042 0.113 0.085 0.073 0.058 0.037 0.059 0.077 1.229 8.199 8.199 14.794 14.794 19.099 19.099 24.404 24.404 30.871 30.871 33.228 33.228 33.228 33.228 14.624 14.624 14.624 14.624 0.006 0.006 0.006 0.006 0.003 0.003 0.003 0.003 0.035 0.035 0.035 0.035 4.834 4.834 4.834 4.834 1.284 1.284 1.284 1.284 0.016 0.016 0.016 0.016 0.010 0.010 0.010 0.010 0.012 0.012 0.012 0.012 0.011 0.011 0.011 0.011 0.011 0.011 0.011 0.011 0.019 0.019 0.019 0.019 0.019 0.019 0.019 0.019 0.012 0.012 0.012 0.012 0.012 0.012 0.012 0.012 0.008 0.008 0.008 0.008 0.008 0.008 0.008 0.008 0.173 0.173 0.173 0.173 0.173 0.173 0.173 0.173 
0.006 0.006 0.006 0.006 0.006 0.006 0.006 0.006 0.015 0.015 0.015 0.015 0.015 0.015 0.015 0.015 20.661 20.661 20.661 20.661 20.661 20.661 20.661 20.661 1.165 1.165 1.165 1.165 1.165 1.165 1.165 1.165 0.003 0.003 0.003 0.003 0.003 0.003 0.003 0.003 0.027 0.027 0.027 0.027 0.032 0.032 0.032 0.032 0.024 0.024 0.024 0.024 0.011 0.011 0.011 0.011 0.007 0.007 0.007 0.007 0.010 0.010 0.010 0.010 0.006 0.006 0.006 0.006 0.004 0.004 0.004 0.004 0.049 0.049 0.049 0.049 0.035 0.035 0.035 0.035 0.646 0.646 3.287 3.287 8.912 8.912 11.380 11.380 6.605 6.605 2.650 1.042 0.113 0.085 0.073 0.058 0.037 0.059 0.077 1.229 8.199 8.199 14.794 14.794 19.099 19.099 24.404 24.404 30.871 30.871 33.228 33.228 33.228 33.228 14.624 14.624 14.624 14.624 0.006 0.006 0.006 0.006 0.003 0.003 0.003 0.003 0.035 0.035 0.035 0.035 4.834 4.834 4.834 4.834 1.284 1.284 1.284 1.284 0.016 0.016 0.016 0.016 0.010 0.010 0.010 0.010 0.012 0.012 0.012 0.012 0.011 0.011 0.011 0.011 0.011 0.011 0.011 0.011 0.019 0.019 0.019 0.019 0.019 0.019 0.019 0.019 0.012 0.012 0.012 0.012 0.012 0.012 0.012 0.012 0.008 0.008 0.008 0.008 0.008 0.008 0.008 0.008 0.173 0.173 0.173 0.173 0.173 0.173 0.173 0.173 
0.006 0.006 0.006 0.006 0.006 0.006 0.006 0.006 0.015 0.015 0.015 0.015 0.015 0.015 0.015 0.015 20.661 20.661 20.661 20.661 20.661 20.661 20.661 20.661 1.165 1.165 1.165 1.165 1.165 1.165 1.165 1.165 0.003 0.003 0.003 0.003 0.003 0.003 0.003 0.003 0.027 0.027 0.027 0.027 0.032 0.032 0.032 0.032 0.024 0.024 0.024 0.024 0.011 0.011 0.011 0.011 0.007 0.007 0.007 0.007 0.010 0.010 0.010 0.010 0.006 0.006 0.006 0.006 0.004 0.004 0.004 0.004 0.049 0.049 0.049 0.049 0.035 0.035 0.035 0.035 0.646 0.646 3.287 3.287 8.912 8.912 11.380 11.380 6.605 6.605 2.650 1.042 0.113 0.085 0.073 0.058 0.037 0.059 0.077 1.229 8.199 8.199 14.794 14.794 19.099 19.099 24.404 24.404 30.871 30.871 33.228 33.228 33.228 33.228 14.624 14.624 14.624 14.624 0.006 0.006 0.006 0.006 0.003 0.003 0.003 0.003 0.035 0.035 0.035 0.035 4.834 4.834 4.834 4.834 1.284 1.284 1.284 1.284 0.016 0.016 0.016 0.016 0.010 0.010 0.010 0.010 0.012 0.012 0.012 0.012 0.011 0.011 0.011 0.011 0.011 0.011 0.011 0.011 0.019 0.019 0.019 0.019 0.019 0.019 0.019 0.019 0.012 0.012 0.012 0.012 0.012 0.012 0.012 0.012 0.008 0.008 0.008 0.008 0.008 0.008 0.008 0.008 0.173 0.173 0.173 0.173 0.173 0.173 0.173 0.173 
0.006 0.006 0.006 0.006 0.006 0.006 0.006 0.006 0.015 0.015 0.015 0.015 0.015 0.015 0.015 0.015 20.661 20.661 20.661 20.661 20.661 20.661 20.661 20.661 1.165 1.165 1.165 1.165 1.165 1.165 1.165 1.165 0.003 0.003 0.003 0.003 0.003 0.003 0.003 0.003 0.027 0.027 0.027 0.027 0.032 0.032 0.032 0.032 0.024 0.024 0.024 0.024 0.011 0.011 0.011 0.011 0.007 0.007 0.007 0.007 0.010 0.010 0.010 0.010 0.006 0.006 0.006 0.006 0.004 0.004 0.004 0.004 0.049 0.049 0.049 0.049 0.035 0.035 0.035 0.035 0.646 0.646 3.287 3.287 8.912 8.912 11.380 11.380 6.605 6.605 2.650 1.042 0.113 0.085 0.073 0.058 0.037 0.059 0.077 1.229 8.199 8.199 14.794 14.794 19.099 19.099 24.404 24.404 30.871 30.871 33.228 33.228 33.228 33.228 14.624 14.624 14.624 14.624 0.006 0.006 0.006 0.006 0.003 0.003 0.003 0.003 0.035 0.035 0.035 0.035 4.834 4.834 4.834 4.834 1.284 1.284 1.284 1.284 0.016 0.016 0.016 0.016 0.010 0.010 0.010 0.010 0.012 0.012 0.012 0.012 0.011 0.011 0.011 0.011 0.011 0.011 0.011 0.011 0.019 0.019 0.019 0.019 0.019 0.019 0.019 0.019 0.012 0.012 0.012 0.012 0.012 0.012 0.012 0.012 0.008 0.008 0.008 0.008 0.008 0.008 0.008 0.008 0.173 0.173 0.173 0.173 0.173 0.173 0.173 0.173 
2.980 2.980 2.980 2.980 2.980 2.980 2.980 2.980 17.209 17.209 17.209 17.209 17.209 17.209 17.209 17.209 26.303 26.303 26.303 26.303 26.303 26.303 26.303 26.303 2.345 2.345 2.345 2.345 2.345 2.345 2.345 2.345 0.004 0.004 0.004 0.004 0.004 0.004 0.004 0.004 0.046 0.046 0.046 0.046 0.006 0.006 0.006 0.006 0.002 0.002 0.002 0.002 0.003 0.003 0.003 0.003 0.003 0.003 0.003 0.003 0.004 0.004 0.004 0.004 0.003 0.003 0.003 0.003 0.002 0.002 0.002 0.002 0.107 0.107 0.107 0.107 0.290 0.290 0.290 0.290 6.439 6.439 6.508 6.508 3.866 3.866 2.104 2.104 1.752 1.752 1.348 0.197 0.010 0.007 0.005 0.004 0.002 0.003 0.003 0.004 0.008 0.008 0.012 0.012 1.182 1.182 7.496 7.496 16.791 16.791 25.633 25.633 25.633 25.633 12.482 12.482 12.482 12.482 0.003 0.003 0.003 0.003 0.002 0.002 0.002 0.002 0.006 0.006 0.006 0.006 0.012 0.012 0.012 0.012 0.011 0.011 0.011 0.011 7.858 7.858 7.858 7.858 30.921 30.921 30.921 30.921 27.963 27.963 27.963 27.963 0.024 0.024 0.024 0.024 0.024 0.024 0.024 0.024 0.020 0.020 0.020 0.020 0.020 0.020 0.020 0.020 0.018 0.018 0.018 0.018 0.018 0.018 0.018 0.018 0.016 0.016 0.016 0.016 0.016 0.016 0.016 0.016 0.035 0.035 0.035 0.035 0.035 0.035 0.035 0.035 
2.980 2.980 2.980 2.980 2.980 2.980 2.980 2.980 17.209 17.209 17.209 17.209 17.209 17.209 17.209 17.209 26.303 26.303 26.303 26.303 26.303 26.303 26.303 26.303 2.345 2.345 2.345 2.345 2.345 2.345 2.345 2.345 0.004 0.004 0.004 0.004 0.004 0.004 0.004 0.004 0.046 0.046 0.046 0.046 0.006 0.006 0.006 0.006 0.002 0.002 0.002 0.002 0.003 0.003 0.003 0.003 0.003 0.003 0.003 0.003 0.004 0.004 0.004 0.004 0.003 0.003 0.003 0.003 0.002 0.002 0.002 0.002 0.107 0.107 0.107 0.107 0.290 0.290 0.290 0.290 6.439 6.439 6.508 6.508 3.866 3.866 2.104 2.104 1.752 1.752 1.348 0.197 0.010 0.007 0.005 0.004 0.002 0.003 0.003 0.004 0.008 0.008 0.012 0.012 1.182 1.182 7.496 7.496 16.791 16.791 25.633 25.633 25.633 25.633 12.482 12.482 12.482 12.482 0.003 0.003 0.003 0.003 0.002 0.002 0.002 0.002 0.006 0.006 0.006 0.006 0.012 0.012 0.012 0.012 0.011 0.011 0.011 0.011 7.858 7.858 7.858 7.858 30.921 30.921 30.921 30.921 27.963 27.963 27.963 27.963 0.024 0.024 0.024 0.024 0.024 0.024 0.024 0.024 0.020 0.020 0.020 0.020 0.020 0.020 0.020 0.020 0.018 0.018 0.018 0.018 0.018 0.018 0.018 0.018 0.016 0.016 0.016 0.016 0.016 0.016 0.016 0.016 0.035 0.035 0.035 0.035 0.035 0.035 0.035 0.035 
2.980 2.980 2.980 2.980 2.980 2.980 2.980 2.980 17.209 17.209 17.209 17.209 17.209 17.209 17.209 17.209 26.303 26.303 26.303 26.303 26.303 26.303 26.303 26.303 2.345 2.345 2.345 2.345 2.345 2.345 2.345 2.345 0.004 0.004 0.004 0.004 0.004 0.004 0.004 0.004 0.046 0.046 0.046 0.046 0.006 0.006 0.006 0.006 0.002 0.002 0.002 0.002 0.003 0.003 0.003 0.003 0.003 0.003 0.003 0.003 0.004 0.004 0.004 0.004 0.003 0.003 0.003 0.003 0.002 0.002 0.002 0.002 0.107 0.107 0.107 0.107 0.290 0.290 0.290 0.290 6.439 6.439 6.508 6.508 3.866 3.866 2.104 2.104 1.752 1.752 1.348 0.197 0.010 0.007 0.005 0.004 0.002 0.003 0.003 0.004 0.008 0.008 0.012 0.012 1.182 1.182 7.496 7.496 16.791 16.791 25.633 25.633 25.633 25.633 12.482 12.482 12.482 12.482 0.003 0.003 0.003 0.003 0.002 0.002 0.002 0.002 0.006 0.006 0.006 0.006 0.012 0.012 0.012 0.012 0.011 0.011 0.011 0.011 7.858 7.858 7.858 7.858 30.921 30.921 30.921 30.921 27.963 27.963 27.963 27.963 0.024 0.024 0.024 0.024 0.024 0.024 0.024 0.024 0.020 0.020 0.020 0.020 0.020 0.020 0.020 0.020 0.018 0.018 0.018 0.018 0.018 0.018 0.018 0.018 0.016 0.016 0.016 0.016 0.016 0.016 0.016 0.016 0.035 0.035 0.035 0.035 0.035 0.035 0.035 0.035 
2.980 2.980 2.980 2.980 2.980 2.980 2.980 2.980 17.209 17.209 17.209 17.209 17.209 17.209 17.209 17.209 26.303 26.303 26.303 26.303 26.303 26.303 26.303 26.303 2.345 2.345 2.345 2.345 2.345 2.345 2.345 2.345 0.004 0.004 0.004 0.004 0.004 0.004 0.004 0.004 0.046 0.046 0.046 0.046 0.006 0.006 0.006 0.006 0.002 0.002 0.002 0.002 0.003 0.003 0.003 0.003 0.003 0.003 0.003 0.003 0.004 0.004 0.004 0.004 0.003 0.003 0.003 0.003 0.002 0.002 0.002 0.002 0.107 0.107 0.107 0.107 0.290 0.290 0.290 0.290 6.439 6.439 6.508 6.508 3.866 3.866 2.104 2.104 1.752 1.752 1.348 0.197 0.010 0.007 0.005 0.004 0.002 0.003 0.003 0.004 0.008 0.008 0.012 0.012 1.182 1.182 7.496 7.496 16.791 16.791 25.633 25.633 25.633 25.633 12.482 12.482 12.482 12.482 0.003 0.003 0.003 0.003 0.002 0.002 0.002 0.002 0.006 0.006 0.006 0.006 0.012 0.012 0.012 0.012 0.011 0.011 0.011 0.011 7.858 7.858 7.858 7.858 30.921 30.921 30.921 30.921 27.963 27.963 27.963 27.963 0.024 0.024 0.024 0.024 0.024 0.024 0.024 0.024 0.020 0.020 0.020 0.020 0.020 0.020 0.020 0.020 0.018 0.018 0.018 0.018 0.018 0.018 0.018 0.018 0.016 0.016 0.016 0.016 0.016 0.016 0.016 0.016 0.035 0.035 0.035 0.035 0.035 0.035 0.035 0.035 
2.980 2.980 2.980 2.980 2.980 2.980 2.980 2.980 17.209 17.209 17.209 17.209 17.209 17.209 17.209 17.209 26.303 26.303 26.303 26.303 26.303 26.303 26.303 26.303 2.345 2.345 2.345 2.345 2.345 2.345 2.345 2.345 0.004 0.004 0.004 0.004 0.004 0.004 0.004 0.004 0.046 0.046 0.046 0.046 0.006 0.006 0.006 0.006 0.002 0.002 0.002 0.002 0.003 0.003 0.003 0.003 0.003 0.003 0.003 0.003 0.004 0.004 0.004 0.004 0.003 0.003 0.003 0.003 0.002 0.002 0.002 0.002 0.107 0.107 0.107 0.107 0.290 0.290 0.290 0.290 6.439 6.439 6.508 6.508 3.866 3.866 2.104 2.104 1.752 1.752 1.348 0.197 0.010 0.007 0.005 0.004 0.002 0.003 0.003 0.004 0.008 0.008 0.012 0.012 1.182 1.182 7.496 7.496 16.791 16.791 25.633 25.633 25.633 25.633 12.482 12.482 12.482 12.482 0.003 0.003 0.003 0.003 0.002 0.002 0.002 0.002 0.006 0.006 0.006 0.006 0.012 0.012 0.012 0.012 0.011 0.011 0.011 0.011 7.858 7.858 7.858 7.858 30.921 30.921 30.921 30.921 27.963 27.963 27.963 27.963 0.024 0.024 0.024 0.024 0.024 0.024 0.024 0.024 0.020 0.020 0.020 0.020 0.020 0.020 0.020 0.020 0.018 0.018 0.018 0.018 0.018 0.018 0.018 0.018 0.016 0.016 0.016 0.016 0.016 0.016 0.016 0.016 0.035 0.035 0.035 0.035 0.035 0.035 0.035 0.035 
2.980 2.980 2.980 2.980 2.980 2.980 2.980 2.980 17.209 17.209 17.209 17.209 17.209 17.209 17.209 17.209 26.303 26.303 26.303 26.303 26.303 26.303 26.303 26.303 2.345 2.345 2.345 2.345 2.345 2.345 2.345 2.345 0.004 0.004 0.004 0.004 0.004 0.004 0.004 0.004 0.046 0.046 0.046 0.046 0.006 0.006 0.006 0.006 0.002 0.002 0.002 0.002 0.003 0.003 0.003 0.003 0.003 0.003 0.003 0.003 0.004 0.004 0.004 0.004 0.003 0.003 0.003 0.003 0.002 0.002 0.002 0.002 0.107 0.107 0.107 0.107 0.290 0.290 0.290 0.290 6.439 6.439 6.508 6.508 3.866 3.866 2.104 2.104 1.752 1.752 1.348 0.197 0.010 0.007 0.005 0.004 0.002 0.003 0.003 0.004 0.008 0.008 0.012 0.012 1.182 1.182 7.496 7.496 16.791 16.791 25.633 25.633 25.633 25.633 12.482 12.482 12.482 12.482 0.003 0.003 0.003 0.003 0.002 0.002 0.002 0.002 0.006 0.006 0.006 0.006 0.012 0.012 0.012 0.012 0.011 0.011 0.011 0.011 7.858 7.858 7.858 7.858 30.921 30.921 30.921 30.921 27.963 27.963 27.963 27.963 0.024 0.024 0.024 0.024 0.024 0.024 0.024 0.024 0.020 0.020 0.020 0.020 0.020 0.020 0.020 0.020 0.018 0.018 0.018 0.018 0.018 0.018 0.018 0.018 0.016 0.016 0.016 0.016 0.016 0.016 0.016 0.016 0.035 0.035 0.035 0.035 0.035 0.035 0.035 0.035 
2.980 2.980 2.980 2.980 2.980 2.980 2.980 2.980 17.209 17.209 17.209 17.209 17.209 17.209 17.209 17.209 26.303 26.303 26.303 26.303 26.303 26.303 26.303 26.303 2.345 2.345 2.345 2.345 2.345 2.345 2.345 2.345 0.004 0.004 0.004 0.004 0.004 0.004 0.004 0.004 0.046 0.046 0.046 0.046 0.006 0.006 0.006 0.006 0.002 0.002 0.002 0.002 0.003 0.003 0.003 0.003 0.003 0.003 0.003 0.003 0.004 0.004 0.004 0.004 0.003 0.003 0.003 0.003 0.002 0.002 0.002 0.002 0.107 0.107 0.107 0.107 0.290 0.290 0.290 0.290 6.439 6.439 6.508 6.508 3.866 3.866 2.104 2.104 1.752 1.752 1.348 0.197 0.010 0.007 0.005 0.004 0.002 0.003 0.003 0.004 0.008 0.008 0.012 0.012 1.182 1.182 7.496 7.496 16.791 16.791 25.633 25.633 25.633 25.633 12.482 12.482 12.482 12.482 0.003 0.003 0.003 0.003 0.002 0.002 0.002 0.002 0.006 0.006 0.006 0.006 0.012 0.012 0.012 0.012 0.011 0.011 0.011 0.011 7.858 7.858 7.858 7.858 30.921 30.921 30.921 30.921 27.963 27.963 27.963 27.963 0.024 0.024 0.024 0.024 0.024 0.024 0.024 0.024 0.020 0.020 0.020 0.020 0.020 0.020 0.020 0.020 0.018 0.018 0.018 0.018 0.018 0.018 0.018 0.018 0.016 0.016 0.016 0.016 0.016 0.016 0.016 0.016 0.035 0.035 0.035 0.035 0.035 0.035 0.035 0.035 
2.980 2.980 2.980 2.980 2.980 2.980 2.980 2.980 17.209 17.209 17.209 17.209 17.209 17.209 17.209 17.209 26.303 26.303 26.303 26.303 26.303 26.303 26.303 26.303 2.345 2.345 2.345 2.345 2.345 2.345 2.345 2.345 0.004 0.004 0.004 0.004 0.004 0.004 0.004 0.004 0.046 0.046 0.046 0.046 0.006 0.006 0.006 0.006 0.002 0.002 0.002 0.002 0.003 0.003 0.003 0.003 0.003 0.003 0.003 0.003 0.004 0.004 0.004 0.004 0.003 0.003 0.003 0.003 0.002 0.002 0.002 0.002 0.107 0.107 0.107 0.107 0.290 0.290 0.290 0.290 6.439 6.439 6.508 6.508 3.866 3.866 2.104 2.104 1.752 1.752 1.348 0.197 0.010 0.007 0.005 0.004 0.002 0.003 0.003 0.004 0.008 0.008 0.012 0.012 1.182 1.182 7.496 7.496 16.791 16.791 25.633 25.633 25.633 25.633 12.482 12.482 12.482 12.482 0.003 0.003 0.003 0.003 0.002 0.002 0.002 0.002 0.006 0.006 0.006 0.006 0.012 0.012 0.012 0.012 0.011 0.011 0.011 0.011 7.858 7.858 7.858 7.858 30.921 30.921 30.921 30.921 27.963 27.963 27.963 27.963 0.024 0.024 0.024 0.024 0.024 0.024 0.024 0.024 0.020 0.020 0.020 0.020 0.020 0.020 0.020 0.020 0.018 0.018 0.018 0.018 0.018 0.018 0.018 0.018 0.016 0.016 0.016 0.016 0.016 0.016 0.016 0.016 0.035 0.035 0.035 0.035 0.035 0.035 0.035 0.035 
0.005 0.005 0.005 0.005 0.005 0.005 0.005 0.005 6.194 6.194 6.194 6.194 6.194 6.194 6.194 6.194 4.041 4.041 4.041 4.041 4.041 4.041 4.041 4.041 0.032 0.032 0.032 0.032 0.032 0.032 0.032 0.032 0.001 0.001 0.001 0.001 0.001 0.001 0.001 0.001 0.020 0.020 0.020 0.020 0.002 0.002 0.002 0.002 0.000 0.000 0.000 0.000 0.001 0.001 0.001 0.001 0.001 0.001 0.001 0.001 0.002 0.002 0.002 0.002 0.006 0.006 0.006 0.006 2.646 2.646 2.646 2.646 1.410 1.410 1.410 1.410 0.009 0.009 0.009 0.009 0.010 0.010 0.007 0.007 0.004 0.004 0.004 0.004 0.003 0.003 0.002 0.001 0.001 0.001 0.001 0.001 0.001 0.001 0.001 0.001 0.002 0.002 0.003 0.003 0.003 0.003 0.003 0.003 0.005 0.005 0.012 0.012 0.012 0.012 0.443 0.443 0.443 0.443 0.004 0.004 0.004 0.004 0.001 0.001 0.001 0.001 0.002 0.002 0.002 0.002 0.006 0.006 0.006 0.006 0.001 0.001 0.001 0.001 0.002 0.002 0.002 0.002 0.017 0.017 0.017 0.017 24.827 24.827 24.827 24.827 39.283 39.283 39.283 39.283 39.283 39.283 39.283 39.283 11.386 11.386 11.386 11.386 11.386 11.386 11.386 11.386 0.029 0.029 0.029 0.029 0.029 0.029 0.029 0.029 0.018 0.018 0.018 0.018 0.018 0.018 0.018 0.018 0.016 0.016 0.016 0.016 0.016 0.016 0.016 0.016 
0.005 0.005 0.005 0.005 0.005 0.005 0.005 0.005 6.194 6.194 6.194 6.194 6.194 6.194 6.194 6.194 4.041 4.041 4.041 4.041 4.041 4.041 4.041 4.041 0.032 0.032 0.032 0.032 0.032 0.032 0.032 0.032 0.001 0.001 0.001 0.001 0.001 0.001 0.001 0.001 0.020 0.020 0.020 0.020 0.002 0.002 0.002 0.002 0.000 0.000 0.000 0.000 0.001 0.001 0.001 0.001 0.001 0.001 0.001 0.001 0.002 0.002 0.002 0.002 0.006 0.006 0.006 0.006 2.646 2.646 2.646 2.646 1.410 1.410 1.410 1.410 0.009 0.009 0.009 0.009 0.010 0.010 0.007 0.007 0.004 0.004 0.004 0.004 0.003 0.003 0.002 0.001 0.001 0.001 0.001 0.001 0.001 0.001 0.001 0.001 0.002 0.002 0.003 0.003 0.003 0.003 0.003 0.003 0.005 0.005 0.012 0.012 0.012 0.012 0.443 0.443 0.443 0.443 0.004 0.004 0.004 0.004 0.001 0.001 0.001 0.001 0.002 0.002 0.002 0.002 0.006 0.006 0.006 0.006 0.001 0.001 0.001 0.001 0.002 0.002 0.002 0.002 0.017 0.017 0.017 0.017 24.827 24.827 24.827 24.827 39.283 39.283 39.283 39.283 39.283 39.283 39.283 39.283 11.386 11.386 11.386 11.386 11.386 11.386 11.386 11.386 0.029 0.029 0.029 0.029 0.029 0.029 0.029 0.029 0.018 0.018 0.018 0.018 0.018 0.018 0.018 0.018 0.016 0.016 0.016 0.016 0.016 0.016 0.016 0.016 
0.005 0.005 0.005 0.005 0.005 0.005 0.005 0.005 6.194 6.194 6.194 6.194 6.194 6.194 6.194 6.194 4.041 4.041 4.041 4.041 4.041 4.041 4.041 4.041 0.032 0.032 0.032 0.032 0.032 0.032 0.032 0.032 0.001 0.001 0.001 0.001 0.001 0.001 0.001 0.001 0.020 0.020 0.020 0.020 0.002 0.002 0.002 0.002 0.000 0.000 0.000 0.000 0.001 0.001 0.001 0.001 0.001 0.001 0.001 0.001 0.002 0.002 0.002 0.002 0.006 0.006 0.006 0.006 2.646 2.646 2.646 2.646 1.410 1.410 1.410 1.410 0.009 0.009 0.009 0.009 0.010 0.010 0.007 0.007 0.004 0.004 0.004 0.004 0.003 0.003 0.002 0.001 0.001 0.001 0.001 0.001 0.001 0.001 0.001 0.001 0.002 0.002 0.003 0.003 0.003 0.003 0.003 0.003 0.005 0.005 0.012 0.012 0.012 0.012 0.443 0.443 0.443 0.443 0.004 0.004 0.004 0.004 0.001 0.001 0.001 0.001 0.002 0.002 0.002 0.002 0.006 0.006 0.006 0.006 0.001 0.001 0.001 0.001 0.002 0.002 0.002 0.002 0.017 0.017 0.017 0.017 24.827 24.827 24.827 24.827 39.283 39.283 39.283 39.283 39.283 39.283 39.283 39.283 11.386 11.386 11.386 11.386 11.386 11.386 11.386 11.386 0.029 0.029 0.029 0.029 0.029 0.029 0.029 0.029 0.018 0.018 0.018 0.018 0.018 0.018 0.018 0.018 0.016 0.016 0.016 0.016 0.016 0.016 0.016 0.016 
0.005 0.005 0.005 0.005 0.005 0.005 0.005 0.005 6.194 6.194 6.194 6.194 6.194 6.194 6.194 6.194 4.041 4.041 4.041 4.041 4.041 4.041 4.041 4.041 0.032 0.032 0.032 0.032 0.032 0.032 0.032 0.032 0.001 0.001 0.001 0.001 0.001 0.001 0.001 0.001 0.020 0.020 0.020 0.020 0.002 0.002 0.002 0.002 0.000 0.000 0.000 0.000 0.001 0.001 0.001 0.001 0.001 0.001 0.001 0.001 0.002 0.002 0.002 0.002 0.006 0.006 0.006 0.006 2.646 2.646 2.646 2.646 1.410 1.410 1.410 1.410 0.009 0.009 0.009 0.009 0.010 0.010 0.007 0.007 0.004 0.004 0.004 0.004 0.003 0.003 0.002 0.001 0.001 0.001 0.001 0.001 0.001 0.001 0.001 0.001 0.002 0.002 0.003 0.003 0.003 0.003 0.003 0.003 0.005 0.005 0.012 0.012 0.012 0.012 0.443 0.443 0.443 0.443 0.004 0.004 0.004 0.004 0.001 0.001 0.001 0.001 0.002 0.002 0.002 0.002 0.006 0.006 0.006 0.006 0.001 0.001 0.001 0.001 0.002 0.002 0.002 0.002 0.017 0.017 0.017 0.017 24.827 24.827 24.827 24.827 39.283 39.283 39.283 39.283 39.283 39.283 39.283 39.283 11.386 11.386 11.386 11.386 11.386 11.386 11.386 11.386 0.029 0.029 0.029 0.029 0.029 0.029 0.029 0.029 0.018 0.018 0.018 0.018 0.018 0.018 0.018 0.018 0.016 0.016 0.016 0.016 0.016 0.016 0.016 0.016 
0.002 0.002 0.002 0.002 0.002 0.002 0.002 0.002 0.011 0.011 0.011 0.011 0.011 0.011 0.011 0.011 0.420 0.420 0.420 0.420 0.420 0.420 0.420 0.420 0.065 0.065 0.065 0.065 0.065 0.065 0.065 0.065 0.001 0.001 0.001 0.001 0.001 0.001 0.001 0.001 0.010 0.010 0.010 0.010 0.018 0.018 0.018 0.018 0.009 0.009 0.009 0.009 0.007 0.007 0.007 0.007 0.008 0.008 0.008 0.008 0.022 0.022 0.022 0.022 2.322 2.322 2.322 2.322 4.514 4.514 4.514 4.514 0.006 0.006 0.006 0.006 0.003 0.003 0.003 0.003 0.004 0.004 0.004 0.004 0.003 0.003 0.003 0.003 0.003 0.003 0.002 0.001 0.000 0.000 0.000 0.000 0.000 0.000 0.000 0.000 0.001 0.001 0.001 0.001 0.001 0.001 0.002 0.002 0.003 0.003 0.007 0.007 0.007 0.007 0.351 0.351 0.351 0.351 0.220 0.220 0.220 0.220 0.060 0.060 0.060 0.060 0.010 0.010 0.010 0.010 0.004 0.004 0.004 0.004 0.001 0.001 0.001 0.001 0.006 0.006 0.006 0.006 0.013 0.013 0.013 0.013 1.828 1.828 1.828 1.828 13.549 13.549 13.549 13.549 13.549 13.549 13.549 13.549 21.004 21.004 21.004 21.004 21.004 21.004 21.004 21.004 0.067 0.067 0.067 0.067 0.067 0.067 0.067 0.067 0.656 0.656 0.656 0.656 0.656 0.656 0.656 0.656 0.017 0.017 0.017 0.017 0.017 0.017 0.017 0.017 
0.002 0.002 0.002 0.002 0.002 0.002 0.002 0.002 0.011 0.011 0.011 0.011 0.011 0.011 0.011 0.011 0.420 0.420 0.420 0.420 0.420 0.420 0.420 0.420 0.065 0.065 0.065 0.065 0.065 0.065 0.065 0.065 0.001 0.001 0.001 0.001 0.001 0.001 0.001 0.001 0.010 0.010 0.010 0.010 0.018 0.018 0.018 0.018 0.009 0.009 0.009 0.009 0.007 0.007 0.007 0.007 0.008 0.008 0.008 0.008 0.022 0.022 0.022 0.022 2.322 2.322 2.322 2.322 4.514 4.514 4.514 4.514 0.006 0.006 0.006 0.006 0.003 0.003 0.003 0.003 0.004 0.004 0.004 0.004 0.003 0.003 0.003 0.003 0.003 0.003 0.002 0.001 0.000 0.000 0.000 0.000 0.000 0.000 0.000 0.000 0.001 0.001 0.001 0.001 0.001 0.001 0.002 0.002 0.003 0.003 0.007 0.007 0.007 0.007 0.351 0.351 0.351 0.351 0.220 0.220 0.220 0.220 0.060 0.060 0.060 0.060 0.010 0.010 0.010 0.010 0.004 0.004 0.004 0.004 0.001 0.001 0.001 0.001 0.006 0.006 0.006 0.006 0.013 0.013 0.013 0.013 1.828 1.828 1.828 1.828 13.549 13.549 13.549 13.549 13.549 13.549 13.549 13.549 21.004 21.004 21.004 21.004 21.004 21.004 21.004 21.004 0.067 0.067 0.067 0.067 0.067 0.067 0.067 0.067 0.656 0.656 0.656 0.656 0.656 0.656 0.656 0.656 0.017 0.017 0.017 0.017 0.017 0.017 0.017 0.017 
0.002 0.002 0.002 0.002 0.002 0.002 0.002 0.002 0.011 0.011 0.011 0.011 0.011 0.011 0.011 0.011 0.420 0.420 0.420 0.420 0.420 0.420 0.420 0.420 0.065 0.065 0.065 0.065 0.065 0.065 0.065 0.065 0.001 0.001 0.001 0.001 0.001 0.001 0.001 0.001 0.010 0.010 0.010 0.010 0.018 0.018 0.018 0.018 0.009 0.009 0.009 0.009 0.007 0.007 0.007 0.007 0.008 0.008 0.008 0.008 0.022 0.022 0.022 0.022 2.322 2.322 2.322 2.322 4.514 4.514 4.514 4.514 0.006 0.006 0.006 0.006 0.003 0.003 0.003 0.003 0.004 0.004 0.004 0.004 0.003 0.003 0.003 0.003 0.003 0.003 0.002 0.001 0.000 0.000 0.000 0.000 0.000 0.000 0.000 0.000 0.001 0.001 0.001 0.001 0.001 0.001 0.002 0.002 0.003 0.003 0.007 0.007 0.007 0.007 0.351 0.351 0.351 0.351 0.220 0.220 0.220 0.220 0.060 0.060 0.060 0.060 0.010 0.010 0.010 0.010 0.004 0.004 0.004 0.004 0.001 0.001 0.001 0.001 0.006 0.006 0.006 0.006 0.013 0.013 0.013 0.013 1.828 1.828 1.828 1.828 13.549 13.549 13.549 13.549 13.549 13.549 13.549 13.549 21.004 21.004 21.004 21.004 21.004 21.004 21.004 21.004 0.067 0.067 0.067 0.067 0.067 0.067 0.067 0.067 0.656 0.656 0.656 0.656 0.656 0.656 0.656 0.656 0.017 0.017 0.017 0.017 0.017 0.017 0.017 0.017 
0.002 0.002 0.002 0.002 0.002 0.002 0.002 0.002 0.011 0.011 0.011 0.011 0.011 0.011 0.011 0.011 0.420 0.420 0.420 0.420 0.420 0.420 0.420 0.420 0.065 0.065 0.065 0.065 0.065 0.065 0.065 0.065 0.001 0.001 0.001 0.001 0.001 0.001 0.001 0.001 0.010 0.010 0.010 0.010 0.018 0.018 0.018 0.018 0.009 0.009 0.009 0.009 0.007 0.007 0.007 0.007 0.008 0.008 0.008 0.008 0.022 0.022 0.022 0.022 2.322 2.322 2.322 2.322 4.514 4.514 4.514 4.514 0.006 0.006 0.006 0.006 0.003 0.003 0.003 0.003 0.004 0.004 0.004 0.004 0.003 0.003 0.003 0.003 0.003 0.003 0.002 0.001 0.000 0.000 0.000 0.000 0.000 0.000 0.000 0.000 0.001 0.001 0.001 0.001 0.001 0.001 0.002 0.002 0.003 0.003 0.007 0.007 0.007 0.007 0.351 0.351 0.351 0.351 0.220 0.220 0.220 0.220 0.060 0.060 0.060 0.060 0.010 0.010 0.010 0.010 0.004 0.004 0.004 0.004 0.001 0.001 0.001 0.001 0.006 0.006 0.006 0.006 0.013 0.013 0.013 0.013 1.828 1.828 1.828 1.828 13.549 13.549 13.549 13.549 13.549 13.549 13.549 13.549 21.004 21.004 21.004 21.004 21.004 21.004 21.004 21.004 0.067 0.067 0.067 0.067 0.067 0.067 0.067 0.067 0.656 0.656 0.656 0.656 0.656 0.656 0.656 0.656 0.017 0.017 0.017 0.017 0.017 0.017 0.017 0.017 
0.001 0.001 0.001 0.001 0.001 0.001 0.001 0.001 0.006 0.006 0.006 0.006 0.006 0.006 0.006 0.006 0.271 0.271 0.271 0.271 0.271 0.271 0.271 0.271 0.228 0.228 0.228 0.228 0.228 0.228 0.228 0.228 0.001 0.001 0.001 0.001 0.001 0.001 0.001 0.001 0.056 0.056 0.056 0.056 0.070 0.070 0.070 0.070 0.082 0.082 0.082 0.082 0.104 0.104 0.104 0.104 0.144 0.144 0.144 0.144 0.125 0.125 0.125 0.125 2.590 2.590 2.590 2.590 4.813 4.813 4.813 4.813 0.003 0.003 0.003 0.003 0.002 0.002 0.002 0.002 0.002 0.002 0.002 0.002 0.002 0.002 0.001 0.001 0.002 0.002 0.001 0.001 0.000 0.000 0.000 0.000 0.000 0.000 0.000 0.000 0.000 0.000 0.000 0.000 0.000 0.000 0.000 0.000 0.002 0.002 0.004 0.004 0.004 0.004 0.090 0.090 0.090 0.090 0.198 0.198 0.198 0.198 0.317 0.317 0.317 0.317 0.170 0.170 0.170 0.170 0.005 0.005 0.005 0.005 0.019 0.019 0.019 0.019 0.015 0.015 0.015 0.015 0.010 0.010 0.010 0.010 0.009 0.009 0.009 0.009 0.027 0.027 0.027 0.027 0.027 0.027 0.027 0.027 13.592 13.592 13.592 13.592 13.592 13.592 13.592 13.592 0.002 0.002 0.002 0.002 0.002 0.002 0.002 0.002 0.097 0.097 0.097 0.097 0.097 0.097 0.097 0.097 0.007 0.007 0.007 0.007 0.007 0.007 0.007 0.007 
0.001 0.001 0.001 0.001 0.001 0.001 0.001 0.001 0.006 0.006 0.006 0.006 0.006 0.006 0.006 0.006 0.271 0.271 0.271 0.271 0.271 0.271 0.271 0.271 0.228 0.228 0.228 0.228 0.228 0.228 0.228 0.228 0.001 0.001 0.001 0.001 0.001 0.001 0.001 0.001 0.056 0.056 0.056 0.056 0.070 0.070 0.070 0.070 0.082 0.082 0.082 0.082 0.104 0.104 0.104 0.104 0.144 0.144 0.144 0.144 0.125 0.125 0.125 0.125 2.590 2.590 2.590 2.590 4.813 4.813 4.813 4.813 0.003 0.003 0.003 0.003 0.002 0.002 0.002 0.002 0.002 0.002 0.002 0.002 0.002 0.002 0.001 0.001 0.002 0.002 0.001 0.001 0.000 0.000 0.000 0.000 0.000 0.000 0.000 0.000 0.000 0.000 0.000 0.000 0.000 0.000 0.000 0.000 0.002 0.002 0.004 0.004 0.004 0.004 0.090 0.090 0.090 0.090 0.198 0.198 0.198 0.198 0.317 0.317 0.317 0.317 0.170 0.170 0.170 0.170 0.005 0.005 0.005 0.005 0.019 0.019 0.019 0.019 0.015 0.015 0.015 0.015 0.010 0.010 0.010 0.010 0.009 0.009 0.009 0.009 0.027 0.027 0.027 0.027 0.027 0.027 0.027 0.027 13.592 13.592 13.592 13.592 13.592 13.592 13.592 13.592 0.002 0.002 0.002 0.002 0.002 0.002 0.002 0.002 0.097 0.097 0.097 0.097 0.097 0.097 0.097 0.097 0.007 0.007 0.007 0.007 0.007 0.007 0.007 0.007 
0.001 0.001 0.001 0.001 0.001 0.001 0.001 0.001 0.006 0.006 0.006 0.006 0.006 0.006 0.006 0.006 0.271 0.271 0.271 0.271 0.271 0.271 0.271 0.271 0.228 0.228 0.228 0.228 0.228 0.228 0.228 0.228 0.001 0.001 0.001 0.001 0.001 0.001 0.001 0.001 0.056 0.056 0.056 0.056 0.070 0.070 0.070 0.070 0.082 0.082 0.082 0.082 0.104 0.104 0.104 0.104 0.144 0.144 0.144 0.144 0.125 0.125 0.125 0.125 2.590 2.590 2.590 2.590 4.813 4.813 4.813 4.813 0.003 0.003 0.003 0.003 0.002 0.002 0.002 0.002 0.002 0.002 0.002 0.002 0.002 0.002 0.001 0.001 0.002 0.002 0.001 0.001 0.000 0.000 0.000 0.000 0.000 0.000 0.000 0.000 0.000 0.000 0.000 0.000 0.000 0.000 0.000 0.000 0.002 0.002 0.004 0.004 0.004 0.004 0.090 0.090 0.090 0.090 0.198 0.198 0.198 0.198 0.317 0.317 0.317 0.317 0.170 0.170 0.170 0.170 0.005 0.005 0.005 0.005 0.019 0.019 0.019 0.019 0.015 0.015 0.015 0.015 0.010 0.010 0.010 0.010 0.009 0.009 0.009 0.009 0.027 0.027 0.027 0.027 0.027 0.027 0.027 0.027 13.592 13.592 13.592 13.592 13.592 13.592 13.592 13.592 0.002 0.002 0.002 0.002 0.002 0.002 0.002 0.002 0.097 0.097 0.097 0.097 0.097 0.097 0.097 0.097 0.007 0.007 0.007 0.007 0.007 0.007 0.007 0.007 
0.001 0.001 0.001 0.001 0.001 0.001 0.001 0.001 0.006 0.006 0.006 0.006 0.006 0.006 0.006 0.006 0.271 0.271 0.271 0.271 0.271 0.271 0.271 0.271 0.228 0.228 0.228 0.228 0.228 0.228 0.228 0.228 0.001 0.001 0.001 0.001 0.001 0.001 0.001 0.001 0.056 0.056 0.056 0.056 0.070 0.070 0.070 0.070 0.082 0.082 0.082 0.082 0.104 0.104 0.104 0.104 0.144 0.144 0.144 0.144 0.125 0.125 0.125 0.125 2.590 2.590 2.590 2.590 4.813 4.813 4.813 4.813 0.003 0.003 0.003 0.003 0.002 0.002 0.002 0.002 0.002 0.002 0.002 0.002 0.002 0.002 0.001 0.001 0.002 0.002 0.001 0.001 0.000 0.000 0.000 0.000 0.000 0.000 0.000 0.000 0.000 0.000 0.000 0.000 0.000 0.000 0.000 0.000 0.002 0.002 0.004 0.004 0.004 0.004 0.090 0.090 0.090 0.090 0.198 0.198 0.198 0.198 0.317 0.317 0.317 0.317 0.170 0.170 0.170 0.170 0.005 0.005 0.005 0.005 0.019 0.019 0.019 0.019 0.015 0.015 0.015 0.015 0.010 0.010 0.010 0.010 0.009 0.009 0.009 0.009 0.027 0.027 0.027 0.027 0.027 0.027 0.027 0.027 13.592 13.592 13.592 13.592 13.592 13.592 13.592 13.592 0.002 0.002 0.002 0.002 0.002 0.002 0.002 0.002 0.097 0.097 0.097 0.097 0.097 0.097 0.097 0.097 0.007 0.007 0.007 0.007 0.007 0.007 0.007 0.007 
0.020 0.020 0.020 0.020 0.020 0.020 0.020 0.020 0.010 0.010 0.010 0.010 0.010 0.010 0.010 0.010 0.004 0.004 0.004 0.004 0.004 0.004 0.004 0.004 0.379 0.379 0.379 0.379 0.379 0.379 0.379 0.379 0.031 0.031 0.031 0.031 0.031 0.031 0.031 0.031 0.236 0.236 0.236 0.236 0.085 0.085 0.085 0.085 0.031 0.031 0.031 0.031 0.021 0.021 0.021 0.021 0.019 0.019 0.019 0.019 0.026 0.026 0.026 0.026 1.868 1.868 1.868 1.868 4.726 4.726 4.726 4.726 0.065 0.065 0.065 0.065 0.017 0.017 0.017 0.017 0.006 0.006 0.002 0.002 0.001 0.001 0.000 0.000 0.001 0.001 0.001 0.001 0.002 0.001 0.001 0.001 0.001 0.001 0.001 0.001 0.002 0.002 0.002 0.002 0.001 0.001 0.000 0.000 0.001 0.001 0.002 0.002 0.002 0.002 0.003 0.003 0.003 0.003 0.007 0.007 0.007 0.007 0.292 0.292 0.292 0.292 0.044 0.044 0.044 0.044 0.005 0.005 0.005 0.005 0.003 0.003 0.003 0.003 0.006 0.006 0.006 0.006 0.004 0.004 0.004 0.004 0.004 0.004 0.004 0.004 0.046 0.046 0.046 0.046 0.046 0.046 0.046 0.046 0.041 0.041 0.041 0.041 0.041 0.041 0.041 0.041 0.001 0.001 0.001 0.001 0.001 0.001 0.001 0.001 0.018 0.018 0.018 0.018 0.018 0.018 0.018 0.018 0.008 0.008 0.008 0.008 0.008 0.008 0.008 0.008 
0.020 0.020 0.020 0.020 0.020 0.020 0.020 0.020 0.010 0.010 0.010 0.010 0.010 0.010 0.010 0.010 0.004 0.004 0.004 0.004 0.004 0.004 0.004 0.004 0.379 0.379 0.379 0.379 0.379 0.379 0.379 0.379 0.031 0.031 0.031 0.031 0.031 0.031 0.031 0.031 0.236 0.236 0.236 0.236 0.085 0.085 0.085 0.085 0.031 0.031 0.031 0.031 0.021 0.021 0.021 0.021 0.019 0.019 0.019 0.019 0.026 0.026 0.026 0.026 1.868 1.868 1.868 1.868 4.726 4.726 4.726 4.726 0.065 0.065 0.065 0.065 0.017 0.017 0.017 0.017 0.006 0.006 0.002 0.002 0.001 0.001 0.000 0.000 0.001 0.001 0.001 0.001 0.002 0.001 0.001 0.001 0.001 0.001 0.001 0.001 0.002 0.002 0.002 0.002 0.001 0.001 0.000 0.000 0.001 0.001 0.002 0.002 0.002 0.002 0.003 0.003 0.003 0.003 0.007 0.007 0.007 0.007 0.292 0.292 0.292 0.292 0.044 0.044 0.044 0.044 0.005 0.005 0.005 0.005 0.003 0.003 0.003 0.003 0.006 0.006 0.006 0.006 0.004 0.004 0.004 0.004 0.004 0.004 0.004 0.004 0.046 0.046 0.046 0.046 0.046 0.046 0.046 0.046 0.041 0.041 0.041 0.041 0.041 0.041 0.041 0.041 0.001 0.001 0.001 0.001 0.001 0.001 0.001 0.001 0.018 0.018 0.018 0.018 0.018 0.018 0.018 0.018 0.008 0.008 0.008 0.008 0.008 0.008 0.008 0.008 
0.020 0.020 0.020 0.020 0.020 0.020 0.020 0.020 0.010 0.010 0.010 0.010 0.010 0.010 0.010 0.010 0.004 0.004 0.004 0.004 0.004 0.004 0.004 0.004 0.379 0.379 0.379 0.379 0.379 0.379 0.379 0.379 0.031 0.031 0.031 0.031 0.031 0.031 0.031 0.031 0.236 0.236 0.236 0.236 0.085 0.085 0.085 0.085 0.031 0.031 0.031 0.031 0.021 0.021 0.021 0.021 0.019 0.019 0.019 0.019 0.026 0.026 0.026 0.026 1.868 1.868 1.868 1.868 4.726 4.726 4.726 4.726 0.065 0.065 0.065 0.065 0.017 0.017 0.017 0.017 0.006 0.006 0.002 0.002 0.001 0.001 0.000 0.000 0.001 0.001 0.001 0.001 0.002 0.001 0.001 0.001 0.001 0.001 0.001 0.001 0.002 0.002 0.002 0.002 0.001 0.001 0.000 0.000 0.001 0.001 0.002 0.002 0.002 0.002 0.003 0.003 0.003 0.003 0.007 0.007 0.007 0.007 0.292 0.292 0.292 0.292 0.044 0.044 0.044 0.044 0.005 0.005 0.005 0.005 0.003 0.003 0.003 0.003 0.006 0.006 0.006 0.006 0.004 0.004 0.004 0.004 0.004 0.004 0.004 0.004 0.046 0.046 0.046 0.046 0.046 0.046 0.046 0.046 0.041 0.041 0.041 0.041 0.041 0.041 0.041 0.041 0.001 0.001 0.001 0.001 0.001 0.001 0.001 0.001 0.018 0.018 0.018 0.018 0.018 0.018 0.018 0.018 0.008 0.008 0.008 0.008 0.008 0.008 0.008 0.008 
0.020 0.020 0.020 0.020 0.020 0.020 0.020 0.020 0.010 0.010 0.010 0.010 0.010 0.010 0.010 0.010 0.004 0.004 0.004 0.004 0.004 0.004 0.004 0.004 0.379 0.379 0.379 0.379 0.379 0.379 0.379 0.379 0.031 0.031 0.031 0.031 0.031 0.031 0.031 0.031 0.236 0.236 0.236 0.236 0.085 0.085 0.085 0.085 0.031 0.031 0.031 0.031 0.021 0.021 0.021 0.021 0.019 0.019 0.019 0.019 0.026 0.026 0.026 0.026 1.868 1.868 1.868 1.868 4.726 4.726 4.726 4.726 0.065 0.065 0.065 0.065 0.017 0.017 0.017 0.017 0.006 0.006 0.002 0.002 0.001 0.001 0.000 0.000 0.001 0.001 0.001 0.001 0.002 0.001 0.001 0.001 0.001 0.001 0.001 0.001 0.002 0.002 0.002 0.002 0.001 0.001 0.000 0.000 0.001 0.001 0.002 0.002 0.002 0.002 0.003 0.003 0.003 0.003 0.007 0.007 0.007 0.007 0.292 0.292 0.292 0.292 0.044 0.044 0.044 0.044 0.005 0.005 0.005 0.005 0.003 0.003 0.003 0.003 0.006 0.006 0.006 0.006 0.004 0.004 0.004 0.004 0.004 0.004 0.004 0.004 0.046 0.046 0.046 0.046 0.046 0.046 0.046 0.046 0.041 0.041 0.041 0.041 0.041 0.041 0.041 0.041 0.001 0.001 0.001 0.001 0.001 0.001 0.001 0.001 0.018 0.018 0.018 0.018 0.018 0.018 0.018 0.018 0.008 0.008 0.008 0.008 0.008 0.008 0.008 0.008 
2.702 2.702 2.702 2.702 2.702 2.702 2.702 2.702 0.006 0.006 0.006 0.006 0.006 0.006 0.006 0.006 0.002 0.002 0.002 0.002 0.002 0.002 0.002 0.002 0.450 0.450 0.450 0.450 0.450 0.450 0.450 0.450 1.300 1.300 1.300 1.300 1.300 1.300 1.300 1.300 0.135 0.135 0.135 0.135 0.013 0.013 0.013 0.013 0.007 0.007 0.007 0.007 0.009 0.009 0.009 0.009 0.011 0.011 0.011 0.011 0.012 0.012 0.012 0.012 0.015 0.015 0.015 0.015 2.111 2.111 2.111 2.111 0.049 0.049 0.049 0.049 0.018 0.018 0.018 0.018 0.009 0.009 0.001 0.001 0.000 0.000 0.000 0.000 0.001 0.001 0.001 0.002 0.004 0.004 0.004 0.004 0.603 1.758 2.260 2.239 1.385 1.385 0.005 0.005 0.003 0.003 0.001 0.001 0.000 0.000 0.000 0.000 0.000 0.000 0.000 0.000 0.000 0.000 0.003 0.003 0.003 0.003 0.521 0.521 0.521 0.521 0.147 0.147 0.147 0.147 1.059 1.059 1.059 1.059 0.002 0.002 0.002 0.002 0.003 0.003 0.003 0.003 0.002 0.002 0.002 0.002 0.004 0.004 0.004 0.004 0.059 0.059 0.059 0.059 0.059 0.059 0.059 0.059 0.006 0.006 0.006 0.006 0.006 0.006 0.006 0.006 0.001 0.001 0.001 0.001 0.001 0.001 0.001 0.001 0.009 0.009 0.009 0.009 0.009 0.009 0.009 0.009 0.011 0.011 0.011 0.011 0.011 0.011 0.011 0.011 
2.702 2.702 2.702 2.702 2.702 2.702 2.702 2.702 0.006 0.006 0.006 0.006 0.006 0.006 0.006 0.006 0.002 0.002 0.002 0.002 0.002 0.002 0.002 0.002 0.450 0.450 0.450 0.450 0.450 0.450 0.450 0.450 1.300 1.300 1.300 1.300 1.300 1.300 1.300 1.300 0.135 0.135 0.135 0.135 0.013 0.013 0.013 0.013 0.007 0.007 0.007 0.007 0.009 0.009 0.009 0.009 0.011 0.011 0.011 0.011 0.012 0.012 0.012 0.012 0.015 0.015 0.015 0.015 2.111 2.111 2.111 2.111 0.049 0.049 0.049 0.049 0.018 0.018 0.018 0.018 0.009 0.009 0.001 0.001 0.000 0.000 0.000 0.000 0.001 0.001 0.001 0.002 0.004 0.004 0.004 0.004 0.603 1.758 2.260 2.239 1.385 1.385 0.005 0.005 0.003 0.003 0.001 0.001 0.000 0.000 0.000 0.000 0.000 0.000 0.000 0.000 0.000 0.000 0.003 0.003 0.003 0.003 0.521 0.521 0.521 0.521 0.147 0.147 0.147 0.147 1.059 1.059 1.059 1.059 0.002 0.002 0.002 0.002 0.003 0.003 0.003 0.003 0.002 0.002 0.002 0.002 0.004 0.004 0.004 0.004 0.059 0.059 0.059 0.059 0.059 0.059 0.059 0.059 0.006 0.006 0.006 0.006 0.006 0.006 0.006 0.006 0.001 0.001 0.001 0.001 0.001 0.001 0.001 0.001 0.009 0.009 0.009 0.009 0.009 0.009 0.009 0.009 0.011 0.011 0.011 0.011 0.011 0.011 0.011 0.011 
2.702 2.702 2.702 2.702 2.702 2.702 2.702 2.702 0.006 0.006 0.006 0.006 0.006 0.006 0.006 0.006 0.002 0.002 0.002 0.002 0.002 0.002 0.002 0.002 0.450 0.450 0.450 0.450 0.450 0.450 0.450 0.450 1.300 1.300 1.300 1.300 1.300 1.300 1.300 1.300 0.135 0.135 0.135 0.135 0.013 0.013 0.013 0.013 0.007 0.007 0.007 0.007 0.009 0.009 0.009 0.009 0.011 0.011 0.011 0.011 0.012 0.012 0.012 0.012 0.015 0.015 0.015 0.015 2.111 2.111 2.111 2.111 0.049 0.049 0.049 0.049 0.018 0.018 0.018 0.018 0.009 0.009 0.001 0.001 0.000 0.000 0.000 0.000 0.001 0.001 0.001 0.002 0.004 0.004 0.004 0.004 0.603 1.758 2.260 2.239 1.385 1.385 0.005 0.005 0.003 0.003 0.001 0.001 0.000 0.000 0.000 0.000 0.000 0.000 0.000 0.000 0.000 0.000 0.003 0.003 0.003 0.003 0.521 0.521 0.521 0.521 0.147 0.147 0.147 0.147 1.059 1.059 1.059 1.059 0.002 0.002 0.002 0.002 0.003 0.003 0.003 0.003 0.002 0.002 0.002 0.002 0.004 0.004 0.004 0.004 0.059 0.059 0.059 0.059 0.059 0.059 0.059 0.059 0.006 0.006 0.006 0.006 0.006 0.006 0.006 0.006 0.001 0.001 0.001 0.001 0.001 0.001 0.001 0.001 0.009 0.009 0.009 0.009 0.009 0.009 0.009 0.009 0.011 0.011 0.011 0.011 0.011 0.011 0.011 0.011 
2.702 2.702 2.702 2.702 2.702 2.702 2.702 2.702 0.006 0.006 0.006 0.006 0.006 0.006 0.006 0.006 0.002 0.002 0.002 0.002 0.002 0.002 0.002 0.002 0.450 0.450 0.450 0.450 0.450 0.450 0.450 0.450 1.300 1.300 1.300 1.300 1.300 1.300 1.300 1.300 0.135 0.135 0.135 0.135 0.013 0.013 0.013 0.013 0.007 0.007 0.007 0.007 0.009 0.009 0.009 0.009 0.011 0.011 0.011 0.011 0.012 0.012 0.012 0.012 0.015 0.015 0.015 0.015 2.111 2.111 2.111 2.111 0.049 0.049 0.049 0.049 0.018 0.018 0.018 0.018 0.009 0.009 0.001 0.001 0.000 0.000 0.000 0.000 0.001 0.001 0.001 0.002 0.004 0.004 0.004 0.004 0.603 1.758 2.260 2.239 1.385 1.385 0.005 0.005 0.003 0.003 0.001 0.001 0.000 0.000 0.000 0.000 0.000 0.000 0.000 0.000 0.000 0.000 0.003 0.003 0.003 0.003 0.521 0.521 0.521 0.521 0.147 0.147 0.147 0.147 1.059 1.059 1.059 1.059 0.002 0.002 0.002 0.002 0.003 0.003 0.003 0.003 0.002 0.002 0.002 0.002 0.004 0.004 0.004 0.004 0.059 0.059 0.059 0.059 0.059 0.059 0.059 0.059 0.006 0.006 0.006 0.006 0.006 0.006 0.006 0.006 0.001 0.001 0.001 0.001 0.001 0.001 0.001 0.001 0.009 0.009 0.009 0.009 0.009 0.009 0.009 0.009 0.011 0.011 0.011 0.011 0.011 0.011 0.011 0.011 
0.023 0.023 0.023 0.023 0.023 0.023 0.023 0.023 0.003 0.003 0.003 0.003 0.003 0.003 0.003 0.003 0.002 0.002 0.002 0.002 0.002 0.002 0.002 0.002 0.334 0.334 0.334 0.334 0.334 0.334 0.334 0.334 0.534 0.534 0.534 0.534 0.534 0.534 0.534 0.534 0.032 0.032 0.032 0.032 0.023 0.023 0.023 0.023 0.016 0.016 0.016 0.016 0.012 0.012 0.012 0.012 0.010 0.010 0.010 0.010 0.006 0.006 0.006 0.006 0.007 0.007 0.007 0.007 0.036 0.036 0.036 0.036 0.047 0.047 0.047 0.047 0.035 0.035 0.035 0.035 0.017 0.017 0.004 0.004 0.002 0.002 0.001 0.001 0.002 0.002 0.003 0.010 0.019 0.028 0.038 0.460 3.903 5.927 6.916 6.851 5.779 5.779 3.021 3.021 0.007 0.007 0.003 0.003 0.002 0.002 0.002 0.002 0.002 0.002 0.001 0.001 0.001 0.001 0.001 0.001 0.001 0.001 1.157 1.157 1.157 1.157 1.889 1.889 1.889 1.889 1.966 1.966 1.966 1.966 1.766 1.766 1.766 1.766 2.298 2.298 2.298 2.298 0.788 0.788 0.788 0.788 0.002 0.002 0.002 0.002 0.045 0.045 0.045 0.045 0.045 0.045 0.045 0.045 0.007 0.007 0.007 0.007 0.007 0.007 0.007 0.007 0.002 0.002 0.002 0.002 0.002 0.002 0.002 0.002 0.003 0.003 0.003 0.003 0.003 0.003 0.003 0.003 0.011 0.011 0.011 0.011 0.011 0.011 0.011 0.011 
0.023 0.023 0.023 0.023 0.023 0.023 0.023 0.023 0.003 0.003 0.003 0.003 0.003 0.003 0.003 0.003 0.002 0.002 0.002 0.002 0.002 0.002 0.002 0.002 0.334 0.334 0.334 0.334 0.334 0.334 0.334 0.334 0.534 0.534 0.534 0.534 0.534 0.534 0.534 0.534 0.032 0.032 0.032 0.032 0.023 0.023 0.023 0.023 0.016 0.016 0.016 0.016 0.012 0.012 0.012 0.012 0.010 0.010 0.010 0.010 0.006 0.006 0.006 0.006 0.007 0.007 0.007 0.007 0.036 0.036 0.036 0.036 0.047 0.047 0.047 0.047 0.035 0.035 0.035 0.035 0.017 0.017 0.004 0.004 0.002 0.002 0.001 0.001 0.002 0.002 0.003 0.010 0.019 0.028 0.038 0.460 3.903 5.927 6.916 6.851 5.779 5.779 3.021 3.021 0.007 0.007 0.003 0.003 0.002 0.002 0.002 0.002 0.002 0.002 0.001 0.001 0.001 0.001 0.001 0.001 0.001 0.001 1.157 1.157 1.157 1.157 1.889 1.889 1.889 1.889 1.966 1.966 1.966 1.966 1.766 1.766 1.766 1.766 2.298 2.298 2.298 2.298 0.788 0.788 0.788 0.788 0.002 0.002 0.002 0.002 0.045 0.045 0.045 0.045 0.045 0.045 0.045 0.045 0.007 0.007 0.007 0.007 0.007 0.007 0.007 0.007 0.002 0.002 0.002 0.002 0.002 0.002 0.002 0.002 0.003 0.003 0.003 0.003 0.003 0.003 0.003 0.003 0.011 0.011 0.011 0.011 0.011 0.011 0.011 0.011 
0.023 0.023 0.023 0.023 0.023 0.023 0.023 0.023 0.003 0.003 0.003 0.003 0.003 0.003 0.003 0.003 0.002 0.002 0.002 0.002 0.002 0.002 0.002 0.002 0.334 0.334 0.334 0.334 0.334 0.334 0.334 0.334 0.534 0.534 0.534 0.534 0.534 0.534 0.534 0.534 0.032 0.032 0.032 0.032 0.023 0.023 0.023 0.023 0.016 0.016 0.016 0.016 0.012 0.012 0.012 0.012 0.010 0.010 0.010 0.010 0.006 0.006 0.006 0.006 0.007 0.007 0.007 0.007 0.036 0.036 0.036 0.036 0.047 0.047 0.047 0.047 0.035 0.035 0.035 0.035 0.017 0.017 0.004 0.004 0.002 0.002 0.001 0.001 0.002 0.002 0.003 0.010 0.019 0.028 0.038 0.460 3.903 5.927 6.916 6.851 5.779 5.779 3.021 3.021 0.007 0.007 0.003 0.003 0.002 0.002 0.002 0.002 0.002 0.002 0.001 0.001 0.001 0.001 0.001 0.001 0.001 0.001 1.157 1.157 1.157 1.157 1.889 1.889 1.889 1.889 1.966 1.966 1.966 1.966 1.766 1.766 1.766 1.766 2.298 2.298 2.298 2.298 0.788 0.788 0.788 0.788 0.002 0.002 0.002 0.002 0.045 0.045 0.045 0.045 0.045 0.045 0.045 0.045 0.007 0.007 0.007 0.007 0.007 0.007 0.007 0.007 0.002 0.002 0.002 0.002 0.002 0.002 0.002 0.002 0.003 0.003 0.003 0.003 0.003 0.003 0.003 0.003 0.011 0.011 0.011 0.011 0.011 0.011 0.011 0.011 
0.023 0.023 0.023 0.023 0.023 0.023 0.023 0.023 0.003 0.003 0.003 0.003 0.003 0.003 0.003 0.003 0.002 0.002 0.002 0.002 0.002 0.002 0.002 0.002 0.334 0.334 0.334 0.334 0.334 0.334 0.334 0.334 0.534 0.534 0.534 0.534 0.534 0.534 0.534 0.534 0.032 0.032 0.032 0.032 0.023 0.023 0.023 0.023 0.016 0.016 0.016 0.016 0.012 0.012 0.012 0.012 0.010 0.010 0.010 0.010 0.006 0.006 0.006 0.006 0.007 0.007 0.007 0.007 0.036 0.036 0.036 0.036 0.047 0.047 0.047 0.047 0.035 0.035 0.035 0.035 0.017 0.017 0.004 0.004 0.002 0.002 0.001 0.001 0.002 0.002 0.003 0.010 0.019 0.028 0.038 0.460 3.903 5.927 6.916 6.851 5.779 5.779 3.021 3.021 0.007 0.007 0.003 0.003 0.002 0.002 0.002 0.002 0.002 0.002 0.001 0.001 0.001 0.001 0.001 0.001 0.001 0.001 1.157 1.157 1.157 1.157 1.889 1.889 1.889 1.889 1.966 1.966 1.966 1.966 1.766 1.766 1.766 1.766 2.298 2.298 2.298 2.298 0.788 0.788 0.788 0.788 0.002 0.002 0.002 0.002 0.045 0.045 0.045 0.045 0.045 0.045 0.045 0.045 0.007 0.007 0.007 0.007 0.007 0.007 0.007 0.007 0.002 0.002 0.002 0.002 0.002 0.002 0.002 0.002 0.003 0.003 0.003 0.003 0.003 0.003 0.003 0.003 0.011 0.011 0.011 0.011 0.011 0.011 0.011 0.011 
0.012 0.012 0.012 0.012 0.012 0.012 0.012 0.012 0.002 0.002 0.002 0.002 0.002 0.002 0.002 0.002 0.003 0.003 0.003 0.003 0.003 0.003 0.003 0.003 0.051 0.051 0.051 0.051 0.051 0.051 0.051 0.051 0.561 0.561 0.561 0.561 0.561 0.561 0.561 0.561 0.039 0.039 0.039 0.039 0.060 0.060 0.060 0.060 0.134 0.134 0.134 0.134 0.011 0.011 0.011 0.011 0.004 0.004 0.004 0.004 0.002 0.002 0.002 0.002 0.004 0.004 0.004 0.004 0.007 0.007 0.007 0.007 0.033 0.033 0.033 0.033 0.058 0.058 0.058 0.058 0.048 0.048 0.007 0.007 0.006 0.006 0.004 0.004 0.003 0.003 0.006 0.006 0.006 0.006 0.004 0.004 0.700 1.565 1.883 2.033 2.046 2.046 2.201 2.201 2.631 2.631 3.305 3.305 3.784 3.784 5.246 5.246 5.246 5.246 0.170 0.170 0.170 0.170 0.196 0.196 0.196 0.196 0.881 0.881 0.881 0.881 1.399 1.399 1.399 1.399 0.642 0.642 0.642 0.642 0.006 0.006 0.006 0.006 0.043 0.043 0.043 0.043 0.135 0.135 0.135 0.135 0.058 0.058 0.058 0.058 0.072 0.072 0.072 0.072 0.072 0.072 0.072 0.072 0.007 0.007 0.007 0.007 0.007 0.007 0.007 0.007 0.006 0.006 0.006 0.006 0.006 0.006 0.006 0.006 0.003 0.003 0.003 0.003 0.003 0.003 0.003 0.003 0.022 0.022 0.022 0.022 0.022 0.022 0.022 0.022 
0.012 0.012 0.012 0.012 0.012 0.012 0.012 0.012 0.002 0.002 0.002 0.002 0.002 0.002 0.002 0.002 0.003 0.003 0.003 0.003 0.003 0.003 0.003 0.003 0.051 0.051 0.051 0.051 0.051 0.051 0.051 0.051 0.561 0.561 0.561 0.561 0.561 0.561 0.561 0.561 0.039 0.039 0.039 0.039 0.060 0.060 0.060 0.060 0.134 0.134 0.134 0.134 0.011 0.011 0.011 0.011 0.004 0.004 0.004 0.004 0.002 0.002 0.002 0.002 0.004 0.004 0.004 0.004 0.007 0.007 0.007 0.007 0.033 0.033 0.033 0.033 0.058 0.058 0.058 0.058 0.048 0.048 0.007 0.007 0.006 0.006 0.004 0.004 0.003 0.003 0.006 0.006 0.006 0.006 0.004 0.004 0.700 1.565 1.883 2.033 2.046 2.046 2.201 2.201 2.631 2.631 3.305 3.305 3.784 3.784 5.246 5.246 5.246 5.246 0.170 0.170 0.170 0.170 0.196 0.196 0.196 0.196 0.881 0.881 0.881 0.881 1.399 1.399 1.399 1.399 0.642 0.642 0.642 0.642 0.006 0.006 0.006 0.006 0.043 0.043 0.043 0.043 0.135 0.135 0.135 0.135 0.058 0.058 0.058 0.058 0.072 0.072 0.072 0.072 0.072 0.072 0.072 0.072 0.007 0.007 0.007 0.007 0.007 0.007 0.007 0.007 0.006 0.006 0.006 0.006 0.006 0.006 0.006 0.006 0.003 0.003 0.003 0.003 0.003 0.003 0.003 0.003 0.022 0.022 0.022 0.022 0.022 0.022 0.022 0.022 
0.012 0.012 0.012 0.012 0.012 0.012 0.012 0.012 0.002 0.002 0.002 0.002 0.002 0.002 0.002 0.002 0.003 0.003 0.003 0.003 0.003 0.003 0.003 0.003 0.051 0.051 0.051 0.051 0.051 0.051 0.051 0.051 0.561 0.561 0.561 0.561 0.561 0.561 0.561 0.561 0.039 0.039 0.039 0.039 0.060 0.060 0.060 0.060 0.134 0.134 0.134 0.134 0.011 0.011 0.011 0.011 0.004 0.004 0.004 0.004 0.002 0.002 0.002 0.002 0.004 0.004 0.004 0.004 0.007 0.007 0.007 0.007 0.033 0.033 0.033 0.033 0.058 0.058 0.058 0.058 0.048 0.048 0.007 0.007 0.006 0.006 0.004 0.004 0.003 0.003 0.006 0.006 0.006 0.006 0.004 0.004 0.700 1.565 1.883 2.033 2.046 2.046 2.201 2.201 2.631 2.631 3.305 3.305 3.784 3.784 5.246 5.246 5.246 5.246 0.170 0.170 0.170 0.170 0.196 0.196 0.196 0.196 0.881 0.881 0.881 0.881 1.399 1.399 1.399 1.399 0.642 0.642 0.642 0.642 0.006 0.006 0.006 0.006 0.043 0.043 0.043 0.043 0.135 0.135 0.135 0.135 0.058 0.058 0.058 0.058 0.072 0.072 0.072 0.072 0.072 0.072 0.072 0.072 0.007 0.007 0.007 0.007 0.007 0.007 0.007 0.007 0.006 0.006 0.006 0.006 0.006 0.006 0.006 0.006 0.003 0.003 0.003 0.003 0.003 0.003 0.003 0.003 0.022 0.022 0.022 0.022 0.022 0.022 0.022 0.022 
0.012 0.012 0.012 0.012 0.012 0.012 0.012 0.012 0.002 0.002 0.002 0.002 0.002 0.002 0.002 0.002 0.003 0.003 0.003 0.003 0.003 0.003 0.003 0.003 0.051 0.051 0.051 0.051 0.051 0.051 0.051 0.051 0.561 0.561 0.561 0.561 0.561 0.561 0.561 0.561 0.039 0.039 0.039 0.039 0.060 0.060 0.060 0.060 0.134 0.134 0.134 0.134 0.011 0.011 0.011 0.011 0.004 0.004 0.004 0.004 0.002 0.002 0.002 0.002 0.004 0.004 0.004 0.004 0.007 0.007 0.007 0.007 0.033 0.033 0.033 0.033 0.058 0.058 0.058 0.058 0.048 0.048 0.007 0.007 0.006 0.006 0.004 0.004 0.003 0.003 0.006 0.006 0.006 0.006 0.004 0.004 0.700 1.565 1.883 2.033 2.046 2.046 2.201 2.201 2.631 2.631 3.305 3.305 3.784 3.784 5.246 5.246 5.246 5.246 0.170 0.170 0.170 0.170 0.196 0.196 0.196 0.196 0.881 0.881 0.881 0.881 1.399 1.399 1.399 1.399 0.642 0.642 0.642 0.642 0.006 0.006 0.006 0.006 0.043 0.043 0.043 0.043 0.135 0.135 0.135 0.135 0.058 0.058 0.058 0.058 0.072 0.072 0.072 0.072 0.072 0.072 0.072 0.072 0.007 0.007 0.007 0.007 0.007 0.007 0.007 0.007 0.006 0.006 0.006 0.006 0.006 0.006 0.006 0.006 0.003 0.003 0.003 0.003 0.003 0.003 0.003 0.003 0.022 0.022 0.022 0.022 0.022 0.022 0.022 0.022 
0.009 0.009 0.009 0.009 0.009 0.009 0.009 0.009 0.002 0.002 0.002 0.002 0.002 0.002 0.002 0.002 0.006 0.006 0.006 0.006 0.006 0.006 0.006 0.006 0.025 0.025 0.025 0.025 0.025 0.025 0.025 0.025 0.446 0.446 0.446 0.446 0.446 0.446 0.446 0.446 0.107 0.107 0.107 0.107 0.135 0.135 0.135 0.135 0.255 0.255 0.255 0.255 0.008 0.008 0.008 0.008 0.003 0.003 0.003 0.003 0.001 0.001 0.001 0.001 0.003 0.003 0.003 0.003 0.006 0.006 0.006 0.006 0.010 0.010 0.010 0.010 0.019 0.019 0.019 0.019 0.063 0.063 0.010 0.010 0.004 0.004 0.003 0.003 0.003 0.003 0.003 0.002 0.002 0.001 0.001 0.001 0.001 0.000 0.000 0.000 0.001 0.001 0.002 0.002 0.063 0.063 3.670 3.670 5.100 5.100 5.215 5.215 5.215 5.215 2.161 2.161 2.161 2.161 0.175 0.175 0.175 0.175 0.455 0.455 0.455 0.455 1.913 1.913 1.913 1.913 0.121 0.121 0.121 0.121 0.002 0.002 0.002 0.002 0.070 0.070 0.070 0.070 0.004 0.004 0.004 0.004 0.018 0.018 0.018 0.018 0.516 0.516 0.516 0.516 0.516 0.516 0.516 0.516 0.032 0.032 0.032 0.032 0.032 0.032 0.032 0.032 0.009 0.009 0.009 0.009 0.009 0.009 0.009 0.009 0.003 0.003 0.003 0.003 0.003 0.003 0.003 0.003 0.019 0.019 0.019 0.019 0.019 0.019 0.019 0.019 
0.009 0.009 0.009 0.009 0.009 0.009 0.009 0.009 0.002 0.002 0.002 0.002 0.002 0.002 0.002 0.002 0.006 0.006 0.006 0.006 0.006 0.006 0.006 0.006 0.025 0.025 0.025 0.025 0.025 0.025 0.025 0.025 0.446 0.446 0.446 0.446 0.446 0.446 0.446 0.446 0.107 0.107 0.107 0.107 0.135 0.135 0.135 0.135 0.255 0.255 0.255 0.255 0.008 0.008 0.008 0.008 0.003 0.003 0.003 0.003 0.001 0.001 0.001 0.001 0.003 0.003 0.003 0.003 0.006 0.006 0.006 0.006 0.010 0.010 0.010 0.010 0.019 0.019 0.019 0.019 0.063 0.063 0.010 0.010 0.004 0.004 0.003 0.003 0.003 0.003 0.003 0.002 0.002 0.001 0.001 0.001 0.001 0.000 0.000 0.000 0.001 0.001 0.002 0.002 0.063 0.063 3.670 3.670 5.100 5.100 5.215 5.215 5.215 5.215 2.161 2.161 2.161 2.161 0.175 0.175 0.175 0.175 0.455 0.455 0.455 0.455 1.913 1.913 1.913 1.913 0.121 0.121 0.121 0.121 0.002 0.002 0.002 0.002 0.070 0.070 0.070 0.070 0.004 0.004 0.004 0.004 0.018 0.018 0.018 0.018 0.516 0.516 0.516 0.516 0.516 0.516 0.516 0.516 0.032 0.032 0.032 0.032 0.032 0.032 0.032 0.032 0.009 0.009 0.009 0.009 0.009 0.009 0.009 0.009 0.003 0.003 0.003 0.003 0.003 0.003 0.003 0.003 0.019 0.019 0.019 0.019 0.019 0.019 0.019 0.019 
0.009 0.009 0.009 0.009 0.009 0.009 0.009 0.009 0.002 0.002 0.002 0.002 0.002 0.002 0.002 0.002 0.006 0.006 0.006 0.006 0.006 0.006 0.006 0.006 0.025 0.025 0.025 0.025 0.025 0.025 0.025 0.025 0.446 0.446 0.446 0.446 0.446 0.446 0.446 0.446 0.107 0.107 0.107 0.107 0.135 0.135 0.135 0.135 0.255 0.255 0.255 0.255 0.008 0.008 0.008 0.008 0.003 0.003 0.003 0.003 0.001 0.001 0.001 0.001 0.003 0.003 0.003 0.003 0.006 0.006 0.006 0.006 0.010 0.010 0.010 0.010 0.019 0.019 0.019 0.019 0.063 0.063 0.010 0.010 0.004 0.004 0.003 0.003 0.003 0.003 0.003 0.002 0.002 0.001 0.001 0.001 0.001 0.000 0.000 0.000 0.001 0.001 0.002 0.002 0.063 0.063 3.670 3.670 5.100 5.100 5.215 5.215 5.215 5.215 2.161 2.161 2.161 2.161 0.175 0.175 0.175 0.175 0.455 0.455 0.455 0.455 1.913 1.913 1.913 1.913 0.121 0.121 0.121 0.121 0.002 0.002 0.002 0.002 0.070 0.070 0.070 0.070 0.004 0.004 0.004 0.004 0.018 0.018 0.018 0.018 0.516 0.516 0.516 0.516 0.516 0.516 0.516 0.516 0.032 0.032 0.032 0.032 0.032 0.032 0.032 0.032 0.009 0.009 0.009 0.009 0.009 0.009 0.009 0.009 0.003 0.003 0.003 0.003 0.003 0.003 0.003 0.003 0.019 0.019 0.019 0.019 0.019 0.019 0.019 0.019 
0.009 0.009 0.009 0.009 0.009 0.009 0.009 0.009 0.002 0.002 0.002 0.002 0.002 0.002 0.002 0.002 0.006 0.006 0.006 0.006 0.006 0.006 0.006 0.006 0.025 0.025 0.025 0.025 0.025 0.025 0.025 0.025 0.446 0.446 0.446 0.446 0.446 0.446 0.446 0.446 0.107 0.107 0.107 0.107 0.135 0.135 0.135 0.135 0.255 0.255 0.255 0.255 0.008 0.008 0.008 0.008 0.003 0.003 0.003 0.003 0.001 0.001 0.001 0.001 0.003 0.003 0.003 0.003 0.006 0.006 0.006 0.006 0.010 0.010 0.010 0.010 0.019 0.019 0.019 0.019 0.063 0.063 0.010 0.010 0.004 0.004 0.003 0.003 0.003 0.003 0.003 0.002 0.002 0.001 0.001 0.001 0.001 0.000 0.000 0.000 0.001 0.001 0.002 0.002 0.063 0.063 3.670 3.670 5.100 5.100 5.215 5.215 5.215 5.215 2.161 2.161 2.161 2.161 0.175 0.175 0.175 0.175 0.455 0.455 0.455 0.455 1.913 1.913 1.913 1.913 0.121 0.121 0.121 0.121 0.002 0.002 0.002 0.002 0.070 0.070 0.070 0.070 0.004 0.004 0.004 0.004 0.018 0.018 0.018 0.018 0.516 0.516 0.516 0.516 0.516 0.516 0.516 0.516 0.032 0.032 0.032 0.032 0.032 0.032 0.032 0.032 0.009 0.009 0.009 0.009 0.009 0.009 0.009 0.009 0.003 0.003 0.003 0.003 0.003 0.003 0.003 0.003 0.019 0.019 0.019 0.019 0.019 0.019 0.019 0.019 
0.009 0.009 0.009 0.009 0.009 0.009 0.009 0.009 0.015 0.015 0.015 0.015 0.015 0.015 0.015 0.015 0.017 0.017 0.017 0.017 0.017 0.017 0.017 0.017 0.024 0.024 0.024 0.024 0.024 0.024 0.024 0.024 0.179 0.179 0.179 0.179 0.179 0.179 0.179 0.179 0.215 0.215 0.215 0.215 0.320 0.320 0.320 0.320 0.555 0.555 0.555 0.555 0.006 0.006 0.006 0.006 0.002 0.002 0.002 0.002 0.001 0.001 0.001 0.001 0.003 0.003 0.003 0.003 0.007 0.007 0.007 0.007 0.012 0.012 0.012 0.012 0.012 0.012 0.012 0.012 0.051 0.051 0.871 0.871 0.393 0.393 0.011 0.011 0.004 0.004 0.002 0.000 0.000 0.000 0.000 0.000 0.000 0.000 0.000 0.000 0.000 0.000 0.000 0.000 0.001 0.001 0.001 0.001 2.191 2.191 3.928 3.928 3.928 3.928 0.410 0.410 0.410 0.410 0.628 0.628 0.628 0.628 0.065 0.065 0.065 0.065 0.122 0.122 0.122 0.122 0.138 0.138 0.138 0.138 0.075 0.075 0.075 0.075 0.061 0.061 0.061 0.061 0.010 0.010 0.010 0.010 0.008 0.008 0.008 0.008 0.013 0.013 0.013 0.013 0.013 0.013 0.013 0.013 0.918 0.918 0.918 0.918 0.918 0.918 0.918 0.918 0.017 0.017 0.017 0.017 0.017 0.017 0.017 0.017 0.008 0.008 0.008 0.008 0.008 0.008 0.008 0.008 0.015 0.015 0.015 0.015 0.015 0.015 0.015 0.015 
0.009 0.009 0.009 0.009 0.009 0.009 0.009 0.009 0.015 0.015 0.015 0.015 0.015 0.015 0.015 0.015 0.017 0.017 0.017 0.017 0.017 0.017 0.017 0.017 0.024 0.024 0.024 0.024 0.024 0.024 0.024 0.024 0.179 0.179 0.179 0.179 0.179 0.179 0.179 0.179 0.215 0.215 0.215 0.215 0.320 0.320 0.320 0.320 0.555 0.555 0.555 0.555 0.006 0.006 0.006 0.006 0.002 0.002 0.002 0.002 0.001 0.001 0.001 0.001 0.003 0.003 0.003 0.003 0.007 0.007 0.007 0.007 0.012 0.012 0.012 0.012 0.012 0.012 0.012 0.012 0.051 0.051 0.871 0.871 0.393 0.393 0.011 0.011 0.004 0.004 0.002 0.000 0.000 0.000 0.000 0.000 0.000 0.000 0.000 0.000 0.000 0.000 0.000 0.000 0.001 0.001 0.001 0.001 2.191 2.191 3.928 3.928 3.928 3.928 0.410 0.410 0.410 0.410 0.628 0.628 0.628 0.628 0.065 0.065 0.065 0.065 0.122 0.122 0.122 0.122 0.138 0.138 0.138 0.138 0.075 0.075 0.075 0.075 0.061 0.061 0.061 0.061 0.010 0.010 0.010 0.010 0.008 0.008 0.008 0.008 0.013 0.013 0.013 0.013 0.013 0.013 0.013 0.013 0.918 0.918 0.918 0.918 0.918 0.918 0.918 0.918 0.017 0.017 0.017 0.017 0.017 0.017 0.017 0.017 0.008 0.008 0.008 0.008 0.008 0.008 0.008 0.008 0.015 0.015 0.015 0.015 0.015 0.015 0.015 0.015 
0.009 0.009 0.009 0.009 0.009 0.009 0.009 0.009 0.015 0.015 0.015 0.015 0.015 0.015 0.015 0.015 0.017 0.017 0.017 0.017 0.017 0.017 0.017 0.017 0.024 0.024 0.024 0.024 0.024 0.024 0.024 0.024 0.179 0.179 0.179 0.179 0.179 0.179 0.179 0.179 0.215 0.215 0.215 0.215 0.320 0.320 0.320 0.320 0.555 0.555 0.555 0.555 0.006 0.006 0.006 0.006 0.002 0.002 0.002 0.002 0.001 0.001 0.001 0.001 0.003 0.003 0.003 0.003 0.007 0.007 0.007 0.007 0.012 0.012 0.012 0.012 0.012 0.012 0.012 0.012 0.051 0.051 0.871 0.871 0.393 0.393 0.011 0.011 0.004 0.004 0.002 0.000 0.000 0.000 0.000 0.000 0.000 0.000 0.000 0.000 0.000 0.000 0.000 0.000 0.001 0.001 0.001 0.001 2.191 2.191 3.928 3.928 3.928 3.928 0.410 0.410 0.410 0.410 0.628 0.628 0.628 0.628 0.065 0.065 0.065 0.065 0.122 0.122 0.122 0.122 0.138 0.138 0.138 0.138 0.075 0.075 0.075 0.075 0.061 0.061 0.061 0.061 0.010 0.010 0.010 0.010 0.008 0.008 0.008 0.008 0.013 0.013 0.013 0.013 0.013 0.013 0.013 0.013 0.918 0.918 0.918 0.918 0.918 0.918 0.918 0.918 0.017 0.017 0.017 0.017 0.017 0.017 0.017 0.017 0.008 0.008 0.008 0.008 0.008 0.008 0.008 0.008 0.015 0.015 0.015 0.015 0.015 0.015 0.015 0.015 
0.009 0.009 0.009 0.009 0.009 0.009 0.009 0.009 0.015 0.015 0.015 0.015 0.015 0.015 0.015 0.015 0.017 0.017 0.017 0.017 0.017 0.017 0.017 0.017 0.024 0.024 0.024 0.024 0.024 0.024 0.024 0.024 0.179 0.179 0.179 0.179 0.179 0.179 0.179 0.179 0.215 0.215 0.215 0.215 0.320 0.320 0.320 0.320 0.555 0.555 0.555 0.555 0.006 0.006 0.006 0.006 0.002 0.002 0.002 0.002 0.001 0.001 0.001 0.001 0.003 0.003 0.003 0.003 0.007 0.007 0.007 0.007 0.012 0.012 0.012 0.012 0.012 0.012 0.012 0.012 0.051 0.051 0.871 0.871 0.393 0.393 0.011 0.011 0.004 0.004 0.002 0.000 0.000 0.000 0.000 0.000 0.000 0.000 0.000 0.000 0.000 0.000 0.000 0.000 0.001 0.001 0.001 0.001 2.191 2.191 3.928 3.928 3.928 3.928 0.410 0.410 0.410 0.410 0.628 0.628 0.628 0.628 0.065 0.065 0.065 0.065 0.122 0.122 0.122 0.122 0.138 0.138 0.138 0.138 0.075 0.075 0.075 0.075 0.061 0.061 0.061 0.061 0.010 0.010 0.010 0.010 0.008 0.008 0.008 0.008 0.013 0.013 0.013 0.013 0.013 0.013 0.013 0.013 0.918 0.918 0.918 0.918 0.918 0.918 0.918 0.918 0.017 0.017 0.017 0.017 0.017 0.017 0.017 0.017 0.008 0.008 0.008 0.008 0.008 0.008 0.008 0.008 0.015 0.015 0.015 0.015 0.015 0.015 0.015 0.015 
0.004 0.004 0.004 0.004 0.004 0.004 0.004 0.004 0.039 0.039 0.039 0.039 0.039 0.039 0.039 0.039 0.023 0.023 0.023 0.023 0.023 0.023 0.023 0.023 0.017 0.017 0.017 0.017 0.017 0.017 0.017 0.017 0.019 0.019 0.019 0.019 0.019 0.019 0.019 0.019 0.176 0.176 0.176 0.176 0.751 0.751 0.751 0.751 0.424 0.424 0.424 0.424 0.004 0.004 0.004 0.004 0.002 0.002 0.002 0.002 0.001 0.001 0.001 0.001 0.002 0.002 0.002 0.002 0.004 0.004 0.004 0.004 0.010 0.010 0.010 0.010 0.014 0.014 0.014 0.014 0.008 0.008 0.008 0.008 0.017 0.017 0.039 0.039 0.007 0.007 0.003 0.001 0.000 0.000 0.000 0.000 0.000 0.000 0.000 0.000 0.001 0.001 0.002 0.002 0.002 0.002 0.056 0.056 3.461 3.461 3.784 3.784 3.784 3.784 0.009 0.009 0.009 0.009 0.006 0.006 0.006 0.006 0.003 0.003 0.003 0.003 0.004 0.004 0.004 0.004 0.011 0.011 0.011 0.011 0.027 0.027 0.027 0.027 0.040 0.040 0.040 0.040 0.029 0.029 0.029 0.029 0.002 0.002 0.002 0.002 0.006 0.006 0.006 0.006 0.006 0.006 0.006 0.006 0.069 0.069 0.069 0.069 0.069 0.069 0.069 0.069 0.100 0.100 0.100 0.100 0.100 0.100 0.100 0.100 0.013 0.013 0.013 0.013 0.013 0.013 0.013 0.013 0.008 0.008 0.008 0.008 0.008 0.008 0.008 0.008 
0.004 0.004 0.004 0.004 0.004 0.004 0.004 0.004 0.039 0.039 0.039 0.039 0.039 0.039 0.039 0.039 0.023 0.023 0.023 0.023 0.023 0.023 0.023 0.023 0.017 0.017 0.017 0.017 0.017 0.017 0.017 0.017 0.019 0.019 0.019 0.019 0.019 0.019 0.019 0.019 0.176 0.176 0.176 0.176 0.751 0.751 0.751 0.751 0.424 0.424 0.424 0.424 0.004 0.004 0.004 0.004 0.002 0.002 0.002 0.002 0.001 0.001 0.001 0.001 0.002 0.002 0.002 0.002 0.004 0.004 0.004 0.004 0.010 0.010 0.010 0.010 0.014 0.014 0.014 0.014 0.008 0.008 0.008 0.008 0.017 0.017 0.039 0.039 0.007 0.007 0.003 0.001 0.000 0.000 0.000 0.000 0.000 0.000 0.000 0.000 0.001 0.001 0.002 0.002 0.002 0.002 0.056 0.056 3.461 3.461 3.784 3.784 3.784 3.784 0.009 0.009 0.009 0.009 0.006 0.006 0.006 0.006 0.003 0.003 0.003 0.003 0.004 0.004 0.004 0.004 0.011 0.011 0.011 0.011 0.027 0.027 0.027 0.027 0.040 0.040 0.040 0.040 0.029 0.029 0.029 0.029 0.002 0.002 0.002 0.002 0.006 0.006 0.006 0.006 0.006 0.006 0.006 0.006 0.069 0.069 0.069 0.069 0.069 0.069 0.069 0.069 0.100 0.100 0.100 0.100 0.100 0.100 0.100 0.100 0.013 0.013 0.013 0.013 0.013 0.013 0.013 0.013 0.008 0.008 0.008 0.008 0.008 0.008 0.008 0.008 
0.004 0.004 0.004 0.004 0.004 0.004 0.004 0.004 0.039 0.039 0.039 0.039 0.039 0.039 0.039 0.039 0.023 0.023 0.023 0.023 0.023 0.023 0.023 0.023 0.017 0.017 0.017 0.017 0.017 0.017 0.017 0.017 0.019 0.019 0.019 0.019 0.019 0.019 0.019 0.019 0.176 0.176 0.176 0.176 0.751 0.751 0.751 0.751 0.424 0.424 0.424 0.424 0.004 0.004 0.004 0.004 0.002 0.002 0.002 0.002 0.001 0.001 0.001 0.001 0.002 0.002 0.002 0.002 0.004 0.004 0.004 0.004 0.010 0.010 0.010 0.010 0.014 0.014 0.014 0.014 0.008 0.008 0.008 0.008 0.017 0.017 0.039 0.039 0.007 0.007 0.003 0.001 0.000 0.000 0.000 0.000 0.000 0.000 0.000 0.000 0.001 0.001 0.002 0.002 0.002 0.002 0.056 0.056 3.461 3.461 3.784 3.784 3.784 3.784 0.009 0.009 0.009 0.009 0.006 0.006 0.006 0.006 0.003 0.003 0.003 0.003 0.004 0.004 0.004 0.004 0.011 0.011 0.011 0.011 0.027 0.027 0.027 0.027 0.040 0.040 0.040 0.040 0.029 0.029 0.029 0.029 0.002 0.002 0.002 0.002 0.006 0.006 0.006 0.006 0.006 0.006 0.006 0.006 0.069 0.069 0.069 0.069 0.069 0.069 0.069 0.069 0.100 0.100 0.100 0.100 0.100 0.100 0.100 0.100 0.013 0.013 0.013 0.013 0.013 0.013 0.013 0.013 0.008 0.008 0.008 0.008 0.008 0.008 0.008 0.008 
0.004 0.004 0.004 0.004 0.004 0.004 0.004 0.004 0.039 0.039 0.039 0.039 0.039 0.039 0.039 0.039 0.023 0.023 0.023 0.023 0.023 0.023 0.023 0.023 0.017 0.017 0.017 0.017 0.017 0.017 0.017 0.017 0.019 0.019 0.019 0.019 0.019 0.019 0.019 0.019 0.176 0.176 0.176 0.176 0.751 0.751 0.751 0.751 0.424 0.424 0.424 0.424 0.004 0.004 0.004 0.004 0.002 0.002 0.002 0.002 0.001 0.001 0.001 0.001 0.002 0.002 0.002 0.002 0.004 0.004 0.004 0.004 0.010 0.010 0.010 0.010 0.014 0.014 0.014 0.014 0.008 0.008 0.008 0.008 0.017 0.017 0.039 0.039 0.007 0.007 0.003 0.001 0.000 0.000 0.000 0.000 0.000 0.000 0.000 0.000 0.001 0.001 0.002 0.002 0.002 0.002 0.056 0.056 3.461 3.461 3.784 3.784 3.784 3.784 0.009 0.009 0.009 0.009 0.006 0.006 0.006 0.006 0.003 0.003 0.003 0.003 0.004 0.004 0.004 0.004 0.011 0.011 0.011 0.011 0.027 0.027 0.027 0.027 0.040 0.040 0.040 0.040 0.029 0.029 0.029 0.029 0.002 0.002 0.002 0.002 0.006 0.006 0.006 0.006 0.006 0.006 0.006 0.006 0.069 0.069 0.069 0.069 0.069 0.069 0.069 0.069 0.100 0.100 0.100 0.100 0.100 0.100 0.100 0.100 0.013 0.013 0.013 0.013 0.013 0.013 0.013 0.013 0.008 0.008 0.008 0.008 0.008 0.008 0.008 0.008 
0.002 0.002 0.002 0.002 0.002 0.002 0.002 0.002 0.027 0.027 0.027 0.027 0.027 0.027 0.027 0.027 0.018 0.018 0.018 0.018 0.018 0.018 0.018 0.018 0.010 0.010 0.010 0.010 0.010 0.010 0.010 0.010 0.010 0.010 0.010 0.010 0.010 0.010 0.010 0.010 0.018 0.018 0.018 0.018 0.173 0.173 0.173 0.173 0.019 0.019 0.019 0.019 0.003 0.003 0.003 0.003 0.000 0.000 0.000 0.000 0.000 0.000 0.000 0.000 0.001 0.001 0.001 0.001 0.002 0.002 0.002 0.002 0.004 0.004 0.004 0.004 0.010 0.010 0.010 0.010 0.006 0.006 0.004 0.004 0.006 0.006 0.021 0.021 0.029 0.029 0.006 0.003 0.002 0.002 0.001 0.001 0.001 0.002 0.006 0.044 0.007 0.007 0.075 0.075 0.156 0.156 1.919 1.919 4.910 4.910 1.835 1.835 1.835 1.835 0.004 0.004 0.004 0.004 0.003 0.003 0.003 0.003 0.001 0.001 0.001 0.001 0.002 0.002 0.002 0.002 0.007 0.007 0.007 0.007 0.020 0.020 0.020 0.020 0.023 0.023 0.023 0.023 0.029 0.029 0.029 0.029 0.219 0.219 0.219 0.219 0.001 0.001 0.001 0.001 0.001 0.001 0.001 0.001 0.016 0.016 0.016 0.016 0.016 0.016 0.016 0.016 0.050 0.050 0.050 0.050 0.050 0.050 0.050 0.050 0.077 0.077 0.077 0.077 0.077 0.077 0.077 0.077 0.004 0.004 0.004 0.004 0.004 0.004 0.004 0.004 
0.002 0.002 0.002 0.002 0.002 0.002 0.002 0.002 0.027 0.027 0.027 0.027 0.027 0.027 0.027 0.027 0.018 0.018 0.018 0.018 0.018 0.018 0.018 0.018 0.010 0.010 0.010 0.010 0.010 0.010 0.010 0.010 0.010 0.010 0.010 0.010 0.010 0.010 0.010 0.010 0.018 0.018 0.018 0.018 0.173 0.173 0.173 0.173 0.019 0.019 0.019 0.019 0.003 0.003 0.003 0.003 0.000 0.000 0.000 0.000 0.000 0.000 0.000 0.000 0.001 0.001 0.001 0.001 0.002 0.002 0.002 0.002 0.004 0.004 0.004 0.004 0.010 0.010 0.010 0.010 0.006 0.006 0.004 0.004 0.006 0.006 0.021 0.021 0.029 0.029 0.006 0.003 0.002 0.002 0.001 0.001 0.001 0.002 0.006 0.044 0.007 0.007 0.075 0.075 0.156 0.156 1.919 1.919 4.910 4.910 1.835 1.835 1.835 1.835 0.004 0.004 0.004 0.004 0.003 0.003 0.003 0.003 0.001 0.001 0.001 0.001 0.002 0.002 0.002 0.002 0.007 0.007 0.007 0.007 0.020 0.020 0.020 0.020 0.023 0.023 0.023 0.023 0.029 0.029 0.029 0.029 0.219 0.219 0.219 0.219 0.001 0.001 0.001 0.001 0.001 0.001 0.001 0.001 0.016 0.016 0.016 0.016 0.016 0.016 0.016 0.016 0.050 0.050 0.050 0.050 0.050 0.050 0.050 0.050 0.077 0.077 0.077 0.077 0.077 0.077 0.077 0.077 0.004 0.004 0.004 0.004 0.004 0.004 0.004 0.004 
0.001 0.001 0.001 0.001 0.001 0.001 0.001 0.001 0.013 0.013 0.013 0.013 0.013 0.013 0.013 0.013 0.034 0.034 0.034 0.034 0.034 0.034 0.034 0.034 0.010 0.010 0.010 0.010 0.010 0.010 0.010 0.010 0.009 0.009 0.009 0.009 0.009 0.009 0.009 0.009 0.010 0.010 0.010 0.010 0.125 0.125 0.125 0.125 0.012 0.012 0.012 0.012 0.005 0.005 0.005 0.005 0.002 0.002 0.002 0.002 0.002 0.002 0.002 0.002 0.000 0.000 0.000 0.000 0.001 0.001 0.001 0.001 0.003 0.003 0.003 0.003 0.006 0.006 0.006 0.006 0.008 0.008 0.007 0.007 0.007 0.007 0.019 0.019 0.153 0.153 1.346 1.563 1.471 0.633 0.501 0.518 0.749 1.468 2.144 1.768 0.509 0.509 0.374 0.374 0.709 0.709 2.477 2.477 2.383 2.383 0.005 0.005 0.005 0.005 0.002 0.002 0.002 0.002 0.005 0.005 0.005 0.005 0.001 0.001 0.001 0.001 0.002 0.002 0.002 0.002 0.012 0.012 0.012 0.012 0.022 0.022 0.022 0.022 0.027 0.027 0.027 0.027 0.007 0.007 0.007 0.007 2.150 2.150 2.150 2.150 0.002 0.002 0.002 0.002 0.002 0.002 0.002 0.002 0.037 0.037 0.037 0.037 0.037 0.037 0.037 0.037 0.032 0.032 0.032 0.032 0.032 0.032 0.032 0.032 0.141 0.141 0.141 0.141 0.141 0.141 0.141 0.141 0.005 0.005 0.005 0.005 0.005 0.005 0.005 0.005 
0.001 0.001 0.001 0.001 0.001 0.001 0.001 0.001 0.013 0.013 0.013 0.013 0.013 0.013 0.013 0.013 0.034 0.034 0.034 0.034 0.034 0.034 0.034 0.034 0.010 0.010 0.010 0.010 0.010 0.010 0.010 0.010 0.009 0.009 0.009 0.009 0.009 0.009 0.009 0.009 0.010 0.010 0.010 0.010 0.125 0.125 0.125 0.125 0.012 0.012 0.012 0.012 0.005 0.005 0.005 0.005 0.002 0.002 0.002 0.002 0.002 0.002 0.002 0.002 0.000 0.000 0.000 0.000 0.001 0.001 0.001 0.001 0.003 0.003 0.003 0.003 0.006 0.006 0.006 0.006 0.008 0.008 0.007 0.007 0.007 0.007 0.019 0.019 0.153 0.153 1.346 1.563 1.471 0.633 0.501 0.518 0.749 1.468 2.144 1.768 0.509 0.509 0.374 0.374 0.709 0.709 2.477 2.477 2.383 2.383 0.005 0.005 0.005 0.005 0.002 0.002 0.002 0.002 0.005 0.005 0.005 0.005 0.001 0.001 0.001 0.001 0.002 0.002 0.002 0.002 0.012 0.012 0.012 0.012 0.022 0.022 0.022 0.022 0.027 0.027 0.027 0.027 0.007 0.007 0.007 0.007 2.150 2.150 2.150 2.150 0.002 0.002 0.002 0.002 0.002 0.002 0.002 0.002 0.037 0.037 0.037 0.037 0.037 0.037 0.037 0.037 0.032 0.032 0.032 0.032 0.032 0.032 0.032 0.032 0.141 0.141 0.141 0.141 0.141 0.141 0.141 0.141 0.005 0.005 0.005 0.005 0.005 0.005 0.005 0.005 
0.001 0.001 0.001 0.001 0.001 0.001 0.001 0.001 0.008 0.008 0.008 0.008 0.008 0.008 0.008 0.008 0.045 0.045 0.045 0.045 0.045 0.045 0.045 0.045 0.002 0.002 0.002 0.002 0.002 0.002 0.002 0.002 0.003 0.003 0.003 0.003 0.003 0.003 0.003 0.003 0.004 0.004 0.004 0.004 0.113 0.113 0.113 0.113 0.014 0.014 0.014 0.014 0.009 0.009 0.009 0.009 0.006 0.006 0.006 0.006 0.009 0.009 0.009 0.009 0.000 0.000 0.000 0.000 0.001 0.001 0.001 0.001 0.002 0.002 0.002 0.002 0.004 0.004 0.004 0.004 0.007 0.007 0.013 0.013 0.012 0.012 0.019 0.019 0.178 0.178 2.194 2.609 1.589 0.574 0.275 0.198 0.185 0.189 0.133 0.017 0.001 0.001 0.003 0.003 0.009 0.009 0.211 0.211 0.007 0.007 0.003 0.003 0.003 0.003 0.000 0.000 0.000 0.000 0.002 0.002 0.002 0.002 0.005 0.005 0.005 0.005 0.018 0.018 0.018 0.018 0.023 0.023 0.023 0.023 0.023 0.023 0.023 0.023 0.032 0.032 0.032 0.032 0.029 0.029 0.029 0.029 2.307 2.307 2.307 2.307 0.191 0.191 0.191 0.191 0.191 0.191 0.191 0.191 0.124 0.124 0.124 0.124 0.124 0.124 0.124 0.124 0.090 0.090 0.090 0.090 0.090 0.090 0.090 0.090 0.214 0.214 0.214 0.214 0.214 0.214 0.214 0.214 0.336 0.336 0.336 0.336 0.336 0.336 0.336 0.336 
0.001 0.001 0.001 0.001 0.001 0.001 0.001 0.001 0.008 0.008 0.008 0.008 0.008 0.008 0.008 0.008 0.045 0.045 0.045 0.045 0.045 0.045 0.045 0.045 0.002 0.002 0.002 0.002 0.002 0.002 0.002 0.002 0.003 0.003 0.003 0.003 0.003 0.003 0.003 0.003 0.004 0.004 0.004 0.004 0.113 0.113 0.113 0.113 0.014 0.014 0.014 0.014 0.009 0.009 0.009 0.009 0.006 0.006 0.006 0.006 0.009 0.009 0.009 0.009 0.000 0.000 0.000 0.000 0.001 0.001 0.001 0.001 0.002 0.002 0.002 0.002 0.004 0.004 0.004 0.004 0.007 0.007 0.013 0.013 0.012 0.012 0.019 0.019 0.178 0.178 2.194 2.609 1.589 0.574 0.275 0.198 0.185 0.189 0.133 0.017 0.001 0.001 0.003 0.003 0.009 0.009 0.211 0.211 0.007 0.007 0.003 0.003 0.003 0.003 0.000 0.000 0.000 0.000 0.002 0.002 0.002 0.002 0.005 0.005 0.005 0.005 0.018 0.018 0.018 0.018 0.023 0.023 0.023 0.023 0.023 0.023 0.023 0.023 0.032 0.032 0.032 0.032 0.029 0.029 0.029 0.029 2.307 2.307 2.307 2.307 0.191 0.191 0.191 0.191 0.191 0.191 0.191 0.191 0.124 0.124 0.124 0.124 0.124 0.124 0.124 0.124 0.090 0.090 0.090 0.090 0.090 0.090 0.090 0.090 0.214 0.214 0.214 0.214 0.214 0.214 0.214 0.214 0.336 0.336 0.336 0.336 0.336 0.336 0.336 0.336 
0.001 0.001 0.001 0.001 0.001 0.001 0.001 0.001 0.006 0.006 0.006 0.006 0.006 0.006 0.006 0.006 0.036 0.036 0.036 0.036 0.036 0.036 0.036 0.036 0.002 0.002 0.002 0.002 0.002 0.002 0.002 0.002 0.003 0.003 0.003 0.003 0.003 0.003 0.003 0.003 0.005 0.005 0.005 0.005 0.102 0.102 0.102 0.102 0.014 0.014 0.014 0.014 0.016 0.016 0.016 0.016 0.029 0.029 0.029 0.029 0.004 0.004 0.004 0.004 0.001 0.001 0.001 0.001 0.001 0.001 0.001 0.001 0.002 0.002 0.002 0.002 0.003 0.003 0.003 0.003 0.004 0.004 0.004 0.004 0.010 0.010 0.023 0.023 0.026 0.026 0.142 0.340 0.387 0.279 0.177 0.109 0.098 0.003 0.000 0.000 0.000 0.000 0.002 0.002 0.009 0.009 0.014 0.014 0.006 0.006 0.002 0.002 0.002 0.002 0.001 0.001 0.001 0.001 0.125 0.125 0.125 0.125 2.927 2.927 2.927 2.927 0.040 0.040 0.040 0.040 0.022 0.022 0.022 0.022 0.018 0.018 0.018 0.018 0.032 0.032 0.032 0.032 0.072 0.072 0.072 0.072 0.305 0.305 0.305 0.305 0.093 0.093 0.093 0.093 0.093 0.093 0.093 0.093 0.052 0.052 0.052 0.052 0.052 0.052 0.052 0.052 0.048 0.048 0.048 0.048 0.048 0.048 0.048 0.048 0.130 0.130 0.130 0.130 0.130 0.130 0.130 0.130 3.728 3.728 3.728 3.728 3.728 3.728 3.728 3.728 
0.001 0.001 0.001 0.001 0.001 0.001 0.001 0.001 0.006 0.006 0.006 0.006 0.006 0.006 0.006 0.006 0.036 0.036 0.036 0.036 0.036 0.036 0.036 0.036 0.002 0.002 0.002 0.002 0.002 0.002 0.002 0.002 0.003 0.003 0.003 0.003 0.003 0.003 0.003 0.003 0.005 0.005 0.005 0.005 0.102 0.102 0.102 0.102 0.014 0.014 0.014 0.014 0.016 0.016 0.016 0.016 0.029 0.029 0.029 0.029 0.004 0.004 0.004 0.004 0.001 0.001 0.001 0.001 0.001 0.001 0.001 0.001 0.002 0.002 0.002 0.002 0.003 0.003 0.003 0.003 0.004 0.004 0.004 0.004 0.010 0.010 0.023 0.023 0.026 0.026 0.142 0.340 0.387 0.279 0.177 0.109 0.098 0.003 0.000 0.000 0.000 0.000 0.002 0.002 0.009 0.009 0.014 0.014 0.006 0.006 0.002 0.002 0.002 0.002 0.001 0.001 0.001 0.001 0.125 0.125 0.125 0.125 2.927 2.927 2.927 2.927 0.040 0.040 0.040 0.040 0.022 0.022 0.022 0.022 0.018 0.018 0.018 0.018 0.032 0.032 0.032 0.032 0.072 0.072 0.072 0.072 0.305 0.305 0.305 0.305 0.093 0.093 0.093 0.093 0.093 0.093 0.093 0.093 0.052 0.052 0.052 0.052 0.052 0.052 0.052 0.052 0.048 0.048 0.048 0.048 0.048 0.048 0.048 0.048 0.130 0.130 0.130 0.130 0.130 0.130 0.130 0.130 3.728 3.728 3.728 3.728 3.728 3.728 3.728 3.728 
0.001 0.001 0.001 0.001 0.001 0.001 0.001 0.001 0.003 0.003 0.003 0.003 0.003 0.003 0.003 0.003 0.023 0.023 0.023 0.023 0.023 0.023 0.023 0.023 0.002 0.002 0.002 0.002 0.002 0.002 0.002 0.002 0.003 0.003 0.003 0.003 0.003 0.003 0.003 0.003 0.006 0.006 0.006 0.006 0.106 0.106 0.106 0.106 0.007 0.007 0.007 0.007 0.008 0.008 0.008 0.008 0.078 0.078 0.078 0.078 0.007 0.007 0.007 0.007 0.001 0.001 0.001 0.001 0.000 0.000 0.000 0.000 0.001 0.001 0.001 0.001 0.002 0.002 0.002 0.002 0.003 0.003 0.003 0.003 0.039 0.039 0.023 0.023 0.015 0.015 0.011 0.004 0.045 0.234 0.608 0.781 0.641 0.448 0.038 0.001 0.000 0.000 0.001 0.001 0.010 0.010 0.007 0.007 0.004 0.004 0.002 0.002 0.002 0.002 0.000 0.000 0.000 0.000 0.127 0.127 0.127 0.127 2.330 2.330 2.330 2.330 0.001 0.001 0.001 0.001 0.003 0.003 0.003 0.003 0.004 0.004 0.004 0.004 0.009 0.009 0.009 0.009 0.042 0.042 0.042 0.042 0.252 0.252 0.252 0.252 0.003 0.003 0.003 0.003 0.003 0.003 0.003 0.003 0.003 0.003 0.003 0.003 0.003 0.003 0.003 0.003 0.013 0.013 0.013 0.013 0.013 0.013 0.013 0.013 0.049 0.049 0.049 0.049 0.049 0.049 0.049 0.049 9.111 9.111 9.111 9.111 9.111 9.111 9.111 9.111 
0.001 0.001 0.001 0.001 0.001 0.001 0.001 0.001 0.003 0.003 0.003 0.003 0.003 0.003 0.003 0.003 0.023 0.023 0.023 0.023 0.023 0.023 0.023 0.023 0.002 0.002 0.002 0.002 0.002 0.002 0.002 0.002 0.003 0.003 0.003 0.003 0.003 0.003 0.003 0.003 0.006 0.006 0.006 0.006 0.106 0.106 0.106 0.106 0.007 0.007 0.007 0.007 0.008 0.008 0.008 0.008 0.078 0.078 0.078 0.078 0.007 0.007 0.007 0.007 0.001 0.001 0.001 0.001 0.000 0.000 0.000 0.000 0.001 0.001 0.001 0.001 0.002 0.002 0.002 0.002 0.003 0.003 0.003 0.003 0.039 0.039 0.023 0.023 0.015 0.015 0.011 0.004 0.045 0.234 0.608 0.781 0.641 0.448 0.038 0.001 0.000 0.000 0.001 0.001 0.010 0.010 0.007 0.007 0.004 0.004 0.002 0.002 0.002 0.002 0.000 0.000 0.000 0.000 0.127 0.127 0.127 0.127 2.330 2.330 2.330 2.330 0.001 0.001 0.001 0.001 0.003 0.003 0.003 0.003 0.004 0.004 0.004 0.004 0.009 0.009 0.009 0.009 0.042 0.042 0.042 0.042 0.252 0.252 0.252 0.252 0.003 0.003 0.003 0.003 0.003 0.003 0.003 0.003 0.003 0.003 0.003 0.003 0.003 0.003 0.003 0.003 0.013 0.013 0.013 0.013 0.013 0.013 0.013 0.013 0.049 0.049 0.049 0.049 0.049 0.049 0.049 0.049 9.111 9.111 9.111 9.111 9.111 9.111 9.111 9.111 
0.000 0.000 0.000 0.000 0.000 0.000 0.000 0.000 0.002 0.002 0.002 0.002 0.002 0.002 0.002 0.002 0.008 0.008 0.008 0.008 0.008 0.008 0.008 0.008 0.004 0.004 0.004 0.004 0.004 0.004 0.004 0.004 0.003 0.003 0.003 0.003 0.003 0.003 0.003 0.003 0.006 0.006 0.006 0.006 0.090 0.090 0.090 0.090 0.001 0.001 0.001 0.001 0.000 0.000 0.000 0.000 0.066 0.066 0.066 0.066 0.006 0.006 0.006 0.006 0.000 0.000 0.000 0.000 0.000 0.000 0.000 0.000 0.000 0.000 0.000 0.000 0.001 0.001 0.001 0.001 0.001 0.001 0.003 0.003 0.558 0.558 0.005 0.005 0.004 0.004 0.004 0.002 0.459 1.819 2.221 2.326 1.653 1.992 0.126 0.052 0.020 0.020 0.016 0.016 0.007 0.007 0.006 0.006 0.004 0.004 0.001 0.001 0.001 0.001 0.000 0.000 0.000 0.000 0.002 0.002 0.002 0.002 1.287 1.287 1.287 1.287 0.507 0.507 0.507 0.507 0.000 0.000 0.000 0.000 0.002 0.002 0.002 0.002 0.006 0.006 0.006 0.006 0.057 0.057 0.057 0.057 0.191 0.191 0.191 0.191 0.001 0.001 0.001 0.001 0.001 0.001 0.001 0.001 0.001 0.001 0.001 0.001 0.001 0.001 0.001 0.001 0.004 0.004 0.004 0.004 0.004 0.004 0.004 0.004 0.320 0.320 0.320 0.320 0.320 0.320 0.320 0.320 11.892 11.892 11.892 11.892 11.892 11.892 11.892 11.892 
0.000 0.000 0.000 0.000 0.000 0.000 0.000 0.000 0.001 0.001 0.001 0.001 0.001 0.001 0.001 0.001 0.006 0.006 0.006 0.006 0.006 0.006 0.006 0.006 0.004 0.004 0.004 0.004 0.004 0.004 0.004 0.004 0.003 0.003 0.003 0.003 0.003 0.003 0.003 0.003 0.007 0.007 0.007 0.007 0.076 0.076 0.076 0.076 0.001 0.001 0.001 0.001 0.000 0.000 0.000 0.000 0.059 0.059 0.059 0.059 0.005 0.005 0.005 0.005 0.001 0.001 0.001 0.001 0.000 0.000 0.000 0.000 0.000 0.000 0.000 0.000 0.001 0.001 0.001 0.001 0.000 0.000 0.013 0.013 0.045 0.045 0.000 0.000 0.003 0.003 0.010 0.006 1.792 4.984 4.890 4.846 2.270 0.058 0.021 0.005 0.012 0.012 0.007 0.007 0.006 0.006 0.004 0.004 0.003 0.003 0.003 0.003 0.003 0.003 0.000 0.000 0.000 0.000 0.001 0.001 0.001 0.001 1.405 1.405 1.405 1.405 0.002 0.002 0.002 0.002 0.000 0.000 0.000 0.000 0.002 0.002 0.002 0.002 0.006 0.006 0.006 0.006 0.086 0.086 0.086 0.086 0.170 0.170 0.170 0.170 0.001 0.001 0.001 0.001 0.001 0.001 0.001 0.001 0.001 0.001 0.001 0.001 0.001 0.001 0.001 0.001 0.003 0.003 0.003 0.003 0.003 0.003 0.003 0.003 1.370 1.370 1.370 1.370 1.370 1.370 1.370 1.370 13.359 13.359 13.359 13.359 13.359 13.359 13.359 13.359 
0.000 0.000 0.000 0.000 0.000 0.000 0.000 0.000 0.001 0.001 0.001 0.001 0.001 0.001 0.001 0.001 0.004 0.004 0.004 0.004 0.004 0.004 0.004 0.004 0.004 0.004 0.004 0.004 0.004 0.004 0.004 0.004 0.003 0.003 0.003 0.003 0.003 0.003 0.003 0.003 0.007 0.007 0.007 0.007 0.073 0.073 0.073 0.073 0.000 0.000 0.000 0.000 0.000 0.000 0.000 0.000 0.059 0.059 0.059 0.059 0.007 0.007 0.007 0.007 0.001 0.001 0.001 0.001 0.000 0.000 0.000 0.000 0.000 0.000 0.000 0.000 0.000 0.000 0.000 0.000 0.000 0.000 0.004 0.004 0.012 0.012 0.003 0.003 0.022 0.022 0.045 0.376 2.650 6.718 5.868 5.623 6.325 6.586 1.576 0.000 0.006 0.006 0.003 0.003 0.004 0.004 0.003 0.003 0.000 0.000 0.004 0.004 0.004 0.004 0.022 0.022 0.022 0.022 0.001 0.001 0.001 0.001 0.890 0.890 0.890 0.890 0.001 0.001 0.001 0.001 0.000 0.000 0.000 0.000 0.002 0.002 0.002 0.002 0.004 0.004 0.004 0.004 0.097 0.097 0.097 0.097 0.162 0.162 0.162 0.162 0.001 0.001 0.001 0.001 0.001 0.001 0.001 0.001 0.001 0.001 0.001 0.001 0.001 0.001 0.001 0.001 0.003 0.003 0.003 0.003 0.003 0.003 0.003 0.003 2.357 2.357 2.357 2.357 2.357 2.357 2.357 2.357 14.747 14.747 14.747 14.747 14.747 14.747 14.747 14.747 
0.000 0.000 0.000 0.000 0.000 0.000 0.000 0.000 0.001 0.001 0.001 0.001 0.001 0.001 0.001 0.001 0.004 0.004 0.004 0.004 0.004 0.004 0.004 0.004 0.004 0.004 0.004 0.004 0.004 0.004 0.004 0.004 0.003 0.003 0.003 0.003 0.003 0.003 0.003 0.003 0.015 0.015 0.015 0.015 0.071 0.071 0.071 0.071 0.000 0.000 0.000 0.000 0.001 0.001 0.001 0.001 0.079 0.079 0.079 0.079 0.010 0.010 0.010 0.010 0.003 0.003 0.003 0.003 0.002 0.002 0.002 0.002 0.000 0.000 0.000 0.000 0.000 0.000 0.000 0.000 0.000 0.000 0.002 0.002 0.007 0.007 0.010 0.010 0.015 0.015 0.029 0.034 0.218 0.869 2.463 4.212 5.624 4.319 3.253 2.691 0.054 0.054 0.003 0.003 0.003 0.003 0.003 0.003 0.000 0.000 0.010 0.010 0.010 0.010 0.957 0.957 0.957 0.957 0.044 0.044 0.044 0.044 0.442 0.442 0.442 0.442 0.002 0.002 0.002 0.002 0.001 0.001 0.001 0.001 0.002 0.002 0.002 0.002 0.004 0.004 0.004 0.004 0.115 0.115 0.115 0.115 0.146 0.146 0.146 0.146 0.000 0.000 0.000 0.000 0.000 0.000 0.000 0.000 0.001 0.001 0.001 0.001 0.001 0.001 0.001 0.001 0.003 0.003 0.003 0.003 0.003 0.003 0.003 0.003 2.988 2.988 2.988 2.988 2.988 2.988 2.988 2.988 15.574 15.574 15.574 15.574 15.574 15.574 15.574 15.574 
0.000 0.000 0.000 0.000 0.000 0.000 0.000 0.000 0.001 0.001 0.001 0.001 0.001 0.001 0.001 0.001 0.003 0.003 0.003 0.003 0.003 0.003 0.003 0.003 0.003 0.003 0.003 0.003 0.003 0.003 0.003 0.003 0.003 0.003 0.003 0.003 0.003 0.003 0.003 0.003 0.026 0.026 0.026 0.026 0.063 0.063 0.063 0.063 0.000 0.000 0.000 0.000 0.001 0.001 0.001 0.001 0.141 0.141 0.141 0.141 0.043 0.043 0.043 0.043 0.014 0.014 0.014 0.014 0.006 0.006 0.006 0.006 0.000 0.000 0.000 0.000 0.000 0.000 0.000 0.000 0.000 0.000 0.004 0.004 0.004 0.004 0.010 0.010 0.012 0.012 0.030 0.023 0.023 0.098 1.466 2.498 2.813 2.279 1.847 1.522 0.004 0.004 0.003 0.003 0.003 0.003 0.002 0.002 0.000 0.000 0.143 0.143 0.143 0.143 0.546 0.546 0.546 0.546 0.000 0.000 0.000 0.000 0.022 0.022 0.022 0.022 0.000 0.000 0.000 0.000 0.001 0.001 0.001 0.001 0.002 0.002 0.002 0.002 0.003 0.003 0.003 0.003 0.101 0.101 0.101 0.101 0.158 0.158 0.158 0.158 0.000 0.000 0.000 0.000 0.000 0.000 0.000 0.000 0.001 0.001 0.001 0.001 0.001 0.001 0.001 0.001 0.003 0.003 0.003 0.003 0.003 0.003 0.003 0.003 3.030 3.030 3.030 3.030 3.030 3.030 3.030 3.030 15.155 15.155 15.155 15.155 15.155 15.155 15.155 15.155 
0.000 0.000 0.000 0.000 0.000 0.000 0.000 0.000 0.001 0.001 0.001 0.001 0.001 0.001 0.001 0.001 0.003 0.003 0.003 0.003 0.003 0.003 0.003 0.003 0.003 0.003 0.003 0.003 0.003 0.003 0.003 0.003 0.003 0.003 0.003 0.003 0.003 0.003 0.003 0.003 0.015 0.015 0.015 0.015 0.046 0.046 0.046 0.046 0.000 0.000 0.000 0.000 0.001 0.001 0.001 0.001 0.013 0.013 0.013 0.013 0.021 0.021 0.021 0.021 0.045 0.045 0.045 0.045 0.006 0.006 0.006 0.006 0.000 0.000 0.000 0.000 0.000 0.000 0.000 0.000 0.001 0.001 0.007 0.007 0.051 0.051 0.014 0.014 0.016 0.016 0.011 0.034 0.025 0.016 0.051 0.513 1.123 1.450 1.238 0.980 0.010 0.010 0.002 0.002 0.005 0.005 0.006 0.006 0.001 0.001 0.063 0.063 0.063 0.063 0.032 0.032 0.032 0.032 0.001 0.001 0.001 0.001 0.010 0.010 0.010 0.010 0.001 0.001 0.001 0.001 0.000 0.000 0.000 0.000 0.002 0.002 0.002 0.002 0.003 0.003 0.003 0.003 0.021 0.021 0.021 0.021 0.224 0.224 0.224 0.224 0.000 0.000 0.000 0.000 0.000 0.000 0.000 0.000 0.001 0.001 0.001 0.001 0.001 0.001 0.001 0.001 0.003 0.003 0.003 0.003 0.003 0.003 0.003 0.003 1.774 1.774 1.774 1.774 1.774 1.774 1.774 1.774 12.499 12.499 12.499 12.499 12.499 12.499 12.499 12.499 
0.000 0.000 0.000 0.000 0.000 0.000 0.000 0.000 0.001 0.001 0.001 0.001 0.001 0.001 0.001 0.001 0.003 0.003 0.003 0.003 0.003 0.003 0.003 0.003 0.004 0.004 0.004 0.004 0.004 0.004 0.004 0.004 0.003 0.003 0.003 0.003 0.003 0.003 0.003 0.003 0.011 0.011 0.011 0.011 0.029 0.029 0.029 0.029 0.000 0.000 0.000 0.000 0.001 0.001 0.001 0.001 0.004 0.004 0.004 0.004 0.009 0.009 0.009 0.009 0.060 0.060 0.060 0.060 0.005 0.005 0.005 0.005 0.000 0.000 0.000 0.000 0.000 0.000 0.000 0.000 0.000 0.000 0.019 0.019 0.030 0.030 0.016 0.016 0.009 0.009 0.008 0.008 0.015 0.015 0.021 0.030 0.082 1.177 1.428 0.768 0.054 0.054 0.007 0.007 0.010 0.010 0.003 0.003 0.003 0.003 0.032 0.032 0.032 0.032 0.007 0.007 0.007 0.007 0.003 0.003 0.003 0.003 0.004 0.004 0.004 0.004 0.001 0.001 0.001 0.001 0.000 0.000 0.000 0.000 0.002 0.002 0.002 0.002 0.003 0.003 0.003 0.003 0.012 0.012 0.012 0.012 0.248 0.248 0.248 0.248 0.000 0.000 0.000 0.000 0.000 0.000 0.000 0.000 0.001 0.001 0.001 0.001 0.001 0.001 0.001 0.001 0.003 0.003 0.003 0.003 0.003 0.003 0.003 0.003 0.039 0.039 0.039 0.039 0.039 0.039 0.039 0.039 8.489 8.489 8.489 8.489 8.489 8.489 8.489 8.489 
0.000 0.000 0.000 0.000 0.000 0.000 0.000 0.000 0.001 0.001 0.001 0.001 0.001 0.001 0.001 0.001 0.003 0.003 0.003 0.003 0.003 0.003 0.003 0.003 0.004 0.004 0.004 0.004 0.004 0.004 0.004 0.004 0.003 0.003 0.003 0.003 0.003 0.003 0.003 0.003 0.013 0.013 0.013 0.013 0.026 0.026 0.026 0.026 0.000 0.000 0.000 0.000 0.001 0.001 0.001 0.001 0.003 0.003 0.003 0.003 0.004 0.004 0.004 0.004 0.068 0.068 0.068 0.068 0.005 0.005 0.005 0.005 0.000 0.000 0.000 0.000 0.000 0.000 0.000 0.000 0.055 0.055 0.056 0.056 0.027 0.027 0.009 0.009 0.008 0.008 0.006 0.006 0.011 0.017 0.025 0.028 0.030 0.135 0.344 0.320 0.206 0.206 0.031 0.031 0.011 0.011 0.008 0.008 0.012 0.012 0.013 0.013 0.013 0.013 0.006 0.006 0.006 0.006 0.003 0.003 0.003 0.003 0.003 0.003 0.003 0.003 0.001 0.001 0.001 0.001 0.001 0.001 0.001 0.001 0.002 0.002 0.002 0.002 0.003 0.003 0.003 0.003 0.009 0.009 0.009 0.009 0.318 0.318 0.318 0.318 0.001 0.001 0.001 0.001 0.001 0.001 0.001 0.001 0.001 0.001 0.001 0.001 0.001 0.001 0.001 0.001 0.003 0.003 0.003 0.003 0.003 0.003 0.003 0.003 0.006 0.006 0.006 0.006 0.006 0.006 0.006 0.006 3.671 3.671 3.671 3.671 3.671 3.671 3.671 3.671 
0.000 0.000 0.000 0.000 0.000 0.000 0.000 0.000 0.001 0.001 0.001 0.001 0.001 0.001 0.001 0.001 0.003 0.003 0.003 0.003 0.003 0.003 0.003 0.003 0.004 0.004 0.004 0.004 0.004 0.004 0.004 0.004 0.003 0.003 0.003 0.003 0.003 0.003 0.003 0.003 0.019 0.019 0.019 0.019 0.036 0.036 0.036 0.036 0.000 0.000 0.000 0.000 0.001 0.001 0.001 0.001 0.003 0.003 0.003 0.003 0.003 0.003 0.003 0.003 0.083 0.083 0.083 0.083 0.007 0.007 0.007 0.007 0.000 0.000 0.000 0.000 0.000 0.000 0.000 0.000 0.062 0.062 0.076 0.076 0.000 0.000 0.002 0.002 0.004 0.004 0.002 0.006 0.014 0.023 0.029 0.033 0.034 0.032 0.037 0.144 0.450 0.450 0.026 0.026 0.010 0.010 0.010 0.010 0.013 0.013 0.009 0.009 0.009 0.009 0.005 0.005 0.005 0.005 0.003 0.003 0.003 0.003 0.005 0.005 0.005 0.005 0.001 0.001 0.001 0.001 0.001 0.001 0.001 0.001 0.002 0.002 0.002 0.002 0.003 0.003 0.003 0.003 0.009 0.009 0.009 0.009 0.336 0.336 0.336 0.336 0.001 0.001 0.001 0.001 0.001 0.001 0.001 0.001 0.001 0.001 0.001 0.001 0.001 0.001 0.001 0.001 0.002 0.002 0.002 0.002 0.002 0.002 0.002 0.002 0.006 0.006 0.006 0.006 0.006 0.006 0.006 0.006 0.757 0.757 0.757 0.757 0.757 0.757 0.757 0.757 
0.000 0.000 0.000 0.000 0.000 0.000 0.000 0.000 0.001 0.001 0.001 0.001 0.001 0.001 0.001 0.001 0.003 0.003 0.003 0.003 0.003 0.003 0.003 0.003 0.004 0.004 0.004 0.004 0.004 0.004 0.004 0.004 0.003 0.003 0.003 0.003 0.003 0.003 0.003 0.003 0.023 0.023 0.023 0.023 0.165 0.165 0.165 0.165 0.000 0.000 0.000 0.000 0.001 0.001 0.001 0.001 0.006 0.006 0.006 0.006 0.003 0.003 0.003 0.003 0.135 0.135 0.135 0.135 0.047 0.047 0.047 0.047 0.000 0.000 0.000 0.000 0.000 0.000 0.000 0.000 0.120 0.120 0.045 0.045 0.015 0.015 0.011 0.011 0.008 0.008 0.001 0.009 0.022 0.029 0.033 0.039 0.031 0.025 0.024 0.069 0.299 0.299 0.027 0.027 0.015 0.015 0.011 0.011 0.012 0.012 0.007 0.007 0.007 0.007 0.005 0.005 0.005 0.005 0.003 0.003 0.003 0.003 0.007 0.007 0.007 0.007 0.001 0.001 0.001 0.001 0.001 0.001 0.001 0.001 0.002 0.002 0.002 0.002 0.003 0.003 0.003 0.003 0.007 0.007 0.007 0.007 0.300 0.300 0.300 0.300 0.003 0.003 0.003 0.003 0.003 0.003 0.003 0.003 0.000 0.000 0.000 0.000 0.000 0.000 0.000 0.000 0.002 0.002 0.002 0.002 0.002 0.002 0.002 0.002 0.009 0.009 0.009 0.009 0.009 0.009 0.009 0.009 0.071 0.071 0.071 0.071 0.071 0.071 0.071 0.071 
0.001 0.001 0.001 0.001 0.001 0.001 0.001 0.001 0.003 0.003 0.003 0.003 0.003 0.003 0.003 0.003 0.006 0.006 0.006 0.006 0.006 0.006 0.006 0.006 0.007 0.007 0.007 0.007 0.007 0.007 0.007 0.007 0.007 0.007 0.007 0.007 0.007 0.007 0.007 0.007 2.082 2.082 2.082 2.082 3.471 3.471 3.471 3.471 0.001 0.001 0.001 0.001 0.001 0.001 0.001 0.001 0.004 0.004 0.004 0.004 0.006 0.006 0.006 0.006 0.111 0.111 0.111 0.111 0.237 0.237 0.237 0.237 0.001 0.001 0.001 0.001 0.009 0.009 0.009 0.009 0.134 0.134 0.045 0.045 0.023 0.023 0.019 0.019 0.015 0.015 0.009 0.017 0.030 0.037 0.036 0.033 0.028 0.028 0.029 0.089 0.092 0.092 0.041 0.041 0.024 0.024 0.014 0.014 0.014 0.014 0.007 0.007 0.007 0.007 0.003 0.003 0.003 0.003 0.004 0.004 0.004 0.004 0.016 0.016 0.016 0.016 0.001 0.001 0.001 0.001 0.002 0.002 0.002 0.002 0.003 0.003 0.003 0.003 0.004 0.004 0.004 0.004 0.009 0.009 0.009 0.009 0.331 0.331 0.331 0.331 0.006 0.006 0.006 0.006 0.006 0.006 0.006 0.006 0.001 0.001 0.001 0.001 0.001 0.001 0.001 0.001 0.003 0.003 0.003 0.003 0.003 0.003 0.003 0.003 0.018 0.018 0.018 0.018 0.018 0.018 0.018 0.018 0.049 0.049 0.049 0.049 0.049 0.049 0.049 0.049 
0.001 0.001 0.001 0.001 0.001 0.001 0.001 0.001 0.003 0.003 0.003 0.003 0.003 0.003 0.003 0.003 0.006 0.006 0.006 0.006 0.006 0.006 0.006 0.006 0.007 0.007 0.007 0.007 0.007 0.007 0.007 0.007 0.007 0.007 0.007 0.007 0.007 0.007 0.007 0.007 2.082 2.082 2.082 2.082 3.471 3.471 3.471 3.471 0.001 0.001 0.001 0.001 0.001 0.001 0.001 0.001 0.004 0.004 0.004 0.004 0.006 0.006 0.006 0.006 0.111 0.111 0.111 0.111 0.237 0.237 0.237 0.237 0.001 0.001 0.001 0.001 0.009 0.009 0.009 0.009 0.134 0.134 0.045 0.045 0.023 0.023 0.019 0.019 0.015 0.015 0.009 0.017 0.030 0.037 0.036 0.033 0.028 0.028 0.029 0.089 0.092 0.092 0.041 0.041 0.024 0.024 0.014 0.014 0.014 0.014 0.007 0.007 0.007 0.007 0.003 0.003 0.003 0.003 0.004 0.004 0.004 0.004 0.016 0.016 0.016 0.016 0.001 0.001 0.001 0.001 0.002 0.002 0.002 0.002 0.003 0.003 0.003 0.003 0.004 0.004 0.004 0.004 0.009 0.009 0.009 0.009 0.331 0.331 0.331 0.331 0.006 0.006 0.006 0.006 0.006 0.006 0.006 0.006 0.001 0.001 0.001 0.001 0.001 0.001 0.001 0.001 0.003 0.003 0.003 0.003 0.003 0.003 0.003 0.003 0.018 0.018 0.018 0.018 0.018 0.018 0.018 0.018 0.049 0.049 0.049 0.049 0.049 0.049 0.049 0.049 
0.001 0.001 0.001 0.001 0.001 0.001 0.001 0.001 0.003 0.003 0.003 0.003 0.003 0.003 0.003 0.003 0.009 0.009 0.009 0.009 0.009 0.009 0.009 0.009 0.008 0.008 0.008 0.008 0.008 0.008 0.008 0.008 0.009 0.009 0.009 0.009 0.009 0.009 0.009 0.009 8.970 8.970 8.970 8.970 11.761 11.761 11.761 11.761 0.012 0.012 0.012 0.012 0.002 0.002 0.002 0.002 0.004 0.004 0.004 0.004 0.006 0.006 0.006 0.006 0.116 0.116 0.116 0.116 1.703 1.703 1.703 1.703 0.170 0.170 0.170 0.170 0.080 0.080 0.080 0.080 0.089 0.089 0.094 0.094 0.093 0.093 0.072 0.072 0.068 0.068 0.046 0.043 0.048 0.046 0.036 0.028 0.026 0.048 0.048 0.110 0.055 0.055 0.052 0.052 0.035 0.035 0.016 0.016 0.019 0.019 0.003 0.003 0.003 0.003 0.000 0.000 0.000 0.000 0.003 0.003 0.003 0.003 0.033 0.033 0.033 0.033 0.004 0.004 0.004 0.004 0.002 0.002 0.002 0.002 0.002 0.002 0.002 0.002 0.003 0.003 0.003 0.003 0.010 0.010 0.010 0.010 0.385 0.385 0.385 0.385 0.006 0.006 0.006 0.006 0.006 0.006 0.006 0.006 0.001 0.001 0.001 0.001 0.001 0.001 0.001 0.001 0.003 0.003 0.003 0.003 0.003 0.003 0.003 0.003 0.030 0.030 0.030 0.030 0.030 0.030 0.030 0.030 0.031 0.031 0.031 0.031 0.031 0.031 0.031 0.031 
0.001 0.001 0.001 0.001 0.001 0.001 0.001 0.001 0.003 0.003 0.003 0.003 0.003 0.003 0.003 0.003 0.009 0.009 0.009 0.009 0.009 0.009 0.009 0.009 0.008 0.008 0.008 0.008 0.008 0.008 0.008 0.008 0.009 0.009 0.009 0.009 0.009 0.009 0.009 0.009 8.970 8.970 8.970 8.970 11.761 11.761 11.761 11.761 0.012 0.012 0.012 0.012 0.002 0.002 0.002 0.002 0.004 0.004 0.004 0.004 0.006 0.006 0.006 0.006 0.116 0.116 0.116 0.116 1.703 1.703 1.703 1.703 0.170 0.170 0.170 0.170 0.080 0.080 0.080 0.080 0.089 0.089 0.094 0.094 0.093 0.093 0.072 0.072 0.068 0.068 0.046 0.043 0.048 0.046 0.036 0.028 0.026 0.048 0.048 0.110 0.055 0.055 0.052 0.052 0.035 0.035 0.016 0.016 0.019 0.019 0.003 0.003 0.003 0.003 0.000 0.000 0.000 0.000 0.003 0.003 0.003 0.003 0.033 0.033 0.033 0.033 0.004 0.004 0.004 0.004 0.002 0.002 0.002 0.002 0.002 0.002 0.002 0.002 0.003 0.003 0.003 0.003 0.010 0.010 0.010 0.010 0.385 0.385 0.385 0.385 0.006 0.006 0.006 0.006 0.006 0.006 0.006 0.006 0.001 0.001 0.001 0.001 0.001 0.001 0.001 0.001 0.003 0.003 0.003 0.003 0.003 0.003 0.003 0.003 0.030 0.030 0.030 0.030 0.030 0.030 0.030 0.030 0.031 0.031 0.031 0.031 0.031 0.031 0.031 0.031 
0.001 0.001 0.001 0.001 0.001 0.001 0.001 0.001 0.003 0.003 0.003 0.003 0.003 0.003 0.003 0.003 0.009 0.009 0.009 0.009 0.009 0.009 0.009 0.009 0.008 0.008 0.008 0.008 0.008 0.008 0.008 0.008 0.008 0.008 0.008 0.008 0.008 0.008 0.008 0.008 12.500 12.500 12.500 12.500 13.892 13.892 13.892 13.892 0.642 0.642 0.642 0.642 0.005 0.005 0.005 0.005 0.007 0.007 0.007 0.007 0.011 0.011 0.011 0.011 0.101 0.101 0.101 0.101 0.146 0.146 0.146 0.146 0.012 0.012 0.012 0.012 0.011 0.011 0.011 0.011 0.008 0.008 0.008 0.008 0.016 0.016 0.088 0.088 0.191 0.191 0.075 0.063 0.079 0.055 0.034 0.032 0.021 0.059 0.017 0.031 0.062 0.062 0.046 0.046 0.039 0.039 0.024 0.024 0.014 0.014 0.003 0.003 0.003 0.003 0.000 0.000 0.000 0.000 0.003 0.003 0.003 0.003 0.014 0.014 0.014 0.014 0.014 0.014 0.014 0.014 0.009 0.009 0.009 0.009 0.003 0.003 0.003 0.003 0.003 0.003 0.003 0.003 0.014 0.014 0.014 0.014 0.134 0.134 0.134 0.134 0.006 0.006 0.006 0.006 0.006 0.006 0.006 0.006 0.001 0.001 0.001 0.001 0.001 0.001 0.001 0.001 0.003 0.003 0.003 0.003 0.003 0.003 0.003 0.003 0.042 0.042 0.042 0.042 0.042 0.042 0.042 0.042 0.009 0.009 0.009 0.009 0.009 0.009 0.009 0.009 
0.001 0.001 0.001 0.001 0.001 0.001 0.001 0.001 0.003 0.003 0.003 0.003 0.003 0.003 0.003 0.003 0.009 0.009 0.009 0.009 0.009 0.009 0.009 0.009 0.008 0.008 0.008 0.008 0.008 0.008 0.008 0.008 0.008 0.008 0.008 0.008 0.008 0.008 0.008 0.008 12.500 12.500 12.500 12.500 13.892 13.892 13.892 13.892 0.642 0.642 0.642 0.642 0.005 0.005 0.005 0.005 0.007 0.007 0.007 0.007 0.011 0.011 0.011 0.011 0.101 0.101 0.101 0.101 0.146 0.146 0.146 0.146 0.012 0.012 0.012 0.012 0.011 0.011 0.011 0.011 0.008 0.008 0.008 0.008 0.016 0.016 0.088 0.088 0.191 0.191 0.075 0.063 0.079 0.055 0.034 0.032 0.021 0.059 0.017 0.031 0.062 0.062 0.046 0.046 0.039 0.039 0.024 0.024 0.014 0.014 0.003 0.003 0.003 0.003 0.000 0.000 0.000 0.000 0.003 0.003 0.003 0.003 0.014 0.014 0.014 0.014 0.014 0.014 0.014 0.014 0.009 0.009 0.009 0.009 0.003 0.003 0.003 0.003 0.003 0.003 0.003 0.003 0.014 0.014 0.014 0.014 0.134 0.134 0.134 0.134 0.006 0.006 0.006 0.006 0.006 0.006 0.006 0.006 0.001 0.001 0.001 0.001 0.001 0.001 0.001 0.001 0.003 0.003 0.003 0.003 0.003 0.003 0.003 0.003 0.042 0.042 0.042 0.042 0.042 0.042 0.042 0.042 0.009 0.009 0.009 0.009 0.009 0.009 0.009 0.009 
0.002 0.002 0.002 0.002 0.002 0.002 0.002 0.002 0.004 0.004 0.004 0.004 0.004 0.004 0.004 0.004 0.009 0.009 0.009 0.009 0.009 0.009 0.009 0.009 0.008 0.008 0.008 0.008 0.008 0.008 0.008 0.008 0.008 0.008 0.008 0.008 0.008 0.008 0.008 0.008 3.436 3.436 3.436 3.436 2.010 2.010 2.010 2.010 0.001 0.001 0.001 0.001 0.006 0.006 0.006 0.006 0.028 0.028 0.028 0.028 0.057 0.057 0.057 0.057 0.108 0.108 0.108 0.108 0.008 0.008 0.008 0.008 0.003 0.003 0.003 0.003 0.009 0.009 0.009 0.009 0.015 0.015 0.009 0.009 0.007 0.007 0.009 0.009 0.015 0.015 0.045 0.080 0.121 0.004 0.006 0.011 0.002 0.008 0.010 0.032 0.055 0.055 0.067 0.067 0.047 0.047 0.027 0.027 0.009 0.009 0.003 0.003 0.003 0.003 0.000 0.000 0.000 0.000 0.003 0.003 0.003 0.003 0.007 0.007 0.007 0.007 0.012 0.012 0.012 0.012 0.015 0.015 0.015 0.015 0.007 0.007 0.007 0.007 0.007 0.007 0.007 0.007 0.027 0.027 0.027 0.027 0.065 0.065 0.065 0.065 0.009 0.009 0.009 0.009 0.009 0.009 0.009 0.009 0.001 0.001 0.001 0.001 0.001 0.001 0.001 0.001 0.003 0.003 0.003 0.003 0.003 0.003 0.003 0.003 0.035 0.035 0.035 0.035 0.035 0.035 0.035 0.035 0.007 0.007 0.007 0.007 0.007 0.007 0.007 0.007 
0.002 0.002 0.002 0.002 0.002 0.002 0.002 0.002 0.004 0.004 0.004 0.004 0.004 0.004 0.004 0.004 0.009 0.009 0.009 0.009 0.009 0.009 0.009 0.009 0.008 0.008 0.008 0.008 0.008 0.008 0.008 0.008 0.008 0.008 0.008 0.008 0.008 0.008 0.008 0.008 3.436 3.436 3.436 3.436 2.010 2.010 2.010 2.010 0.001 0.001 0.001 0.001 0.006 0.006 0.006 0.006 0.028 0.028 0.028 0.028 0.057 0.057 0.057 0.057 0.108 0.108 0.108 0.108 0.008 0.008 0.008 0.008 0.003 0.003 0.003 0.003 0.009 0.009 0.009 0.009 0.015 0.015 0.009 0.009 0.007 0.007 0.009 0.009 0.015 0.015 0.045 0.080 0.121 0.004 0.006 0.011 0.002 0.008 0.010 0.032 0.055 0.055 0.067 0.067 0.047 0.047 0.027 0.027 0.009 0.009 0.003 0.003 0.003 0.003 0.000 0.000 0.000 0.000 0.003 0.003 0.003 0.003 0.007 0.007 0.007 0.007 0.012 0.012 0.012 0.012 0.015 0.015 0.015 0.015 0.007 0.007 0.007 0.007 0.007 0.007 0.007 0.007 0.027 0.027 0.027 0.027 0.065 0.065 0.065 0.065 0.009 0.009 0.009 0.009 0.009 0.009 0.009 0.009 0.001 0.001 0.001 0.001 0.001 0.001 0.001 0.001 0.003 0.003 0.003 0.003 0.003 0.003 0.003 0.003 0.035 0.035 0.035 0.035 0.035 0.035 0.035 0.035 0.007 0.007 0.007 0.007 0.007 0.007 0.007 0.007 
0.007 0.007 0.007 0.007 0.007 0.007 0.007 0.007 0.006 0.006 0.006 0.006 0.006 0.006 0.006 0.006 0.009 0.009 0.009 0.009 0.009 0.009 0.009 0.009 0.008 0.008 0.008 0.008 0.008 0.008 0.008 0.008 0.008 0.008 0.008 0.008 0.008 0.008 0.008 0.008 0.111 0.111 0.111 0.111 0.006 0.006 0.006 0.006 0.001 0.001 0.001 0.001 0.006 0.006 0.006 0.006 0.058 0.058 0.058 0.058 0.104 0.104 0.104 0.104 0.060 0.060 0.060 0.060 0.002 0.002 0.002 0.002 0.003 0.003 0.003 0.003 0.009 0.009 0.009 0.009 0.020 0.020 0.006 0.006 0.009 0.009 0.009 0.009 0.008 0.008 0.004 0.005 0.003 0.007 0.004 0.007 0.004 0.009 0.008 0.032 0.067 0.067 0.068 0.068 0.046 0.046 0.029 0.029 0.009 0.009 0.003 0.003 0.003 0.003 0.001 0.001 0.001 0.001 0.003 0.003 0.003 0.003 0.007 0.007 0.007 0.007 0.010 0.010 0.010 0.010 0.031 0.031 0.031 0.031 0.028 0.028 0.028 0.028 0.050 0.050 0.050 0.050 0.042 0.042 0.042 0.042 0.036 0.036 0.036 0.036 0.016 0.016 0.016 0.016 0.016 0.016 0.016 0.016 0.001 0.001 0.001 0.001 0.001 0.001 0.001 0.001 0.004 0.004 0.004 0.004 0.004 0.004 0.004 0.004 0.025 0.025 0.025 0.025 0.025 0.025 0.025 0.025 0.007 0.007 0.007 0.007 0.007 0.007 0.007 0.007 
0.007 0.007 0.007 0.007 0.007 0.007 0.007 0.007 0.006 0.006 0.006 0.006 0.006 0.006 0.006 0.006 0.009 0.009 0.009 0.009 0.009 0.009 0.009 0.009 0.008 0.008 0.008 0.008 0.008 0.008 0.008 0.008 0.008 0.008 0.008 0.008 0.008 0.008 0.008 0.008 0.111 0.111 0.111 0.111 0.006 0.006 0.006 0.006 0.001 0.001 0.001 0.001 0.006 0.006 0.006 0.006 0.058 0.058 0.058 0.058 0.104 0.104 0.104 0.104 0.060 0.060 0.060 0.060 0.002 0.002 0.002 0.002 0.003 0.003 0.003 0.003 0.009 0.009 0.009 0.009 0.020 0.020 0.006 0.006 0.009 0.009 0.009 0.009 0.008 0.008 0.004 0.005 0.003 0.007 0.004 0.007 0.004 0.009 0.008 0.032 0.067 0.067 0.068 0.068 0.046 0.046 0.029 0.029 0.009 0.009 0.003 0.003 0.003 0.003 0.001 0.001 0.001 0.001 0.003 0.003 0.003 0.003 0.007 0.007 0.007 0.007 0.010 0.010 0.010 0.010 0.031 0.031 0.031 0.031 0.028 0.028 0.028 0.028 0.050 0.050 0.050 0.050 0.042 0.042 0.042 0.042 0.036 0.036 0.036 0.036 0.016 0.016 0.016 0.016 0.016 0.016 0.016 0.016 0.001 0.001 0.001 0.001 0.001 0.001 0.001 0.001 0.004 0.004 0.004 0.004 0.004 0.004 0.004 0.004 0.025 0.025 0.025 0.025 0.025 0.025 0.025 0.025 0.007 0.007 0.007 0.007 0.007 0.007 0.007 0.007 
0.231 0.231 0.231 0.231 0.231 0.231 0.231 0.231 0.002 0.002 0.002 0.002 0.002 0.002 0.002 0.002 0.004 0.004 0.004 0.004 0.004 0.004 0.004 0.004 0.010 0.010 0.010 0.010 0.010 0.010 0.010 0.010 0.015 0.015 0.015 0.015 0.015 0.015 0.015 0.015 0.067 0.067 0.067 0.067 0.007 0.007 0.007 0.007 0.002 0.002 0.002 0.002 0.008 0.008 0.008 0.008 0.034 0.034 0.034 0.034 0.124 0.124 0.124 0.124 0.006 0.006 0.006 0.006 0.002 0.002 0.002 0.002 0.003 0.003 0.003 0.003 0.007 0.007 0.007 0.007 0.012 0.012 0.012 0.012 0.011 0.011 0.011 0.011 0.012 0.012 0.006 0.004 0.003 0.003 0.003 0.004 0.004 0.004 0.006 0.013 0.058 0.058 0.062 0.062 0.049 0.049 0.040 0.040 0.013 0.013 0.006 0.006 0.006 0.006 0.001 0.001 0.001 0.001 0.004 0.004 0.004 0.004 0.010 0.010 0.010 0.010 0.027 0.027 0.027 0.027 1.861 1.861 1.861 1.861 2.445 2.445 2.445 2.445 1.419 1.419 1.419 1.419 0.015 0.015 0.015 0.015 0.006 0.006 0.006 0.006 0.018 0.018 0.018 0.018 0.018 0.018 0.018 0.018 0.002 0.002 0.002 0.002 0.002 0.002 0.002 0.002 0.003 0.003 0.003 0.003 0.003 0.003 0.003 0.003 0.012 0.012 0.012 0.012 0.012 0.012 0.012 0.012 0.004 0.004 0.004 0.004 0.004 0.004 0.004 0.004 
0.231 0.231 0.231 0.231 0.231 0.231 0.231 0.231 0.002 0.002 0.002 0.002 0.002 0.002 0.002 0.002 0.004 0.004 0.004 0.004 0.004 0.004 0.004 0.004 0.010 0.010 0.010 0.010 0.010 0.010 0.010 0.010 0.015 0.015 0.015 0.015 0.015 0.015 0.015 0.015 0.067 0.067 0.067 0.067 0.007 0.007 0.007 0.007 0.002 0.002 0.002 0.002 0.008 0.008 0.008 0.008 0.034 0.034 0.034 0.034 0.124 0.124 0.124 0.124 0.006 0.006 0.006 0.006 0.002 0.002 0.002 0.002 0.003 0.003 0.003 0.003 0.007 0.007 0.007 0.007 0.012 0.012 0.012 0.012 0.011 0.011 0.011 0.011 0.012 0.012 0.006 0.004 0.003 0.003 0.003 0.004 0.004 0.004 0.006 0.013 0.058 0.058 0.062 0.062 0.049 0.049 0.040 0.040 0.013 0.013 0.006 0.006 0.006 0.006 0.001 0.001 0.001 0.001 0.004 0.004 0.004 0.004 0.010 0.010 0.010 0.010 0.027 0.027 0.027 0.027 1.861 1.861 1.861 1.861 2.445 2.445 2.445 2.445 1.419 1.419 1.419 1.419 0.015 0.015 0.015 0.015 0.006 0.006 0.006 0.006 0.018 0.018 0.018 0.018 0.018 0.018 0.018 0.018 0.002 0.002 0.002 0.002 0.002 0.002 0.002 0.002 0.003 0.003 0.003 0.003 0.003 0.003 0.003 0.003 0.012 0.012 0.012 0.012 0.012 0.012 0.012 0.012 0.004 0.004 0.004 0.004 0.004 0.004 0.004 0.004 
0.231 0.231 0.231 0.231 0.231 0.231 0.231 0.231 0.002 0.002 0.002 0.002 0.002 0.002 0.002 0.002 0.004 0.004 0.004 0.004 0.004 0.004 0.004 0.004 0.010 0.010 0.010 0.010 0.010 0.010 0.010 0.010 0.015 0.015 0.015 0.015 0.015 0.015 0.015 0.015 0.067 0.067 0.067 0.067 0.007 0.007 0.007 0.007 0.002 0.002 0.002 0.002 0.008 0.008 0.008 0.008 0.034 0.034 0.034 0.034 0.124 0.124 0.124 0.124 0.006 0.006 0.006 0.006 0.002 0.002 0.002 0.002 0.003 0.003 0.003 0.003 0.007 0.007 0.007 0.007 0.012 0.012 0.012 0.012 0.011 0.011 0.011 0.011 0.012 0.012 0.006 0.004 0.003 0.003 0.003 0.004 0.004 0.004 0.006 0.013 0.058 0.058 0.062 0.062 0.049 0.049 0.040 0.040 0.013 0.013 0.006 0.006 0.006 0.006 0.001 0.001 0.001 0.001 0.004 0.004 0.004 0.004 0.010 0.010 0.010 0.010 0.027 0.027 0.027 0.027 1.861 1.861 1.861 1.861 2.445 2.445 2.445 2.445 1.419 1.419 1.419 1.419 0.015 0.015 0.015 0.015 0.006 0.006 0.006 0.006 0.018 0.018 0.018 0.018 0.018 0.018 0.018 0.018 0.002 0.002 0.002 0.002 0.002 0.002 0.002 0.002 0.003 0.003 0.003 0.003 0.003 0.003 0.003 0.003 0.012 0.012 0.012 0.012 0.012 0.012 0.012 0.012 0.004 0.004 0.004 0.004 0.004 0.004 0.004 0.004 
0.231 0.231 0.231 0.231 0.231 0.231 0.231 0.231 0.002 0.002 0.002 0.002 0.002 0.002 0.002 0.002 0.004 0.004 0.004 0.004 0.004 0.004 0.004 0.004 0.010 0.010 0.010 0.010 0.010 0.010 0.010 0.010 0.015 0.015 0.015 0.015 0.015 0.015 0.015 0.015 0.067 0.067 0.067 0.067 0.007 0.007 0.007 0.007 0.002 0.002 0.002 0.002 0.008 0.008 0.008 0.008 0.034 0.034 0.034 0.034 0.124 0.124 0.124 0.124 0.006 0.006 0.006 0.006 0.002 0.002 0.002 0.002 0.003 0.003 0.003 0.003 0.007 0.007 0.007 0.007 0.012 0.012 0.012 0.012 0.011 0.011 0.011 0.011 0.012 0.012 0.006 0.004 0.003 0.003 0.003 0.004 0.004 0.004 0.006 0.013 0.058 0.058 0.062 0.062 0.049 0.049 0.040 0.040 0.013 0.013 0.006 0.006 0.006 0.006 0.001 0.001 0.001 0.001 0.004 0.004 0.004 0.004 0.010 0.010 0.010 0.010 0.027 0.027 0.027 0.027 1.861 1.861 1.861 1.861 2.445 2.445 2.445 2.445 1.419 1.419 1.419 1.419 0.015 0.015 0.015 0.015 0.006 0.006 0.006 0.006 0.018 0.018 0.018 0.018 0.018 0.018 0.018 0.018 0.002 0.002 0.002 0.002 0.002 0.002 0.002 0.002 0.003 0.003 0.003 0.003 0.003 0.003 0.003 0.003 0.012 0.012 0.012 0.012 0.012 0.012 0.012 0.012 0.004 0.004 0.004 0.004 0.004 0.004 0.004 0.004 
0.024 0.024 0.024 0.024 0.024 0.024 0.024 0.024 0.002 0.002 0.002 0.002 0.002 0.002 0.002 0.002 0.003 0.003 0.003 0.003 0.003 0.003 0.003 0.003 0.015 0.015 0.015 0.015 0.015 0.015 0.015 0.015 0.026 0.026 0.026 0.026 0.026 0.026 0.026 0.026 0.058 0.058 0.058 0.058 0.007 0.007 0.007 0.007 0.002 0.002 0.002 0.002 0.008 0.008 0.008 0.008 0.026 0.026 0.026 0.026 0.072 0.072 0.072 0.072 0.006 0.006 0.006 0.006 0.001 0.001 0.001 0.001 0.003 0.003 0.003 0.003 0.006 0.006 0.006 0.006 0.008 0.008 0.006 0.006 0.007 0.007 0.009 0.009 0.012 0.012 0.007 0.006 0.006 0.004 0.004 0.005 0.004 0.003 0.006 0.012 0.040 0.040 0.046 0.046 0.049 0.049 0.047 0.047 0.016 0.016 0.007 0.007 0.007 0.007 0.002 0.002 0.002 0.002 0.004 0.004 0.004 0.004 0.006 0.006 0.006 0.006 0.007 0.007 0.007 0.007 0.006 0.006 0.006 0.006 0.006 0.006 0.006 0.006 0.017 0.017 0.017 0.017 0.012 0.012 0.012 0.012 0.002 0.002 0.002 0.002 0.019 0.019 0.019 0.019 0.019 0.019 0.019 0.019 0.013 0.013 0.013 0.013 0.013 0.013 0.013 0.013 0.010 0.010 0.010 0.010 0.010 0.010 0.010 0.010 2.572 2.572 2.572 2.572 2.572 2.572 2.572 2.572 0.003 0.003 0.003 0.003 0.003 0.003 0.003 0.003 
0.024 0.024 0.024 0.024 0.024 0.024 0.024 0.024 0.002 0.002 0.002 0.002 0.002 0.002 0.002 0.002 0.003 0.003 0.003 0.003 0.003 0.003 0.003 0.003 0.015 0.015 0.015 0.015 0.015 0.015 0.015 0.015 0.026 0.026 0.026 0.026 0.026 0.026 0.026 0.026 0.058 0.058 0.058 0.058 0.007 0.007 0.007 0.007 0.002 0.002 0.002 0.002 0.008 0.008 0.008 0.008 0.026 0.026 0.026 0.026 0.072 0.072 0.072 0.072 0.006 0.006 0.006 0.006 0.001 0.001 0.001 0.001 0.003 0.003 0.003 0.003 0.006 0.006 0.006 0.006 0.008 0.008 0.006 0.006 0.007 0.007 0.009 0.009 0.012 0.012 0.007 0.006 0.006 0.004 0.004 0.005 0.004 0.003 0.006 0.012 0.040 0.040 0.046 0.046 0.049 0.049 0.047 0.047 0.016 0.016 0.007 0.007 0.007 0.007 0.002 0.002 0.002 0.002 0.004 0.004 0.004 0.004 0.006 0.006 0.006 0.006 0.007 0.007 0.007 0.007 0.006 0.006 0.006 0.006 0.006 0.006 0.006 0.006 0.017 0.017 0.017 0.017 0.012 0.012 0.012 0.012 0.002 0.002 0.002 0.002 0.019 0.019 0.019 0.019 0.019 0.019 0.019 0.019 0.013 0.013 0.013 0.013 0.013 0.013 0.013 0.013 0.010 0.010 0.010 0.010 0.010 0.010 0.010 0.010 2.572 2.572 2.572 2.572 2.572 2.572 2.572 2.572 0.003 0.003 0.003 0.003 0.003 0.003 0.003 0.003 
0.024 0.024 0.024 0.024 0.024 0.024 0.024 0.024 0.002 0.002 0.002 0.002 0.002 0.002 0.002 0.002 0.003 0.003 0.003 0.003 0.003 0.003 0.003 0.003 0.015 0.015 0.015 0.015 0.015 0.015 0.015 0.015 0.026 0.026 0.026 0.026 0.026 0.026 0.026 0.026 0.058 0.058 0.058 0.058 0.007 0.007 0.007 0.007 0.002 0.002 0.002 0.002 0.008 0.008 0.008 0.008 0.026 0.026 0.026 0.026 0.072 0.072 0.072 0.072 0.006 0.006 0.006 0.006 0.001 0.001 0.001 0.001 0.003 0.003 0.003 0.003 0.006 0.006 0.006 0.006 0.008 0.008 0.006 0.006 0.007 0.007 0.009 0.009 0.012 0.012 0.007 0.006 0.006 0.004 0.004 0.005 0.004 0.003 0.006 0.012 0.040 0.040 0.046 0.046 0.049 0.049 0.047 0.047 0.016 0.016 0.007 0.007 0.007 0.007 0.002 0.002 0.002 0.002 0.004 0.004 0.004 0.004 0.006 0.006 0.006 0.006 0.007 0.007 0.007 0.007 0.006 0.006 0.006 0.006 0.006 0.006 0.006 0.006 0.017 0.017 0.017 0.017 0.012 0.012 0.012 0.012 0.002 0.002 0.002 0.002 0.019 0.019 0.019 0.019 0.019 0.019 0.019 0.019 0.013 0.013 0.013 0.013 0.013 0.013 0.013 0.013 0.010 0.010 0.010 0.010 0.010 0.010 0.010 0.010 2.572 2.572 2.572 2.572 2.572 2.572 2.572 2.572 0.003 0.003 0.003 0.003 0.003 0.003 0.003 0.003 
0.024 0.024 0.024 0.024 0.024 0.024 0.024 0.024 0.002 0.002 0.002 0.002 0.002 0.002 0.002 0.002 0.003 0.003 0.003 0.003 0.003 0.003 0.003 0.003 0.015 0.015 0.015 0.015 0.015 0.015 0.015 0.015 0.026 0.026 0.026 0.026 0.026 0.026 0.026 0.026 0.058 0.058 0.058 0.058 0.007 0.007 0.007 0.007 0.002 0.002 0.002 0.002 0.008 0.008 0.008 0.008 0.026 0.026 0.026 0.026 0.072 0.072 0.072 0.072 0.006 0.006 0.006 0.006 0.001 0.001 0.001 0.001 0.003 0.003 0.003 0.003 0.006 0.006 0.006 0.006 0.008 0.008 0.006 0.006 0.007 0.007 0.009 0.009 0.012 0.012 0.007 0.006 0.006 0.004 0.004 0.005 0.004 0.003 0.006 0.012 0.040 0.040 0.046 0.046 0.049 0.049 0.047 0.047 0.016 0.016 0.007 0.007 0.007 0.007 0.002 0.002 0.002 0.002 0.004 0.004 0.004 0.004 0.006 0.006 0.006 0.006 0.007 0.007 0.007 0.007 0.006 0.006 0.006 0.006 0.006 0.006 0.006 0.006 0.017 0.017 0.017 0.017 0.012 0.012 0.012 0.012 0.002 0.002 0.002 0.002 0.019 0.019 0.019 0.019 0.019 0.019 0.019 0.019 0.013 0.013 0.013 0.013 0.013 0.013 0.013 0.013 0.010 0.010 0.010 0.010 0.010 0.010 0.010 0.010 2.572 2.572 2.572 2.572 2.572 2.572 2.572 2.572 0.003 0.003 0.003 0.003 0.003 0.003 0.003 0.003 
0.010 0.010 0.010 0.010 0.010 0.010 0.010 0.010 0.019 0.019 0.019 0.019 0.019 0.019 0.019 0.019 0.047 0.047 0.047 0.047 0.047 0.047 0.047 0.047 0.032 0.032 0.032 0.032 0.032 0.032 0.032 0.032 0.039 0.039 0.039 0.039 0.039 0.039 0.039 0.039 0.040 0.040 0.040 0.040 0.009 0.009 0.009 0.009 0.003 0.003 0.003 0.003 0.009 0.009 0.009 0.009 0.022 0.022 0.022 0.022 0.042 0.042 0.042 0.042 0.008 0.008 0.008 0.008 0.001 0.001 0.001 0.001 0.002 0.002 0.002 0.002 0.003 0.003 0.003 0.003 0.006 0.006 0.005 0.005 0.005 0.005 0.007 0.007 0.009 0.009 0.006 0.003 0.003 0.003 0.003 0.004 0.003 0.003 0.003 0.009 0.031 0.031 0.043 0.043 0.049 0.049 0.056 0.056 0.022 0.022 0.010 0.010 0.010 0.010 0.012 0.012 0.012 0.012 0.004 0.004 0.004 0.004 0.003 0.003 0.003 0.003 0.001 0.001 0.001 0.001 0.001 0.001 0.001 0.001 0.001 0.001 0.001 0.001 0.003 0.003 0.003 0.003 0.010 0.010 0.010 0.010 0.002 0.002 0.002 0.002 0.033 0.033 0.033 0.033 0.033 0.033 0.033 0.033 0.061 0.061 0.061 0.061 0.061 0.061 0.061 0.061 8.495 8.495 8.495 8.495 8.495 8.495 8.495 8.495 20.441 20.441 20.441 20.441 20.441 20.441 20.441 20.441 0.406 0.406 0.406 0.406 0.406 0.406 0.406 0.406 
0.010 0.010 0.010 0.010 0.010 0.010 0.010 0.010 0.019 0.019 0.019 0.019 0.019 0.019 0.019 0.019 0.047 0.047 0.047 0.047 0.047 0.047 0.047 0.047 0.032 0.032 0.032 0.032 0.032 0.032 0.032 0.032 0.039 0.039 0.039 0.039 0.039 0.039 0.039 0.039 0.040 0.040 0.040 0.040 0.009 0.009 0.009 0.009 0.003 0.003 0.003 0.003 0.009 0.009 0.009 0.009 0.022 0.022 0.022 0.022 0.042 0.042 0.042 0.042 0.008 0.008 0.008 0.008 0.001 0.001 0.001 0.001 0.002 0.002 0.002 0.002 0.003 0.003 0.003 0.003 0.006 0.006 0.005 0.005 0.005 0.005 0.007 0.007 0.009 0.009 0.006 0.003 0.003 0.003 0.003 0.004 0.003 0.003 0.003 0.009 0.031 0.031 0.043 0.043 0.049 0.049 0.056 0.056 0.022 0.022 0.010 0.010 0.010 0.010 0.012 0.012 0.012 0.012 0.004 0.004 0.004 0.004 0.003 0.003 0.003 0.003 0.001 0.001 0.001 0.001 0.001 0.001 0.001 0.001 0.001 0.001 0.001 0.001 0.003 0.003 0.003 0.003 0.010 0.010 0.010 0.010 0.002 0.002 0.002 0.002 0.033 0.033 0.033 0.033 0.033 0.033 0.033 0.033 0.061 0.061 0.061 0.061 0.061 0.061 0.061 0.061 8.495 8.495 8.495 8.495 8.495 8.495 8.495 8.495 20.441 20.441 20.441 20.441 20.441 20.441 20.441 20.441 0.406 0.406 0.406 0.406 0.406 0.406 0.406 0.406 
0.010 0.010 0.010 0.010 0.010 0.010 0.010 0.010 0.019 0.019 0.019 0.019 0.019 0.019 0.019 0.019 0.047 0.047 0.047 0.047 0.047 0.047 0.047 0.047 0.032 0.032 0.032 0.032 0.032 0.032 0.032 0.032 0.039 0.039 0.039 0.039 0.039 0.039 0.039 0.039 0.040 0.040 0.040 0.040 0.009 0.009 0.009 0.009 0.003 0.003 0.003 0.003 0.009 0.009 0.009 0.009 0.022 0.022 0.022 0.022 0.042 0.042 0.042 0.042 0.008 0.008 0.008 0.008 0.001 0.001 0.001 0.001 0.002 0.002 0.002 0.002 0.003 0.003 0.003 0.003 0.006 0.006 0.005 0.005 0.005 0.005 0.007 0.007 0.009 0.009 0.006 0.003 0.003 0.003 0.003 0.004 0.003 0.003 0.003 0.009 0.031 0.031 0.043 0.043 0.049 0.049 0.056 0.056 0.022 0.022 0.010 0.010 0.010 0.010 0.012 0.012 0.012 0.012 0.004 0.004 0.004 0.004 0.003 0.003 0.003 0.003 0.001 0.001 0.001 0.001 0.001 0.001 0.001 0.001 0.001 0.001 0.001 0.001 0.003 0.003 0.003 0.003 0.010 0.010 0.010 0.010 0.002 0.002 0.002 0.002 0.033 0.033 0.033 0.033 0.033 0.033 0.033 0.033 0.061 0.061 0.061 0.061 0.061 0.061 0.061 0.061 8.495 8.495 8.495 8.495 8.495 8.495 8.495 8.495 20.441 20.441 20.441 20.441 20.441 20.441 20.441 20.441 0.406 0.406 0.406 0.406 0.406 0.406 0.406 0.406 
0.010 0.010 0.010 0.010 0.010 0.010 0.010 0.010 0.019 0.019 0.019 0.019 0.019 0.019 0.019 0.019 0.047 0.047 0.047 0.047 0.047 0.047 0.047 0.047 0.032 0.032 0.032 0.032 0.032 0.032 0.032 0.032 0.039 0.039 0.039 0.039 0.039 0.039 0.039 0.039 0.040 0.040 0.040 0.040 0.009 0.009 0.009 0.009 0.003 0.003 0.003 0.003 0.009 0.009 0.009 0.009 0.022 0.022 0.022 0.022 0.042 0.042 0.042 0.042 0.008 0.008 0.008 0.008 0.001 0.001 0.001 0.001 0.002 0.002 0.002 0.002 0.003 0.003 0.003 0.003 0.006 0.006 0.005 0.005 0.005 0.005 0.007 0.007 0.009 0.009 0.006 0.003 0.003 0.003 0.003 0.004 0.003 0.003 0.003 0.009 0.031 0.031 0.043 0.043 0.049 0.049 0.056 0.056 0.022 0.022 0.010 0.010 0.010 0.010 0.012 0.012 0.012 0.012 0.004 0.004 0.004 0.004 0.003 0.003 0.003 0.003 0.001 0.001 0.001 0.001 0.001 0.001 0.001 0.001 0.001 0.001 0.001 0.001 0.003 0.003 0.003 0.003 0.010 0.010 0.010 0.010 0.002 0.002 0.002 0.002 0.033 0.033 0.033 0.033 0.033 0.033 0.033 0.033 0.061 0.061 0.061 0.061 0.061 0.061 0.061 0.061 8.495 8.495 8.495 8.495 8.495 8.495 8.495 8.495 20.441 20.441 20.441 20.441 20.441 20.441 20.441 20.441 0.406 0.406 0.406 0.406 0.406 0.406 0.406 0.406 
0.019 0.019 0.019 0.019 0.019 0.019 0.019 0.019 0.025 0.025 0.025 0.025 0.025 0.025 0.025 0.025 0.028 0.028 0.028 0.028 0.028 0.028 0.028 0.028 0.037 0.037 0.037 0.037 0.037 0.037 0.037 0.037 0.037 0.037 0.037 0.037 0.037 0.037 0.037 0.037 0.014 0.014 0.014 0.014 0.009 0.009 0.009 0.009 0.007 0.007 0.007 0.007 0.014 0.014 0.014 0.014 0.019 0.019 0.019 0.019 0.027 0.027 0.027 0.027 0.014 0.014 0.014 0.014 0.001 0.001 0.001 0.001 0.001 0.001 0.001 0.001 0.005 0.005 0.005 0.005 0.010 0.010 0.008 0.008 0.006 0.006 0.006 0.006 0.006 0.006 0.002 0.001 0.001 0.001 0.001 0.001 0.001 0.001 0.001 0.004 0.023 0.023 0.047 0.047 0.057 0.057 0.073 0.073 0.029 0.029 0.010 0.010 0.010 0.010 0.017 0.017 0.017 0.017 0.002 0.002 0.002 0.002 0.001 0.001 0.001 0.001 0.000 0.000 0.000 0.000 0.000 0.000 0.000 0.000 0.000 0.000 0.000 0.000 0.002 0.002 0.002 0.002 0.006 0.006 0.006 0.006 0.006 0.006 0.006 0.006 0.153 0.153 0.153 0.153 0.153 0.153 0.153 0.153 0.120 0.120 0.120 0.120 0.120 0.120 0.120 0.120 9.240 9.240 9.240 9.240 9.240 9.240 9.240 9.240 27.287 27.287 27.287 27.287 27.287 27.287 27.287 27.287 0.225 0.225 0.225 0.225 0.225 0.225 0.225 0.225 
0.019 0.019 0.019 0.019 0.019 0.019 0.019 0.019 0.025 0.025 0.025 0.025 0.025 0.025 0.025 0.025 0.028 0.028 0.028 0.028 0.028 0.028 0.028 0.028 0.037 0.037 0.037 0.037 0.037 0.037 0.037 0.037 0.037 0.037 0.037 0.037 0.037 0.037 0.037 0.037 0.014 0.014 0.014 0.014 0.009 0.009 0.009 0.009 0.007 0.007 0.007 0.007 0.014 0.014 0.014 0.014 0.019 0.019 0.019 0.019 0.027 0.027 0.027 0.027 0.014 0.014 0.014 0.014 0.001 0.001 0.001 0.001 0.001 0.001 0.001 0.001 0.005 0.005 0.005 0.005 0.010 0.010 0.008 0.008 0.006 0.006 0.006 0.006 0.006 0.006 0.002 0.001 0.001 0.001 0.001 0.001 0.001 0.001 0.001 0.004 0.023 0.023 0.047 0.047 0.057 0.057 0.073 0.073 0.029 0.029 0.010 0.010 0.010 0.010 0.017 0.017 0.017 0.017 0.002 0.002 0.002 0.002 0.001 0.001 0.001 0.001 0.000 0.000 0.000 0.000 0.000 0.000 0.000 0.000 0.000 0.000 0.000 0.000 0.002 0.002 0.002 0.002 0.006 0.006 0.006 0.006 0.006 0.006 0.006 0.006 0.153 0.153 0.153 0.153 0.153 0.153 0.153 0.153 0.120 0.120 0.120 0.120 0.120 0.120 0.120 0.120 9.240 9.240 9.240 9.240 9.240 9.240 9.240 9.240 27.287 27.287 27.287 27.287 27.287 27.287 27.287 27.287 0.225 0.225 0.225 0.225 0.225 0.225 0.225 0.225 
0.019 0.019 0.019 0.019 0.019 0.019 0.019 0.019 0.025 0.025 0.025 0.025 0.025 0.025 0.025 0.025 0.028 0.028 0.028 0.028 0.028 0.028 0.028 0.028 0.037 0.037 0.037 0.037 0.037 0.037 0.037 0.037 0.037 0.037 0.037 0.037 0.037 0.037 0.037 0.037 0.014 0.014 0.014 0.014 0.009 0.009 0.009 0.009 0.007 0.007 0.007 0.007 0.014 0.014 0.014 0.014 0.019 0.019 0.019 0.019 0.027 0.027 0.027 0.027 0.014 0.014 0.014 0.014 0.001 0.001 0.001 0.001 0.001 0.001 0.001 0.001 0.005 0.005 0.005 0.005 0.010 0.010 0.008 0.008 0.006 0.006 0.006 0.006 0.006 0.006 0.002 0.001 0.001 0.001 0.001 0.001 0.001 0.001 0.001 0.004 0.023 0.023 0.047 0.047 0.057 0.057 0.073 0.073 0.029 0.029 0.010 0.010 0.010 0.010 0.017 0.017 0.017 0.017 0.002 0.002 0.002 0.002 0.001 0.001 0.001 0.001 0.000 0.000 0.000 0.000 0.000 0.000 0.000 0.000 0.000 0.000 0.000 0.000 0.002 0.002 0.002 0.002 0.006 0.006 0.006 0.006 0.006 0.006 0.006 0.006 0.153 0.153 0.153 0.153 0.153 0.153 0.153 0.153 0.120 0.120 0.120 0.120 0.120 0.120 0.120 0.120 9.240 9.240 9.240 9.240 9.240 9.240 9.240 9.240 27.287 27.287 27.287 27.287 27.287 27.287 27.287 27.287 0.225 0.225 0.225 0.225 0.225 0.225 0.225 0.225 
0.019 0.019 0.019 0.019 0.019 0.019 0.019 0.019 0.025 0.025 0.025 0.025 0.025 0.025 0.025 0.025 0.028 0.028 0.028 0.028 0.028 0.028 0.028 0.028 0.037 0.037 0.037 0.037 0.037 0.037 0.037 0.037 0.037 0.037 0.037 0.037 0.037 0.037 0.037 0.037 0.014 0.014 0.014 0.014 0.009 0.009 0.009 0.009 0.007 0.007 0.007 0.007 0.014 0.014 0.014 0.014 0.019 0.019 0.019 0.019 0.027 0.027 0.027 0.027 0.014 0.014 0.014 0.014 0.001 0.001 0.001 0.001 0.001 0.001 0.001 0.001 0.005 0.005 0.005 0.005 0.010 0.010 0.008 0.008 0.006 0.006 0.006 0.006 0.006 0.006 0.002 0.001 0.001 0.001 0.001 0.001 0.001 0.001 0.001 0.004 0.023 0.023 0.047 0.047 0.057 0.057 0.073 0.073 0.029 0.029 0.010 0.010 0.010 0.010 0.017 0.017 0.017 0.017 0.002 0.002 0.002 0.002 0.001 0.001 0.001 0.001 0.000 0.000 0.000 0.000 0.000 0.000 0.000 0.000 0.000 0.000 0.000 0.000 0.002 0.002 0.002 0.002 0.006 0.006 0.006 0.006 0.006 0.006 0.006 0.006 0.153 0.153 0.153 0.153 0.153 0.153 0.153 0.153 0.120 0.120 0.120 0.120 0.120 0.120 0.120 0.120 9.240 9.240 9.240 9.240 9.240 9.240 9.240 9.240 27.287 27.287 27.287 27.287 27.287 27.287 27.287 27.287 0.225 0.225 0.225 0.225 0.225 0.225 0.225 0.225 
0.062 0.062 0.062 0.062 0.062 0.062 0.062 0.062 0.003 0.003 0.003 0.003 0.003 0.003 0.003 0.003 0.007 0.007 0.007 0.007 0.007 0.007 0.007 0.007 0.070 0.070 0.070 0.070 0.070 0.070 0.070 0.070 0.016 0.016 0.016 0.016 0.016 0.016 0.016 0.016 0.002 0.002 0.002 0.002 0.009 0.009 0.009 0.009 0.014 0.014 0.014 0.014 0.025 0.025 0.025 0.025 0.019 0.019 0.019 0.019 0.014 0.014 0.014 0.014 0.106 0.106 0.106 0.106 2.264 2.264 2.264 2.264 0.006 0.006 0.006 0.006 0.005 0.005 0.005 0.005 0.012 0.012 0.006 0.006 0.003 0.003 0.002 0.002 0.002 0.002 0.000 0.000 0.000 0.000 0.000 0.000 0.000 0.000 0.000 0.000 0.016 0.016 0.049 0.049 0.073 0.073 0.070 0.070 0.023 0.023 0.004 0.004 0.004 0.004 0.006 0.006 0.006 0.006 0.258 0.258 0.258 0.258 0.005 0.005 0.005 0.005 0.001 0.001 0.001 0.001 0.001 0.001 0.001 0.001 0.002 0.002 0.002 0.002 0.003 0.003 0.003 0.003 0.008 0.008 0.008 0.008 0.215 0.215 0.215 0.215 0.488 0.488 0.488 0.488 0.488 0.488 0.488 0.488 0.013 0.013 0.013 0.013 0.013 0.013 0.013 0.013 0.013 0.013 0.013 0.013 0.013 0.013 0.013 0.013 0.054 0.054 0.054 0.054 0.054 0.054 0.054 0.054 0.023 0.023 0.023 0.023 0.023 0.023 0.023 0.023 
0.062 0.062 0.062 0.062 0.062 0.062 0.062 0.062 0.003 0.003 0.003 0.003 0.003 0.003 0.003 0.003 0.007 0.007 0.007 0.007 0.007 0.007 0.007 0.007 0.070 0.070 0.070 0.070 0.070 0.070 0.070 0.070 0.016 0.016 0.016 0.016 0.016 0.016 0.016 0.016 0.002 0.002 0.002 0.002 0.009 0.009 0.009 0.009 0.014 0.014 0.014 0.014 0.025 0.025 0.025 0.025 0.019 0.019 0.019 0.019 0.014 0.014 0.014 0.014 0.106 0.106 0.106 0.106 2.264 2.264 2.264 2.264 0.006 0.006 0.006 0.006 0.005 0.005 0.005 0.005 0.012 0.012 0.006 0.006 0.003 0.003 0.002 0.002 0.002 0.002 0.000 0.000 0.000 0.000 0.000 0.000 0.000 0.000 0.000 0.000 0.016 0.016 0.049 0.049 0.073 0.073 0.070 0.070 0.023 0.023 0.004 0.004 0.004 0.004 0.006 0.006 0.006 0.006 0.258 0.258 0.258 0.258 0.005 0.005 0.005 0.005 0.001 0.001 0.001 0.001 0.001 0.001 0.001 0.001 0.002 0.002 0.002 0.002 0.003 0.003 0.003 0.003 0.008 0.008 0.008 0.008 0.215 0.215 0.215 0.215 0.488 0.488 0.488 0.488 0.488 0.488 0.488 0.488 0.013 0.013 0.013 0.013 0.013 0.013 0.013 0.013 0.013 0.013 0.013 0.013 0.013 0.013 0.013 0.013 0.054 0.054 0.054 0.054 0.054 0.054 0.054 0.054 0.023 0.023 0.023 0.023 0.023 0.023 0.023 0.023 
0.062 0.062 0.062 0.062 0.062 0.062 0.062 0.062 0.003 0.003 0.003 0.003 0.003 0.003 0.003 0.003 0.007 0.007 0.007 0.007 0.007 0.007 0.007 0.007 0.070 0.070 0.070 0.070 0.070 0.070 0.070 0.070 0.016 0.016 0.016 0.016 0.016 0.016 0.016 0.016 0.002 0.002 0.002 0.002 0.009 0.009 0.009 0.009 0.014 0.014 0.014 0.014 0.025 0.025 0.025 0.025 0.019 0.019 0.019 0.019 0.014 0.014 0.014 0.014 0.106 0.106 0.106 0.106 2.264 2.264 2.264 2.264 0.006 0.006 0.006 0.006 0.005 0.005 0.005 0.005 0.012 0.012 0.006 0.006 0.003 0.003 0.002 0.002 0.002 0.002 0.000 0.000 0.000 0.000 0.000 0.000 0.000 0.000 0.000 0.000 0.016 0.016 0.049 0.049 0.073 0.073 0.070 0.070 0.023 0.023 0.004 0.004 0.004 0.004 0.006 0.006 0.006 0.006 0.258 0.258 0.258 0.258 0.005 0.005 0.005 0.005 0.001 0.001 0.001 0.001 0.001 0.001 0.001 0.001 0.002 0.002 0.002 0.002 0.003 0.003 0.003 0.003 0.008 0.008 0.008 0.008 0.215 0.215 0.215 0.215 0.488 0.488 0.488 0.488 0.488 0.488 0.488 0.488 0.013 0.013 0.013 0.013 0.013 0.013 0.013 0.013 0.013 0.013 0.013 0.013 0.013 0.013 0.013 0.013 0.054 0.054 0.054 0.054 0.054 0.054 0.054 0.054 0.023 0.023 0.023 0.023 0.023 0.023 0.023 0.023 
0.062 0.062 0.062 0.062 0.062 0.062 0.062 0.062 0.003 0.003 0.003 0.003 0.003 0.003 0.003 0.003 0.007 0.007 0.007 0.007 0.007 0.007 0.007 0.007 0.070 0.070 0.070 0.070 0.070 0.070 0.070 0.070 0.016 0.016 0.016 0.016 0.016 0.016 0.016 0.016 0.002 0.002 0.002 0.002 0.009 0.009 0.009 0.009 0.014 0.014 0.014 0.014 0.025 0.025 0.025 0.025 0.019 0.019 0.019 0.019 0.014 0.014 0.014 0.014 0.106 0.106 0.106 0.106 2.264 2.264 2.264 2.264 0.006 0.006 0.006 0.006 0.005 0.005 0.005 0.005 0.012 0.012 0.006 0.006 0.003 0.003 0.002 0.002 0.002 0.002 0.000 0.000 0.000 0.000 0.000 0.000 0.000 0.000 0.000 0.000 0.016 0.016 0.049 0.049 0.073 0.073 0.070 0.070 0.023 0.023 0.004 0.004 0.004 0.004 0.006 0.006 0.006 0.006 0.258 0.258 0.258 0.258 0.005 0.005 0.005 0.005 0.001 0.001 0.001 0.001 0.001 0.001 0.001 0.001 0.002 0.002 0.002 0.002 0.003 0.003 0.003 0.003 0.008 0.008 0.008 0.008 0.215 0.215 0.215 0.215 0.488 0.488 0.488 0.488 0.488 0.488 0.488 0.488 0.013 0.013 0.013 0.013 0.013 0.013 0.013 0.013 0.013 0.013 0.013 0.013 0.013 0.013 0.013 0.013 0.054 0.054 0.054 0.054 0.054 0.054 0.054 0.054 0.023 0.023 0.023 0.023 0.023 0.023 0.023 0.023 
0.022 0.022 0.022 0.022 0.022 0.022 0.022 0.022 0.003 0.003 0.003 0.003 0.003 0.003 0.003 0.003 0.006 0.006 0.006 0.006 0.006 0.006 0.006 0.006 0.041 0.041 0.041 0.041 0.041 0.041 0.041 0.041 0.023 0.023 0.023 0.023 0.023 0.023 0.023 0.023 0.003 0.003 0.003 0.003 0.006 0.006 0.006 0.006 0.019 0.019 0.019 0.019 0.032 0.032 0.032 0.032 0.015 0.015 0.015 0.015 0.014 0.014 0.014 0.014 0.033 0.033 0.033 0.033 6.078 6.078 6.078 6.078 0.886 0.886 0.886 0.886 0.021 0.021 0.021 0.021 0.020 0.020 0.002 0.002 0.001 0.001 0.001 0.001 0.001 0.001 0.000 0.000 0.000 0.000 0.000 0.000 0.000 0.000 0.000 0.000 0.023 0.023 0.065 0.065 0.089 0.089 0.081 0.081 0.009 0.009 0.002 0.002 0.002 0.002 0.003 0.003 0.003 0.003 0.138 0.138 0.138 0.138 3.699 3.699 3.699 3.699 0.072 0.072 0.072 0.072 0.054 0.054 0.054 0.054 0.044 0.044 0.044 0.044 0.060 0.060 0.060 0.060 0.100 0.100 0.100 0.100 0.500 0.500 0.500 0.500 0.015 0.015 0.015 0.015 0.015 0.015 0.015 0.015 0.002 0.002 0.002 0.002 0.002 0.002 0.002 0.002 0.006 0.006 0.006 0.006 0.006 0.006 0.006 0.006 0.007 0.007 0.007 0.007 0.007 0.007 0.007 0.007 0.043 0.043 0.043 0.043 0.043 0.043 0.043 0.043 
0.022 0.022 0.022 0.022 0.022 0.022 0.022 0.022 0.003 0.003 0.003 0.003 0.003 0.003 0.003 0.003 0.006 0.006 0.006 0.006 0.006 0.006 0.006 0.006 0.041 0.041 0.041 0.041 0.041 0.041 0.041 0.041 0.023 0.023 0.023 0.023 0.023 0.023 0.023 0.023 0.003 0.003 0.003 0.003 0.006 0.006 0.006 0.006 0.019 0.019 0.019 0.019 0.032 0.032 0.032 0.032 0.015 0.015 0.015 0.015 0.014 0.014 0.014 0.014 0.033 0.033 0.033 0.033 6.078 6.078 6.078 6.078 0.886 0.886 0.886 0.886 0.021 0.021 0.021 0.021 0.020 0.020 0.002 0.002 0.001 0.001 0.001 0.001 0.001 0.001 0.000 0.000 0.000 0.000 0.000 0.000 0.000 0.000 0.000 0.000 0.023 0.023 0.065 0.065 0.089 0.089 0.081 0.081 0.009 0.009 0.002 0.002 0.002 0.002 0.003 0.003 0.003 0.003 0.138 0.138 0.138 0.138 3.699 3.699 3.699 3.699 0.072 0.072 0.072 0.072 0.054 0.054 0.054 0.054 0.044 0.044 0.044 0.044 0.060 0.060 0.060 0.060 0.100 0.100 0.100 0.100 0.500 0.500 0.500 0.500 0.015 0.015 0.015 0.015 0.015 0.015 0.015 0.015 0.002 0.002 0.002 0.002 0.002 0.002 0.002 0.002 0.006 0.006 0.006 0.006 0.006 0.006 0.006 0.006 0.007 0.007 0.007 0.007 0.007 0.007 0.007 0.007 0.043 0.043 0.043 0.043 0.043 0.043 0.043 0.043 
0.022 0.022 0.022 0.022 0.022 0.022 0.022 0.022 0.003 0.003 0.003 0.003 0.003 0.003 0.003 0.003 0.006 0.006 0.006 0.006 0.006 0.006 0.006 0.006 0.041 0.041 0.041 0.041 0.041 0.041 0.041 0.041 0.023 0.023 0.023 0.023 0.023 0.023 0.023 0.023 0.003 0.003 0.003 0.003 0.006 0.006 0.006 0.006 0.019 0.019 0.019 0.019 0.032 0.032 0.032 0.032 0.015 0.015 0.015 0.015 0.014 0.014 0.014 0.014 0.033 0.033 0.033 0.033 6.078 6.078 6.078 6.078 0.886 0.886 0.886 0.886 0.021 0.021 0.021 0.021 0.020 0.020 0.002 0.002 0.001 0.001 0.001 0.001 0.001 0.001 0.000 0.000 0.000 0.000 0.000 0.000 0.000 0.000 0.000 0.000 0.023 0.023 0.065 0.065 0.089 0.089 0.081 0.081 0.009 0.009 0.002 0.002 0.002 0.002 0.003 0.003 0.003 0.003 0.138 0.138 0.138 0.138 3.699 3.699 3.699 3.699 0.072 0.072 0.072 0.072 0.054 0.054 0.054 0.054 0.044 0.044 0.044 0.044 0.060 0.060 0.060 0.060 0.100 0.100 0.100 0.100 0.500 0.500 0.500 0.500 0.015 0.015 0.015 0.015 0.015 0.015 0.015 0.015 0.002 0.002 0.002 0.002 0.002 0.002 0.002 0.002 0.006 0.006 0.006 0.006 0.006 0.006 0.006 0.006 0.007 0.007 0.007 0.007 0.007 0.007 0.007 0.007 0.043 0.043 0.043 0.043 0.043 0.043 0.043 0.043 
0.022 0.022 0.022 0.022 0.022 0.022 0.022 0.022 0.003 0.003 0.003 0.003 0.003 0.003 0.003 0.003 0.006 0.006 0.006 0.006 0.006 0.006 0.006 0.006 0.041 0.041 0.041 0.041 0.041 0.041 0.041 0.041 0.023 0.023 0.023 0.023 0.023 0.023 0.023 0.023 0.003 0.003 0.003 0.003 0.006 0.006 0.006 0.006 0.019 0.019 0.019 0.019 0.032 0.032 0.032 0.032 0.015 0.015 0.015 0.015 0.014 0.014 0.014 0.014 0.033 0.033 0.033 0.033 6.078 6.078 6.078 6.078 0.886 0.886 0.886 0.886 0.021 0.021 0.021 0.021 0.020 0.020 0.002 0.002 0.001 0.001 0.001 0.001 0.001 0.001 0.000 0.000 0.000 0.000 0.000 0.000 0.000 0.000 0.000 0.000 0.023 0.023 0.065 0.065 0.089 0.089 0.081 0.081 0.009 0.009 0.002 0.002 0.002 0.002 0.003 0.003 0.003 0.003 0.138 0.138 0.138 0.138 3.699 3.699 3.699 3.699 0.072 0.072 0.072 0.072 0.054 0.054 0.054 0.054 0.044 0.044 0.044 0.044 0.060 0.060 0.060 0.060 0.100 0.100 0.100 0.100 0.500 0.500 0.500 0.500 0.015 0.015 0.015 0.015 0.015 0.015 0.015 0.015 0.002 0.002 0.002 0.002 0.002 0.002 0.002 0.002 0.006 0.006 0.006 0.006 0.006 0.006 0.006 0.006 0.007 0.007 0.007 0.007 0.007 0.007 0.007 0.007 0.043 0.043 0.043 0.043 0.043 0.043 0.043 0.043 
0.012 0.012 0.012 0.012 0.012 0.012 0.012 0.012 0.006 0.006 0.006 0.006 0.006 0.006 0.006 0.006 0.006 0.006 0.006 0.006 0.006 0.006 0.006 0.006 0.010 0.010 0.010 0.010 0.010 0.010 0.010 0.010 0.035 0.035 0.035 0.035 0.035 0.035 0.035 0.035 0.003 0.003 0.003 0.003 0.007 0.007 0.007 0.007 0.020 0.020 0.020 0.020 0.029 0.029 0.029 0.029 0.018 0.018 0.018 0.018 0.020 0.020 0.020 0.020 0.022 0.022 0.022 0.022 0.035 0.035 0.035 0.035 0.041 0.041 0.041 0.041 0.017 0.017 0.017 0.017 0.224 0.224 0.020 0.020 0.003 0.003 0.001 0.001 0.001 0.001 0.000 0.000 0.000 0.000 0.000 0.000 0.000 0.000 0.000 0.001 0.098 0.098 0.121 0.121 0.101 0.101 0.048 0.048 0.007 0.007 0.002 0.002 0.002 0.002 0.002 0.002 0.002 0.002 0.005 0.005 0.005 0.005 2.398 2.398 2.398 2.398 0.057 0.057 0.057 0.057 0.023 0.023 0.023 0.023 0.037 0.037 0.037 0.037 0.036 0.036 0.036 0.036 0.050 0.050 0.050 0.050 0.047 0.047 0.047 0.047 0.009 0.009 0.009 0.009 0.009 0.009 0.009 0.009 0.002 0.002 0.002 0.002 0.002 0.002 0.002 0.002 0.003 0.003 0.003 0.003 0.003 0.003 0.003 0.003 0.005 0.005 0.005 0.005 0.005 0.005 0.005 0.005 0.029 0.029 0.029 0.029 0.029 0.029 0.029 0.029 
0.012 0.012 0.012 0.012 0.012 0.012 0.012 0.012 0.006 0.006 0.006 0.006 0.006 0.006 0.006 0.006 0.006 0.006 0.006 0.006 0.006 0.006 0.006 0.006 0.010 0.010 0.010 0.010 0.010 0.010 0.010 0.010 0.035 0.035 0.035 0.035 0.035 0.035 0.035 0.035 0.003 0.003 0.003 0.003 0.007 0.007 0.007 0.007 0.020 0.020 0.020 0.020 0.029 0.029 0.029 0.029 0.018 0.018 0.018 0.018 0.020 0.020 0.020 0.020 0.022 0.022 0.022 0.022 0.035 0.035 0.035 0.035 0.041 0.041 0.041 0.041 0.017 0.017 0.017 0.017 0.224 0.224 0.020 0.020 0.003 0.003 0.001 0.001 0.001 0.001 0.000 0.000 0.000 0.000 0.000 0.000 0.000 0.000 0.000 0.001 0.098 0.098 0.121 0.121 0.101 0.101 0.048 0.048 0.007 0.007 0.002 0.002 0.002 0.002 0.002 0.002 0.002 0.002 0.005 0.005 0.005 0.005 2.398 2.398 2.398 2.398 0.057 0.057 0.057 0.057 0.023 0.023 0.023 0.023 0.037 0.037 0.037 0.037 0.036 0.036 0.036 0.036 0.050 0.050 0.050 0.050 0.047 0.047 0.047 0.047 0.009 0.009 0.009 0.009 0.009 0.009 0.009 0.009 0.002 0.002 0.002 0.002 0.002 0.002 0.002 0.002 0.003 0.003 0.003 0.003 0.003 0.003 0.003 0.003 0.005 0.005 0.005 0.005 0.005 0.005 0.005 0.005 0.029 0.029 0.029 0.029 0.029 0.029 0.029 0.029 
0.012 0.012 0.012 0.012 0.012 0.012 0.012 0.012 0.006 0.006 0.006 0.006 0.006 0.006 0.006 0.006 0.006 0.006 0.006 0.006 0.006 0.006 0.006 0.006 0.010 0.010 0.010 0.010 0.010 0.010 0.010 0.010 0.035 0.035 0.035 0.035 0.035 0.035 0.035 0.035 0.003 0.003 0.003 0.003 0.007 0.007 0.007 0.007 0.020 0.020 0.020 0.020 0.029 0.029 0.029 0.029 0.018 0.018 0.018 0.018 0.020 0.020 0.020 0.020 0.022 0.022 0.022 0.022 0.035 0.035 0.035 0.035 0.041 0.041 0.041 0.041 0.017 0.017 0.017 0.017 0.224 0.224 0.020 0.020 0.003 0.003 0.001 0.001 0.001 0.001 0.000 0.000 0.000 0.000 0.000 0.000 0.000 0.000 0.000 0.001 0.098 0.098 0.121 0.121 0.101 0.101 0.048 0.048 0.007 0.007 0.002 0.002 0.002 0.002 0.002 0.002 0.002 0.002 0.005 0.005 0.005 0.005 2.398 2.398 2.398 2.398 0.057 0.057 0.057 0.057 0.023 0.023 0.023 0.023 0.037 0.037 0.037 0.037 0.036 0.036 0.036 0.036 0.050 0.050 0.050 0.050 0.047 0.047 0.047 0.047 0.009 0.009 0.009 0.009 0.009 0.009 0.009 0.009 0.002 0.002 0.002 0.002 0.002 0.002 0.002 0.002 0.003 0.003 0.003 0.003 0.003 0.003 0.003 0.003 0.005 0.005 0.005 0.005 0.005 0.005 0.005 0.005 0.029 0.029 0.029 0.029 0.029 0.029 0.029 0.029 
0.012 0.012 0.012 0.012 0.012 0.012 0.012 0.012 0.006 0.006 0.006 0.006 0.006 0.006 0.006 0.006 0.006 0.006 0.006 0.006 0.006 0.006 0.006 0.006 0.010 0.010 0.010 0.010 0.010 0.010 0.010 0.010 0.035 0.035 0.035 0.035 0.035 0.035 0.035 0.035 0.003 0.003 0.003 0.003 0.007 0.007 0.007 0.007 0.020 0.020 0.020 0.020 0.029 0.029 0.029 0.029 0.018 0.018 0.018 0.018 0.020 0.020 0.020 0.020 0.022 0.022 0.022 0.022 0.035 0.035 0.035 0.035 0.041 0.041 0.041 0.041 0.017 0.017 0.017 0.017 0.224 0.224 0.020 0.020 0.003 0.003 0.001 0.001 0.001 0.001 0.000 0.000 0.000 0.000 0.000 0.000 0.000 0.000 0.000 0.001 0.098 0.098 0.121 0.121 0.101 0.101 0.048 0.048 0.007 0.007 0.002 0.002 0.002 0.002 0.002 0.002 0.002 0.002 0.005 0.005 0.005 0.005 2.398 2.398 2.398 2.398 0.057 0.057 0.057 0.057 0.023 0.023 0.023 0.023 0.037 0.037 0.037 0.037 0.036 0.036 0.036 0.036 0.050 0.050 0.050 0.050 0.047 0.047 0.047 0.047 0.009 0.009 0.009 0.009 0.009 0.009 0.009 0.009 0.002 0.002 0.002 0.002 0.002 0.002 0.002 0.002 0.003 0.003 0.003 0.003 0.003 0.003 0.003 0.003 0.005 0.005 0.005 0.005 0.005 0.005 0.005 0.005 0.029 0.029 0.029 0.029 0.029 0.029 0.029 0.029 
0.004 0.004 0.004 0.004 0.004 0.004 0.004 0.004 0.007 0.007 0.007 0.007 0.007 0.007 0.007 0.007 0.004 0.004 0.004 0.004 0.004 0.004 0.004 0.004 0.006 0.006 0.006 0.006 0.006 0.006 0.006 0.006 0.029 0.029 0.029 0.029 0.029 0.029 0.029 0.029 0.005 0.005 0.005 0.005 0.014 0.014 0.014 0.014 0.015 0.015 0.015 0.015 0.025 0.025 0.025 0.025 0.036 0.036 0.036 0.036 0.021 0.021 0.021 0.021 0.018 0.018 0.018 0.018 0.016 0.016 0.016 0.016 0.016 0.016 0.016 0.016 0.021 0.021 0.021 0.021 0.030 0.030 0.059 0.059 0.065 0.065 0.182 0.182 0.127 0.127 0.122 0.144 0.153 0.143 0.144 0.175 0.450 0.600 0.360 0.279 0.212 0.212 0.103 0.103 0.031 0.031 0.015 0.015 0.007 0.007 0.001 0.001 0.001 0.001 0.001 0.001 0.001 0.001 0.002 0.002 0.002 0.002 0.095 0.095 0.095 0.095 0.003 0.003 0.003 0.003 0.001 0.001 0.001 0.001 0.002 0.002 0.002 0.002 0.004 0.004 0.004 0.004 0.040 0.040 0.040 0.040 0.006 0.006 0.006 0.006 0.009 0.009 0.009 0.009 0.009 0.009 0.009 0.009 0.005 0.005 0.005 0.005 0.005 0.005 0.005 0.005 0.001 0.001 0.001 0.001 0.001 0.001 0.001 0.001 0.003 0.003 0.003 0.003 0.003 0.003 0.003 0.003 0.014 0.014 0.014 0.014 0.014 0.014 0.014 0.014 
0.004 0.004 0.004 0.004 0.004 0.004 0.004 0.004 0.007 0.007 0.007 0.007 0.007 0.007 0.007 0.007 0.004 0.004 0.004 0.004 0.004 0.004 0.004 0.004 0.006 0.006 0.006 0.006 0.006 0.006 0.006 0.006 0.029 0.029 0.029 0.029 0.029 0.029 0.029 0.029 0.005 0.005 0.005 0.005 0.014 0.014 0.014 0.014 0.015 0.015 0.015 0.015 0.025 0.025 0.025 0.025 0.036 0.036 0.036 0.036 0.021 0.021 0.021 0.021 0.018 0.018 0.018 0.018 0.016 0.016 0.016 0.016 0.016 0.016 0.016 0.016 0.021 0.021 0.021 0.021 0.030 0.030 0.059 0.059 0.065 0.065 0.182 0.182 0.127 0.127 0.122 0.144 0.153 0.143 0.144 0.175 0.450 0.600 0.360 0.279 0.212 0.212 0.103 0.103 0.031 0.031 0.015 0.015 0.007 0.007 0.001 0.001 0.001 0.001 0.001 0.001 0.001 0.001 0.002 0.002 0.002 0.002 0.095 0.095 0.095 0.095 0.003 0.003 0.003 0.003 0.001 0.001 0.001 0.001 0.002 0.002 0.002 0.002 0.004 0.004 0.004 0.004 0.040 0.040 0.040 0.040 0.006 0.006 0.006 0.006 0.009 0.009 0.009 0.009 0.009 0.009 0.009 0.009 0.005 0.005 0.005 0.005 0.005 0.005 0.005 0.005 0.001 0.001 0.001 0.001 0.001 0.001 0.001 0.001 0.003 0.003 0.003 0.003 0.003 0.003 0.003 0.003 0.014 0.014 0.014 0.014 0.014 0.014 0.014 0.014 
0.004 0.004 0.004 0.004 0.004 0.004 0.004 0.004 0.007 0.007 0.007 0.007 0.007 0.007 0.007 0.007 0.004 0.004 0.004 0.004 0.004 0.004 0.004 0.004 0.006 0.006 0.006 0.006 0.006 0.006 0.006 0.006 0.029 0.029 0.029 0.029 0.029 0.029 0.029 0.029 0.005 0.005 0.005 0.005 0.014 0.014 0.014 0.014 0.015 0.015 0.015 0.015 0.025 0.025 0.025 0.025 0.036 0.036 0.036 0.036 0.021 0.021 0.021 0.021 0.018 0.018 0.018 0.018 0.016 0.016 0.016 0.016 0.016 0.016 0.016 0.016 0.021 0.021 0.021 0.021 0.030 0.030 0.059 0.059 0.065 0.065 0.182 0.182 0.127 0.127 0.122 0.144 0.153 0.143 0.144 0.175 0.450 0.600 0.360 0.279 0.212 0.212 0.103 0.103 0.031 0.031 0.015 0.015 0.007 0.007 0.001 0.001 0.001 0.001 0.001 0.001 0.001 0.001 0.002 0.002 0.002 0.002 0.095 0.095 0.095 0.095 0.003 0.003 0.003 0.003 0.001 0.001 0.001 0.001 0.002 0.002 0.002 0.002 0.004 0.004 0.004 0.004 0.040 0.040 0.040 0.040 0.006 0.006 0.006 0.006 0.009 0.009 0.009 0.009 0.009 0.009 0.009 0.009 0.005 0.005 0.005 0.005 0.005 0.005 0.005 0.005 0.001 0.001 0.001 0.001 0.001 0.001 0.001 0.001 0.003 0.003 0.003 0.003 0.003 0.003 0.003 0.003 0.014 0.014 0.014 0.014 0.014 0.014 0.014 0.014 
0.004 0.004 0.004 0.004 0.004 0.004 0.004 0.004 0.007 0.007 0.007 0.007 0.007 0.007 0.007 0.007 0.004 0.004 0.004 0.004 0.004 0.004 0.004 0.004 0.006 0.006 0.006 0.006 0.006 0.006 0.006 0.006 0.029 0.029 0.029 0.029 0.029 0.029 0.029 0.029 0.005 0.005 0.005 0.005 0.014 0.014 0.014 0.014 0.015 0.015 0.015 0.015 0.025 0.025 0.025 0.025 0.036 0.036 0.036 0.036 0.021 0.021 0.021 0.021 0.018 0.018 0.018 0.018 0.016 0.016 0.016 0.016 0.016 0.016 0.016 0.016 0.021 0.021 0.021 0.021 0.030 0.030 0.059 0.059 0.065 0.065 0.182 0.182 0.127 0.127 0.122 0.144 0.153 0.143 0.144 0.175 0.450 0.600 0.360 0.279 0.212 0.212 0.103 0.103 0.031 0.031 0.015 0.015 0.007 0.007 0.001 0.001 0.001 0.001 0.001 0.001 0.001 0.001 0.002 0.002 0.002 0.002 0.095 0.095 0.095 0.095 0.003 0.003 0.003 0.003 0.001 0.001 0.001 0.001 0.002 0.002 0.002 0.002 0.004 0.004 0.004 0.004 0.040 0.040 0.040 0.040 0.006 0.006 0.006 0.006 0.009 0.009 0.009 0.009 0.009 0.009 0.009 0.009 0.005 0.005 0.005 0.005 0.005 0.005 0.005 0.005 0.001 0.001 0.001 0.001 0.001 0.001 0.001 0.001 0.003 0.003 0.003 0.003 0.003 0.003 0.003 0.003 0.014 0.014 0.014 0.014 0.014 0.014 0.014 0.014 
0.002 0.002 0.002 0.002 0.002 0.002 0.002 0.002 0.006 0.006 0.006 0.006 0.006 0.006 0.006 0.006 0.009 0.009 0.009 0.009 0.009 0.009 0.009 0.009 0.014 0.014 0.014 0.014 0.014 0.014 0.014 0.014 0.052 0.052 0.052 0.052 0.052 0.052 0.052 0.052 0.003 0.003 0.003 0.003 0.014 0.014 0.014 0.014 0.016 0.016 0.016 0.016 0.030 0.030 0.030 0.030 0.081 0.081 0.081 0.081 0.036 0.036 0.036 0.036 0.019 0.019 0.019 0.019 0.016 0.016 0.016 0.016 0.017 0.017 0.017 0.017 0.018 0.018 0.018 0.018 0.016 0.016 0.016 0.016 0.014 0.014 0.018 0.018 0.028 0.028 0.034 0.058 0.032 0.009 0.008 0.007 0.007 0.006 0.006 0.004 0.006 0.006 0.015 0.015 0.013 0.013 0.015 0.015 0.010 0.010 0.006 0.006 0.006 0.006 0.005 0.005 0.005 0.005 0.009 0.009 0.009 0.009 0.151 0.151 0.151 0.151 0.003 0.003 0.003 0.003 0.000 0.000 0.000 0.000 0.001 0.001 0.001 0.001 0.002 0.002 0.002 0.002 0.097 0.097 0.097 0.097 0.006 0.006 0.006 0.006 0.003 0.003 0.003 0.003 0.003 0.003 0.003 0.003 0.024 0.024 0.024 0.024 0.024 0.024 0.024 0.024 0.003 0.003 0.003 0.003 0.003 0.003 0.003 0.003 0.005 0.005 0.005 0.005 0.005 0.005 0.005 0.005 0.012 0.012 0.012 0.012 0.012 0.012 0.012 0.012 
0.002 0.002 0.002 0.002 0.002 0.002 0.002 0.002 0.006 0.006 0.006 0.006 0.006 0.006 0.006 0.006 0.009 0.009 0.009 0.009 0.009 0.009 0.009 0.009 0.014 0.014 0.014 0.014 0.014 0.014 0.014 0.014 0.052 0.052 0.052 0.052 0.052 0.052 0.052 0.052 0.003 0.003 0.003 0.003 0.014 0.014 0.014 0.014 0.016 0.016 0.016 0.016 0.030 0.030 0.030 0.030 0.081 0.081 0.081 0.081 0.036 0.036 0.036 0.036 0.019 0.019 0.019 0.019 0.016 0.016 0.016 0.016 0.017 0.017 0.017 0.017 0.018 0.018 0.018 0.018 0.016 0.016 0.016 0.016 0.014 0.014 0.018 0.018 0.028 0.028 0.034 0.058 0.032 0.009 0.008 0.007 0.007 0.006 0.006 0.004 0.006 0.006 0.015 0.015 0.013 0.013 0.015 0.015 0.010 0.010 0.006 0.006 0.006 0.006 0.005 0.005 0.005 0.005 0.009 0.009 0.009 0.009 0.151 0.151 0.151 0.151 0.003 0.003 0.003 0.003 0.000 0.000 0.000 0.000 0.001 0.001 0.001 0.001 0.002 0.002 0.002 0.002 0.097 0.097 0.097 0.097 0.006 0.006 0.006 0.006 0.003 0.003 0.003 0.003 0.003 0.003 0.003 0.003 0.024 0.024 0.024 0.024 0.024 0.024 0.024 0.024 0.003 0.003 0.003 0.003 0.003 0.003 0.003 0.003 0.005 0.005 0.005 0.005 0.005 0.005 0.005 0.005 0.012 0.012 0.012 0.012 0.012 0.012 0.012 0.012 
0.002 0.002 0.002 0.002 0.002 0.002 0.002 0.002 0.006 0.006 0.006 0.006 0.006 0.006 0.006 0.006 0.009 0.009 0.009 0.009 0.009 0.009 0.009 0.009 0.014 0.014 0.014 0.014 0.014 0.014 0.014 0.014 0.052 0.052 0.052 0.052 0.052 0.052 0.052 0.052 0.003 0.003 0.003 0.003 0.014 0.014 0.014 0.014 0.016 0.016 0.016 0.016 0.030 0.030 0.030 0.030 0.081 0.081 0.081 0.081 0.036 0.036 0.036 0.036 0.019 0.019 0.019 0.019 0.016 0.016 0.016 0.016 0.017 0.017 0.017 0.017 0.018 0.018 0.018 0.018 0.016 0.016 0.016 0.016 0.014 0.014 0.018 0.018 0.028 0.028 0.034 0.058 0.032 0.009 0.008 0.007 0.007 0.006 0.006 0.004 0.006 0.006 0.015 0.015 0.013 0.013 0.015 0.015 0.010 0.010 0.006 0.006 0.006 0.006 0.005 0.005 0.005 0.005 0.009 0.009 0.009 0.009 0.151 0.151 0.151 0.151 0.003 0.003 0.003 0.003 0.000 0.000 0.000 0.000 0.001 0.001 0.001 0.001 0.002 0.002 0.002 0.002 0.097 0.097 0.097 0.097 0.006 0.006 0.006 0.006 0.003 0.003 0.003 0.003 0.003 0.003 0.003 0.003 0.024 0.024 0.024 0.024 0.024 0.024 0.024 0.024 0.003 0.003 0.003 0.003 0.003 0.003 0.003 0.003 0.005 0.005 0.005 0.005 0.005 0.005 0.005 0.005 0.012 0.012 0.012 0.012 0.012 0.012 0.012 0.012 
0.002 0.002 0.002 0.002 0.002 0.002 0.002 0.002 0.006 0.006 0.006 0.006 0.006 0.006 0.006 0.006 0.009 0.009 0.009 0.009 0.009 0.009 0.009 0.009 0.014 0.014 0.014 0.014 0.014 0.014 0.014 0.014 0.052 0.052 0.052 0.052 0.052 0.052 0.052 0.052 0.003 0.003 0.003 0.003 0.014 0.014 0.014 0.014 0.016 0.016 0.016 0.016 0.030 0.030 0.030 0.030 0.081 0.081 0.081 0.081 0.036 0.036 0.036 0.036 0.019 0.019 0.019 0.019 0.016 0.016 0.016 0.016 0.017 0.017 0.017 0.017 0.018 0.018 0.018 0.018 0.016 0.016 0.016 0.016 0.014 0.014 0.018 0.018 0.028 0.028 0.034 0.058 0.032 0.009 0.008 0.007 0.007 0.006 0.006 0.004 0.006 0.006 0.015 0.015 0.013 0.013 0.015 0.015 0.010 0.010 0.006 0.006 0.006 0.006 0.005 0.005 0.005 0.005 0.009 0.009 0.009 0.009 0.151 0.151 0.151 0.151 0.003 0.003 0.003 0.003 0.000 0.000 0.000 0.000 0.001 0.001 0.001 0.001 0.002 0.002 0.002 0.002 0.097 0.097 0.097 0.097 0.006 0.006 0.006 0.006 0.003 0.003 0.003 0.003 0.003 0.003 0.003 0.003 0.024 0.024 0.024 0.024 0.024 0.024 0.024 0.024 0.003 0.003 0.003 0.003 0.003 0.003 0.003 0.003 0.005 0.005 0.005 0.005 0.005 0.005 0.005 0.005 0.012 0.012 0.012 0.012 0.012 0.012 0.012 0.012 
0.016 0.016 0.016 0.016 0.016 0.016 0.016 0.016 0.029 0.029 0.029 0.029 0.029 0.029 0.029 0.029 0.073 0.073 0.073 0.073 0.073 0.073 0.073 0.073 12.758 12.758 12.758 12.758 12.758 12.758 12.758 12.758 0.016 0.016 0.016 0.016 0.016 0.016 0.016 0.016 0.004 0.004 0.004 0.004 0.012 0.012 0.012 0.012 0.016 0.016 0.016 0.016 0.034 0.034 0.034 0.034 0.045 0.045 0.045 0.045 0.019 0.019 0.019 0.019 0.014 0.014 0.014 0.014 0.011 0.011 0.011 0.011 0.012 0.012 0.012 0.012 0.013 0.013 0.013 0.013 0.010 0.010 0.011 0.011 0.012 0.012 0.015 0.015 0.017 0.017 0.006 0.003 0.003 0.003 0.003 0.002 0.002 0.002 0.003 0.003 0.002 0.002 0.009 0.009 0.010 0.010 0.013 0.013 0.014 0.014 0.024 0.024 0.024 0.024 0.054 0.054 0.054 0.054 0.128 0.128 0.128 0.128 0.194 0.194 0.194 0.194 0.030 0.030 0.030 0.030 0.009 0.009 0.009 0.009 0.024 0.024 0.024 0.024 0.263 0.263 0.263 0.263 4.333 4.333 4.333 4.333 0.013 0.013 0.013 0.013 0.007 0.007 0.007 0.007 0.007 0.007 0.007 0.007 0.039 0.039 0.039 0.039 0.039 0.039 0.039 0.039 0.050 0.050 0.050 0.050 0.050 0.050 0.050 0.050 3.507 3.507 3.507 3.507 3.507 3.507 3.507 3.507 5.331 5.331 5.331 5.331 5.331 5.331 5.331 5.331 
0.016 0.016 0.016 0.016 0.016 0.016 0.016 0.016 0.029 0.029 0.029 0.029 0.029 0.029 0.029 0.029 0.073 0.073 0.073 0.073 0.073 0.073 0.073 0.073 12.758 12.758 12.758 12.758 12.758 12.758 12.758 12.758 0.016 0.016 0.016 0.016 0.016 0.016 0.016 0.016 0.004 0.004 0.004 0.004 0.012 0.012 0.012 0.012 0.016 0.016 0.016 0.016 0.034 0.034 0.034 0.034 0.045 0.045 0.045 0.045 0.019 0.019 0.019 0.019 0.014 0.014 0.014 0.014 0.011 0.011 0.011 0.011 0.012 0.012 0.012 0.012 0.013 0.013 0.013 0.013 0.010 0.010 0.011 0.011 0.012 0.012 0.015 0.015 0.017 0.017 0.006 0.003 0.003 0.003 0.003 0.002 0.002 0.002 0.003 0.003 0.002 0.002 0.009 0.009 0.010 0.010 0.013 0.013 0.014 0.014 0.024 0.024 0.024 0.024 0.054 0.054 0.054 0.054 0.128 0.128 0.128 0.128 0.194 0.194 0.194 0.194 0.030 0.030 0.030 0.030 0.009 0.009 0.009 0.009 0.024 0.024 0.024 0.024 0.263 0.263 0.263 0.263 4.333 4.333 4.333 4.333 0.013 0.013 0.013 0.013 0.007 0.007 0.007 0.007 0.007 0.007 0.007 0.007 0.039 0.039 0.039 0.039 0.039 0.039 0.039 0.039 0.050 0.050 0.050 0.050 0.050 0.050 0.050 0.050 3.507 3.507 3.507 3.507 3.507 3.507 3.507 3.507 5.331 5.331 5.331 5.331 5.331 5.331 5.331 5.331 
0.016 0.016 0.016 0.016 0.016 0.016 0.016 0.016 0.029 0.029 0.029 0.029 0.029 0.029 0.029 0.029 0.073 0.073 0.073 0.073 0.073 0.073 0.073 0.073 12.758 12.758 12.758 12.758 12.758 12.758 12.758 12.758 0.016 0.016 0.016 0.016 0.016 0.016 0.016 0.016 0.004 0.004 0.004 0.004 0.012 0.012 0.012 0.012 0.016 0.016 0.016 0.016 0.034 0.034 0.034 0.034 0.045 0.045 0.045 0.045 0.019 0.019 0.019 0.019 0.014 0.014 0.014 0.014 0.011 0.011 0.011 0.011 0.012 0.012 0.012 0.012 0.013 0.013 0.013 0.013 0.010 0.010 0.011 0.011 0.012 0.012 0.015 0.015 0.017 0.017 0.006 0.003 0.003 0.003 0.003 0.002 0.002 0.002 0.003 0.003 0.002 0.002 0.009 0.009 0.010 0.010 0.013 0.013 0.014 0.014 0.024 0.024 0.024 0.024 0.054 0.054 0.054 0.054 0.128 0.128 0.128 0.128 0.194 0.194 0.194 0.194 0.030 0.030 0.030 0.030 0.009 0.009 0.009 0.009 0.024 0.024 0.024 0.024 0.263 0.263 0.263 0.263 4.333 4.333 4.333 4.333 0.013 0.013 0.013 0.013 0.007 0.007 0.007 0.007 0.007 0.007 0.007 0.007 0.039 0.039 0.039 0.039 0.039 0.039 0.039 0.039 0.050 0.050 0.050 0.050 0.050 0.050 0.050 0.050 3.507 3.507 3.507 3.507 3.507 3.507 3.507 3.507 5.331 5.331 5.331 5.331 5.331 5.331 5.331 5.331 
0.016 0.016 0.016 0.016 0.016 0.016 0.016 0.016 0.029 0.029 0.029 0.029 0.029 0.029 0.029 0.029 0.073 0.073 0.073 0.073 0.073 0.073 0.073 0.073 12.758 12.758 12.758 12.758 12.758 12.758 12.758 12.758 0.016 0.016 0.016 0.016 0.016 0.016 0.016 0.016 0.004 0.004 0.004 0.004 0.012 0.012 0.012 0.012 0.016 0.016 0.016 0.016 0.034 0.034 0.034 0.034 0.045 0.045 0.045 0.045 0.019 0.019 0.019 0.019 0.014 0.014 0.014 0.014 0.011 0.011 0.011 0.011 0.012 0.012 0.012 0.012 0.013 0.013 0.013 0.013 0.010 0.010 0.011 0.011 0.012 0.012 0.015 0.015 0.017 0.017 0.006 0.003 0.003 0.003 0.003 0.002 0.002 0.002 0.003 0.003 0.002 0.002 0.009 0.009 0.010 0.010 0.013 0.013 0.014 0.014 0.024 0.024 0.024 0.024 0.054 0.054 0.054 0.054 0.128 0.128 0.128 0.128 0.194 0.194 0.194 0.194 0.030 0.030 0.030 0.030 0.009 0.009 0.009 0.009 0.024 0.024 0.024 0.024 0.263 0.263 0.263 0.263 4.333 4.333 4.333 4.333 0.013 0.013 0.013 0.013 0.007 0.007 0.007 0.007 0.007 0.007 0.007 0.007 0.039 0.039 0.039 0.039 0.039 0.039 0.039 0.039 0.050 0.050 0.050 0.050 0.050 0.050 0.050 0.050 3.507 3.507 3.507 3.507 3.507 3.507 3.507 3.507 5.331 5.331 5.331 5.331 5.331 5.331 5.331 5.331 
0.026 0.026 0.026 0.026 0.026 0.026 0.026 0.026 0.006 0.006 0.006 0.006 0.006 0.006 0.006 0.006 0.012 0.012 0.012 0.012 0.012 0.012 0.012 0.012 0.070 0.070 0.070 0.070 0.070 0.070 0.070 0.070 0.012 0.012 0.012 0.012 0.012 0.012 0.012 0.012 0.006 0.006 0.006 0.006 0.008 0.008 0.008 0.008 0.020 0.020 0.020 0.020 0.045 0.045 0.045 0.045 0.021 0.021 0.021 0.021 0.008 0.008 0.008 0.008 0.014 0.014 0.014 0.014 0.010 0.010 0.010 0.010 0.011 0.011 0.011 0.011 0.012 0.012 0.012 0.012 0.010 0.010 0.012 0.012 0.017 0.017 0.032 0.032 0.032 0.032 0.010 0.006 0.006 0.004 0.004 0.004 0.004 0.004 0.004 0.003 0.001 0.001 0.013 0.013 0.010 0.010 0.013 0.013 0.014 0.014 0.019 0.019 0.019 0.019 0.018 0.018 0.018 0.018 0.009 0.009 0.009 0.009 0.007 0.007 0.007 0.007 0.013 0.013 0.013 0.013 0.030 0.030 0.030 0.030 0.031 0.031 0.031 0.031 0.029 0.029 0.029 0.029 0.010 0.010 0.010 0.010 0.006 0.006 0.006 0.006 0.007 0.007 0.007 0.007 0.007 0.007 0.007 0.007 0.025 0.025 0.025 0.025 0.025 0.025 0.025 0.025 0.012 0.012 0.012 0.012 0.012 0.012 0.012 0.012 0.024 0.024 0.024 0.024 0.024 0.024 0.024 0.024 0.058 0.058 0.058 0.058 0.058 0.058 0.058 0.058 
0.026 0.026 0.026 0.026 0.026 0.026 0.026 0.026 0.006 0.006 0.006 0.006 0.006 0.006 0.006 0.006 0.012 0.012 0.012 0.012 0.012 0.012 0.012 0.012 0.070 0.070 0.070 0.070 0.070 0.070 0.070 0.070 0.012 0.012 0.012 0.012 0.012 0.012 0.012 0.012 0.006 0.006 0.006 0.006 0.008 0.008 0.008 0.008 0.020 0.020 0.020 0.020 0.045 0.045 0.045 0.045 0.021 0.021 0.021 0.021 0.008 0.008 0.008 0.008 0.014 0.014 0.014 0.014 0.010 0.010 0.010 0.010 0.011 0.011 0.011 0.011 0.012 0.012 0.012 0.012 0.010 0.010 0.012 0.012 0.017 0.017 0.032 0.032 0.032 0.032 0.010 0.006 0.006 0.004 0.004 0.004 0.004 0.004 0.004 0.003 0.001 0.001 0.013 0.013 0.010 0.010 0.013 0.013 0.014 0.014 0.019 0.019 0.019 0.019 0.018 0.018 0.018 0.018 0.009 0.009 0.009 0.009 0.007 0.007 0.007 0.007 0.013 0.013 0.013 0.013 0.030 0.030 0.030 0.030 0.031 0.031 0.031 0.031 0.029 0.029 0.029 0.029 0.010 0.010 0.010 0.010 0.006 0.006 0.006 0.006 0.007 0.007 0.007 0.007 0.007 0.007 0.007 0.007 0.025 0.025 0.025 0.025 0.025 0.025 0.025 0.025 0.012 0.012 0.012 0.012 0.012 0.012 0.012 0.012 0.024 0.024 0.024 0.024 0.024 0.024 0.024 0.024 0.058 0.058 0.058 0.058 0.058 0.058 0.058 0.058 
0.026 0.026 0.026 0.026 0.026 0.026 0.026 0.026 0.006 0.006 0.006 0.006 0.006 0.006 0.006 0.006 0.012 0.012 0.012 0.012 0.012 0.012 0.012 0.012 0.070 0.070 0.070 0.070 0.070 0.070 0.070 0.070 0.012 0.012 0.012 0.012 0.012 0.012 0.012 0.012 0.006 0.006 0.006 0.006 0.008 0.008 0.008 0.008 0.020 0.020 0.020 0.020 0.045 0.045 0.045 0.045 0.021 0.021 0.021 0.021 0.008 0.008 0.008 0.008 0.014 0.014 0.014 0.014 0.010 0.010 0.010 0.010 0.011 0.011 0.011 0.011 0.012 0.012 0.012 0.012 0.010 0.010 0.012 0.012 0.017 0.017 0.032 0.032 0.032 0.032 0.010 0.006 0.006 0.004 0.004 0.004 0.004 0.004 0.004 0.003 0.001 0.001 0.013 0.013 0.010 0.010 0.013 0.013 0.014 0.014 0.019 0.019 0.019 0.019 0.018 0.018 0.018 0.018 0.009 0.009 0.009 0.009 0.007 0.007 0.007 0.007 0.013 0.013 0.013 0.013 0.030 0.030 0.030 0.030 0.031 0.031 0.031 0.031 0.029 0.029 0.029 0.029 0.010 0.010 0.010 0.010 0.006 0.006 0.006 0.006 0.007 0.007 0.007 0.007 0.007 0.007 0.007 0.007 0.025 0.025 0.025 0.025 0.025 0.025 0.025 0.025 0.012 0.012 0.012 0.012 0.012 0.012 0.012 0.012 0.024 0.024 0.024 0.024 0.024 0.024 0.024 0.024 0.058 0.058 0.058 0.058 0.058 0.058 0.058 0.058 
0.026 0.026 0.026 0.026 0.026 0.026 0.026 0.026 0.006 0.006 0.006 0.006 0.006 0.006 0.006 0.006 0.012 0.012 0.012 0.012 0.012 0.012 0.012 0.012 0.070 0.070 0.070 0.070 0.070 0.070 0.070 0.070 0.012 0.012 0.012 0.012 0.012 0.012 0.012 0.012 0.006 0.006 0.006 0.006 0.008 0.008 0.008 0.008 0.020 0.020 0.020 0.020 0.045 0.045 0.045 0.045 0.021 0.021 0.021 0.021 0.008 0.008 0.008 0.008 0.014 0.014 0.014 0.014 0.010 0.010 0.010 0.010 0.011 0.011 0.011 0.011 0.012 0.012 0.012 0.012 0.010 0.010 0.012 0.012 0.017 0.017 0.032 0.032 0.032 0.032 0.010 0.006 0.006 0.004 0.004 0.004 0.004 0.004 0.004 0.003 0.001 0.001 0.013 0.013 0.010 0.010 0.013 0.013 0.014 0.014 0.019 0.019 0.019 0.019 0.018 0.018 0.018 0.018 0.009 0.009 0.009 0.009 0.007 0.007 0.007 0.007 0.013 0.013 0.013 0.013 0.030 0.030 0.030 0.030 0.031 0.031 0.031 0.031 0.029 0.029 0.029 0.029 0.010 0.010 0.010 0.010 0.006 0.006 0.006 0.006 0.007 0.007 0.007 0.007 0.007 0.007 0.007 0.007 0.025 0.025 0.025 0.025 0.025 0.025 0.025 0.025 0.012 0.012 0.012 0.012 0.012 0.012 0.012 0.012 0.024 0.024 0.024 0.024 0.024 0.024 0.024 0.024 0.058 0.058 0.058 0.058 0.058 0.058 0.058 0.058 
0.026 0.026 0.026 0.026 0.026 0.026 0.026 0.026 0.006 0.006 0.006 0.006 0.006 0.006 0.006 0.006 0.012 0.012 0.012 0.012 0.012 0.012 0.012 0.012 0.070 0.070 0.070 0.070 0.070 0.070 0.070 0.070 0.012 0.012 0.012 0.012 0.012 0.012 0.012 0.012 0.006 0.006 0.006 0.006 0.008 0.008 0.008 0.008 0.020 0.020 0.020 0.020 0.045 0.045 0.045 0.045 0.021 0.021 0.021 0.021 0.008 0.008 0.008 0.008 0.014 0.014 0.014 0.014 0.010 0.010 0.010 0.010 0.011 0.011 0.011 0.011 0.012 0.012 0.012 0.012 0.010 0.010 0.012 0.012 0.017 0.017 0.032 0.032 0.032 0.032 0.010 0.006 0.006 0.004 0.004 0.004 0.004 0.004 0.004 0.003 0.001 0.001 0.013 0.013 0.010 0.010 0.013 0.013 0.014 0.014 0.019 0.019 0.019 0.019 0.018 0.018 0.018 0.018 0.009 0.009 0.009 0.009 0.007 0.007 0.007 0.007 0.013 0.013 0.013 0.013 0.030 0.030 0.030 0.030 0.031 0.031 0.031 0.031 0.029 0.029 0.029 0.029 0.010 0.010 0.010 0.010 0.006 0.006 0.006 0.006 0.007 0.007 0.007 0.007 0.007 0.007 0.007 0.007 0.025 0.025 0.025 0.025 0.025 0.025 0.025 0.025 0.012 0.012 0.012 0.012 0.012 0.012 0.012 0.012 0.024 0.024 0.024 0.024 0.024 0.024 0.024 0.024 0.058 0.058 0.058 0.058 0.058 0.058 0.058 0.058 
0.026 0.026 0.026 0.026 0.026 0.026 0.026 0.026 0.006 0.006 0.006 0.006 0.006 0.006 0.006 0.006 0.012 0.012 0.012 0.012 0.012 0.012 0.012 0.012 0.070 0.070 0.070 0.070 0.070 0.070 0.070 0.070 0.012 0.012 0.012 0.012 0.012 0.012 0.012 0.012 0.006 0.006 0.006 0.006 0.008 0.008 0.008 0.008 0.020 0.020 0.020 0.020 0.045 0.045 0.045 0.045 0.021 0.021 0.021 0.021 0.008 0.008 0.008 0.008 0.014 0.014 0.014 0.014 0.010 0.010 0.010 0.010 0.011 0.011 0.011 0.011 0.012 0.012 0.012 0.012 0.010 0.010 0.012 0.012 0.017 0.017 0.032 0.032 0.032 0.032 0.010 0.006 0.006 0.004 0.004 0.004 0.004 0.004 0.004 0.003 0.001 0.001 0.013 0.013 0.010 0.010 0.013 0.013 0.014 0.014 0.019 0.019 0.019 0.019 0.018 0.018 0.018 0.018 0.009 0.009 0.009 0.009 0.007 0.007 0.007 0.007 0.013 0.013 0.013 0.013 0.030 0.030 0.030 0.030 0.031 0.031 0.031 0.031 0.029 0.029 0.029 0.029 0.010 0.010 0.010 0.010 0.006 0.006 0.006 0.006 0.007 0.007 0.007 0.007 0.007 0.007 0.007 0.007 0.025 0.025 0.025 0.025 0.025 0.025 0.025 0.025 0.012 0.012 0.012 0.012 0.012 0.012 0.012 0.012 0.024 0.024 0.024 0.024 0.024 0.024 0.024 0.024 0.058 0.058 0.058 0.058 0.058 0.058 0.058 0.058 
0.026 0.026 0.026 0.026 0.026 0.026 0.026 0.026 0.006 0.006 0.006 0.006 0.006 0.006 0.006 0.006 0.012 0.012 0.012 0.012 0.012 0.012 0.012 0.012 0.070 0.070 0.070 0.070 0.070 0.070 0.070 0.070 0.012 0.012 0.012 0.012 0.012 0.012 0.012 0.012 0.006 0.006 0.006 0.006 0.008 0.008 0.008 0.008 0.020 0.020 0.020 0.020 0.045 0.045 0.045 0.045 0.021 0.021 0.021 0.021 0.008 0.008 0.008 0.008 0.014 0.014 0.014 0.014 0.010 0.010 0.010 0.010 0.011 0.011 0.011 0.011 0.012 0.012 0.012 0.012 0.010 0.010 0.012 0.012 0.017 0.017 0.032 0.032 0.032 0.032 0.010 0.006 0.006 0.004 0.004 0.004 0.004 0.004 0.004 0.003 0.001 0.001 0.013 0.013 0.010 0.010 0.013 0.013 0.014 0.014 0.019 0.019 0.019 0.019 0.018 0.018 0.018 0.018 0.009 0.009 0.009 0.009 0.007 0.007 0.007 0.007 0.013 0.013 0.013 0.013 0.030 0.030 0.030 0.030 0.031 0.031 0.031 0.031 0.029 0.029 0.029 0.029 0.010 0.010 0.010 0.010 0.006 0.006 0.006 0.006 0.007 0.007 0.007 0.007 0.007 0.007 0.007 0.007 0.025 0.025 0.025 0.025 0.025 0.025 0.025 0.025 0.012 0.012 0.012 0.012 0.012 0.012 0.012 0.012 0.024 0.024 0.024 0.024 0.024 0.024 0.024 0.024 0.058 0.058 0.058 0.058 0.058 0.058 0.058 0.058 
0.026 0.026 0.026 0.026 0.026 0.026 0.026 0.026 0.006 0.006 0.006 0.006 0.006 0.006 0.006 0.006 0.012 0.012 0.012 0.012 0.012 0.012 0.012 0.012 0.070 0.070 0.070 0.070 0.070 0.070 0.070 0.070 0.012 0.012 0.012 0.012 0.012 0.012 0.012 0.012 0.006 0.006 0.006 0.006 0.008 0.008 0.008 0.008 0.020 0.020 0.020 0.020 0.045 0.045 0.045 0.045 0.021 0.021 0.021 0.021 0.008 0.008 0.008 0.008 0.014 0.014 0.014 0.014 0.010 0.010 0.010 0.010 0.011 0.011 0.011 0.011 0.012 0.012 0.012 0.012 0.010 0.010 0.012 0.012 0.017 0.017 0.032 0.032 0.032 0.032 0.010 0.006 0.006 0.004 0.004 0.004 0.004 0.004 0.004 0.003 0.001 0.001 0.013 0.013 0.010 0.010 0.013 0.013 0.014 0.014 0.019 0.019 0.019 0.019 0.018 0.018 0.018 0.018 0.009 0.009 0.009 0.009 0.007 0.007 0.007 0.007 0.013 0.013 0.013 0.013 0.030 0.030 0.030 0.030 0.031 0.031 0.031 0.031 0.029 0.029 0.029 0.029 0.010 0.010 0.010 0.010 0.006 0.006 0.006 0.006 0.007 0.007 0.007 0.007 0.007 0.007 0.007 0.007 0.025 0.025 0.025 0.025 0.025 0.025 0.025 0.025 0.012 0.012 0.012 0.012 0.012 0.012 0.012 0.012 0.024 0.024 0.024 0.024 0.024 0.024 0.024 0.024 0.058 0.058 0.058 0.058 0.058 0.058 0.058 0.058 
0.012 0.012 0.012 0.012 0.012 0.012 0.012 0.012 0.003 0.003 0.003 0.003 0.003 0.003 0.003 0.003 0.005 0.005 0.005 0.005 0.005 0.005 0.005 0.005 0.038 0.038 0.038 0.038 0.038 0.038 0.038 0.038 0.010 0.010 0.010 0.010 0.010 0.010 0.010 0.010 0.005 0.005 0.005 0.005 0.008 0.008 0.008 0.008 0.023 0.023 0.023 0.023 0.041 0.041 0.041 0.041 0.009 0.009 0.009 0.009 0.004 0.004 0.004 0.004 0.009 0.009 0.009 0.009 0.007 0.007 0.007 0.007 0.009 0.009 0.009 0.009 0.012 0.012 0.012 0.012 0.012 0.012 0.014 0.014 0.016 0.016 0.015 0.015 0.012 0.012 0.004 0.004 0.004 0.004 0.005 0.007 0.010 0.012 0.013 0.017 0.055 0.055 0.035 0.035 0.014 0.014 0.014 0.014 0.009 0.009 0.009 0.009 0.009 0.009 0.007 0.007 0.007 0.007 0.004 0.004 0.004 0.004 0.007 0.007 0.007 0.007 0.012 0.012 0.012 0.012 0.022 0.022 0.022 0.022 0.017 0.017 0.017 0.017 0.007 0.007 0.007 0.007 0.004 0.004 0.004 0.004 0.003 0.003 0.003 0.003 0.007 0.007 0.007 0.007 0.007 0.007 0.007 0.007 0.018 0.018 0.018 0.018 0.018 0.018 0.018 0.018 0.004 0.004 0.004 0.004 0.004 0.004 0.004 0.004 0.013 0.013 0.013 0.013 0.013 0.013 0.013 0.013 0.042 0.042 0.042 0.042 0.042 0.042 0.042 0.042 
0.012 0.012 0.012 0.012 0.012 0.012 0.012 0.012 0.003 0.003 0.003 0.003 0.003 0.003 0.003 0.003 0.005 0.005 0.005 0.005 0.005 0.005 0.005 0.005 0.038 0.038 0.038 0.038 0.038 0.038 0.038 0.038 0.010 0.010 0.010 0.010 0.010 0.010 0.010 0.010 0.005 0.005 0.005 0.005 0.008 0.008 0.008 0.008 0.023 0.023 0.023 0.023 0.041 0.041 0.041 0.041 0.009 0.009 0.009 0.009 0.004 0.004 0.004 0.004 0.009 0.009 0.009 0.009 0.007 0.007 0.007 0.007 0.009 0.009 0.009 0.009 0.012 0.012 0.012 0.012 0.012 0.012 0.014 0.014 0.016 0.016 0.015 0.015 0.012 0.012 0.004 0.004 0.004 0.004 0.005 0.007 0.010 0.012 0.013 0.017 0.055 0.055 0.035 0.035 0.014 0.014 0.014 0.014 0.009 0.009 0.009 0.009 0.009 0.009 0.007 0.007 0.007 0.007 0.004 0.004 0.004 0.004 0.007 0.007 0.007 0.007 0.012 0.012 0.012 0.012 0.022 0.022 0.022 0.022 0.017 0.017 0.017 0.017 0.007 0.007 0.007 0.007 0.004 0.004 0.004 0.004 0.003 0.003 0.003 0.003 0.007 0.007 0.007 0.007 0.007 0.007 0.007 0.007 0.018 0.018 0.018 0.018 0.018 0.018 0.018 0.018 0.004 0.004 0.004 0.004 0.004 0.004 0.004 0.004 0.013 0.013 0.013 0.013 0.013 0.013 0.013 0.013 0.042 0.042 0.042 0.042 0.042 0.042 0.042 0.042 
0.012 0.012 0.012 0.012 0.012 0.012 0.012 0.012 0.003 0.003 0.003 0.003 0.003 0.003 0.003 0.003 0.005 0.005 0.005 0.005 0.005 0.005 0.005 0.005 0.038 0.038 0.038 0.038 0.038 0.038 0.038 0.038 0.010 0.010 0.010 0.010 0.010 0.010 0.010 0.010 0.005 0.005 0.005 0.005 0.008 0.008 0.008 0.008 0.023 0.023 0.023 0.023 0.041 0.041 0.041 0.041 0.009 0.009 0.009 0.009 0.004 0.004 0.004 0.004 0.009 0.009 0.009 0.009 0.007 0.007 0.007 0.007 0.009 0.009 0.009 0.009 0.012 0.012 0.012 0.012 0.012 0.012 0.014 0.014 0.016 0.016 0.015 0.015 0.012 0.012 0.004 0.004 0.004 0.004 0.005 0.007 0.010 0.012 0.013 0.017 0.055 0.055 0.035 0.035 0.014 0.014 0.014 0.014 0.009 0.009 0.009 0.009 0.009 0.009 0.007 0.007 0.007 0.007 0.004 0.004 0.004 0.004 0.007 0.007 0.007 0.007 0.012 0.012 0.012 0.012 0.022 0.022 0.022 0.022 0.017 0.017 0.017 0.017 0.007 0.007 0.007 0.007 0.004 0.004 0.004 0.004 0.003 0.003 0.003 0.003 0.007 0.007 0.007 0.007 0.007 0.007 0.007 0.007 0.018 0.018 0.018 0.018 0.018 0.018 0.018 0.018 0.004 0.004 0.004 0.004 0.004 0.004 0.004 0.004 0.013 0.013 0.013 0.013 0.013 0.013 0.013 0.013 0.042 0.042 0.042 0.042 0.042 0.042 0.042 0.042 
0.012 0.012 0.012 0.012 0.012 0.012 0.012 0.012 0.003 0.003 0.003 0.003 0.003 0.003 0.003 0.003 0.005 0.005 0.005 0.005 0.005 0.005 0.005 0.005 0.038 0.038 0.038 0.038 0.038 0.038 0.038 0.038 0.010 0.010 0.010 0.010 0.010 0.010 0.010 0.010 0.005 0.005 0.005 0.005 0.008 0.008 0.008 0.008 0.023 0.023 0.023 0.023 0.041 0.041 0.041 0.041 0.009 0.009 0.009 0.009 0.004 0.004 0.004 0.004 0.009 0.009 0.009 0.009 0.007 0.007 0.007 0.007 0.009 0.009 0.009 0.009 0.012 0.012 0.012 0.012 0.012 0.012 0.014 0.014 0.016 0.016 0.015 0.015 0.012 0.012 0.004 0.004 0.004 0.004 0.005 0.007 0.010 0.012 0.013 0.017 0.055 0.055 0.035 0.035 0.014 0.014 0.014 0.014 0.009 0.009 0.009 0.009 0.009 0.009 0.007 0.007 0.007 0.007 0.004 0.004 0.004 0.004 0.007 0.007 0.007 0.007 0.012 0.012 0.012 0.012 0.022 0.022 0.022 0.022 0.017 0.017 0.017 0.017 0.007 0.007 0.007 0.007 0.004 0.004 0.004 0.004 0.003 0.003 0.003 0.003 0.007 0.007 0.007 0.007 0.007 0.007 0.007 0.007 0.018 0.018 0.018 0.018 0.018 0.018 0.018 0.018 0.004 0.004 0.004 0.004 0.004 0.004 0.004 0.004 0.013 0.013 0.013 0.013 0.013 0.013 0.013 0.013 0.042 0.042 0.042 0.042 0.042 0.042 0.042 0.042 
0.012 0.012 0.012 0.012 0.012 0.012 0.012 0.012 0.003 0.003 0.003 0.003 0.003 0.003 0.003 0.003 0.005 0.005 0.005 0.005 0.005 0.005 0.005 0.005 0.038 0.038 0.038 0.038 0.038 0.038 0.038 0.038 0.010 0.010 0.010 0.010 0.010 0.010 0.010 0.010 0.005 0.005 0.005 0.005 0.008 0.008 0.008 0.008 0.023 0.023 0.023 0.023 0.041 0.041 0.041 0.041 0.009 0.009 0.009 0.009 0.004 0.004 0.004 0.004 0.009 0.009 0.009 0.009 0.007 0.007 0.007 0.007 0.009 0.009 0.009 0.009 0.012 0.012 0.012 0.012 0.012 0.012 0.014 0.014 0.016 0.016 0.015 0.015 0.012 0.012 0.004 0.004 0.004 0.004 0.005 0.007 0.010 0.012 0.013 0.017 0.055 0.055 0.035 0.035 0.014 0.014 0.014 0.014 0.009 0.009 0.009 0.009 0.009 0.009 0.007 0.007 0.007 0.007 0.004 0.004 0.004 0.004 0.007 0.007 0.007 0.007 0.012 0.012 0.012 0.012 0.022 0.022 0.022 0.022 0.017 0.017 0.017 0.017 0.007 0.007 0.007 0.007 0.004 0.004 0.004 0.004 0.003 0.003 0.003 0.003 0.007 0.007 0.007 0.007 0.007 0.007 0.007 0.007 0.018 0.018 0.018 0.018 0.018 0.018 0.018 0.018 0.004 0.004 0.004 0.004 0.004 0.004 0.004 0.004 0.013 0.013 0.013 0.013 0.013 0.013 0.013 0.013 0.042 0.042 0.042 0.042 0.042 0.042 0.042 0.042 
0.012 0.012 0.012 0.012 0.012 0.012 0.012 0.012 0.003 0.003 0.003 0.003 0.003 0.003 0.003 0.003 0.005 0.005 0.005 0.005 0.005 0.005 0.005 0.005 0.038 0.038 0.038 0.038 0.038 0.038 0.038 0.038 0.010 0.010 0.010 0.010 0.010 0.010 0.010 0.010 0.005 0.005 0.005 0.005 0.008 0.008 0.008 0.008 0.023 0.023 0.023 0.023 0.041 0.041 0.041 0.041 0.009 0.009 0.009 0.009 0.004 0.004 0.004 0.004 0.009 0.009 0.009 0.009 0.007 0.007 0.007 0.007 0.009 0.009 0.009 0.009 0.012 0.012 0.012 0.012 0.012 0.012 0.014 0.014 0.016 0.016 0.015 0.015 0.012 0.012 0.004 0.004 0.004 0.004 0.005 0.007 0.010 0.012 0.013 0.017 0.055 0.055 0.035 0.035 0.014 0.014 0.014 0.014 0.009 0.009 0.009 0.009 0.009 0.009 0.007 0.007 0.007 0.007 0.004 0.004 0.004 0.004 0.007 0.007 0.007 0.007 0.012 0.012 0.012 0.012 0.022 0.022 0.022 0.022 0.017 0.017 0.017 0.017 0.007 0.007 0.007 0.007 0.004 0.004 0.004 0.004 0.003 0.003 0.003 0.003 0.007 0.007 0.007 0.007 0.007 0.007 0.007 0.007 0.018 0.018 0.018 0.018 0.018 0.018 0.018 0.018 0.004 0.004 0.004 0.004 0.004 0.004 0.004 0.004 0.013 0.013 0.013 0.013 0.013 0.013 0.013 0.013 0.042 0.042 0.042 0.042 0.042 0.042 0.042 0.042 
0.012 0.012 0.012 0.012 0.012 0.012 0.012 0.012 0.003 0.003 0.003 0.003 0.003 0.003 0.003 0.003 0.005 0.005 0.005 0.005 0.005 0.005 0.005 0.005 0.038 0.038 0.038 0.038 0.038 0.038 0.038 0.038 0.010 0.010 0.010 0.010 0.010 0.010 0.010 0.010 0.005 0.005 0.005 0.005 0.008 0.008 0.008 0.008 0.023 0.023 0.023 0.023 0.041 0.041 0.041 0.041 0.009 0.009 0.009 0.009 0.004 0.004 0.004 0.004 0.009 0.009 0.009 0.009 0.007 0.007 0.007 0.007 0.009 0.009 0.009 0.009 0.012 0.012 0.012 0.012 0.012 0.012 0.014 0.014 0.016 0.016 0.015 0.015 0.012 0.012 0.004 0.004 0.004 0.004 0.005 0.007 0.010 0.012 0.013 0.017 0.055 0.055 0.035 0.035 0.014 0.014 0.014 0.014 0.009 0.009 0.009 0.009 0.009 0.009 0.007 0.007 0.007 0.007 0.004 0.004 0.004 0.004 0.007 0.007 0.007 0.007 0.012 0.012 0.012 0.012 0.022 0.022 0.022 0.022 0.017 0.017 0.017 0.017 0.007 0.007 0.007 0.007 0.004 0.004 0.004 0.004 0.003 0.003 0.003 0.003 0.007 0.007 0.007 0.007 0.007 0.007 0.007 0.007 0.018 0.018 0.018 0.018 0.018 0.018 0.018 0.018 0.004 0.004 0.004 0.004 0.004 0.004 0.004 0.004 0.013 0.013 0.013 0.013 0.013 0.013 0.013 0.013 0.042 0.042 0.042 0.042 0.042 0.042 0.042 0.042 
0.012 0.012 0.012 0.012 0.012 0.012 0.012 0.012 0.003 0.003 0.003 0.003 0.003 0.003 0.003 0.003 0.005 0.005 0.005 0.005 0.005 0.005 0.005 0.005 0.038 0.038 0.038 0.038 0.038 0.038 0.038 0.038 0.010 0.010 0.010 0.010 0.010 0.010 0.010 0.010 0.005 0.005 0.005 0.005 0.008 0.008 0.008 0.008 0.023 0.023 0.023 0.023 0.041 0.041 0.041 0.041 0.009 0.009 0.009 0.009 0.004 0.004 0.004 0.004 0.009 0.009 0.009 0.009 0.007 0.007 0.007 0.007 0.009 0.009 0.009 0.009 0.012 0.012 0.012 0.012 0.012 0.012 0.014 0.014 0.016 0.016 0.015 0.015 0.012 0.012 0.004 0.004 0.004 0.004 0.005 0.007 0.010 0.012 0.013 0.017 0.055 0.055 0.035 0.035 0.014 0.014 0.014 0.014 0.009 0.009 0.009 0.009 0.009 0.009 0.007 0.007 0.007 0.007 0.004 0.004 0.004 0.004 0.007 0.007 0.007 0.007 0.012 0.012 0.012 0.012 0.022 0.022 0.022 0.022 0.017 0.017 0.017 0.017 0.007 0.007 0.007 0.007 0.004 0.004 0.004 0.004 0.003 0.003 0.003 0.003 0.007 0.007 0.007 0.007 0.007 0.007 0.007 0.007 0.018 0.018 0.018 0.018 0.018 0.018 0.018 0.018 0.004 0.004 0.004 0.004 0.004 0.004 0.004 0.004 0.013 0.013 0.013 0.013 0.013 0.013 0.013 0.013 0.042 0.042 0.042 0.042 0.042 0.042 0.042 0.042 
0.007 0.007 0.007 0.007 0.007 0.007 0.007 0.007 0.014 0.014 0.014 0.014 0.014 0.014 0.014 0.014 0.058 0.058 0.058 0.058 0.058 0.058 0.058 0.058 0.054 0.054 0.054 0.054 0.054 0.054 0.054 0.054 0.004 0.004 0.004 0.004 0.004 0.004 0.004 0.004 0.014 0.014 0.014 0.014 0.027 0.027 0.027 0.027 0.024 0.024 0.024 0.024 0.032 0.032 0.032 0.032 0.015 0.015 0.015 0.015 0.004 0.004 0.004 0.004 0.004 0.004 0.004 0.004 0.004 0.004 0.004 0.004 0.006 0.006 0.006 0.006 0.009 0.009 0.009 0.009 0.006 0.006 0.008 0.008 0.008 0.008 0.005 0.005 0.003 0.003 0.001 0.001 0.001 0.001 0.001 0.001 0.001 0.001 0.001 0.001 0.005 0.005 0.007 0.007 0.009 0.009 0.013 0.013 0.007 0.007 0.009 0.009 0.009 0.009 0.009 0.009 0.009 0.009 0.006 0.006 0.006 0.006 0.009 0.009 0.009 0.009 0.012 0.012 0.012 0.012 0.011 0.011 0.011 0.011 0.006 0.006 0.006 0.006 0.004 0.004 0.004 0.004 0.003 0.003 0.003 0.003 0.007 0.007 0.007 0.007 0.013 0.013 0.013 0.013 0.013 0.013 0.013 0.013 0.018 0.018 0.018 0.018 0.018 0.018 0.018 0.018 0.057 0.057 0.057 0.057 0.057 0.057 0.057 0.057 0.029 0.029 0.029 0.029 0.029 0.029 0.029 0.029 0.079 0.079 0.079 0.079 0.079 0.079 0.079 0.079 
0.007 0.007 0.007 0.007 0.007 0.007 0.007 0.007 0.014 0.014 0.014 0.014 0.014 0.014 0.014 0.014 0.058 0.058 0.058 0.058 0.058 0.058 0.058 0.058 0.054 0.054 0.054 0.054 0.054 0.054 0.054 0.054 0.004 0.004 0.004 0.004 0.004 0.004 0.004 0.004 0.014 0.014 0.014 0.014 0.027 0.027 0.027 0.027 0.024 0.024 0.024 0.024 0.032 0.032 0.032 0.032 0.015 0.015 0.015 0.015 0.004 0.004 0.004 0.004 0.004 0.004 0.004 0.004 0.004 0.004 0.004 0.004 0.006 0.006 0.006 0.006 0.009 0.009 0.009 0.009 0.006 0.006 0.008 0.008 0.008 0.008 0.005 0.005 0.003 0.003 0.001 0.001 0.001 0.001 0.001 0.001 0.001 0.001 0.001 0.001 0.005 0.005 0.007 0.007 0.009 0.009 0.013 0.013 0.007 0.007 0.009 0.009 0.009 0.009 0.009 0.009 0.009 0.009 0.006 0.006 0.006 0.006 0.009 0.009 0.009 0.009 0.012 0.012 0.012 0.012 0.011 0.011 0.011 0.011 0.006 0.006 0.006 0.006 0.004 0.004 0.004 0.004 0.003 0.003 0.003 0.003 0.007 0.007 0.007 0.007 0.013 0.013 0.013 0.013 0.013 0.013 0.013 0.013 0.018 0.018 0.018 0.018 0.018 0.018 0.018 0.018 0.057 0.057 0.057 0.057 0.057 0.057 0.057 0.057 0.029 0.029 0.029 0.029 0.029 0.029 0.029 0.029 0.079 0.079 0.079 0.079 0.079 0.079 0.079 0.079 
0.007 0.007 0.007 0.007 0.007 0.007 0.007 0.007 0.014 0.014 0.014 0.014 0.014 0.014 0.014 0.014 0.058 0.058 0.058 0.058 0.058 0.058 0.058 0.058 0.054 0.054 0.054 0.054 0.054 0.054 0.054 0.054 0.004 0.004 0.004 0.004 0.004 0.004 0.004 0.004 0.014 0.014 0.014 0.014 0.027 0.027 0.027 0.027 0.024 0.024 0.024 0.024 0.032 0.032 0.032 0.032 0.015 0.015 0.015 0.015 0.004 0.004 0.004 0.004 0.004 0.004 0.004 0.004 0.004 0.004 0.004 0.004 0.006 0.006 0.006 0.006 0.009 0.009 0.009 0.009 0.006 0.006 0.008 0.008 0.008 0.008 0.005 0.005 0.003 0.003 0.001 0.001 0.001 0.001 0.001 0.001 0.001 0.001 0.001 0.001 0.005 0.005 0.007 0.007 0.009 0.009 0.013 0.013 0.007 0.007 0.009 0.009 0.009 0.009 0.009 0.009 0.009 0.009 0.006 0.006 0.006 0.006 0.009 0.009 0.009 0.009 0.012 0.012 0.012 0.012 0.011 0.011 0.011 0.011 0.006 0.006 0.006 0.006 0.004 0.004 0.004 0.004 0.003 0.003 0.003 0.003 0.007 0.007 0.007 0.007 0.013 0.013 0.013 0.013 0.013 0.013 0.013 0.013 0.018 0.018 0.018 0.018 0.018 0.018 0.018 0.018 0.057 0.057 0.057 0.057 0.057 0.057 0.057 0.057 0.029 0.029 0.029 0.029 0.029 0.029 0.029 0.029 0.079 0.079 0.079 0.079 0.079 0.079 0.079 0.079 
0.007 0.007 0.007 0.007 0.007 0.007 0.007 0.007 0.014 0.014 0.014 0.014 0.014 0.014 0.014 0.014 0.058 0.058 0.058 0.058 0.058 0.058 0.058 0.058 0.054 0.054 0.054 0.054 0.054 0.054 0.054 0.054 0.004 0.004 0.004 0.004 0.004 0.004 0.004 0.004 0.014 0.014 0.014 0.014 0.027 0.027 0.027 0.027 0.024 0.024 0.024 0.024 0.032 0.032 0.032 0.032 0.015 0.015 0.015 0.015 0.004 0.004 0.004 0.004 0.004 0.004 0.004 0.004 0.004 0.004 0.004 0.004 0.006 0.006 0.006 0.006 0.009 0.009 0.009 0.009 0.006 0.006 0.008 0.008 0.008 0.008 0.005 0.005 0.003 0.003 0.001 0.001 0.001 0.001 0.001 0.001 0.001 0.001 0.001 0.001 0.005 0.005 0.007 0.007 0.009 0.009 0.013 0.013 0.007 0.007 0.009 0.009 0.009 0.009 0.009 0.009 0.009 0.009 0.006 0.006 0.006 0.006 0.009 0.009 0.009 0.009 0.012 0.012 0.012 0.012 0.011 0.011 0.011 0.011 0.006 0.006 0.006 0.006 0.004 0.004 0.004 0.004 0.003 0.003 0.003 0.003 0.007 0.007 0.007 0.007 0.013 0.013 0.013 0.013 0.013 0.013 0.013 0.013 0.018 0.018 0.018 0.018 0.018 0.018 0.018 0.018 0.057 0.057 0.057 0.057 0.057 0.057 0.057 0.057 0.029 0.029 0.029 0.029 0.029 0.029 0.029 0.029 0.079 0.079 0.079 0.079 0.079 0.079 0.079 0.079 
0.007 0.007 0.007 0.007 0.007 0.007 0.007 0.007 0.014 0.014 0.014 0.014 0.014 0.014 0.014 0.014 0.058 0.058 0.058 0.058 0.058 0.058 0.058 0.058 0.054 0.054 0.054 0.054 0.054 0.054 0.054 0.054 0.004 0.004 0.004 0.004 0.004 0.004 0.004 0.004 0.014 0.014 0.014 0.014 0.027 0.027 0.027 0.027 0.024 0.024 0.024 0.024 0.032 0.032 0.032 0.032 0.015 0.015 0.015 0.015 0.004 0.004 0.004 0.004 0.004 0.004 0.004 0.004 0.004 0.004 0.004 0.004 0.006 0.006 0.006 0.006 0.009 0.009 0.009 0.009 0.006 0.006 0.008 0.008 0.008 0.008 0.005 0.005 0.003 0.003 0.001 0.001 0.001 0.001 0.001 0.001 0.001 0.001 0.001 0.001 0.005 0.005 0.007 0.007 0.009 0.009 0.013 0.013 0.007 0.007 0.009 0.009 0.009 0.009 0.009 0.009 0.009 0.009 0.006 0.006 0.006 0.006 0.009 0.009 0.009 0.009 0.012 0.012 0.012 0.012 0.011 0.011 0.011 0.011 0.006 0.006 0.006 0.006 0.004 0.004 0.004 0.004 0.003 0.003 0.003 0.003 0.007 0.007 0.007 0.007 0.013 0.013 0.013 0.013 0.013 0.013 0.013 0.013 0.018 0.018 0.018 0.018 0.018 0.018 0.018 0.018 0.057 0.057 0.057 0.057 0.057 0.057 0.057 0.057 0.029 0.029 0.029 0.029 0.029 0.029 0.029 0.029 0.079 0.079 0.079 0.079 0.079 0.079 0.079 0.079 
0.007 0.007 0.007 0.007 0.007 0.007 0.007 0.007 0.014 0.014 0.014 0.014 0.014 0.014 0.014 0.014 0.058 0.058 0.058 0.058 0.058 0.058 0.058 0.058 0.054 0.054 0.054 0.054 0.054 0.054 0.054 0.054 0.004 0.004 0.004 0.004 0.004 0.004 0.004 0.004 0.014 0.014 0.014 0.014 0.027 0.027 0.027 0.027 0.024 0.024 0.024 0.024 0.032 0.032 0.032 0.032 0.015 0.015 0.015 0.015 0.004 0.004 0.004 0.004 0.004 0.004 0.004 0.004 0.004 0.004 0.004 0.004 0.006 0.006 0.006 0.006 0.009 0.009 0.009 0.009 0.006 0.006 0.008 0.008 0.008 0.008 0.005 0.005 0.003 0.003 0.001 0.001 0.001 0.001 0.001 0.001 0.001 0.001 0.001 0.001 0.005 0.005 0.007 0.007 0.009 0.009 0.013 0.013 0.007 0.007 0.009 0.009 0.009 0.009 0.009 0.009 0.009 0.009 0.006 0.006 0.006 0.006 0.009 0.009 0.009 0.009 0.012 0.012 0.012 0.012 0.011 0.011 0.011 0.011 0.006 0.006 0.006 0.006 0.004 0.004 0.004 0.004 0.003 0.003 0.003 0.003 0.007 0.007 0.007 0.007 0.013 0.013 0.013 0.013 0.013 0.013 0.013 0.013 0.018 0.018 0.018 0.018 0.018 0.018 0.018 0.018 0.057 0.057 0.057 0.057 0.057 0.057 0.057 0.057 0.029 0.029 0.029 0.029 0.029 0.029 0.029 0.029 0.079 0.079 0.079 0.079 0.079 0.079 0.079 0.079 
0.007 0.007 0.007 0.007 0.007 0.007 0.007 0.007 0.014 0.014 0.014 0.014 0.014 0.014 0.014 0.014 0.058 0.058 0.058 0.058 0.058 0.058 0.058 0.058 0.054 0.054 0.054 0.054 0.054 0.054 0.054 0.054 0.004 0.004 0.004 0.004 0.004 0.004 0.004 0.004 0.014 0.014 0.014 0.014 0.027 0.027 0.027 0.027 0.024 0.024 0.024 0.024 0.032 0.032 0.032 0.032 0.015 0.015 0.015 0.015 0.004 0.004 0.004 0.004 0.004 0.004 0.004 0.004 0.004 0.004 0.004 0.004 0.006 0.006 0.006 0.006 0.009 0.009 0.009 0.009 0.006 0.006 0.008 0.008 0.008 0.008 0.005 0.005 0.003 0.003 0.001 0.001 0.001 0.001 0.001 0.001 0.001 0.001 0.001 0.001 0.005 0.005 0.007 0.007 0.009 0.009 0.013 0.013 0.007 0.007 0.009 0.009 0.009 0.009 0.009 0.009 0.009 0.009 0.006 0.006 0.006 0.006 0.009 0.009 0.009 0.009 0.012 0.012 0.012 0.012 0.011 0.011 0.011 0.011 0.006 0.006 0.006 0.006 0.004 0.004 0.004 0.004 0.003 0.003 0.003 0.003 0.007 0.007 0.007 0.007 0.013 0.013 0.013 0.013 0.013 0.013 0.013 0.013 0.018 0.018 0.018 0.018 0.018 0.018 0.018 0.018 0.057 0.057 0.057 0.057 0.057 0.057 0.057 0.057 0.029 0.029 0.029 0.029 0.029 0.029 0.029 0.029 0.079 0.079 0.079 0.079 0.079 0.079 0.079 0.079 
0.007 0.007 0.007 0.007 0.007 0.007 0.007 0.007 0.014 0.014 0.014 0.014 0.014 0.014 0.014 0.014 0.058 0.058 0.058 0.058 0.058 0.058 0.058 0.058 0.054 0.054 0.054 0.054 0.054 0.054 0.054 0.054 0.004 0.004 0.004 0.004 0.004 0.004 0.004 0.004 0.014 0.014 0.014 0.014 0.027 0.027 0.027 0.027 0.024 0.024 0.024 0.024 0.032 0.032 0.032 0.032 0.015 0.015 0.015 0.015 0.004 0.004 0.004 0.004 0.004 0.004 0.004 0.004 0.004 0.004 0.004 0.004 0.006 0.006 0.006 0.006 0.009 0.009 0.009 0.009 0.006 0.006 0.008 0.008 0.008 0.008 0.005 0.005 0.003 0.003 0.001 0.001 0.001 0.001 0.001 0.001 0.001 0.001 0.001 0.001 0.005 0.005 0.007 0.007 0.009 0.009 0.013 0.013 0.007 0.007 0.009 0.009 0.009 0.009 0.009 0.009 0.009 0.009 0.006 0.006 0.006 0.006 0.009 0.009 0.009 0.009 0.012 0.012 0.012 0.012 0.011 0.011 0.011 0.011 0.006 0.006 0.006 0.006 0.004 0.004 0.004 0.004 0.003 0.003 0.003 0.003 0.007 0.007 0.007 0.007 0.013 0.013 0.013 0.013 0.013 0.013 0.013 0.013 0.018 0.018 0.018 0.018 0.018 0.018 0.018 0.018 0.057 0.057 0.057 0.057 0.057 0.057 0.057 0.057 0.029 0.029 0.029 0.029 0.029 0.029 0.029 0.029 0.079 0.079 0.079 0.079 0.079 0.079 0.079 0.079 
0.036 0.036 0.036 0.036 0.036 0.036 0.036 0.036 0.009 0.009 0.009 0.009 0.009 0.009 0.009 0.009 0.009 0.009 0.009 0.009 0.009 0.009 0.009 0.009 0.010 0.010 0.010 0.010 0.010 0.010 0.010 0.010 0.005 0.005 0.005 0.005 0.005 0.005 0.005 0.005 0.012 0.012 0.012 0.012 0.014 0.014 0.014 0.014 0.012 0.012 0.012 0.012 0.017 0.017 0.017 0.017 1.809 1.809 1.809 1.809 0.034 0.034 0.034 0.034 0.009 0.009 0.009 0.009 0.002 0.002 0.002 0.002 0.002 0.002 0.002 0.002 0.002 0.002 0.002 0.002 0.001 0.001 0.004 0.004 0.006 0.006 0.005 0.005 0.003 0.003 0.001 0.001 0.001 0.001 0.001 0.000 0.000 0.001 0.001 0.001 0.002 0.002 0.003 0.003 0.003 0.003 0.006 0.006 0.003 0.003 0.004 0.004 0.004 0.004 0.003 0.003 0.003 0.003 0.006 0.006 0.006 0.006 0.010 0.010 0.010 0.010 0.015 0.015 0.015 0.015 0.007 0.007 0.007 0.007 0.004 0.004 0.004 0.004 0.003 0.003 0.003 0.003 0.002 0.002 0.002 0.002 0.003 0.003 0.003 0.003 0.006 0.006 0.006 0.006 0.006 0.006 0.006 0.006 0.013 0.013 0.013 0.013 0.013 0.013 0.013 0.013 0.052 0.052 0.052 0.052 0.052 0.052 0.052 0.052 0.003 0.003 0.003 0.003 0.003 0.003 0.003 0.003 0.027 0.027 0.027 0.027 0.027 0.027 0.027 0.027 
0.036 0.036 0.036 0.036 0.036 0.036 0.036 0.036 0.009 0.009 0.009 0.009 0.009 0.009 0.009 0.009 0.009 0.009 0.009 0.009 0.009 0.009 0.009 0.009 0.010 0.010 0.010 0.010 0.010 0.010 0.010 0.010 0.005 0.005 0.005 0.005 0.005 0.005 0.005 0.005 0.012 0.012 0.012 0.012 0.014 0.014 0.014 0.014 0.012 0.012 0.012 0.012 0.017 0.017 0.017 0.017 1.809 1.809 1.809 1.809 0.034 0.034 0.034 0.034 0.009 0.009 0.009 0.009 0.002 0.002 0.002 0.002 0.002 0.002 0.002 0.002 0.002 0.002 0.002 0.002 0.001 0.001 0.004 0.004 0.006 0.006 0.005 0.005 0.003 0.003 0.001 0.001 0.001 0.001 0.001 0.000 0.000 0.001 0.001 0.001 0.002 0.002 0.003 0.003 0.003 0.003 0.006 0.006 0.003 0.003 0.004 0.004 0.004 0.004 0.003 0.003 0.003 0.003 0.006 0.006 0.006 0.006 0.010 0.010 0.010 0.010 0.015 0.015 0.015 0.015 0.007 0.007 0.007 0.007 0.004 0.004 0.004 0.004 0.003 0.003 0.003 0.003 0.002 0.002 0.002 0.002 0.003 0.003 0.003 0.003 0.006 0.006 0.006 0.006 0.006 0.006 0.006 0.006 0.013 0.013 0.013 0.013 0.013 0.013 0.013 0.013 0.052 0.052 0.052 0.052 0.052 0.052 0.052 0.052 0.003 0.003 0.003 0.003 0.003 0.003 0.003 0.003 0.027 0.027 0.027 0.027 0.027 0.027 0.027 0.027 
0.036 0.036 0.036 0.036 0.036 0.036 0.036 0.036 0.009 0.009 0.009 0.009 0.009 0.009 0.009 0.009 0.009 0.009 0.009 0.009 0.009 0.009 0.009 0.009 0.010 0.010 0.010 0.010 0.010 0.010 0.010 0.010 0.005 0.005 0.005 0.005 0.005 0.005 0.005 0.005 0.012 0.012 0.012 0.012 0.014 0.014 0.014 0.014 0.012 0.012 0.012 0.012 0.017 0.017 0.017 0.017 1.809 1.809 1.809 1.809 0.034 0.034 0.034 0.034 0.009 0.009 0.009 0.009 0.002 0.002 0.002 0.002 0.002 0.002 0.002 0.002 0.002 0.002 0.002 0.002 0.001 0.001 0.004 0.004 0.006 0.006 0.005 0.005 0.003 0.003 0.001 0.001 0.001 0.001 0.001 0.000 0.000 0.001 0.001 0.001 0.002 0.002 0.003 0.003 0.003 0.003 0.006 0.006 0.003 0.003 0.004 0.004 0.004 0.004 0.003 0.003 0.003 0.003 0.006 0.006 0.006 0.006 0.010 0.010 0.010 0.010 0.015 0.015 0.015 0.015 0.007 0.007 0.007 0.007 0.004 0.004 0.004 0.004 0.003 0.003 0.003 0.003 0.002 0.002 0.002 0.002 0.003 0.003 0.003 0.003 0.006 0.006 0.006 0.006 0.006 0.006 0.006 0.006 0.013 0.013 0.013 0.013 0.013 0.013 0.013 0.013 0.052 0.052 0.052 0.052 0.052 0.052 0.052 0.052 0.003 0.003 0.003 0.003 0.003 0.003 0.003 0.003 0.027 0.027 0.027 0.027 0.027 0.027 0.027 0.027 
0.036 0.036 0.036 0.036 0.036 0.036 0.036 0.036 0.009 0.009 0.009 0.009 0.009 0.009 0.009 0.009 0.009 0.009 0.009 0.009 0.009 0.009 0.009 0.009 0.010 0.010 0.010 0.010 0.010 0.010 0.010 0.010 0.005 0.005 0.005 0.005 0.005 0.005 0.005 0.005 0.012 0.012 0.012 0.012 0.014 0.014 0.014 0.014 0.012 0.012 0.012 0.012 0.017 0.017 0.017 0.017 1.809 1.809 1.809 1.809 0.034 0.034 0.034 0.034 0.009 0.009 0.009 0.009 0.002 0.002 0.002 0.002 0.002 0.002 0.002 0.002 0.002 0.002 0.002 0.002 0.001 0.001 0.004 0.004 0.006 0.006 0.005 0.005 0.003 0.003 0.001 0.001 0.001 0.001 0.001 0.000 0.000 0.001 0.001 0.001 0.002 0.002 0.003 0.003 0.003 0.003 0.006 0.006 0.003 0.003 0.004 0.004 0.004 0.004 0.003 0.003 0.003 0.003 0.006 0.006 0.006 0.006 0.010 0.010 0.010 0.010 0.015 0.015 0.015 0.015 0.007 0.007 0.007 0.007 0.004 0.004 0.004 0.004 0.003 0.003 0.003 0.003 0.002 0.002 0.002 0.002 0.003 0.003 0.003 0.003 0.006 0.006 0.006 0.006 0.006 0.006 0.006 0.006 0.013 0.013 0.013 0.013 0.013 0.013 0.013 0.013 0.052 0.052 0.052 0.052 0.052 0.052 0.052 0.052 0.003 0.003 0.003 0.003 0.003 0.003 0.003 0.003 0.027 0.027 0.027 0.027 0.027 0.027 0.027 0.027 
0.036 0.036 0.036 0.036 0.036 0.036 0.036 0.036 0.009 0.009 0.009 0.009 0.009 0.009 0.009 0.009 0.009 0.009 0.009 0.009 0.009 0.009 0.009 0.009 0.010 0.010 0.010 0.010 0.010 0.010 0.010 0.010 0.005 0.005 0.005 0.005 0.005 0.005 0.005 0.005 0.012 0.012 0.012 0.012 0.014 0.014 0.014 0.014 0.012 0.012 0.012 0.012 0.017 0.017 0.017 0.017 1.809 1.809 1.809 1.809 0.034 0.034 0.034 0.034 0.009 0.009 0.009 0.009 0.002 0.002 0.002 0.002 0.002 0.002 0.002 0.002 0.002 0.002 0.002 0.002 0.001 0.001 0.004 0.004 0.006 0.006 0.005 0.005 0.003 0.003 0.001 0.001 0.001 0.001 0.001 0.000 0.000 0.001 0.001 0.001 0.002 0.002 0.003 0.003 0.003 0.003 0.006 0.006 0.003 0.003 0.004 0.004 0.004 0.004 0.003 0.003 0.003 0.003 0.006 0.006 0.006 0.006 0.010 0.010 0.010 0.010 0.015 0.015 0.015 0.015 0.007 0.007 0.007 0.007 0.004 0.004 0.004 0.004 0.003 0.003 0.003 0.003 0.002 0.002 0.002 0.002 0.003 0.003 0.003 0.003 0.006 0.006 0.006 0.006 0.006 0.006 0.006 0.006 0.013 0.013 0.013 0.013 0.013 0.013 0.013 0.013 0.052 0.052 0.052 0.052 0.052 0.052 0.052 0.052 0.003 0.003 0.003 0.003 0.003 0.003 0.003 0.003 0.027 0.027 0.027 0.027 0.027 0.027 0.027 0.027 
0.036 0.036 0.036 0.036 0.036 0.036 0.036 0.036 0.009 0.009 0.009 0.009 0.009 0.009 0.009 0.009 0.009 0.009 0.009 0.009 0.009 0.009 0.009 0.009 0.010 0.010 0.010 0.010 0.010 0.010 0.010 0.010 0.005 0.005 0.005 0.005 0.005 0.005 0.005 0.005 0.012 0.012 0.012 0.012 0.014 0.014 0.014 0.014 0.012 0.012 0.012 0.012 0.017 0.017 0.017 0.017 1.809 1.809 1.809 1.809 0.034 0.034 0.034 0.034 0.009 0.009 0.009 0.009 0.002 0.002 0.002 0.002 0.002 0.002 0.002 0.002 0.002 0.002 0.002 0.002 0.001 0.001 0.004 0.004 0.006 0.006 0.005 0.005 0.003 0.003 0.001 0.001 0.001 0.001 0.001 0.000 0.000 0.001 0.001 0.001 0.002 0.002 0.003 0.003 0.003 0.003 0.006 0.006 0.003 0.003 0.004 0.004 0.004 0.004 0.003 0.003 0.003 0.003 0.006 0.006 0.006 0.006 0.010 0.010 0.010 0.010 0.015 0.015 0.015 0.015 0.007 0.007 0.007 0.007 0.004 0.004 0.004 0.004 0.003 0.003 0.003 0.003 0.002 0.002 0.002 0.002 0.003 0.003 0.003 0.003 0.006 0.006 0.006 0.006 0.006 0.006 0.006 0.006 0.013 0.013 0.013 0.013 0.013 0.013 0.013 0.013 0.052 0.052 0.052 0.052 0.052 0.052 0.052 0.052 0.003 0.003 0.003 0.003 0.003 0.003 0.003 0.003 0.027 0.027 0.027 0.027 0.027 0.027 0.027 0.027 
0.036 0.036 0.036 0.036 0.036 0.036 0.036 0.036 0.009 0.009 0.009 0.009 0.009 0.009 0.009 0.009 0.009 0.009 0.009 0.009 0.009 0.009 0.009 0.009 0.010 0.010 0.010 0.010 0.010 0.010 0.010 0.010 0.005 0.005 0.005 0.005 0.005 0.005 0.005 0.005 0.012 0.012 0.012 0.012 0.014 0.014 0.014 0.014 0.012 0.012 0.012 0.012 0.017 0.017 0.017 0.017 1.809 1.809 1.809 1.809 0.034 0.034 0.034 0.034 0.009 0.009 0.009 0.009 0.002 0.002 0.002 0.002 0.002 0.002 0.002 0.002 0.002 0.002 0.002 0.002 0.001 0.001 0.004 0.004 0.006 0.006 0.005 0.005 0.003 0.003 0.001 0.001 0.001 0.001 0.001 0.000 0.000 0.001 0.001 0.001 0.002 0.002 0.003 0.003 0.003 0.003 0.006 0.006 0.003 0.003 0.004 0.004 0.004 0.004 0.003 0.003 0.003 0.003 0.006 0.006 0.006 0.006 0.010 0.010 0.010 0.010 0.015 0.015 0.015 0.015 0.007 0.007 0.007 0.007 0.004 0.004 0.004 0.004 0.003 0.003 0.003 0.003 0.002 0.002 0.002 0.002 0.003 0.003 0.003 0.003 0.006 0.006 0.006 0.006 0.006 0.006 0.006 0.006 0.013 0.013 0.013 0.013 0.013 0.013 0.013 0.013 0.052 0.052 0.052 0.052 0.052 0.052 0.052 0.052 0.003 0.003 0.003 0.003 0.003 0.003 0.003 0.003 0.027 0.027 0.027 0.027 0.027 0.027 0.027 0.027 
0.036 0.036 0.036 0.036 0.036 0.036 0.036 0.036 0.009 0.009 0.009 0.009 0.009 0.009 0.009 0.009 0.009 0.009 0.009 0.009 0.009 0.009 0.009 0.009 0.010 0.010 0.010 0.010 0.010 0.010 0.010 0.010 0.005 0.005 0.005 0.005 0.005 0.005 0.005 0.005 0.012 0.012 0.012 0.012 0.014 0.014 0.014 0.014 0.012 0.012 0.012 0.012 0.017 0.017 0.017 0.017 1.809 1.809 1.809 1.809 0.034 0.034 0.034 0.034 0.009 0.009 0.009 0.009 0.002 0.002 0.002 0.002 0.002 0.002 0.002 0.002 0.002 0.002 0.002 0.002 0.001 0.001 0.004 0.004 0.006 0.006 0.005 0.005 0.003 0.003 0.001 0.001 0.001 0.001 0.001 0.000 0.000 0.001 0.001 0.001 0.002 0.002 0.003 0.003 0.003 0.003 0.006 0.006 0.003 0.003 0.004 0.004 0.004 0.004 0.003 0.003 0.003 0.003 0.006 0.006 0.006 0.006 0.010 0.010 0.010 0.010 0.015 0.015 0.015 0.015 0.007 0.007 0.007 0.007 0.004 0.004 0.004 0.004 0.003 0.003 0.003 0.003 0.002 0.002 0.002 0.002 0.003 0.003 0.003 0.003 0.006 0.006 0.006 0.006 0.006 0.006 0.006 0.006 0.013 0.013 0.013 0.013 0.013 0.013 0.013 0.013 0.052 0.052 0.052 0.052 0.052 0.052 0.052 0.052 0.003 0.003 0.003 0.003 0.003 0.003 0.003 0.003 0.027 0.027 0.027 0.027 0.027 0.027 0.027 0.027 
0.585 0.585 0.585 0.585 0.585 0.585 0.585 0.585 0.006 0.006 0.006 0.006 0.006 0.006 0.006 0.006 0.019 0.019 0.019 0.019 0.019 0.019 0.019 0.019 1.390 1.390 1.390 1.390 1.390 1.390 1.390 1.390 0.028 0.028 0.028 0.028 0.028 0.028 0.028 0.028 0.017 0.017 0.017 0.017 0.011 0.011 0.011 0.011 0.006 0.006 0.006 0.006 0.007 0.007 0.007 0.007 0.011 0.011 0.011 0.011 0.008 0.008 0.008 0.008 0.009 0.009 0.009 0.009 0.008 0.008 0.008 0.008 0.012 0.012 0.012 0.012 0.019 0.019 0.019 0.019 0.030 0.030 0.026 0.026 0.013 0.013 0.008 0.008 0.002 0.002 0.001 0.001 0.000 0.000 0.000 0.000 0.000 0.000 0.000 0.000 0.001 0.001 0.001 0.001 0.002 0.002 0.004 0.004 0.003 0.003 0.004 0.004 0.004 0.004 0.004 0.004 0.004 0.004 0.005 0.005 0.005 0.005 0.006 0.006 0.006 0.006 0.008 0.008 0.008 0.008 0.004 0.004 0.004 0.004 0.004 0.004 0.004 0.004 0.004 0.004 0.004 0.004 0.003 0.003 0.003 0.003 0.005 0.005 0.005 0.005 0.006 0.006 0.006 0.006 0.006 0.006 0.006 0.006 0.006 0.006 0.006 0.006 0.006 0.006 0.006 0.006 0.007 0.007 0.007 0.007 0.007 0.007 0.007 0.007 0.007 0.007 0.007 0.007 0.007 0.007 0.007 0.007 0.014 0.014 0.014 0.014 0.014 0.014 0.014 0.014 
0.585 0.585 0.585 0.585 0.585 0.585 0.585 0.585 0.006 0.006 0.006 0.006 0.006 0.006 0.006 0.006 0.019 0.019 0.019 0.019 0.019 0.019 0.019 0.019 1.390 1.390 1.390 1.390 1.390 1.390 1.390 1.390 0.028 0.028 0.028 0.028 0.028 0.028 0.028 0.028 0.017 0.017 0.017 0.017 0.011 0.011 0.011 0.011 0.006 0.006 0.006 0.006 0.007 0.007 0.007 0.007 0.011 0.011 0.011 0.011 0.008 0.008 0.008 0.008 0.009 0.009 0.009 0.009 0.008 0.008 0.008 0.008 0.012 0.012 0.012 0.012 0.019 0.019 0.019 0.019 0.030 0.030 0.026 0.026 0.013 0.013 0.008 0.008 0.002 0.002 0.001 0.001 0.000 0.000 0.000 0.000 0.000 0.000 0.000 0.000 0.001 0.001 0.001 0.001 0.002 0.002 0.004 0.004 0.003 0.003 0.004 0.004 0.004 0.004 0.004 0.004 0.004 0.004 0.005 0.005 0.005 0.005 0.006 0.006 0.006 0.006 0.008 0.008 0.008 0.008 0.004 0.004 0.004 0.004 0.004 0.004 0.004 0.004 0.004 0.004 0.004 0.004 0.003 0.003 0.003 0.003 0.005 0.005 0.005 0.005 0.006 0.006 0.006 0.006 0.006 0.006 0.006 0.006 0.006 0.006 0.006 0.006 0.006 0.006 0.006 0.006 0.007 0.007 0.007 0.007 0.007 0.007 0.007 0.007 0.007 0.007 0.007 0.007 0.007 0.007 0.007 0.007 0.014 0.014 0.014 0.014 0.014 0.014 0.014 0.014 
0.585 0.585 0.585 0.585 0.585 0.585 0.585 0.585 0.006 0.006 0.006 0.006 0.006 0.006 0.006 0.006 0.019 0.019 0.019 0.019 0.019 0.019 0.019 0.019 1.390 1.390 1.390 1.390 1.390 1.390 1.390 1.390 0.028 0.028 0.028 0.028 0.028 0.028 0.028 0.028 0.017 0.017 0.017 0.017 0.011 0.011 0.011 0.011 0.006 0.006 0.006 0.006 0.007 0.007 0.007 0.007 0.011 0.011 0.011 0.011 0.008 0.008 0.008 0.008 0.009 0.009 0.009 0.009 0.008 0.008 0.008 0.008 0.012 0.012 0.012 0.012 0.019 0.019 0.019 0.019 0.030 0.030 0.026 0.026 0.013 0.013 0.008 0.008 0.002 0.002 0.001 0.001 0.000 0.000 0.000 0.000 0.000 0.000 0.000 0.000 0.001 0.001 0.001 0.001 0.002 0.002 0.004 0.004 0.003 0.003 0.004 0.004 0.004 0.004 0.004 0.004 0.004 0.004 0.005 0.005 0.005 0.005 0.006 0.006 0.006 0.006 0.008 0.008 0.008 0.008 0.004 0.004 0.004 0.004 0.004 0.004 0.004 0.004 0.004 0.004 0.004 0.004 0.003 0.003 0.003 0.003 0.005 0.005 0.005 0.005 0.006 0.006 0.006 0.006 0.006 0.006 0.006 0.006 0.006 0.006 0.006 0.006 0.006 0.006 0.006 0.006 0.007 0.007 0.007 0.007 0.007 0.007 0.007 0.007 0.007 0.007 0.007 0.007 0.007 0.007 0.007 0.007 0.014 0.014 0.014 0.014 0.014 0.014 0.014 0.014 
0.585 0.585 0.585 0.585 0.585 0.585 0.585 0.585 0.006 0.006 0.006 0.006 0.006 0.006 0.006 0.006 0.019 0.019 0.019 0.019 0.019 0.019 0.019 0.019 1.390 1.390 1.390 1.390 1.390 1.390 1.390 1.390 0.028 0.028 0.028 0.028 0.028 0.028 0.028 0.028 0.017 0.017 0.017 0.017 0.011 0.011 0.011 0.011 0.006 0.006 0.006 0.006 0.007 0.007 0.007 0.007 0.011 0.011 0.011 0.011 0.008 0.008 0.008 0.008 0.009 0.009 0.009 0.009 0.008 0.008 0.008 0.008 0.012 0.012 0.012 0.012 0.019 0.019 0.019 0.019 0.030 0.030 0.026 0.026 0.013 0.013 0.008 0.008 0.002 0.002 0.001 0.001 0.000 0.000 0.000 0.000 0.000 0.000 0.000 0.000 0.001 0.001 0.001 0.001 0.002 0.002 0.004 0.004 0.003 0.003 0.004 0.004 0.004 0.004 0.004 0.004 0.004 0.004 0.005 0.005 0.005 0.005 0.006 0.006 0.006 0.006 0.008 0.008 0.008 0.008 0.004 0.004 0.004 0.004 0.004 0.004 0.004 0.004 0.004 0.004 0.004 0.004 0.003 0.003 0.003 0.003 0.005 0.005 0.005 0.005 0.006 0.006 0.006 0.006 0.006 0.006 0.006 0.006 0.006 0.006 0.006 0.006 0.006 0.006 0.006 0.006 0.007 0.007 0.007 0.007 0.007 0.007 0.007 0.007 0.007 0.007 0.007 0.007 0.007 0.007 0.007 0.007 0.014 0.014 0.014 0.014 0.014 0.014 0.014 0.014 
0.585 0.585 0.585 0.585 0.585 0.585 0.585 0.585 0.006 0.006 0.006 0.006 0.006 0.006 0.006 0.006 0.019 0.019 0.019 0.019 0.019 0.019 0.019 0.019 1.390 1.390 1.390 1.390 1.390 1.390 1.390 1.390 0.028 0.028 0.028 0.028 0.028 0.028 0.028 0.028 0.017 0.017 0.017 0.017 0.011 0.011 0.011 0.011 0.006 0.006 0.006 0.006 0.007 0.007 0.007 0.007 0.011 0.011 0.011 0.011 0.008 0.008 0.008 0.008 0.009 0.009 0.009 0.009 0.008 0.008 0.008 0.008 0.012 0.012 0.012 0.012 0.019 0.019 0.019 0.019 0.030 0.030 0.026 0.026 0.013 0.013 0.008 0.008 0.002 0.002 0.001 0.001 0.000 0.000 0.000 0.000 0.000 0.000 0.000 0.000 0.001 0.001 0.001 0.001 0.002 0.002 0.004 0.004 0.003 0.003 0.004 0.004 0.004 0.004 0.004 0.004 0.004 0.004 0.005 0.005 0.005 0.005 0.006 0.006 0.006 0.006 0.008 0.008 0.008 0.008 0.004 0.004 0.004 0.004 0.004 0.004 0.004 0.004 0.004 0.004 0.004 0.004 0.003 0.003 0.003 0.003 0.005 0.005 0.005 0.005 0.006 0.006 0.006 0.006 0.006 0.006 0.006 0.006 0.006 0.006 0.006 0.006 0.006 0.006 0.006 0.006 0.007 0.007 0.007 0.007 0.007 0.007 0.007 0.007 0.007 0.007 0.007 0.007 0.007 0.007 0.007 0.007 0.014 0.014 0.014 0.014 0.014 0.014 0.014 0.014 
0.585 0.585 0.585 0.585 0.585 0.585 0.585 0.585 0.006 0.006 0.006 0.006 0.006 0.006 0.006 0.006 0.019 0.019 0.019 0.019 0.019 0.019 0.019 0.019 1.390 1.390 1.390 1.390 1.390 1.390 1.390 1.390 0.028 0.028 0.028 0.028 0.028 0.028 0.028 0.028 0.017 0.017 0.017 0.017 0.011 0.011 0.011 0.011 0.006 0.006 0.006 0.006 0.007 0.007 0.007 0.007 0.011 0.011 0.011 0.011 0.008 0.008 0.008 0.008 0.009 0.009 0.009 0.009 0.008 0.008 0.008 0.008 0.012 0.012 0.012 0.012 0.019 0.019 0.019 0.019 0.030 0.030 0.026 0.026 0.013 0.013 0.008 0.008 0.002 0.002 0.001 0.001 0.000 0.000 0.000 0.000 0.000 0.000 0.000 0.000 0.001 0.001 0.001 0.001 0.002 0.002 0.004 0.004 0.003 0.003 0.004 0.004 0.004 0.004 0.004 0.004 0.004 0.004 0.005 0.005 0.005 0.005 0.006 0.006 0.006 0.006 0.008 0.008 0.008 0.008 0.004 0.004 0.004 0.004 0.004 0.004 0.004 0.004 0.004 0.004 0.004 0.004 0.003 0.003 0.003 0.003 0.005 0.005 0.005 0.005 0.006 0.006 0.006 0.006 0.006 0.006 0.006 0.006 0.006 0.006 0.006 0.006 0.006 0.006 0.006 0.006 0.007 0.007 0.007 0.007 0.007 0.007 0.007 0.007 0.007 0.007 0.007 0.007 0.007 0.007 0.007 0.007 0.014 0.014 0.014 0.014 0.014 0.014 0.014 0.014 
0.585 0.585 0.585 0.585 0.585 0.585 0.585 0.585 0.006 0.006 0.006 0.006 0.006 0.006 0.006 0.006 0.019 0.019 0.019 0.019 0.019 0.019 0.019 0.019 1.390 1.390 1.390 1.390 1.390 1.390 1.390 1.390 0.028 0.028 0.028 0.028 0.028 0.028 0.028 0.028 0.017 0.017 0.017 0.017 0.011 0.011 0.011 0.011 0.006 0.006 0.006 0.006 0.007 0.007 0.007 0.007 0.011 0.011 0.011 0.011 0.008 0.008 0.008 0.008 0.009 0.009 0.009 0.009 0.008 0.008 0.008 0.008 0.012 0.012 0.012 0.012 0.019 0.019 0.019 0.019 0.030 0.030 0.026 0.026 0.013 0.013 0.008 0.008 0.002 0.002 0.001 0.001 0.000 0.000 0.000 0.000 0.000 0.000 0.000 0.000 0.001 0.001 0.001 0.001 0.002 0.002 0.004 0.004 0.003 0.003 0.004 0.004 0.004 0.004 0.004 0.004 0.004 0.004 0.005 0.005 0.005 0.005 0.006 0.006 0.006 0.006 0.008 0.008 0.008 0.008 0.004 0.004 0.004 0.004 0.004 0.004 0.004 0.004 0.004 0.004 0.004 0.004 0.003 0.003 0.003 0.003 0.005 0.005 0.005 0.005 0.006 0.006 0.006 0.006 0.006 0.006 0.006 0.006 0.006 0.006 0.006 0.006 0.006 0.006 0.006 0.006 0.007 0.007 0.007 0.007 0.007 0.007 0.007 0.007 0.007 0.007 0.007 0.007 0.007 0.007 0.007 0.007 0.014 0.014 0.014 0.014 0.014 0.014 0.014 0.014 
0.585 0.585 0.585 0.585 0.585 0.585 0.585 0.585 0.006 0.006 0.006 0.006 0.006 0.006 0.006 0.006 0.019 0.019 0.019 0.019 0.019 0.019 0.019 0.019 1.390 1.390 1.390 1.390 1.390 1.390 1.390 1.390 0.028 0.028 0.028 0.028 0.028 0.028 0.028 0.028 0.017 0.017 0.017 0.017 0.011 0.011 0.011 0.011 0.006 0.006 0.006 0.006 0.007 0.007 0.007 0.007 0.011 0.011 0.011 0.011 0.008 0.008 0.008 0.008 0.009 0.009 0.009 0.009 0.008 0.008 0.008 0.008 0.012 0.012 0.012 0.012 0.019 0.019 0.019 0.019 0.030 0.030 0.026 0.026 0.013 0.013 0.008 0.008 0.002 0.002 0.001 0.001 0.000 0.000 0.000 0.000 0.000 0.000 0.000 0.000 0.001 0.001 0.001 0.001 0.002 0.002 0.004 0.004 0.003 0.003 0.004 0.004 0.004 0.004 0.004 0.004 0.004 0.004 0.005 0.005 0.005 0.005 0.006 0.006 0.006 0.006 0.008 0.008 0.008 0.008 0.004 0.004 0.004 0.004 0.004 0.004 0.004 0.004 0.004 0.004 0.004 0.004 0.003 0.003 0.003 0.003 0.005 0.005 0.005 0.005 0.006 0.006 0.006 0.006 0.006 0.006 0.006 0.006 0.006 0.006 0.006 0.006 0.006 0.006 0.006 0.006 0.007 0.007 0.007 0.007 0.007 0.007 0.007 0.007 0.007 0.007 0.007 0.007 0.007 0.007 0.007 0.007 0.014 0.014 0.014 0.014 0.014 0.014 0.014 0.014 
