# Supplementary material for: A Regional Model for Malaria Vector Developmental Habitats Evaluated Using Explicit, Pond-Resolving Surface Hydrology Simulations
Source: PLoS One. 2016 Mar 22;11(3):e0150626. doi: 10.1371/journal.pone.0150626 (PMC4803214; doi:10.1371/journal.pone.0150626)
Supplement: S1 Dataset — These text files are named according to each day using Julian day numbers. (GZ) [file pone.0150626.s001.tar.gz › S1_Dataset/2006/day197.txt]

0.018 0.018 0.018 0.018 0.018 0.018 0.018 0.018 0.069 0.069 0.069 0.069 0.069 0.069 0.069 0.069 2.989 2.989 2.989 2.989 2.989 2.989 2.989 2.989 0.014 0.014 0.014 0.014 0.014 0.014 0.014 0.014 0.005 0.005 0.005 0.005 0.005 0.005 0.005 0.005 0.010 0.010 0.010 0.010 0.006 0.006 0.006 0.006 0.002 0.002 0.002 0.002 0.004 0.004 0.004 0.004 0.005 0.005 0.005 0.005 0.007 0.007 0.007 0.007 0.030 0.030 0.030 0.030 0.028 0.028 0.028 0.028 0.044 0.044 0.044 0.044 0.055 0.055 0.055 0.055 0.032 0.032 0.022 0.022 0.016 0.016 0.013 0.013 0.009 0.009 0.009 0.008 0.004 0.003 0.002 0.002 0.001 0.001 0.001 0.001 0.002 0.002 0.002 0.002 0.002 0.002 0.001 0.001 0.002 0.002 0.004 0.004 0.004 0.004 0.004 0.004 0.004 0.004 0.003 0.003 0.003 0.003 0.010 0.010 0.010 0.010 0.018 0.018 0.018 0.018 0.027 0.027 0.027 0.027 0.058 0.058 0.058 0.058 0.092 0.092 0.092 0.092 0.023 0.023 0.023 0.023 0.008 0.008 0.008 0.008 0.013 0.013 0.013 0.013 0.013 0.013 0.013 0.013 0.012 0.012 0.012 0.012 0.012 0.012 0.012 0.012 0.007 0.007 0.007 0.007 0.007 0.007 0.007 0.007 0.009 0.009 0.009 0.009 0.009 0.009 0.009 0.009 0.004 0.004 0.004 0.004 0.004 0.004 0.004 0.004 
0.018 0.018 0.018 0.018 0.018 0.018 0.018 0.018 0.069 0.069 0.069 0.069 0.069 0.069 0.069 0.069 2.989 2.989 2.989 2.989 2.989 2.989 2.989 2.989 0.014 0.014 0.014 0.014 0.014 0.014 0.014 0.014 0.005 0.005 0.005 0.005 0.005 0.005 0.005 0.005 0.010 0.010 0.010 0.010 0.006 0.006 0.006 0.006 0.002 0.002 0.002 0.002 0.004 0.004 0.004 0.004 0.005 0.005 0.005 0.005 0.007 0.007 0.007 0.007 0.030 0.030 0.030 0.030 0.028 0.028 0.028 0.028 0.044 0.044 0.044 0.044 0.055 0.055 0.055 0.055 0.032 0.032 0.022 0.022 0.016 0.016 0.013 0.013 0.009 0.009 0.009 0.008 0.004 0.003 0.002 0.002 0.001 0.001 0.001 0.001 0.002 0.002 0.002 0.002 0.002 0.002 0.001 0.001 0.002 0.002 0.004 0.004 0.004 0.004 0.004 0.004 0.004 0.004 0.003 0.003 0.003 0.003 0.010 0.010 0.010 0.010 0.018 0.018 0.018 0.018 0.027 0.027 0.027 0.027 0.058 0.058 0.058 0.058 0.092 0.092 0.092 0.092 0.023 0.023 0.023 0.023 0.008 0.008 0.008 0.008 0.013 0.013 0.013 0.013 0.013 0.013 0.013 0.013 0.012 0.012 0.012 0.012 0.012 0.012 0.012 0.012 0.007 0.007 0.007 0.007 0.007 0.007 0.007 0.007 0.009 0.009 0.009 0.009 0.009 0.009 0.009 0.009 0.004 0.004 0.004 0.004 0.004 0.004 0.004 0.004 
0.018 0.018 0.018 0.018 0.018 0.018 0.018 0.018 0.069 0.069 0.069 0.069 0.069 0.069 0.069 0.069 2.989 2.989 2.989 2.989 2.989 2.989 2.989 2.989 0.014 0.014 0.014 0.014 0.014 0.014 0.014 0.014 0.005 0.005 0.005 0.005 0.005 0.005 0.005 0.005 0.010 0.010 0.010 0.010 0.006 0.006 0.006 0.006 0.002 0.002 0.002 0.002 0.004 0.004 0.004 0.004 0.005 0.005 0.005 0.005 0.007 0.007 0.007 0.007 0.030 0.030 0.030 0.030 0.028 0.028 0.028 0.028 0.044 0.044 0.044 0.044 0.055 0.055 0.055 0.055 0.032 0.032 0.022 0.022 0.016 0.016 0.013 0.013 0.009 0.009 0.009 0.008 0.004 0.003 0.002 0.002 0.001 0.001 0.001 0.001 0.002 0.002 0.002 0.002 0.002 0.002 0.001 0.001 0.002 0.002 0.004 0.004 0.004 0.004 0.004 0.004 0.004 0.004 0.003 0.003 0.003 0.003 0.010 0.010 0.010 0.010 0.018 0.018 0.018 0.018 0.027 0.027 0.027 0.027 0.058 0.058 0.058 0.058 0.092 0.092 0.092 0.092 0.023 0.023 0.023 0.023 0.008 0.008 0.008 0.008 0.013 0.013 0.013 0.013 0.013 0.013 0.013 0.013 0.012 0.012 0.012 0.012 0.012 0.012 0.012 0.012 0.007 0.007 0.007 0.007 0.007 0.007 0.007 0.007 0.009 0.009 0.009 0.009 0.009 0.009 0.009 0.009 0.004 0.004 0.004 0.004 0.004 0.004 0.004 0.004 
0.018 0.018 0.018 0.018 0.018 0.018 0.018 0.018 0.069 0.069 0.069 0.069 0.069 0.069 0.069 0.069 2.989 2.989 2.989 2.989 2.989 2.989 2.989 2.989 0.014 0.014 0.014 0.014 0.014 0.014 0.014 0.014 0.005 0.005 0.005 0.005 0.005 0.005 0.005 0.005 0.010 0.010 0.010 0.010 0.006 0.006 0.006 0.006 0.002 0.002 0.002 0.002 0.004 0.004 0.004 0.004 0.005 0.005 0.005 0.005 0.007 0.007 0.007 0.007 0.030 0.030 0.030 0.030 0.028 0.028 0.028 0.028 0.044 0.044 0.044 0.044 0.055 0.055 0.055 0.055 0.032 0.032 0.022 0.022 0.016 0.016 0.013 0.013 0.009 0.009 0.009 0.008 0.004 0.003 0.002 0.002 0.001 0.001 0.001 0.001 0.002 0.002 0.002 0.002 0.002 0.002 0.001 0.001 0.002 0.002 0.004 0.004 0.004 0.004 0.004 0.004 0.004 0.004 0.003 0.003 0.003 0.003 0.010 0.010 0.010 0.010 0.018 0.018 0.018 0.018 0.027 0.027 0.027 0.027 0.058 0.058 0.058 0.058 0.092 0.092 0.092 0.092 0.023 0.023 0.023 0.023 0.008 0.008 0.008 0.008 0.013 0.013 0.013 0.013 0.013 0.013 0.013 0.013 0.012 0.012 0.012 0.012 0.012 0.012 0.012 0.012 0.007 0.007 0.007 0.007 0.007 0.007 0.007 0.007 0.009 0.009 0.009 0.009 0.009 0.009 0.009 0.009 0.004 0.004 0.004 0.004 0.004 0.004 0.004 0.004 
0.018 0.018 0.018 0.018 0.018 0.018 0.018 0.018 0.069 0.069 0.069 0.069 0.069 0.069 0.069 0.069 2.989 2.989 2.989 2.989 2.989 2.989 2.989 2.989 0.014 0.014 0.014 0.014 0.014 0.014 0.014 0.014 0.005 0.005 0.005 0.005 0.005 0.005 0.005 0.005 0.010 0.010 0.010 0.010 0.006 0.006 0.006 0.006 0.002 0.002 0.002 0.002 0.004 0.004 0.004 0.004 0.005 0.005 0.005 0.005 0.007 0.007 0.007 0.007 0.030 0.030 0.030 0.030 0.028 0.028 0.028 0.028 0.044 0.044 0.044 0.044 0.055 0.055 0.055 0.055 0.032 0.032 0.022 0.022 0.016 0.016 0.013 0.013 0.009 0.009 0.009 0.008 0.004 0.003 0.002 0.002 0.001 0.001 0.001 0.001 0.002 0.002 0.002 0.002 0.002 0.002 0.001 0.001 0.002 0.002 0.004 0.004 0.004 0.004 0.004 0.004 0.004 0.004 0.003 0.003 0.003 0.003 0.010 0.010 0.010 0.010 0.018 0.018 0.018 0.018 0.027 0.027 0.027 0.027 0.058 0.058 0.058 0.058 0.092 0.092 0.092 0.092 0.023 0.023 0.023 0.023 0.008 0.008 0.008 0.008 0.013 0.013 0.013 0.013 0.013 0.013 0.013 0.013 0.012 0.012 0.012 0.012 0.012 0.012 0.012 0.012 0.007 0.007 0.007 0.007 0.007 0.007 0.007 0.007 0.009 0.009 0.009 0.009 0.009 0.009 0.009 0.009 0.004 0.004 0.004 0.004 0.004 0.004 0.004 0.004 
0.018 0.018 0.018 0.018 0.018 0.018 0.018 0.018 0.069 0.069 0.069 0.069 0.069 0.069 0.069 0.069 2.989 2.989 2.989 2.989 2.989 2.989 2.989 2.989 0.014 0.014 0.014 0.014 0.014 0.014 0.014 0.014 0.005 0.005 0.005 0.005 0.005 0.005 0.005 0.005 0.010 0.010 0.010 0.010 0.006 0.006 0.006 0.006 0.002 0.002 0.002 0.002 0.004 0.004 0.004 0.004 0.005 0.005 0.005 0.005 0.007 0.007 0.007 0.007 0.030 0.030 0.030 0.030 0.028 0.028 0.028 0.028 0.044 0.044 0.044 0.044 0.055 0.055 0.055 0.055 0.032 0.032 0.022 0.022 0.016 0.016 0.013 0.013 0.009 0.009 0.009 0.008 0.004 0.003 0.002 0.002 0.001 0.001 0.001 0.001 0.002 0.002 0.002 0.002 0.002 0.002 0.001 0.001 0.002 0.002 0.004 0.004 0.004 0.004 0.004 0.004 0.004 0.004 0.003 0.003 0.003 0.003 0.010 0.010 0.010 0.010 0.018 0.018 0.018 0.018 0.027 0.027 0.027 0.027 0.058 0.058 0.058 0.058 0.092 0.092 0.092 0.092 0.023 0.023 0.023 0.023 0.008 0.008 0.008 0.008 0.013 0.013 0.013 0.013 0.013 0.013 0.013 0.013 0.012 0.012 0.012 0.012 0.012 0.012 0.012 0.012 0.007 0.007 0.007 0.007 0.007 0.007 0.007 0.007 0.009 0.009 0.009 0.009 0.009 0.009 0.009 0.009 0.004 0.004 0.004 0.004 0.004 0.004 0.004 0.004 
0.018 0.018 0.018 0.018 0.018 0.018 0.018 0.018 0.069 0.069 0.069 0.069 0.069 0.069 0.069 0.069 2.989 2.989 2.989 2.989 2.989 2.989 2.989 2.989 0.014 0.014 0.014 0.014 0.014 0.014 0.014 0.014 0.005 0.005 0.005 0.005 0.005 0.005 0.005 0.005 0.010 0.010 0.010 0.010 0.006 0.006 0.006 0.006 0.002 0.002 0.002 0.002 0.004 0.004 0.004 0.004 0.005 0.005 0.005 0.005 0.007 0.007 0.007 0.007 0.030 0.030 0.030 0.030 0.028 0.028 0.028 0.028 0.044 0.044 0.044 0.044 0.055 0.055 0.055 0.055 0.032 0.032 0.022 0.022 0.016 0.016 0.013 0.013 0.009 0.009 0.009 0.008 0.004 0.003 0.002 0.002 0.001 0.001 0.001 0.001 0.002 0.002 0.002 0.002 0.002 0.002 0.001 0.001 0.002 0.002 0.004 0.004 0.004 0.004 0.004 0.004 0.004 0.004 0.003 0.003 0.003 0.003 0.010 0.010 0.010 0.010 0.018 0.018 0.018 0.018 0.027 0.027 0.027 0.027 0.058 0.058 0.058 0.058 0.092 0.092 0.092 0.092 0.023 0.023 0.023 0.023 0.008 0.008 0.008 0.008 0.013 0.013 0.013 0.013 0.013 0.013 0.013 0.013 0.012 0.012 0.012 0.012 0.012 0.012 0.012 0.012 0.007 0.007 0.007 0.007 0.007 0.007 0.007 0.007 0.009 0.009 0.009 0.009 0.009 0.009 0.009 0.009 0.004 0.004 0.004 0.004 0.004 0.004 0.004 0.004 
0.018 0.018 0.018 0.018 0.018 0.018 0.018 0.018 0.069 0.069 0.069 0.069 0.069 0.069 0.069 0.069 2.989 2.989 2.989 2.989 2.989 2.989 2.989 2.989 0.014 0.014 0.014 0.014 0.014 0.014 0.014 0.014 0.005 0.005 0.005 0.005 0.005 0.005 0.005 0.005 0.010 0.010 0.010 0.010 0.006 0.006 0.006 0.006 0.002 0.002 0.002 0.002 0.004 0.004 0.004 0.004 0.005 0.005 0.005 0.005 0.007 0.007 0.007 0.007 0.030 0.030 0.030 0.030 0.028 0.028 0.028 0.028 0.044 0.044 0.044 0.044 0.055 0.055 0.055 0.055 0.032 0.032 0.022 0.022 0.016 0.016 0.013 0.013 0.009 0.009 0.009 0.008 0.004 0.003 0.002 0.002 0.001 0.001 0.001 0.001 0.002 0.002 0.002 0.002 0.002 0.002 0.001 0.001 0.002 0.002 0.004 0.004 0.004 0.004 0.004 0.004 0.004 0.004 0.003 0.003 0.003 0.003 0.010 0.010 0.010 0.010 0.018 0.018 0.018 0.018 0.027 0.027 0.027 0.027 0.058 0.058 0.058 0.058 0.092 0.092 0.092 0.092 0.023 0.023 0.023 0.023 0.008 0.008 0.008 0.008 0.013 0.013 0.013 0.013 0.013 0.013 0.013 0.013 0.012 0.012 0.012 0.012 0.012 0.012 0.012 0.012 0.007 0.007 0.007 0.007 0.007 0.007 0.007 0.007 0.009 0.009 0.009 0.009 0.009 0.009 0.009 0.009 0.004 0.004 0.004 0.004 0.004 0.004 0.004 0.004 
0.012 0.012 0.012 0.012 0.012 0.012 0.012 0.012 0.016 0.016 0.016 0.016 0.016 0.016 0.016 0.016 0.015 0.015 0.015 0.015 0.015 0.015 0.015 0.015 0.036 0.036 0.036 0.036 0.036 0.036 0.036 0.036 0.089 0.089 0.089 0.089 0.089 0.089 0.089 0.089 0.175 0.175 0.175 0.175 0.117 0.117 0.117 0.117 0.057 0.057 0.057 0.057 0.037 0.037 0.037 0.037 0.033 0.033 0.033 0.033 1.438 1.438 1.438 1.438 14.185 14.185 14.185 14.185 18.625 18.625 18.625 18.625 4.219 4.219 4.219 4.219 0.014 0.014 0.014 0.014 0.011 0.011 0.009 0.009 0.003 0.003 0.002 0.002 0.003 0.003 0.002 0.003 0.003 0.003 0.003 0.003 0.003 0.003 0.003 0.003 0.005 0.005 0.005 0.005 0.005 0.005 0.004 0.004 0.005 0.005 0.013 0.013 0.013 0.013 0.020 0.020 0.020 0.020 0.026 0.026 0.026 0.026 0.020 0.020 0.020 0.020 0.014 0.014 0.014 0.014 0.009 0.009 0.009 0.009 0.002 0.002 0.002 0.002 0.002 0.002 0.002 0.002 0.003 0.003 0.003 0.003 0.019 0.019 0.019 0.019 0.019 0.019 0.019 0.019 0.019 0.019 0.019 0.019 0.009 0.009 0.009 0.009 0.009 0.009 0.009 0.009 0.039 0.039 0.039 0.039 0.039 0.039 0.039 0.039 0.028 0.028 0.028 0.028 0.028 0.028 0.028 0.028 0.015 0.015 0.015 0.015 0.015 0.015 0.015 0.015 
0.012 0.012 0.012 0.012 0.012 0.012 0.012 0.012 0.016 0.016 0.016 0.016 0.016 0.016 0.016 0.016 0.015 0.015 0.015 0.015 0.015 0.015 0.015 0.015 0.036 0.036 0.036 0.036 0.036 0.036 0.036 0.036 0.089 0.089 0.089 0.089 0.089 0.089 0.089 0.089 0.175 0.175 0.175 0.175 0.117 0.117 0.117 0.117 0.057 0.057 0.057 0.057 0.037 0.037 0.037 0.037 0.033 0.033 0.033 0.033 1.438 1.438 1.438 1.438 14.185 14.185 14.185 14.185 18.625 18.625 18.625 18.625 4.219 4.219 4.219 4.219 0.014 0.014 0.014 0.014 0.011 0.011 0.009 0.009 0.003 0.003 0.002 0.002 0.003 0.003 0.002 0.003 0.003 0.003 0.003 0.003 0.003 0.003 0.003 0.003 0.005 0.005 0.005 0.005 0.005 0.005 0.004 0.004 0.005 0.005 0.013 0.013 0.013 0.013 0.020 0.020 0.020 0.020 0.026 0.026 0.026 0.026 0.020 0.020 0.020 0.020 0.014 0.014 0.014 0.014 0.009 0.009 0.009 0.009 0.002 0.002 0.002 0.002 0.002 0.002 0.002 0.002 0.003 0.003 0.003 0.003 0.019 0.019 0.019 0.019 0.019 0.019 0.019 0.019 0.019 0.019 0.019 0.019 0.009 0.009 0.009 0.009 0.009 0.009 0.009 0.009 0.039 0.039 0.039 0.039 0.039 0.039 0.039 0.039 0.028 0.028 0.028 0.028 0.028 0.028 0.028 0.028 0.015 0.015 0.015 0.015 0.015 0.015 0.015 0.015 
0.012 0.012 0.012 0.012 0.012 0.012 0.012 0.012 0.016 0.016 0.016 0.016 0.016 0.016 0.016 0.016 0.015 0.015 0.015 0.015 0.015 0.015 0.015 0.015 0.036 0.036 0.036 0.036 0.036 0.036 0.036 0.036 0.089 0.089 0.089 0.089 0.089 0.089 0.089 0.089 0.175 0.175 0.175 0.175 0.117 0.117 0.117 0.117 0.057 0.057 0.057 0.057 0.037 0.037 0.037 0.037 0.033 0.033 0.033 0.033 1.438 1.438 1.438 1.438 14.185 14.185 14.185 14.185 18.625 18.625 18.625 18.625 4.219 4.219 4.219 4.219 0.014 0.014 0.014 0.014 0.011 0.011 0.009 0.009 0.003 0.003 0.002 0.002 0.003 0.003 0.002 0.003 0.003 0.003 0.003 0.003 0.003 0.003 0.003 0.003 0.005 0.005 0.005 0.005 0.005 0.005 0.004 0.004 0.005 0.005 0.013 0.013 0.013 0.013 0.020 0.020 0.020 0.020 0.026 0.026 0.026 0.026 0.020 0.020 0.020 0.020 0.014 0.014 0.014 0.014 0.009 0.009 0.009 0.009 0.002 0.002 0.002 0.002 0.002 0.002 0.002 0.002 0.003 0.003 0.003 0.003 0.019 0.019 0.019 0.019 0.019 0.019 0.019 0.019 0.019 0.019 0.019 0.019 0.009 0.009 0.009 0.009 0.009 0.009 0.009 0.009 0.039 0.039 0.039 0.039 0.039 0.039 0.039 0.039 0.028 0.028 0.028 0.028 0.028 0.028 0.028 0.028 0.015 0.015 0.015 0.015 0.015 0.015 0.015 0.015 
0.012 0.012 0.012 0.012 0.012 0.012 0.012 0.012 0.016 0.016 0.016 0.016 0.016 0.016 0.016 0.016 0.015 0.015 0.015 0.015 0.015 0.015 0.015 0.015 0.036 0.036 0.036 0.036 0.036 0.036 0.036 0.036 0.089 0.089 0.089 0.089 0.089 0.089 0.089 0.089 0.175 0.175 0.175 0.175 0.117 0.117 0.117 0.117 0.057 0.057 0.057 0.057 0.037 0.037 0.037 0.037 0.033 0.033 0.033 0.033 1.438 1.438 1.438 1.438 14.185 14.185 14.185 14.185 18.625 18.625 18.625 18.625 4.219 4.219 4.219 4.219 0.014 0.014 0.014 0.014 0.011 0.011 0.009 0.009 0.003 0.003 0.002 0.002 0.003 0.003 0.002 0.003 0.003 0.003 0.003 0.003 0.003 0.003 0.003 0.003 0.005 0.005 0.005 0.005 0.005 0.005 0.004 0.004 0.005 0.005 0.013 0.013 0.013 0.013 0.020 0.020 0.020 0.020 0.026 0.026 0.026 0.026 0.020 0.020 0.020 0.020 0.014 0.014 0.014 0.014 0.009 0.009 0.009 0.009 0.002 0.002 0.002 0.002 0.002 0.002 0.002 0.002 0.003 0.003 0.003 0.003 0.019 0.019 0.019 0.019 0.019 0.019 0.019 0.019 0.019 0.019 0.019 0.019 0.009 0.009 0.009 0.009 0.009 0.009 0.009 0.009 0.039 0.039 0.039 0.039 0.039 0.039 0.039 0.039 0.028 0.028 0.028 0.028 0.028 0.028 0.028 0.028 0.015 0.015 0.015 0.015 0.015 0.015 0.015 0.015 
0.012 0.012 0.012 0.012 0.012 0.012 0.012 0.012 0.016 0.016 0.016 0.016 0.016 0.016 0.016 0.016 0.015 0.015 0.015 0.015 0.015 0.015 0.015 0.015 0.036 0.036 0.036 0.036 0.036 0.036 0.036 0.036 0.089 0.089 0.089 0.089 0.089 0.089 0.089 0.089 0.175 0.175 0.175 0.175 0.117 0.117 0.117 0.117 0.057 0.057 0.057 0.057 0.037 0.037 0.037 0.037 0.033 0.033 0.033 0.033 1.438 1.438 1.438 1.438 14.185 14.185 14.185 14.185 18.625 18.625 18.625 18.625 4.219 4.219 4.219 4.219 0.014 0.014 0.014 0.014 0.011 0.011 0.009 0.009 0.003 0.003 0.002 0.002 0.003 0.003 0.002 0.003 0.003 0.003 0.003 0.003 0.003 0.003 0.003 0.003 0.005 0.005 0.005 0.005 0.005 0.005 0.004 0.004 0.005 0.005 0.013 0.013 0.013 0.013 0.020 0.020 0.020 0.020 0.026 0.026 0.026 0.026 0.020 0.020 0.020 0.020 0.014 0.014 0.014 0.014 0.009 0.009 0.009 0.009 0.002 0.002 0.002 0.002 0.002 0.002 0.002 0.002 0.003 0.003 0.003 0.003 0.019 0.019 0.019 0.019 0.019 0.019 0.019 0.019 0.019 0.019 0.019 0.019 0.009 0.009 0.009 0.009 0.009 0.009 0.009 0.009 0.039 0.039 0.039 0.039 0.039 0.039 0.039 0.039 0.028 0.028 0.028 0.028 0.028 0.028 0.028 0.028 0.015 0.015 0.015 0.015 0.015 0.015 0.015 0.015 
0.012 0.012 0.012 0.012 0.012 0.012 0.012 0.012 0.016 0.016 0.016 0.016 0.016 0.016 0.016 0.016 0.015 0.015 0.015 0.015 0.015 0.015 0.015 0.015 0.036 0.036 0.036 0.036 0.036 0.036 0.036 0.036 0.089 0.089 0.089 0.089 0.089 0.089 0.089 0.089 0.175 0.175 0.175 0.175 0.117 0.117 0.117 0.117 0.057 0.057 0.057 0.057 0.037 0.037 0.037 0.037 0.033 0.033 0.033 0.033 1.438 1.438 1.438 1.438 14.185 14.185 14.185 14.185 18.625 18.625 18.625 18.625 4.219 4.219 4.219 4.219 0.014 0.014 0.014 0.014 0.011 0.011 0.009 0.009 0.003 0.003 0.002 0.002 0.003 0.003 0.002 0.003 0.003 0.003 0.003 0.003 0.003 0.003 0.003 0.003 0.005 0.005 0.005 0.005 0.005 0.005 0.004 0.004 0.005 0.005 0.013 0.013 0.013 0.013 0.020 0.020 0.020 0.020 0.026 0.026 0.026 0.026 0.020 0.020 0.020 0.020 0.014 0.014 0.014 0.014 0.009 0.009 0.009 0.009 0.002 0.002 0.002 0.002 0.002 0.002 0.002 0.002 0.003 0.003 0.003 0.003 0.019 0.019 0.019 0.019 0.019 0.019 0.019 0.019 0.019 0.019 0.019 0.019 0.009 0.009 0.009 0.009 0.009 0.009 0.009 0.009 0.039 0.039 0.039 0.039 0.039 0.039 0.039 0.039 0.028 0.028 0.028 0.028 0.028 0.028 0.028 0.028 0.015 0.015 0.015 0.015 0.015 0.015 0.015 0.015 
0.012 0.012 0.012 0.012 0.012 0.012 0.012 0.012 0.016 0.016 0.016 0.016 0.016 0.016 0.016 0.016 0.015 0.015 0.015 0.015 0.015 0.015 0.015 0.015 0.036 0.036 0.036 0.036 0.036 0.036 0.036 0.036 0.089 0.089 0.089 0.089 0.089 0.089 0.089 0.089 0.175 0.175 0.175 0.175 0.117 0.117 0.117 0.117 0.057 0.057 0.057 0.057 0.037 0.037 0.037 0.037 0.033 0.033 0.033 0.033 1.438 1.438 1.438 1.438 14.185 14.185 14.185 14.185 18.625 18.625 18.625 18.625 4.219 4.219 4.219 4.219 0.014 0.014 0.014 0.014 0.011 0.011 0.009 0.009 0.003 0.003 0.002 0.002 0.003 0.003 0.002 0.003 0.003 0.003 0.003 0.003 0.003 0.003 0.003 0.003 0.005 0.005 0.005 0.005 0.005 0.005 0.004 0.004 0.005 0.005 0.013 0.013 0.013 0.013 0.020 0.020 0.020 0.020 0.026 0.026 0.026 0.026 0.020 0.020 0.020 0.020 0.014 0.014 0.014 0.014 0.009 0.009 0.009 0.009 0.002 0.002 0.002 0.002 0.002 0.002 0.002 0.002 0.003 0.003 0.003 0.003 0.019 0.019 0.019 0.019 0.019 0.019 0.019 0.019 0.019 0.019 0.019 0.019 0.009 0.009 0.009 0.009 0.009 0.009 0.009 0.009 0.039 0.039 0.039 0.039 0.039 0.039 0.039 0.039 0.028 0.028 0.028 0.028 0.028 0.028 0.028 0.028 0.015 0.015 0.015 0.015 0.015 0.015 0.015 0.015 
0.012 0.012 0.012 0.012 0.012 0.012 0.012 0.012 0.016 0.016 0.016 0.016 0.016 0.016 0.016 0.016 0.015 0.015 0.015 0.015 0.015 0.015 0.015 0.015 0.036 0.036 0.036 0.036 0.036 0.036 0.036 0.036 0.089 0.089 0.089 0.089 0.089 0.089 0.089 0.089 0.175 0.175 0.175 0.175 0.117 0.117 0.117 0.117 0.057 0.057 0.057 0.057 0.037 0.037 0.037 0.037 0.033 0.033 0.033 0.033 1.438 1.438 1.438 1.438 14.185 14.185 14.185 14.185 18.625 18.625 18.625 18.625 4.219 4.219 4.219 4.219 0.014 0.014 0.014 0.014 0.011 0.011 0.009 0.009 0.003 0.003 0.002 0.002 0.003 0.003 0.002 0.003 0.003 0.003 0.003 0.003 0.003 0.003 0.003 0.003 0.005 0.005 0.005 0.005 0.005 0.005 0.004 0.004 0.005 0.005 0.013 0.013 0.013 0.013 0.020 0.020 0.020 0.020 0.026 0.026 0.026 0.026 0.020 0.020 0.020 0.020 0.014 0.014 0.014 0.014 0.009 0.009 0.009 0.009 0.002 0.002 0.002 0.002 0.002 0.002 0.002 0.002 0.003 0.003 0.003 0.003 0.019 0.019 0.019 0.019 0.019 0.019 0.019 0.019 0.019 0.019 0.019 0.019 0.009 0.009 0.009 0.009 0.009 0.009 0.009 0.009 0.039 0.039 0.039 0.039 0.039 0.039 0.039 0.039 0.028 0.028 0.028 0.028 0.028 0.028 0.028 0.028 0.015 0.015 0.015 0.015 0.015 0.015 0.015 0.015 
0.003 0.003 0.003 0.003 0.003 0.003 0.003 0.003 0.009 0.009 0.009 0.009 0.009 0.009 0.009 0.009 0.009 0.009 0.009 0.009 0.009 0.009 0.009 0.009 0.006 0.006 0.006 0.006 0.006 0.006 0.006 0.006 0.010 0.010 0.010 0.010 0.010 0.010 0.010 0.010 0.024 0.024 0.024 0.024 0.038 0.038 0.038 0.038 0.106 0.106 0.106 0.106 0.161 0.161 0.161 0.161 0.205 0.205 0.205 0.205 1.920 1.920 1.920 1.920 10.789 10.789 10.789 10.789 13.141 13.141 13.141 13.141 0.147 0.147 0.147 0.147 0.003 0.003 0.003 0.003 0.001 0.001 0.001 0.001 0.004 0.004 0.003 0.003 0.003 0.003 0.003 0.003 0.003 0.004 0.004 0.004 0.005 0.005 0.006 0.006 0.010 0.010 5.353 5.353 11.569 11.569 14.710 14.710 11.805 11.805 6.115 6.115 6.115 6.115 3.168 3.168 3.168 3.168 2.906 2.906 2.906 2.906 0.048 0.048 0.048 0.048 0.014 0.014 0.014 0.014 0.011 0.011 0.011 0.011 0.006 0.006 0.006 0.006 0.004 0.004 0.004 0.004 0.004 0.004 0.004 0.004 0.034 0.034 0.034 0.034 0.026 0.026 0.026 0.026 0.026 0.026 0.026 0.026 0.006 0.006 0.006 0.006 0.006 0.006 0.006 0.006 0.021 0.021 0.021 0.021 0.021 0.021 0.021 0.021 0.024 0.024 0.024 0.024 0.024 0.024 0.024 0.024 0.070 0.070 0.070 0.070 0.070 0.070 0.070 0.070 
0.003 0.003 0.003 0.003 0.003 0.003 0.003 0.003 0.009 0.009 0.009 0.009 0.009 0.009 0.009 0.009 0.009 0.009 0.009 0.009 0.009 0.009 0.009 0.009 0.006 0.006 0.006 0.006 0.006 0.006 0.006 0.006 0.010 0.010 0.010 0.010 0.010 0.010 0.010 0.010 0.024 0.024 0.024 0.024 0.038 0.038 0.038 0.038 0.106 0.106 0.106 0.106 0.161 0.161 0.161 0.161 0.205 0.205 0.205 0.205 1.920 1.920 1.920 1.920 10.789 10.789 10.789 10.789 13.141 13.141 13.141 13.141 0.147 0.147 0.147 0.147 0.003 0.003 0.003 0.003 0.001 0.001 0.001 0.001 0.004 0.004 0.003 0.003 0.003 0.003 0.003 0.003 0.003 0.004 0.004 0.004 0.005 0.005 0.006 0.006 0.010 0.010 5.353 5.353 11.569 11.569 14.710 14.710 11.805 11.805 6.115 6.115 6.115 6.115 3.168 3.168 3.168 3.168 2.906 2.906 2.906 2.906 0.048 0.048 0.048 0.048 0.014 0.014 0.014 0.014 0.011 0.011 0.011 0.011 0.006 0.006 0.006 0.006 0.004 0.004 0.004 0.004 0.004 0.004 0.004 0.004 0.034 0.034 0.034 0.034 0.026 0.026 0.026 0.026 0.026 0.026 0.026 0.026 0.006 0.006 0.006 0.006 0.006 0.006 0.006 0.006 0.021 0.021 0.021 0.021 0.021 0.021 0.021 0.021 0.024 0.024 0.024 0.024 0.024 0.024 0.024 0.024 0.070 0.070 0.070 0.070 0.070 0.070 0.070 0.070 
0.003 0.003 0.003 0.003 0.003 0.003 0.003 0.003 0.009 0.009 0.009 0.009 0.009 0.009 0.009 0.009 0.009 0.009 0.009 0.009 0.009 0.009 0.009 0.009 0.006 0.006 0.006 0.006 0.006 0.006 0.006 0.006 0.010 0.010 0.010 0.010 0.010 0.010 0.010 0.010 0.024 0.024 0.024 0.024 0.038 0.038 0.038 0.038 0.106 0.106 0.106 0.106 0.161 0.161 0.161 0.161 0.205 0.205 0.205 0.205 1.920 1.920 1.920 1.920 10.789 10.789 10.789 10.789 13.141 13.141 13.141 13.141 0.147 0.147 0.147 0.147 0.003 0.003 0.003 0.003 0.001 0.001 0.001 0.001 0.004 0.004 0.003 0.003 0.003 0.003 0.003 0.003 0.003 0.004 0.004 0.004 0.005 0.005 0.006 0.006 0.010 0.010 5.353 5.353 11.569 11.569 14.710 14.710 11.805 11.805 6.115 6.115 6.115 6.115 3.168 3.168 3.168 3.168 2.906 2.906 2.906 2.906 0.048 0.048 0.048 0.048 0.014 0.014 0.014 0.014 0.011 0.011 0.011 0.011 0.006 0.006 0.006 0.006 0.004 0.004 0.004 0.004 0.004 0.004 0.004 0.004 0.034 0.034 0.034 0.034 0.026 0.026 0.026 0.026 0.026 0.026 0.026 0.026 0.006 0.006 0.006 0.006 0.006 0.006 0.006 0.006 0.021 0.021 0.021 0.021 0.021 0.021 0.021 0.021 0.024 0.024 0.024 0.024 0.024 0.024 0.024 0.024 0.070 0.070 0.070 0.070 0.070 0.070 0.070 0.070 
0.003 0.003 0.003 0.003 0.003 0.003 0.003 0.003 0.009 0.009 0.009 0.009 0.009 0.009 0.009 0.009 0.009 0.009 0.009 0.009 0.009 0.009 0.009 0.009 0.006 0.006 0.006 0.006 0.006 0.006 0.006 0.006 0.010 0.010 0.010 0.010 0.010 0.010 0.010 0.010 0.024 0.024 0.024 0.024 0.038 0.038 0.038 0.038 0.106 0.106 0.106 0.106 0.161 0.161 0.161 0.161 0.205 0.205 0.205 0.205 1.920 1.920 1.920 1.920 10.789 10.789 10.789 10.789 13.141 13.141 13.141 13.141 0.147 0.147 0.147 0.147 0.003 0.003 0.003 0.003 0.001 0.001 0.001 0.001 0.004 0.004 0.003 0.003 0.003 0.003 0.003 0.003 0.003 0.004 0.004 0.004 0.005 0.005 0.006 0.006 0.010 0.010 5.353 5.353 11.569 11.569 14.710 14.710 11.805 11.805 6.115 6.115 6.115 6.115 3.168 3.168 3.168 3.168 2.906 2.906 2.906 2.906 0.048 0.048 0.048 0.048 0.014 0.014 0.014 0.014 0.011 0.011 0.011 0.011 0.006 0.006 0.006 0.006 0.004 0.004 0.004 0.004 0.004 0.004 0.004 0.004 0.034 0.034 0.034 0.034 0.026 0.026 0.026 0.026 0.026 0.026 0.026 0.026 0.006 0.006 0.006 0.006 0.006 0.006 0.006 0.006 0.021 0.021 0.021 0.021 0.021 0.021 0.021 0.021 0.024 0.024 0.024 0.024 0.024 0.024 0.024 0.024 0.070 0.070 0.070 0.070 0.070 0.070 0.070 0.070 
0.003 0.003 0.003 0.003 0.003 0.003 0.003 0.003 0.009 0.009 0.009 0.009 0.009 0.009 0.009 0.009 0.009 0.009 0.009 0.009 0.009 0.009 0.009 0.009 0.006 0.006 0.006 0.006 0.006 0.006 0.006 0.006 0.010 0.010 0.010 0.010 0.010 0.010 0.010 0.010 0.024 0.024 0.024 0.024 0.038 0.038 0.038 0.038 0.106 0.106 0.106 0.106 0.161 0.161 0.161 0.161 0.205 0.205 0.205 0.205 1.920 1.920 1.920 1.920 10.789 10.789 10.789 10.789 13.141 13.141 13.141 13.141 0.147 0.147 0.147 0.147 0.003 0.003 0.003 0.003 0.001 0.001 0.001 0.001 0.004 0.004 0.003 0.003 0.003 0.003 0.003 0.003 0.003 0.004 0.004 0.004 0.005 0.005 0.006 0.006 0.010 0.010 5.353 5.353 11.569 11.569 14.710 14.710 11.805 11.805 6.115 6.115 6.115 6.115 3.168 3.168 3.168 3.168 2.906 2.906 2.906 2.906 0.048 0.048 0.048 0.048 0.014 0.014 0.014 0.014 0.011 0.011 0.011 0.011 0.006 0.006 0.006 0.006 0.004 0.004 0.004 0.004 0.004 0.004 0.004 0.004 0.034 0.034 0.034 0.034 0.026 0.026 0.026 0.026 0.026 0.026 0.026 0.026 0.006 0.006 0.006 0.006 0.006 0.006 0.006 0.006 0.021 0.021 0.021 0.021 0.021 0.021 0.021 0.021 0.024 0.024 0.024 0.024 0.024 0.024 0.024 0.024 0.070 0.070 0.070 0.070 0.070 0.070 0.070 0.070 
0.003 0.003 0.003 0.003 0.003 0.003 0.003 0.003 0.009 0.009 0.009 0.009 0.009 0.009 0.009 0.009 0.009 0.009 0.009 0.009 0.009 0.009 0.009 0.009 0.006 0.006 0.006 0.006 0.006 0.006 0.006 0.006 0.010 0.010 0.010 0.010 0.010 0.010 0.010 0.010 0.024 0.024 0.024 0.024 0.038 0.038 0.038 0.038 0.106 0.106 0.106 0.106 0.161 0.161 0.161 0.161 0.205 0.205 0.205 0.205 1.920 1.920 1.920 1.920 10.789 10.789 10.789 10.789 13.141 13.141 13.141 13.141 0.147 0.147 0.147 0.147 0.003 0.003 0.003 0.003 0.001 0.001 0.001 0.001 0.004 0.004 0.003 0.003 0.003 0.003 0.003 0.003 0.003 0.004 0.004 0.004 0.005 0.005 0.006 0.006 0.010 0.010 5.353 5.353 11.569 11.569 14.710 14.710 11.805 11.805 6.115 6.115 6.115 6.115 3.168 3.168 3.168 3.168 2.906 2.906 2.906 2.906 0.048 0.048 0.048 0.048 0.014 0.014 0.014 0.014 0.011 0.011 0.011 0.011 0.006 0.006 0.006 0.006 0.004 0.004 0.004 0.004 0.004 0.004 0.004 0.004 0.034 0.034 0.034 0.034 0.026 0.026 0.026 0.026 0.026 0.026 0.026 0.026 0.006 0.006 0.006 0.006 0.006 0.006 0.006 0.006 0.021 0.021 0.021 0.021 0.021 0.021 0.021 0.021 0.024 0.024 0.024 0.024 0.024 0.024 0.024 0.024 0.070 0.070 0.070 0.070 0.070 0.070 0.070 0.070 
0.003 0.003 0.003 0.003 0.003 0.003 0.003 0.003 0.009 0.009 0.009 0.009 0.009 0.009 0.009 0.009 0.009 0.009 0.009 0.009 0.009 0.009 0.009 0.009 0.006 0.006 0.006 0.006 0.006 0.006 0.006 0.006 0.010 0.010 0.010 0.010 0.010 0.010 0.010 0.010 0.024 0.024 0.024 0.024 0.038 0.038 0.038 0.038 0.106 0.106 0.106 0.106 0.161 0.161 0.161 0.161 0.205 0.205 0.205 0.205 1.920 1.920 1.920 1.920 10.789 10.789 10.789 10.789 13.141 13.141 13.141 13.141 0.147 0.147 0.147 0.147 0.003 0.003 0.003 0.003 0.001 0.001 0.001 0.001 0.004 0.004 0.003 0.003 0.003 0.003 0.003 0.003 0.003 0.004 0.004 0.004 0.005 0.005 0.006 0.006 0.010 0.010 5.353 5.353 11.569 11.569 14.710 14.710 11.805 11.805 6.115 6.115 6.115 6.115 3.168 3.168 3.168 3.168 2.906 2.906 2.906 2.906 0.048 0.048 0.048 0.048 0.014 0.014 0.014 0.014 0.011 0.011 0.011 0.011 0.006 0.006 0.006 0.006 0.004 0.004 0.004 0.004 0.004 0.004 0.004 0.004 0.034 0.034 0.034 0.034 0.026 0.026 0.026 0.026 0.026 0.026 0.026 0.026 0.006 0.006 0.006 0.006 0.006 0.006 0.006 0.006 0.021 0.021 0.021 0.021 0.021 0.021 0.021 0.021 0.024 0.024 0.024 0.024 0.024 0.024 0.024 0.024 0.070 0.070 0.070 0.070 0.070 0.070 0.070 0.070 
0.003 0.003 0.003 0.003 0.003 0.003 0.003 0.003 0.009 0.009 0.009 0.009 0.009 0.009 0.009 0.009 0.009 0.009 0.009 0.009 0.009 0.009 0.009 0.009 0.006 0.006 0.006 0.006 0.006 0.006 0.006 0.006 0.010 0.010 0.010 0.010 0.010 0.010 0.010 0.010 0.024 0.024 0.024 0.024 0.038 0.038 0.038 0.038 0.106 0.106 0.106 0.106 0.161 0.161 0.161 0.161 0.205 0.205 0.205 0.205 1.920 1.920 1.920 1.920 10.789 10.789 10.789 10.789 13.141 13.141 13.141 13.141 0.147 0.147 0.147 0.147 0.003 0.003 0.003 0.003 0.001 0.001 0.001 0.001 0.004 0.004 0.003 0.003 0.003 0.003 0.003 0.003 0.003 0.004 0.004 0.004 0.005 0.005 0.006 0.006 0.010 0.010 5.353 5.353 11.569 11.569 14.710 14.710 11.805 11.805 6.115 6.115 6.115 6.115 3.168 3.168 3.168 3.168 2.906 2.906 2.906 2.906 0.048 0.048 0.048 0.048 0.014 0.014 0.014 0.014 0.011 0.011 0.011 0.011 0.006 0.006 0.006 0.006 0.004 0.004 0.004 0.004 0.004 0.004 0.004 0.004 0.034 0.034 0.034 0.034 0.026 0.026 0.026 0.026 0.026 0.026 0.026 0.026 0.006 0.006 0.006 0.006 0.006 0.006 0.006 0.006 0.021 0.021 0.021 0.021 0.021 0.021 0.021 0.021 0.024 0.024 0.024 0.024 0.024 0.024 0.024 0.024 0.070 0.070 0.070 0.070 0.070 0.070 0.070 0.070 
0.007 0.007 0.007 0.007 0.007 0.007 0.007 0.007 0.017 0.017 0.017 0.017 0.017 0.017 0.017 0.017 20.102 20.102 20.102 20.102 20.102 20.102 20.102 20.102 1.763 1.763 1.763 1.763 1.763 1.763 1.763 1.763 0.005 0.005 0.005 0.005 0.005 0.005 0.005 0.005 0.044 0.044 0.044 0.044 0.048 0.048 0.048 0.048 0.036 0.036 0.036 0.036 0.016 0.016 0.016 0.016 0.011 0.011 0.011 0.011 0.013 0.013 0.013 0.013 0.008 0.008 0.008 0.008 0.005 0.005 0.005 0.005 0.119 0.119 0.119 0.119 0.120 0.120 0.120 0.120 2.980 2.980 6.252 6.252 11.283 11.283 13.752 13.752 8.979 8.979 5.750 3.497 0.619 0.101 0.085 0.068 0.045 0.069 1.406 4.000 9.183 9.183 13.780 13.780 16.939 16.939 21.658 21.658 28.137 28.137 30.477 30.477 30.477 30.477 13.637 13.637 13.637 13.637 0.006 0.006 0.006 0.006 0.005 0.005 0.005 0.005 0.047 0.047 0.047 0.047 8.475 8.475 8.475 8.475 4.163 4.163 4.163 4.163 0.017 0.017 0.017 0.017 0.012 0.012 0.012 0.012 0.015 0.015 0.015 0.015 0.015 0.015 0.015 0.015 0.015 0.015 0.015 0.015 0.024 0.024 0.024 0.024 0.024 0.024 0.024 0.024 0.017 0.017 0.017 0.017 0.017 0.017 0.017 0.017 0.012 0.012 0.012 0.012 0.012 0.012 0.012 0.012 0.207 0.207 0.207 0.207 0.207 0.207 0.207 0.207 
0.007 0.007 0.007 0.007 0.007 0.007 0.007 0.007 0.017 0.017 0.017 0.017 0.017 0.017 0.017 0.017 20.102 20.102 20.102 20.102 20.102 20.102 20.102 20.102 1.763 1.763 1.763 1.763 1.763 1.763 1.763 1.763 0.005 0.005 0.005 0.005 0.005 0.005 0.005 0.005 0.044 0.044 0.044 0.044 0.048 0.048 0.048 0.048 0.036 0.036 0.036 0.036 0.016 0.016 0.016 0.016 0.011 0.011 0.011 0.011 0.013 0.013 0.013 0.013 0.008 0.008 0.008 0.008 0.005 0.005 0.005 0.005 0.119 0.119 0.119 0.119 0.120 0.120 0.120 0.120 2.980 2.980 6.252 6.252 11.283 11.283 13.752 13.752 8.979 8.979 5.750 3.497 0.619 0.101 0.085 0.068 0.045 0.069 1.406 4.000 9.183 9.183 13.780 13.780 16.939 16.939 21.658 21.658 28.137 28.137 30.477 30.477 30.477 30.477 13.637 13.637 13.637 13.637 0.006 0.006 0.006 0.006 0.005 0.005 0.005 0.005 0.047 0.047 0.047 0.047 8.475 8.475 8.475 8.475 4.163 4.163 4.163 4.163 0.017 0.017 0.017 0.017 0.012 0.012 0.012 0.012 0.015 0.015 0.015 0.015 0.015 0.015 0.015 0.015 0.015 0.015 0.015 0.015 0.024 0.024 0.024 0.024 0.024 0.024 0.024 0.024 0.017 0.017 0.017 0.017 0.017 0.017 0.017 0.017 0.012 0.012 0.012 0.012 0.012 0.012 0.012 0.012 0.207 0.207 0.207 0.207 0.207 0.207 0.207 0.207 
0.007 0.007 0.007 0.007 0.007 0.007 0.007 0.007 0.017 0.017 0.017 0.017 0.017 0.017 0.017 0.017 20.102 20.102 20.102 20.102 20.102 20.102 20.102 20.102 1.763 1.763 1.763 1.763 1.763 1.763 1.763 1.763 0.005 0.005 0.005 0.005 0.005 0.005 0.005 0.005 0.044 0.044 0.044 0.044 0.048 0.048 0.048 0.048 0.036 0.036 0.036 0.036 0.016 0.016 0.016 0.016 0.011 0.011 0.011 0.011 0.013 0.013 0.013 0.013 0.008 0.008 0.008 0.008 0.005 0.005 0.005 0.005 0.119 0.119 0.119 0.119 0.120 0.120 0.120 0.120 2.980 2.980 6.252 6.252 11.283 11.283 13.752 13.752 8.979 8.979 5.750 3.497 0.619 0.101 0.085 0.068 0.045 0.069 1.406 4.000 9.183 9.183 13.780 13.780 16.939 16.939 21.658 21.658 28.137 28.137 30.477 30.477 30.477 30.477 13.637 13.637 13.637 13.637 0.006 0.006 0.006 0.006 0.005 0.005 0.005 0.005 0.047 0.047 0.047 0.047 8.475 8.475 8.475 8.475 4.163 4.163 4.163 4.163 0.017 0.017 0.017 0.017 0.012 0.012 0.012 0.012 0.015 0.015 0.015 0.015 0.015 0.015 0.015 0.015 0.015 0.015 0.015 0.015 0.024 0.024 0.024 0.024 0.024 0.024 0.024 0.024 0.017 0.017 0.017 0.017 0.017 0.017 0.017 0.017 0.012 0.012 0.012 0.012 0.012 0.012 0.012 0.012 0.207 0.207 0.207 0.207 0.207 0.207 0.207 0.207 
0.007 0.007 0.007 0.007 0.007 0.007 0.007 0.007 0.017 0.017 0.017 0.017 0.017 0.017 0.017 0.017 20.102 20.102 20.102 20.102 20.102 20.102 20.102 20.102 1.763 1.763 1.763 1.763 1.763 1.763 1.763 1.763 0.005 0.005 0.005 0.005 0.005 0.005 0.005 0.005 0.044 0.044 0.044 0.044 0.048 0.048 0.048 0.048 0.036 0.036 0.036 0.036 0.016 0.016 0.016 0.016 0.011 0.011 0.011 0.011 0.013 0.013 0.013 0.013 0.008 0.008 0.008 0.008 0.005 0.005 0.005 0.005 0.119 0.119 0.119 0.119 0.120 0.120 0.120 0.120 2.980 2.980 6.252 6.252 11.283 11.283 13.752 13.752 8.979 8.979 5.750 3.497 0.619 0.101 0.085 0.068 0.045 0.069 1.406 4.000 9.183 9.183 13.780 13.780 16.939 16.939 21.658 21.658 28.137 28.137 30.477 30.477 30.477 30.477 13.637 13.637 13.637 13.637 0.006 0.006 0.006 0.006 0.005 0.005 0.005 0.005 0.047 0.047 0.047 0.047 8.475 8.475 8.475 8.475 4.163 4.163 4.163 4.163 0.017 0.017 0.017 0.017 0.012 0.012 0.012 0.012 0.015 0.015 0.015 0.015 0.015 0.015 0.015 0.015 0.015 0.015 0.015 0.015 0.024 0.024 0.024 0.024 0.024 0.024 0.024 0.024 0.017 0.017 0.017 0.017 0.017 0.017 0.017 0.017 0.012 0.012 0.012 0.012 0.012 0.012 0.012 0.012 0.207 0.207 0.207 0.207 0.207 0.207 0.207 0.207 
0.007 0.007 0.007 0.007 0.007 0.007 0.007 0.007 0.017 0.017 0.017 0.017 0.017 0.017 0.017 0.017 20.102 20.102 20.102 20.102 20.102 20.102 20.102 20.102 1.763 1.763 1.763 1.763 1.763 1.763 1.763 1.763 0.005 0.005 0.005 0.005 0.005 0.005 0.005 0.005 0.044 0.044 0.044 0.044 0.048 0.048 0.048 0.048 0.036 0.036 0.036 0.036 0.016 0.016 0.016 0.016 0.011 0.011 0.011 0.011 0.013 0.013 0.013 0.013 0.008 0.008 0.008 0.008 0.005 0.005 0.005 0.005 0.119 0.119 0.119 0.119 0.120 0.120 0.120 0.120 2.980 2.980 6.252 6.252 11.283 11.283 13.752 13.752 8.979 8.979 5.750 3.497 0.619 0.101 0.085 0.068 0.045 0.069 1.406 4.000 9.183 9.183 13.780 13.780 16.939 16.939 21.658 21.658 28.137 28.137 30.477 30.477 30.477 30.477 13.637 13.637 13.637 13.637 0.006 0.006 0.006 0.006 0.005 0.005 0.005 0.005 0.047 0.047 0.047 0.047 8.475 8.475 8.475 8.475 4.163 4.163 4.163 4.163 0.017 0.017 0.017 0.017 0.012 0.012 0.012 0.012 0.015 0.015 0.015 0.015 0.015 0.015 0.015 0.015 0.015 0.015 0.015 0.015 0.024 0.024 0.024 0.024 0.024 0.024 0.024 0.024 0.017 0.017 0.017 0.017 0.017 0.017 0.017 0.017 0.012 0.012 0.012 0.012 0.012 0.012 0.012 0.012 0.207 0.207 0.207 0.207 0.207 0.207 0.207 0.207 
0.007 0.007 0.007 0.007 0.007 0.007 0.007 0.007 0.017 0.017 0.017 0.017 0.017 0.017 0.017 0.017 20.102 20.102 20.102 20.102 20.102 20.102 20.102 20.102 1.763 1.763 1.763 1.763 1.763 1.763 1.763 1.763 0.005 0.005 0.005 0.005 0.005 0.005 0.005 0.005 0.044 0.044 0.044 0.044 0.048 0.048 0.048 0.048 0.036 0.036 0.036 0.036 0.016 0.016 0.016 0.016 0.011 0.011 0.011 0.011 0.013 0.013 0.013 0.013 0.008 0.008 0.008 0.008 0.005 0.005 0.005 0.005 0.119 0.119 0.119 0.119 0.120 0.120 0.120 0.120 2.980 2.980 6.252 6.252 11.283 11.283 13.752 13.752 8.979 8.979 5.750 3.497 0.619 0.101 0.085 0.068 0.045 0.069 1.406 4.000 9.183 9.183 13.780 13.780 16.939 16.939 21.658 21.658 28.137 28.137 30.477 30.477 30.477 30.477 13.637 13.637 13.637 13.637 0.006 0.006 0.006 0.006 0.005 0.005 0.005 0.005 0.047 0.047 0.047 0.047 8.475 8.475 8.475 8.475 4.163 4.163 4.163 4.163 0.017 0.017 0.017 0.017 0.012 0.012 0.012 0.012 0.015 0.015 0.015 0.015 0.015 0.015 0.015 0.015 0.015 0.015 0.015 0.015 0.024 0.024 0.024 0.024 0.024 0.024 0.024 0.024 0.017 0.017 0.017 0.017 0.017 0.017 0.017 0.017 0.012 0.012 0.012 0.012 0.012 0.012 0.012 0.012 0.207 0.207 0.207 0.207 0.207 0.207 0.207 0.207 
0.007 0.007 0.007 0.007 0.007 0.007 0.007 0.007 0.017 0.017 0.017 0.017 0.017 0.017 0.017 0.017 20.102 20.102 20.102 20.102 20.102 20.102 20.102 20.102 1.763 1.763 1.763 1.763 1.763 1.763 1.763 1.763 0.005 0.005 0.005 0.005 0.005 0.005 0.005 0.005 0.044 0.044 0.044 0.044 0.048 0.048 0.048 0.048 0.036 0.036 0.036 0.036 0.016 0.016 0.016 0.016 0.011 0.011 0.011 0.011 0.013 0.013 0.013 0.013 0.008 0.008 0.008 0.008 0.005 0.005 0.005 0.005 0.119 0.119 0.119 0.119 0.120 0.120 0.120 0.120 2.980 2.980 6.252 6.252 11.283 11.283 13.752 13.752 8.979 8.979 5.750 3.497 0.619 0.101 0.085 0.068 0.045 0.069 1.406 4.000 9.183 9.183 13.780 13.780 16.939 16.939 21.658 21.658 28.137 28.137 30.477 30.477 30.477 30.477 13.637 13.637 13.637 13.637 0.006 0.006 0.006 0.006 0.005 0.005 0.005 0.005 0.047 0.047 0.047 0.047 8.475 8.475 8.475 8.475 4.163 4.163 4.163 4.163 0.017 0.017 0.017 0.017 0.012 0.012 0.012 0.012 0.015 0.015 0.015 0.015 0.015 0.015 0.015 0.015 0.015 0.015 0.015 0.015 0.024 0.024 0.024 0.024 0.024 0.024 0.024 0.024 0.017 0.017 0.017 0.017 0.017 0.017 0.017 0.017 0.012 0.012 0.012 0.012 0.012 0.012 0.012 0.012 0.207 0.207 0.207 0.207 0.207 0.207 0.207 0.207 
0.007 0.007 0.007 0.007 0.007 0.007 0.007 0.007 0.017 0.017 0.017 0.017 0.017 0.017 0.017 0.017 20.102 20.102 20.102 20.102 20.102 20.102 20.102 20.102 1.763 1.763 1.763 1.763 1.763 1.763 1.763 1.763 0.005 0.005 0.005 0.005 0.005 0.005 0.005 0.005 0.044 0.044 0.044 0.044 0.048 0.048 0.048 0.048 0.036 0.036 0.036 0.036 0.016 0.016 0.016 0.016 0.011 0.011 0.011 0.011 0.013 0.013 0.013 0.013 0.008 0.008 0.008 0.008 0.005 0.005 0.005 0.005 0.119 0.119 0.119 0.119 0.120 0.120 0.120 0.120 2.980 2.980 6.252 6.252 11.283 11.283 13.752 13.752 8.979 8.979 5.750 3.497 0.619 0.101 0.085 0.068 0.045 0.069 1.406 4.000 9.183 9.183 13.780 13.780 16.939 16.939 21.658 21.658 28.137 28.137 30.477 30.477 30.477 30.477 13.637 13.637 13.637 13.637 0.006 0.006 0.006 0.006 0.005 0.005 0.005 0.005 0.047 0.047 0.047 0.047 8.475 8.475 8.475 8.475 4.163 4.163 4.163 4.163 0.017 0.017 0.017 0.017 0.012 0.012 0.012 0.012 0.015 0.015 0.015 0.015 0.015 0.015 0.015 0.015 0.015 0.015 0.015 0.015 0.024 0.024 0.024 0.024 0.024 0.024 0.024 0.024 0.017 0.017 0.017 0.017 0.017 0.017 0.017 0.017 0.012 0.012 0.012 0.012 0.012 0.012 0.012 0.012 0.207 0.207 0.207 0.207 0.207 0.207 0.207 0.207 
4.357 4.357 4.357 4.357 4.357 4.357 4.357 4.357 16.659 16.659 16.659 16.659 16.659 16.659 16.659 16.659 25.747 25.747 25.747 25.747 25.747 25.747 25.747 25.747 3.468 3.468 3.468 3.468 3.468 3.468 3.468 3.468 0.006 0.006 0.006 0.006 0.006 0.006 0.006 0.006 0.070 0.070 0.070 0.070 0.011 0.011 0.011 0.011 0.004 0.004 0.004 0.004 0.004 0.004 0.004 0.004 0.005 0.005 0.005 0.005 0.006 0.006 0.006 0.006 0.004 0.004 0.004 0.004 0.004 0.004 0.004 0.004 0.245 0.245 0.245 0.245 2.290 2.290 2.290 2.290 8.822 8.822 8.890 8.890 6.688 6.688 5.033 5.033 4.548 4.548 3.984 2.316 0.014 0.010 0.007 0.006 0.004 0.005 0.005 0.006 0.010 0.010 0.887 0.887 3.932 3.932 8.569 8.569 15.225 15.225 22.900 22.900 22.900 22.900 12.103 12.103 12.103 12.103 0.004 0.004 0.004 0.004 0.003 0.003 0.003 0.003 0.007 0.007 0.007 0.007 0.038 0.038 0.038 0.038 0.023 0.023 0.023 0.023 6.863 6.863 6.863 6.863 23.834 23.834 23.834 23.834 20.953 20.953 20.953 20.953 0.020 0.020 0.020 0.020 0.020 0.020 0.020 0.020 0.023 0.023 0.023 0.023 0.023 0.023 0.023 0.023 0.025 0.025 0.025 0.025 0.025 0.025 0.025 0.025 0.023 0.023 0.023 0.023 0.023 0.023 0.023 0.023 0.050 0.050 0.050 0.050 0.050 0.050 0.050 0.050 
4.357 4.357 4.357 4.357 4.357 4.357 4.357 4.357 16.659 16.659 16.659 16.659 16.659 16.659 16.659 16.659 25.747 25.747 25.747 25.747 25.747 25.747 25.747 25.747 3.468 3.468 3.468 3.468 3.468 3.468 3.468 3.468 0.006 0.006 0.006 0.006 0.006 0.006 0.006 0.006 0.070 0.070 0.070 0.070 0.011 0.011 0.011 0.011 0.004 0.004 0.004 0.004 0.004 0.004 0.004 0.004 0.005 0.005 0.005 0.005 0.006 0.006 0.006 0.006 0.004 0.004 0.004 0.004 0.004 0.004 0.004 0.004 0.245 0.245 0.245 0.245 2.290 2.290 2.290 2.290 8.822 8.822 8.890 8.890 6.688 6.688 5.033 5.033 4.548 4.548 3.984 2.316 0.014 0.010 0.007 0.006 0.004 0.005 0.005 0.006 0.010 0.010 0.887 0.887 3.932 3.932 8.569 8.569 15.225 15.225 22.900 22.900 22.900 22.900 12.103 12.103 12.103 12.103 0.004 0.004 0.004 0.004 0.003 0.003 0.003 0.003 0.007 0.007 0.007 0.007 0.038 0.038 0.038 0.038 0.023 0.023 0.023 0.023 6.863 6.863 6.863 6.863 23.834 23.834 23.834 23.834 20.953 20.953 20.953 20.953 0.020 0.020 0.020 0.020 0.020 0.020 0.020 0.020 0.023 0.023 0.023 0.023 0.023 0.023 0.023 0.023 0.025 0.025 0.025 0.025 0.025 0.025 0.025 0.025 0.023 0.023 0.023 0.023 0.023 0.023 0.023 0.023 0.050 0.050 0.050 0.050 0.050 0.050 0.050 0.050 
4.357 4.357 4.357 4.357 4.357 4.357 4.357 4.357 16.659 16.659 16.659 16.659 16.659 16.659 16.659 16.659 25.747 25.747 25.747 25.747 25.747 25.747 25.747 25.747 3.468 3.468 3.468 3.468 3.468 3.468 3.468 3.468 0.006 0.006 0.006 0.006 0.006 0.006 0.006 0.006 0.070 0.070 0.070 0.070 0.011 0.011 0.011 0.011 0.004 0.004 0.004 0.004 0.004 0.004 0.004 0.004 0.005 0.005 0.005 0.005 0.006 0.006 0.006 0.006 0.004 0.004 0.004 0.004 0.004 0.004 0.004 0.004 0.245 0.245 0.245 0.245 2.290 2.290 2.290 2.290 8.822 8.822 8.890 8.890 6.688 6.688 5.033 5.033 4.548 4.548 3.984 2.316 0.014 0.010 0.007 0.006 0.004 0.005 0.005 0.006 0.010 0.010 0.887 0.887 3.932 3.932 8.569 8.569 15.225 15.225 22.900 22.900 22.900 22.900 12.103 12.103 12.103 12.103 0.004 0.004 0.004 0.004 0.003 0.003 0.003 0.003 0.007 0.007 0.007 0.007 0.038 0.038 0.038 0.038 0.023 0.023 0.023 0.023 6.863 6.863 6.863 6.863 23.834 23.834 23.834 23.834 20.953 20.953 20.953 20.953 0.020 0.020 0.020 0.020 0.020 0.020 0.020 0.020 0.023 0.023 0.023 0.023 0.023 0.023 0.023 0.023 0.025 0.025 0.025 0.025 0.025 0.025 0.025 0.025 0.023 0.023 0.023 0.023 0.023 0.023 0.023 0.023 0.050 0.050 0.050 0.050 0.050 0.050 0.050 0.050 
4.357 4.357 4.357 4.357 4.357 4.357 4.357 4.357 16.659 16.659 16.659 16.659 16.659 16.659 16.659 16.659 25.747 25.747 25.747 25.747 25.747 25.747 25.747 25.747 3.468 3.468 3.468 3.468 3.468 3.468 3.468 3.468 0.006 0.006 0.006 0.006 0.006 0.006 0.006 0.006 0.070 0.070 0.070 0.070 0.011 0.011 0.011 0.011 0.004 0.004 0.004 0.004 0.004 0.004 0.004 0.004 0.005 0.005 0.005 0.005 0.006 0.006 0.006 0.006 0.004 0.004 0.004 0.004 0.004 0.004 0.004 0.004 0.245 0.245 0.245 0.245 2.290 2.290 2.290 2.290 8.822 8.822 8.890 8.890 6.688 6.688 5.033 5.033 4.548 4.548 3.984 2.316 0.014 0.010 0.007 0.006 0.004 0.005 0.005 0.006 0.010 0.010 0.887 0.887 3.932 3.932 8.569 8.569 15.225 15.225 22.900 22.900 22.900 22.900 12.103 12.103 12.103 12.103 0.004 0.004 0.004 0.004 0.003 0.003 0.003 0.003 0.007 0.007 0.007 0.007 0.038 0.038 0.038 0.038 0.023 0.023 0.023 0.023 6.863 6.863 6.863 6.863 23.834 23.834 23.834 23.834 20.953 20.953 20.953 20.953 0.020 0.020 0.020 0.020 0.020 0.020 0.020 0.020 0.023 0.023 0.023 0.023 0.023 0.023 0.023 0.023 0.025 0.025 0.025 0.025 0.025 0.025 0.025 0.025 0.023 0.023 0.023 0.023 0.023 0.023 0.023 0.023 0.050 0.050 0.050 0.050 0.050 0.050 0.050 0.050 
4.357 4.357 4.357 4.357 4.357 4.357 4.357 4.357 16.659 16.659 16.659 16.659 16.659 16.659 16.659 16.659 25.747 25.747 25.747 25.747 25.747 25.747 25.747 25.747 3.468 3.468 3.468 3.468 3.468 3.468 3.468 3.468 0.006 0.006 0.006 0.006 0.006 0.006 0.006 0.006 0.070 0.070 0.070 0.070 0.011 0.011 0.011 0.011 0.004 0.004 0.004 0.004 0.004 0.004 0.004 0.004 0.005 0.005 0.005 0.005 0.006 0.006 0.006 0.006 0.004 0.004 0.004 0.004 0.004 0.004 0.004 0.004 0.245 0.245 0.245 0.245 2.290 2.290 2.290 2.290 8.822 8.822 8.890 8.890 6.688 6.688 5.033 5.033 4.548 4.548 3.984 2.316 0.014 0.010 0.007 0.006 0.004 0.005 0.005 0.006 0.010 0.010 0.887 0.887 3.932 3.932 8.569 8.569 15.225 15.225 22.900 22.900 22.900 22.900 12.103 12.103 12.103 12.103 0.004 0.004 0.004 0.004 0.003 0.003 0.003 0.003 0.007 0.007 0.007 0.007 0.038 0.038 0.038 0.038 0.023 0.023 0.023 0.023 6.863 6.863 6.863 6.863 23.834 23.834 23.834 23.834 20.953 20.953 20.953 20.953 0.020 0.020 0.020 0.020 0.020 0.020 0.020 0.020 0.023 0.023 0.023 0.023 0.023 0.023 0.023 0.023 0.025 0.025 0.025 0.025 0.025 0.025 0.025 0.025 0.023 0.023 0.023 0.023 0.023 0.023 0.023 0.023 0.050 0.050 0.050 0.050 0.050 0.050 0.050 0.050 
4.357 4.357 4.357 4.357 4.357 4.357 4.357 4.357 16.659 16.659 16.659 16.659 16.659 16.659 16.659 16.659 25.747 25.747 25.747 25.747 25.747 25.747 25.747 25.747 3.468 3.468 3.468 3.468 3.468 3.468 3.468 3.468 0.006 0.006 0.006 0.006 0.006 0.006 0.006 0.006 0.070 0.070 0.070 0.070 0.011 0.011 0.011 0.011 0.004 0.004 0.004 0.004 0.004 0.004 0.004 0.004 0.005 0.005 0.005 0.005 0.006 0.006 0.006 0.006 0.004 0.004 0.004 0.004 0.004 0.004 0.004 0.004 0.245 0.245 0.245 0.245 2.290 2.290 2.290 2.290 8.822 8.822 8.890 8.890 6.688 6.688 5.033 5.033 4.548 4.548 3.984 2.316 0.014 0.010 0.007 0.006 0.004 0.005 0.005 0.006 0.010 0.010 0.887 0.887 3.932 3.932 8.569 8.569 15.225 15.225 22.900 22.900 22.900 22.900 12.103 12.103 12.103 12.103 0.004 0.004 0.004 0.004 0.003 0.003 0.003 0.003 0.007 0.007 0.007 0.007 0.038 0.038 0.038 0.038 0.023 0.023 0.023 0.023 6.863 6.863 6.863 6.863 23.834 23.834 23.834 23.834 20.953 20.953 20.953 20.953 0.020 0.020 0.020 0.020 0.020 0.020 0.020 0.020 0.023 0.023 0.023 0.023 0.023 0.023 0.023 0.023 0.025 0.025 0.025 0.025 0.025 0.025 0.025 0.025 0.023 0.023 0.023 0.023 0.023 0.023 0.023 0.023 0.050 0.050 0.050 0.050 0.050 0.050 0.050 0.050 
4.357 4.357 4.357 4.357 4.357 4.357 4.357 4.357 16.659 16.659 16.659 16.659 16.659 16.659 16.659 16.659 25.747 25.747 25.747 25.747 25.747 25.747 25.747 25.747 3.468 3.468 3.468 3.468 3.468 3.468 3.468 3.468 0.006 0.006 0.006 0.006 0.006 0.006 0.006 0.006 0.070 0.070 0.070 0.070 0.011 0.011 0.011 0.011 0.004 0.004 0.004 0.004 0.004 0.004 0.004 0.004 0.005 0.005 0.005 0.005 0.006 0.006 0.006 0.006 0.004 0.004 0.004 0.004 0.004 0.004 0.004 0.004 0.245 0.245 0.245 0.245 2.290 2.290 2.290 2.290 8.822 8.822 8.890 8.890 6.688 6.688 5.033 5.033 4.548 4.548 3.984 2.316 0.014 0.010 0.007 0.006 0.004 0.005 0.005 0.006 0.010 0.010 0.887 0.887 3.932 3.932 8.569 8.569 15.225 15.225 22.900 22.900 22.900 22.900 12.103 12.103 12.103 12.103 0.004 0.004 0.004 0.004 0.003 0.003 0.003 0.003 0.007 0.007 0.007 0.007 0.038 0.038 0.038 0.038 0.023 0.023 0.023 0.023 6.863 6.863 6.863 6.863 23.834 23.834 23.834 23.834 20.953 20.953 20.953 20.953 0.020 0.020 0.020 0.020 0.020 0.020 0.020 0.020 0.023 0.023 0.023 0.023 0.023 0.023 0.023 0.023 0.025 0.025 0.025 0.025 0.025 0.025 0.025 0.025 0.023 0.023 0.023 0.023 0.023 0.023 0.023 0.023 0.050 0.050 0.050 0.050 0.050 0.050 0.050 0.050 
4.357 4.357 4.357 4.357 4.357 4.357 4.357 4.357 16.659 16.659 16.659 16.659 16.659 16.659 16.659 16.659 25.747 25.747 25.747 25.747 25.747 25.747 25.747 25.747 3.468 3.468 3.468 3.468 3.468 3.468 3.468 3.468 0.006 0.006 0.006 0.006 0.006 0.006 0.006 0.006 0.070 0.070 0.070 0.070 0.011 0.011 0.011 0.011 0.004 0.004 0.004 0.004 0.004 0.004 0.004 0.004 0.005 0.005 0.005 0.005 0.006 0.006 0.006 0.006 0.004 0.004 0.004 0.004 0.004 0.004 0.004 0.004 0.245 0.245 0.245 0.245 2.290 2.290 2.290 2.290 8.822 8.822 8.890 8.890 6.688 6.688 5.033 5.033 4.548 4.548 3.984 2.316 0.014 0.010 0.007 0.006 0.004 0.005 0.005 0.006 0.010 0.010 0.887 0.887 3.932 3.932 8.569 8.569 15.225 15.225 22.900 22.900 22.900 22.900 12.103 12.103 12.103 12.103 0.004 0.004 0.004 0.004 0.003 0.003 0.003 0.003 0.007 0.007 0.007 0.007 0.038 0.038 0.038 0.038 0.023 0.023 0.023 0.023 6.863 6.863 6.863 6.863 23.834 23.834 23.834 23.834 20.953 20.953 20.953 20.953 0.020 0.020 0.020 0.020 0.020 0.020 0.020 0.020 0.023 0.023 0.023 0.023 0.023 0.023 0.023 0.023 0.025 0.025 0.025 0.025 0.025 0.025 0.025 0.025 0.023 0.023 0.023 0.023 0.023 0.023 0.023 0.023 0.050 0.050 0.050 0.050 0.050 0.050 0.050 0.050 
0.006 0.006 0.006 0.006 0.006 0.006 0.006 0.006 7.356 7.356 7.356 7.356 7.356 7.356 7.356 7.356 5.787 5.787 5.787 5.787 5.787 5.787 5.787 5.787 0.040 0.040 0.040 0.040 0.040 0.040 0.040 0.040 0.003 0.003 0.003 0.003 0.003 0.003 0.003 0.003 0.032 0.032 0.032 0.032 0.006 0.006 0.006 0.006 0.001 0.001 0.001 0.001 0.002 0.002 0.002 0.002 0.003 0.003 0.003 0.003 0.004 0.004 0.004 0.004 0.010 0.010 0.010 0.010 4.034 4.034 4.034 4.034 2.156 2.156 2.156 2.156 0.014 0.014 0.014 0.014 0.013 0.013 0.009 0.009 0.006 0.006 0.006 0.006 0.005 0.005 0.003 0.003 0.002 0.002 0.002 0.002 0.002 0.002 0.003 0.003 0.004 0.004 0.004 0.004 0.004 0.004 0.005 0.005 0.006 0.006 0.013 0.013 0.013 0.013 1.385 1.385 1.385 1.385 0.006 0.006 0.006 0.006 0.003 0.003 0.003 0.003 0.003 0.003 0.003 0.003 0.028 0.028 0.028 0.028 0.002 0.002 0.002 0.002 0.009 0.009 0.009 0.009 0.091 0.091 0.091 0.091 18.614 18.614 18.614 18.614 32.010 32.010 32.010 32.010 32.010 32.010 32.010 32.010 9.126 9.126 9.126 9.126 9.126 9.126 9.126 9.126 0.032 0.032 0.032 0.032 0.032 0.032 0.032 0.032 0.026 0.026 0.026 0.026 0.026 0.026 0.026 0.026 0.024 0.024 0.024 0.024 0.024 0.024 0.024 0.024 
0.006 0.006 0.006 0.006 0.006 0.006 0.006 0.006 7.356 7.356 7.356 7.356 7.356 7.356 7.356 7.356 5.787 5.787 5.787 5.787 5.787 5.787 5.787 5.787 0.040 0.040 0.040 0.040 0.040 0.040 0.040 0.040 0.003 0.003 0.003 0.003 0.003 0.003 0.003 0.003 0.032 0.032 0.032 0.032 0.006 0.006 0.006 0.006 0.001 0.001 0.001 0.001 0.002 0.002 0.002 0.002 0.003 0.003 0.003 0.003 0.004 0.004 0.004 0.004 0.010 0.010 0.010 0.010 4.034 4.034 4.034 4.034 2.156 2.156 2.156 2.156 0.014 0.014 0.014 0.014 0.013 0.013 0.009 0.009 0.006 0.006 0.006 0.006 0.005 0.005 0.003 0.003 0.002 0.002 0.002 0.002 0.002 0.002 0.003 0.003 0.004 0.004 0.004 0.004 0.004 0.004 0.005 0.005 0.006 0.006 0.013 0.013 0.013 0.013 1.385 1.385 1.385 1.385 0.006 0.006 0.006 0.006 0.003 0.003 0.003 0.003 0.003 0.003 0.003 0.003 0.028 0.028 0.028 0.028 0.002 0.002 0.002 0.002 0.009 0.009 0.009 0.009 0.091 0.091 0.091 0.091 18.614 18.614 18.614 18.614 32.010 32.010 32.010 32.010 32.010 32.010 32.010 32.010 9.126 9.126 9.126 9.126 9.126 9.126 9.126 9.126 0.032 0.032 0.032 0.032 0.032 0.032 0.032 0.032 0.026 0.026 0.026 0.026 0.026 0.026 0.026 0.026 0.024 0.024 0.024 0.024 0.024 0.024 0.024 0.024 
0.006 0.006 0.006 0.006 0.006 0.006 0.006 0.006 7.356 7.356 7.356 7.356 7.356 7.356 7.356 7.356 5.787 5.787 5.787 5.787 5.787 5.787 5.787 5.787 0.040 0.040 0.040 0.040 0.040 0.040 0.040 0.040 0.003 0.003 0.003 0.003 0.003 0.003 0.003 0.003 0.032 0.032 0.032 0.032 0.006 0.006 0.006 0.006 0.001 0.001 0.001 0.001 0.002 0.002 0.002 0.002 0.003 0.003 0.003 0.003 0.004 0.004 0.004 0.004 0.010 0.010 0.010 0.010 4.034 4.034 4.034 4.034 2.156 2.156 2.156 2.156 0.014 0.014 0.014 0.014 0.013 0.013 0.009 0.009 0.006 0.006 0.006 0.006 0.005 0.005 0.003 0.003 0.002 0.002 0.002 0.002 0.002 0.002 0.003 0.003 0.004 0.004 0.004 0.004 0.004 0.004 0.005 0.005 0.006 0.006 0.013 0.013 0.013 0.013 1.385 1.385 1.385 1.385 0.006 0.006 0.006 0.006 0.003 0.003 0.003 0.003 0.003 0.003 0.003 0.003 0.028 0.028 0.028 0.028 0.002 0.002 0.002 0.002 0.009 0.009 0.009 0.009 0.091 0.091 0.091 0.091 18.614 18.614 18.614 18.614 32.010 32.010 32.010 32.010 32.010 32.010 32.010 32.010 9.126 9.126 9.126 9.126 9.126 9.126 9.126 9.126 0.032 0.032 0.032 0.032 0.032 0.032 0.032 0.032 0.026 0.026 0.026 0.026 0.026 0.026 0.026 0.026 0.024 0.024 0.024 0.024 0.024 0.024 0.024 0.024 
0.006 0.006 0.006 0.006 0.006 0.006 0.006 0.006 7.356 7.356 7.356 7.356 7.356 7.356 7.356 7.356 5.787 5.787 5.787 5.787 5.787 5.787 5.787 5.787 0.040 0.040 0.040 0.040 0.040 0.040 0.040 0.040 0.003 0.003 0.003 0.003 0.003 0.003 0.003 0.003 0.032 0.032 0.032 0.032 0.006 0.006 0.006 0.006 0.001 0.001 0.001 0.001 0.002 0.002 0.002 0.002 0.003 0.003 0.003 0.003 0.004 0.004 0.004 0.004 0.010 0.010 0.010 0.010 4.034 4.034 4.034 4.034 2.156 2.156 2.156 2.156 0.014 0.014 0.014 0.014 0.013 0.013 0.009 0.009 0.006 0.006 0.006 0.006 0.005 0.005 0.003 0.003 0.002 0.002 0.002 0.002 0.002 0.002 0.003 0.003 0.004 0.004 0.004 0.004 0.004 0.004 0.005 0.005 0.006 0.006 0.013 0.013 0.013 0.013 1.385 1.385 1.385 1.385 0.006 0.006 0.006 0.006 0.003 0.003 0.003 0.003 0.003 0.003 0.003 0.003 0.028 0.028 0.028 0.028 0.002 0.002 0.002 0.002 0.009 0.009 0.009 0.009 0.091 0.091 0.091 0.091 18.614 18.614 18.614 18.614 32.010 32.010 32.010 32.010 32.010 32.010 32.010 32.010 9.126 9.126 9.126 9.126 9.126 9.126 9.126 9.126 0.032 0.032 0.032 0.032 0.032 0.032 0.032 0.032 0.026 0.026 0.026 0.026 0.026 0.026 0.026 0.026 0.024 0.024 0.024 0.024 0.024 0.024 0.024 0.024 
0.004 0.004 0.004 0.004 0.004 0.004 0.004 0.004 0.015 0.015 0.015 0.015 0.015 0.015 0.015 0.015 0.464 0.464 0.464 0.464 0.464 0.464 0.464 0.464 0.079 0.079 0.079 0.079 0.079 0.079 0.079 0.079 0.002 0.002 0.002 0.002 0.002 0.002 0.002 0.002 0.016 0.016 0.016 0.016 0.029 0.029 0.029 0.029 0.015 0.015 0.015 0.015 0.014 0.014 0.014 0.014 0.014 0.014 0.014 0.014 0.045 0.045 0.045 0.045 3.479 3.479 3.479 3.479 7.481 7.481 7.481 7.481 0.011 0.011 0.011 0.011 0.005 0.005 0.005 0.005 0.006 0.006 0.005 0.005 0.005 0.005 0.004 0.004 0.004 0.004 0.003 0.002 0.001 0.001 0.001 0.001 0.001 0.001 0.001 0.001 0.002 0.002 0.002 0.002 0.003 0.003 0.003 0.003 0.005 0.005 0.009 0.009 0.009 0.009 0.915 0.915 0.915 0.915 0.614 0.614 0.614 0.614 0.278 0.278 0.278 0.278 0.194 0.194 0.194 0.194 0.045 0.045 0.045 0.045 0.003 0.003 0.003 0.003 0.040 0.040 0.040 0.040 0.100 0.100 0.100 0.100 3.121 3.121 3.121 3.121 10.696 10.696 10.696 10.696 10.696 10.696 10.696 10.696 17.181 17.181 17.181 17.181 17.181 17.181 17.181 17.181 0.069 0.069 0.069 0.069 0.069 0.069 0.069 0.069 0.769 0.769 0.769 0.769 0.769 0.769 0.769 0.769 0.023 0.023 0.023 0.023 0.023 0.023 0.023 0.023 
0.004 0.004 0.004 0.004 0.004 0.004 0.004 0.004 0.015 0.015 0.015 0.015 0.015 0.015 0.015 0.015 0.464 0.464 0.464 0.464 0.464 0.464 0.464 0.464 0.079 0.079 0.079 0.079 0.079 0.079 0.079 0.079 0.002 0.002 0.002 0.002 0.002 0.002 0.002 0.002 0.016 0.016 0.016 0.016 0.029 0.029 0.029 0.029 0.015 0.015 0.015 0.015 0.014 0.014 0.014 0.014 0.014 0.014 0.014 0.014 0.045 0.045 0.045 0.045 3.479 3.479 3.479 3.479 7.481 7.481 7.481 7.481 0.011 0.011 0.011 0.011 0.005 0.005 0.005 0.005 0.006 0.006 0.005 0.005 0.005 0.005 0.004 0.004 0.004 0.004 0.003 0.002 0.001 0.001 0.001 0.001 0.001 0.001 0.001 0.001 0.002 0.002 0.002 0.002 0.003 0.003 0.003 0.003 0.005 0.005 0.009 0.009 0.009 0.009 0.915 0.915 0.915 0.915 0.614 0.614 0.614 0.614 0.278 0.278 0.278 0.278 0.194 0.194 0.194 0.194 0.045 0.045 0.045 0.045 0.003 0.003 0.003 0.003 0.040 0.040 0.040 0.040 0.100 0.100 0.100 0.100 3.121 3.121 3.121 3.121 10.696 10.696 10.696 10.696 10.696 10.696 10.696 10.696 17.181 17.181 17.181 17.181 17.181 17.181 17.181 17.181 0.069 0.069 0.069 0.069 0.069 0.069 0.069 0.069 0.769 0.769 0.769 0.769 0.769 0.769 0.769 0.769 0.023 0.023 0.023 0.023 0.023 0.023 0.023 0.023 
0.004 0.004 0.004 0.004 0.004 0.004 0.004 0.004 0.015 0.015 0.015 0.015 0.015 0.015 0.015 0.015 0.464 0.464 0.464 0.464 0.464 0.464 0.464 0.464 0.079 0.079 0.079 0.079 0.079 0.079 0.079 0.079 0.002 0.002 0.002 0.002 0.002 0.002 0.002 0.002 0.016 0.016 0.016 0.016 0.029 0.029 0.029 0.029 0.015 0.015 0.015 0.015 0.014 0.014 0.014 0.014 0.014 0.014 0.014 0.014 0.045 0.045 0.045 0.045 3.479 3.479 3.479 3.479 7.481 7.481 7.481 7.481 0.011 0.011 0.011 0.011 0.005 0.005 0.005 0.005 0.006 0.006 0.005 0.005 0.005 0.005 0.004 0.004 0.004 0.004 0.003 0.002 0.001 0.001 0.001 0.001 0.001 0.001 0.001 0.001 0.002 0.002 0.002 0.002 0.003 0.003 0.003 0.003 0.005 0.005 0.009 0.009 0.009 0.009 0.915 0.915 0.915 0.915 0.614 0.614 0.614 0.614 0.278 0.278 0.278 0.278 0.194 0.194 0.194 0.194 0.045 0.045 0.045 0.045 0.003 0.003 0.003 0.003 0.040 0.040 0.040 0.040 0.100 0.100 0.100 0.100 3.121 3.121 3.121 3.121 10.696 10.696 10.696 10.696 10.696 10.696 10.696 10.696 17.181 17.181 17.181 17.181 17.181 17.181 17.181 17.181 0.069 0.069 0.069 0.069 0.069 0.069 0.069 0.069 0.769 0.769 0.769 0.769 0.769 0.769 0.769 0.769 0.023 0.023 0.023 0.023 0.023 0.023 0.023 0.023 
0.004 0.004 0.004 0.004 0.004 0.004 0.004 0.004 0.015 0.015 0.015 0.015 0.015 0.015 0.015 0.015 0.464 0.464 0.464 0.464 0.464 0.464 0.464 0.464 0.079 0.079 0.079 0.079 0.079 0.079 0.079 0.079 0.002 0.002 0.002 0.002 0.002 0.002 0.002 0.002 0.016 0.016 0.016 0.016 0.029 0.029 0.029 0.029 0.015 0.015 0.015 0.015 0.014 0.014 0.014 0.014 0.014 0.014 0.014 0.014 0.045 0.045 0.045 0.045 3.479 3.479 3.479 3.479 7.481 7.481 7.481 7.481 0.011 0.011 0.011 0.011 0.005 0.005 0.005 0.005 0.006 0.006 0.005 0.005 0.005 0.005 0.004 0.004 0.004 0.004 0.003 0.002 0.001 0.001 0.001 0.001 0.001 0.001 0.001 0.001 0.002 0.002 0.002 0.002 0.003 0.003 0.003 0.003 0.005 0.005 0.009 0.009 0.009 0.009 0.915 0.915 0.915 0.915 0.614 0.614 0.614 0.614 0.278 0.278 0.278 0.278 0.194 0.194 0.194 0.194 0.045 0.045 0.045 0.045 0.003 0.003 0.003 0.003 0.040 0.040 0.040 0.040 0.100 0.100 0.100 0.100 3.121 3.121 3.121 3.121 10.696 10.696 10.696 10.696 10.696 10.696 10.696 10.696 17.181 17.181 17.181 17.181 17.181 17.181 17.181 17.181 0.069 0.069 0.069 0.069 0.069 0.069 0.069 0.069 0.769 0.769 0.769 0.769 0.769 0.769 0.769 0.769 0.023 0.023 0.023 0.023 0.023 0.023 0.023 0.023 
0.002 0.002 0.002 0.002 0.002 0.002 0.002 0.002 0.009 0.009 0.009 0.009 0.009 0.009 0.009 0.009 0.304 0.304 0.304 0.304 0.304 0.304 0.304 0.304 0.267 0.267 0.267 0.267 0.267 0.267 0.267 0.267 0.003 0.003 0.003 0.003 0.003 0.003 0.003 0.003 0.080 0.080 0.080 0.080 0.092 0.092 0.092 0.092 0.105 0.105 0.105 0.105 0.135 0.135 0.135 0.135 0.181 0.181 0.181 0.181 0.162 0.162 0.162 0.162 3.928 3.928 3.928 3.928 8.033 8.033 8.033 8.033 0.005 0.005 0.005 0.005 0.003 0.003 0.003 0.003 0.003 0.003 0.003 0.003 0.003 0.003 0.002 0.002 0.003 0.003 0.003 0.002 0.000 0.000 0.000 0.000 0.000 0.000 0.000 0.000 0.001 0.001 0.001 0.001 0.001 0.001 0.001 0.001 0.003 0.003 0.006 0.006 0.006 0.006 0.246 0.246 0.246 0.246 0.490 0.490 0.490 0.490 0.763 0.763 0.763 0.763 0.638 0.638 0.638 0.638 0.128 0.128 0.128 0.128 0.189 0.189 0.189 0.189 0.127 0.127 0.127 0.127 0.102 0.102 0.102 0.102 0.094 0.094 0.094 0.094 0.174 0.174 0.174 0.174 0.174 0.174 0.174 0.174 10.792 10.792 10.792 10.792 10.792 10.792 10.792 10.792 0.003 0.003 0.003 0.003 0.003 0.003 0.003 0.003 0.119 0.119 0.119 0.119 0.119 0.119 0.119 0.119 0.010 0.010 0.010 0.010 0.010 0.010 0.010 0.010 
0.002 0.002 0.002 0.002 0.002 0.002 0.002 0.002 0.009 0.009 0.009 0.009 0.009 0.009 0.009 0.009 0.304 0.304 0.304 0.304 0.304 0.304 0.304 0.304 0.267 0.267 0.267 0.267 0.267 0.267 0.267 0.267 0.003 0.003 0.003 0.003 0.003 0.003 0.003 0.003 0.080 0.080 0.080 0.080 0.092 0.092 0.092 0.092 0.105 0.105 0.105 0.105 0.135 0.135 0.135 0.135 0.181 0.181 0.181 0.181 0.162 0.162 0.162 0.162 3.928 3.928 3.928 3.928 8.033 8.033 8.033 8.033 0.005 0.005 0.005 0.005 0.003 0.003 0.003 0.003 0.003 0.003 0.003 0.003 0.003 0.003 0.002 0.002 0.003 0.003 0.003 0.002 0.000 0.000 0.000 0.000 0.000 0.000 0.000 0.000 0.001 0.001 0.001 0.001 0.001 0.001 0.001 0.001 0.003 0.003 0.006 0.006 0.006 0.006 0.246 0.246 0.246 0.246 0.490 0.490 0.490 0.490 0.763 0.763 0.763 0.763 0.638 0.638 0.638 0.638 0.128 0.128 0.128 0.128 0.189 0.189 0.189 0.189 0.127 0.127 0.127 0.127 0.102 0.102 0.102 0.102 0.094 0.094 0.094 0.094 0.174 0.174 0.174 0.174 0.174 0.174 0.174 0.174 10.792 10.792 10.792 10.792 10.792 10.792 10.792 10.792 0.003 0.003 0.003 0.003 0.003 0.003 0.003 0.003 0.119 0.119 0.119 0.119 0.119 0.119 0.119 0.119 0.010 0.010 0.010 0.010 0.010 0.010 0.010 0.010 
0.002 0.002 0.002 0.002 0.002 0.002 0.002 0.002 0.009 0.009 0.009 0.009 0.009 0.009 0.009 0.009 0.304 0.304 0.304 0.304 0.304 0.304 0.304 0.304 0.267 0.267 0.267 0.267 0.267 0.267 0.267 0.267 0.003 0.003 0.003 0.003 0.003 0.003 0.003 0.003 0.080 0.080 0.080 0.080 0.092 0.092 0.092 0.092 0.105 0.105 0.105 0.105 0.135 0.135 0.135 0.135 0.181 0.181 0.181 0.181 0.162 0.162 0.162 0.162 3.928 3.928 3.928 3.928 8.033 8.033 8.033 8.033 0.005 0.005 0.005 0.005 0.003 0.003 0.003 0.003 0.003 0.003 0.003 0.003 0.003 0.003 0.002 0.002 0.003 0.003 0.003 0.002 0.000 0.000 0.000 0.000 0.000 0.000 0.000 0.000 0.001 0.001 0.001 0.001 0.001 0.001 0.001 0.001 0.003 0.003 0.006 0.006 0.006 0.006 0.246 0.246 0.246 0.246 0.490 0.490 0.490 0.490 0.763 0.763 0.763 0.763 0.638 0.638 0.638 0.638 0.128 0.128 0.128 0.128 0.189 0.189 0.189 0.189 0.127 0.127 0.127 0.127 0.102 0.102 0.102 0.102 0.094 0.094 0.094 0.094 0.174 0.174 0.174 0.174 0.174 0.174 0.174 0.174 10.792 10.792 10.792 10.792 10.792 10.792 10.792 10.792 0.003 0.003 0.003 0.003 0.003 0.003 0.003 0.003 0.119 0.119 0.119 0.119 0.119 0.119 0.119 0.119 0.010 0.010 0.010 0.010 0.010 0.010 0.010 0.010 
0.002 0.002 0.002 0.002 0.002 0.002 0.002 0.002 0.009 0.009 0.009 0.009 0.009 0.009 0.009 0.009 0.304 0.304 0.304 0.304 0.304 0.304 0.304 0.304 0.267 0.267 0.267 0.267 0.267 0.267 0.267 0.267 0.003 0.003 0.003 0.003 0.003 0.003 0.003 0.003 0.080 0.080 0.080 0.080 0.092 0.092 0.092 0.092 0.105 0.105 0.105 0.105 0.135 0.135 0.135 0.135 0.181 0.181 0.181 0.181 0.162 0.162 0.162 0.162 3.928 3.928 3.928 3.928 8.033 8.033 8.033 8.033 0.005 0.005 0.005 0.005 0.003 0.003 0.003 0.003 0.003 0.003 0.003 0.003 0.003 0.003 0.002 0.002 0.003 0.003 0.003 0.002 0.000 0.000 0.000 0.000 0.000 0.000 0.000 0.000 0.001 0.001 0.001 0.001 0.001 0.001 0.001 0.001 0.003 0.003 0.006 0.006 0.006 0.006 0.246 0.246 0.246 0.246 0.490 0.490 0.490 0.490 0.763 0.763 0.763 0.763 0.638 0.638 0.638 0.638 0.128 0.128 0.128 0.128 0.189 0.189 0.189 0.189 0.127 0.127 0.127 0.127 0.102 0.102 0.102 0.102 0.094 0.094 0.094 0.094 0.174 0.174 0.174 0.174 0.174 0.174 0.174 0.174 10.792 10.792 10.792 10.792 10.792 10.792 10.792 10.792 0.003 0.003 0.003 0.003 0.003 0.003 0.003 0.003 0.119 0.119 0.119 0.119 0.119 0.119 0.119 0.119 0.010 0.010 0.010 0.010 0.010 0.010 0.010 0.010 
0.027 0.027 0.027 0.027 0.027 0.027 0.027 0.027 0.013 0.013 0.013 0.013 0.013 0.013 0.013 0.013 0.006 0.006 0.006 0.006 0.006 0.006 0.006 0.006 0.460 0.460 0.460 0.460 0.460 0.460 0.460 0.460 0.063 0.063 0.063 0.063 0.063 0.063 0.063 0.063 0.282 0.282 0.282 0.282 0.112 0.112 0.112 0.112 0.043 0.043 0.043 0.043 0.031 0.031 0.031 0.031 0.030 0.030 0.030 0.030 0.038 0.038 0.038 0.038 2.836 2.836 2.836 2.836 7.871 7.871 7.871 7.871 0.097 0.097 0.097 0.097 0.024 0.024 0.024 0.024 0.008 0.008 0.003 0.003 0.002 0.002 0.001 0.001 0.003 0.003 0.003 0.003 0.003 0.003 0.002 0.002 0.002 0.002 0.002 0.002 0.004 0.004 0.003 0.003 0.002 0.002 0.001 0.001 0.002 0.002 0.003 0.003 0.003 0.003 0.004 0.004 0.004 0.004 0.010 0.010 0.010 0.010 0.717 0.717 0.717 0.717 0.285 0.285 0.285 0.285 0.189 0.189 0.189 0.189 0.054 0.054 0.054 0.054 0.052 0.052 0.052 0.052 0.096 0.096 0.096 0.096 0.084 0.084 0.084 0.084 0.307 0.307 0.307 0.307 0.307 0.307 0.307 0.307 0.221 0.221 0.221 0.221 0.221 0.221 0.221 0.221 0.002 0.002 0.002 0.002 0.002 0.002 0.002 0.002 0.024 0.024 0.024 0.024 0.024 0.024 0.024 0.024 0.011 0.011 0.011 0.011 0.011 0.011 0.011 0.011 
0.027 0.027 0.027 0.027 0.027 0.027 0.027 0.027 0.013 0.013 0.013 0.013 0.013 0.013 0.013 0.013 0.006 0.006 0.006 0.006 0.006 0.006 0.006 0.006 0.460 0.460 0.460 0.460 0.460 0.460 0.460 0.460 0.063 0.063 0.063 0.063 0.063 0.063 0.063 0.063 0.282 0.282 0.282 0.282 0.112 0.112 0.112 0.112 0.043 0.043 0.043 0.043 0.031 0.031 0.031 0.031 0.030 0.030 0.030 0.030 0.038 0.038 0.038 0.038 2.836 2.836 2.836 2.836 7.871 7.871 7.871 7.871 0.097 0.097 0.097 0.097 0.024 0.024 0.024 0.024 0.008 0.008 0.003 0.003 0.002 0.002 0.001 0.001 0.003 0.003 0.003 0.003 0.003 0.003 0.002 0.002 0.002 0.002 0.002 0.002 0.004 0.004 0.003 0.003 0.002 0.002 0.001 0.001 0.002 0.002 0.003 0.003 0.003 0.003 0.004 0.004 0.004 0.004 0.010 0.010 0.010 0.010 0.717 0.717 0.717 0.717 0.285 0.285 0.285 0.285 0.189 0.189 0.189 0.189 0.054 0.054 0.054 0.054 0.052 0.052 0.052 0.052 0.096 0.096 0.096 0.096 0.084 0.084 0.084 0.084 0.307 0.307 0.307 0.307 0.307 0.307 0.307 0.307 0.221 0.221 0.221 0.221 0.221 0.221 0.221 0.221 0.002 0.002 0.002 0.002 0.002 0.002 0.002 0.002 0.024 0.024 0.024 0.024 0.024 0.024 0.024 0.024 0.011 0.011 0.011 0.011 0.011 0.011 0.011 0.011 
0.027 0.027 0.027 0.027 0.027 0.027 0.027 0.027 0.013 0.013 0.013 0.013 0.013 0.013 0.013 0.013 0.006 0.006 0.006 0.006 0.006 0.006 0.006 0.006 0.460 0.460 0.460 0.460 0.460 0.460 0.460 0.460 0.063 0.063 0.063 0.063 0.063 0.063 0.063 0.063 0.282 0.282 0.282 0.282 0.112 0.112 0.112 0.112 0.043 0.043 0.043 0.043 0.031 0.031 0.031 0.031 0.030 0.030 0.030 0.030 0.038 0.038 0.038 0.038 2.836 2.836 2.836 2.836 7.871 7.871 7.871 7.871 0.097 0.097 0.097 0.097 0.024 0.024 0.024 0.024 0.008 0.008 0.003 0.003 0.002 0.002 0.001 0.001 0.003 0.003 0.003 0.003 0.003 0.003 0.002 0.002 0.002 0.002 0.002 0.002 0.004 0.004 0.003 0.003 0.002 0.002 0.001 0.001 0.002 0.002 0.003 0.003 0.003 0.003 0.004 0.004 0.004 0.004 0.010 0.010 0.010 0.010 0.717 0.717 0.717 0.717 0.285 0.285 0.285 0.285 0.189 0.189 0.189 0.189 0.054 0.054 0.054 0.054 0.052 0.052 0.052 0.052 0.096 0.096 0.096 0.096 0.084 0.084 0.084 0.084 0.307 0.307 0.307 0.307 0.307 0.307 0.307 0.307 0.221 0.221 0.221 0.221 0.221 0.221 0.221 0.221 0.002 0.002 0.002 0.002 0.002 0.002 0.002 0.002 0.024 0.024 0.024 0.024 0.024 0.024 0.024 0.024 0.011 0.011 0.011 0.011 0.011 0.011 0.011 0.011 
0.027 0.027 0.027 0.027 0.027 0.027 0.027 0.027 0.013 0.013 0.013 0.013 0.013 0.013 0.013 0.013 0.006 0.006 0.006 0.006 0.006 0.006 0.006 0.006 0.460 0.460 0.460 0.460 0.460 0.460 0.460 0.460 0.063 0.063 0.063 0.063 0.063 0.063 0.063 0.063 0.282 0.282 0.282 0.282 0.112 0.112 0.112 0.112 0.043 0.043 0.043 0.043 0.031 0.031 0.031 0.031 0.030 0.030 0.030 0.030 0.038 0.038 0.038 0.038 2.836 2.836 2.836 2.836 7.871 7.871 7.871 7.871 0.097 0.097 0.097 0.097 0.024 0.024 0.024 0.024 0.008 0.008 0.003 0.003 0.002 0.002 0.001 0.001 0.003 0.003 0.003 0.003 0.003 0.003 0.002 0.002 0.002 0.002 0.002 0.002 0.004 0.004 0.003 0.003 0.002 0.002 0.001 0.001 0.002 0.002 0.003 0.003 0.003 0.003 0.004 0.004 0.004 0.004 0.010 0.010 0.010 0.010 0.717 0.717 0.717 0.717 0.285 0.285 0.285 0.285 0.189 0.189 0.189 0.189 0.054 0.054 0.054 0.054 0.052 0.052 0.052 0.052 0.096 0.096 0.096 0.096 0.084 0.084 0.084 0.084 0.307 0.307 0.307 0.307 0.307 0.307 0.307 0.307 0.221 0.221 0.221 0.221 0.221 0.221 0.221 0.221 0.002 0.002 0.002 0.002 0.002 0.002 0.002 0.002 0.024 0.024 0.024 0.024 0.024 0.024 0.024 0.024 0.011 0.011 0.011 0.011 0.011 0.011 0.011 0.011 
5.792 5.792 5.792 5.792 5.792 5.792 5.792 5.792 0.008 0.008 0.008 0.008 0.008 0.008 0.008 0.008 0.004 0.004 0.004 0.004 0.004 0.004 0.004 0.004 0.554 0.554 0.554 0.554 0.554 0.554 0.554 0.554 1.652 1.652 1.652 1.652 1.652 1.652 1.652 1.652 0.202 0.202 0.202 0.202 0.025 0.025 0.025 0.025 0.013 0.013 0.013 0.013 0.016 0.016 0.016 0.016 0.017 0.017 0.017 0.017 0.017 0.017 0.017 0.017 0.022 0.022 0.022 0.022 3.129 3.129 3.129 3.129 0.068 0.068 0.068 0.068 0.026 0.026 0.026 0.026 0.013 0.013 0.003 0.003 0.001 0.001 0.001 0.001 0.002 0.002 0.002 0.004 0.006 0.007 0.007 0.008 1.320 3.169 3.948 3.916 2.546 2.546 0.009 0.009 0.005 0.005 0.003 0.003 0.001 0.001 0.001 0.001 0.001 0.001 0.001 0.001 0.001 0.001 0.005 0.005 0.005 0.005 1.138 1.138 1.138 1.138 0.610 0.610 0.610 0.610 1.940 1.940 1.940 1.940 0.003 0.003 0.003 0.003 0.055 0.055 0.055 0.055 0.161 0.161 0.161 0.161 0.110 0.110 0.110 0.110 0.344 0.344 0.344 0.344 0.344 0.344 0.344 0.344 0.008 0.008 0.008 0.008 0.008 0.008 0.008 0.008 0.002 0.002 0.002 0.002 0.002 0.002 0.002 0.002 0.012 0.012 0.012 0.012 0.012 0.012 0.012 0.012 0.015 0.015 0.015 0.015 0.015 0.015 0.015 0.015 
5.792 5.792 5.792 5.792 5.792 5.792 5.792 5.792 0.008 0.008 0.008 0.008 0.008 0.008 0.008 0.008 0.004 0.004 0.004 0.004 0.004 0.004 0.004 0.004 0.554 0.554 0.554 0.554 0.554 0.554 0.554 0.554 1.652 1.652 1.652 1.652 1.652 1.652 1.652 1.652 0.202 0.202 0.202 0.202 0.025 0.025 0.025 0.025 0.013 0.013 0.013 0.013 0.016 0.016 0.016 0.016 0.017 0.017 0.017 0.017 0.017 0.017 0.017 0.017 0.022 0.022 0.022 0.022 3.129 3.129 3.129 3.129 0.068 0.068 0.068 0.068 0.026 0.026 0.026 0.026 0.013 0.013 0.003 0.003 0.001 0.001 0.001 0.001 0.002 0.002 0.002 0.004 0.006 0.007 0.007 0.008 1.320 3.169 3.948 3.916 2.546 2.546 0.009 0.009 0.005 0.005 0.003 0.003 0.001 0.001 0.001 0.001 0.001 0.001 0.001 0.001 0.001 0.001 0.005 0.005 0.005 0.005 1.138 1.138 1.138 1.138 0.610 0.610 0.610 0.610 1.940 1.940 1.940 1.940 0.003 0.003 0.003 0.003 0.055 0.055 0.055 0.055 0.161 0.161 0.161 0.161 0.110 0.110 0.110 0.110 0.344 0.344 0.344 0.344 0.344 0.344 0.344 0.344 0.008 0.008 0.008 0.008 0.008 0.008 0.008 0.008 0.002 0.002 0.002 0.002 0.002 0.002 0.002 0.002 0.012 0.012 0.012 0.012 0.012 0.012 0.012 0.012 0.015 0.015 0.015 0.015 0.015 0.015 0.015 0.015 
5.792 5.792 5.792 5.792 5.792 5.792 5.792 5.792 0.008 0.008 0.008 0.008 0.008 0.008 0.008 0.008 0.004 0.004 0.004 0.004 0.004 0.004 0.004 0.004 0.554 0.554 0.554 0.554 0.554 0.554 0.554 0.554 1.652 1.652 1.652 1.652 1.652 1.652 1.652 1.652 0.202 0.202 0.202 0.202 0.025 0.025 0.025 0.025 0.013 0.013 0.013 0.013 0.016 0.016 0.016 0.016 0.017 0.017 0.017 0.017 0.017 0.017 0.017 0.017 0.022 0.022 0.022 0.022 3.129 3.129 3.129 3.129 0.068 0.068 0.068 0.068 0.026 0.026 0.026 0.026 0.013 0.013 0.003 0.003 0.001 0.001 0.001 0.001 0.002 0.002 0.002 0.004 0.006 0.007 0.007 0.008 1.320 3.169 3.948 3.916 2.546 2.546 0.009 0.009 0.005 0.005 0.003 0.003 0.001 0.001 0.001 0.001 0.001 0.001 0.001 0.001 0.001 0.001 0.005 0.005 0.005 0.005 1.138 1.138 1.138 1.138 0.610 0.610 0.610 0.610 1.940 1.940 1.940 1.940 0.003 0.003 0.003 0.003 0.055 0.055 0.055 0.055 0.161 0.161 0.161 0.161 0.110 0.110 0.110 0.110 0.344 0.344 0.344 0.344 0.344 0.344 0.344 0.344 0.008 0.008 0.008 0.008 0.008 0.008 0.008 0.008 0.002 0.002 0.002 0.002 0.002 0.002 0.002 0.002 0.012 0.012 0.012 0.012 0.012 0.012 0.012 0.012 0.015 0.015 0.015 0.015 0.015 0.015 0.015 0.015 
5.792 5.792 5.792 5.792 5.792 5.792 5.792 5.792 0.008 0.008 0.008 0.008 0.008 0.008 0.008 0.008 0.004 0.004 0.004 0.004 0.004 0.004 0.004 0.004 0.554 0.554 0.554 0.554 0.554 0.554 0.554 0.554 1.652 1.652 1.652 1.652 1.652 1.652 1.652 1.652 0.202 0.202 0.202 0.202 0.025 0.025 0.025 0.025 0.013 0.013 0.013 0.013 0.016 0.016 0.016 0.016 0.017 0.017 0.017 0.017 0.017 0.017 0.017 0.017 0.022 0.022 0.022 0.022 3.129 3.129 3.129 3.129 0.068 0.068 0.068 0.068 0.026 0.026 0.026 0.026 0.013 0.013 0.003 0.003 0.001 0.001 0.001 0.001 0.002 0.002 0.002 0.004 0.006 0.007 0.007 0.008 1.320 3.169 3.948 3.916 2.546 2.546 0.009 0.009 0.005 0.005 0.003 0.003 0.001 0.001 0.001 0.001 0.001 0.001 0.001 0.001 0.001 0.001 0.005 0.005 0.005 0.005 1.138 1.138 1.138 1.138 0.610 0.610 0.610 0.610 1.940 1.940 1.940 1.940 0.003 0.003 0.003 0.003 0.055 0.055 0.055 0.055 0.161 0.161 0.161 0.161 0.110 0.110 0.110 0.110 0.344 0.344 0.344 0.344 0.344 0.344 0.344 0.344 0.008 0.008 0.008 0.008 0.008 0.008 0.008 0.008 0.002 0.002 0.002 0.002 0.002 0.002 0.002 0.002 0.012 0.012 0.012 0.012 0.012 0.012 0.012 0.012 0.015 0.015 0.015 0.015 0.015 0.015 0.015 0.015 
0.030 0.030 0.030 0.030 0.030 0.030 0.030 0.030 0.005 0.005 0.005 0.005 0.005 0.005 0.005 0.005 0.004 0.004 0.004 0.004 0.004 0.004 0.004 0.004 0.453 0.453 0.453 0.453 0.453 0.453 0.453 0.453 0.644 0.644 0.644 0.644 0.644 0.644 0.644 0.644 0.054 0.054 0.054 0.054 0.039 0.039 0.039 0.039 0.030 0.030 0.030 0.030 0.021 0.021 0.021 0.021 0.014 0.014 0.014 0.014 0.009 0.009 0.009 0.009 0.010 0.010 0.010 0.010 0.048 0.048 0.048 0.048 0.063 0.063 0.063 0.063 0.046 0.046 0.046 0.046 0.025 0.025 0.005 0.005 0.004 0.004 0.002 0.002 0.004 0.004 0.004 0.014 0.024 0.034 0.046 1.031 6.723 10.482 11.803 11.739 10.208 10.208 5.075 5.075 0.317 0.317 0.005 0.005 0.003 0.003 0.003 0.003 0.003 0.003 0.002 0.002 0.002 0.002 0.003 0.003 0.003 0.003 2.102 2.102 2.102 2.102 3.134 3.134 3.134 3.134 3.232 3.232 3.232 3.232 2.937 2.937 2.937 2.937 3.683 3.683 3.683 3.683 1.470 1.470 1.470 1.470 0.092 0.092 0.092 0.092 0.229 0.229 0.229 0.229 0.229 0.229 0.229 0.229 0.009 0.009 0.009 0.009 0.009 0.009 0.009 0.009 0.003 0.003 0.003 0.003 0.003 0.003 0.003 0.003 0.005 0.005 0.005 0.005 0.005 0.005 0.005 0.005 0.015 0.015 0.015 0.015 0.015 0.015 0.015 0.015 
0.030 0.030 0.030 0.030 0.030 0.030 0.030 0.030 0.005 0.005 0.005 0.005 0.005 0.005 0.005 0.005 0.004 0.004 0.004 0.004 0.004 0.004 0.004 0.004 0.453 0.453 0.453 0.453 0.453 0.453 0.453 0.453 0.644 0.644 0.644 0.644 0.644 0.644 0.644 0.644 0.054 0.054 0.054 0.054 0.039 0.039 0.039 0.039 0.030 0.030 0.030 0.030 0.021 0.021 0.021 0.021 0.014 0.014 0.014 0.014 0.009 0.009 0.009 0.009 0.010 0.010 0.010 0.010 0.048 0.048 0.048 0.048 0.063 0.063 0.063 0.063 0.046 0.046 0.046 0.046 0.025 0.025 0.005 0.005 0.004 0.004 0.002 0.002 0.004 0.004 0.004 0.014 0.024 0.034 0.046 1.031 6.723 10.482 11.803 11.739 10.208 10.208 5.075 5.075 0.317 0.317 0.005 0.005 0.003 0.003 0.003 0.003 0.003 0.003 0.002 0.002 0.002 0.002 0.003 0.003 0.003 0.003 2.102 2.102 2.102 2.102 3.134 3.134 3.134 3.134 3.232 3.232 3.232 3.232 2.937 2.937 2.937 2.937 3.683 3.683 3.683 3.683 1.470 1.470 1.470 1.470 0.092 0.092 0.092 0.092 0.229 0.229 0.229 0.229 0.229 0.229 0.229 0.229 0.009 0.009 0.009 0.009 0.009 0.009 0.009 0.009 0.003 0.003 0.003 0.003 0.003 0.003 0.003 0.003 0.005 0.005 0.005 0.005 0.005 0.005 0.005 0.005 0.015 0.015 0.015 0.015 0.015 0.015 0.015 0.015 
0.030 0.030 0.030 0.030 0.030 0.030 0.030 0.030 0.005 0.005 0.005 0.005 0.005 0.005 0.005 0.005 0.004 0.004 0.004 0.004 0.004 0.004 0.004 0.004 0.453 0.453 0.453 0.453 0.453 0.453 0.453 0.453 0.644 0.644 0.644 0.644 0.644 0.644 0.644 0.644 0.054 0.054 0.054 0.054 0.039 0.039 0.039 0.039 0.030 0.030 0.030 0.030 0.021 0.021 0.021 0.021 0.014 0.014 0.014 0.014 0.009 0.009 0.009 0.009 0.010 0.010 0.010 0.010 0.048 0.048 0.048 0.048 0.063 0.063 0.063 0.063 0.046 0.046 0.046 0.046 0.025 0.025 0.005 0.005 0.004 0.004 0.002 0.002 0.004 0.004 0.004 0.014 0.024 0.034 0.046 1.031 6.723 10.482 11.803 11.739 10.208 10.208 5.075 5.075 0.317 0.317 0.005 0.005 0.003 0.003 0.003 0.003 0.003 0.003 0.002 0.002 0.002 0.002 0.003 0.003 0.003 0.003 2.102 2.102 2.102 2.102 3.134 3.134 3.134 3.134 3.232 3.232 3.232 3.232 2.937 2.937 2.937 2.937 3.683 3.683 3.683 3.683 1.470 1.470 1.470 1.470 0.092 0.092 0.092 0.092 0.229 0.229 0.229 0.229 0.229 0.229 0.229 0.229 0.009 0.009 0.009 0.009 0.009 0.009 0.009 0.009 0.003 0.003 0.003 0.003 0.003 0.003 0.003 0.003 0.005 0.005 0.005 0.005 0.005 0.005 0.005 0.005 0.015 0.015 0.015 0.015 0.015 0.015 0.015 0.015 
0.030 0.030 0.030 0.030 0.030 0.030 0.030 0.030 0.005 0.005 0.005 0.005 0.005 0.005 0.005 0.005 0.004 0.004 0.004 0.004 0.004 0.004 0.004 0.004 0.453 0.453 0.453 0.453 0.453 0.453 0.453 0.453 0.644 0.644 0.644 0.644 0.644 0.644 0.644 0.644 0.054 0.054 0.054 0.054 0.039 0.039 0.039 0.039 0.030 0.030 0.030 0.030 0.021 0.021 0.021 0.021 0.014 0.014 0.014 0.014 0.009 0.009 0.009 0.009 0.010 0.010 0.010 0.010 0.048 0.048 0.048 0.048 0.063 0.063 0.063 0.063 0.046 0.046 0.046 0.046 0.025 0.025 0.005 0.005 0.004 0.004 0.002 0.002 0.004 0.004 0.004 0.014 0.024 0.034 0.046 1.031 6.723 10.482 11.803 11.739 10.208 10.208 5.075 5.075 0.317 0.317 0.005 0.005 0.003 0.003 0.003 0.003 0.003 0.003 0.002 0.002 0.002 0.002 0.003 0.003 0.003 0.003 2.102 2.102 2.102 2.102 3.134 3.134 3.134 3.134 3.232 3.232 3.232 3.232 2.937 2.937 2.937 2.937 3.683 3.683 3.683 3.683 1.470 1.470 1.470 1.470 0.092 0.092 0.092 0.092 0.229 0.229 0.229 0.229 0.229 0.229 0.229 0.229 0.009 0.009 0.009 0.009 0.009 0.009 0.009 0.009 0.003 0.003 0.003 0.003 0.003 0.003 0.003 0.003 0.005 0.005 0.005 0.005 0.005 0.005 0.005 0.005 0.015 0.015 0.015 0.015 0.015 0.015 0.015 0.015 
0.016 0.016 0.016 0.016 0.016 0.016 0.016 0.016 0.003 0.003 0.003 0.003 0.003 0.003 0.003 0.003 0.005 0.005 0.005 0.005 0.005 0.005 0.005 0.005 0.133 0.133 0.133 0.133 0.133 0.133 0.133 0.133 0.672 0.672 0.672 0.672 0.672 0.672 0.672 0.672 0.061 0.061 0.061 0.061 0.086 0.086 0.086 0.086 0.163 0.163 0.163 0.163 0.015 0.015 0.015 0.015 0.006 0.006 0.006 0.006 0.003 0.003 0.003 0.003 0.006 0.006 0.006 0.006 0.009 0.009 0.009 0.009 0.042 0.042 0.042 0.042 0.072 0.072 0.072 0.072 0.062 0.062 0.010 0.010 0.007 0.007 0.006 0.006 0.005 0.005 0.007 0.009 0.009 0.007 0.007 0.008 1.475 2.850 3.369 3.610 3.621 3.621 3.814 3.814 4.386 4.386 5.504 5.504 6.451 6.451 9.154 9.154 9.154 9.154 0.615 0.615 0.615 0.615 0.658 0.658 0.658 0.658 1.778 1.778 1.778 1.778 2.488 2.488 2.488 2.488 1.382 1.382 1.382 1.382 0.136 0.136 0.136 0.136 0.301 0.301 0.301 0.301 0.470 0.470 0.470 0.470 0.317 0.317 0.317 0.317 0.294 0.294 0.294 0.294 0.294 0.294 0.294 0.294 0.009 0.009 0.009 0.009 0.009 0.009 0.009 0.009 0.007 0.007 0.007 0.007 0.007 0.007 0.007 0.007 0.005 0.005 0.005 0.005 0.005 0.005 0.005 0.005 0.028 0.028 0.028 0.028 0.028 0.028 0.028 0.028 
0.016 0.016 0.016 0.016 0.016 0.016 0.016 0.016 0.003 0.003 0.003 0.003 0.003 0.003 0.003 0.003 0.005 0.005 0.005 0.005 0.005 0.005 0.005 0.005 0.133 0.133 0.133 0.133 0.133 0.133 0.133 0.133 0.672 0.672 0.672 0.672 0.672 0.672 0.672 0.672 0.061 0.061 0.061 0.061 0.086 0.086 0.086 0.086 0.163 0.163 0.163 0.163 0.015 0.015 0.015 0.015 0.006 0.006 0.006 0.006 0.003 0.003 0.003 0.003 0.006 0.006 0.006 0.006 0.009 0.009 0.009 0.009 0.042 0.042 0.042 0.042 0.072 0.072 0.072 0.072 0.062 0.062 0.010 0.010 0.007 0.007 0.006 0.006 0.005 0.005 0.007 0.009 0.009 0.007 0.007 0.008 1.475 2.850 3.369 3.610 3.621 3.621 3.814 3.814 4.386 4.386 5.504 5.504 6.451 6.451 9.154 9.154 9.154 9.154 0.615 0.615 0.615 0.615 0.658 0.658 0.658 0.658 1.778 1.778 1.778 1.778 2.488 2.488 2.488 2.488 1.382 1.382 1.382 1.382 0.136 0.136 0.136 0.136 0.301 0.301 0.301 0.301 0.470 0.470 0.470 0.470 0.317 0.317 0.317 0.317 0.294 0.294 0.294 0.294 0.294 0.294 0.294 0.294 0.009 0.009 0.009 0.009 0.009 0.009 0.009 0.009 0.007 0.007 0.007 0.007 0.007 0.007 0.007 0.007 0.005 0.005 0.005 0.005 0.005 0.005 0.005 0.005 0.028 0.028 0.028 0.028 0.028 0.028 0.028 0.028 
0.016 0.016 0.016 0.016 0.016 0.016 0.016 0.016 0.003 0.003 0.003 0.003 0.003 0.003 0.003 0.003 0.005 0.005 0.005 0.005 0.005 0.005 0.005 0.005 0.133 0.133 0.133 0.133 0.133 0.133 0.133 0.133 0.672 0.672 0.672 0.672 0.672 0.672 0.672 0.672 0.061 0.061 0.061 0.061 0.086 0.086 0.086 0.086 0.163 0.163 0.163 0.163 0.015 0.015 0.015 0.015 0.006 0.006 0.006 0.006 0.003 0.003 0.003 0.003 0.006 0.006 0.006 0.006 0.009 0.009 0.009 0.009 0.042 0.042 0.042 0.042 0.072 0.072 0.072 0.072 0.062 0.062 0.010 0.010 0.007 0.007 0.006 0.006 0.005 0.005 0.007 0.009 0.009 0.007 0.007 0.008 1.475 2.850 3.369 3.610 3.621 3.621 3.814 3.814 4.386 4.386 5.504 5.504 6.451 6.451 9.154 9.154 9.154 9.154 0.615 0.615 0.615 0.615 0.658 0.658 0.658 0.658 1.778 1.778 1.778 1.778 2.488 2.488 2.488 2.488 1.382 1.382 1.382 1.382 0.136 0.136 0.136 0.136 0.301 0.301 0.301 0.301 0.470 0.470 0.470 0.470 0.317 0.317 0.317 0.317 0.294 0.294 0.294 0.294 0.294 0.294 0.294 0.294 0.009 0.009 0.009 0.009 0.009 0.009 0.009 0.009 0.007 0.007 0.007 0.007 0.007 0.007 0.007 0.007 0.005 0.005 0.005 0.005 0.005 0.005 0.005 0.005 0.028 0.028 0.028 0.028 0.028 0.028 0.028 0.028 
0.016 0.016 0.016 0.016 0.016 0.016 0.016 0.016 0.003 0.003 0.003 0.003 0.003 0.003 0.003 0.003 0.005 0.005 0.005 0.005 0.005 0.005 0.005 0.005 0.133 0.133 0.133 0.133 0.133 0.133 0.133 0.133 0.672 0.672 0.672 0.672 0.672 0.672 0.672 0.672 0.061 0.061 0.061 0.061 0.086 0.086 0.086 0.086 0.163 0.163 0.163 0.163 0.015 0.015 0.015 0.015 0.006 0.006 0.006 0.006 0.003 0.003 0.003 0.003 0.006 0.006 0.006 0.006 0.009 0.009 0.009 0.009 0.042 0.042 0.042 0.042 0.072 0.072 0.072 0.072 0.062 0.062 0.010 0.010 0.007 0.007 0.006 0.006 0.005 0.005 0.007 0.009 0.009 0.007 0.007 0.008 1.475 2.850 3.369 3.610 3.621 3.621 3.814 3.814 4.386 4.386 5.504 5.504 6.451 6.451 9.154 9.154 9.154 9.154 0.615 0.615 0.615 0.615 0.658 0.658 0.658 0.658 1.778 1.778 1.778 1.778 2.488 2.488 2.488 2.488 1.382 1.382 1.382 1.382 0.136 0.136 0.136 0.136 0.301 0.301 0.301 0.301 0.470 0.470 0.470 0.470 0.317 0.317 0.317 0.317 0.294 0.294 0.294 0.294 0.294 0.294 0.294 0.294 0.009 0.009 0.009 0.009 0.009 0.009 0.009 0.009 0.007 0.007 0.007 0.007 0.007 0.007 0.007 0.007 0.005 0.005 0.005 0.005 0.005 0.005 0.005 0.005 0.028 0.028 0.028 0.028 0.028 0.028 0.028 0.028 
0.013 0.013 0.013 0.013 0.013 0.013 0.013 0.013 0.003 0.003 0.003 0.003 0.003 0.003 0.003 0.003 0.009 0.009 0.009 0.009 0.009 0.009 0.009 0.009 0.034 0.034 0.034 0.034 0.034 0.034 0.034 0.034 0.551 0.551 0.551 0.551 0.551 0.551 0.551 0.551 0.138 0.138 0.138 0.138 0.168 0.168 0.168 0.168 0.289 0.289 0.289 0.289 0.011 0.011 0.011 0.011 0.005 0.005 0.005 0.005 0.002 0.002 0.002 0.002 0.005 0.005 0.005 0.005 0.007 0.007 0.007 0.007 0.013 0.013 0.013 0.013 0.025 0.025 0.025 0.025 0.079 0.079 0.014 0.014 0.007 0.007 0.005 0.005 0.005 0.005 0.005 0.003 0.003 0.002 0.002 0.002 0.002 0.001 0.001 0.001 0.003 0.003 0.004 0.004 0.458 0.458 6.211 6.211 8.880 8.880 9.090 9.090 9.090 9.090 3.654 3.654 3.654 3.654 0.550 0.550 0.550 0.550 1.178 1.178 1.178 1.178 3.220 3.220 3.220 3.220 0.593 0.593 0.593 0.593 0.004 0.004 0.004 0.004 0.231 0.231 0.231 0.231 0.008 0.008 0.008 0.008 0.092 0.092 0.092 0.092 0.940 0.940 0.940 0.940 0.940 0.940 0.940 0.940 0.157 0.157 0.157 0.157 0.157 0.157 0.157 0.157 0.012 0.012 0.012 0.012 0.012 0.012 0.012 0.012 0.004 0.004 0.004 0.004 0.004 0.004 0.004 0.004 0.025 0.025 0.025 0.025 0.025 0.025 0.025 0.025 
0.013 0.013 0.013 0.013 0.013 0.013 0.013 0.013 0.003 0.003 0.003 0.003 0.003 0.003 0.003 0.003 0.009 0.009 0.009 0.009 0.009 0.009 0.009 0.009 0.034 0.034 0.034 0.034 0.034 0.034 0.034 0.034 0.551 0.551 0.551 0.551 0.551 0.551 0.551 0.551 0.138 0.138 0.138 0.138 0.168 0.168 0.168 0.168 0.289 0.289 0.289 0.289 0.011 0.011 0.011 0.011 0.005 0.005 0.005 0.005 0.002 0.002 0.002 0.002 0.005 0.005 0.005 0.005 0.007 0.007 0.007 0.007 0.013 0.013 0.013 0.013 0.025 0.025 0.025 0.025 0.079 0.079 0.014 0.014 0.007 0.007 0.005 0.005 0.005 0.005 0.005 0.003 0.003 0.002 0.002 0.002 0.002 0.001 0.001 0.001 0.003 0.003 0.004 0.004 0.458 0.458 6.211 6.211 8.880 8.880 9.090 9.090 9.090 9.090 3.654 3.654 3.654 3.654 0.550 0.550 0.550 0.550 1.178 1.178 1.178 1.178 3.220 3.220 3.220 3.220 0.593 0.593 0.593 0.593 0.004 0.004 0.004 0.004 0.231 0.231 0.231 0.231 0.008 0.008 0.008 0.008 0.092 0.092 0.092 0.092 0.940 0.940 0.940 0.940 0.940 0.940 0.940 0.940 0.157 0.157 0.157 0.157 0.157 0.157 0.157 0.157 0.012 0.012 0.012 0.012 0.012 0.012 0.012 0.012 0.004 0.004 0.004 0.004 0.004 0.004 0.004 0.004 0.025 0.025 0.025 0.025 0.025 0.025 0.025 0.025 
0.013 0.013 0.013 0.013 0.013 0.013 0.013 0.013 0.003 0.003 0.003 0.003 0.003 0.003 0.003 0.003 0.009 0.009 0.009 0.009 0.009 0.009 0.009 0.009 0.034 0.034 0.034 0.034 0.034 0.034 0.034 0.034 0.551 0.551 0.551 0.551 0.551 0.551 0.551 0.551 0.138 0.138 0.138 0.138 0.168 0.168 0.168 0.168 0.289 0.289 0.289 0.289 0.011 0.011 0.011 0.011 0.005 0.005 0.005 0.005 0.002 0.002 0.002 0.002 0.005 0.005 0.005 0.005 0.007 0.007 0.007 0.007 0.013 0.013 0.013 0.013 0.025 0.025 0.025 0.025 0.079 0.079 0.014 0.014 0.007 0.007 0.005 0.005 0.005 0.005 0.005 0.003 0.003 0.002 0.002 0.002 0.002 0.001 0.001 0.001 0.003 0.003 0.004 0.004 0.458 0.458 6.211 6.211 8.880 8.880 9.090 9.090 9.090 9.090 3.654 3.654 3.654 3.654 0.550 0.550 0.550 0.550 1.178 1.178 1.178 1.178 3.220 3.220 3.220 3.220 0.593 0.593 0.593 0.593 0.004 0.004 0.004 0.004 0.231 0.231 0.231 0.231 0.008 0.008 0.008 0.008 0.092 0.092 0.092 0.092 0.940 0.940 0.940 0.940 0.940 0.940 0.940 0.940 0.157 0.157 0.157 0.157 0.157 0.157 0.157 0.157 0.012 0.012 0.012 0.012 0.012 0.012 0.012 0.012 0.004 0.004 0.004 0.004 0.004 0.004 0.004 0.004 0.025 0.025 0.025 0.025 0.025 0.025 0.025 0.025 
0.013 0.013 0.013 0.013 0.013 0.013 0.013 0.013 0.003 0.003 0.003 0.003 0.003 0.003 0.003 0.003 0.009 0.009 0.009 0.009 0.009 0.009 0.009 0.009 0.034 0.034 0.034 0.034 0.034 0.034 0.034 0.034 0.551 0.551 0.551 0.551 0.551 0.551 0.551 0.551 0.138 0.138 0.138 0.138 0.168 0.168 0.168 0.168 0.289 0.289 0.289 0.289 0.011 0.011 0.011 0.011 0.005 0.005 0.005 0.005 0.002 0.002 0.002 0.002 0.005 0.005 0.005 0.005 0.007 0.007 0.007 0.007 0.013 0.013 0.013 0.013 0.025 0.025 0.025 0.025 0.079 0.079 0.014 0.014 0.007 0.007 0.005 0.005 0.005 0.005 0.005 0.003 0.003 0.002 0.002 0.002 0.002 0.001 0.001 0.001 0.003 0.003 0.004 0.004 0.458 0.458 6.211 6.211 8.880 8.880 9.090 9.090 9.090 9.090 3.654 3.654 3.654 3.654 0.550 0.550 0.550 0.550 1.178 1.178 1.178 1.178 3.220 3.220 3.220 3.220 0.593 0.593 0.593 0.593 0.004 0.004 0.004 0.004 0.231 0.231 0.231 0.231 0.008 0.008 0.008 0.008 0.092 0.092 0.092 0.092 0.940 0.940 0.940 0.940 0.940 0.940 0.940 0.940 0.157 0.157 0.157 0.157 0.157 0.157 0.157 0.157 0.012 0.012 0.012 0.012 0.012 0.012 0.012 0.012 0.004 0.004 0.004 0.004 0.004 0.004 0.004 0.004 0.025 0.025 0.025 0.025 0.025 0.025 0.025 0.025 
0.012 0.012 0.012 0.012 0.012 0.012 0.012 0.012 0.021 0.021 0.021 0.021 0.021 0.021 0.021 0.021 0.022 0.022 0.022 0.022 0.022 0.022 0.022 0.022 0.032 0.032 0.032 0.032 0.032 0.032 0.032 0.032 0.221 0.221 0.221 0.221 0.221 0.221 0.221 0.221 0.251 0.251 0.251 0.251 0.359 0.359 0.359 0.359 0.600 0.600 0.600 0.600 0.009 0.009 0.009 0.009 0.004 0.004 0.004 0.004 0.002 0.002 0.002 0.002 0.005 0.005 0.005 0.005 0.010 0.010 0.010 0.010 0.015 0.015 0.015 0.015 0.015 0.015 0.015 0.015 0.064 0.064 1.078 1.078 0.418 0.418 0.015 0.015 0.007 0.007 0.004 0.001 0.000 0.000 0.000 0.000 0.000 0.000 0.000 0.000 0.000 0.000 0.001 0.001 0.002 0.002 0.155 0.155 3.681 3.681 6.591 6.591 6.591 6.591 0.948 0.948 0.948 0.948 1.191 1.191 1.191 1.191 0.271 0.271 0.271 0.271 0.473 0.473 0.473 0.473 0.490 0.490 0.490 0.490 0.250 0.250 0.250 0.250 0.176 0.176 0.176 0.176 0.024 0.024 0.024 0.024 0.012 0.012 0.012 0.012 0.018 0.018 0.018 0.018 0.018 0.018 0.018 0.018 1.414 1.414 1.414 1.414 1.414 1.414 1.414 1.414 0.023 0.023 0.023 0.023 0.023 0.023 0.023 0.023 0.012 0.012 0.012 0.012 0.012 0.012 0.012 0.012 0.020 0.020 0.020 0.020 0.020 0.020 0.020 0.020 
0.012 0.012 0.012 0.012 0.012 0.012 0.012 0.012 0.021 0.021 0.021 0.021 0.021 0.021 0.021 0.021 0.022 0.022 0.022 0.022 0.022 0.022 0.022 0.022 0.032 0.032 0.032 0.032 0.032 0.032 0.032 0.032 0.221 0.221 0.221 0.221 0.221 0.221 0.221 0.221 0.251 0.251 0.251 0.251 0.359 0.359 0.359 0.359 0.600 0.600 0.600 0.600 0.009 0.009 0.009 0.009 0.004 0.004 0.004 0.004 0.002 0.002 0.002 0.002 0.005 0.005 0.005 0.005 0.010 0.010 0.010 0.010 0.015 0.015 0.015 0.015 0.015 0.015 0.015 0.015 0.064 0.064 1.078 1.078 0.418 0.418 0.015 0.015 0.007 0.007 0.004 0.001 0.000 0.000 0.000 0.000 0.000 0.000 0.000 0.000 0.000 0.000 0.001 0.001 0.002 0.002 0.155 0.155 3.681 3.681 6.591 6.591 6.591 6.591 0.948 0.948 0.948 0.948 1.191 1.191 1.191 1.191 0.271 0.271 0.271 0.271 0.473 0.473 0.473 0.473 0.490 0.490 0.490 0.490 0.250 0.250 0.250 0.250 0.176 0.176 0.176 0.176 0.024 0.024 0.024 0.024 0.012 0.012 0.012 0.012 0.018 0.018 0.018 0.018 0.018 0.018 0.018 0.018 1.414 1.414 1.414 1.414 1.414 1.414 1.414 1.414 0.023 0.023 0.023 0.023 0.023 0.023 0.023 0.023 0.012 0.012 0.012 0.012 0.012 0.012 0.012 0.012 0.020 0.020 0.020 0.020 0.020 0.020 0.020 0.020 
0.012 0.012 0.012 0.012 0.012 0.012 0.012 0.012 0.021 0.021 0.021 0.021 0.021 0.021 0.021 0.021 0.022 0.022 0.022 0.022 0.022 0.022 0.022 0.022 0.032 0.032 0.032 0.032 0.032 0.032 0.032 0.032 0.221 0.221 0.221 0.221 0.221 0.221 0.221 0.221 0.251 0.251 0.251 0.251 0.359 0.359 0.359 0.359 0.600 0.600 0.600 0.600 0.009 0.009 0.009 0.009 0.004 0.004 0.004 0.004 0.002 0.002 0.002 0.002 0.005 0.005 0.005 0.005 0.010 0.010 0.010 0.010 0.015 0.015 0.015 0.015 0.015 0.015 0.015 0.015 0.064 0.064 1.078 1.078 0.418 0.418 0.015 0.015 0.007 0.007 0.004 0.001 0.000 0.000 0.000 0.000 0.000 0.000 0.000 0.000 0.000 0.000 0.001 0.001 0.002 0.002 0.155 0.155 3.681 3.681 6.591 6.591 6.591 6.591 0.948 0.948 0.948 0.948 1.191 1.191 1.191 1.191 0.271 0.271 0.271 0.271 0.473 0.473 0.473 0.473 0.490 0.490 0.490 0.490 0.250 0.250 0.250 0.250 0.176 0.176 0.176 0.176 0.024 0.024 0.024 0.024 0.012 0.012 0.012 0.012 0.018 0.018 0.018 0.018 0.018 0.018 0.018 0.018 1.414 1.414 1.414 1.414 1.414 1.414 1.414 1.414 0.023 0.023 0.023 0.023 0.023 0.023 0.023 0.023 0.012 0.012 0.012 0.012 0.012 0.012 0.012 0.012 0.020 0.020 0.020 0.020 0.020 0.020 0.020 0.020 
0.012 0.012 0.012 0.012 0.012 0.012 0.012 0.012 0.021 0.021 0.021 0.021 0.021 0.021 0.021 0.021 0.022 0.022 0.022 0.022 0.022 0.022 0.022 0.022 0.032 0.032 0.032 0.032 0.032 0.032 0.032 0.032 0.221 0.221 0.221 0.221 0.221 0.221 0.221 0.221 0.251 0.251 0.251 0.251 0.359 0.359 0.359 0.359 0.600 0.600 0.600 0.600 0.009 0.009 0.009 0.009 0.004 0.004 0.004 0.004 0.002 0.002 0.002 0.002 0.005 0.005 0.005 0.005 0.010 0.010 0.010 0.010 0.015 0.015 0.015 0.015 0.015 0.015 0.015 0.015 0.064 0.064 1.078 1.078 0.418 0.418 0.015 0.015 0.007 0.007 0.004 0.001 0.000 0.000 0.000 0.000 0.000 0.000 0.000 0.000 0.000 0.000 0.001 0.001 0.002 0.002 0.155 0.155 3.681 3.681 6.591 6.591 6.591 6.591 0.948 0.948 0.948 0.948 1.191 1.191 1.191 1.191 0.271 0.271 0.271 0.271 0.473 0.473 0.473 0.473 0.490 0.490 0.490 0.490 0.250 0.250 0.250 0.250 0.176 0.176 0.176 0.176 0.024 0.024 0.024 0.024 0.012 0.012 0.012 0.012 0.018 0.018 0.018 0.018 0.018 0.018 0.018 0.018 1.414 1.414 1.414 1.414 1.414 1.414 1.414 1.414 0.023 0.023 0.023 0.023 0.023 0.023 0.023 0.023 0.012 0.012 0.012 0.012 0.012 0.012 0.012 0.012 0.020 0.020 0.020 0.020 0.020 0.020 0.020 0.020 
0.006 0.006 0.006 0.006 0.006 0.006 0.006 0.006 0.046 0.046 0.046 0.046 0.046 0.046 0.046 0.046 0.029 0.029 0.029 0.029 0.029 0.029 0.029 0.029 0.021 0.021 0.021 0.021 0.021 0.021 0.021 0.021 0.025 0.025 0.025 0.025 0.025 0.025 0.025 0.025 0.219 0.219 0.219 0.219 0.860 0.860 0.860 0.860 0.462 0.462 0.462 0.462 0.006 0.006 0.006 0.006 0.003 0.003 0.003 0.003 0.002 0.002 0.002 0.002 0.004 0.004 0.004 0.004 0.007 0.007 0.007 0.007 0.013 0.013 0.013 0.013 0.018 0.018 0.018 0.018 0.011 0.011 0.011 0.011 0.025 0.025 0.048 0.048 0.010 0.010 0.004 0.002 0.001 0.001 0.001 0.001 0.001 0.001 0.001 0.001 0.002 0.002 0.003 0.003 0.004 0.004 0.472 0.472 5.570 5.570 6.243 6.243 6.243 6.243 0.041 0.041 0.041 0.041 0.009 0.009 0.009 0.009 0.004 0.004 0.004 0.004 0.007 0.007 0.007 0.007 0.018 0.018 0.018 0.018 0.052 0.052 0.052 0.052 0.074 0.074 0.074 0.074 0.060 0.060 0.060 0.060 0.005 0.005 0.005 0.005 0.008 0.008 0.008 0.008 0.008 0.008 0.008 0.008 0.208 0.208 0.208 0.208 0.208 0.208 0.208 0.208 0.231 0.231 0.231 0.231 0.231 0.231 0.231 0.231 0.017 0.017 0.017 0.017 0.017 0.017 0.017 0.017 0.011 0.011 0.011 0.011 0.011 0.011 0.011 0.011 
0.006 0.006 0.006 0.006 0.006 0.006 0.006 0.006 0.046 0.046 0.046 0.046 0.046 0.046 0.046 0.046 0.029 0.029 0.029 0.029 0.029 0.029 0.029 0.029 0.021 0.021 0.021 0.021 0.021 0.021 0.021 0.021 0.025 0.025 0.025 0.025 0.025 0.025 0.025 0.025 0.219 0.219 0.219 0.219 0.860 0.860 0.860 0.860 0.462 0.462 0.462 0.462 0.006 0.006 0.006 0.006 0.003 0.003 0.003 0.003 0.002 0.002 0.002 0.002 0.004 0.004 0.004 0.004 0.007 0.007 0.007 0.007 0.013 0.013 0.013 0.013 0.018 0.018 0.018 0.018 0.011 0.011 0.011 0.011 0.025 0.025 0.048 0.048 0.010 0.010 0.004 0.002 0.001 0.001 0.001 0.001 0.001 0.001 0.001 0.001 0.002 0.002 0.003 0.003 0.004 0.004 0.472 0.472 5.570 5.570 6.243 6.243 6.243 6.243 0.041 0.041 0.041 0.041 0.009 0.009 0.009 0.009 0.004 0.004 0.004 0.004 0.007 0.007 0.007 0.007 0.018 0.018 0.018 0.018 0.052 0.052 0.052 0.052 0.074 0.074 0.074 0.074 0.060 0.060 0.060 0.060 0.005 0.005 0.005 0.005 0.008 0.008 0.008 0.008 0.008 0.008 0.008 0.008 0.208 0.208 0.208 0.208 0.208 0.208 0.208 0.208 0.231 0.231 0.231 0.231 0.231 0.231 0.231 0.231 0.017 0.017 0.017 0.017 0.017 0.017 0.017 0.017 0.011 0.011 0.011 0.011 0.011 0.011 0.011 0.011 
0.006 0.006 0.006 0.006 0.006 0.006 0.006 0.006 0.046 0.046 0.046 0.046 0.046 0.046 0.046 0.046 0.029 0.029 0.029 0.029 0.029 0.029 0.029 0.029 0.021 0.021 0.021 0.021 0.021 0.021 0.021 0.021 0.025 0.025 0.025 0.025 0.025 0.025 0.025 0.025 0.219 0.219 0.219 0.219 0.860 0.860 0.860 0.860 0.462 0.462 0.462 0.462 0.006 0.006 0.006 0.006 0.003 0.003 0.003 0.003 0.002 0.002 0.002 0.002 0.004 0.004 0.004 0.004 0.007 0.007 0.007 0.007 0.013 0.013 0.013 0.013 0.018 0.018 0.018 0.018 0.011 0.011 0.011 0.011 0.025 0.025 0.048 0.048 0.010 0.010 0.004 0.002 0.001 0.001 0.001 0.001 0.001 0.001 0.001 0.001 0.002 0.002 0.003 0.003 0.004 0.004 0.472 0.472 5.570 5.570 6.243 6.243 6.243 6.243 0.041 0.041 0.041 0.041 0.009 0.009 0.009 0.009 0.004 0.004 0.004 0.004 0.007 0.007 0.007 0.007 0.018 0.018 0.018 0.018 0.052 0.052 0.052 0.052 0.074 0.074 0.074 0.074 0.060 0.060 0.060 0.060 0.005 0.005 0.005 0.005 0.008 0.008 0.008 0.008 0.008 0.008 0.008 0.008 0.208 0.208 0.208 0.208 0.208 0.208 0.208 0.208 0.231 0.231 0.231 0.231 0.231 0.231 0.231 0.231 0.017 0.017 0.017 0.017 0.017 0.017 0.017 0.017 0.011 0.011 0.011 0.011 0.011 0.011 0.011 0.011 
0.006 0.006 0.006 0.006 0.006 0.006 0.006 0.006 0.046 0.046 0.046 0.046 0.046 0.046 0.046 0.046 0.029 0.029 0.029 0.029 0.029 0.029 0.029 0.029 0.021 0.021 0.021 0.021 0.021 0.021 0.021 0.021 0.025 0.025 0.025 0.025 0.025 0.025 0.025 0.025 0.219 0.219 0.219 0.219 0.860 0.860 0.860 0.860 0.462 0.462 0.462 0.462 0.006 0.006 0.006 0.006 0.003 0.003 0.003 0.003 0.002 0.002 0.002 0.002 0.004 0.004 0.004 0.004 0.007 0.007 0.007 0.007 0.013 0.013 0.013 0.013 0.018 0.018 0.018 0.018 0.011 0.011 0.011 0.011 0.025 0.025 0.048 0.048 0.010 0.010 0.004 0.002 0.001 0.001 0.001 0.001 0.001 0.001 0.001 0.001 0.002 0.002 0.003 0.003 0.004 0.004 0.472 0.472 5.570 5.570 6.243 6.243 6.243 6.243 0.041 0.041 0.041 0.041 0.009 0.009 0.009 0.009 0.004 0.004 0.004 0.004 0.007 0.007 0.007 0.007 0.018 0.018 0.018 0.018 0.052 0.052 0.052 0.052 0.074 0.074 0.074 0.074 0.060 0.060 0.060 0.060 0.005 0.005 0.005 0.005 0.008 0.008 0.008 0.008 0.008 0.008 0.008 0.008 0.208 0.208 0.208 0.208 0.208 0.208 0.208 0.208 0.231 0.231 0.231 0.231 0.231 0.231 0.231 0.231 0.017 0.017 0.017 0.017 0.017 0.017 0.017 0.017 0.011 0.011 0.011 0.011 0.011 0.011 0.011 0.011 
0.003 0.003 0.003 0.003 0.003 0.003 0.003 0.003 0.032 0.032 0.032 0.032 0.032 0.032 0.032 0.032 0.023 0.023 0.023 0.023 0.023 0.023 0.023 0.023 0.013 0.013 0.013 0.013 0.013 0.013 0.013 0.013 0.015 0.015 0.015 0.015 0.015 0.015 0.015 0.015 0.025 0.025 0.025 0.025 0.207 0.207 0.207 0.207 0.027 0.027 0.027 0.027 0.005 0.005 0.005 0.005 0.001 0.001 0.001 0.001 0.000 0.000 0.000 0.000 0.002 0.002 0.002 0.002 0.004 0.004 0.004 0.004 0.006 0.006 0.006 0.006 0.013 0.013 0.013 0.013 0.009 0.009 0.006 0.006 0.009 0.009 0.027 0.027 0.039 0.039 0.013 0.007 0.004 0.004 0.003 0.003 0.003 0.007 0.108 0.182 0.094 0.094 0.218 0.218 0.505 0.505 3.219 3.219 8.243 8.243 3.137 3.137 3.137 3.137 0.007 0.007 0.007 0.007 0.005 0.005 0.005 0.005 0.002 0.002 0.002 0.002 0.004 0.004 0.004 0.004 0.015 0.015 0.015 0.015 0.038 0.038 0.038 0.038 0.046 0.046 0.046 0.046 0.069 0.069 0.069 0.069 0.313 0.313 0.313 0.313 0.003 0.003 0.003 0.003 0.003 0.003 0.003 0.003 0.029 0.029 0.029 0.029 0.029 0.029 0.029 0.029 0.106 0.106 0.106 0.106 0.106 0.106 0.106 0.106 0.148 0.148 0.148 0.148 0.148 0.148 0.148 0.148 0.007 0.007 0.007 0.007 0.007 0.007 0.007 0.007 
0.003 0.003 0.003 0.003 0.003 0.003 0.003 0.003 0.032 0.032 0.032 0.032 0.032 0.032 0.032 0.032 0.023 0.023 0.023 0.023 0.023 0.023 0.023 0.023 0.013 0.013 0.013 0.013 0.013 0.013 0.013 0.013 0.015 0.015 0.015 0.015 0.015 0.015 0.015 0.015 0.025 0.025 0.025 0.025 0.207 0.207 0.207 0.207 0.027 0.027 0.027 0.027 0.005 0.005 0.005 0.005 0.001 0.001 0.001 0.001 0.000 0.000 0.000 0.000 0.002 0.002 0.002 0.002 0.004 0.004 0.004 0.004 0.006 0.006 0.006 0.006 0.013 0.013 0.013 0.013 0.009 0.009 0.006 0.006 0.009 0.009 0.027 0.027 0.039 0.039 0.013 0.007 0.004 0.004 0.003 0.003 0.003 0.007 0.108 0.182 0.094 0.094 0.218 0.218 0.505 0.505 3.219 3.219 8.243 8.243 3.137 3.137 3.137 3.137 0.007 0.007 0.007 0.007 0.005 0.005 0.005 0.005 0.002 0.002 0.002 0.002 0.004 0.004 0.004 0.004 0.015 0.015 0.015 0.015 0.038 0.038 0.038 0.038 0.046 0.046 0.046 0.046 0.069 0.069 0.069 0.069 0.313 0.313 0.313 0.313 0.003 0.003 0.003 0.003 0.003 0.003 0.003 0.003 0.029 0.029 0.029 0.029 0.029 0.029 0.029 0.029 0.106 0.106 0.106 0.106 0.106 0.106 0.106 0.106 0.148 0.148 0.148 0.148 0.148 0.148 0.148 0.148 0.007 0.007 0.007 0.007 0.007 0.007 0.007 0.007 
0.003 0.003 0.003 0.003 0.003 0.003 0.003 0.003 0.017 0.017 0.017 0.017 0.017 0.017 0.017 0.017 0.038 0.038 0.038 0.038 0.038 0.038 0.038 0.038 0.013 0.013 0.013 0.013 0.013 0.013 0.013 0.013 0.012 0.012 0.012 0.012 0.012 0.012 0.012 0.012 0.013 0.013 0.013 0.013 0.150 0.150 0.150 0.150 0.017 0.017 0.017 0.017 0.008 0.008 0.008 0.008 0.004 0.004 0.004 0.004 0.004 0.004 0.004 0.004 0.001 0.001 0.001 0.001 0.003 0.003 0.003 0.003 0.005 0.005 0.005 0.005 0.008 0.008 0.008 0.008 0.011 0.011 0.009 0.009 0.010 0.010 0.027 0.027 0.326 0.326 1.879 2.180 2.053 0.907 0.770 0.816 1.089 2.089 3.019 2.489 0.775 0.775 0.598 0.598 1.218 1.218 3.991 3.991 3.884 3.884 0.024 0.024 0.024 0.024 0.004 0.004 0.004 0.004 0.007 0.007 0.007 0.007 0.002 0.002 0.002 0.002 0.003 0.003 0.003 0.003 0.025 0.025 0.025 0.025 0.046 0.046 0.046 0.046 0.051 0.051 0.051 0.051 0.021 0.021 0.021 0.021 3.275 3.275 3.275 3.275 0.017 0.017 0.017 0.017 0.017 0.017 0.017 0.017 0.069 0.069 0.069 0.069 0.069 0.069 0.069 0.069 0.061 0.061 0.061 0.061 0.061 0.061 0.061 0.061 0.248 0.248 0.248 0.248 0.248 0.248 0.248 0.248 0.008 0.008 0.008 0.008 0.008 0.008 0.008 0.008 
0.003 0.003 0.003 0.003 0.003 0.003 0.003 0.003 0.017 0.017 0.017 0.017 0.017 0.017 0.017 0.017 0.038 0.038 0.038 0.038 0.038 0.038 0.038 0.038 0.013 0.013 0.013 0.013 0.013 0.013 0.013 0.013 0.012 0.012 0.012 0.012 0.012 0.012 0.012 0.012 0.013 0.013 0.013 0.013 0.150 0.150 0.150 0.150 0.017 0.017 0.017 0.017 0.008 0.008 0.008 0.008 0.004 0.004 0.004 0.004 0.004 0.004 0.004 0.004 0.001 0.001 0.001 0.001 0.003 0.003 0.003 0.003 0.005 0.005 0.005 0.005 0.008 0.008 0.008 0.008 0.011 0.011 0.009 0.009 0.010 0.010 0.027 0.027 0.326 0.326 1.879 2.180 2.053 0.907 0.770 0.816 1.089 2.089 3.019 2.489 0.775 0.775 0.598 0.598 1.218 1.218 3.991 3.991 3.884 3.884 0.024 0.024 0.024 0.024 0.004 0.004 0.004 0.004 0.007 0.007 0.007 0.007 0.002 0.002 0.002 0.002 0.003 0.003 0.003 0.003 0.025 0.025 0.025 0.025 0.046 0.046 0.046 0.046 0.051 0.051 0.051 0.051 0.021 0.021 0.021 0.021 3.275 3.275 3.275 3.275 0.017 0.017 0.017 0.017 0.017 0.017 0.017 0.017 0.069 0.069 0.069 0.069 0.069 0.069 0.069 0.069 0.061 0.061 0.061 0.061 0.061 0.061 0.061 0.061 0.248 0.248 0.248 0.248 0.248 0.248 0.248 0.248 0.008 0.008 0.008 0.008 0.008 0.008 0.008 0.008 
0.002 0.002 0.002 0.002 0.002 0.002 0.002 0.002 0.011 0.011 0.011 0.011 0.011 0.011 0.011 0.011 0.050 0.050 0.050 0.050 0.050 0.050 0.050 0.050 0.006 0.006 0.006 0.006 0.006 0.006 0.006 0.006 0.006 0.006 0.006 0.006 0.006 0.006 0.006 0.006 0.008 0.008 0.008 0.008 0.134 0.134 0.134 0.134 0.018 0.018 0.018 0.018 0.012 0.012 0.012 0.012 0.009 0.009 0.009 0.009 0.011 0.011 0.011 0.011 0.001 0.001 0.001 0.001 0.002 0.002 0.002 0.002 0.004 0.004 0.004 0.004 0.006 0.006 0.006 0.006 0.009 0.009 0.015 0.015 0.015 0.015 0.026 0.026 0.358 0.358 3.054 3.779 2.217 0.844 0.519 0.433 0.428 0.429 0.337 0.130 0.068 0.068 0.051 0.051 0.089 0.089 0.677 0.677 0.136 0.136 0.004 0.004 0.004 0.004 0.001 0.001 0.001 0.001 0.003 0.003 0.003 0.003 0.009 0.009 0.009 0.009 0.041 0.041 0.041 0.041 0.046 0.046 0.046 0.046 0.048 0.048 0.048 0.048 0.063 0.063 0.063 0.063 0.069 0.069 0.069 0.069 3.567 3.567 3.567 3.567 0.279 0.279 0.279 0.279 0.279 0.279 0.279 0.279 0.192 0.192 0.192 0.192 0.192 0.192 0.192 0.192 0.148 0.148 0.148 0.148 0.148 0.148 0.148 0.148 0.373 0.373 0.373 0.373 0.373 0.373 0.373 0.373 1.586 1.586 1.586 1.586 1.586 1.586 1.586 1.586 
0.002 0.002 0.002 0.002 0.002 0.002 0.002 0.002 0.011 0.011 0.011 0.011 0.011 0.011 0.011 0.011 0.050 0.050 0.050 0.050 0.050 0.050 0.050 0.050 0.006 0.006 0.006 0.006 0.006 0.006 0.006 0.006 0.006 0.006 0.006 0.006 0.006 0.006 0.006 0.006 0.008 0.008 0.008 0.008 0.134 0.134 0.134 0.134 0.018 0.018 0.018 0.018 0.012 0.012 0.012 0.012 0.009 0.009 0.009 0.009 0.011 0.011 0.011 0.011 0.001 0.001 0.001 0.001 0.002 0.002 0.002 0.002 0.004 0.004 0.004 0.004 0.006 0.006 0.006 0.006 0.009 0.009 0.015 0.015 0.015 0.015 0.026 0.026 0.358 0.358 3.054 3.779 2.217 0.844 0.519 0.433 0.428 0.429 0.337 0.130 0.068 0.068 0.051 0.051 0.089 0.089 0.677 0.677 0.136 0.136 0.004 0.004 0.004 0.004 0.001 0.001 0.001 0.001 0.003 0.003 0.003 0.003 0.009 0.009 0.009 0.009 0.041 0.041 0.041 0.041 0.046 0.046 0.046 0.046 0.048 0.048 0.048 0.048 0.063 0.063 0.063 0.063 0.069 0.069 0.069 0.069 3.567 3.567 3.567 3.567 0.279 0.279 0.279 0.279 0.279 0.279 0.279 0.279 0.192 0.192 0.192 0.192 0.192 0.192 0.192 0.192 0.148 0.148 0.148 0.148 0.148 0.148 0.148 0.148 0.373 0.373 0.373 0.373 0.373 0.373 0.373 0.373 1.586 1.586 1.586 1.586 1.586 1.586 1.586 1.586 
0.002 0.002 0.002 0.002 0.002 0.002 0.002 0.002 0.007 0.007 0.007 0.007 0.007 0.007 0.007 0.007 0.043 0.043 0.043 0.043 0.043 0.043 0.043 0.043 0.003 0.003 0.003 0.003 0.003 0.003 0.003 0.003 0.004 0.004 0.004 0.004 0.004 0.004 0.004 0.004 0.007 0.007 0.007 0.007 0.120 0.120 0.120 0.120 0.019 0.019 0.019 0.019 0.021 0.021 0.021 0.021 0.035 0.035 0.035 0.035 0.006 0.006 0.006 0.006 0.002 0.002 0.002 0.002 0.002 0.002 0.002 0.002 0.003 0.003 0.003 0.003 0.005 0.005 0.005 0.005 0.006 0.006 0.006 0.006 0.014 0.014 0.027 0.027 0.045 0.045 0.334 0.590 0.640 0.520 0.380 0.288 0.271 0.096 0.007 0.000 0.000 0.000 0.003 0.003 0.012 0.012 0.019 0.019 0.009 0.009 0.003 0.003 0.003 0.003 0.002 0.002 0.002 0.002 0.202 0.202 0.202 0.202 4.799 4.799 4.799 4.799 0.098 0.098 0.098 0.098 0.053 0.053 0.053 0.053 0.039 0.039 0.039 0.039 0.062 0.062 0.062 0.062 0.119 0.119 0.119 0.119 0.376 0.376 0.376 0.376 0.144 0.144 0.144 0.144 0.144 0.144 0.144 0.144 0.088 0.088 0.088 0.088 0.088 0.088 0.088 0.088 0.082 0.082 0.082 0.082 0.082 0.082 0.082 0.082 0.514 0.514 0.514 0.514 0.514 0.514 0.514 0.514 6.708 6.708 6.708 6.708 6.708 6.708 6.708 6.708 
0.002 0.002 0.002 0.002 0.002 0.002 0.002 0.002 0.007 0.007 0.007 0.007 0.007 0.007 0.007 0.007 0.043 0.043 0.043 0.043 0.043 0.043 0.043 0.043 0.003 0.003 0.003 0.003 0.003 0.003 0.003 0.003 0.004 0.004 0.004 0.004 0.004 0.004 0.004 0.004 0.007 0.007 0.007 0.007 0.120 0.120 0.120 0.120 0.019 0.019 0.019 0.019 0.021 0.021 0.021 0.021 0.035 0.035 0.035 0.035 0.006 0.006 0.006 0.006 0.002 0.002 0.002 0.002 0.002 0.002 0.002 0.002 0.003 0.003 0.003 0.003 0.005 0.005 0.005 0.005 0.006 0.006 0.006 0.006 0.014 0.014 0.027 0.027 0.045 0.045 0.334 0.590 0.640 0.520 0.380 0.288 0.271 0.096 0.007 0.000 0.000 0.000 0.003 0.003 0.012 0.012 0.019 0.019 0.009 0.009 0.003 0.003 0.003 0.003 0.002 0.002 0.002 0.002 0.202 0.202 0.202 0.202 4.799 4.799 4.799 4.799 0.098 0.098 0.098 0.098 0.053 0.053 0.053 0.053 0.039 0.039 0.039 0.039 0.062 0.062 0.062 0.062 0.119 0.119 0.119 0.119 0.376 0.376 0.376 0.376 0.144 0.144 0.144 0.144 0.144 0.144 0.144 0.144 0.088 0.088 0.088 0.088 0.088 0.088 0.088 0.088 0.082 0.082 0.082 0.082 0.082 0.082 0.082 0.082 0.514 0.514 0.514 0.514 0.514 0.514 0.514 0.514 6.708 6.708 6.708 6.708 6.708 6.708 6.708 6.708 
0.002 0.002 0.002 0.002 0.002 0.002 0.002 0.002 0.005 0.005 0.005 0.005 0.005 0.005 0.005 0.005 0.029 0.029 0.029 0.029 0.029 0.029 0.029 0.029 0.004 0.004 0.004 0.004 0.004 0.004 0.004 0.004 0.005 0.005 0.005 0.005 0.005 0.005 0.005 0.005 0.007 0.007 0.007 0.007 0.125 0.125 0.125 0.125 0.010 0.010 0.010 0.010 0.012 0.012 0.012 0.012 0.085 0.085 0.085 0.085 0.009 0.009 0.009 0.009 0.002 0.002 0.002 0.002 0.000 0.000 0.000 0.000 0.002 0.002 0.002 0.002 0.004 0.004 0.004 0.004 0.004 0.004 0.005 0.005 0.041 0.041 0.027 0.027 0.019 0.019 0.023 0.042 0.186 0.453 0.953 1.199 1.003 0.730 0.170 0.003 0.001 0.001 0.003 0.003 0.014 0.014 0.009 0.009 0.006 0.006 0.003 0.003 0.003 0.003 0.001 0.001 0.001 0.001 0.204 0.204 0.204 0.204 3.701 3.701 3.701 3.701 0.003 0.003 0.003 0.003 0.005 0.005 0.005 0.005 0.007 0.007 0.007 0.007 0.013 0.013 0.013 0.013 0.072 0.072 0.072 0.072 0.311 0.311 0.311 0.311 0.022 0.022 0.022 0.022 0.022 0.022 0.022 0.022 0.013 0.013 0.013 0.013 0.013 0.013 0.013 0.013 0.029 0.029 0.029 0.029 0.029 0.029 0.029 0.029 0.621 0.621 0.621 0.621 0.621 0.621 0.621 0.621 10.635 10.635 10.635 10.635 10.635 10.635 10.635 10.635 
0.002 0.002 0.002 0.002 0.002 0.002 0.002 0.002 0.005 0.005 0.005 0.005 0.005 0.005 0.005 0.005 0.029 0.029 0.029 0.029 0.029 0.029 0.029 0.029 0.004 0.004 0.004 0.004 0.004 0.004 0.004 0.004 0.005 0.005 0.005 0.005 0.005 0.005 0.005 0.005 0.007 0.007 0.007 0.007 0.125 0.125 0.125 0.125 0.010 0.010 0.010 0.010 0.012 0.012 0.012 0.012 0.085 0.085 0.085 0.085 0.009 0.009 0.009 0.009 0.002 0.002 0.002 0.002 0.000 0.000 0.000 0.000 0.002 0.002 0.002 0.002 0.004 0.004 0.004 0.004 0.004 0.004 0.005 0.005 0.041 0.041 0.027 0.027 0.019 0.019 0.023 0.042 0.186 0.453 0.953 1.199 1.003 0.730 0.170 0.003 0.001 0.001 0.003 0.003 0.014 0.014 0.009 0.009 0.006 0.006 0.003 0.003 0.003 0.003 0.001 0.001 0.001 0.001 0.204 0.204 0.204 0.204 3.701 3.701 3.701 3.701 0.003 0.003 0.003 0.003 0.005 0.005 0.005 0.005 0.007 0.007 0.007 0.007 0.013 0.013 0.013 0.013 0.072 0.072 0.072 0.072 0.311 0.311 0.311 0.311 0.022 0.022 0.022 0.022 0.022 0.022 0.022 0.022 0.013 0.013 0.013 0.013 0.013 0.013 0.013 0.013 0.029 0.029 0.029 0.029 0.029 0.029 0.029 0.029 0.621 0.621 0.621 0.621 0.621 0.621 0.621 0.621 10.635 10.635 10.635 10.635 10.635 10.635 10.635 10.635 
0.001 0.001 0.001 0.001 0.001 0.001 0.001 0.001 0.003 0.003 0.003 0.003 0.003 0.003 0.003 0.003 0.010 0.010 0.010 0.010 0.010 0.010 0.010 0.010 0.006 0.006 0.006 0.006 0.006 0.006 0.006 0.006 0.005 0.005 0.005 0.005 0.005 0.005 0.005 0.005 0.008 0.008 0.008 0.008 0.106 0.106 0.106 0.106 0.002 0.002 0.002 0.002 0.001 0.001 0.001 0.001 0.077 0.077 0.077 0.077 0.009 0.009 0.009 0.009 0.001 0.001 0.001 0.001 0.000 0.000 0.000 0.000 0.001 0.001 0.001 0.001 0.002 0.002 0.002 0.002 0.003 0.003 0.004 0.004 0.635 0.635 0.010 0.010 0.007 0.007 0.013 0.034 0.745 2.783 3.526 3.720 2.477 3.103 0.293 0.168 0.052 0.052 0.022 0.022 0.010 0.010 0.009 0.009 0.006 0.006 0.003 0.003 0.003 0.003 0.000 0.000 0.000 0.000 0.004 0.004 0.004 0.004 1.829 1.829 1.829 1.829 0.735 0.735 0.735 0.735 0.001 0.001 0.001 0.001 0.003 0.003 0.003 0.003 0.007 0.007 0.007 0.007 0.092 0.092 0.092 0.092 0.234 0.234 0.234 0.234 0.023 0.023 0.023 0.023 0.023 0.023 0.023 0.023 0.013 0.013 0.013 0.013 0.013 0.013 0.013 0.013 0.016 0.016 0.016 0.016 0.016 0.016 0.016 0.016 2.014 2.014 2.014 2.014 2.014 2.014 2.014 2.014 13.384 13.384 13.384 13.384 13.384 13.384 13.384 13.384 
0.001 0.001 0.001 0.001 0.001 0.001 0.001 0.001 0.003 0.003 0.003 0.003 0.003 0.003 0.003 0.003 0.007 0.007 0.007 0.007 0.007 0.007 0.007 0.007 0.006 0.006 0.006 0.006 0.006 0.006 0.006 0.006 0.005 0.005 0.005 0.005 0.005 0.005 0.005 0.005 0.009 0.009 0.009 0.009 0.090 0.090 0.090 0.090 0.002 0.002 0.002 0.002 0.001 0.001 0.001 0.001 0.070 0.070 0.070 0.070 0.007 0.007 0.007 0.007 0.002 0.002 0.002 0.002 0.000 0.000 0.000 0.000 0.001 0.001 0.001 0.001 0.002 0.002 0.002 0.002 0.001 0.001 0.016 0.016 0.051 0.051 0.000 0.000 0.005 0.005 0.063 0.096 2.732 7.497 7.404 7.359 3.621 0.214 0.142 0.039 0.025 0.025 0.010 0.010 0.008 0.008 0.007 0.007 0.005 0.005 0.004 0.004 0.004 0.004 0.001 0.001 0.001 0.001 0.003 0.003 0.003 0.003 1.980 1.980 1.980 1.980 0.004 0.004 0.004 0.004 0.001 0.001 0.001 0.001 0.003 0.003 0.003 0.003 0.007 0.007 0.007 0.007 0.130 0.130 0.130 0.130 0.215 0.215 0.215 0.215 0.007 0.007 0.007 0.007 0.007 0.007 0.007 0.007 0.004 0.004 0.004 0.004 0.004 0.004 0.004 0.004 0.007 0.007 0.007 0.007 0.007 0.007 0.007 0.007 3.573 3.573 3.573 3.573 3.573 3.573 3.573 3.573 14.856 14.856 14.856 14.856 14.856 14.856 14.856 14.856 
0.001 0.001 0.001 0.001 0.001 0.001 0.001 0.001 0.003 0.003 0.003 0.003 0.003 0.003 0.003 0.003 0.006 0.006 0.006 0.006 0.006 0.006 0.006 0.006 0.006 0.006 0.006 0.006 0.006 0.006 0.006 0.006 0.005 0.005 0.005 0.005 0.005 0.005 0.005 0.005 0.010 0.010 0.010 0.010 0.085 0.085 0.085 0.085 0.001 0.001 0.001 0.001 0.001 0.001 0.001 0.001 0.070 0.070 0.070 0.070 0.010 0.010 0.010 0.010 0.003 0.003 0.003 0.003 0.001 0.001 0.001 0.001 0.001 0.001 0.001 0.001 0.001 0.001 0.001 0.001 0.001 0.001 0.006 0.006 0.017 0.017 0.005 0.005 0.036 0.036 0.116 0.591 4.321 9.235 8.385 8.141 8.843 9.106 2.341 0.004 0.015 0.015 0.005 0.005 0.006 0.006 0.005 0.005 0.001 0.001 0.007 0.007 0.007 0.007 0.031 0.031 0.031 0.031 0.003 0.003 0.003 0.003 1.238 1.238 1.238 1.238 0.002 0.002 0.002 0.002 0.001 0.001 0.001 0.001 0.003 0.003 0.003 0.003 0.007 0.007 0.007 0.007 0.141 0.141 0.141 0.141 0.209 0.209 0.209 0.209 0.002 0.002 0.002 0.002 0.002 0.002 0.002 0.002 0.002 0.002 0.002 0.002 0.002 0.002 0.002 0.002 0.005 0.005 0.005 0.005 0.005 0.005 0.005 0.005 4.967 4.967 4.967 4.967 4.967 4.967 4.967 4.967 16.246 16.246 16.246 16.246 16.246 16.246 16.246 16.246 
0.001 0.001 0.001 0.001 0.001 0.001 0.001 0.001 0.002 0.002 0.002 0.002 0.002 0.002 0.002 0.002 0.005 0.005 0.005 0.005 0.005 0.005 0.005 0.005 0.005 0.005 0.005 0.005 0.005 0.005 0.005 0.005 0.005 0.005 0.005 0.005 0.005 0.005 0.005 0.005 0.019 0.019 0.019 0.019 0.084 0.084 0.084 0.084 0.000 0.000 0.000 0.000 0.002 0.002 0.002 0.002 0.089 0.089 0.089 0.089 0.015 0.015 0.015 0.015 0.005 0.005 0.005 0.005 0.004 0.004 0.004 0.004 0.000 0.000 0.000 0.000 0.000 0.000 0.000 0.000 0.001 0.001 0.004 0.004 0.011 0.011 0.017 0.017 0.023 0.023 0.054 0.112 0.421 1.319 3.975 6.727 8.142 6.841 5.436 4.392 0.192 0.192 0.004 0.004 0.005 0.005 0.005 0.005 0.000 0.000 0.026 0.026 0.026 0.026 1.211 1.211 1.211 1.211 0.064 0.064 0.064 0.064 0.585 0.585 0.585 0.585 0.003 0.003 0.003 0.003 0.001 0.001 0.001 0.001 0.003 0.003 0.003 0.003 0.006 0.006 0.006 0.006 0.161 0.161 0.161 0.161 0.192 0.192 0.192 0.192 0.002 0.002 0.002 0.002 0.002 0.002 0.002 0.002 0.002 0.002 0.002 0.002 0.002 0.002 0.002 0.002 0.005 0.005 0.005 0.005 0.005 0.005 0.005 0.005 5.808 5.808 5.808 5.808 5.808 5.808 5.808 5.808 17.072 17.072 17.072 17.072 17.072 17.072 17.072 17.072 
0.001 0.001 0.001 0.001 0.001 0.001 0.001 0.001 0.002 0.002 0.002 0.002 0.002 0.002 0.002 0.002 0.005 0.005 0.005 0.005 0.005 0.005 0.005 0.005 0.005 0.005 0.005 0.005 0.005 0.005 0.005 0.005 0.004 0.004 0.004 0.004 0.004 0.004 0.004 0.004 0.032 0.032 0.032 0.032 0.074 0.074 0.074 0.074 0.000 0.000 0.000 0.000 0.002 0.002 0.002 0.002 0.147 0.147 0.147 0.147 0.050 0.050 0.050 0.050 0.020 0.020 0.020 0.020 0.008 0.008 0.008 0.008 0.000 0.000 0.000 0.000 0.000 0.000 0.000 0.000 0.001 0.001 0.006 0.006 0.007 0.007 0.015 0.015 0.019 0.019 0.048 0.042 0.070 0.261 2.145 4.035 4.621 3.637 2.835 2.239 0.050 0.050 0.005 0.005 0.005 0.005 0.004 0.004 0.000 0.000 0.164 0.164 0.164 0.164 0.633 0.633 0.633 0.633 0.000 0.000 0.000 0.000 0.031 0.031 0.031 0.031 0.001 0.001 0.001 0.001 0.002 0.002 0.002 0.002 0.004 0.004 0.004 0.004 0.005 0.005 0.005 0.005 0.145 0.145 0.145 0.145 0.204 0.204 0.204 0.204 0.001 0.001 0.001 0.001 0.001 0.001 0.001 0.001 0.002 0.002 0.002 0.002 0.002 0.002 0.002 0.002 0.005 0.005 0.005 0.005 0.005 0.005 0.005 0.005 5.864 5.864 5.864 5.864 5.864 5.864 5.864 5.864 16.654 16.654 16.654 16.654 16.654 16.654 16.654 16.654 
0.001 0.001 0.001 0.001 0.001 0.001 0.001 0.001 0.002 0.002 0.002 0.002 0.002 0.002 0.002 0.002 0.005 0.005 0.005 0.005 0.005 0.005 0.005 0.005 0.005 0.005 0.005 0.005 0.005 0.005 0.005 0.005 0.004 0.004 0.004 0.004 0.004 0.004 0.004 0.004 0.020 0.020 0.020 0.020 0.055 0.055 0.055 0.055 0.000 0.000 0.000 0.000 0.002 0.002 0.002 0.002 0.019 0.019 0.019 0.019 0.028 0.028 0.028 0.028 0.056 0.056 0.056 0.056 0.010 0.010 0.010 0.010 0.000 0.000 0.000 0.000 0.000 0.000 0.000 0.000 0.001 0.001 0.012 0.012 0.071 0.071 0.022 0.022 0.025 0.025 0.017 0.052 0.043 0.035 0.174 0.803 1.659 2.116 1.819 1.456 0.081 0.081 0.004 0.004 0.007 0.007 0.009 0.009 0.003 0.003 0.076 0.076 0.076 0.076 0.046 0.046 0.046 0.046 0.002 0.002 0.002 0.002 0.013 0.013 0.013 0.013 0.002 0.002 0.002 0.002 0.001 0.001 0.001 0.001 0.003 0.003 0.003 0.003 0.005 0.005 0.005 0.005 0.062 0.062 0.062 0.062 0.275 0.275 0.275 0.275 0.001 0.001 0.001 0.001 0.001 0.001 0.001 0.001 0.002 0.002 0.002 0.002 0.002 0.002 0.002 0.002 0.004 0.004 0.004 0.004 0.004 0.004 0.004 0.004 4.143 4.143 4.143 4.143 4.143 4.143 4.143 4.143 13.996 13.996 13.996 13.996 13.996 13.996 13.996 13.996 
0.001 0.001 0.001 0.001 0.001 0.001 0.001 0.001 0.002 0.002 0.002 0.002 0.002 0.002 0.002 0.002 0.004 0.004 0.004 0.004 0.004 0.004 0.004 0.004 0.005 0.005 0.005 0.005 0.005 0.005 0.005 0.005 0.005 0.005 0.005 0.005 0.005 0.005 0.005 0.005 0.015 0.015 0.015 0.015 0.035 0.035 0.035 0.035 0.000 0.000 0.000 0.000 0.001 0.001 0.001 0.001 0.006 0.006 0.006 0.006 0.012 0.012 0.012 0.012 0.072 0.072 0.072 0.072 0.008 0.008 0.008 0.008 0.000 0.000 0.000 0.000 0.000 0.000 0.000 0.000 0.001 0.001 0.030 0.030 0.047 0.047 0.026 0.026 0.017 0.017 0.014 0.015 0.025 0.025 0.035 0.068 0.224 1.723 2.066 1.134 0.151 0.151 0.011 0.011 0.014 0.014 0.005 0.005 0.005 0.005 0.039 0.039 0.039 0.039 0.010 0.010 0.010 0.010 0.005 0.005 0.005 0.005 0.005 0.005 0.005 0.005 0.003 0.003 0.003 0.003 0.001 0.001 0.001 0.001 0.003 0.003 0.003 0.003 0.005 0.005 0.005 0.005 0.019 0.019 0.019 0.019 0.309 0.309 0.309 0.309 0.002 0.002 0.002 0.002 0.002 0.002 0.002 0.002 0.002 0.002 0.002 0.002 0.002 0.002 0.002 0.002 0.004 0.004 0.004 0.004 0.004 0.004 0.004 0.004 1.519 1.519 1.519 1.519 1.519 1.519 1.519 1.519 10.144 10.144 10.144 10.144 10.144 10.144 10.144 10.144 
0.001 0.001 0.001 0.001 0.001 0.001 0.001 0.001 0.002 0.002 0.002 0.002 0.002 0.002 0.002 0.002 0.004 0.004 0.004 0.004 0.004 0.004 0.004 0.004 0.005 0.005 0.005 0.005 0.005 0.005 0.005 0.005 0.005 0.005 0.005 0.005 0.005 0.005 0.005 0.005 0.018 0.018 0.018 0.018 0.034 0.034 0.034 0.034 0.000 0.000 0.000 0.000 0.002 0.002 0.002 0.002 0.005 0.005 0.005 0.005 0.006 0.006 0.006 0.006 0.082 0.082 0.082 0.082 0.009 0.009 0.009 0.009 0.000 0.000 0.000 0.000 0.000 0.000 0.000 0.000 0.078 0.078 0.082 0.082 0.043 0.043 0.017 0.017 0.014 0.014 0.011 0.011 0.019 0.027 0.039 0.042 0.052 0.297 0.531 0.494 0.322 0.322 0.049 0.049 0.015 0.015 0.011 0.011 0.015 0.015 0.017 0.017 0.017 0.017 0.008 0.008 0.008 0.008 0.005 0.005 0.005 0.005 0.005 0.005 0.005 0.005 0.002 0.002 0.002 0.002 0.002 0.002 0.002 0.002 0.004 0.004 0.004 0.004 0.005 0.005 0.005 0.005 0.014 0.014 0.014 0.014 0.390 0.390 0.390 0.390 0.002 0.002 0.002 0.002 0.002 0.002 0.002 0.002 0.002 0.002 0.002 0.002 0.002 0.002 0.002 0.002 0.004 0.004 0.004 0.004 0.004 0.004 0.004 0.004 0.009 0.009 0.009 0.009 0.009 0.009 0.009 0.009 6.604 6.604 6.604 6.604 6.604 6.604 6.604 6.604 
0.001 0.001 0.001 0.001 0.001 0.001 0.001 0.001 0.002 0.002 0.002 0.002 0.002 0.002 0.002 0.002 0.004 0.004 0.004 0.004 0.004 0.004 0.004 0.004 0.006 0.006 0.006 0.006 0.006 0.006 0.006 0.006 0.005 0.005 0.005 0.005 0.005 0.005 0.005 0.005 0.026 0.026 0.026 0.026 0.142 0.142 0.142 0.142 0.000 0.000 0.000 0.000 0.002 0.002 0.002 0.002 0.005 0.005 0.005 0.005 0.005 0.005 0.005 0.005 0.099 0.099 0.099 0.099 0.013 0.013 0.013 0.013 0.000 0.000 0.000 0.000 0.000 0.000 0.000 0.000 0.088 0.088 0.110 0.110 0.000 0.000 0.005 0.005 0.009 0.009 0.006 0.011 0.025 0.038 0.043 0.046 0.047 0.052 0.081 0.246 0.561 0.561 0.038 0.038 0.014 0.014 0.014 0.014 0.017 0.017 0.012 0.012 0.012 0.012 0.008 0.008 0.008 0.008 0.005 0.005 0.005 0.005 0.006 0.006 0.006 0.006 0.002 0.002 0.002 0.002 0.002 0.002 0.002 0.002 0.003 0.003 0.003 0.003 0.005 0.005 0.005 0.005 0.013 0.013 0.013 0.013 0.410 0.410 0.410 0.410 0.003 0.003 0.003 0.003 0.003 0.003 0.003 0.003 0.002 0.002 0.002 0.002 0.002 0.002 0.002 0.002 0.004 0.004 0.004 0.004 0.004 0.004 0.004 0.004 0.009 0.009 0.009 0.009 0.009 0.009 0.009 0.009 2.638 2.638 2.638 2.638 2.638 2.638 2.638 2.638 
0.001 0.001 0.001 0.001 0.001 0.001 0.001 0.001 0.002 0.002 0.002 0.002 0.002 0.002 0.002 0.002 0.004 0.004 0.004 0.004 0.004 0.004 0.004 0.004 0.006 0.006 0.006 0.006 0.006 0.006 0.006 0.006 0.005 0.005 0.005 0.005 0.005 0.005 0.005 0.005 1.302 1.302 1.302 1.302 1.996 1.996 1.996 1.996 0.000 0.000 0.000 0.000 0.001 0.001 0.001 0.001 0.009 0.009 0.009 0.009 0.005 0.005 0.005 0.005 0.159 0.159 0.159 0.159 0.074 0.074 0.074 0.074 0.000 0.000 0.000 0.000 0.000 0.000 0.000 0.000 0.157 0.157 0.071 0.071 0.030 0.030 0.023 0.023 0.017 0.017 0.004 0.019 0.034 0.044 0.048 0.053 0.043 0.034 0.035 0.104 0.397 0.397 0.040 0.040 0.022 0.022 0.015 0.015 0.016 0.016 0.010 0.010 0.010 0.010 0.008 0.008 0.008 0.008 0.005 0.005 0.005 0.005 0.009 0.009 0.009 0.009 0.002 0.002 0.002 0.002 0.002 0.002 0.002 0.002 0.003 0.003 0.003 0.003 0.005 0.005 0.005 0.005 0.011 0.011 0.011 0.011 0.377 0.377 0.377 0.377 0.005 0.005 0.005 0.005 0.005 0.005 0.005 0.005 0.001 0.001 0.001 0.001 0.001 0.001 0.001 0.001 0.004 0.004 0.004 0.004 0.004 0.004 0.004 0.004 0.013 0.013 0.013 0.013 0.013 0.013 0.013 0.013 0.144 0.144 0.144 0.144 0.144 0.144 0.144 0.144 
0.002 0.002 0.002 0.002 0.002 0.002 0.002 0.002 0.005 0.005 0.005 0.005 0.005 0.005 0.005 0.005 0.009 0.009 0.009 0.009 0.009 0.009 0.009 0.009 0.010 0.010 0.010 0.010 0.010 0.010 0.010 0.010 0.009 0.009 0.009 0.009 0.009 0.009 0.009 0.009 4.875 4.875 4.875 4.875 6.800 6.800 6.800 6.800 0.002 0.002 0.002 0.002 0.002 0.002 0.002 0.002 0.006 0.006 0.006 0.006 0.009 0.009 0.009 0.009 0.154 0.154 0.154 0.154 0.311 0.311 0.311 0.311 0.003 0.003 0.003 0.003 0.017 0.017 0.017 0.017 0.183 0.183 0.074 0.074 0.043 0.043 0.036 0.036 0.030 0.030 0.021 0.032 0.046 0.053 0.052 0.045 0.037 0.038 0.040 0.116 0.122 0.122 0.054 0.054 0.033 0.033 0.020 0.020 0.019 0.019 0.009 0.009 0.009 0.009 0.005 0.005 0.005 0.005 0.006 0.006 0.006 0.006 0.020 0.020 0.020 0.020 0.003 0.003 0.003 0.003 0.003 0.003 0.003 0.003 0.004 0.004 0.004 0.004 0.006 0.006 0.006 0.006 0.014 0.014 0.014 0.014 0.413 0.413 0.413 0.413 0.009 0.009 0.009 0.009 0.009 0.009 0.009 0.009 0.002 0.002 0.002 0.002 0.002 0.002 0.002 0.002 0.005 0.005 0.005 0.005 0.005 0.005 0.005 0.005 0.036 0.036 0.036 0.036 0.036 0.036 0.036 0.036 0.093 0.093 0.093 0.093 0.093 0.093 0.093 0.093 
0.002 0.002 0.002 0.002 0.002 0.002 0.002 0.002 0.005 0.005 0.005 0.005 0.005 0.005 0.005 0.005 0.009 0.009 0.009 0.009 0.009 0.009 0.009 0.009 0.010 0.010 0.010 0.010 0.010 0.010 0.010 0.010 0.009 0.009 0.009 0.009 0.009 0.009 0.009 0.009 4.875 4.875 4.875 4.875 6.800 6.800 6.800 6.800 0.002 0.002 0.002 0.002 0.002 0.002 0.002 0.002 0.006 0.006 0.006 0.006 0.009 0.009 0.009 0.009 0.154 0.154 0.154 0.154 0.311 0.311 0.311 0.311 0.003 0.003 0.003 0.003 0.017 0.017 0.017 0.017 0.183 0.183 0.074 0.074 0.043 0.043 0.036 0.036 0.030 0.030 0.021 0.032 0.046 0.053 0.052 0.045 0.037 0.038 0.040 0.116 0.122 0.122 0.054 0.054 0.033 0.033 0.020 0.020 0.019 0.019 0.009 0.009 0.009 0.009 0.005 0.005 0.005 0.005 0.006 0.006 0.006 0.006 0.020 0.020 0.020 0.020 0.003 0.003 0.003 0.003 0.003 0.003 0.003 0.003 0.004 0.004 0.004 0.004 0.006 0.006 0.006 0.006 0.014 0.014 0.014 0.014 0.413 0.413 0.413 0.413 0.009 0.009 0.009 0.009 0.009 0.009 0.009 0.009 0.002 0.002 0.002 0.002 0.002 0.002 0.002 0.002 0.005 0.005 0.005 0.005 0.005 0.005 0.005 0.005 0.036 0.036 0.036 0.036 0.036 0.036 0.036 0.036 0.093 0.093 0.093 0.093 0.093 0.093 0.093 0.093 
0.002 0.002 0.002 0.002 0.002 0.002 0.002 0.002 0.005 0.005 0.005 0.005 0.005 0.005 0.005 0.005 0.011 0.011 0.011 0.011 0.011 0.011 0.011 0.011 0.010 0.010 0.010 0.010 0.010 0.010 0.010 0.010 0.012 0.012 0.012 0.012 0.012 0.012 0.012 0.012 12.699 12.699 12.699 12.699 15.488 15.488 15.488 15.488 1.598 1.598 1.598 1.598 0.003 0.003 0.003 0.003 0.006 0.006 0.006 0.006 0.010 0.010 0.010 0.010 0.169 0.169 0.169 0.169 2.280 2.280 2.280 2.280 0.238 0.238 0.238 0.238 0.117 0.117 0.117 0.117 0.128 0.128 0.134 0.134 0.131 0.131 0.105 0.105 0.103 0.103 0.071 0.067 0.068 0.065 0.051 0.038 0.036 0.062 0.065 0.139 0.073 0.073 0.069 0.069 0.047 0.047 0.024 0.024 0.026 0.026 0.005 0.005 0.005 0.005 0.001 0.001 0.001 0.001 0.005 0.005 0.005 0.005 0.038 0.038 0.038 0.038 0.006 0.006 0.006 0.006 0.004 0.004 0.004 0.004 0.003 0.003 0.003 0.003 0.004 0.004 0.004 0.004 0.017 0.017 0.017 0.017 0.470 0.470 0.470 0.470 0.008 0.008 0.008 0.008 0.008 0.008 0.008 0.008 0.002 0.002 0.002 0.002 0.002 0.002 0.002 0.002 0.005 0.005 0.005 0.005 0.005 0.005 0.005 0.005 0.068 0.068 0.068 0.068 0.068 0.068 0.068 0.068 0.058 0.058 0.058 0.058 0.058 0.058 0.058 0.058 
0.002 0.002 0.002 0.002 0.002 0.002 0.002 0.002 0.005 0.005 0.005 0.005 0.005 0.005 0.005 0.005 0.011 0.011 0.011 0.011 0.011 0.011 0.011 0.011 0.010 0.010 0.010 0.010 0.010 0.010 0.010 0.010 0.012 0.012 0.012 0.012 0.012 0.012 0.012 0.012 12.699 12.699 12.699 12.699 15.488 15.488 15.488 15.488 1.598 1.598 1.598 1.598 0.003 0.003 0.003 0.003 0.006 0.006 0.006 0.006 0.010 0.010 0.010 0.010 0.169 0.169 0.169 0.169 2.280 2.280 2.280 2.280 0.238 0.238 0.238 0.238 0.117 0.117 0.117 0.117 0.128 0.128 0.134 0.134 0.131 0.131 0.105 0.105 0.103 0.103 0.071 0.067 0.068 0.065 0.051 0.038 0.036 0.062 0.065 0.139 0.073 0.073 0.069 0.069 0.047 0.047 0.024 0.024 0.026 0.026 0.005 0.005 0.005 0.005 0.001 0.001 0.001 0.001 0.005 0.005 0.005 0.005 0.038 0.038 0.038 0.038 0.006 0.006 0.006 0.006 0.004 0.004 0.004 0.004 0.003 0.003 0.003 0.003 0.004 0.004 0.004 0.004 0.017 0.017 0.017 0.017 0.470 0.470 0.470 0.470 0.008 0.008 0.008 0.008 0.008 0.008 0.008 0.008 0.002 0.002 0.002 0.002 0.002 0.002 0.002 0.002 0.005 0.005 0.005 0.005 0.005 0.005 0.005 0.005 0.068 0.068 0.068 0.068 0.068 0.068 0.068 0.068 0.058 0.058 0.058 0.058 0.058 0.058 0.058 0.058 
0.002 0.002 0.002 0.002 0.002 0.002 0.002 0.002 0.005 0.005 0.005 0.005 0.005 0.005 0.005 0.005 0.012 0.012 0.012 0.012 0.012 0.012 0.012 0.012 0.011 0.011 0.011 0.011 0.011 0.011 0.011 0.011 0.011 0.011 0.011 0.011 0.011 0.011 0.011 0.011 16.230 16.230 16.230 16.230 17.621 17.621 17.621 17.621 2.746 2.746 2.746 2.746 0.007 0.007 0.007 0.007 0.012 0.012 0.012 0.012 0.021 0.021 0.021 0.021 0.154 0.154 0.154 0.154 0.218 0.218 0.218 0.218 0.043 0.043 0.043 0.043 0.030 0.030 0.030 0.030 0.015 0.015 0.012 0.012 0.023 0.023 0.124 0.124 0.248 0.248 0.104 0.089 0.105 0.072 0.046 0.040 0.027 0.074 0.026 0.043 0.082 0.082 0.061 0.061 0.052 0.052 0.033 0.033 0.020 0.020 0.005 0.005 0.005 0.005 0.001 0.001 0.001 0.001 0.005 0.005 0.005 0.005 0.018 0.018 0.018 0.018 0.018 0.018 0.018 0.018 0.012 0.012 0.012 0.012 0.005 0.005 0.005 0.005 0.004 0.004 0.004 0.004 0.026 0.026 0.026 0.026 0.195 0.195 0.195 0.195 0.009 0.009 0.009 0.009 0.009 0.009 0.009 0.009 0.002 0.002 0.002 0.002 0.002 0.002 0.002 0.002 0.004 0.004 0.004 0.004 0.004 0.004 0.004 0.004 0.105 0.105 0.105 0.105 0.105 0.105 0.105 0.105 0.013 0.013 0.013 0.013 0.013 0.013 0.013 0.013 
0.002 0.002 0.002 0.002 0.002 0.002 0.002 0.002 0.005 0.005 0.005 0.005 0.005 0.005 0.005 0.005 0.012 0.012 0.012 0.012 0.012 0.012 0.012 0.012 0.011 0.011 0.011 0.011 0.011 0.011 0.011 0.011 0.011 0.011 0.011 0.011 0.011 0.011 0.011 0.011 16.230 16.230 16.230 16.230 17.621 17.621 17.621 17.621 2.746 2.746 2.746 2.746 0.007 0.007 0.007 0.007 0.012 0.012 0.012 0.012 0.021 0.021 0.021 0.021 0.154 0.154 0.154 0.154 0.218 0.218 0.218 0.218 0.043 0.043 0.043 0.043 0.030 0.030 0.030 0.030 0.015 0.015 0.012 0.012 0.023 0.023 0.124 0.124 0.248 0.248 0.104 0.089 0.105 0.072 0.046 0.040 0.027 0.074 0.026 0.043 0.082 0.082 0.061 0.061 0.052 0.052 0.033 0.033 0.020 0.020 0.005 0.005 0.005 0.005 0.001 0.001 0.001 0.001 0.005 0.005 0.005 0.005 0.018 0.018 0.018 0.018 0.018 0.018 0.018 0.018 0.012 0.012 0.012 0.012 0.005 0.005 0.005 0.005 0.004 0.004 0.004 0.004 0.026 0.026 0.026 0.026 0.195 0.195 0.195 0.195 0.009 0.009 0.009 0.009 0.009 0.009 0.009 0.009 0.002 0.002 0.002 0.002 0.002 0.002 0.002 0.002 0.004 0.004 0.004 0.004 0.004 0.004 0.004 0.004 0.105 0.105 0.105 0.105 0.105 0.105 0.105 0.105 0.013 0.013 0.013 0.013 0.013 0.013 0.013 0.013 
0.003 0.003 0.003 0.003 0.003 0.003 0.003 0.003 0.007 0.007 0.007 0.007 0.007 0.007 0.007 0.007 0.014 0.014 0.014 0.014 0.014 0.014 0.014 0.014 0.011 0.011 0.011 0.011 0.011 0.011 0.011 0.011 0.011 0.011 0.011 0.011 0.011 0.011 0.011 0.011 6.745 6.745 6.745 6.745 4.768 4.768 4.768 4.768 0.003 0.003 0.003 0.003 0.009 0.009 0.009 0.009 0.043 0.043 0.043 0.043 0.091 0.091 0.091 0.091 0.163 0.163 0.163 0.163 0.029 0.029 0.029 0.029 0.007 0.007 0.007 0.007 0.014 0.014 0.014 0.014 0.020 0.020 0.013 0.013 0.011 0.011 0.012 0.012 0.020 0.020 0.062 0.107 0.151 0.007 0.009 0.014 0.003 0.012 0.016 0.043 0.072 0.072 0.086 0.086 0.062 0.062 0.036 0.036 0.014 0.014 0.004 0.004 0.004 0.004 0.001 0.001 0.001 0.001 0.004 0.004 0.004 0.004 0.009 0.009 0.009 0.009 0.015 0.015 0.015 0.015 0.019 0.019 0.019 0.019 0.010 0.010 0.010 0.010 0.011 0.011 0.011 0.011 0.046 0.046 0.046 0.046 0.100 0.100 0.100 0.100 0.013 0.013 0.013 0.013 0.013 0.013 0.013 0.013 0.002 0.002 0.002 0.002 0.002 0.002 0.002 0.002 0.005 0.005 0.005 0.005 0.005 0.005 0.005 0.005 0.106 0.106 0.106 0.106 0.106 0.106 0.106 0.106 0.011 0.011 0.011 0.011 0.011 0.011 0.011 0.011 
0.003 0.003 0.003 0.003 0.003 0.003 0.003 0.003 0.007 0.007 0.007 0.007 0.007 0.007 0.007 0.007 0.014 0.014 0.014 0.014 0.014 0.014 0.014 0.014 0.011 0.011 0.011 0.011 0.011 0.011 0.011 0.011 0.011 0.011 0.011 0.011 0.011 0.011 0.011 0.011 6.745 6.745 6.745 6.745 4.768 4.768 4.768 4.768 0.003 0.003 0.003 0.003 0.009 0.009 0.009 0.009 0.043 0.043 0.043 0.043 0.091 0.091 0.091 0.091 0.163 0.163 0.163 0.163 0.029 0.029 0.029 0.029 0.007 0.007 0.007 0.007 0.014 0.014 0.014 0.014 0.020 0.020 0.013 0.013 0.011 0.011 0.012 0.012 0.020 0.020 0.062 0.107 0.151 0.007 0.009 0.014 0.003 0.012 0.016 0.043 0.072 0.072 0.086 0.086 0.062 0.062 0.036 0.036 0.014 0.014 0.004 0.004 0.004 0.004 0.001 0.001 0.001 0.001 0.004 0.004 0.004 0.004 0.009 0.009 0.009 0.009 0.015 0.015 0.015 0.015 0.019 0.019 0.019 0.019 0.010 0.010 0.010 0.010 0.011 0.011 0.011 0.011 0.046 0.046 0.046 0.046 0.100 0.100 0.100 0.100 0.013 0.013 0.013 0.013 0.013 0.013 0.013 0.013 0.002 0.002 0.002 0.002 0.002 0.002 0.002 0.002 0.005 0.005 0.005 0.005 0.005 0.005 0.005 0.005 0.106 0.106 0.106 0.106 0.106 0.106 0.106 0.106 0.011 0.011 0.011 0.011 0.011 0.011 0.011 0.011 
0.013 0.013 0.013 0.013 0.013 0.013 0.013 0.013 0.010 0.010 0.010 0.010 0.010 0.010 0.010 0.010 0.014 0.014 0.014 0.014 0.014 0.014 0.014 0.014 0.011 0.011 0.011 0.011 0.011 0.011 0.011 0.011 0.013 0.013 0.013 0.013 0.013 0.013 0.013 0.013 0.163 0.163 0.163 0.163 0.008 0.008 0.008 0.008 0.002 0.002 0.002 0.002 0.008 0.008 0.008 0.008 0.082 0.082 0.082 0.082 0.160 0.160 0.160 0.160 0.102 0.102 0.102 0.102 0.003 0.003 0.003 0.003 0.005 0.005 0.005 0.005 0.012 0.012 0.012 0.012 0.026 0.026 0.010 0.010 0.013 0.013 0.013 0.013 0.010 0.010 0.006 0.007 0.004 0.009 0.006 0.009 0.006 0.013 0.013 0.043 0.087 0.087 0.089 0.089 0.060 0.060 0.040 0.040 0.015 0.015 0.005 0.005 0.005 0.005 0.002 0.002 0.002 0.002 0.005 0.005 0.005 0.005 0.009 0.009 0.009 0.009 0.014 0.014 0.014 0.014 0.040 0.040 0.040 0.040 0.042 0.042 0.042 0.042 0.097 0.097 0.097 0.097 0.077 0.077 0.077 0.077 0.060 0.060 0.060 0.060 0.023 0.023 0.023 0.023 0.023 0.023 0.023 0.023 0.002 0.002 0.002 0.002 0.002 0.002 0.002 0.002 0.006 0.006 0.006 0.006 0.006 0.006 0.006 0.006 0.105 0.105 0.105 0.105 0.105 0.105 0.105 0.105 0.010 0.010 0.010 0.010 0.010 0.010 0.010 0.010 
0.013 0.013 0.013 0.013 0.013 0.013 0.013 0.013 0.010 0.010 0.010 0.010 0.010 0.010 0.010 0.010 0.014 0.014 0.014 0.014 0.014 0.014 0.014 0.014 0.011 0.011 0.011 0.011 0.011 0.011 0.011 0.011 0.013 0.013 0.013 0.013 0.013 0.013 0.013 0.013 0.163 0.163 0.163 0.163 0.008 0.008 0.008 0.008 0.002 0.002 0.002 0.002 0.008 0.008 0.008 0.008 0.082 0.082 0.082 0.082 0.160 0.160 0.160 0.160 0.102 0.102 0.102 0.102 0.003 0.003 0.003 0.003 0.005 0.005 0.005 0.005 0.012 0.012 0.012 0.012 0.026 0.026 0.010 0.010 0.013 0.013 0.013 0.013 0.010 0.010 0.006 0.007 0.004 0.009 0.006 0.009 0.006 0.013 0.013 0.043 0.087 0.087 0.089 0.089 0.060 0.060 0.040 0.040 0.015 0.015 0.005 0.005 0.005 0.005 0.002 0.002 0.002 0.002 0.005 0.005 0.005 0.005 0.009 0.009 0.009 0.009 0.014 0.014 0.014 0.014 0.040 0.040 0.040 0.040 0.042 0.042 0.042 0.042 0.097 0.097 0.097 0.097 0.077 0.077 0.077 0.077 0.060 0.060 0.060 0.060 0.023 0.023 0.023 0.023 0.023 0.023 0.023 0.023 0.002 0.002 0.002 0.002 0.002 0.002 0.002 0.002 0.006 0.006 0.006 0.006 0.006 0.006 0.006 0.006 0.105 0.105 0.105 0.105 0.105 0.105 0.105 0.105 0.010 0.010 0.010 0.010 0.010 0.010 0.010 0.010 
0.243 0.243 0.243 0.243 0.243 0.243 0.243 0.243 0.007 0.007 0.007 0.007 0.007 0.007 0.007 0.007 0.007 0.007 0.007 0.007 0.007 0.007 0.007 0.007 0.014 0.014 0.014 0.014 0.014 0.014 0.014 0.014 0.020 0.020 0.020 0.020 0.020 0.020 0.020 0.020 0.085 0.085 0.085 0.085 0.010 0.010 0.010 0.010 0.003 0.003 0.003 0.003 0.011 0.011 0.011 0.011 0.045 0.045 0.045 0.045 0.200 0.200 0.200 0.200 0.016 0.016 0.016 0.016 0.003 0.003 0.003 0.003 0.005 0.005 0.005 0.005 0.010 0.010 0.010 0.010 0.016 0.016 0.016 0.016 0.015 0.015 0.015 0.015 0.016 0.016 0.009 0.006 0.005 0.005 0.005 0.006 0.006 0.006 0.011 0.019 0.077 0.077 0.080 0.080 0.065 0.065 0.052 0.052 0.020 0.020 0.008 0.008 0.008 0.008 0.003 0.003 0.003 0.003 0.006 0.006 0.006 0.006 0.013 0.013 0.013 0.013 0.035 0.035 0.035 0.035 2.516 2.516 2.516 2.516 3.537 3.537 3.537 3.537 1.902 1.902 1.902 1.902 0.023 0.023 0.023 0.023 0.009 0.009 0.009 0.009 0.027 0.027 0.027 0.027 0.027 0.027 0.027 0.027 0.004 0.004 0.004 0.004 0.004 0.004 0.004 0.004 0.005 0.005 0.005 0.005 0.005 0.005 0.005 0.005 0.113 0.113 0.113 0.113 0.113 0.113 0.113 0.113 0.006 0.006 0.006 0.006 0.006 0.006 0.006 0.006 
0.243 0.243 0.243 0.243 0.243 0.243 0.243 0.243 0.007 0.007 0.007 0.007 0.007 0.007 0.007 0.007 0.007 0.007 0.007 0.007 0.007 0.007 0.007 0.007 0.014 0.014 0.014 0.014 0.014 0.014 0.014 0.014 0.020 0.020 0.020 0.020 0.020 0.020 0.020 0.020 0.085 0.085 0.085 0.085 0.010 0.010 0.010 0.010 0.003 0.003 0.003 0.003 0.011 0.011 0.011 0.011 0.045 0.045 0.045 0.045 0.200 0.200 0.200 0.200 0.016 0.016 0.016 0.016 0.003 0.003 0.003 0.003 0.005 0.005 0.005 0.005 0.010 0.010 0.010 0.010 0.016 0.016 0.016 0.016 0.015 0.015 0.015 0.015 0.016 0.016 0.009 0.006 0.005 0.005 0.005 0.006 0.006 0.006 0.011 0.019 0.077 0.077 0.080 0.080 0.065 0.065 0.052 0.052 0.020 0.020 0.008 0.008 0.008 0.008 0.003 0.003 0.003 0.003 0.006 0.006 0.006 0.006 0.013 0.013 0.013 0.013 0.035 0.035 0.035 0.035 2.516 2.516 2.516 2.516 3.537 3.537 3.537 3.537 1.902 1.902 1.902 1.902 0.023 0.023 0.023 0.023 0.009 0.009 0.009 0.009 0.027 0.027 0.027 0.027 0.027 0.027 0.027 0.027 0.004 0.004 0.004 0.004 0.004 0.004 0.004 0.004 0.005 0.005 0.005 0.005 0.005 0.005 0.005 0.005 0.113 0.113 0.113 0.113 0.113 0.113 0.113 0.113 0.006 0.006 0.006 0.006 0.006 0.006 0.006 0.006 
0.243 0.243 0.243 0.243 0.243 0.243 0.243 0.243 0.007 0.007 0.007 0.007 0.007 0.007 0.007 0.007 0.007 0.007 0.007 0.007 0.007 0.007 0.007 0.007 0.014 0.014 0.014 0.014 0.014 0.014 0.014 0.014 0.020 0.020 0.020 0.020 0.020 0.020 0.020 0.020 0.085 0.085 0.085 0.085 0.010 0.010 0.010 0.010 0.003 0.003 0.003 0.003 0.011 0.011 0.011 0.011 0.045 0.045 0.045 0.045 0.200 0.200 0.200 0.200 0.016 0.016 0.016 0.016 0.003 0.003 0.003 0.003 0.005 0.005 0.005 0.005 0.010 0.010 0.010 0.010 0.016 0.016 0.016 0.016 0.015 0.015 0.015 0.015 0.016 0.016 0.009 0.006 0.005 0.005 0.005 0.006 0.006 0.006 0.011 0.019 0.077 0.077 0.080 0.080 0.065 0.065 0.052 0.052 0.020 0.020 0.008 0.008 0.008 0.008 0.003 0.003 0.003 0.003 0.006 0.006 0.006 0.006 0.013 0.013 0.013 0.013 0.035 0.035 0.035 0.035 2.516 2.516 2.516 2.516 3.537 3.537 3.537 3.537 1.902 1.902 1.902 1.902 0.023 0.023 0.023 0.023 0.009 0.009 0.009 0.009 0.027 0.027 0.027 0.027 0.027 0.027 0.027 0.027 0.004 0.004 0.004 0.004 0.004 0.004 0.004 0.004 0.005 0.005 0.005 0.005 0.005 0.005 0.005 0.005 0.113 0.113 0.113 0.113 0.113 0.113 0.113 0.113 0.006 0.006 0.006 0.006 0.006 0.006 0.006 0.006 
0.243 0.243 0.243 0.243 0.243 0.243 0.243 0.243 0.007 0.007 0.007 0.007 0.007 0.007 0.007 0.007 0.007 0.007 0.007 0.007 0.007 0.007 0.007 0.007 0.014 0.014 0.014 0.014 0.014 0.014 0.014 0.014 0.020 0.020 0.020 0.020 0.020 0.020 0.020 0.020 0.085 0.085 0.085 0.085 0.010 0.010 0.010 0.010 0.003 0.003 0.003 0.003 0.011 0.011 0.011 0.011 0.045 0.045 0.045 0.045 0.200 0.200 0.200 0.200 0.016 0.016 0.016 0.016 0.003 0.003 0.003 0.003 0.005 0.005 0.005 0.005 0.010 0.010 0.010 0.010 0.016 0.016 0.016 0.016 0.015 0.015 0.015 0.015 0.016 0.016 0.009 0.006 0.005 0.005 0.005 0.006 0.006 0.006 0.011 0.019 0.077 0.077 0.080 0.080 0.065 0.065 0.052 0.052 0.020 0.020 0.008 0.008 0.008 0.008 0.003 0.003 0.003 0.003 0.006 0.006 0.006 0.006 0.013 0.013 0.013 0.013 0.035 0.035 0.035 0.035 2.516 2.516 2.516 2.516 3.537 3.537 3.537 3.537 1.902 1.902 1.902 1.902 0.023 0.023 0.023 0.023 0.009 0.009 0.009 0.009 0.027 0.027 0.027 0.027 0.027 0.027 0.027 0.027 0.004 0.004 0.004 0.004 0.004 0.004 0.004 0.004 0.005 0.005 0.005 0.005 0.005 0.005 0.005 0.005 0.113 0.113 0.113 0.113 0.113 0.113 0.113 0.113 0.006 0.006 0.006 0.006 0.006 0.006 0.006 0.006 
0.031 0.031 0.031 0.031 0.031 0.031 0.031 0.031 0.003 0.003 0.003 0.003 0.003 0.003 0.003 0.003 0.004 0.004 0.004 0.004 0.004 0.004 0.004 0.004 0.020 0.020 0.020 0.020 0.020 0.020 0.020 0.020 0.035 0.035 0.035 0.035 0.035 0.035 0.035 0.035 0.073 0.073 0.073 0.073 0.011 0.011 0.011 0.011 0.003 0.003 0.003 0.003 0.011 0.011 0.011 0.011 0.034 0.034 0.034 0.034 0.122 0.122 0.122 0.122 0.018 0.018 0.018 0.018 0.003 0.003 0.003 0.003 0.004 0.004 0.004 0.004 0.007 0.007 0.007 0.007 0.011 0.011 0.010 0.010 0.011 0.011 0.012 0.012 0.016 0.016 0.010 0.009 0.007 0.006 0.007 0.007 0.006 0.005 0.011 0.017 0.054 0.054 0.061 0.061 0.063 0.063 0.060 0.060 0.025 0.025 0.010 0.010 0.010 0.010 0.004 0.004 0.004 0.004 0.006 0.006 0.006 0.006 0.009 0.009 0.009 0.009 0.009 0.009 0.009 0.009 0.009 0.009 0.009 0.009 0.009 0.009 0.009 0.009 0.023 0.023 0.023 0.023 0.018 0.018 0.018 0.018 0.004 0.004 0.004 0.004 0.027 0.027 0.027 0.027 0.027 0.027 0.027 0.027 0.019 0.019 0.019 0.019 0.019 0.019 0.019 0.019 0.016 0.016 0.016 0.016 0.016 0.016 0.016 0.016 5.694 5.694 5.694 5.694 5.694 5.694 5.694 5.694 0.004 0.004 0.004 0.004 0.004 0.004 0.004 0.004 
0.031 0.031 0.031 0.031 0.031 0.031 0.031 0.031 0.003 0.003 0.003 0.003 0.003 0.003 0.003 0.003 0.004 0.004 0.004 0.004 0.004 0.004 0.004 0.004 0.020 0.020 0.020 0.020 0.020 0.020 0.020 0.020 0.035 0.035 0.035 0.035 0.035 0.035 0.035 0.035 0.073 0.073 0.073 0.073 0.011 0.011 0.011 0.011 0.003 0.003 0.003 0.003 0.011 0.011 0.011 0.011 0.034 0.034 0.034 0.034 0.122 0.122 0.122 0.122 0.018 0.018 0.018 0.018 0.003 0.003 0.003 0.003 0.004 0.004 0.004 0.004 0.007 0.007 0.007 0.007 0.011 0.011 0.010 0.010 0.011 0.011 0.012 0.012 0.016 0.016 0.010 0.009 0.007 0.006 0.007 0.007 0.006 0.005 0.011 0.017 0.054 0.054 0.061 0.061 0.063 0.063 0.060 0.060 0.025 0.025 0.010 0.010 0.010 0.010 0.004 0.004 0.004 0.004 0.006 0.006 0.006 0.006 0.009 0.009 0.009 0.009 0.009 0.009 0.009 0.009 0.009 0.009 0.009 0.009 0.009 0.009 0.009 0.009 0.023 0.023 0.023 0.023 0.018 0.018 0.018 0.018 0.004 0.004 0.004 0.004 0.027 0.027 0.027 0.027 0.027 0.027 0.027 0.027 0.019 0.019 0.019 0.019 0.019 0.019 0.019 0.019 0.016 0.016 0.016 0.016 0.016 0.016 0.016 0.016 5.694 5.694 5.694 5.694 5.694 5.694 5.694 5.694 0.004 0.004 0.004 0.004 0.004 0.004 0.004 0.004 
0.031 0.031 0.031 0.031 0.031 0.031 0.031 0.031 0.003 0.003 0.003 0.003 0.003 0.003 0.003 0.003 0.004 0.004 0.004 0.004 0.004 0.004 0.004 0.004 0.020 0.020 0.020 0.020 0.020 0.020 0.020 0.020 0.035 0.035 0.035 0.035 0.035 0.035 0.035 0.035 0.073 0.073 0.073 0.073 0.011 0.011 0.011 0.011 0.003 0.003 0.003 0.003 0.011 0.011 0.011 0.011 0.034 0.034 0.034 0.034 0.122 0.122 0.122 0.122 0.018 0.018 0.018 0.018 0.003 0.003 0.003 0.003 0.004 0.004 0.004 0.004 0.007 0.007 0.007 0.007 0.011 0.011 0.010 0.010 0.011 0.011 0.012 0.012 0.016 0.016 0.010 0.009 0.007 0.006 0.007 0.007 0.006 0.005 0.011 0.017 0.054 0.054 0.061 0.061 0.063 0.063 0.060 0.060 0.025 0.025 0.010 0.010 0.010 0.010 0.004 0.004 0.004 0.004 0.006 0.006 0.006 0.006 0.009 0.009 0.009 0.009 0.009 0.009 0.009 0.009 0.009 0.009 0.009 0.009 0.009 0.009 0.009 0.009 0.023 0.023 0.023 0.023 0.018 0.018 0.018 0.018 0.004 0.004 0.004 0.004 0.027 0.027 0.027 0.027 0.027 0.027 0.027 0.027 0.019 0.019 0.019 0.019 0.019 0.019 0.019 0.019 0.016 0.016 0.016 0.016 0.016 0.016 0.016 0.016 5.694 5.694 5.694 5.694 5.694 5.694 5.694 5.694 0.004 0.004 0.004 0.004 0.004 0.004 0.004 0.004 
0.031 0.031 0.031 0.031 0.031 0.031 0.031 0.031 0.003 0.003 0.003 0.003 0.003 0.003 0.003 0.003 0.004 0.004 0.004 0.004 0.004 0.004 0.004 0.004 0.020 0.020 0.020 0.020 0.020 0.020 0.020 0.020 0.035 0.035 0.035 0.035 0.035 0.035 0.035 0.035 0.073 0.073 0.073 0.073 0.011 0.011 0.011 0.011 0.003 0.003 0.003 0.003 0.011 0.011 0.011 0.011 0.034 0.034 0.034 0.034 0.122 0.122 0.122 0.122 0.018 0.018 0.018 0.018 0.003 0.003 0.003 0.003 0.004 0.004 0.004 0.004 0.007 0.007 0.007 0.007 0.011 0.011 0.010 0.010 0.011 0.011 0.012 0.012 0.016 0.016 0.010 0.009 0.007 0.006 0.007 0.007 0.006 0.005 0.011 0.017 0.054 0.054 0.061 0.061 0.063 0.063 0.060 0.060 0.025 0.025 0.010 0.010 0.010 0.010 0.004 0.004 0.004 0.004 0.006 0.006 0.006 0.006 0.009 0.009 0.009 0.009 0.009 0.009 0.009 0.009 0.009 0.009 0.009 0.009 0.009 0.009 0.009 0.009 0.023 0.023 0.023 0.023 0.018 0.018 0.018 0.018 0.004 0.004 0.004 0.004 0.027 0.027 0.027 0.027 0.027 0.027 0.027 0.027 0.019 0.019 0.019 0.019 0.019 0.019 0.019 0.019 0.016 0.016 0.016 0.016 0.016 0.016 0.016 0.016 5.694 5.694 5.694 5.694 5.694 5.694 5.694 5.694 0.004 0.004 0.004 0.004 0.004 0.004 0.004 0.004 
0.013 0.013 0.013 0.013 0.013 0.013 0.013 0.013 0.026 0.026 0.026 0.026 0.026 0.026 0.026 0.026 0.060 0.060 0.060 0.060 0.060 0.060 0.060 0.060 0.042 0.042 0.042 0.042 0.042 0.042 0.042 0.042 0.051 0.051 0.051 0.051 0.051 0.051 0.051 0.051 0.051 0.051 0.051 0.051 0.012 0.012 0.012 0.012 0.004 0.004 0.004 0.004 0.013 0.013 0.013 0.013 0.030 0.030 0.030 0.030 0.076 0.076 0.076 0.076 0.028 0.028 0.028 0.028 0.003 0.003 0.003 0.003 0.003 0.003 0.003 0.003 0.005 0.005 0.005 0.005 0.009 0.009 0.008 0.008 0.008 0.008 0.010 0.010 0.011 0.011 0.007 0.005 0.005 0.005 0.005 0.006 0.004 0.004 0.005 0.014 0.042 0.042 0.056 0.056 0.063 0.063 0.073 0.073 0.032 0.032 0.014 0.014 0.014 0.014 0.015 0.015 0.015 0.015 0.006 0.006 0.006 0.006 0.005 0.005 0.005 0.005 0.003 0.003 0.003 0.003 0.002 0.002 0.002 0.002 0.003 0.003 0.003 0.003 0.005 0.005 0.005 0.005 0.016 0.016 0.016 0.016 0.004 0.004 0.004 0.004 0.047 0.047 0.047 0.047 0.047 0.047 0.047 0.047 0.090 0.090 0.090 0.090 0.090 0.090 0.090 0.090 11.491 11.491 11.491 11.491 11.491 11.491 11.491 11.491 21.789 21.789 21.789 21.789 21.789 21.789 21.789 21.789 2.451 2.451 2.451 2.451 2.451 2.451 2.451 2.451 
0.013 0.013 0.013 0.013 0.013 0.013 0.013 0.013 0.026 0.026 0.026 0.026 0.026 0.026 0.026 0.026 0.060 0.060 0.060 0.060 0.060 0.060 0.060 0.060 0.042 0.042 0.042 0.042 0.042 0.042 0.042 0.042 0.051 0.051 0.051 0.051 0.051 0.051 0.051 0.051 0.051 0.051 0.051 0.051 0.012 0.012 0.012 0.012 0.004 0.004 0.004 0.004 0.013 0.013 0.013 0.013 0.030 0.030 0.030 0.030 0.076 0.076 0.076 0.076 0.028 0.028 0.028 0.028 0.003 0.003 0.003 0.003 0.003 0.003 0.003 0.003 0.005 0.005 0.005 0.005 0.009 0.009 0.008 0.008 0.008 0.008 0.010 0.010 0.011 0.011 0.007 0.005 0.005 0.005 0.005 0.006 0.004 0.004 0.005 0.014 0.042 0.042 0.056 0.056 0.063 0.063 0.073 0.073 0.032 0.032 0.014 0.014 0.014 0.014 0.015 0.015 0.015 0.015 0.006 0.006 0.006 0.006 0.005 0.005 0.005 0.005 0.003 0.003 0.003 0.003 0.002 0.002 0.002 0.002 0.003 0.003 0.003 0.003 0.005 0.005 0.005 0.005 0.016 0.016 0.016 0.016 0.004 0.004 0.004 0.004 0.047 0.047 0.047 0.047 0.047 0.047 0.047 0.047 0.090 0.090 0.090 0.090 0.090 0.090 0.090 0.090 11.491 11.491 11.491 11.491 11.491 11.491 11.491 11.491 21.789 21.789 21.789 21.789 21.789 21.789 21.789 21.789 2.451 2.451 2.451 2.451 2.451 2.451 2.451 2.451 
0.013 0.013 0.013 0.013 0.013 0.013 0.013 0.013 0.026 0.026 0.026 0.026 0.026 0.026 0.026 0.026 0.060 0.060 0.060 0.060 0.060 0.060 0.060 0.060 0.042 0.042 0.042 0.042 0.042 0.042 0.042 0.042 0.051 0.051 0.051 0.051 0.051 0.051 0.051 0.051 0.051 0.051 0.051 0.051 0.012 0.012 0.012 0.012 0.004 0.004 0.004 0.004 0.013 0.013 0.013 0.013 0.030 0.030 0.030 0.030 0.076 0.076 0.076 0.076 0.028 0.028 0.028 0.028 0.003 0.003 0.003 0.003 0.003 0.003 0.003 0.003 0.005 0.005 0.005 0.005 0.009 0.009 0.008 0.008 0.008 0.008 0.010 0.010 0.011 0.011 0.007 0.005 0.005 0.005 0.005 0.006 0.004 0.004 0.005 0.014 0.042 0.042 0.056 0.056 0.063 0.063 0.073 0.073 0.032 0.032 0.014 0.014 0.014 0.014 0.015 0.015 0.015 0.015 0.006 0.006 0.006 0.006 0.005 0.005 0.005 0.005 0.003 0.003 0.003 0.003 0.002 0.002 0.002 0.002 0.003 0.003 0.003 0.003 0.005 0.005 0.005 0.005 0.016 0.016 0.016 0.016 0.004 0.004 0.004 0.004 0.047 0.047 0.047 0.047 0.047 0.047 0.047 0.047 0.090 0.090 0.090 0.090 0.090 0.090 0.090 0.090 11.491 11.491 11.491 11.491 11.491 11.491 11.491 11.491 21.789 21.789 21.789 21.789 21.789 21.789 21.789 21.789 2.451 2.451 2.451 2.451 2.451 2.451 2.451 2.451 
0.013 0.013 0.013 0.013 0.013 0.013 0.013 0.013 0.026 0.026 0.026 0.026 0.026 0.026 0.026 0.026 0.060 0.060 0.060 0.060 0.060 0.060 0.060 0.060 0.042 0.042 0.042 0.042 0.042 0.042 0.042 0.042 0.051 0.051 0.051 0.051 0.051 0.051 0.051 0.051 0.051 0.051 0.051 0.051 0.012 0.012 0.012 0.012 0.004 0.004 0.004 0.004 0.013 0.013 0.013 0.013 0.030 0.030 0.030 0.030 0.076 0.076 0.076 0.076 0.028 0.028 0.028 0.028 0.003 0.003 0.003 0.003 0.003 0.003 0.003 0.003 0.005 0.005 0.005 0.005 0.009 0.009 0.008 0.008 0.008 0.008 0.010 0.010 0.011 0.011 0.007 0.005 0.005 0.005 0.005 0.006 0.004 0.004 0.005 0.014 0.042 0.042 0.056 0.056 0.063 0.063 0.073 0.073 0.032 0.032 0.014 0.014 0.014 0.014 0.015 0.015 0.015 0.015 0.006 0.006 0.006 0.006 0.005 0.005 0.005 0.005 0.003 0.003 0.003 0.003 0.002 0.002 0.002 0.002 0.003 0.003 0.003 0.003 0.005 0.005 0.005 0.005 0.016 0.016 0.016 0.016 0.004 0.004 0.004 0.004 0.047 0.047 0.047 0.047 0.047 0.047 0.047 0.047 0.090 0.090 0.090 0.090 0.090 0.090 0.090 0.090 11.491 11.491 11.491 11.491 11.491 11.491 11.491 11.491 21.789 21.789 21.789 21.789 21.789 21.789 21.789 21.789 2.451 2.451 2.451 2.451 2.451 2.451 2.451 2.451 
0.025 0.025 0.025 0.025 0.025 0.025 0.025 0.025 0.034 0.034 0.034 0.034 0.034 0.034 0.034 0.034 0.038 0.038 0.038 0.038 0.038 0.038 0.038 0.038 0.049 0.049 0.049 0.049 0.049 0.049 0.049 0.049 0.049 0.049 0.049 0.049 0.049 0.049 0.049 0.049 0.020 0.020 0.020 0.020 0.013 0.013 0.013 0.013 0.011 0.011 0.011 0.011 0.020 0.020 0.020 0.020 0.026 0.026 0.026 0.026 0.049 0.049 0.049 0.049 0.046 0.046 0.046 0.046 0.002 0.002 0.002 0.002 0.002 0.002 0.002 0.002 0.007 0.007 0.007 0.007 0.014 0.014 0.011 0.011 0.009 0.009 0.008 0.008 0.007 0.007 0.004 0.002 0.002 0.002 0.002 0.002 0.002 0.002 0.003 0.006 0.033 0.033 0.062 0.062 0.074 0.074 0.092 0.092 0.042 0.042 0.014 0.014 0.014 0.014 0.021 0.021 0.021 0.021 0.004 0.004 0.004 0.004 0.002 0.002 0.002 0.002 0.001 0.001 0.001 0.001 0.000 0.000 0.000 0.000 0.001 0.001 0.001 0.001 0.003 0.003 0.003 0.003 0.013 0.013 0.013 0.013 0.012 0.012 0.012 0.012 0.188 0.188 0.188 0.188 0.188 0.188 0.188 0.188 0.165 0.165 0.165 0.165 0.165 0.165 0.165 0.165 12.060 12.060 12.060 12.060 12.060 12.060 12.060 12.060 28.633 28.633 28.633 28.633 28.633 28.633 28.633 28.633 2.158 2.158 2.158 2.158 2.158 2.158 2.158 2.158 
0.025 0.025 0.025 0.025 0.025 0.025 0.025 0.025 0.034 0.034 0.034 0.034 0.034 0.034 0.034 0.034 0.038 0.038 0.038 0.038 0.038 0.038 0.038 0.038 0.049 0.049 0.049 0.049 0.049 0.049 0.049 0.049 0.049 0.049 0.049 0.049 0.049 0.049 0.049 0.049 0.020 0.020 0.020 0.020 0.013 0.013 0.013 0.013 0.011 0.011 0.011 0.011 0.020 0.020 0.020 0.020 0.026 0.026 0.026 0.026 0.049 0.049 0.049 0.049 0.046 0.046 0.046 0.046 0.002 0.002 0.002 0.002 0.002 0.002 0.002 0.002 0.007 0.007 0.007 0.007 0.014 0.014 0.011 0.011 0.009 0.009 0.008 0.008 0.007 0.007 0.004 0.002 0.002 0.002 0.002 0.002 0.002 0.002 0.003 0.006 0.033 0.033 0.062 0.062 0.074 0.074 0.092 0.092 0.042 0.042 0.014 0.014 0.014 0.014 0.021 0.021 0.021 0.021 0.004 0.004 0.004 0.004 0.002 0.002 0.002 0.002 0.001 0.001 0.001 0.001 0.000 0.000 0.000 0.000 0.001 0.001 0.001 0.001 0.003 0.003 0.003 0.003 0.013 0.013 0.013 0.013 0.012 0.012 0.012 0.012 0.188 0.188 0.188 0.188 0.188 0.188 0.188 0.188 0.165 0.165 0.165 0.165 0.165 0.165 0.165 0.165 12.060 12.060 12.060 12.060 12.060 12.060 12.060 12.060 28.633 28.633 28.633 28.633 28.633 28.633 28.633 28.633 2.158 2.158 2.158 2.158 2.158 2.158 2.158 2.158 
0.025 0.025 0.025 0.025 0.025 0.025 0.025 0.025 0.034 0.034 0.034 0.034 0.034 0.034 0.034 0.034 0.038 0.038 0.038 0.038 0.038 0.038 0.038 0.038 0.049 0.049 0.049 0.049 0.049 0.049 0.049 0.049 0.049 0.049 0.049 0.049 0.049 0.049 0.049 0.049 0.020 0.020 0.020 0.020 0.013 0.013 0.013 0.013 0.011 0.011 0.011 0.011 0.020 0.020 0.020 0.020 0.026 0.026 0.026 0.026 0.049 0.049 0.049 0.049 0.046 0.046 0.046 0.046 0.002 0.002 0.002 0.002 0.002 0.002 0.002 0.002 0.007 0.007 0.007 0.007 0.014 0.014 0.011 0.011 0.009 0.009 0.008 0.008 0.007 0.007 0.004 0.002 0.002 0.002 0.002 0.002 0.002 0.002 0.003 0.006 0.033 0.033 0.062 0.062 0.074 0.074 0.092 0.092 0.042 0.042 0.014 0.014 0.014 0.014 0.021 0.021 0.021 0.021 0.004 0.004 0.004 0.004 0.002 0.002 0.002 0.002 0.001 0.001 0.001 0.001 0.000 0.000 0.000 0.000 0.001 0.001 0.001 0.001 0.003 0.003 0.003 0.003 0.013 0.013 0.013 0.013 0.012 0.012 0.012 0.012 0.188 0.188 0.188 0.188 0.188 0.188 0.188 0.188 0.165 0.165 0.165 0.165 0.165 0.165 0.165 0.165 12.060 12.060 12.060 12.060 12.060 12.060 12.060 12.060 28.633 28.633 28.633 28.633 28.633 28.633 28.633 28.633 2.158 2.158 2.158 2.158 2.158 2.158 2.158 2.158 
0.025 0.025 0.025 0.025 0.025 0.025 0.025 0.025 0.034 0.034 0.034 0.034 0.034 0.034 0.034 0.034 0.038 0.038 0.038 0.038 0.038 0.038 0.038 0.038 0.049 0.049 0.049 0.049 0.049 0.049 0.049 0.049 0.049 0.049 0.049 0.049 0.049 0.049 0.049 0.049 0.020 0.020 0.020 0.020 0.013 0.013 0.013 0.013 0.011 0.011 0.011 0.011 0.020 0.020 0.020 0.020 0.026 0.026 0.026 0.026 0.049 0.049 0.049 0.049 0.046 0.046 0.046 0.046 0.002 0.002 0.002 0.002 0.002 0.002 0.002 0.002 0.007 0.007 0.007 0.007 0.014 0.014 0.011 0.011 0.009 0.009 0.008 0.008 0.007 0.007 0.004 0.002 0.002 0.002 0.002 0.002 0.002 0.002 0.003 0.006 0.033 0.033 0.062 0.062 0.074 0.074 0.092 0.092 0.042 0.042 0.014 0.014 0.014 0.014 0.021 0.021 0.021 0.021 0.004 0.004 0.004 0.004 0.002 0.002 0.002 0.002 0.001 0.001 0.001 0.001 0.000 0.000 0.000 0.000 0.001 0.001 0.001 0.001 0.003 0.003 0.003 0.003 0.013 0.013 0.013 0.013 0.012 0.012 0.012 0.012 0.188 0.188 0.188 0.188 0.188 0.188 0.188 0.188 0.165 0.165 0.165 0.165 0.165 0.165 0.165 0.165 12.060 12.060 12.060 12.060 12.060 12.060 12.060 12.060 28.633 28.633 28.633 28.633 28.633 28.633 28.633 28.633 2.158 2.158 2.158 2.158 2.158 2.158 2.158 2.158 
0.076 0.076 0.076 0.076 0.076 0.076 0.076 0.076 0.005 0.005 0.005 0.005 0.005 0.005 0.005 0.005 0.009 0.009 0.009 0.009 0.009 0.009 0.009 0.009 0.093 0.093 0.093 0.093 0.093 0.093 0.093 0.093 0.024 0.024 0.024 0.024 0.024 0.024 0.024 0.024 0.004 0.004 0.004 0.004 0.012 0.012 0.012 0.012 0.018 0.018 0.018 0.018 0.033 0.033 0.033 0.033 0.029 0.029 0.029 0.029 0.021 0.021 0.021 0.021 0.220 0.220 0.220 0.220 3.413 3.413 3.413 3.413 0.012 0.012 0.012 0.012 0.008 0.008 0.008 0.008 0.017 0.017 0.008 0.008 0.005 0.005 0.004 0.004 0.004 0.004 0.001 0.001 0.001 0.001 0.001 0.001 0.001 0.001 0.001 0.001 0.024 0.024 0.063 0.063 0.091 0.091 0.087 0.087 0.032 0.032 0.006 0.006 0.006 0.006 0.008 0.008 0.008 0.008 0.311 0.311 0.311 0.311 0.006 0.006 0.006 0.006 0.003 0.003 0.003 0.003 0.002 0.002 0.002 0.002 0.003 0.003 0.003 0.003 0.005 0.005 0.005 0.005 0.024 0.024 0.024 0.024 0.300 0.300 0.300 0.300 0.560 0.560 0.560 0.560 0.560 0.560 0.560 0.560 0.056 0.056 0.056 0.056 0.056 0.056 0.056 0.056 0.045 0.045 0.045 0.045 0.045 0.045 0.045 0.045 0.167 0.167 0.167 0.167 0.167 0.167 0.167 0.167 0.064 0.064 0.064 0.064 0.064 0.064 0.064 0.064 
0.076 0.076 0.076 0.076 0.076 0.076 0.076 0.076 0.005 0.005 0.005 0.005 0.005 0.005 0.005 0.005 0.009 0.009 0.009 0.009 0.009 0.009 0.009 0.009 0.093 0.093 0.093 0.093 0.093 0.093 0.093 0.093 0.024 0.024 0.024 0.024 0.024 0.024 0.024 0.024 0.004 0.004 0.004 0.004 0.012 0.012 0.012 0.012 0.018 0.018 0.018 0.018 0.033 0.033 0.033 0.033 0.029 0.029 0.029 0.029 0.021 0.021 0.021 0.021 0.220 0.220 0.220 0.220 3.413 3.413 3.413 3.413 0.012 0.012 0.012 0.012 0.008 0.008 0.008 0.008 0.017 0.017 0.008 0.008 0.005 0.005 0.004 0.004 0.004 0.004 0.001 0.001 0.001 0.001 0.001 0.001 0.001 0.001 0.001 0.001 0.024 0.024 0.063 0.063 0.091 0.091 0.087 0.087 0.032 0.032 0.006 0.006 0.006 0.006 0.008 0.008 0.008 0.008 0.311 0.311 0.311 0.311 0.006 0.006 0.006 0.006 0.003 0.003 0.003 0.003 0.002 0.002 0.002 0.002 0.003 0.003 0.003 0.003 0.005 0.005 0.005 0.005 0.024 0.024 0.024 0.024 0.300 0.300 0.300 0.300 0.560 0.560 0.560 0.560 0.560 0.560 0.560 0.560 0.056 0.056 0.056 0.056 0.056 0.056 0.056 0.056 0.045 0.045 0.045 0.045 0.045 0.045 0.045 0.045 0.167 0.167 0.167 0.167 0.167 0.167 0.167 0.167 0.064 0.064 0.064 0.064 0.064 0.064 0.064 0.064 
0.076 0.076 0.076 0.076 0.076 0.076 0.076 0.076 0.005 0.005 0.005 0.005 0.005 0.005 0.005 0.005 0.009 0.009 0.009 0.009 0.009 0.009 0.009 0.009 0.093 0.093 0.093 0.093 0.093 0.093 0.093 0.093 0.024 0.024 0.024 0.024 0.024 0.024 0.024 0.024 0.004 0.004 0.004 0.004 0.012 0.012 0.012 0.012 0.018 0.018 0.018 0.018 0.033 0.033 0.033 0.033 0.029 0.029 0.029 0.029 0.021 0.021 0.021 0.021 0.220 0.220 0.220 0.220 3.413 3.413 3.413 3.413 0.012 0.012 0.012 0.012 0.008 0.008 0.008 0.008 0.017 0.017 0.008 0.008 0.005 0.005 0.004 0.004 0.004 0.004 0.001 0.001 0.001 0.001 0.001 0.001 0.001 0.001 0.001 0.001 0.024 0.024 0.063 0.063 0.091 0.091 0.087 0.087 0.032 0.032 0.006 0.006 0.006 0.006 0.008 0.008 0.008 0.008 0.311 0.311 0.311 0.311 0.006 0.006 0.006 0.006 0.003 0.003 0.003 0.003 0.002 0.002 0.002 0.002 0.003 0.003 0.003 0.003 0.005 0.005 0.005 0.005 0.024 0.024 0.024 0.024 0.300 0.300 0.300 0.300 0.560 0.560 0.560 0.560 0.560 0.560 0.560 0.560 0.056 0.056 0.056 0.056 0.056 0.056 0.056 0.056 0.045 0.045 0.045 0.045 0.045 0.045 0.045 0.045 0.167 0.167 0.167 0.167 0.167 0.167 0.167 0.167 0.064 0.064 0.064 0.064 0.064 0.064 0.064 0.064 
0.076 0.076 0.076 0.076 0.076 0.076 0.076 0.076 0.005 0.005 0.005 0.005 0.005 0.005 0.005 0.005 0.009 0.009 0.009 0.009 0.009 0.009 0.009 0.009 0.093 0.093 0.093 0.093 0.093 0.093 0.093 0.093 0.024 0.024 0.024 0.024 0.024 0.024 0.024 0.024 0.004 0.004 0.004 0.004 0.012 0.012 0.012 0.012 0.018 0.018 0.018 0.018 0.033 0.033 0.033 0.033 0.029 0.029 0.029 0.029 0.021 0.021 0.021 0.021 0.220 0.220 0.220 0.220 3.413 3.413 3.413 3.413 0.012 0.012 0.012 0.012 0.008 0.008 0.008 0.008 0.017 0.017 0.008 0.008 0.005 0.005 0.004 0.004 0.004 0.004 0.001 0.001 0.001 0.001 0.001 0.001 0.001 0.001 0.001 0.001 0.024 0.024 0.063 0.063 0.091 0.091 0.087 0.087 0.032 0.032 0.006 0.006 0.006 0.006 0.008 0.008 0.008 0.008 0.311 0.311 0.311 0.311 0.006 0.006 0.006 0.006 0.003 0.003 0.003 0.003 0.002 0.002 0.002 0.002 0.003 0.003 0.003 0.003 0.005 0.005 0.005 0.005 0.024 0.024 0.024 0.024 0.300 0.300 0.300 0.300 0.560 0.560 0.560 0.560 0.560 0.560 0.560 0.560 0.056 0.056 0.056 0.056 0.056 0.056 0.056 0.056 0.045 0.045 0.045 0.045 0.045 0.045 0.045 0.045 0.167 0.167 0.167 0.167 0.167 0.167 0.167 0.167 0.064 0.064 0.064 0.064 0.064 0.064 0.064 0.064 
0.028 0.028 0.028 0.028 0.028 0.028 0.028 0.028 0.005 0.005 0.005 0.005 0.005 0.005 0.005 0.005 0.008 0.008 0.008 0.008 0.008 0.008 0.008 0.008 0.056 0.056 0.056 0.056 0.056 0.056 0.056 0.056 0.035 0.035 0.035 0.035 0.035 0.035 0.035 0.035 0.004 0.004 0.004 0.004 0.009 0.009 0.009 0.009 0.025 0.025 0.025 0.025 0.043 0.043 0.043 0.043 0.021 0.021 0.021 0.021 0.021 0.021 0.021 0.021 0.052 0.052 0.052 0.052 10.309 10.309 10.309 10.309 1.328 1.328 1.328 1.328 0.028 0.028 0.028 0.028 0.027 0.027 0.003 0.003 0.002 0.002 0.001 0.001 0.002 0.002 0.000 0.000 0.000 0.000 0.000 0.000 0.000 0.000 0.000 0.000 0.033 0.033 0.081 0.081 0.111 0.111 0.104 0.104 0.011 0.011 0.004 0.004 0.004 0.004 0.005 0.005 0.005 0.005 0.195 0.195 0.195 0.195 6.000 6.000 6.000 6.000 0.132 0.132 0.132 0.132 0.094 0.094 0.094 0.094 0.072 0.072 0.072 0.072 0.088 0.088 0.088 0.088 0.146 0.146 0.146 0.146 0.603 0.603 0.603 0.603 0.021 0.021 0.021 0.021 0.021 0.021 0.021 0.021 0.003 0.003 0.003 0.003 0.003 0.003 0.003 0.003 0.007 0.007 0.007 0.007 0.007 0.007 0.007 0.007 0.010 0.010 0.010 0.010 0.010 0.010 0.010 0.010 0.122 0.122 0.122 0.122 0.122 0.122 0.122 0.122 
0.028 0.028 0.028 0.028 0.028 0.028 0.028 0.028 0.005 0.005 0.005 0.005 0.005 0.005 0.005 0.005 0.008 0.008 0.008 0.008 0.008 0.008 0.008 0.008 0.056 0.056 0.056 0.056 0.056 0.056 0.056 0.056 0.035 0.035 0.035 0.035 0.035 0.035 0.035 0.035 0.004 0.004 0.004 0.004 0.009 0.009 0.009 0.009 0.025 0.025 0.025 0.025 0.043 0.043 0.043 0.043 0.021 0.021 0.021 0.021 0.021 0.021 0.021 0.021 0.052 0.052 0.052 0.052 10.309 10.309 10.309 10.309 1.328 1.328 1.328 1.328 0.028 0.028 0.028 0.028 0.027 0.027 0.003 0.003 0.002 0.002 0.001 0.001 0.002 0.002 0.000 0.000 0.000 0.000 0.000 0.000 0.000 0.000 0.000 0.000 0.033 0.033 0.081 0.081 0.111 0.111 0.104 0.104 0.011 0.011 0.004 0.004 0.004 0.004 0.005 0.005 0.005 0.005 0.195 0.195 0.195 0.195 6.000 6.000 6.000 6.000 0.132 0.132 0.132 0.132 0.094 0.094 0.094 0.094 0.072 0.072 0.072 0.072 0.088 0.088 0.088 0.088 0.146 0.146 0.146 0.146 0.603 0.603 0.603 0.603 0.021 0.021 0.021 0.021 0.021 0.021 0.021 0.021 0.003 0.003 0.003 0.003 0.003 0.003 0.003 0.003 0.007 0.007 0.007 0.007 0.007 0.007 0.007 0.007 0.010 0.010 0.010 0.010 0.010 0.010 0.010 0.010 0.122 0.122 0.122 0.122 0.122 0.122 0.122 0.122 
0.028 0.028 0.028 0.028 0.028 0.028 0.028 0.028 0.005 0.005 0.005 0.005 0.005 0.005 0.005 0.005 0.008 0.008 0.008 0.008 0.008 0.008 0.008 0.008 0.056 0.056 0.056 0.056 0.056 0.056 0.056 0.056 0.035 0.035 0.035 0.035 0.035 0.035 0.035 0.035 0.004 0.004 0.004 0.004 0.009 0.009 0.009 0.009 0.025 0.025 0.025 0.025 0.043 0.043 0.043 0.043 0.021 0.021 0.021 0.021 0.021 0.021 0.021 0.021 0.052 0.052 0.052 0.052 10.309 10.309 10.309 10.309 1.328 1.328 1.328 1.328 0.028 0.028 0.028 0.028 0.027 0.027 0.003 0.003 0.002 0.002 0.001 0.001 0.002 0.002 0.000 0.000 0.000 0.000 0.000 0.000 0.000 0.000 0.000 0.000 0.033 0.033 0.081 0.081 0.111 0.111 0.104 0.104 0.011 0.011 0.004 0.004 0.004 0.004 0.005 0.005 0.005 0.005 0.195 0.195 0.195 0.195 6.000 6.000 6.000 6.000 0.132 0.132 0.132 0.132 0.094 0.094 0.094 0.094 0.072 0.072 0.072 0.072 0.088 0.088 0.088 0.088 0.146 0.146 0.146 0.146 0.603 0.603 0.603 0.603 0.021 0.021 0.021 0.021 0.021 0.021 0.021 0.021 0.003 0.003 0.003 0.003 0.003 0.003 0.003 0.003 0.007 0.007 0.007 0.007 0.007 0.007 0.007 0.007 0.010 0.010 0.010 0.010 0.010 0.010 0.010 0.010 0.122 0.122 0.122 0.122 0.122 0.122 0.122 0.122 
0.028 0.028 0.028 0.028 0.028 0.028 0.028 0.028 0.005 0.005 0.005 0.005 0.005 0.005 0.005 0.005 0.008 0.008 0.008 0.008 0.008 0.008 0.008 0.008 0.056 0.056 0.056 0.056 0.056 0.056 0.056 0.056 0.035 0.035 0.035 0.035 0.035 0.035 0.035 0.035 0.004 0.004 0.004 0.004 0.009 0.009 0.009 0.009 0.025 0.025 0.025 0.025 0.043 0.043 0.043 0.043 0.021 0.021 0.021 0.021 0.021 0.021 0.021 0.021 0.052 0.052 0.052 0.052 10.309 10.309 10.309 10.309 1.328 1.328 1.328 1.328 0.028 0.028 0.028 0.028 0.027 0.027 0.003 0.003 0.002 0.002 0.001 0.001 0.002 0.002 0.000 0.000 0.000 0.000 0.000 0.000 0.000 0.000 0.000 0.000 0.033 0.033 0.081 0.081 0.111 0.111 0.104 0.104 0.011 0.011 0.004 0.004 0.004 0.004 0.005 0.005 0.005 0.005 0.195 0.195 0.195 0.195 6.000 6.000 6.000 6.000 0.132 0.132 0.132 0.132 0.094 0.094 0.094 0.094 0.072 0.072 0.072 0.072 0.088 0.088 0.088 0.088 0.146 0.146 0.146 0.146 0.603 0.603 0.603 0.603 0.021 0.021 0.021 0.021 0.021 0.021 0.021 0.021 0.003 0.003 0.003 0.003 0.003 0.003 0.003 0.003 0.007 0.007 0.007 0.007 0.007 0.007 0.007 0.007 0.010 0.010 0.010 0.010 0.010 0.010 0.010 0.010 0.122 0.122 0.122 0.122 0.122 0.122 0.122 0.122 
0.016 0.016 0.016 0.016 0.016 0.016 0.016 0.016 0.009 0.009 0.009 0.009 0.009 0.009 0.009 0.009 0.008 0.008 0.008 0.008 0.008 0.008 0.008 0.008 0.014 0.014 0.014 0.014 0.014 0.014 0.014 0.014 0.057 0.057 0.057 0.057 0.057 0.057 0.057 0.057 0.006 0.006 0.006 0.006 0.010 0.010 0.010 0.010 0.027 0.027 0.027 0.027 0.039 0.039 0.039 0.039 0.025 0.025 0.025 0.025 0.029 0.029 0.029 0.029 0.032 0.032 0.032 0.032 0.049 0.049 0.049 0.049 0.056 0.056 0.056 0.056 0.024 0.024 0.024 0.024 0.236 0.236 0.028 0.028 0.004 0.004 0.002 0.002 0.003 0.003 0.001 0.000 0.001 0.001 0.001 0.001 0.001 0.001 0.002 0.003 0.121 0.121 0.146 0.146 0.125 0.125 0.061 0.061 0.010 0.010 0.003 0.003 0.003 0.003 0.003 0.003 0.003 0.003 0.007 0.007 0.007 0.007 3.599 3.599 3.599 3.599 0.116 0.116 0.116 0.116 0.046 0.046 0.046 0.046 0.062 0.062 0.062 0.062 0.054 0.054 0.054 0.054 0.089 0.089 0.089 0.089 0.078 0.078 0.078 0.078 0.013 0.013 0.013 0.013 0.013 0.013 0.013 0.013 0.004 0.004 0.004 0.004 0.004 0.004 0.004 0.004 0.005 0.005 0.005 0.005 0.005 0.005 0.005 0.005 0.007 0.007 0.007 0.007 0.007 0.007 0.007 0.007 0.104 0.104 0.104 0.104 0.104 0.104 0.104 0.104 
0.016 0.016 0.016 0.016 0.016 0.016 0.016 0.016 0.009 0.009 0.009 0.009 0.009 0.009 0.009 0.009 0.008 0.008 0.008 0.008 0.008 0.008 0.008 0.008 0.014 0.014 0.014 0.014 0.014 0.014 0.014 0.014 0.057 0.057 0.057 0.057 0.057 0.057 0.057 0.057 0.006 0.006 0.006 0.006 0.010 0.010 0.010 0.010 0.027 0.027 0.027 0.027 0.039 0.039 0.039 0.039 0.025 0.025 0.025 0.025 0.029 0.029 0.029 0.029 0.032 0.032 0.032 0.032 0.049 0.049 0.049 0.049 0.056 0.056 0.056 0.056 0.024 0.024 0.024 0.024 0.236 0.236 0.028 0.028 0.004 0.004 0.002 0.002 0.003 0.003 0.001 0.000 0.001 0.001 0.001 0.001 0.001 0.001 0.002 0.003 0.121 0.121 0.146 0.146 0.125 0.125 0.061 0.061 0.010 0.010 0.003 0.003 0.003 0.003 0.003 0.003 0.003 0.003 0.007 0.007 0.007 0.007 3.599 3.599 3.599 3.599 0.116 0.116 0.116 0.116 0.046 0.046 0.046 0.046 0.062 0.062 0.062 0.062 0.054 0.054 0.054 0.054 0.089 0.089 0.089 0.089 0.078 0.078 0.078 0.078 0.013 0.013 0.013 0.013 0.013 0.013 0.013 0.013 0.004 0.004 0.004 0.004 0.004 0.004 0.004 0.004 0.005 0.005 0.005 0.005 0.005 0.005 0.005 0.005 0.007 0.007 0.007 0.007 0.007 0.007 0.007 0.007 0.104 0.104 0.104 0.104 0.104 0.104 0.104 0.104 
0.016 0.016 0.016 0.016 0.016 0.016 0.016 0.016 0.009 0.009 0.009 0.009 0.009 0.009 0.009 0.009 0.008 0.008 0.008 0.008 0.008 0.008 0.008 0.008 0.014 0.014 0.014 0.014 0.014 0.014 0.014 0.014 0.057 0.057 0.057 0.057 0.057 0.057 0.057 0.057 0.006 0.006 0.006 0.006 0.010 0.010 0.010 0.010 0.027 0.027 0.027 0.027 0.039 0.039 0.039 0.039 0.025 0.025 0.025 0.025 0.029 0.029 0.029 0.029 0.032 0.032 0.032 0.032 0.049 0.049 0.049 0.049 0.056 0.056 0.056 0.056 0.024 0.024 0.024 0.024 0.236 0.236 0.028 0.028 0.004 0.004 0.002 0.002 0.003 0.003 0.001 0.000 0.001 0.001 0.001 0.001 0.001 0.001 0.002 0.003 0.121 0.121 0.146 0.146 0.125 0.125 0.061 0.061 0.010 0.010 0.003 0.003 0.003 0.003 0.003 0.003 0.003 0.003 0.007 0.007 0.007 0.007 3.599 3.599 3.599 3.599 0.116 0.116 0.116 0.116 0.046 0.046 0.046 0.046 0.062 0.062 0.062 0.062 0.054 0.054 0.054 0.054 0.089 0.089 0.089 0.089 0.078 0.078 0.078 0.078 0.013 0.013 0.013 0.013 0.013 0.013 0.013 0.013 0.004 0.004 0.004 0.004 0.004 0.004 0.004 0.004 0.005 0.005 0.005 0.005 0.005 0.005 0.005 0.005 0.007 0.007 0.007 0.007 0.007 0.007 0.007 0.007 0.104 0.104 0.104 0.104 0.104 0.104 0.104 0.104 
0.016 0.016 0.016 0.016 0.016 0.016 0.016 0.016 0.009 0.009 0.009 0.009 0.009 0.009 0.009 0.009 0.008 0.008 0.008 0.008 0.008 0.008 0.008 0.008 0.014 0.014 0.014 0.014 0.014 0.014 0.014 0.014 0.057 0.057 0.057 0.057 0.057 0.057 0.057 0.057 0.006 0.006 0.006 0.006 0.010 0.010 0.010 0.010 0.027 0.027 0.027 0.027 0.039 0.039 0.039 0.039 0.025 0.025 0.025 0.025 0.029 0.029 0.029 0.029 0.032 0.032 0.032 0.032 0.049 0.049 0.049 0.049 0.056 0.056 0.056 0.056 0.024 0.024 0.024 0.024 0.236 0.236 0.028 0.028 0.004 0.004 0.002 0.002 0.003 0.003 0.001 0.000 0.001 0.001 0.001 0.001 0.001 0.001 0.002 0.003 0.121 0.121 0.146 0.146 0.125 0.125 0.061 0.061 0.010 0.010 0.003 0.003 0.003 0.003 0.003 0.003 0.003 0.003 0.007 0.007 0.007 0.007 3.599 3.599 3.599 3.599 0.116 0.116 0.116 0.116 0.046 0.046 0.046 0.046 0.062 0.062 0.062 0.062 0.054 0.054 0.054 0.054 0.089 0.089 0.089 0.089 0.078 0.078 0.078 0.078 0.013 0.013 0.013 0.013 0.013 0.013 0.013 0.013 0.004 0.004 0.004 0.004 0.004 0.004 0.004 0.004 0.005 0.005 0.005 0.005 0.005 0.005 0.005 0.005 0.007 0.007 0.007 0.007 0.007 0.007 0.007 0.007 0.104 0.104 0.104 0.104 0.104 0.104 0.104 0.104 
0.006 0.006 0.006 0.006 0.006 0.006 0.006 0.006 0.010 0.010 0.010 0.010 0.010 0.010 0.010 0.010 0.006 0.006 0.006 0.006 0.006 0.006 0.006 0.006 0.007 0.007 0.007 0.007 0.007 0.007 0.007 0.007 0.050 0.050 0.050 0.050 0.050 0.050 0.050 0.050 0.008 0.008 0.008 0.008 0.018 0.018 0.018 0.018 0.021 0.021 0.021 0.021 0.036 0.036 0.036 0.036 0.050 0.050 0.050 0.050 0.032 0.032 0.032 0.032 0.025 0.025 0.025 0.025 0.023 0.023 0.023 0.023 0.023 0.023 0.023 0.023 0.026 0.026 0.026 0.026 0.037 0.037 0.073 0.073 0.080 0.080 0.213 0.213 0.155 0.155 0.147 0.169 0.182 0.174 0.179 0.221 0.510 0.655 0.416 0.329 0.246 0.246 0.124 0.124 0.043 0.043 0.020 0.020 0.010 0.010 0.002 0.002 0.002 0.002 0.002 0.002 0.002 0.002 0.003 0.003 0.003 0.003 0.122 0.122 0.122 0.122 0.005 0.005 0.005 0.005 0.002 0.002 0.002 0.002 0.004 0.004 0.004 0.004 0.007 0.007 0.007 0.007 0.085 0.085 0.085 0.085 0.009 0.009 0.009 0.009 0.012 0.012 0.012 0.012 0.012 0.012 0.012 0.012 0.007 0.007 0.007 0.007 0.007 0.007 0.007 0.007 0.002 0.002 0.002 0.002 0.002 0.002 0.002 0.002 0.005 0.005 0.005 0.005 0.005 0.005 0.005 0.005 0.078 0.078 0.078 0.078 0.078 0.078 0.078 0.078 
0.006 0.006 0.006 0.006 0.006 0.006 0.006 0.006 0.010 0.010 0.010 0.010 0.010 0.010 0.010 0.010 0.006 0.006 0.006 0.006 0.006 0.006 0.006 0.006 0.007 0.007 0.007 0.007 0.007 0.007 0.007 0.007 0.050 0.050 0.050 0.050 0.050 0.050 0.050 0.050 0.008 0.008 0.008 0.008 0.018 0.018 0.018 0.018 0.021 0.021 0.021 0.021 0.036 0.036 0.036 0.036 0.050 0.050 0.050 0.050 0.032 0.032 0.032 0.032 0.025 0.025 0.025 0.025 0.023 0.023 0.023 0.023 0.023 0.023 0.023 0.023 0.026 0.026 0.026 0.026 0.037 0.037 0.073 0.073 0.080 0.080 0.213 0.213 0.155 0.155 0.147 0.169 0.182 0.174 0.179 0.221 0.510 0.655 0.416 0.329 0.246 0.246 0.124 0.124 0.043 0.043 0.020 0.020 0.010 0.010 0.002 0.002 0.002 0.002 0.002 0.002 0.002 0.002 0.003 0.003 0.003 0.003 0.122 0.122 0.122 0.122 0.005 0.005 0.005 0.005 0.002 0.002 0.002 0.002 0.004 0.004 0.004 0.004 0.007 0.007 0.007 0.007 0.085 0.085 0.085 0.085 0.009 0.009 0.009 0.009 0.012 0.012 0.012 0.012 0.012 0.012 0.012 0.012 0.007 0.007 0.007 0.007 0.007 0.007 0.007 0.007 0.002 0.002 0.002 0.002 0.002 0.002 0.002 0.002 0.005 0.005 0.005 0.005 0.005 0.005 0.005 0.005 0.078 0.078 0.078 0.078 0.078 0.078 0.078 0.078 
0.006 0.006 0.006 0.006 0.006 0.006 0.006 0.006 0.010 0.010 0.010 0.010 0.010 0.010 0.010 0.010 0.006 0.006 0.006 0.006 0.006 0.006 0.006 0.006 0.007 0.007 0.007 0.007 0.007 0.007 0.007 0.007 0.050 0.050 0.050 0.050 0.050 0.050 0.050 0.050 0.008 0.008 0.008 0.008 0.018 0.018 0.018 0.018 0.021 0.021 0.021 0.021 0.036 0.036 0.036 0.036 0.050 0.050 0.050 0.050 0.032 0.032 0.032 0.032 0.025 0.025 0.025 0.025 0.023 0.023 0.023 0.023 0.023 0.023 0.023 0.023 0.026 0.026 0.026 0.026 0.037 0.037 0.073 0.073 0.080 0.080 0.213 0.213 0.155 0.155 0.147 0.169 0.182 0.174 0.179 0.221 0.510 0.655 0.416 0.329 0.246 0.246 0.124 0.124 0.043 0.043 0.020 0.020 0.010 0.010 0.002 0.002 0.002 0.002 0.002 0.002 0.002 0.002 0.003 0.003 0.003 0.003 0.122 0.122 0.122 0.122 0.005 0.005 0.005 0.005 0.002 0.002 0.002 0.002 0.004 0.004 0.004 0.004 0.007 0.007 0.007 0.007 0.085 0.085 0.085 0.085 0.009 0.009 0.009 0.009 0.012 0.012 0.012 0.012 0.012 0.012 0.012 0.012 0.007 0.007 0.007 0.007 0.007 0.007 0.007 0.007 0.002 0.002 0.002 0.002 0.002 0.002 0.002 0.002 0.005 0.005 0.005 0.005 0.005 0.005 0.005 0.005 0.078 0.078 0.078 0.078 0.078 0.078 0.078 0.078 
0.006 0.006 0.006 0.006 0.006 0.006 0.006 0.006 0.010 0.010 0.010 0.010 0.010 0.010 0.010 0.010 0.006 0.006 0.006 0.006 0.006 0.006 0.006 0.006 0.007 0.007 0.007 0.007 0.007 0.007 0.007 0.007 0.050 0.050 0.050 0.050 0.050 0.050 0.050 0.050 0.008 0.008 0.008 0.008 0.018 0.018 0.018 0.018 0.021 0.021 0.021 0.021 0.036 0.036 0.036 0.036 0.050 0.050 0.050 0.050 0.032 0.032 0.032 0.032 0.025 0.025 0.025 0.025 0.023 0.023 0.023 0.023 0.023 0.023 0.023 0.023 0.026 0.026 0.026 0.026 0.037 0.037 0.073 0.073 0.080 0.080 0.213 0.213 0.155 0.155 0.147 0.169 0.182 0.174 0.179 0.221 0.510 0.655 0.416 0.329 0.246 0.246 0.124 0.124 0.043 0.043 0.020 0.020 0.010 0.010 0.002 0.002 0.002 0.002 0.002 0.002 0.002 0.002 0.003 0.003 0.003 0.003 0.122 0.122 0.122 0.122 0.005 0.005 0.005 0.005 0.002 0.002 0.002 0.002 0.004 0.004 0.004 0.004 0.007 0.007 0.007 0.007 0.085 0.085 0.085 0.085 0.009 0.009 0.009 0.009 0.012 0.012 0.012 0.012 0.012 0.012 0.012 0.012 0.007 0.007 0.007 0.007 0.007 0.007 0.007 0.007 0.002 0.002 0.002 0.002 0.002 0.002 0.002 0.002 0.005 0.005 0.005 0.005 0.005 0.005 0.005 0.005 0.078 0.078 0.078 0.078 0.078 0.078 0.078 0.078 
0.003 0.003 0.003 0.003 0.003 0.003 0.003 0.003 0.007 0.007 0.007 0.007 0.007 0.007 0.007 0.007 0.011 0.011 0.011 0.011 0.011 0.011 0.011 0.011 0.042 0.042 0.042 0.042 0.042 0.042 0.042 0.042 0.101 0.101 0.101 0.101 0.101 0.101 0.101 0.101 0.005 0.005 0.005 0.005 0.019 0.019 0.019 0.019 0.021 0.021 0.021 0.021 0.041 0.041 0.041 0.041 0.106 0.106 0.106 0.106 0.052 0.052 0.052 0.052 0.026 0.026 0.026 0.026 0.021 0.021 0.021 0.021 0.022 0.022 0.022 0.022 0.023 0.023 0.023 0.023 0.020 0.020 0.021 0.021 0.019 0.019 0.025 0.025 0.035 0.035 0.047 0.084 0.046 0.016 0.011 0.010 0.010 0.008 0.008 0.007 0.009 0.009 0.019 0.019 0.017 0.017 0.019 0.019 0.014 0.014 0.009 0.009 0.009 0.009 0.008 0.008 0.008 0.008 0.013 0.013 0.013 0.013 0.181 0.181 0.181 0.181 0.006 0.006 0.006 0.006 0.001 0.001 0.001 0.001 0.002 0.002 0.002 0.002 0.004 0.004 0.004 0.004 0.190 0.190 0.190 0.190 0.009 0.009 0.009 0.009 0.005 0.005 0.005 0.005 0.005 0.005 0.005 0.005 0.029 0.029 0.029 0.029 0.029 0.029 0.029 0.029 0.004 0.004 0.004 0.004 0.004 0.004 0.004 0.004 0.007 0.007 0.007 0.007 0.007 0.007 0.007 0.007 0.133 0.133 0.133 0.133 0.133 0.133 0.133 0.133 
0.003 0.003 0.003 0.003 0.003 0.003 0.003 0.003 0.007 0.007 0.007 0.007 0.007 0.007 0.007 0.007 0.011 0.011 0.011 0.011 0.011 0.011 0.011 0.011 0.042 0.042 0.042 0.042 0.042 0.042 0.042 0.042 0.101 0.101 0.101 0.101 0.101 0.101 0.101 0.101 0.005 0.005 0.005 0.005 0.019 0.019 0.019 0.019 0.021 0.021 0.021 0.021 0.041 0.041 0.041 0.041 0.106 0.106 0.106 0.106 0.052 0.052 0.052 0.052 0.026 0.026 0.026 0.026 0.021 0.021 0.021 0.021 0.022 0.022 0.022 0.022 0.023 0.023 0.023 0.023 0.020 0.020 0.021 0.021 0.019 0.019 0.025 0.025 0.035 0.035 0.047 0.084 0.046 0.016 0.011 0.010 0.010 0.008 0.008 0.007 0.009 0.009 0.019 0.019 0.017 0.017 0.019 0.019 0.014 0.014 0.009 0.009 0.009 0.009 0.008 0.008 0.008 0.008 0.013 0.013 0.013 0.013 0.181 0.181 0.181 0.181 0.006 0.006 0.006 0.006 0.001 0.001 0.001 0.001 0.002 0.002 0.002 0.002 0.004 0.004 0.004 0.004 0.190 0.190 0.190 0.190 0.009 0.009 0.009 0.009 0.005 0.005 0.005 0.005 0.005 0.005 0.005 0.005 0.029 0.029 0.029 0.029 0.029 0.029 0.029 0.029 0.004 0.004 0.004 0.004 0.004 0.004 0.004 0.004 0.007 0.007 0.007 0.007 0.007 0.007 0.007 0.007 0.133 0.133 0.133 0.133 0.133 0.133 0.133 0.133 
0.003 0.003 0.003 0.003 0.003 0.003 0.003 0.003 0.007 0.007 0.007 0.007 0.007 0.007 0.007 0.007 0.011 0.011 0.011 0.011 0.011 0.011 0.011 0.011 0.042 0.042 0.042 0.042 0.042 0.042 0.042 0.042 0.101 0.101 0.101 0.101 0.101 0.101 0.101 0.101 0.005 0.005 0.005 0.005 0.019 0.019 0.019 0.019 0.021 0.021 0.021 0.021 0.041 0.041 0.041 0.041 0.106 0.106 0.106 0.106 0.052 0.052 0.052 0.052 0.026 0.026 0.026 0.026 0.021 0.021 0.021 0.021 0.022 0.022 0.022 0.022 0.023 0.023 0.023 0.023 0.020 0.020 0.021 0.021 0.019 0.019 0.025 0.025 0.035 0.035 0.047 0.084 0.046 0.016 0.011 0.010 0.010 0.008 0.008 0.007 0.009 0.009 0.019 0.019 0.017 0.017 0.019 0.019 0.014 0.014 0.009 0.009 0.009 0.009 0.008 0.008 0.008 0.008 0.013 0.013 0.013 0.013 0.181 0.181 0.181 0.181 0.006 0.006 0.006 0.006 0.001 0.001 0.001 0.001 0.002 0.002 0.002 0.002 0.004 0.004 0.004 0.004 0.190 0.190 0.190 0.190 0.009 0.009 0.009 0.009 0.005 0.005 0.005 0.005 0.005 0.005 0.005 0.005 0.029 0.029 0.029 0.029 0.029 0.029 0.029 0.029 0.004 0.004 0.004 0.004 0.004 0.004 0.004 0.004 0.007 0.007 0.007 0.007 0.007 0.007 0.007 0.007 0.133 0.133 0.133 0.133 0.133 0.133 0.133 0.133 
0.003 0.003 0.003 0.003 0.003 0.003 0.003 0.003 0.007 0.007 0.007 0.007 0.007 0.007 0.007 0.007 0.011 0.011 0.011 0.011 0.011 0.011 0.011 0.011 0.042 0.042 0.042 0.042 0.042 0.042 0.042 0.042 0.101 0.101 0.101 0.101 0.101 0.101 0.101 0.101 0.005 0.005 0.005 0.005 0.019 0.019 0.019 0.019 0.021 0.021 0.021 0.021 0.041 0.041 0.041 0.041 0.106 0.106 0.106 0.106 0.052 0.052 0.052 0.052 0.026 0.026 0.026 0.026 0.021 0.021 0.021 0.021 0.022 0.022 0.022 0.022 0.023 0.023 0.023 0.023 0.020 0.020 0.021 0.021 0.019 0.019 0.025 0.025 0.035 0.035 0.047 0.084 0.046 0.016 0.011 0.010 0.010 0.008 0.008 0.007 0.009 0.009 0.019 0.019 0.017 0.017 0.019 0.019 0.014 0.014 0.009 0.009 0.009 0.009 0.008 0.008 0.008 0.008 0.013 0.013 0.013 0.013 0.181 0.181 0.181 0.181 0.006 0.006 0.006 0.006 0.001 0.001 0.001 0.001 0.002 0.002 0.002 0.002 0.004 0.004 0.004 0.004 0.190 0.190 0.190 0.190 0.009 0.009 0.009 0.009 0.005 0.005 0.005 0.005 0.005 0.005 0.005 0.005 0.029 0.029 0.029 0.029 0.029 0.029 0.029 0.029 0.004 0.004 0.004 0.004 0.004 0.004 0.004 0.004 0.007 0.007 0.007 0.007 0.007 0.007 0.007 0.007 0.133 0.133 0.133 0.133 0.133 0.133 0.133 0.133 
0.022 0.022 0.022 0.022 0.022 0.022 0.022 0.022 0.035 0.035 0.035 0.035 0.035 0.035 0.035 0.035 0.119 0.119 0.119 0.119 0.119 0.119 0.119 0.119 14.968 14.968 14.968 14.968 14.968 14.968 14.968 14.968 0.022 0.022 0.022 0.022 0.022 0.022 0.022 0.022 0.006 0.006 0.006 0.006 0.016 0.016 0.016 0.016 0.021 0.021 0.021 0.021 0.046 0.046 0.046 0.046 0.063 0.063 0.063 0.063 0.027 0.027 0.027 0.027 0.019 0.019 0.019 0.019 0.014 0.014 0.014 0.014 0.016 0.016 0.016 0.016 0.017 0.017 0.017 0.017 0.013 0.013 0.015 0.015 0.016 0.016 0.019 0.019 0.022 0.022 0.009 0.005 0.005 0.005 0.004 0.004 0.003 0.004 0.004 0.004 0.004 0.004 0.013 0.013 0.014 0.014 0.017 0.017 0.018 0.018 0.029 0.029 0.029 0.029 0.066 0.066 0.066 0.066 0.157 0.157 0.157 0.157 0.229 0.229 0.229 0.229 0.039 0.039 0.039 0.039 0.013 0.013 0.013 0.013 0.031 0.031 0.031 0.031 0.334 0.334 0.334 0.334 7.140 7.140 7.140 7.140 0.018 0.018 0.018 0.018 0.010 0.010 0.010 0.010 0.010 0.010 0.010 0.010 0.048 0.048 0.048 0.048 0.048 0.048 0.048 0.048 0.070 0.070 0.070 0.070 0.070 0.070 0.070 0.070 6.893 6.893 6.893 6.893 6.893 6.893 6.893 6.893 10.111 10.111 10.111 10.111 10.111 10.111 10.111 10.111 
0.022 0.022 0.022 0.022 0.022 0.022 0.022 0.022 0.035 0.035 0.035 0.035 0.035 0.035 0.035 0.035 0.119 0.119 0.119 0.119 0.119 0.119 0.119 0.119 14.968 14.968 14.968 14.968 14.968 14.968 14.968 14.968 0.022 0.022 0.022 0.022 0.022 0.022 0.022 0.022 0.006 0.006 0.006 0.006 0.016 0.016 0.016 0.016 0.021 0.021 0.021 0.021 0.046 0.046 0.046 0.046 0.063 0.063 0.063 0.063 0.027 0.027 0.027 0.027 0.019 0.019 0.019 0.019 0.014 0.014 0.014 0.014 0.016 0.016 0.016 0.016 0.017 0.017 0.017 0.017 0.013 0.013 0.015 0.015 0.016 0.016 0.019 0.019 0.022 0.022 0.009 0.005 0.005 0.005 0.004 0.004 0.003 0.004 0.004 0.004 0.004 0.004 0.013 0.013 0.014 0.014 0.017 0.017 0.018 0.018 0.029 0.029 0.029 0.029 0.066 0.066 0.066 0.066 0.157 0.157 0.157 0.157 0.229 0.229 0.229 0.229 0.039 0.039 0.039 0.039 0.013 0.013 0.013 0.013 0.031 0.031 0.031 0.031 0.334 0.334 0.334 0.334 7.140 7.140 7.140 7.140 0.018 0.018 0.018 0.018 0.010 0.010 0.010 0.010 0.010 0.010 0.010 0.010 0.048 0.048 0.048 0.048 0.048 0.048 0.048 0.048 0.070 0.070 0.070 0.070 0.070 0.070 0.070 0.070 6.893 6.893 6.893 6.893 6.893 6.893 6.893 6.893 10.111 10.111 10.111 10.111 10.111 10.111 10.111 10.111 
0.022 0.022 0.022 0.022 0.022 0.022 0.022 0.022 0.035 0.035 0.035 0.035 0.035 0.035 0.035 0.035 0.119 0.119 0.119 0.119 0.119 0.119 0.119 0.119 14.968 14.968 14.968 14.968 14.968 14.968 14.968 14.968 0.022 0.022 0.022 0.022 0.022 0.022 0.022 0.022 0.006 0.006 0.006 0.006 0.016 0.016 0.016 0.016 0.021 0.021 0.021 0.021 0.046 0.046 0.046 0.046 0.063 0.063 0.063 0.063 0.027 0.027 0.027 0.027 0.019 0.019 0.019 0.019 0.014 0.014 0.014 0.014 0.016 0.016 0.016 0.016 0.017 0.017 0.017 0.017 0.013 0.013 0.015 0.015 0.016 0.016 0.019 0.019 0.022 0.022 0.009 0.005 0.005 0.005 0.004 0.004 0.003 0.004 0.004 0.004 0.004 0.004 0.013 0.013 0.014 0.014 0.017 0.017 0.018 0.018 0.029 0.029 0.029 0.029 0.066 0.066 0.066 0.066 0.157 0.157 0.157 0.157 0.229 0.229 0.229 0.229 0.039 0.039 0.039 0.039 0.013 0.013 0.013 0.013 0.031 0.031 0.031 0.031 0.334 0.334 0.334 0.334 7.140 7.140 7.140 7.140 0.018 0.018 0.018 0.018 0.010 0.010 0.010 0.010 0.010 0.010 0.010 0.010 0.048 0.048 0.048 0.048 0.048 0.048 0.048 0.048 0.070 0.070 0.070 0.070 0.070 0.070 0.070 0.070 6.893 6.893 6.893 6.893 6.893 6.893 6.893 6.893 10.111 10.111 10.111 10.111 10.111 10.111 10.111 10.111 
0.022 0.022 0.022 0.022 0.022 0.022 0.022 0.022 0.035 0.035 0.035 0.035 0.035 0.035 0.035 0.035 0.119 0.119 0.119 0.119 0.119 0.119 0.119 0.119 14.968 14.968 14.968 14.968 14.968 14.968 14.968 14.968 0.022 0.022 0.022 0.022 0.022 0.022 0.022 0.022 0.006 0.006 0.006 0.006 0.016 0.016 0.016 0.016 0.021 0.021 0.021 0.021 0.046 0.046 0.046 0.046 0.063 0.063 0.063 0.063 0.027 0.027 0.027 0.027 0.019 0.019 0.019 0.019 0.014 0.014 0.014 0.014 0.016 0.016 0.016 0.016 0.017 0.017 0.017 0.017 0.013 0.013 0.015 0.015 0.016 0.016 0.019 0.019 0.022 0.022 0.009 0.005 0.005 0.005 0.004 0.004 0.003 0.004 0.004 0.004 0.004 0.004 0.013 0.013 0.014 0.014 0.017 0.017 0.018 0.018 0.029 0.029 0.029 0.029 0.066 0.066 0.066 0.066 0.157 0.157 0.157 0.157 0.229 0.229 0.229 0.229 0.039 0.039 0.039 0.039 0.013 0.013 0.013 0.013 0.031 0.031 0.031 0.031 0.334 0.334 0.334 0.334 7.140 7.140 7.140 7.140 0.018 0.018 0.018 0.018 0.010 0.010 0.010 0.010 0.010 0.010 0.010 0.010 0.048 0.048 0.048 0.048 0.048 0.048 0.048 0.048 0.070 0.070 0.070 0.070 0.070 0.070 0.070 0.070 6.893 6.893 6.893 6.893 6.893 6.893 6.893 6.893 10.111 10.111 10.111 10.111 10.111 10.111 10.111 10.111 
0.033 0.033 0.033 0.033 0.033 0.033 0.033 0.033 0.009 0.009 0.009 0.009 0.009 0.009 0.009 0.009 0.016 0.016 0.016 0.016 0.016 0.016 0.016 0.016 0.090 0.090 0.090 0.090 0.090 0.090 0.090 0.090 0.016 0.016 0.016 0.016 0.016 0.016 0.016 0.016 0.008 0.008 0.008 0.008 0.012 0.012 0.012 0.012 0.026 0.026 0.026 0.026 0.062 0.062 0.062 0.062 0.033 0.033 0.033 0.033 0.010 0.010 0.010 0.010 0.018 0.018 0.018 0.018 0.013 0.013 0.013 0.013 0.014 0.014 0.014 0.014 0.016 0.016 0.016 0.016 0.013 0.013 0.017 0.017 0.023 0.023 0.039 0.039 0.038 0.038 0.014 0.009 0.007 0.007 0.006 0.006 0.006 0.006 0.006 0.005 0.002 0.002 0.016 0.016 0.014 0.014 0.017 0.017 0.018 0.018 0.024 0.024 0.024 0.024 0.024 0.024 0.024 0.024 0.012 0.012 0.012 0.012 0.010 0.010 0.010 0.010 0.017 0.017 0.017 0.017 0.036 0.036 0.036 0.036 0.038 0.038 0.038 0.038 0.036 0.036 0.036 0.036 0.014 0.014 0.014 0.014 0.008 0.008 0.008 0.008 0.010 0.010 0.010 0.010 0.010 0.010 0.010 0.010 0.031 0.031 0.031 0.031 0.031 0.031 0.031 0.031 0.018 0.018 0.018 0.018 0.018 0.018 0.018 0.018 0.033 0.033 0.033 0.033 0.033 0.033 0.033 0.033 0.081 0.081 0.081 0.081 0.081 0.081 0.081 0.081 
0.033 0.033 0.033 0.033 0.033 0.033 0.033 0.033 0.009 0.009 0.009 0.009 0.009 0.009 0.009 0.009 0.016 0.016 0.016 0.016 0.016 0.016 0.016 0.016 0.090 0.090 0.090 0.090 0.090 0.090 0.090 0.090 0.016 0.016 0.016 0.016 0.016 0.016 0.016 0.016 0.008 0.008 0.008 0.008 0.012 0.012 0.012 0.012 0.026 0.026 0.026 0.026 0.062 0.062 0.062 0.062 0.033 0.033 0.033 0.033 0.010 0.010 0.010 0.010 0.018 0.018 0.018 0.018 0.013 0.013 0.013 0.013 0.014 0.014 0.014 0.014 0.016 0.016 0.016 0.016 0.013 0.013 0.017 0.017 0.023 0.023 0.039 0.039 0.038 0.038 0.014 0.009 0.007 0.007 0.006 0.006 0.006 0.006 0.006 0.005 0.002 0.002 0.016 0.016 0.014 0.014 0.017 0.017 0.018 0.018 0.024 0.024 0.024 0.024 0.024 0.024 0.024 0.024 0.012 0.012 0.012 0.012 0.010 0.010 0.010 0.010 0.017 0.017 0.017 0.017 0.036 0.036 0.036 0.036 0.038 0.038 0.038 0.038 0.036 0.036 0.036 0.036 0.014 0.014 0.014 0.014 0.008 0.008 0.008 0.008 0.010 0.010 0.010 0.010 0.010 0.010 0.010 0.010 0.031 0.031 0.031 0.031 0.031 0.031 0.031 0.031 0.018 0.018 0.018 0.018 0.018 0.018 0.018 0.018 0.033 0.033 0.033 0.033 0.033 0.033 0.033 0.033 0.081 0.081 0.081 0.081 0.081 0.081 0.081 0.081 
0.033 0.033 0.033 0.033 0.033 0.033 0.033 0.033 0.009 0.009 0.009 0.009 0.009 0.009 0.009 0.009 0.016 0.016 0.016 0.016 0.016 0.016 0.016 0.016 0.090 0.090 0.090 0.090 0.090 0.090 0.090 0.090 0.016 0.016 0.016 0.016 0.016 0.016 0.016 0.016 0.008 0.008 0.008 0.008 0.012 0.012 0.012 0.012 0.026 0.026 0.026 0.026 0.062 0.062 0.062 0.062 0.033 0.033 0.033 0.033 0.010 0.010 0.010 0.010 0.018 0.018 0.018 0.018 0.013 0.013 0.013 0.013 0.014 0.014 0.014 0.014 0.016 0.016 0.016 0.016 0.013 0.013 0.017 0.017 0.023 0.023 0.039 0.039 0.038 0.038 0.014 0.009 0.007 0.007 0.006 0.006 0.006 0.006 0.006 0.005 0.002 0.002 0.016 0.016 0.014 0.014 0.017 0.017 0.018 0.018 0.024 0.024 0.024 0.024 0.024 0.024 0.024 0.024 0.012 0.012 0.012 0.012 0.010 0.010 0.010 0.010 0.017 0.017 0.017 0.017 0.036 0.036 0.036 0.036 0.038 0.038 0.038 0.038 0.036 0.036 0.036 0.036 0.014 0.014 0.014 0.014 0.008 0.008 0.008 0.008 0.010 0.010 0.010 0.010 0.010 0.010 0.010 0.010 0.031 0.031 0.031 0.031 0.031 0.031 0.031 0.031 0.018 0.018 0.018 0.018 0.018 0.018 0.018 0.018 0.033 0.033 0.033 0.033 0.033 0.033 0.033 0.033 0.081 0.081 0.081 0.081 0.081 0.081 0.081 0.081 
0.033 0.033 0.033 0.033 0.033 0.033 0.033 0.033 0.009 0.009 0.009 0.009 0.009 0.009 0.009 0.009 0.016 0.016 0.016 0.016 0.016 0.016 0.016 0.016 0.090 0.090 0.090 0.090 0.090 0.090 0.090 0.090 0.016 0.016 0.016 0.016 0.016 0.016 0.016 0.016 0.008 0.008 0.008 0.008 0.012 0.012 0.012 0.012 0.026 0.026 0.026 0.026 0.062 0.062 0.062 0.062 0.033 0.033 0.033 0.033 0.010 0.010 0.010 0.010 0.018 0.018 0.018 0.018 0.013 0.013 0.013 0.013 0.014 0.014 0.014 0.014 0.016 0.016 0.016 0.016 0.013 0.013 0.017 0.017 0.023 0.023 0.039 0.039 0.038 0.038 0.014 0.009 0.007 0.007 0.006 0.006 0.006 0.006 0.006 0.005 0.002 0.002 0.016 0.016 0.014 0.014 0.017 0.017 0.018 0.018 0.024 0.024 0.024 0.024 0.024 0.024 0.024 0.024 0.012 0.012 0.012 0.012 0.010 0.010 0.010 0.010 0.017 0.017 0.017 0.017 0.036 0.036 0.036 0.036 0.038 0.038 0.038 0.038 0.036 0.036 0.036 0.036 0.014 0.014 0.014 0.014 0.008 0.008 0.008 0.008 0.010 0.010 0.010 0.010 0.010 0.010 0.010 0.010 0.031 0.031 0.031 0.031 0.031 0.031 0.031 0.031 0.018 0.018 0.018 0.018 0.018 0.018 0.018 0.018 0.033 0.033 0.033 0.033 0.033 0.033 0.033 0.033 0.081 0.081 0.081 0.081 0.081 0.081 0.081 0.081 
0.033 0.033 0.033 0.033 0.033 0.033 0.033 0.033 0.009 0.009 0.009 0.009 0.009 0.009 0.009 0.009 0.016 0.016 0.016 0.016 0.016 0.016 0.016 0.016 0.090 0.090 0.090 0.090 0.090 0.090 0.090 0.090 0.016 0.016 0.016 0.016 0.016 0.016 0.016 0.016 0.008 0.008 0.008 0.008 0.012 0.012 0.012 0.012 0.026 0.026 0.026 0.026 0.062 0.062 0.062 0.062 0.033 0.033 0.033 0.033 0.010 0.010 0.010 0.010 0.018 0.018 0.018 0.018 0.013 0.013 0.013 0.013 0.014 0.014 0.014 0.014 0.016 0.016 0.016 0.016 0.013 0.013 0.017 0.017 0.023 0.023 0.039 0.039 0.038 0.038 0.014 0.009 0.007 0.007 0.006 0.006 0.006 0.006 0.006 0.005 0.002 0.002 0.016 0.016 0.014 0.014 0.017 0.017 0.018 0.018 0.024 0.024 0.024 0.024 0.024 0.024 0.024 0.024 0.012 0.012 0.012 0.012 0.010 0.010 0.010 0.010 0.017 0.017 0.017 0.017 0.036 0.036 0.036 0.036 0.038 0.038 0.038 0.038 0.036 0.036 0.036 0.036 0.014 0.014 0.014 0.014 0.008 0.008 0.008 0.008 0.010 0.010 0.010 0.010 0.010 0.010 0.010 0.010 0.031 0.031 0.031 0.031 0.031 0.031 0.031 0.031 0.018 0.018 0.018 0.018 0.018 0.018 0.018 0.018 0.033 0.033 0.033 0.033 0.033 0.033 0.033 0.033 0.081 0.081 0.081 0.081 0.081 0.081 0.081 0.081 
0.033 0.033 0.033 0.033 0.033 0.033 0.033 0.033 0.009 0.009 0.009 0.009 0.009 0.009 0.009 0.009 0.016 0.016 0.016 0.016 0.016 0.016 0.016 0.016 0.090 0.090 0.090 0.090 0.090 0.090 0.090 0.090 0.016 0.016 0.016 0.016 0.016 0.016 0.016 0.016 0.008 0.008 0.008 0.008 0.012 0.012 0.012 0.012 0.026 0.026 0.026 0.026 0.062 0.062 0.062 0.062 0.033 0.033 0.033 0.033 0.010 0.010 0.010 0.010 0.018 0.018 0.018 0.018 0.013 0.013 0.013 0.013 0.014 0.014 0.014 0.014 0.016 0.016 0.016 0.016 0.013 0.013 0.017 0.017 0.023 0.023 0.039 0.039 0.038 0.038 0.014 0.009 0.007 0.007 0.006 0.006 0.006 0.006 0.006 0.005 0.002 0.002 0.016 0.016 0.014 0.014 0.017 0.017 0.018 0.018 0.024 0.024 0.024 0.024 0.024 0.024 0.024 0.024 0.012 0.012 0.012 0.012 0.010 0.010 0.010 0.010 0.017 0.017 0.017 0.017 0.036 0.036 0.036 0.036 0.038 0.038 0.038 0.038 0.036 0.036 0.036 0.036 0.014 0.014 0.014 0.014 0.008 0.008 0.008 0.008 0.010 0.010 0.010 0.010 0.010 0.010 0.010 0.010 0.031 0.031 0.031 0.031 0.031 0.031 0.031 0.031 0.018 0.018 0.018 0.018 0.018 0.018 0.018 0.018 0.033 0.033 0.033 0.033 0.033 0.033 0.033 0.033 0.081 0.081 0.081 0.081 0.081 0.081 0.081 0.081 
0.033 0.033 0.033 0.033 0.033 0.033 0.033 0.033 0.009 0.009 0.009 0.009 0.009 0.009 0.009 0.009 0.016 0.016 0.016 0.016 0.016 0.016 0.016 0.016 0.090 0.090 0.090 0.090 0.090 0.090 0.090 0.090 0.016 0.016 0.016 0.016 0.016 0.016 0.016 0.016 0.008 0.008 0.008 0.008 0.012 0.012 0.012 0.012 0.026 0.026 0.026 0.026 0.062 0.062 0.062 0.062 0.033 0.033 0.033 0.033 0.010 0.010 0.010 0.010 0.018 0.018 0.018 0.018 0.013 0.013 0.013 0.013 0.014 0.014 0.014 0.014 0.016 0.016 0.016 0.016 0.013 0.013 0.017 0.017 0.023 0.023 0.039 0.039 0.038 0.038 0.014 0.009 0.007 0.007 0.006 0.006 0.006 0.006 0.006 0.005 0.002 0.002 0.016 0.016 0.014 0.014 0.017 0.017 0.018 0.018 0.024 0.024 0.024 0.024 0.024 0.024 0.024 0.024 0.012 0.012 0.012 0.012 0.010 0.010 0.010 0.010 0.017 0.017 0.017 0.017 0.036 0.036 0.036 0.036 0.038 0.038 0.038 0.038 0.036 0.036 0.036 0.036 0.014 0.014 0.014 0.014 0.008 0.008 0.008 0.008 0.010 0.010 0.010 0.010 0.010 0.010 0.010 0.010 0.031 0.031 0.031 0.031 0.031 0.031 0.031 0.031 0.018 0.018 0.018 0.018 0.018 0.018 0.018 0.018 0.033 0.033 0.033 0.033 0.033 0.033 0.033 0.033 0.081 0.081 0.081 0.081 0.081 0.081 0.081 0.081 
0.033 0.033 0.033 0.033 0.033 0.033 0.033 0.033 0.009 0.009 0.009 0.009 0.009 0.009 0.009 0.009 0.016 0.016 0.016 0.016 0.016 0.016 0.016 0.016 0.090 0.090 0.090 0.090 0.090 0.090 0.090 0.090 0.016 0.016 0.016 0.016 0.016 0.016 0.016 0.016 0.008 0.008 0.008 0.008 0.012 0.012 0.012 0.012 0.026 0.026 0.026 0.026 0.062 0.062 0.062 0.062 0.033 0.033 0.033 0.033 0.010 0.010 0.010 0.010 0.018 0.018 0.018 0.018 0.013 0.013 0.013 0.013 0.014 0.014 0.014 0.014 0.016 0.016 0.016 0.016 0.013 0.013 0.017 0.017 0.023 0.023 0.039 0.039 0.038 0.038 0.014 0.009 0.007 0.007 0.006 0.006 0.006 0.006 0.006 0.005 0.002 0.002 0.016 0.016 0.014 0.014 0.017 0.017 0.018 0.018 0.024 0.024 0.024 0.024 0.024 0.024 0.024 0.024 0.012 0.012 0.012 0.012 0.010 0.010 0.010 0.010 0.017 0.017 0.017 0.017 0.036 0.036 0.036 0.036 0.038 0.038 0.038 0.038 0.036 0.036 0.036 0.036 0.014 0.014 0.014 0.014 0.008 0.008 0.008 0.008 0.010 0.010 0.010 0.010 0.010 0.010 0.010 0.010 0.031 0.031 0.031 0.031 0.031 0.031 0.031 0.031 0.018 0.018 0.018 0.018 0.018 0.018 0.018 0.018 0.033 0.033 0.033 0.033 0.033 0.033 0.033 0.033 0.081 0.081 0.081 0.081 0.081 0.081 0.081 0.081 
0.016 0.016 0.016 0.016 0.016 0.016 0.016 0.016 0.005 0.005 0.005 0.005 0.005 0.005 0.005 0.005 0.007 0.007 0.007 0.007 0.007 0.007 0.007 0.007 0.051 0.051 0.051 0.051 0.051 0.051 0.051 0.051 0.013 0.013 0.013 0.013 0.013 0.013 0.013 0.013 0.006 0.006 0.006 0.006 0.012 0.012 0.012 0.012 0.029 0.029 0.029 0.029 0.055 0.055 0.055 0.055 0.017 0.017 0.017 0.017 0.006 0.006 0.006 0.006 0.012 0.012 0.012 0.012 0.010 0.010 0.010 0.010 0.011 0.011 0.011 0.011 0.015 0.015 0.015 0.015 0.015 0.015 0.019 0.019 0.021 0.021 0.021 0.021 0.015 0.015 0.006 0.006 0.006 0.006 0.007 0.009 0.013 0.015 0.017 0.021 0.064 0.064 0.042 0.042 0.018 0.018 0.018 0.018 0.013 0.013 0.012 0.012 0.012 0.012 0.009 0.009 0.009 0.009 0.006 0.006 0.006 0.006 0.009 0.009 0.009 0.009 0.016 0.016 0.016 0.016 0.028 0.028 0.028 0.028 0.022 0.022 0.022 0.022 0.010 0.010 0.010 0.010 0.006 0.006 0.006 0.006 0.005 0.005 0.005 0.005 0.010 0.010 0.010 0.010 0.010 0.010 0.010 0.010 0.024 0.024 0.024 0.024 0.024 0.024 0.024 0.024 0.008 0.008 0.008 0.008 0.008 0.008 0.008 0.008 0.019 0.019 0.019 0.019 0.019 0.019 0.019 0.019 0.055 0.055 0.055 0.055 0.055 0.055 0.055 0.055 
0.016 0.016 0.016 0.016 0.016 0.016 0.016 0.016 0.005 0.005 0.005 0.005 0.005 0.005 0.005 0.005 0.007 0.007 0.007 0.007 0.007 0.007 0.007 0.007 0.051 0.051 0.051 0.051 0.051 0.051 0.051 0.051 0.013 0.013 0.013 0.013 0.013 0.013 0.013 0.013 0.006 0.006 0.006 0.006 0.012 0.012 0.012 0.012 0.029 0.029 0.029 0.029 0.055 0.055 0.055 0.055 0.017 0.017 0.017 0.017 0.006 0.006 0.006 0.006 0.012 0.012 0.012 0.012 0.010 0.010 0.010 0.010 0.011 0.011 0.011 0.011 0.015 0.015 0.015 0.015 0.015 0.015 0.019 0.019 0.021 0.021 0.021 0.021 0.015 0.015 0.006 0.006 0.006 0.006 0.007 0.009 0.013 0.015 0.017 0.021 0.064 0.064 0.042 0.042 0.018 0.018 0.018 0.018 0.013 0.013 0.012 0.012 0.012 0.012 0.009 0.009 0.009 0.009 0.006 0.006 0.006 0.006 0.009 0.009 0.009 0.009 0.016 0.016 0.016 0.016 0.028 0.028 0.028 0.028 0.022 0.022 0.022 0.022 0.010 0.010 0.010 0.010 0.006 0.006 0.006 0.006 0.005 0.005 0.005 0.005 0.010 0.010 0.010 0.010 0.010 0.010 0.010 0.010 0.024 0.024 0.024 0.024 0.024 0.024 0.024 0.024 0.008 0.008 0.008 0.008 0.008 0.008 0.008 0.008 0.019 0.019 0.019 0.019 0.019 0.019 0.019 0.019 0.055 0.055 0.055 0.055 0.055 0.055 0.055 0.055 
0.016 0.016 0.016 0.016 0.016 0.016 0.016 0.016 0.005 0.005 0.005 0.005 0.005 0.005 0.005 0.005 0.007 0.007 0.007 0.007 0.007 0.007 0.007 0.007 0.051 0.051 0.051 0.051 0.051 0.051 0.051 0.051 0.013 0.013 0.013 0.013 0.013 0.013 0.013 0.013 0.006 0.006 0.006 0.006 0.012 0.012 0.012 0.012 0.029 0.029 0.029 0.029 0.055 0.055 0.055 0.055 0.017 0.017 0.017 0.017 0.006 0.006 0.006 0.006 0.012 0.012 0.012 0.012 0.010 0.010 0.010 0.010 0.011 0.011 0.011 0.011 0.015 0.015 0.015 0.015 0.015 0.015 0.019 0.019 0.021 0.021 0.021 0.021 0.015 0.015 0.006 0.006 0.006 0.006 0.007 0.009 0.013 0.015 0.017 0.021 0.064 0.064 0.042 0.042 0.018 0.018 0.018 0.018 0.013 0.013 0.012 0.012 0.012 0.012 0.009 0.009 0.009 0.009 0.006 0.006 0.006 0.006 0.009 0.009 0.009 0.009 0.016 0.016 0.016 0.016 0.028 0.028 0.028 0.028 0.022 0.022 0.022 0.022 0.010 0.010 0.010 0.010 0.006 0.006 0.006 0.006 0.005 0.005 0.005 0.005 0.010 0.010 0.010 0.010 0.010 0.010 0.010 0.010 0.024 0.024 0.024 0.024 0.024 0.024 0.024 0.024 0.008 0.008 0.008 0.008 0.008 0.008 0.008 0.008 0.019 0.019 0.019 0.019 0.019 0.019 0.019 0.019 0.055 0.055 0.055 0.055 0.055 0.055 0.055 0.055 
0.016 0.016 0.016 0.016 0.016 0.016 0.016 0.016 0.005 0.005 0.005 0.005 0.005 0.005 0.005 0.005 0.007 0.007 0.007 0.007 0.007 0.007 0.007 0.007 0.051 0.051 0.051 0.051 0.051 0.051 0.051 0.051 0.013 0.013 0.013 0.013 0.013 0.013 0.013 0.013 0.006 0.006 0.006 0.006 0.012 0.012 0.012 0.012 0.029 0.029 0.029 0.029 0.055 0.055 0.055 0.055 0.017 0.017 0.017 0.017 0.006 0.006 0.006 0.006 0.012 0.012 0.012 0.012 0.010 0.010 0.010 0.010 0.011 0.011 0.011 0.011 0.015 0.015 0.015 0.015 0.015 0.015 0.019 0.019 0.021 0.021 0.021 0.021 0.015 0.015 0.006 0.006 0.006 0.006 0.007 0.009 0.013 0.015 0.017 0.021 0.064 0.064 0.042 0.042 0.018 0.018 0.018 0.018 0.013 0.013 0.012 0.012 0.012 0.012 0.009 0.009 0.009 0.009 0.006 0.006 0.006 0.006 0.009 0.009 0.009 0.009 0.016 0.016 0.016 0.016 0.028 0.028 0.028 0.028 0.022 0.022 0.022 0.022 0.010 0.010 0.010 0.010 0.006 0.006 0.006 0.006 0.005 0.005 0.005 0.005 0.010 0.010 0.010 0.010 0.010 0.010 0.010 0.010 0.024 0.024 0.024 0.024 0.024 0.024 0.024 0.024 0.008 0.008 0.008 0.008 0.008 0.008 0.008 0.008 0.019 0.019 0.019 0.019 0.019 0.019 0.019 0.019 0.055 0.055 0.055 0.055 0.055 0.055 0.055 0.055 
0.016 0.016 0.016 0.016 0.016 0.016 0.016 0.016 0.005 0.005 0.005 0.005 0.005 0.005 0.005 0.005 0.007 0.007 0.007 0.007 0.007 0.007 0.007 0.007 0.051 0.051 0.051 0.051 0.051 0.051 0.051 0.051 0.013 0.013 0.013 0.013 0.013 0.013 0.013 0.013 0.006 0.006 0.006 0.006 0.012 0.012 0.012 0.012 0.029 0.029 0.029 0.029 0.055 0.055 0.055 0.055 0.017 0.017 0.017 0.017 0.006 0.006 0.006 0.006 0.012 0.012 0.012 0.012 0.010 0.010 0.010 0.010 0.011 0.011 0.011 0.011 0.015 0.015 0.015 0.015 0.015 0.015 0.019 0.019 0.021 0.021 0.021 0.021 0.015 0.015 0.006 0.006 0.006 0.006 0.007 0.009 0.013 0.015 0.017 0.021 0.064 0.064 0.042 0.042 0.018 0.018 0.018 0.018 0.013 0.013 0.012 0.012 0.012 0.012 0.009 0.009 0.009 0.009 0.006 0.006 0.006 0.006 0.009 0.009 0.009 0.009 0.016 0.016 0.016 0.016 0.028 0.028 0.028 0.028 0.022 0.022 0.022 0.022 0.010 0.010 0.010 0.010 0.006 0.006 0.006 0.006 0.005 0.005 0.005 0.005 0.010 0.010 0.010 0.010 0.010 0.010 0.010 0.010 0.024 0.024 0.024 0.024 0.024 0.024 0.024 0.024 0.008 0.008 0.008 0.008 0.008 0.008 0.008 0.008 0.019 0.019 0.019 0.019 0.019 0.019 0.019 0.019 0.055 0.055 0.055 0.055 0.055 0.055 0.055 0.055 
0.016 0.016 0.016 0.016 0.016 0.016 0.016 0.016 0.005 0.005 0.005 0.005 0.005 0.005 0.005 0.005 0.007 0.007 0.007 0.007 0.007 0.007 0.007 0.007 0.051 0.051 0.051 0.051 0.051 0.051 0.051 0.051 0.013 0.013 0.013 0.013 0.013 0.013 0.013 0.013 0.006 0.006 0.006 0.006 0.012 0.012 0.012 0.012 0.029 0.029 0.029 0.029 0.055 0.055 0.055 0.055 0.017 0.017 0.017 0.017 0.006 0.006 0.006 0.006 0.012 0.012 0.012 0.012 0.010 0.010 0.010 0.010 0.011 0.011 0.011 0.011 0.015 0.015 0.015 0.015 0.015 0.015 0.019 0.019 0.021 0.021 0.021 0.021 0.015 0.015 0.006 0.006 0.006 0.006 0.007 0.009 0.013 0.015 0.017 0.021 0.064 0.064 0.042 0.042 0.018 0.018 0.018 0.018 0.013 0.013 0.012 0.012 0.012 0.012 0.009 0.009 0.009 0.009 0.006 0.006 0.006 0.006 0.009 0.009 0.009 0.009 0.016 0.016 0.016 0.016 0.028 0.028 0.028 0.028 0.022 0.022 0.022 0.022 0.010 0.010 0.010 0.010 0.006 0.006 0.006 0.006 0.005 0.005 0.005 0.005 0.010 0.010 0.010 0.010 0.010 0.010 0.010 0.010 0.024 0.024 0.024 0.024 0.024 0.024 0.024 0.024 0.008 0.008 0.008 0.008 0.008 0.008 0.008 0.008 0.019 0.019 0.019 0.019 0.019 0.019 0.019 0.019 0.055 0.055 0.055 0.055 0.055 0.055 0.055 0.055 
0.016 0.016 0.016 0.016 0.016 0.016 0.016 0.016 0.005 0.005 0.005 0.005 0.005 0.005 0.005 0.005 0.007 0.007 0.007 0.007 0.007 0.007 0.007 0.007 0.051 0.051 0.051 0.051 0.051 0.051 0.051 0.051 0.013 0.013 0.013 0.013 0.013 0.013 0.013 0.013 0.006 0.006 0.006 0.006 0.012 0.012 0.012 0.012 0.029 0.029 0.029 0.029 0.055 0.055 0.055 0.055 0.017 0.017 0.017 0.017 0.006 0.006 0.006 0.006 0.012 0.012 0.012 0.012 0.010 0.010 0.010 0.010 0.011 0.011 0.011 0.011 0.015 0.015 0.015 0.015 0.015 0.015 0.019 0.019 0.021 0.021 0.021 0.021 0.015 0.015 0.006 0.006 0.006 0.006 0.007 0.009 0.013 0.015 0.017 0.021 0.064 0.064 0.042 0.042 0.018 0.018 0.018 0.018 0.013 0.013 0.012 0.012 0.012 0.012 0.009 0.009 0.009 0.009 0.006 0.006 0.006 0.006 0.009 0.009 0.009 0.009 0.016 0.016 0.016 0.016 0.028 0.028 0.028 0.028 0.022 0.022 0.022 0.022 0.010 0.010 0.010 0.010 0.006 0.006 0.006 0.006 0.005 0.005 0.005 0.005 0.010 0.010 0.010 0.010 0.010 0.010 0.010 0.010 0.024 0.024 0.024 0.024 0.024 0.024 0.024 0.024 0.008 0.008 0.008 0.008 0.008 0.008 0.008 0.008 0.019 0.019 0.019 0.019 0.019 0.019 0.019 0.019 0.055 0.055 0.055 0.055 0.055 0.055 0.055 0.055 
0.016 0.016 0.016 0.016 0.016 0.016 0.016 0.016 0.005 0.005 0.005 0.005 0.005 0.005 0.005 0.005 0.007 0.007 0.007 0.007 0.007 0.007 0.007 0.007 0.051 0.051 0.051 0.051 0.051 0.051 0.051 0.051 0.013 0.013 0.013 0.013 0.013 0.013 0.013 0.013 0.006 0.006 0.006 0.006 0.012 0.012 0.012 0.012 0.029 0.029 0.029 0.029 0.055 0.055 0.055 0.055 0.017 0.017 0.017 0.017 0.006 0.006 0.006 0.006 0.012 0.012 0.012 0.012 0.010 0.010 0.010 0.010 0.011 0.011 0.011 0.011 0.015 0.015 0.015 0.015 0.015 0.015 0.019 0.019 0.021 0.021 0.021 0.021 0.015 0.015 0.006 0.006 0.006 0.006 0.007 0.009 0.013 0.015 0.017 0.021 0.064 0.064 0.042 0.042 0.018 0.018 0.018 0.018 0.013 0.013 0.012 0.012 0.012 0.012 0.009 0.009 0.009 0.009 0.006 0.006 0.006 0.006 0.009 0.009 0.009 0.009 0.016 0.016 0.016 0.016 0.028 0.028 0.028 0.028 0.022 0.022 0.022 0.022 0.010 0.010 0.010 0.010 0.006 0.006 0.006 0.006 0.005 0.005 0.005 0.005 0.010 0.010 0.010 0.010 0.010 0.010 0.010 0.010 0.024 0.024 0.024 0.024 0.024 0.024 0.024 0.024 0.008 0.008 0.008 0.008 0.008 0.008 0.008 0.008 0.019 0.019 0.019 0.019 0.019 0.019 0.019 0.019 0.055 0.055 0.055 0.055 0.055 0.055 0.055 0.055 
0.010 0.010 0.010 0.010 0.010 0.010 0.010 0.010 0.019 0.019 0.019 0.019 0.019 0.019 0.019 0.019 0.073 0.073 0.073 0.073 0.073 0.073 0.073 0.073 0.071 0.071 0.071 0.071 0.071 0.071 0.071 0.071 0.006 0.006 0.006 0.006 0.006 0.006 0.006 0.006 0.018 0.018 0.018 0.018 0.033 0.033 0.033 0.033 0.031 0.031 0.031 0.031 0.044 0.044 0.044 0.044 0.029 0.029 0.029 0.029 0.006 0.006 0.006 0.006 0.005 0.005 0.005 0.005 0.006 0.006 0.006 0.006 0.008 0.008 0.008 0.008 0.011 0.011 0.011 0.011 0.008 0.008 0.012 0.012 0.012 0.012 0.008 0.008 0.005 0.005 0.002 0.002 0.002 0.002 0.002 0.002 0.002 0.002 0.003 0.003 0.006 0.006 0.009 0.009 0.011 0.011 0.017 0.017 0.010 0.010 0.011 0.011 0.011 0.011 0.011 0.011 0.011 0.011 0.009 0.009 0.009 0.009 0.012 0.012 0.012 0.012 0.016 0.016 0.016 0.016 0.014 0.014 0.014 0.014 0.009 0.009 0.009 0.009 0.006 0.006 0.006 0.006 0.005 0.005 0.005 0.005 0.009 0.009 0.009 0.009 0.017 0.017 0.017 0.017 0.017 0.017 0.017 0.017 0.023 0.023 0.023 0.023 0.023 0.023 0.023 0.023 0.069 0.069 0.069 0.069 0.069 0.069 0.069 0.069 0.038 0.038 0.038 0.038 0.038 0.038 0.038 0.038 0.100 0.100 0.100 0.100 0.100 0.100 0.100 0.100 
0.010 0.010 0.010 0.010 0.010 0.010 0.010 0.010 0.019 0.019 0.019 0.019 0.019 0.019 0.019 0.019 0.073 0.073 0.073 0.073 0.073 0.073 0.073 0.073 0.071 0.071 0.071 0.071 0.071 0.071 0.071 0.071 0.006 0.006 0.006 0.006 0.006 0.006 0.006 0.006 0.018 0.018 0.018 0.018 0.033 0.033 0.033 0.033 0.031 0.031 0.031 0.031 0.044 0.044 0.044 0.044 0.029 0.029 0.029 0.029 0.006 0.006 0.006 0.006 0.005 0.005 0.005 0.005 0.006 0.006 0.006 0.006 0.008 0.008 0.008 0.008 0.011 0.011 0.011 0.011 0.008 0.008 0.012 0.012 0.012 0.012 0.008 0.008 0.005 0.005 0.002 0.002 0.002 0.002 0.002 0.002 0.002 0.002 0.003 0.003 0.006 0.006 0.009 0.009 0.011 0.011 0.017 0.017 0.010 0.010 0.011 0.011 0.011 0.011 0.011 0.011 0.011 0.011 0.009 0.009 0.009 0.009 0.012 0.012 0.012 0.012 0.016 0.016 0.016 0.016 0.014 0.014 0.014 0.014 0.009 0.009 0.009 0.009 0.006 0.006 0.006 0.006 0.005 0.005 0.005 0.005 0.009 0.009 0.009 0.009 0.017 0.017 0.017 0.017 0.017 0.017 0.017 0.017 0.023 0.023 0.023 0.023 0.023 0.023 0.023 0.023 0.069 0.069 0.069 0.069 0.069 0.069 0.069 0.069 0.038 0.038 0.038 0.038 0.038 0.038 0.038 0.038 0.100 0.100 0.100 0.100 0.100 0.100 0.100 0.100 
0.010 0.010 0.010 0.010 0.010 0.010 0.010 0.010 0.019 0.019 0.019 0.019 0.019 0.019 0.019 0.019 0.073 0.073 0.073 0.073 0.073 0.073 0.073 0.073 0.071 0.071 0.071 0.071 0.071 0.071 0.071 0.071 0.006 0.006 0.006 0.006 0.006 0.006 0.006 0.006 0.018 0.018 0.018 0.018 0.033 0.033 0.033 0.033 0.031 0.031 0.031 0.031 0.044 0.044 0.044 0.044 0.029 0.029 0.029 0.029 0.006 0.006 0.006 0.006 0.005 0.005 0.005 0.005 0.006 0.006 0.006 0.006 0.008 0.008 0.008 0.008 0.011 0.011 0.011 0.011 0.008 0.008 0.012 0.012 0.012 0.012 0.008 0.008 0.005 0.005 0.002 0.002 0.002 0.002 0.002 0.002 0.002 0.002 0.003 0.003 0.006 0.006 0.009 0.009 0.011 0.011 0.017 0.017 0.010 0.010 0.011 0.011 0.011 0.011 0.011 0.011 0.011 0.011 0.009 0.009 0.009 0.009 0.012 0.012 0.012 0.012 0.016 0.016 0.016 0.016 0.014 0.014 0.014 0.014 0.009 0.009 0.009 0.009 0.006 0.006 0.006 0.006 0.005 0.005 0.005 0.005 0.009 0.009 0.009 0.009 0.017 0.017 0.017 0.017 0.017 0.017 0.017 0.017 0.023 0.023 0.023 0.023 0.023 0.023 0.023 0.023 0.069 0.069 0.069 0.069 0.069 0.069 0.069 0.069 0.038 0.038 0.038 0.038 0.038 0.038 0.038 0.038 0.100 0.100 0.100 0.100 0.100 0.100 0.100 0.100 
0.010 0.010 0.010 0.010 0.010 0.010 0.010 0.010 0.019 0.019 0.019 0.019 0.019 0.019 0.019 0.019 0.073 0.073 0.073 0.073 0.073 0.073 0.073 0.073 0.071 0.071 0.071 0.071 0.071 0.071 0.071 0.071 0.006 0.006 0.006 0.006 0.006 0.006 0.006 0.006 0.018 0.018 0.018 0.018 0.033 0.033 0.033 0.033 0.031 0.031 0.031 0.031 0.044 0.044 0.044 0.044 0.029 0.029 0.029 0.029 0.006 0.006 0.006 0.006 0.005 0.005 0.005 0.005 0.006 0.006 0.006 0.006 0.008 0.008 0.008 0.008 0.011 0.011 0.011 0.011 0.008 0.008 0.012 0.012 0.012 0.012 0.008 0.008 0.005 0.005 0.002 0.002 0.002 0.002 0.002 0.002 0.002 0.002 0.003 0.003 0.006 0.006 0.009 0.009 0.011 0.011 0.017 0.017 0.010 0.010 0.011 0.011 0.011 0.011 0.011 0.011 0.011 0.011 0.009 0.009 0.009 0.009 0.012 0.012 0.012 0.012 0.016 0.016 0.016 0.016 0.014 0.014 0.014 0.014 0.009 0.009 0.009 0.009 0.006 0.006 0.006 0.006 0.005 0.005 0.005 0.005 0.009 0.009 0.009 0.009 0.017 0.017 0.017 0.017 0.017 0.017 0.017 0.017 0.023 0.023 0.023 0.023 0.023 0.023 0.023 0.023 0.069 0.069 0.069 0.069 0.069 0.069 0.069 0.069 0.038 0.038 0.038 0.038 0.038 0.038 0.038 0.038 0.100 0.100 0.100 0.100 0.100 0.100 0.100 0.100 
0.010 0.010 0.010 0.010 0.010 0.010 0.010 0.010 0.019 0.019 0.019 0.019 0.019 0.019 0.019 0.019 0.073 0.073 0.073 0.073 0.073 0.073 0.073 0.073 0.071 0.071 0.071 0.071 0.071 0.071 0.071 0.071 0.006 0.006 0.006 0.006 0.006 0.006 0.006 0.006 0.018 0.018 0.018 0.018 0.033 0.033 0.033 0.033 0.031 0.031 0.031 0.031 0.044 0.044 0.044 0.044 0.029 0.029 0.029 0.029 0.006 0.006 0.006 0.006 0.005 0.005 0.005 0.005 0.006 0.006 0.006 0.006 0.008 0.008 0.008 0.008 0.011 0.011 0.011 0.011 0.008 0.008 0.012 0.012 0.012 0.012 0.008 0.008 0.005 0.005 0.002 0.002 0.002 0.002 0.002 0.002 0.002 0.002 0.003 0.003 0.006 0.006 0.009 0.009 0.011 0.011 0.017 0.017 0.010 0.010 0.011 0.011 0.011 0.011 0.011 0.011 0.011 0.011 0.009 0.009 0.009 0.009 0.012 0.012 0.012 0.012 0.016 0.016 0.016 0.016 0.014 0.014 0.014 0.014 0.009 0.009 0.009 0.009 0.006 0.006 0.006 0.006 0.005 0.005 0.005 0.005 0.009 0.009 0.009 0.009 0.017 0.017 0.017 0.017 0.017 0.017 0.017 0.017 0.023 0.023 0.023 0.023 0.023 0.023 0.023 0.023 0.069 0.069 0.069 0.069 0.069 0.069 0.069 0.069 0.038 0.038 0.038 0.038 0.038 0.038 0.038 0.038 0.100 0.100 0.100 0.100 0.100 0.100 0.100 0.100 
0.010 0.010 0.010 0.010 0.010 0.010 0.010 0.010 0.019 0.019 0.019 0.019 0.019 0.019 0.019 0.019 0.073 0.073 0.073 0.073 0.073 0.073 0.073 0.073 0.071 0.071 0.071 0.071 0.071 0.071 0.071 0.071 0.006 0.006 0.006 0.006 0.006 0.006 0.006 0.006 0.018 0.018 0.018 0.018 0.033 0.033 0.033 0.033 0.031 0.031 0.031 0.031 0.044 0.044 0.044 0.044 0.029 0.029 0.029 0.029 0.006 0.006 0.006 0.006 0.005 0.005 0.005 0.005 0.006 0.006 0.006 0.006 0.008 0.008 0.008 0.008 0.011 0.011 0.011 0.011 0.008 0.008 0.012 0.012 0.012 0.012 0.008 0.008 0.005 0.005 0.002 0.002 0.002 0.002 0.002 0.002 0.002 0.002 0.003 0.003 0.006 0.006 0.009 0.009 0.011 0.011 0.017 0.017 0.010 0.010 0.011 0.011 0.011 0.011 0.011 0.011 0.011 0.011 0.009 0.009 0.009 0.009 0.012 0.012 0.012 0.012 0.016 0.016 0.016 0.016 0.014 0.014 0.014 0.014 0.009 0.009 0.009 0.009 0.006 0.006 0.006 0.006 0.005 0.005 0.005 0.005 0.009 0.009 0.009 0.009 0.017 0.017 0.017 0.017 0.017 0.017 0.017 0.017 0.023 0.023 0.023 0.023 0.023 0.023 0.023 0.023 0.069 0.069 0.069 0.069 0.069 0.069 0.069 0.069 0.038 0.038 0.038 0.038 0.038 0.038 0.038 0.038 0.100 0.100 0.100 0.100 0.100 0.100 0.100 0.100 
0.010 0.010 0.010 0.010 0.010 0.010 0.010 0.010 0.019 0.019 0.019 0.019 0.019 0.019 0.019 0.019 0.073 0.073 0.073 0.073 0.073 0.073 0.073 0.073 0.071 0.071 0.071 0.071 0.071 0.071 0.071 0.071 0.006 0.006 0.006 0.006 0.006 0.006 0.006 0.006 0.018 0.018 0.018 0.018 0.033 0.033 0.033 0.033 0.031 0.031 0.031 0.031 0.044 0.044 0.044 0.044 0.029 0.029 0.029 0.029 0.006 0.006 0.006 0.006 0.005 0.005 0.005 0.005 0.006 0.006 0.006 0.006 0.008 0.008 0.008 0.008 0.011 0.011 0.011 0.011 0.008 0.008 0.012 0.012 0.012 0.012 0.008 0.008 0.005 0.005 0.002 0.002 0.002 0.002 0.002 0.002 0.002 0.002 0.003 0.003 0.006 0.006 0.009 0.009 0.011 0.011 0.017 0.017 0.010 0.010 0.011 0.011 0.011 0.011 0.011 0.011 0.011 0.011 0.009 0.009 0.009 0.009 0.012 0.012 0.012 0.012 0.016 0.016 0.016 0.016 0.014 0.014 0.014 0.014 0.009 0.009 0.009 0.009 0.006 0.006 0.006 0.006 0.005 0.005 0.005 0.005 0.009 0.009 0.009 0.009 0.017 0.017 0.017 0.017 0.017 0.017 0.017 0.017 0.023 0.023 0.023 0.023 0.023 0.023 0.023 0.023 0.069 0.069 0.069 0.069 0.069 0.069 0.069 0.069 0.038 0.038 0.038 0.038 0.038 0.038 0.038 0.038 0.100 0.100 0.100 0.100 0.100 0.100 0.100 0.100 
0.010 0.010 0.010 0.010 0.010 0.010 0.010 0.010 0.019 0.019 0.019 0.019 0.019 0.019 0.019 0.019 0.073 0.073 0.073 0.073 0.073 0.073 0.073 0.073 0.071 0.071 0.071 0.071 0.071 0.071 0.071 0.071 0.006 0.006 0.006 0.006 0.006 0.006 0.006 0.006 0.018 0.018 0.018 0.018 0.033 0.033 0.033 0.033 0.031 0.031 0.031 0.031 0.044 0.044 0.044 0.044 0.029 0.029 0.029 0.029 0.006 0.006 0.006 0.006 0.005 0.005 0.005 0.005 0.006 0.006 0.006 0.006 0.008 0.008 0.008 0.008 0.011 0.011 0.011 0.011 0.008 0.008 0.012 0.012 0.012 0.012 0.008 0.008 0.005 0.005 0.002 0.002 0.002 0.002 0.002 0.002 0.002 0.002 0.003 0.003 0.006 0.006 0.009 0.009 0.011 0.011 0.017 0.017 0.010 0.010 0.011 0.011 0.011 0.011 0.011 0.011 0.011 0.011 0.009 0.009 0.009 0.009 0.012 0.012 0.012 0.012 0.016 0.016 0.016 0.016 0.014 0.014 0.014 0.014 0.009 0.009 0.009 0.009 0.006 0.006 0.006 0.006 0.005 0.005 0.005 0.005 0.009 0.009 0.009 0.009 0.017 0.017 0.017 0.017 0.017 0.017 0.017 0.017 0.023 0.023 0.023 0.023 0.023 0.023 0.023 0.023 0.069 0.069 0.069 0.069 0.069 0.069 0.069 0.069 0.038 0.038 0.038 0.038 0.038 0.038 0.038 0.038 0.100 0.100 0.100 0.100 0.100 0.100 0.100 0.100 
0.047 0.047 0.047 0.047 0.047 0.047 0.047 0.047 0.012 0.012 0.012 0.012 0.012 0.012 0.012 0.012 0.012 0.012 0.012 0.012 0.012 0.012 0.012 0.012 0.013 0.013 0.013 0.013 0.013 0.013 0.013 0.013 0.007 0.007 0.007 0.007 0.007 0.007 0.007 0.007 0.017 0.017 0.017 0.017 0.019 0.019 0.019 0.019 0.016 0.016 0.016 0.016 0.022 0.022 0.022 0.022 2.503 2.503 2.503 2.503 0.043 0.043 0.043 0.043 0.012 0.012 0.012 0.012 0.003 0.003 0.003 0.003 0.004 0.004 0.004 0.004 0.004 0.004 0.004 0.004 0.002 0.002 0.007 0.007 0.009 0.009 0.008 0.008 0.005 0.005 0.002 0.002 0.002 0.002 0.002 0.001 0.001 0.002 0.002 0.002 0.004 0.004 0.005 0.005 0.005 0.005 0.009 0.009 0.005 0.005 0.006 0.006 0.006 0.006 0.005 0.005 0.005 0.005 0.008 0.008 0.008 0.008 0.013 0.013 0.013 0.013 0.019 0.019 0.019 0.019 0.009 0.009 0.009 0.009 0.006 0.006 0.006 0.006 0.005 0.005 0.005 0.005 0.004 0.004 0.004 0.004 0.005 0.005 0.005 0.005 0.009 0.009 0.009 0.009 0.009 0.009 0.009 0.009 0.017 0.017 0.017 0.017 0.017 0.017 0.017 0.017 0.065 0.065 0.065 0.065 0.065 0.065 0.065 0.065 0.005 0.005 0.005 0.005 0.005 0.005 0.005 0.005 0.035 0.035 0.035 0.035 0.035 0.035 0.035 0.035 
0.047 0.047 0.047 0.047 0.047 0.047 0.047 0.047 0.012 0.012 0.012 0.012 0.012 0.012 0.012 0.012 0.012 0.012 0.012 0.012 0.012 0.012 0.012 0.012 0.013 0.013 0.013 0.013 0.013 0.013 0.013 0.013 0.007 0.007 0.007 0.007 0.007 0.007 0.007 0.007 0.017 0.017 0.017 0.017 0.019 0.019 0.019 0.019 0.016 0.016 0.016 0.016 0.022 0.022 0.022 0.022 2.503 2.503 2.503 2.503 0.043 0.043 0.043 0.043 0.012 0.012 0.012 0.012 0.003 0.003 0.003 0.003 0.004 0.004 0.004 0.004 0.004 0.004 0.004 0.004 0.002 0.002 0.007 0.007 0.009 0.009 0.008 0.008 0.005 0.005 0.002 0.002 0.002 0.002 0.002 0.001 0.001 0.002 0.002 0.002 0.004 0.004 0.005 0.005 0.005 0.005 0.009 0.009 0.005 0.005 0.006 0.006 0.006 0.006 0.005 0.005 0.005 0.005 0.008 0.008 0.008 0.008 0.013 0.013 0.013 0.013 0.019 0.019 0.019 0.019 0.009 0.009 0.009 0.009 0.006 0.006 0.006 0.006 0.005 0.005 0.005 0.005 0.004 0.004 0.004 0.004 0.005 0.005 0.005 0.005 0.009 0.009 0.009 0.009 0.009 0.009 0.009 0.009 0.017 0.017 0.017 0.017 0.017 0.017 0.017 0.017 0.065 0.065 0.065 0.065 0.065 0.065 0.065 0.065 0.005 0.005 0.005 0.005 0.005 0.005 0.005 0.005 0.035 0.035 0.035 0.035 0.035 0.035 0.035 0.035 
0.047 0.047 0.047 0.047 0.047 0.047 0.047 0.047 0.012 0.012 0.012 0.012 0.012 0.012 0.012 0.012 0.012 0.012 0.012 0.012 0.012 0.012 0.012 0.012 0.013 0.013 0.013 0.013 0.013 0.013 0.013 0.013 0.007 0.007 0.007 0.007 0.007 0.007 0.007 0.007 0.017 0.017 0.017 0.017 0.019 0.019 0.019 0.019 0.016 0.016 0.016 0.016 0.022 0.022 0.022 0.022 2.503 2.503 2.503 2.503 0.043 0.043 0.043 0.043 0.012 0.012 0.012 0.012 0.003 0.003 0.003 0.003 0.004 0.004 0.004 0.004 0.004 0.004 0.004 0.004 0.002 0.002 0.007 0.007 0.009 0.009 0.008 0.008 0.005 0.005 0.002 0.002 0.002 0.002 0.002 0.001 0.001 0.002 0.002 0.002 0.004 0.004 0.005 0.005 0.005 0.005 0.009 0.009 0.005 0.005 0.006 0.006 0.006 0.006 0.005 0.005 0.005 0.005 0.008 0.008 0.008 0.008 0.013 0.013 0.013 0.013 0.019 0.019 0.019 0.019 0.009 0.009 0.009 0.009 0.006 0.006 0.006 0.006 0.005 0.005 0.005 0.005 0.004 0.004 0.004 0.004 0.005 0.005 0.005 0.005 0.009 0.009 0.009 0.009 0.009 0.009 0.009 0.009 0.017 0.017 0.017 0.017 0.017 0.017 0.017 0.017 0.065 0.065 0.065 0.065 0.065 0.065 0.065 0.065 0.005 0.005 0.005 0.005 0.005 0.005 0.005 0.005 0.035 0.035 0.035 0.035 0.035 0.035 0.035 0.035 
0.047 0.047 0.047 0.047 0.047 0.047 0.047 0.047 0.012 0.012 0.012 0.012 0.012 0.012 0.012 0.012 0.012 0.012 0.012 0.012 0.012 0.012 0.012 0.012 0.013 0.013 0.013 0.013 0.013 0.013 0.013 0.013 0.007 0.007 0.007 0.007 0.007 0.007 0.007 0.007 0.017 0.017 0.017 0.017 0.019 0.019 0.019 0.019 0.016 0.016 0.016 0.016 0.022 0.022 0.022 0.022 2.503 2.503 2.503 2.503 0.043 0.043 0.043 0.043 0.012 0.012 0.012 0.012 0.003 0.003 0.003 0.003 0.004 0.004 0.004 0.004 0.004 0.004 0.004 0.004 0.002 0.002 0.007 0.007 0.009 0.009 0.008 0.008 0.005 0.005 0.002 0.002 0.002 0.002 0.002 0.001 0.001 0.002 0.002 0.002 0.004 0.004 0.005 0.005 0.005 0.005 0.009 0.009 0.005 0.005 0.006 0.006 0.006 0.006 0.005 0.005 0.005 0.005 0.008 0.008 0.008 0.008 0.013 0.013 0.013 0.013 0.019 0.019 0.019 0.019 0.009 0.009 0.009 0.009 0.006 0.006 0.006 0.006 0.005 0.005 0.005 0.005 0.004 0.004 0.004 0.004 0.005 0.005 0.005 0.005 0.009 0.009 0.009 0.009 0.009 0.009 0.009 0.009 0.017 0.017 0.017 0.017 0.017 0.017 0.017 0.017 0.065 0.065 0.065 0.065 0.065 0.065 0.065 0.065 0.005 0.005 0.005 0.005 0.005 0.005 0.005 0.005 0.035 0.035 0.035 0.035 0.035 0.035 0.035 0.035 
0.047 0.047 0.047 0.047 0.047 0.047 0.047 0.047 0.012 0.012 0.012 0.012 0.012 0.012 0.012 0.012 0.012 0.012 0.012 0.012 0.012 0.012 0.012 0.012 0.013 0.013 0.013 0.013 0.013 0.013 0.013 0.013 0.007 0.007 0.007 0.007 0.007 0.007 0.007 0.007 0.017 0.017 0.017 0.017 0.019 0.019 0.019 0.019 0.016 0.016 0.016 0.016 0.022 0.022 0.022 0.022 2.503 2.503 2.503 2.503 0.043 0.043 0.043 0.043 0.012 0.012 0.012 0.012 0.003 0.003 0.003 0.003 0.004 0.004 0.004 0.004 0.004 0.004 0.004 0.004 0.002 0.002 0.007 0.007 0.009 0.009 0.008 0.008 0.005 0.005 0.002 0.002 0.002 0.002 0.002 0.001 0.001 0.002 0.002 0.002 0.004 0.004 0.005 0.005 0.005 0.005 0.009 0.009 0.005 0.005 0.006 0.006 0.006 0.006 0.005 0.005 0.005 0.005 0.008 0.008 0.008 0.008 0.013 0.013 0.013 0.013 0.019 0.019 0.019 0.019 0.009 0.009 0.009 0.009 0.006 0.006 0.006 0.006 0.005 0.005 0.005 0.005 0.004 0.004 0.004 0.004 0.005 0.005 0.005 0.005 0.009 0.009 0.009 0.009 0.009 0.009 0.009 0.009 0.017 0.017 0.017 0.017 0.017 0.017 0.017 0.017 0.065 0.065 0.065 0.065 0.065 0.065 0.065 0.065 0.005 0.005 0.005 0.005 0.005 0.005 0.005 0.005 0.035 0.035 0.035 0.035 0.035 0.035 0.035 0.035 
0.047 0.047 0.047 0.047 0.047 0.047 0.047 0.047 0.012 0.012 0.012 0.012 0.012 0.012 0.012 0.012 0.012 0.012 0.012 0.012 0.012 0.012 0.012 0.012 0.013 0.013 0.013 0.013 0.013 0.013 0.013 0.013 0.007 0.007 0.007 0.007 0.007 0.007 0.007 0.007 0.017 0.017 0.017 0.017 0.019 0.019 0.019 0.019 0.016 0.016 0.016 0.016 0.022 0.022 0.022 0.022 2.503 2.503 2.503 2.503 0.043 0.043 0.043 0.043 0.012 0.012 0.012 0.012 0.003 0.003 0.003 0.003 0.004 0.004 0.004 0.004 0.004 0.004 0.004 0.004 0.002 0.002 0.007 0.007 0.009 0.009 0.008 0.008 0.005 0.005 0.002 0.002 0.002 0.002 0.002 0.001 0.001 0.002 0.002 0.002 0.004 0.004 0.005 0.005 0.005 0.005 0.009 0.009 0.005 0.005 0.006 0.006 0.006 0.006 0.005 0.005 0.005 0.005 0.008 0.008 0.008 0.008 0.013 0.013 0.013 0.013 0.019 0.019 0.019 0.019 0.009 0.009 0.009 0.009 0.006 0.006 0.006 0.006 0.005 0.005 0.005 0.005 0.004 0.004 0.004 0.004 0.005 0.005 0.005 0.005 0.009 0.009 0.009 0.009 0.009 0.009 0.009 0.009 0.017 0.017 0.017 0.017 0.017 0.017 0.017 0.017 0.065 0.065 0.065 0.065 0.065 0.065 0.065 0.065 0.005 0.005 0.005 0.005 0.005 0.005 0.005 0.005 0.035 0.035 0.035 0.035 0.035 0.035 0.035 0.035 
0.047 0.047 0.047 0.047 0.047 0.047 0.047 0.047 0.012 0.012 0.012 0.012 0.012 0.012 0.012 0.012 0.012 0.012 0.012 0.012 0.012 0.012 0.012 0.012 0.013 0.013 0.013 0.013 0.013 0.013 0.013 0.013 0.007 0.007 0.007 0.007 0.007 0.007 0.007 0.007 0.017 0.017 0.017 0.017 0.019 0.019 0.019 0.019 0.016 0.016 0.016 0.016 0.022 0.022 0.022 0.022 2.503 2.503 2.503 2.503 0.043 0.043 0.043 0.043 0.012 0.012 0.012 0.012 0.003 0.003 0.003 0.003 0.004 0.004 0.004 0.004 0.004 0.004 0.004 0.004 0.002 0.002 0.007 0.007 0.009 0.009 0.008 0.008 0.005 0.005 0.002 0.002 0.002 0.002 0.002 0.001 0.001 0.002 0.002 0.002 0.004 0.004 0.005 0.005 0.005 0.005 0.009 0.009 0.005 0.005 0.006 0.006 0.006 0.006 0.005 0.005 0.005 0.005 0.008 0.008 0.008 0.008 0.013 0.013 0.013 0.013 0.019 0.019 0.019 0.019 0.009 0.009 0.009 0.009 0.006 0.006 0.006 0.006 0.005 0.005 0.005 0.005 0.004 0.004 0.004 0.004 0.005 0.005 0.005 0.005 0.009 0.009 0.009 0.009 0.009 0.009 0.009 0.009 0.017 0.017 0.017 0.017 0.017 0.017 0.017 0.017 0.065 0.065 0.065 0.065 0.065 0.065 0.065 0.065 0.005 0.005 0.005 0.005 0.005 0.005 0.005 0.005 0.035 0.035 0.035 0.035 0.035 0.035 0.035 0.035 
0.047 0.047 0.047 0.047 0.047 0.047 0.047 0.047 0.012 0.012 0.012 0.012 0.012 0.012 0.012 0.012 0.012 0.012 0.012 0.012 0.012 0.012 0.012 0.012 0.013 0.013 0.013 0.013 0.013 0.013 0.013 0.013 0.007 0.007 0.007 0.007 0.007 0.007 0.007 0.007 0.017 0.017 0.017 0.017 0.019 0.019 0.019 0.019 0.016 0.016 0.016 0.016 0.022 0.022 0.022 0.022 2.503 2.503 2.503 2.503 0.043 0.043 0.043 0.043 0.012 0.012 0.012 0.012 0.003 0.003 0.003 0.003 0.004 0.004 0.004 0.004 0.004 0.004 0.004 0.004 0.002 0.002 0.007 0.007 0.009 0.009 0.008 0.008 0.005 0.005 0.002 0.002 0.002 0.002 0.002 0.001 0.001 0.002 0.002 0.002 0.004 0.004 0.005 0.005 0.005 0.005 0.009 0.009 0.005 0.005 0.006 0.006 0.006 0.006 0.005 0.005 0.005 0.005 0.008 0.008 0.008 0.008 0.013 0.013 0.013 0.013 0.019 0.019 0.019 0.019 0.009 0.009 0.009 0.009 0.006 0.006 0.006 0.006 0.005 0.005 0.005 0.005 0.004 0.004 0.004 0.004 0.005 0.005 0.005 0.005 0.009 0.009 0.009 0.009 0.009 0.009 0.009 0.009 0.017 0.017 0.017 0.017 0.017 0.017 0.017 0.017 0.065 0.065 0.065 0.065 0.065 0.065 0.065 0.065 0.005 0.005 0.005 0.005 0.005 0.005 0.005 0.005 0.035 0.035 0.035 0.035 0.035 0.035 0.035 0.035 
1.272 1.272 1.272 1.272 1.272 1.272 1.272 1.272 0.009 0.009 0.009 0.009 0.009 0.009 0.009 0.009 0.024 0.024 0.024 0.024 0.024 0.024 0.024 0.024 3.003 3.003 3.003 3.003 3.003 3.003 3.003 3.003 0.037 0.037 0.037 0.037 0.037 0.037 0.037 0.037 0.021 0.021 0.021 0.021 0.014 0.014 0.014 0.014 0.009 0.009 0.009 0.009 0.010 0.010 0.010 0.010 0.015 0.015 0.015 0.015 0.010 0.010 0.010 0.010 0.012 0.012 0.012 0.012 0.010 0.010 0.010 0.010 0.014 0.014 0.014 0.014 0.024 0.024 0.024 0.024 0.037 0.037 0.034 0.034 0.018 0.018 0.011 0.011 0.004 0.004 0.002 0.001 0.001 0.001 0.001 0.001 0.001 0.001 0.001 0.001 0.002 0.002 0.002 0.002 0.003 0.003 0.006 0.006 0.005 0.005 0.006 0.006 0.006 0.006 0.006 0.006 0.006 0.006 0.006 0.006 0.006 0.006 0.009 0.009 0.009 0.009 0.010 0.010 0.010 0.010 0.006 0.006 0.006 0.006 0.006 0.006 0.006 0.006 0.006 0.006 0.006 0.006 0.005 0.005 0.005 0.005 0.007 0.007 0.007 0.007 0.008 0.008 0.008 0.008 0.008 0.008 0.008 0.008 0.008 0.008 0.008 0.008 0.008 0.008 0.008 0.008 0.010 0.010 0.010 0.010 0.010 0.010 0.010 0.010 0.010 0.010 0.010 0.010 0.010 0.010 0.010 0.010 0.018 0.018 0.018 0.018 0.018 0.018 0.018 0.018 
1.272 1.272 1.272 1.272 1.272 1.272 1.272 1.272 0.009 0.009 0.009 0.009 0.009 0.009 0.009 0.009 0.024 0.024 0.024 0.024 0.024 0.024 0.024 0.024 3.003 3.003 3.003 3.003 3.003 3.003 3.003 3.003 0.037 0.037 0.037 0.037 0.037 0.037 0.037 0.037 0.021 0.021 0.021 0.021 0.014 0.014 0.014 0.014 0.009 0.009 0.009 0.009 0.010 0.010 0.010 0.010 0.015 0.015 0.015 0.015 0.010 0.010 0.010 0.010 0.012 0.012 0.012 0.012 0.010 0.010 0.010 0.010 0.014 0.014 0.014 0.014 0.024 0.024 0.024 0.024 0.037 0.037 0.034 0.034 0.018 0.018 0.011 0.011 0.004 0.004 0.002 0.001 0.001 0.001 0.001 0.001 0.001 0.001 0.001 0.001 0.002 0.002 0.002 0.002 0.003 0.003 0.006 0.006 0.005 0.005 0.006 0.006 0.006 0.006 0.006 0.006 0.006 0.006 0.006 0.006 0.006 0.006 0.009 0.009 0.009 0.009 0.010 0.010 0.010 0.010 0.006 0.006 0.006 0.006 0.006 0.006 0.006 0.006 0.006 0.006 0.006 0.006 0.005 0.005 0.005 0.005 0.007 0.007 0.007 0.007 0.008 0.008 0.008 0.008 0.008 0.008 0.008 0.008 0.008 0.008 0.008 0.008 0.008 0.008 0.008 0.008 0.010 0.010 0.010 0.010 0.010 0.010 0.010 0.010 0.010 0.010 0.010 0.010 0.010 0.010 0.010 0.010 0.018 0.018 0.018 0.018 0.018 0.018 0.018 0.018 
1.272 1.272 1.272 1.272 1.272 1.272 1.272 1.272 0.009 0.009 0.009 0.009 0.009 0.009 0.009 0.009 0.024 0.024 0.024 0.024 0.024 0.024 0.024 0.024 3.003 3.003 3.003 3.003 3.003 3.003 3.003 3.003 0.037 0.037 0.037 0.037 0.037 0.037 0.037 0.037 0.021 0.021 0.021 0.021 0.014 0.014 0.014 0.014 0.009 0.009 0.009 0.009 0.010 0.010 0.010 0.010 0.015 0.015 0.015 0.015 0.010 0.010 0.010 0.010 0.012 0.012 0.012 0.012 0.010 0.010 0.010 0.010 0.014 0.014 0.014 0.014 0.024 0.024 0.024 0.024 0.037 0.037 0.034 0.034 0.018 0.018 0.011 0.011 0.004 0.004 0.002 0.001 0.001 0.001 0.001 0.001 0.001 0.001 0.001 0.001 0.002 0.002 0.002 0.002 0.003 0.003 0.006 0.006 0.005 0.005 0.006 0.006 0.006 0.006 0.006 0.006 0.006 0.006 0.006 0.006 0.006 0.006 0.009 0.009 0.009 0.009 0.010 0.010 0.010 0.010 0.006 0.006 0.006 0.006 0.006 0.006 0.006 0.006 0.006 0.006 0.006 0.006 0.005 0.005 0.005 0.005 0.007 0.007 0.007 0.007 0.008 0.008 0.008 0.008 0.008 0.008 0.008 0.008 0.008 0.008 0.008 0.008 0.008 0.008 0.008 0.008 0.010 0.010 0.010 0.010 0.010 0.010 0.010 0.010 0.010 0.010 0.010 0.010 0.010 0.010 0.010 0.010 0.018 0.018 0.018 0.018 0.018 0.018 0.018 0.018 
1.272 1.272 1.272 1.272 1.272 1.272 1.272 1.272 0.009 0.009 0.009 0.009 0.009 0.009 0.009 0.009 0.024 0.024 0.024 0.024 0.024 0.024 0.024 0.024 3.003 3.003 3.003 3.003 3.003 3.003 3.003 3.003 0.037 0.037 0.037 0.037 0.037 0.037 0.037 0.037 0.021 0.021 0.021 0.021 0.014 0.014 0.014 0.014 0.009 0.009 0.009 0.009 0.010 0.010 0.010 0.010 0.015 0.015 0.015 0.015 0.010 0.010 0.010 0.010 0.012 0.012 0.012 0.012 0.010 0.010 0.010 0.010 0.014 0.014 0.014 0.014 0.024 0.024 0.024 0.024 0.037 0.037 0.034 0.034 0.018 0.018 0.011 0.011 0.004 0.004 0.002 0.001 0.001 0.001 0.001 0.001 0.001 0.001 0.001 0.001 0.002 0.002 0.002 0.002 0.003 0.003 0.006 0.006 0.005 0.005 0.006 0.006 0.006 0.006 0.006 0.006 0.006 0.006 0.006 0.006 0.006 0.006 0.009 0.009 0.009 0.009 0.010 0.010 0.010 0.010 0.006 0.006 0.006 0.006 0.006 0.006 0.006 0.006 0.006 0.006 0.006 0.006 0.005 0.005 0.005 0.005 0.007 0.007 0.007 0.007 0.008 0.008 0.008 0.008 0.008 0.008 0.008 0.008 0.008 0.008 0.008 0.008 0.008 0.008 0.008 0.008 0.010 0.010 0.010 0.010 0.010 0.010 0.010 0.010 0.010 0.010 0.010 0.010 0.010 0.010 0.010 0.010 0.018 0.018 0.018 0.018 0.018 0.018 0.018 0.018 
1.272 1.272 1.272 1.272 1.272 1.272 1.272 1.272 0.009 0.009 0.009 0.009 0.009 0.009 0.009 0.009 0.024 0.024 0.024 0.024 0.024 0.024 0.024 0.024 3.003 3.003 3.003 3.003 3.003 3.003 3.003 3.003 0.037 0.037 0.037 0.037 0.037 0.037 0.037 0.037 0.021 0.021 0.021 0.021 0.014 0.014 0.014 0.014 0.009 0.009 0.009 0.009 0.010 0.010 0.010 0.010 0.015 0.015 0.015 0.015 0.010 0.010 0.010 0.010 0.012 0.012 0.012 0.012 0.010 0.010 0.010 0.010 0.014 0.014 0.014 0.014 0.024 0.024 0.024 0.024 0.037 0.037 0.034 0.034 0.018 0.018 0.011 0.011 0.004 0.004 0.002 0.001 0.001 0.001 0.001 0.001 0.001 0.001 0.001 0.001 0.002 0.002 0.002 0.002 0.003 0.003 0.006 0.006 0.005 0.005 0.006 0.006 0.006 0.006 0.006 0.006 0.006 0.006 0.006 0.006 0.006 0.006 0.009 0.009 0.009 0.009 0.010 0.010 0.010 0.010 0.006 0.006 0.006 0.006 0.006 0.006 0.006 0.006 0.006 0.006 0.006 0.006 0.005 0.005 0.005 0.005 0.007 0.007 0.007 0.007 0.008 0.008 0.008 0.008 0.008 0.008 0.008 0.008 0.008 0.008 0.008 0.008 0.008 0.008 0.008 0.008 0.010 0.010 0.010 0.010 0.010 0.010 0.010 0.010 0.010 0.010 0.010 0.010 0.010 0.010 0.010 0.010 0.018 0.018 0.018 0.018 0.018 0.018 0.018 0.018 
1.272 1.272 1.272 1.272 1.272 1.272 1.272 1.272 0.009 0.009 0.009 0.009 0.009 0.009 0.009 0.009 0.024 0.024 0.024 0.024 0.024 0.024 0.024 0.024 3.003 3.003 3.003 3.003 3.003 3.003 3.003 3.003 0.037 0.037 0.037 0.037 0.037 0.037 0.037 0.037 0.021 0.021 0.021 0.021 0.014 0.014 0.014 0.014 0.009 0.009 0.009 0.009 0.010 0.010 0.010 0.010 0.015 0.015 0.015 0.015 0.010 0.010 0.010 0.010 0.012 0.012 0.012 0.012 0.010 0.010 0.010 0.010 0.014 0.014 0.014 0.014 0.024 0.024 0.024 0.024 0.037 0.037 0.034 0.034 0.018 0.018 0.011 0.011 0.004 0.004 0.002 0.001 0.001 0.001 0.001 0.001 0.001 0.001 0.001 0.001 0.002 0.002 0.002 0.002 0.003 0.003 0.006 0.006 0.005 0.005 0.006 0.006 0.006 0.006 0.006 0.006 0.006 0.006 0.006 0.006 0.006 0.006 0.009 0.009 0.009 0.009 0.010 0.010 0.010 0.010 0.006 0.006 0.006 0.006 0.006 0.006 0.006 0.006 0.006 0.006 0.006 0.006 0.005 0.005 0.005 0.005 0.007 0.007 0.007 0.007 0.008 0.008 0.008 0.008 0.008 0.008 0.008 0.008 0.008 0.008 0.008 0.008 0.008 0.008 0.008 0.008 0.010 0.010 0.010 0.010 0.010 0.010 0.010 0.010 0.010 0.010 0.010 0.010 0.010 0.010 0.010 0.010 0.018 0.018 0.018 0.018 0.018 0.018 0.018 0.018 
1.272 1.272 1.272 1.272 1.272 1.272 1.272 1.272 0.009 0.009 0.009 0.009 0.009 0.009 0.009 0.009 0.024 0.024 0.024 0.024 0.024 0.024 0.024 0.024 3.003 3.003 3.003 3.003 3.003 3.003 3.003 3.003 0.037 0.037 0.037 0.037 0.037 0.037 0.037 0.037 0.021 0.021 0.021 0.021 0.014 0.014 0.014 0.014 0.009 0.009 0.009 0.009 0.010 0.010 0.010 0.010 0.015 0.015 0.015 0.015 0.010 0.010 0.010 0.010 0.012 0.012 0.012 0.012 0.010 0.010 0.010 0.010 0.014 0.014 0.014 0.014 0.024 0.024 0.024 0.024 0.037 0.037 0.034 0.034 0.018 0.018 0.011 0.011 0.004 0.004 0.002 0.001 0.001 0.001 0.001 0.001 0.001 0.001 0.001 0.001 0.002 0.002 0.002 0.002 0.003 0.003 0.006 0.006 0.005 0.005 0.006 0.006 0.006 0.006 0.006 0.006 0.006 0.006 0.006 0.006 0.006 0.006 0.009 0.009 0.009 0.009 0.010 0.010 0.010 0.010 0.006 0.006 0.006 0.006 0.006 0.006 0.006 0.006 0.006 0.006 0.006 0.006 0.005 0.005 0.005 0.005 0.007 0.007 0.007 0.007 0.008 0.008 0.008 0.008 0.008 0.008 0.008 0.008 0.008 0.008 0.008 0.008 0.008 0.008 0.008 0.008 0.010 0.010 0.010 0.010 0.010 0.010 0.010 0.010 0.010 0.010 0.010 0.010 0.010 0.010 0.010 0.010 0.018 0.018 0.018 0.018 0.018 0.018 0.018 0.018 
1.272 1.272 1.272 1.272 1.272 1.272 1.272 1.272 0.009 0.009 0.009 0.009 0.009 0.009 0.009 0.009 0.024 0.024 0.024 0.024 0.024 0.024 0.024 0.024 3.003 3.003 3.003 3.003 3.003 3.003 3.003 3.003 0.037 0.037 0.037 0.037 0.037 0.037 0.037 0.037 0.021 0.021 0.021 0.021 0.014 0.014 0.014 0.014 0.009 0.009 0.009 0.009 0.010 0.010 0.010 0.010 0.015 0.015 0.015 0.015 0.010 0.010 0.010 0.010 0.012 0.012 0.012 0.012 0.010 0.010 0.010 0.010 0.014 0.014 0.014 0.014 0.024 0.024 0.024 0.024 0.037 0.037 0.034 0.034 0.018 0.018 0.011 0.011 0.004 0.004 0.002 0.001 0.001 0.001 0.001 0.001 0.001 0.001 0.001 0.001 0.002 0.002 0.002 0.002 0.003 0.003 0.006 0.006 0.005 0.005 0.006 0.006 0.006 0.006 0.006 0.006 0.006 0.006 0.006 0.006 0.006 0.006 0.009 0.009 0.009 0.009 0.010 0.010 0.010 0.010 0.006 0.006 0.006 0.006 0.006 0.006 0.006 0.006 0.006 0.006 0.006 0.006 0.005 0.005 0.005 0.005 0.007 0.007 0.007 0.007 0.008 0.008 0.008 0.008 0.008 0.008 0.008 0.008 0.008 0.008 0.008 0.008 0.008 0.008 0.008 0.008 0.010 0.010 0.010 0.010 0.010 0.010 0.010 0.010 0.010 0.010 0.010 0.010 0.010 0.010 0.010 0.010 0.018 0.018 0.018 0.018 0.018 0.018 0.018 0.018 
