# Supplementary material for: A Regional Model for Malaria Vector Developmental Habitats Evaluated Using Explicit, Pond-Resolving Surface Hydrology Simulations
Source: PLoS One. 2016 Mar 22;11(3):e0150626. doi: 10.1371/journal.pone.0150626 (PMC4803214; doi:10.1371/journal.pone.0150626)
Supplement: S1 Dataset — These text files are named according to each day using Julian day numbers. (GZ) [file pone.0150626.s001.tar.gz › S1_Dataset/2006/day233.txt]

0.034 0.034 0.034 0.034 0.034 0.034 0.034 0.034 0.143 0.143 0.143 0.143 0.143 0.143 0.143 0.143 4.160 4.160 4.160 4.160 4.160 4.160 4.160 4.160 0.071 0.071 0.071 0.071 0.071 0.071 0.071 0.071 0.009 0.009 0.009 0.009 0.009 0.009 0.009 0.009 0.017 0.017 0.017 0.017 0.012 0.012 0.012 0.012 0.004 0.004 0.004 0.004 0.005 0.005 0.005 0.005 0.011 0.011 0.011 0.011 8.119 8.119 8.119 8.119 18.121 18.121 18.121 18.121 17.850 17.850 17.850 17.850 15.310 15.310 15.310 15.310 5.302 5.302 5.302 5.302 0.061 0.061 0.041 0.041 0.030 0.030 0.023 0.023 0.016 0.016 0.018 0.016 0.006 0.004 0.002 0.002 0.001 0.001 0.001 0.001 0.004 0.004 0.002 0.002 0.002 0.002 0.001 0.001 0.002 0.002 0.006 0.006 0.006 0.006 0.006 0.006 0.006 0.006 0.004 0.004 0.004 0.004 0.019 0.019 0.019 0.019 0.032 0.032 0.032 0.032 0.048 0.048 0.048 0.048 0.100 0.100 0.100 0.100 0.155 0.155 0.155 0.155 0.042 0.042 0.042 0.042 0.012 0.012 0.012 0.012 0.023 0.023 0.023 0.023 0.023 0.023 0.023 0.023 0.021 0.021 0.021 0.021 0.021 0.021 0.021 0.021 0.012 0.012 0.012 0.012 0.012 0.012 0.012 0.012 0.016 0.016 0.016 0.016 0.016 0.016 0.016 0.016 0.006 0.006 0.006 0.006 0.006 0.006 0.006 0.006 
0.034 0.034 0.034 0.034 0.034 0.034 0.034 0.034 0.143 0.143 0.143 0.143 0.143 0.143 0.143 0.143 4.160 4.160 4.160 4.160 4.160 4.160 4.160 4.160 0.071 0.071 0.071 0.071 0.071 0.071 0.071 0.071 0.009 0.009 0.009 0.009 0.009 0.009 0.009 0.009 0.017 0.017 0.017 0.017 0.012 0.012 0.012 0.012 0.004 0.004 0.004 0.004 0.005 0.005 0.005 0.005 0.011 0.011 0.011 0.011 8.119 8.119 8.119 8.119 18.121 18.121 18.121 18.121 17.850 17.850 17.850 17.850 15.310 15.310 15.310 15.310 5.302 5.302 5.302 5.302 0.061 0.061 0.041 0.041 0.030 0.030 0.023 0.023 0.016 0.016 0.018 0.016 0.006 0.004 0.002 0.002 0.001 0.001 0.001 0.001 0.004 0.004 0.002 0.002 0.002 0.002 0.001 0.001 0.002 0.002 0.006 0.006 0.006 0.006 0.006 0.006 0.006 0.006 0.004 0.004 0.004 0.004 0.019 0.019 0.019 0.019 0.032 0.032 0.032 0.032 0.048 0.048 0.048 0.048 0.100 0.100 0.100 0.100 0.155 0.155 0.155 0.155 0.042 0.042 0.042 0.042 0.012 0.012 0.012 0.012 0.023 0.023 0.023 0.023 0.023 0.023 0.023 0.023 0.021 0.021 0.021 0.021 0.021 0.021 0.021 0.021 0.012 0.012 0.012 0.012 0.012 0.012 0.012 0.012 0.016 0.016 0.016 0.016 0.016 0.016 0.016 0.016 0.006 0.006 0.006 0.006 0.006 0.006 0.006 0.006 
0.034 0.034 0.034 0.034 0.034 0.034 0.034 0.034 0.143 0.143 0.143 0.143 0.143 0.143 0.143 0.143 4.160 4.160 4.160 4.160 4.160 4.160 4.160 4.160 0.071 0.071 0.071 0.071 0.071 0.071 0.071 0.071 0.009 0.009 0.009 0.009 0.009 0.009 0.009 0.009 0.017 0.017 0.017 0.017 0.012 0.012 0.012 0.012 0.004 0.004 0.004 0.004 0.005 0.005 0.005 0.005 0.011 0.011 0.011 0.011 8.119 8.119 8.119 8.119 18.121 18.121 18.121 18.121 17.850 17.850 17.850 17.850 15.310 15.310 15.310 15.310 5.302 5.302 5.302 5.302 0.061 0.061 0.041 0.041 0.030 0.030 0.023 0.023 0.016 0.016 0.018 0.016 0.006 0.004 0.002 0.002 0.001 0.001 0.001 0.001 0.004 0.004 0.002 0.002 0.002 0.002 0.001 0.001 0.002 0.002 0.006 0.006 0.006 0.006 0.006 0.006 0.006 0.006 0.004 0.004 0.004 0.004 0.019 0.019 0.019 0.019 0.032 0.032 0.032 0.032 0.048 0.048 0.048 0.048 0.100 0.100 0.100 0.100 0.155 0.155 0.155 0.155 0.042 0.042 0.042 0.042 0.012 0.012 0.012 0.012 0.023 0.023 0.023 0.023 0.023 0.023 0.023 0.023 0.021 0.021 0.021 0.021 0.021 0.021 0.021 0.021 0.012 0.012 0.012 0.012 0.012 0.012 0.012 0.012 0.016 0.016 0.016 0.016 0.016 0.016 0.016 0.016 0.006 0.006 0.006 0.006 0.006 0.006 0.006 0.006 
0.034 0.034 0.034 0.034 0.034 0.034 0.034 0.034 0.143 0.143 0.143 0.143 0.143 0.143 0.143 0.143 4.160 4.160 4.160 4.160 4.160 4.160 4.160 4.160 0.071 0.071 0.071 0.071 0.071 0.071 0.071 0.071 0.009 0.009 0.009 0.009 0.009 0.009 0.009 0.009 0.017 0.017 0.017 0.017 0.012 0.012 0.012 0.012 0.004 0.004 0.004 0.004 0.005 0.005 0.005 0.005 0.011 0.011 0.011 0.011 8.119 8.119 8.119 8.119 18.121 18.121 18.121 18.121 17.850 17.850 17.850 17.850 15.310 15.310 15.310 15.310 5.302 5.302 5.302 5.302 0.061 0.061 0.041 0.041 0.030 0.030 0.023 0.023 0.016 0.016 0.018 0.016 0.006 0.004 0.002 0.002 0.001 0.001 0.001 0.001 0.004 0.004 0.002 0.002 0.002 0.002 0.001 0.001 0.002 0.002 0.006 0.006 0.006 0.006 0.006 0.006 0.006 0.006 0.004 0.004 0.004 0.004 0.019 0.019 0.019 0.019 0.032 0.032 0.032 0.032 0.048 0.048 0.048 0.048 0.100 0.100 0.100 0.100 0.155 0.155 0.155 0.155 0.042 0.042 0.042 0.042 0.012 0.012 0.012 0.012 0.023 0.023 0.023 0.023 0.023 0.023 0.023 0.023 0.021 0.021 0.021 0.021 0.021 0.021 0.021 0.021 0.012 0.012 0.012 0.012 0.012 0.012 0.012 0.012 0.016 0.016 0.016 0.016 0.016 0.016 0.016 0.016 0.006 0.006 0.006 0.006 0.006 0.006 0.006 0.006 
0.034 0.034 0.034 0.034 0.034 0.034 0.034 0.034 0.143 0.143 0.143 0.143 0.143 0.143 0.143 0.143 4.160 4.160 4.160 4.160 4.160 4.160 4.160 4.160 0.071 0.071 0.071 0.071 0.071 0.071 0.071 0.071 0.009 0.009 0.009 0.009 0.009 0.009 0.009 0.009 0.017 0.017 0.017 0.017 0.012 0.012 0.012 0.012 0.004 0.004 0.004 0.004 0.005 0.005 0.005 0.005 0.011 0.011 0.011 0.011 8.119 8.119 8.119 8.119 18.121 18.121 18.121 18.121 17.850 17.850 17.850 17.850 15.310 15.310 15.310 15.310 5.302 5.302 5.302 5.302 0.061 0.061 0.041 0.041 0.030 0.030 0.023 0.023 0.016 0.016 0.018 0.016 0.006 0.004 0.002 0.002 0.001 0.001 0.001 0.001 0.004 0.004 0.002 0.002 0.002 0.002 0.001 0.001 0.002 0.002 0.006 0.006 0.006 0.006 0.006 0.006 0.006 0.006 0.004 0.004 0.004 0.004 0.019 0.019 0.019 0.019 0.032 0.032 0.032 0.032 0.048 0.048 0.048 0.048 0.100 0.100 0.100 0.100 0.155 0.155 0.155 0.155 0.042 0.042 0.042 0.042 0.012 0.012 0.012 0.012 0.023 0.023 0.023 0.023 0.023 0.023 0.023 0.023 0.021 0.021 0.021 0.021 0.021 0.021 0.021 0.021 0.012 0.012 0.012 0.012 0.012 0.012 0.012 0.012 0.016 0.016 0.016 0.016 0.016 0.016 0.016 0.016 0.006 0.006 0.006 0.006 0.006 0.006 0.006 0.006 
0.034 0.034 0.034 0.034 0.034 0.034 0.034 0.034 0.143 0.143 0.143 0.143 0.143 0.143 0.143 0.143 4.160 4.160 4.160 4.160 4.160 4.160 4.160 4.160 0.071 0.071 0.071 0.071 0.071 0.071 0.071 0.071 0.009 0.009 0.009 0.009 0.009 0.009 0.009 0.009 0.017 0.017 0.017 0.017 0.012 0.012 0.012 0.012 0.004 0.004 0.004 0.004 0.005 0.005 0.005 0.005 0.011 0.011 0.011 0.011 8.119 8.119 8.119 8.119 18.121 18.121 18.121 18.121 17.850 17.850 17.850 17.850 15.310 15.310 15.310 15.310 5.302 5.302 5.302 5.302 0.061 0.061 0.041 0.041 0.030 0.030 0.023 0.023 0.016 0.016 0.018 0.016 0.006 0.004 0.002 0.002 0.001 0.001 0.001 0.001 0.004 0.004 0.002 0.002 0.002 0.002 0.001 0.001 0.002 0.002 0.006 0.006 0.006 0.006 0.006 0.006 0.006 0.006 0.004 0.004 0.004 0.004 0.019 0.019 0.019 0.019 0.032 0.032 0.032 0.032 0.048 0.048 0.048 0.048 0.100 0.100 0.100 0.100 0.155 0.155 0.155 0.155 0.042 0.042 0.042 0.042 0.012 0.012 0.012 0.012 0.023 0.023 0.023 0.023 0.023 0.023 0.023 0.023 0.021 0.021 0.021 0.021 0.021 0.021 0.021 0.021 0.012 0.012 0.012 0.012 0.012 0.012 0.012 0.012 0.016 0.016 0.016 0.016 0.016 0.016 0.016 0.016 0.006 0.006 0.006 0.006 0.006 0.006 0.006 0.006 
0.034 0.034 0.034 0.034 0.034 0.034 0.034 0.034 0.143 0.143 0.143 0.143 0.143 0.143 0.143 0.143 4.160 4.160 4.160 4.160 4.160 4.160 4.160 4.160 0.071 0.071 0.071 0.071 0.071 0.071 0.071 0.071 0.009 0.009 0.009 0.009 0.009 0.009 0.009 0.009 0.017 0.017 0.017 0.017 0.012 0.012 0.012 0.012 0.004 0.004 0.004 0.004 0.005 0.005 0.005 0.005 0.011 0.011 0.011 0.011 8.119 8.119 8.119 8.119 18.121 18.121 18.121 18.121 17.850 17.850 17.850 17.850 15.310 15.310 15.310 15.310 5.302 5.302 5.302 5.302 0.061 0.061 0.041 0.041 0.030 0.030 0.023 0.023 0.016 0.016 0.018 0.016 0.006 0.004 0.002 0.002 0.001 0.001 0.001 0.001 0.004 0.004 0.002 0.002 0.002 0.002 0.001 0.001 0.002 0.002 0.006 0.006 0.006 0.006 0.006 0.006 0.006 0.006 0.004 0.004 0.004 0.004 0.019 0.019 0.019 0.019 0.032 0.032 0.032 0.032 0.048 0.048 0.048 0.048 0.100 0.100 0.100 0.100 0.155 0.155 0.155 0.155 0.042 0.042 0.042 0.042 0.012 0.012 0.012 0.012 0.023 0.023 0.023 0.023 0.023 0.023 0.023 0.023 0.021 0.021 0.021 0.021 0.021 0.021 0.021 0.021 0.012 0.012 0.012 0.012 0.012 0.012 0.012 0.012 0.016 0.016 0.016 0.016 0.016 0.016 0.016 0.016 0.006 0.006 0.006 0.006 0.006 0.006 0.006 0.006 
0.034 0.034 0.034 0.034 0.034 0.034 0.034 0.034 0.143 0.143 0.143 0.143 0.143 0.143 0.143 0.143 4.160 4.160 4.160 4.160 4.160 4.160 4.160 4.160 0.071 0.071 0.071 0.071 0.071 0.071 0.071 0.071 0.009 0.009 0.009 0.009 0.009 0.009 0.009 0.009 0.017 0.017 0.017 0.017 0.012 0.012 0.012 0.012 0.004 0.004 0.004 0.004 0.005 0.005 0.005 0.005 0.011 0.011 0.011 0.011 8.119 8.119 8.119 8.119 18.121 18.121 18.121 18.121 17.850 17.850 17.850 17.850 15.310 15.310 15.310 15.310 5.302 5.302 5.302 5.302 0.061 0.061 0.041 0.041 0.030 0.030 0.023 0.023 0.016 0.016 0.018 0.016 0.006 0.004 0.002 0.002 0.001 0.001 0.001 0.001 0.004 0.004 0.002 0.002 0.002 0.002 0.001 0.001 0.002 0.002 0.006 0.006 0.006 0.006 0.006 0.006 0.006 0.006 0.004 0.004 0.004 0.004 0.019 0.019 0.019 0.019 0.032 0.032 0.032 0.032 0.048 0.048 0.048 0.048 0.100 0.100 0.100 0.100 0.155 0.155 0.155 0.155 0.042 0.042 0.042 0.042 0.012 0.012 0.012 0.012 0.023 0.023 0.023 0.023 0.023 0.023 0.023 0.023 0.021 0.021 0.021 0.021 0.021 0.021 0.021 0.021 0.012 0.012 0.012 0.012 0.012 0.012 0.012 0.012 0.016 0.016 0.016 0.016 0.016 0.016 0.016 0.016 0.006 0.006 0.006 0.006 0.006 0.006 0.006 0.006 
0.021 0.021 0.021 0.021 0.021 0.021 0.021 0.021 0.030 0.030 0.030 0.030 0.030 0.030 0.030 0.030 0.029 0.029 0.029 0.029 0.029 0.029 0.029 0.029 0.098 0.098 0.098 0.098 0.098 0.098 0.098 0.098 0.201 0.201 0.201 0.201 0.201 0.201 0.201 0.201 0.333 0.333 0.333 0.333 0.217 0.217 0.217 0.217 0.106 0.106 0.106 0.106 1.368 1.368 1.368 1.368 10.741 10.741 10.741 10.741 20.181 20.181 20.181 20.181 35.895 35.895 35.895 35.895 40.328 40.328 40.328 40.328 23.633 23.633 23.633 23.633 2.439 2.439 2.439 2.439 0.021 0.021 0.016 0.016 0.004 0.004 0.002 0.002 0.004 0.004 0.002 0.004 0.004 0.004 0.004 0.004 0.004 0.004 0.004 0.004 0.009 0.009 0.009 0.009 0.009 0.009 0.009 0.009 0.012 0.012 0.038 0.038 0.038 0.038 0.190 0.190 0.190 0.190 0.163 0.163 0.163 0.163 0.037 0.037 0.037 0.037 0.027 0.027 0.027 0.027 0.016 0.016 0.016 0.016 0.003 0.003 0.003 0.003 0.002 0.002 0.002 0.002 0.004 0.004 0.004 0.004 0.034 0.034 0.034 0.034 0.036 0.036 0.036 0.036 0.036 0.036 0.036 0.036 0.016 0.016 0.016 0.016 0.016 0.016 0.016 0.016 0.069 0.069 0.069 0.069 0.069 0.069 0.069 0.069 0.052 0.052 0.052 0.052 0.052 0.052 0.052 0.052 0.027 0.027 0.027 0.027 0.027 0.027 0.027 0.027 
0.021 0.021 0.021 0.021 0.021 0.021 0.021 0.021 0.030 0.030 0.030 0.030 0.030 0.030 0.030 0.030 0.029 0.029 0.029 0.029 0.029 0.029 0.029 0.029 0.098 0.098 0.098 0.098 0.098 0.098 0.098 0.098 0.201 0.201 0.201 0.201 0.201 0.201 0.201 0.201 0.333 0.333 0.333 0.333 0.217 0.217 0.217 0.217 0.106 0.106 0.106 0.106 1.368 1.368 1.368 1.368 10.741 10.741 10.741 10.741 20.181 20.181 20.181 20.181 35.895 35.895 35.895 35.895 40.328 40.328 40.328 40.328 23.633 23.633 23.633 23.633 2.439 2.439 2.439 2.439 0.021 0.021 0.016 0.016 0.004 0.004 0.002 0.002 0.004 0.004 0.002 0.004 0.004 0.004 0.004 0.004 0.004 0.004 0.004 0.004 0.009 0.009 0.009 0.009 0.009 0.009 0.009 0.009 0.012 0.012 0.038 0.038 0.038 0.038 0.190 0.190 0.190 0.190 0.163 0.163 0.163 0.163 0.037 0.037 0.037 0.037 0.027 0.027 0.027 0.027 0.016 0.016 0.016 0.016 0.003 0.003 0.003 0.003 0.002 0.002 0.002 0.002 0.004 0.004 0.004 0.004 0.034 0.034 0.034 0.034 0.036 0.036 0.036 0.036 0.036 0.036 0.036 0.036 0.016 0.016 0.016 0.016 0.016 0.016 0.016 0.016 0.069 0.069 0.069 0.069 0.069 0.069 0.069 0.069 0.052 0.052 0.052 0.052 0.052 0.052 0.052 0.052 0.027 0.027 0.027 0.027 0.027 0.027 0.027 0.027 
0.021 0.021 0.021 0.021 0.021 0.021 0.021 0.021 0.030 0.030 0.030 0.030 0.030 0.030 0.030 0.030 0.029 0.029 0.029 0.029 0.029 0.029 0.029 0.029 0.098 0.098 0.098 0.098 0.098 0.098 0.098 0.098 0.201 0.201 0.201 0.201 0.201 0.201 0.201 0.201 0.333 0.333 0.333 0.333 0.217 0.217 0.217 0.217 0.106 0.106 0.106 0.106 1.368 1.368 1.368 1.368 10.741 10.741 10.741 10.741 20.181 20.181 20.181 20.181 35.895 35.895 35.895 35.895 40.328 40.328 40.328 40.328 23.633 23.633 23.633 23.633 2.439 2.439 2.439 2.439 0.021 0.021 0.016 0.016 0.004 0.004 0.002 0.002 0.004 0.004 0.002 0.004 0.004 0.004 0.004 0.004 0.004 0.004 0.004 0.004 0.009 0.009 0.009 0.009 0.009 0.009 0.009 0.009 0.012 0.012 0.038 0.038 0.038 0.038 0.190 0.190 0.190 0.190 0.163 0.163 0.163 0.163 0.037 0.037 0.037 0.037 0.027 0.027 0.027 0.027 0.016 0.016 0.016 0.016 0.003 0.003 0.003 0.003 0.002 0.002 0.002 0.002 0.004 0.004 0.004 0.004 0.034 0.034 0.034 0.034 0.036 0.036 0.036 0.036 0.036 0.036 0.036 0.036 0.016 0.016 0.016 0.016 0.016 0.016 0.016 0.016 0.069 0.069 0.069 0.069 0.069 0.069 0.069 0.069 0.052 0.052 0.052 0.052 0.052 0.052 0.052 0.052 0.027 0.027 0.027 0.027 0.027 0.027 0.027 0.027 
0.021 0.021 0.021 0.021 0.021 0.021 0.021 0.021 0.030 0.030 0.030 0.030 0.030 0.030 0.030 0.030 0.029 0.029 0.029 0.029 0.029 0.029 0.029 0.029 0.098 0.098 0.098 0.098 0.098 0.098 0.098 0.098 0.201 0.201 0.201 0.201 0.201 0.201 0.201 0.201 0.333 0.333 0.333 0.333 0.217 0.217 0.217 0.217 0.106 0.106 0.106 0.106 1.368 1.368 1.368 1.368 10.741 10.741 10.741 10.741 20.181 20.181 20.181 20.181 35.895 35.895 35.895 35.895 40.328 40.328 40.328 40.328 23.633 23.633 23.633 23.633 2.439 2.439 2.439 2.439 0.021 0.021 0.016 0.016 0.004 0.004 0.002 0.002 0.004 0.004 0.002 0.004 0.004 0.004 0.004 0.004 0.004 0.004 0.004 0.004 0.009 0.009 0.009 0.009 0.009 0.009 0.009 0.009 0.012 0.012 0.038 0.038 0.038 0.038 0.190 0.190 0.190 0.190 0.163 0.163 0.163 0.163 0.037 0.037 0.037 0.037 0.027 0.027 0.027 0.027 0.016 0.016 0.016 0.016 0.003 0.003 0.003 0.003 0.002 0.002 0.002 0.002 0.004 0.004 0.004 0.004 0.034 0.034 0.034 0.034 0.036 0.036 0.036 0.036 0.036 0.036 0.036 0.036 0.016 0.016 0.016 0.016 0.016 0.016 0.016 0.016 0.069 0.069 0.069 0.069 0.069 0.069 0.069 0.069 0.052 0.052 0.052 0.052 0.052 0.052 0.052 0.052 0.027 0.027 0.027 0.027 0.027 0.027 0.027 0.027 
0.021 0.021 0.021 0.021 0.021 0.021 0.021 0.021 0.030 0.030 0.030 0.030 0.030 0.030 0.030 0.030 0.029 0.029 0.029 0.029 0.029 0.029 0.029 0.029 0.098 0.098 0.098 0.098 0.098 0.098 0.098 0.098 0.201 0.201 0.201 0.201 0.201 0.201 0.201 0.201 0.333 0.333 0.333 0.333 0.217 0.217 0.217 0.217 0.106 0.106 0.106 0.106 1.368 1.368 1.368 1.368 10.741 10.741 10.741 10.741 20.181 20.181 20.181 20.181 35.895 35.895 35.895 35.895 40.328 40.328 40.328 40.328 23.633 23.633 23.633 23.633 2.439 2.439 2.439 2.439 0.021 0.021 0.016 0.016 0.004 0.004 0.002 0.002 0.004 0.004 0.002 0.004 0.004 0.004 0.004 0.004 0.004 0.004 0.004 0.004 0.009 0.009 0.009 0.009 0.009 0.009 0.009 0.009 0.012 0.012 0.038 0.038 0.038 0.038 0.190 0.190 0.190 0.190 0.163 0.163 0.163 0.163 0.037 0.037 0.037 0.037 0.027 0.027 0.027 0.027 0.016 0.016 0.016 0.016 0.003 0.003 0.003 0.003 0.002 0.002 0.002 0.002 0.004 0.004 0.004 0.004 0.034 0.034 0.034 0.034 0.036 0.036 0.036 0.036 0.036 0.036 0.036 0.036 0.016 0.016 0.016 0.016 0.016 0.016 0.016 0.016 0.069 0.069 0.069 0.069 0.069 0.069 0.069 0.069 0.052 0.052 0.052 0.052 0.052 0.052 0.052 0.052 0.027 0.027 0.027 0.027 0.027 0.027 0.027 0.027 
0.021 0.021 0.021 0.021 0.021 0.021 0.021 0.021 0.030 0.030 0.030 0.030 0.030 0.030 0.030 0.030 0.029 0.029 0.029 0.029 0.029 0.029 0.029 0.029 0.098 0.098 0.098 0.098 0.098 0.098 0.098 0.098 0.201 0.201 0.201 0.201 0.201 0.201 0.201 0.201 0.333 0.333 0.333 0.333 0.217 0.217 0.217 0.217 0.106 0.106 0.106 0.106 1.368 1.368 1.368 1.368 10.741 10.741 10.741 10.741 20.181 20.181 20.181 20.181 35.895 35.895 35.895 35.895 40.328 40.328 40.328 40.328 23.633 23.633 23.633 23.633 2.439 2.439 2.439 2.439 0.021 0.021 0.016 0.016 0.004 0.004 0.002 0.002 0.004 0.004 0.002 0.004 0.004 0.004 0.004 0.004 0.004 0.004 0.004 0.004 0.009 0.009 0.009 0.009 0.009 0.009 0.009 0.009 0.012 0.012 0.038 0.038 0.038 0.038 0.190 0.190 0.190 0.190 0.163 0.163 0.163 0.163 0.037 0.037 0.037 0.037 0.027 0.027 0.027 0.027 0.016 0.016 0.016 0.016 0.003 0.003 0.003 0.003 0.002 0.002 0.002 0.002 0.004 0.004 0.004 0.004 0.034 0.034 0.034 0.034 0.036 0.036 0.036 0.036 0.036 0.036 0.036 0.036 0.016 0.016 0.016 0.016 0.016 0.016 0.016 0.016 0.069 0.069 0.069 0.069 0.069 0.069 0.069 0.069 0.052 0.052 0.052 0.052 0.052 0.052 0.052 0.052 0.027 0.027 0.027 0.027 0.027 0.027 0.027 0.027 
0.021 0.021 0.021 0.021 0.021 0.021 0.021 0.021 0.030 0.030 0.030 0.030 0.030 0.030 0.030 0.030 0.029 0.029 0.029 0.029 0.029 0.029 0.029 0.029 0.098 0.098 0.098 0.098 0.098 0.098 0.098 0.098 0.201 0.201 0.201 0.201 0.201 0.201 0.201 0.201 0.333 0.333 0.333 0.333 0.217 0.217 0.217 0.217 0.106 0.106 0.106 0.106 1.368 1.368 1.368 1.368 10.741 10.741 10.741 10.741 20.181 20.181 20.181 20.181 35.895 35.895 35.895 35.895 40.328 40.328 40.328 40.328 23.633 23.633 23.633 23.633 2.439 2.439 2.439 2.439 0.021 0.021 0.016 0.016 0.004 0.004 0.002 0.002 0.004 0.004 0.002 0.004 0.004 0.004 0.004 0.004 0.004 0.004 0.004 0.004 0.009 0.009 0.009 0.009 0.009 0.009 0.009 0.009 0.012 0.012 0.038 0.038 0.038 0.038 0.190 0.190 0.190 0.190 0.163 0.163 0.163 0.163 0.037 0.037 0.037 0.037 0.027 0.027 0.027 0.027 0.016 0.016 0.016 0.016 0.003 0.003 0.003 0.003 0.002 0.002 0.002 0.002 0.004 0.004 0.004 0.004 0.034 0.034 0.034 0.034 0.036 0.036 0.036 0.036 0.036 0.036 0.036 0.036 0.016 0.016 0.016 0.016 0.016 0.016 0.016 0.016 0.069 0.069 0.069 0.069 0.069 0.069 0.069 0.069 0.052 0.052 0.052 0.052 0.052 0.052 0.052 0.052 0.027 0.027 0.027 0.027 0.027 0.027 0.027 0.027 
0.021 0.021 0.021 0.021 0.021 0.021 0.021 0.021 0.030 0.030 0.030 0.030 0.030 0.030 0.030 0.030 0.029 0.029 0.029 0.029 0.029 0.029 0.029 0.029 0.098 0.098 0.098 0.098 0.098 0.098 0.098 0.098 0.201 0.201 0.201 0.201 0.201 0.201 0.201 0.201 0.333 0.333 0.333 0.333 0.217 0.217 0.217 0.217 0.106 0.106 0.106 0.106 1.368 1.368 1.368 1.368 10.741 10.741 10.741 10.741 20.181 20.181 20.181 20.181 35.895 35.895 35.895 35.895 40.328 40.328 40.328 40.328 23.633 23.633 23.633 23.633 2.439 2.439 2.439 2.439 0.021 0.021 0.016 0.016 0.004 0.004 0.002 0.002 0.004 0.004 0.002 0.004 0.004 0.004 0.004 0.004 0.004 0.004 0.004 0.004 0.009 0.009 0.009 0.009 0.009 0.009 0.009 0.009 0.012 0.012 0.038 0.038 0.038 0.038 0.190 0.190 0.190 0.190 0.163 0.163 0.163 0.163 0.037 0.037 0.037 0.037 0.027 0.027 0.027 0.027 0.016 0.016 0.016 0.016 0.003 0.003 0.003 0.003 0.002 0.002 0.002 0.002 0.004 0.004 0.004 0.004 0.034 0.034 0.034 0.034 0.036 0.036 0.036 0.036 0.036 0.036 0.036 0.036 0.016 0.016 0.016 0.016 0.016 0.016 0.016 0.016 0.069 0.069 0.069 0.069 0.069 0.069 0.069 0.069 0.052 0.052 0.052 0.052 0.052 0.052 0.052 0.052 0.027 0.027 0.027 0.027 0.027 0.027 0.027 0.027 
0.004 0.004 0.004 0.004 0.004 0.004 0.004 0.004 0.016 0.016 0.016 0.016 0.016 0.016 0.016 0.016 0.019 0.019 0.019 0.019 0.019 0.019 0.019 0.019 0.011 0.011 0.011 0.011 0.011 0.011 0.011 0.011 0.021 0.021 0.021 0.021 0.021 0.021 0.021 0.021 0.041 0.041 0.041 0.041 0.068 0.068 0.068 0.068 0.190 0.190 0.190 0.190 7.710 7.710 7.710 7.710 14.885 14.885 14.885 14.885 20.774 20.774 20.774 20.774 31.872 31.872 31.872 31.872 34.862 34.862 34.862 34.862 16.131 16.131 16.131 16.131 0.004 0.004 0.004 0.004 0.001 0.001 0.002 0.002 0.005 0.005 0.004 0.004 0.005 0.005 0.004 0.004 0.004 0.005 0.006 0.007 0.009 0.009 0.011 0.012 3.636 3.636 12.331 12.331 21.293 21.293 25.551 25.551 21.605 21.605 13.372 13.372 13.372 13.372 9.174 9.174 9.174 9.174 8.756 8.756 8.756 8.756 0.110 0.110 0.110 0.110 0.026 0.026 0.026 0.026 0.020 0.020 0.020 0.020 0.011 0.011 0.011 0.011 0.006 0.006 0.006 0.006 0.005 0.005 0.005 0.005 0.062 0.062 0.062 0.062 0.048 0.048 0.048 0.048 0.048 0.048 0.048 0.048 0.011 0.011 0.011 0.011 0.011 0.011 0.011 0.011 0.040 0.040 0.040 0.040 0.040 0.040 0.040 0.040 0.042 0.042 0.042 0.042 0.042 0.042 0.042 0.042 0.124 0.124 0.124 0.124 0.124 0.124 0.124 0.124 
0.004 0.004 0.004 0.004 0.004 0.004 0.004 0.004 0.016 0.016 0.016 0.016 0.016 0.016 0.016 0.016 0.019 0.019 0.019 0.019 0.019 0.019 0.019 0.019 0.011 0.011 0.011 0.011 0.011 0.011 0.011 0.011 0.021 0.021 0.021 0.021 0.021 0.021 0.021 0.021 0.041 0.041 0.041 0.041 0.068 0.068 0.068 0.068 0.190 0.190 0.190 0.190 7.710 7.710 7.710 7.710 14.885 14.885 14.885 14.885 20.774 20.774 20.774 20.774 31.872 31.872 31.872 31.872 34.862 34.862 34.862 34.862 16.131 16.131 16.131 16.131 0.004 0.004 0.004 0.004 0.001 0.001 0.002 0.002 0.005 0.005 0.004 0.004 0.005 0.005 0.004 0.004 0.004 0.005 0.006 0.007 0.009 0.009 0.011 0.012 3.636 3.636 12.331 12.331 21.293 21.293 25.551 25.551 21.605 21.605 13.372 13.372 13.372 13.372 9.174 9.174 9.174 9.174 8.756 8.756 8.756 8.756 0.110 0.110 0.110 0.110 0.026 0.026 0.026 0.026 0.020 0.020 0.020 0.020 0.011 0.011 0.011 0.011 0.006 0.006 0.006 0.006 0.005 0.005 0.005 0.005 0.062 0.062 0.062 0.062 0.048 0.048 0.048 0.048 0.048 0.048 0.048 0.048 0.011 0.011 0.011 0.011 0.011 0.011 0.011 0.011 0.040 0.040 0.040 0.040 0.040 0.040 0.040 0.040 0.042 0.042 0.042 0.042 0.042 0.042 0.042 0.042 0.124 0.124 0.124 0.124 0.124 0.124 0.124 0.124 
0.004 0.004 0.004 0.004 0.004 0.004 0.004 0.004 0.016 0.016 0.016 0.016 0.016 0.016 0.016 0.016 0.019 0.019 0.019 0.019 0.019 0.019 0.019 0.019 0.011 0.011 0.011 0.011 0.011 0.011 0.011 0.011 0.021 0.021 0.021 0.021 0.021 0.021 0.021 0.021 0.041 0.041 0.041 0.041 0.068 0.068 0.068 0.068 0.190 0.190 0.190 0.190 7.710 7.710 7.710 7.710 14.885 14.885 14.885 14.885 20.774 20.774 20.774 20.774 31.872 31.872 31.872 31.872 34.862 34.862 34.862 34.862 16.131 16.131 16.131 16.131 0.004 0.004 0.004 0.004 0.001 0.001 0.002 0.002 0.005 0.005 0.004 0.004 0.005 0.005 0.004 0.004 0.004 0.005 0.006 0.007 0.009 0.009 0.011 0.012 3.636 3.636 12.331 12.331 21.293 21.293 25.551 25.551 21.605 21.605 13.372 13.372 13.372 13.372 9.174 9.174 9.174 9.174 8.756 8.756 8.756 8.756 0.110 0.110 0.110 0.110 0.026 0.026 0.026 0.026 0.020 0.020 0.020 0.020 0.011 0.011 0.011 0.011 0.006 0.006 0.006 0.006 0.005 0.005 0.005 0.005 0.062 0.062 0.062 0.062 0.048 0.048 0.048 0.048 0.048 0.048 0.048 0.048 0.011 0.011 0.011 0.011 0.011 0.011 0.011 0.011 0.040 0.040 0.040 0.040 0.040 0.040 0.040 0.040 0.042 0.042 0.042 0.042 0.042 0.042 0.042 0.042 0.124 0.124 0.124 0.124 0.124 0.124 0.124 0.124 
0.004 0.004 0.004 0.004 0.004 0.004 0.004 0.004 0.016 0.016 0.016 0.016 0.016 0.016 0.016 0.016 0.019 0.019 0.019 0.019 0.019 0.019 0.019 0.019 0.011 0.011 0.011 0.011 0.011 0.011 0.011 0.011 0.021 0.021 0.021 0.021 0.021 0.021 0.021 0.021 0.041 0.041 0.041 0.041 0.068 0.068 0.068 0.068 0.190 0.190 0.190 0.190 7.710 7.710 7.710 7.710 14.885 14.885 14.885 14.885 20.774 20.774 20.774 20.774 31.872 31.872 31.872 31.872 34.862 34.862 34.862 34.862 16.131 16.131 16.131 16.131 0.004 0.004 0.004 0.004 0.001 0.001 0.002 0.002 0.005 0.005 0.004 0.004 0.005 0.005 0.004 0.004 0.004 0.005 0.006 0.007 0.009 0.009 0.011 0.012 3.636 3.636 12.331 12.331 21.293 21.293 25.551 25.551 21.605 21.605 13.372 13.372 13.372 13.372 9.174 9.174 9.174 9.174 8.756 8.756 8.756 8.756 0.110 0.110 0.110 0.110 0.026 0.026 0.026 0.026 0.020 0.020 0.020 0.020 0.011 0.011 0.011 0.011 0.006 0.006 0.006 0.006 0.005 0.005 0.005 0.005 0.062 0.062 0.062 0.062 0.048 0.048 0.048 0.048 0.048 0.048 0.048 0.048 0.011 0.011 0.011 0.011 0.011 0.011 0.011 0.011 0.040 0.040 0.040 0.040 0.040 0.040 0.040 0.040 0.042 0.042 0.042 0.042 0.042 0.042 0.042 0.042 0.124 0.124 0.124 0.124 0.124 0.124 0.124 0.124 
0.004 0.004 0.004 0.004 0.004 0.004 0.004 0.004 0.016 0.016 0.016 0.016 0.016 0.016 0.016 0.016 0.019 0.019 0.019 0.019 0.019 0.019 0.019 0.019 0.011 0.011 0.011 0.011 0.011 0.011 0.011 0.011 0.021 0.021 0.021 0.021 0.021 0.021 0.021 0.021 0.041 0.041 0.041 0.041 0.068 0.068 0.068 0.068 0.190 0.190 0.190 0.190 7.710 7.710 7.710 7.710 14.885 14.885 14.885 14.885 20.774 20.774 20.774 20.774 31.872 31.872 31.872 31.872 34.862 34.862 34.862 34.862 16.131 16.131 16.131 16.131 0.004 0.004 0.004 0.004 0.001 0.001 0.002 0.002 0.005 0.005 0.004 0.004 0.005 0.005 0.004 0.004 0.004 0.005 0.006 0.007 0.009 0.009 0.011 0.012 3.636 3.636 12.331 12.331 21.293 21.293 25.551 25.551 21.605 21.605 13.372 13.372 13.372 13.372 9.174 9.174 9.174 9.174 8.756 8.756 8.756 8.756 0.110 0.110 0.110 0.110 0.026 0.026 0.026 0.026 0.020 0.020 0.020 0.020 0.011 0.011 0.011 0.011 0.006 0.006 0.006 0.006 0.005 0.005 0.005 0.005 0.062 0.062 0.062 0.062 0.048 0.048 0.048 0.048 0.048 0.048 0.048 0.048 0.011 0.011 0.011 0.011 0.011 0.011 0.011 0.011 0.040 0.040 0.040 0.040 0.040 0.040 0.040 0.040 0.042 0.042 0.042 0.042 0.042 0.042 0.042 0.042 0.124 0.124 0.124 0.124 0.124 0.124 0.124 0.124 
0.004 0.004 0.004 0.004 0.004 0.004 0.004 0.004 0.016 0.016 0.016 0.016 0.016 0.016 0.016 0.016 0.019 0.019 0.019 0.019 0.019 0.019 0.019 0.019 0.011 0.011 0.011 0.011 0.011 0.011 0.011 0.011 0.021 0.021 0.021 0.021 0.021 0.021 0.021 0.021 0.041 0.041 0.041 0.041 0.068 0.068 0.068 0.068 0.190 0.190 0.190 0.190 7.710 7.710 7.710 7.710 14.885 14.885 14.885 14.885 20.774 20.774 20.774 20.774 31.872 31.872 31.872 31.872 34.862 34.862 34.862 34.862 16.131 16.131 16.131 16.131 0.004 0.004 0.004 0.004 0.001 0.001 0.002 0.002 0.005 0.005 0.004 0.004 0.005 0.005 0.004 0.004 0.004 0.005 0.006 0.007 0.009 0.009 0.011 0.012 3.636 3.636 12.331 12.331 21.293 21.293 25.551 25.551 21.605 21.605 13.372 13.372 13.372 13.372 9.174 9.174 9.174 9.174 8.756 8.756 8.756 8.756 0.110 0.110 0.110 0.110 0.026 0.026 0.026 0.026 0.020 0.020 0.020 0.020 0.011 0.011 0.011 0.011 0.006 0.006 0.006 0.006 0.005 0.005 0.005 0.005 0.062 0.062 0.062 0.062 0.048 0.048 0.048 0.048 0.048 0.048 0.048 0.048 0.011 0.011 0.011 0.011 0.011 0.011 0.011 0.011 0.040 0.040 0.040 0.040 0.040 0.040 0.040 0.040 0.042 0.042 0.042 0.042 0.042 0.042 0.042 0.042 0.124 0.124 0.124 0.124 0.124 0.124 0.124 0.124 
0.004 0.004 0.004 0.004 0.004 0.004 0.004 0.004 0.016 0.016 0.016 0.016 0.016 0.016 0.016 0.016 0.019 0.019 0.019 0.019 0.019 0.019 0.019 0.019 0.011 0.011 0.011 0.011 0.011 0.011 0.011 0.011 0.021 0.021 0.021 0.021 0.021 0.021 0.021 0.021 0.041 0.041 0.041 0.041 0.068 0.068 0.068 0.068 0.190 0.190 0.190 0.190 7.710 7.710 7.710 7.710 14.885 14.885 14.885 14.885 20.774 20.774 20.774 20.774 31.872 31.872 31.872 31.872 34.862 34.862 34.862 34.862 16.131 16.131 16.131 16.131 0.004 0.004 0.004 0.004 0.001 0.001 0.002 0.002 0.005 0.005 0.004 0.004 0.005 0.005 0.004 0.004 0.004 0.005 0.006 0.007 0.009 0.009 0.011 0.012 3.636 3.636 12.331 12.331 21.293 21.293 25.551 25.551 21.605 21.605 13.372 13.372 13.372 13.372 9.174 9.174 9.174 9.174 8.756 8.756 8.756 8.756 0.110 0.110 0.110 0.110 0.026 0.026 0.026 0.026 0.020 0.020 0.020 0.020 0.011 0.011 0.011 0.011 0.006 0.006 0.006 0.006 0.005 0.005 0.005 0.005 0.062 0.062 0.062 0.062 0.048 0.048 0.048 0.048 0.048 0.048 0.048 0.048 0.011 0.011 0.011 0.011 0.011 0.011 0.011 0.011 0.040 0.040 0.040 0.040 0.040 0.040 0.040 0.040 0.042 0.042 0.042 0.042 0.042 0.042 0.042 0.042 0.124 0.124 0.124 0.124 0.124 0.124 0.124 0.124 
0.004 0.004 0.004 0.004 0.004 0.004 0.004 0.004 0.016 0.016 0.016 0.016 0.016 0.016 0.016 0.016 0.019 0.019 0.019 0.019 0.019 0.019 0.019 0.019 0.011 0.011 0.011 0.011 0.011 0.011 0.011 0.011 0.021 0.021 0.021 0.021 0.021 0.021 0.021 0.021 0.041 0.041 0.041 0.041 0.068 0.068 0.068 0.068 0.190 0.190 0.190 0.190 7.710 7.710 7.710 7.710 14.885 14.885 14.885 14.885 20.774 20.774 20.774 20.774 31.872 31.872 31.872 31.872 34.862 34.862 34.862 34.862 16.131 16.131 16.131 16.131 0.004 0.004 0.004 0.004 0.001 0.001 0.002 0.002 0.005 0.005 0.004 0.004 0.005 0.005 0.004 0.004 0.004 0.005 0.006 0.007 0.009 0.009 0.011 0.012 3.636 3.636 12.331 12.331 21.293 21.293 25.551 25.551 21.605 21.605 13.372 13.372 13.372 13.372 9.174 9.174 9.174 9.174 8.756 8.756 8.756 8.756 0.110 0.110 0.110 0.110 0.026 0.026 0.026 0.026 0.020 0.020 0.020 0.020 0.011 0.011 0.011 0.011 0.006 0.006 0.006 0.006 0.005 0.005 0.005 0.005 0.062 0.062 0.062 0.062 0.048 0.048 0.048 0.048 0.048 0.048 0.048 0.048 0.011 0.011 0.011 0.011 0.011 0.011 0.011 0.011 0.040 0.040 0.040 0.040 0.040 0.040 0.040 0.040 0.042 0.042 0.042 0.042 0.042 0.042 0.042 0.042 0.124 0.124 0.124 0.124 0.124 0.124 0.124 0.124 
0.014 0.014 0.014 0.014 0.014 0.014 0.014 0.014 4.766 4.766 4.766 4.766 4.766 4.766 4.766 4.766 29.675 29.675 29.675 29.675 29.675 29.675 29.675 29.675 8.622 8.622 8.622 8.622 8.622 8.622 8.622 8.622 0.009 0.009 0.009 0.009 0.009 0.009 0.009 0.009 0.076 0.076 0.076 0.076 0.086 0.086 0.086 0.086 0.064 0.064 0.064 0.064 0.028 0.028 0.028 0.028 0.021 0.021 0.021 0.021 0.025 0.025 0.025 0.025 0.016 0.016 0.016 0.016 0.011 0.011 0.011 0.011 1.703 1.703 1.703 1.703 5.658 5.658 5.658 5.658 9.669 9.669 13.534 13.534 18.670 18.670 21.137 21.137 16.559 16.559 12.988 10.293 6.818 3.368 1.870 1.761 2.050 3.882 6.590 10.342 17.603 17.603 24.196 24.196 28.503 28.503 33.815 33.815 40.282 40.282 42.630 42.630 42.630 42.630 24.032 24.032 24.032 24.032 0.014 0.014 0.014 0.014 0.008 0.008 0.008 0.008 9.906 9.906 9.906 9.906 25.726 25.726 25.726 25.726 21.124 21.124 21.124 21.124 14.632 14.632 14.632 14.632 0.027 0.027 0.027 0.027 0.029 0.029 0.029 0.029 0.028 0.028 0.028 0.028 0.028 0.028 0.028 0.028 0.045 0.045 0.045 0.045 0.045 0.045 0.045 0.045 0.029 0.029 0.029 0.029 0.029 0.029 0.029 0.029 0.022 0.022 0.022 0.022 0.022 0.022 0.022 0.022 0.326 0.326 0.326 0.326 0.326 0.326 0.326 0.326 
0.014 0.014 0.014 0.014 0.014 0.014 0.014 0.014 4.766 4.766 4.766 4.766 4.766 4.766 4.766 4.766 29.675 29.675 29.675 29.675 29.675 29.675 29.675 29.675 8.622 8.622 8.622 8.622 8.622 8.622 8.622 8.622 0.009 0.009 0.009 0.009 0.009 0.009 0.009 0.009 0.076 0.076 0.076 0.076 0.086 0.086 0.086 0.086 0.064 0.064 0.064 0.064 0.028 0.028 0.028 0.028 0.021 0.021 0.021 0.021 0.025 0.025 0.025 0.025 0.016 0.016 0.016 0.016 0.011 0.011 0.011 0.011 1.703 1.703 1.703 1.703 5.658 5.658 5.658 5.658 9.669 9.669 13.534 13.534 18.670 18.670 21.137 21.137 16.559 16.559 12.988 10.293 6.818 3.368 1.870 1.761 2.050 3.882 6.590 10.342 17.603 17.603 24.196 24.196 28.503 28.503 33.815 33.815 40.282 40.282 42.630 42.630 42.630 42.630 24.032 24.032 24.032 24.032 0.014 0.014 0.014 0.014 0.008 0.008 0.008 0.008 9.906 9.906 9.906 9.906 25.726 25.726 25.726 25.726 21.124 21.124 21.124 21.124 14.632 14.632 14.632 14.632 0.027 0.027 0.027 0.027 0.029 0.029 0.029 0.029 0.028 0.028 0.028 0.028 0.028 0.028 0.028 0.028 0.045 0.045 0.045 0.045 0.045 0.045 0.045 0.045 0.029 0.029 0.029 0.029 0.029 0.029 0.029 0.029 0.022 0.022 0.022 0.022 0.022 0.022 0.022 0.022 0.326 0.326 0.326 0.326 0.326 0.326 0.326 0.326 
0.014 0.014 0.014 0.014 0.014 0.014 0.014 0.014 4.766 4.766 4.766 4.766 4.766 4.766 4.766 4.766 29.675 29.675 29.675 29.675 29.675 29.675 29.675 29.675 8.622 8.622 8.622 8.622 8.622 8.622 8.622 8.622 0.009 0.009 0.009 0.009 0.009 0.009 0.009 0.009 0.076 0.076 0.076 0.076 0.086 0.086 0.086 0.086 0.064 0.064 0.064 0.064 0.028 0.028 0.028 0.028 0.021 0.021 0.021 0.021 0.025 0.025 0.025 0.025 0.016 0.016 0.016 0.016 0.011 0.011 0.011 0.011 1.703 1.703 1.703 1.703 5.658 5.658 5.658 5.658 9.669 9.669 13.534 13.534 18.670 18.670 21.137 21.137 16.559 16.559 12.988 10.293 6.818 3.368 1.870 1.761 2.050 3.882 6.590 10.342 17.603 17.603 24.196 24.196 28.503 28.503 33.815 33.815 40.282 40.282 42.630 42.630 42.630 42.630 24.032 24.032 24.032 24.032 0.014 0.014 0.014 0.014 0.008 0.008 0.008 0.008 9.906 9.906 9.906 9.906 25.726 25.726 25.726 25.726 21.124 21.124 21.124 21.124 14.632 14.632 14.632 14.632 0.027 0.027 0.027 0.027 0.029 0.029 0.029 0.029 0.028 0.028 0.028 0.028 0.028 0.028 0.028 0.028 0.045 0.045 0.045 0.045 0.045 0.045 0.045 0.045 0.029 0.029 0.029 0.029 0.029 0.029 0.029 0.029 0.022 0.022 0.022 0.022 0.022 0.022 0.022 0.022 0.326 0.326 0.326 0.326 0.326 0.326 0.326 0.326 
0.014 0.014 0.014 0.014 0.014 0.014 0.014 0.014 4.766 4.766 4.766 4.766 4.766 4.766 4.766 4.766 29.675 29.675 29.675 29.675 29.675 29.675 29.675 29.675 8.622 8.622 8.622 8.622 8.622 8.622 8.622 8.622 0.009 0.009 0.009 0.009 0.009 0.009 0.009 0.009 0.076 0.076 0.076 0.076 0.086 0.086 0.086 0.086 0.064 0.064 0.064 0.064 0.028 0.028 0.028 0.028 0.021 0.021 0.021 0.021 0.025 0.025 0.025 0.025 0.016 0.016 0.016 0.016 0.011 0.011 0.011 0.011 1.703 1.703 1.703 1.703 5.658 5.658 5.658 5.658 9.669 9.669 13.534 13.534 18.670 18.670 21.137 21.137 16.559 16.559 12.988 10.293 6.818 3.368 1.870 1.761 2.050 3.882 6.590 10.342 17.603 17.603 24.196 24.196 28.503 28.503 33.815 33.815 40.282 40.282 42.630 42.630 42.630 42.630 24.032 24.032 24.032 24.032 0.014 0.014 0.014 0.014 0.008 0.008 0.008 0.008 9.906 9.906 9.906 9.906 25.726 25.726 25.726 25.726 21.124 21.124 21.124 21.124 14.632 14.632 14.632 14.632 0.027 0.027 0.027 0.027 0.029 0.029 0.029 0.029 0.028 0.028 0.028 0.028 0.028 0.028 0.028 0.028 0.045 0.045 0.045 0.045 0.045 0.045 0.045 0.045 0.029 0.029 0.029 0.029 0.029 0.029 0.029 0.029 0.022 0.022 0.022 0.022 0.022 0.022 0.022 0.022 0.326 0.326 0.326 0.326 0.326 0.326 0.326 0.326 
0.014 0.014 0.014 0.014 0.014 0.014 0.014 0.014 4.766 4.766 4.766 4.766 4.766 4.766 4.766 4.766 29.675 29.675 29.675 29.675 29.675 29.675 29.675 29.675 8.622 8.622 8.622 8.622 8.622 8.622 8.622 8.622 0.009 0.009 0.009 0.009 0.009 0.009 0.009 0.009 0.076 0.076 0.076 0.076 0.086 0.086 0.086 0.086 0.064 0.064 0.064 0.064 0.028 0.028 0.028 0.028 0.021 0.021 0.021 0.021 0.025 0.025 0.025 0.025 0.016 0.016 0.016 0.016 0.011 0.011 0.011 0.011 1.703 1.703 1.703 1.703 5.658 5.658 5.658 5.658 9.669 9.669 13.534 13.534 18.670 18.670 21.137 21.137 16.559 16.559 12.988 10.293 6.818 3.368 1.870 1.761 2.050 3.882 6.590 10.342 17.603 17.603 24.196 24.196 28.503 28.503 33.815 33.815 40.282 40.282 42.630 42.630 42.630 42.630 24.032 24.032 24.032 24.032 0.014 0.014 0.014 0.014 0.008 0.008 0.008 0.008 9.906 9.906 9.906 9.906 25.726 25.726 25.726 25.726 21.124 21.124 21.124 21.124 14.632 14.632 14.632 14.632 0.027 0.027 0.027 0.027 0.029 0.029 0.029 0.029 0.028 0.028 0.028 0.028 0.028 0.028 0.028 0.028 0.045 0.045 0.045 0.045 0.045 0.045 0.045 0.045 0.029 0.029 0.029 0.029 0.029 0.029 0.029 0.029 0.022 0.022 0.022 0.022 0.022 0.022 0.022 0.022 0.326 0.326 0.326 0.326 0.326 0.326 0.326 0.326 
0.014 0.014 0.014 0.014 0.014 0.014 0.014 0.014 4.766 4.766 4.766 4.766 4.766 4.766 4.766 4.766 29.675 29.675 29.675 29.675 29.675 29.675 29.675 29.675 8.622 8.622 8.622 8.622 8.622 8.622 8.622 8.622 0.009 0.009 0.009 0.009 0.009 0.009 0.009 0.009 0.076 0.076 0.076 0.076 0.086 0.086 0.086 0.086 0.064 0.064 0.064 0.064 0.028 0.028 0.028 0.028 0.021 0.021 0.021 0.021 0.025 0.025 0.025 0.025 0.016 0.016 0.016 0.016 0.011 0.011 0.011 0.011 1.703 1.703 1.703 1.703 5.658 5.658 5.658 5.658 9.669 9.669 13.534 13.534 18.670 18.670 21.137 21.137 16.559 16.559 12.988 10.293 6.818 3.368 1.870 1.761 2.050 3.882 6.590 10.342 17.603 17.603 24.196 24.196 28.503 28.503 33.815 33.815 40.282 40.282 42.630 42.630 42.630 42.630 24.032 24.032 24.032 24.032 0.014 0.014 0.014 0.014 0.008 0.008 0.008 0.008 9.906 9.906 9.906 9.906 25.726 25.726 25.726 25.726 21.124 21.124 21.124 21.124 14.632 14.632 14.632 14.632 0.027 0.027 0.027 0.027 0.029 0.029 0.029 0.029 0.028 0.028 0.028 0.028 0.028 0.028 0.028 0.028 0.045 0.045 0.045 0.045 0.045 0.045 0.045 0.045 0.029 0.029 0.029 0.029 0.029 0.029 0.029 0.029 0.022 0.022 0.022 0.022 0.022 0.022 0.022 0.022 0.326 0.326 0.326 0.326 0.326 0.326 0.326 0.326 
0.014 0.014 0.014 0.014 0.014 0.014 0.014 0.014 4.766 4.766 4.766 4.766 4.766 4.766 4.766 4.766 29.675 29.675 29.675 29.675 29.675 29.675 29.675 29.675 8.622 8.622 8.622 8.622 8.622 8.622 8.622 8.622 0.009 0.009 0.009 0.009 0.009 0.009 0.009 0.009 0.076 0.076 0.076 0.076 0.086 0.086 0.086 0.086 0.064 0.064 0.064 0.064 0.028 0.028 0.028 0.028 0.021 0.021 0.021 0.021 0.025 0.025 0.025 0.025 0.016 0.016 0.016 0.016 0.011 0.011 0.011 0.011 1.703 1.703 1.703 1.703 5.658 5.658 5.658 5.658 9.669 9.669 13.534 13.534 18.670 18.670 21.137 21.137 16.559 16.559 12.988 10.293 6.818 3.368 1.870 1.761 2.050 3.882 6.590 10.342 17.603 17.603 24.196 24.196 28.503 28.503 33.815 33.815 40.282 40.282 42.630 42.630 42.630 42.630 24.032 24.032 24.032 24.032 0.014 0.014 0.014 0.014 0.008 0.008 0.008 0.008 9.906 9.906 9.906 9.906 25.726 25.726 25.726 25.726 21.124 21.124 21.124 21.124 14.632 14.632 14.632 14.632 0.027 0.027 0.027 0.027 0.029 0.029 0.029 0.029 0.028 0.028 0.028 0.028 0.028 0.028 0.028 0.028 0.045 0.045 0.045 0.045 0.045 0.045 0.045 0.045 0.029 0.029 0.029 0.029 0.029 0.029 0.029 0.029 0.022 0.022 0.022 0.022 0.022 0.022 0.022 0.022 0.326 0.326 0.326 0.326 0.326 0.326 0.326 0.326 
0.014 0.014 0.014 0.014 0.014 0.014 0.014 0.014 4.766 4.766 4.766 4.766 4.766 4.766 4.766 4.766 29.675 29.675 29.675 29.675 29.675 29.675 29.675 29.675 8.622 8.622 8.622 8.622 8.622 8.622 8.622 8.622 0.009 0.009 0.009 0.009 0.009 0.009 0.009 0.009 0.076 0.076 0.076 0.076 0.086 0.086 0.086 0.086 0.064 0.064 0.064 0.064 0.028 0.028 0.028 0.028 0.021 0.021 0.021 0.021 0.025 0.025 0.025 0.025 0.016 0.016 0.016 0.016 0.011 0.011 0.011 0.011 1.703 1.703 1.703 1.703 5.658 5.658 5.658 5.658 9.669 9.669 13.534 13.534 18.670 18.670 21.137 21.137 16.559 16.559 12.988 10.293 6.818 3.368 1.870 1.761 2.050 3.882 6.590 10.342 17.603 17.603 24.196 24.196 28.503 28.503 33.815 33.815 40.282 40.282 42.630 42.630 42.630 42.630 24.032 24.032 24.032 24.032 0.014 0.014 0.014 0.014 0.008 0.008 0.008 0.008 9.906 9.906 9.906 9.906 25.726 25.726 25.726 25.726 21.124 21.124 21.124 21.124 14.632 14.632 14.632 14.632 0.027 0.027 0.027 0.027 0.029 0.029 0.029 0.029 0.028 0.028 0.028 0.028 0.028 0.028 0.028 0.028 0.045 0.045 0.045 0.045 0.045 0.045 0.045 0.045 0.029 0.029 0.029 0.029 0.029 0.029 0.029 0.029 0.022 0.022 0.022 0.022 0.022 0.022 0.022 0.022 0.326 0.326 0.326 0.326 0.326 0.326 0.326 0.326 
11.798 11.798 11.798 11.798 11.798 11.798 11.798 11.798 26.215 26.215 26.215 26.215 26.215 26.215 26.215 26.215 35.312 35.312 35.312 35.312 35.312 35.312 35.312 35.312 10.729 10.729 10.729 10.729 10.729 10.729 10.729 10.729 0.011 0.011 0.011 0.011 0.011 0.011 0.011 0.011 0.125 0.125 0.125 0.125 0.019 0.019 0.019 0.019 0.006 0.006 0.006 0.006 0.007 0.007 0.007 0.007 0.009 0.009 0.009 0.009 0.011 0.011 0.011 0.011 0.006 0.006 0.006 0.006 0.005 0.005 0.005 0.005 0.472 0.472 0.472 0.472 8.782 8.782 8.782 8.782 16.385 16.385 16.448 16.448 14.054 14.054 12.118 12.118 11.548 11.548 10.862 8.858 3.317 0.017 0.012 0.011 0.006 0.009 0.009 0.011 0.814 0.814 5.791 5.791 10.311 10.311 16.930 16.930 26.218 26.218 35.060 35.060 35.060 35.060 21.922 21.922 21.922 21.922 0.007 0.007 0.007 0.007 0.004 0.004 0.004 0.004 0.041 0.041 0.041 0.041 5.172 5.172 5.172 5.172 12.176 12.176 12.176 12.176 29.484 29.484 29.484 29.484 52.564 52.564 52.564 52.564 49.589 49.589 49.589 49.589 11.365 11.365 11.365 11.365 11.365 11.365 11.365 11.365 0.050 0.050 0.050 0.050 0.050 0.050 0.050 0.050 0.047 0.047 0.047 0.047 0.047 0.047 0.047 0.047 0.040 0.040 0.040 0.040 0.040 0.040 0.040 0.040 0.084 0.084 0.084 0.084 0.084 0.084 0.084 0.084 
11.798 11.798 11.798 11.798 11.798 11.798 11.798 11.798 26.215 26.215 26.215 26.215 26.215 26.215 26.215 26.215 35.312 35.312 35.312 35.312 35.312 35.312 35.312 35.312 10.729 10.729 10.729 10.729 10.729 10.729 10.729 10.729 0.011 0.011 0.011 0.011 0.011 0.011 0.011 0.011 0.125 0.125 0.125 0.125 0.019 0.019 0.019 0.019 0.006 0.006 0.006 0.006 0.007 0.007 0.007 0.007 0.009 0.009 0.009 0.009 0.011 0.011 0.011 0.011 0.006 0.006 0.006 0.006 0.005 0.005 0.005 0.005 0.472 0.472 0.472 0.472 8.782 8.782 8.782 8.782 16.385 16.385 16.448 16.448 14.054 14.054 12.118 12.118 11.548 11.548 10.862 8.858 3.317 0.017 0.012 0.011 0.006 0.009 0.009 0.011 0.814 0.814 5.791 5.791 10.311 10.311 16.930 16.930 26.218 26.218 35.060 35.060 35.060 35.060 21.922 21.922 21.922 21.922 0.007 0.007 0.007 0.007 0.004 0.004 0.004 0.004 0.041 0.041 0.041 0.041 5.172 5.172 5.172 5.172 12.176 12.176 12.176 12.176 29.484 29.484 29.484 29.484 52.564 52.564 52.564 52.564 49.589 49.589 49.589 49.589 11.365 11.365 11.365 11.365 11.365 11.365 11.365 11.365 0.050 0.050 0.050 0.050 0.050 0.050 0.050 0.050 0.047 0.047 0.047 0.047 0.047 0.047 0.047 0.047 0.040 0.040 0.040 0.040 0.040 0.040 0.040 0.040 0.084 0.084 0.084 0.084 0.084 0.084 0.084 0.084 
11.798 11.798 11.798 11.798 11.798 11.798 11.798 11.798 26.215 26.215 26.215 26.215 26.215 26.215 26.215 26.215 35.312 35.312 35.312 35.312 35.312 35.312 35.312 35.312 10.729 10.729 10.729 10.729 10.729 10.729 10.729 10.729 0.011 0.011 0.011 0.011 0.011 0.011 0.011 0.011 0.125 0.125 0.125 0.125 0.019 0.019 0.019 0.019 0.006 0.006 0.006 0.006 0.007 0.007 0.007 0.007 0.009 0.009 0.009 0.009 0.011 0.011 0.011 0.011 0.006 0.006 0.006 0.006 0.005 0.005 0.005 0.005 0.472 0.472 0.472 0.472 8.782 8.782 8.782 8.782 16.385 16.385 16.448 16.448 14.054 14.054 12.118 12.118 11.548 11.548 10.862 8.858 3.317 0.017 0.012 0.011 0.006 0.009 0.009 0.011 0.814 0.814 5.791 5.791 10.311 10.311 16.930 16.930 26.218 26.218 35.060 35.060 35.060 35.060 21.922 21.922 21.922 21.922 0.007 0.007 0.007 0.007 0.004 0.004 0.004 0.004 0.041 0.041 0.041 0.041 5.172 5.172 5.172 5.172 12.176 12.176 12.176 12.176 29.484 29.484 29.484 29.484 52.564 52.564 52.564 52.564 49.589 49.589 49.589 49.589 11.365 11.365 11.365 11.365 11.365 11.365 11.365 11.365 0.050 0.050 0.050 0.050 0.050 0.050 0.050 0.050 0.047 0.047 0.047 0.047 0.047 0.047 0.047 0.047 0.040 0.040 0.040 0.040 0.040 0.040 0.040 0.040 0.084 0.084 0.084 0.084 0.084 0.084 0.084 0.084 
11.798 11.798 11.798 11.798 11.798 11.798 11.798 11.798 26.215 26.215 26.215 26.215 26.215 26.215 26.215 26.215 35.312 35.312 35.312 35.312 35.312 35.312 35.312 35.312 10.729 10.729 10.729 10.729 10.729 10.729 10.729 10.729 0.011 0.011 0.011 0.011 0.011 0.011 0.011 0.011 0.125 0.125 0.125 0.125 0.019 0.019 0.019 0.019 0.006 0.006 0.006 0.006 0.007 0.007 0.007 0.007 0.009 0.009 0.009 0.009 0.011 0.011 0.011 0.011 0.006 0.006 0.006 0.006 0.005 0.005 0.005 0.005 0.472 0.472 0.472 0.472 8.782 8.782 8.782 8.782 16.385 16.385 16.448 16.448 14.054 14.054 12.118 12.118 11.548 11.548 10.862 8.858 3.317 0.017 0.012 0.011 0.006 0.009 0.009 0.011 0.814 0.814 5.791 5.791 10.311 10.311 16.930 16.930 26.218 26.218 35.060 35.060 35.060 35.060 21.922 21.922 21.922 21.922 0.007 0.007 0.007 0.007 0.004 0.004 0.004 0.004 0.041 0.041 0.041 0.041 5.172 5.172 5.172 5.172 12.176 12.176 12.176 12.176 29.484 29.484 29.484 29.484 52.564 52.564 52.564 52.564 49.589 49.589 49.589 49.589 11.365 11.365 11.365 11.365 11.365 11.365 11.365 11.365 0.050 0.050 0.050 0.050 0.050 0.050 0.050 0.050 0.047 0.047 0.047 0.047 0.047 0.047 0.047 0.047 0.040 0.040 0.040 0.040 0.040 0.040 0.040 0.040 0.084 0.084 0.084 0.084 0.084 0.084 0.084 0.084 
11.798 11.798 11.798 11.798 11.798 11.798 11.798 11.798 26.215 26.215 26.215 26.215 26.215 26.215 26.215 26.215 35.312 35.312 35.312 35.312 35.312 35.312 35.312 35.312 10.729 10.729 10.729 10.729 10.729 10.729 10.729 10.729 0.011 0.011 0.011 0.011 0.011 0.011 0.011 0.011 0.125 0.125 0.125 0.125 0.019 0.019 0.019 0.019 0.006 0.006 0.006 0.006 0.007 0.007 0.007 0.007 0.009 0.009 0.009 0.009 0.011 0.011 0.011 0.011 0.006 0.006 0.006 0.006 0.005 0.005 0.005 0.005 0.472 0.472 0.472 0.472 8.782 8.782 8.782 8.782 16.385 16.385 16.448 16.448 14.054 14.054 12.118 12.118 11.548 11.548 10.862 8.858 3.317 0.017 0.012 0.011 0.006 0.009 0.009 0.011 0.814 0.814 5.791 5.791 10.311 10.311 16.930 16.930 26.218 26.218 35.060 35.060 35.060 35.060 21.922 21.922 21.922 21.922 0.007 0.007 0.007 0.007 0.004 0.004 0.004 0.004 0.041 0.041 0.041 0.041 5.172 5.172 5.172 5.172 12.176 12.176 12.176 12.176 29.484 29.484 29.484 29.484 52.564 52.564 52.564 52.564 49.589 49.589 49.589 49.589 11.365 11.365 11.365 11.365 11.365 11.365 11.365 11.365 0.050 0.050 0.050 0.050 0.050 0.050 0.050 0.050 0.047 0.047 0.047 0.047 0.047 0.047 0.047 0.047 0.040 0.040 0.040 0.040 0.040 0.040 0.040 0.040 0.084 0.084 0.084 0.084 0.084 0.084 0.084 0.084 
11.798 11.798 11.798 11.798 11.798 11.798 11.798 11.798 26.215 26.215 26.215 26.215 26.215 26.215 26.215 26.215 35.312 35.312 35.312 35.312 35.312 35.312 35.312 35.312 10.729 10.729 10.729 10.729 10.729 10.729 10.729 10.729 0.011 0.011 0.011 0.011 0.011 0.011 0.011 0.011 0.125 0.125 0.125 0.125 0.019 0.019 0.019 0.019 0.006 0.006 0.006 0.006 0.007 0.007 0.007 0.007 0.009 0.009 0.009 0.009 0.011 0.011 0.011 0.011 0.006 0.006 0.006 0.006 0.005 0.005 0.005 0.005 0.472 0.472 0.472 0.472 8.782 8.782 8.782 8.782 16.385 16.385 16.448 16.448 14.054 14.054 12.118 12.118 11.548 11.548 10.862 8.858 3.317 0.017 0.012 0.011 0.006 0.009 0.009 0.011 0.814 0.814 5.791 5.791 10.311 10.311 16.930 16.930 26.218 26.218 35.060 35.060 35.060 35.060 21.922 21.922 21.922 21.922 0.007 0.007 0.007 0.007 0.004 0.004 0.004 0.004 0.041 0.041 0.041 0.041 5.172 5.172 5.172 5.172 12.176 12.176 12.176 12.176 29.484 29.484 29.484 29.484 52.564 52.564 52.564 52.564 49.589 49.589 49.589 49.589 11.365 11.365 11.365 11.365 11.365 11.365 11.365 11.365 0.050 0.050 0.050 0.050 0.050 0.050 0.050 0.050 0.047 0.047 0.047 0.047 0.047 0.047 0.047 0.047 0.040 0.040 0.040 0.040 0.040 0.040 0.040 0.040 0.084 0.084 0.084 0.084 0.084 0.084 0.084 0.084 
11.798 11.798 11.798 11.798 11.798 11.798 11.798 11.798 26.215 26.215 26.215 26.215 26.215 26.215 26.215 26.215 35.312 35.312 35.312 35.312 35.312 35.312 35.312 35.312 10.729 10.729 10.729 10.729 10.729 10.729 10.729 10.729 0.011 0.011 0.011 0.011 0.011 0.011 0.011 0.011 0.125 0.125 0.125 0.125 0.019 0.019 0.019 0.019 0.006 0.006 0.006 0.006 0.007 0.007 0.007 0.007 0.009 0.009 0.009 0.009 0.011 0.011 0.011 0.011 0.006 0.006 0.006 0.006 0.005 0.005 0.005 0.005 0.472 0.472 0.472 0.472 8.782 8.782 8.782 8.782 16.385 16.385 16.448 16.448 14.054 14.054 12.118 12.118 11.548 11.548 10.862 8.858 3.317 0.017 0.012 0.011 0.006 0.009 0.009 0.011 0.814 0.814 5.791 5.791 10.311 10.311 16.930 16.930 26.218 26.218 35.060 35.060 35.060 35.060 21.922 21.922 21.922 21.922 0.007 0.007 0.007 0.007 0.004 0.004 0.004 0.004 0.041 0.041 0.041 0.041 5.172 5.172 5.172 5.172 12.176 12.176 12.176 12.176 29.484 29.484 29.484 29.484 52.564 52.564 52.564 52.564 49.589 49.589 49.589 49.589 11.365 11.365 11.365 11.365 11.365 11.365 11.365 11.365 0.050 0.050 0.050 0.050 0.050 0.050 0.050 0.050 0.047 0.047 0.047 0.047 0.047 0.047 0.047 0.047 0.040 0.040 0.040 0.040 0.040 0.040 0.040 0.040 0.084 0.084 0.084 0.084 0.084 0.084 0.084 0.084 
11.798 11.798 11.798 11.798 11.798 11.798 11.798 11.798 26.215 26.215 26.215 26.215 26.215 26.215 26.215 26.215 35.312 35.312 35.312 35.312 35.312 35.312 35.312 35.312 10.729 10.729 10.729 10.729 10.729 10.729 10.729 10.729 0.011 0.011 0.011 0.011 0.011 0.011 0.011 0.011 0.125 0.125 0.125 0.125 0.019 0.019 0.019 0.019 0.006 0.006 0.006 0.006 0.007 0.007 0.007 0.007 0.009 0.009 0.009 0.009 0.011 0.011 0.011 0.011 0.006 0.006 0.006 0.006 0.005 0.005 0.005 0.005 0.472 0.472 0.472 0.472 8.782 8.782 8.782 8.782 16.385 16.385 16.448 16.448 14.054 14.054 12.118 12.118 11.548 11.548 10.862 8.858 3.317 0.017 0.012 0.011 0.006 0.009 0.009 0.011 0.814 0.814 5.791 5.791 10.311 10.311 16.930 16.930 26.218 26.218 35.060 35.060 35.060 35.060 21.922 21.922 21.922 21.922 0.007 0.007 0.007 0.007 0.004 0.004 0.004 0.004 0.041 0.041 0.041 0.041 5.172 5.172 5.172 5.172 12.176 12.176 12.176 12.176 29.484 29.484 29.484 29.484 52.564 52.564 52.564 52.564 49.589 49.589 49.589 49.589 11.365 11.365 11.365 11.365 11.365 11.365 11.365 11.365 0.050 0.050 0.050 0.050 0.050 0.050 0.050 0.050 0.047 0.047 0.047 0.047 0.047 0.047 0.047 0.047 0.040 0.040 0.040 0.040 0.040 0.040 0.040 0.040 0.084 0.084 0.084 0.084 0.084 0.084 0.084 0.084 
0.013 0.013 0.013 0.013 0.013 0.013 0.013 0.013 15.482 15.482 15.482 15.482 15.482 15.482 15.482 15.482 13.563 13.563 13.563 13.563 13.563 13.563 13.563 13.563 0.110 0.110 0.110 0.110 0.110 0.110 0.110 0.110 0.004 0.004 0.004 0.004 0.004 0.004 0.004 0.004 0.065 0.065 0.065 0.065 0.012 0.012 0.012 0.012 0.001 0.001 0.001 0.001 0.002 0.002 0.002 0.002 0.004 0.004 0.004 0.004 0.005 0.005 0.005 0.005 0.019 0.019 0.019 0.019 4.858 4.858 4.858 4.858 2.778 2.778 2.778 2.778 0.054 0.054 0.054 0.054 0.026 0.026 0.018 0.018 0.013 0.013 0.011 0.011 0.009 0.009 0.005 0.004 0.002 0.004 0.004 0.003 0.002 0.003 0.004 0.004 0.006 0.006 0.008 0.008 0.008 0.008 0.009 0.009 0.013 0.013 0.539 0.539 0.539 0.539 5.506 5.506 5.506 5.506 0.082 0.082 0.082 0.082 0.004 0.004 0.004 0.004 0.038 0.038 0.038 0.038 0.080 0.080 0.080 0.080 0.004 0.004 0.004 0.004 0.038 0.038 0.038 0.038 17.872 17.872 17.872 17.872 46.459 46.459 46.459 46.459 60.934 60.934 60.934 60.934 60.934 60.934 60.934 60.934 33.018 33.018 33.018 33.018 33.018 33.018 33.018 33.018 10.230 10.230 10.230 10.230 10.230 10.230 10.230 10.230 0.048 0.048 0.048 0.048 0.048 0.048 0.048 0.048 0.043 0.043 0.043 0.043 0.043 0.043 0.043 0.043 
0.013 0.013 0.013 0.013 0.013 0.013 0.013 0.013 15.482 15.482 15.482 15.482 15.482 15.482 15.482 15.482 13.563 13.563 13.563 13.563 13.563 13.563 13.563 13.563 0.110 0.110 0.110 0.110 0.110 0.110 0.110 0.110 0.004 0.004 0.004 0.004 0.004 0.004 0.004 0.004 0.065 0.065 0.065 0.065 0.012 0.012 0.012 0.012 0.001 0.001 0.001 0.001 0.002 0.002 0.002 0.002 0.004 0.004 0.004 0.004 0.005 0.005 0.005 0.005 0.019 0.019 0.019 0.019 4.858 4.858 4.858 4.858 2.778 2.778 2.778 2.778 0.054 0.054 0.054 0.054 0.026 0.026 0.018 0.018 0.013 0.013 0.011 0.011 0.009 0.009 0.005 0.004 0.002 0.004 0.004 0.003 0.002 0.003 0.004 0.004 0.006 0.006 0.008 0.008 0.008 0.008 0.009 0.009 0.013 0.013 0.539 0.539 0.539 0.539 5.506 5.506 5.506 5.506 0.082 0.082 0.082 0.082 0.004 0.004 0.004 0.004 0.038 0.038 0.038 0.038 0.080 0.080 0.080 0.080 0.004 0.004 0.004 0.004 0.038 0.038 0.038 0.038 17.872 17.872 17.872 17.872 46.459 46.459 46.459 46.459 60.934 60.934 60.934 60.934 60.934 60.934 60.934 60.934 33.018 33.018 33.018 33.018 33.018 33.018 33.018 33.018 10.230 10.230 10.230 10.230 10.230 10.230 10.230 10.230 0.048 0.048 0.048 0.048 0.048 0.048 0.048 0.048 0.043 0.043 0.043 0.043 0.043 0.043 0.043 0.043 
0.013 0.013 0.013 0.013 0.013 0.013 0.013 0.013 15.482 15.482 15.482 15.482 15.482 15.482 15.482 15.482 13.563 13.563 13.563 13.563 13.563 13.563 13.563 13.563 0.110 0.110 0.110 0.110 0.110 0.110 0.110 0.110 0.004 0.004 0.004 0.004 0.004 0.004 0.004 0.004 0.065 0.065 0.065 0.065 0.012 0.012 0.012 0.012 0.001 0.001 0.001 0.001 0.002 0.002 0.002 0.002 0.004 0.004 0.004 0.004 0.005 0.005 0.005 0.005 0.019 0.019 0.019 0.019 4.858 4.858 4.858 4.858 2.778 2.778 2.778 2.778 0.054 0.054 0.054 0.054 0.026 0.026 0.018 0.018 0.013 0.013 0.011 0.011 0.009 0.009 0.005 0.004 0.002 0.004 0.004 0.003 0.002 0.003 0.004 0.004 0.006 0.006 0.008 0.008 0.008 0.008 0.009 0.009 0.013 0.013 0.539 0.539 0.539 0.539 5.506 5.506 5.506 5.506 0.082 0.082 0.082 0.082 0.004 0.004 0.004 0.004 0.038 0.038 0.038 0.038 0.080 0.080 0.080 0.080 0.004 0.004 0.004 0.004 0.038 0.038 0.038 0.038 17.872 17.872 17.872 17.872 46.459 46.459 46.459 46.459 60.934 60.934 60.934 60.934 60.934 60.934 60.934 60.934 33.018 33.018 33.018 33.018 33.018 33.018 33.018 33.018 10.230 10.230 10.230 10.230 10.230 10.230 10.230 10.230 0.048 0.048 0.048 0.048 0.048 0.048 0.048 0.048 0.043 0.043 0.043 0.043 0.043 0.043 0.043 0.043 
0.013 0.013 0.013 0.013 0.013 0.013 0.013 0.013 15.482 15.482 15.482 15.482 15.482 15.482 15.482 15.482 13.563 13.563 13.563 13.563 13.563 13.563 13.563 13.563 0.110 0.110 0.110 0.110 0.110 0.110 0.110 0.110 0.004 0.004 0.004 0.004 0.004 0.004 0.004 0.004 0.065 0.065 0.065 0.065 0.012 0.012 0.012 0.012 0.001 0.001 0.001 0.001 0.002 0.002 0.002 0.002 0.004 0.004 0.004 0.004 0.005 0.005 0.005 0.005 0.019 0.019 0.019 0.019 4.858 4.858 4.858 4.858 2.778 2.778 2.778 2.778 0.054 0.054 0.054 0.054 0.026 0.026 0.018 0.018 0.013 0.013 0.011 0.011 0.009 0.009 0.005 0.004 0.002 0.004 0.004 0.003 0.002 0.003 0.004 0.004 0.006 0.006 0.008 0.008 0.008 0.008 0.009 0.009 0.013 0.013 0.539 0.539 0.539 0.539 5.506 5.506 5.506 5.506 0.082 0.082 0.082 0.082 0.004 0.004 0.004 0.004 0.038 0.038 0.038 0.038 0.080 0.080 0.080 0.080 0.004 0.004 0.004 0.004 0.038 0.038 0.038 0.038 17.872 17.872 17.872 17.872 46.459 46.459 46.459 46.459 60.934 60.934 60.934 60.934 60.934 60.934 60.934 60.934 33.018 33.018 33.018 33.018 33.018 33.018 33.018 33.018 10.230 10.230 10.230 10.230 10.230 10.230 10.230 10.230 0.048 0.048 0.048 0.048 0.048 0.048 0.048 0.048 0.043 0.043 0.043 0.043 0.043 0.043 0.043 0.043 
0.006 0.006 0.006 0.006 0.006 0.006 0.006 0.006 0.293 0.293 0.293 0.293 0.293 0.293 0.293 0.293 5.606 5.606 5.606 5.606 5.606 5.606 5.606 5.606 0.155 0.155 0.155 0.155 0.155 0.155 0.155 0.155 0.002 0.002 0.002 0.002 0.002 0.002 0.002 0.002 0.043 0.043 0.043 0.043 0.062 0.062 0.062 0.062 0.033 0.033 0.033 0.033 0.026 0.026 0.026 0.026 0.025 0.025 0.025 0.025 0.091 0.091 0.091 0.091 4.347 4.347 4.347 4.347 8.018 8.018 8.018 8.018 0.020 0.020 0.020 0.020 0.009 0.009 0.009 0.009 0.011 0.011 0.011 0.011 0.009 0.009 0.006 0.006 0.006 0.006 0.004 0.002 0.001 0.001 0.001 0.001 0.001 0.001 0.001 0.001 0.002 0.002 0.003 0.003 0.004 0.004 0.005 0.005 0.009 0.009 0.016 0.016 0.016 0.016 1.841 1.841 1.841 1.841 0.976 0.976 0.976 0.976 0.494 0.494 0.494 0.494 0.422 0.422 0.422 0.422 0.113 0.113 0.113 0.113 0.013 0.013 0.013 0.013 0.104 0.104 0.104 0.104 8.957 8.957 8.957 8.957 23.499 23.499 23.499 23.499 35.192 35.192 35.192 35.192 35.192 35.192 35.192 35.192 42.641 42.641 42.641 42.641 42.641 42.641 42.641 42.641 12.430 12.430 12.430 12.430 12.430 12.430 12.430 12.430 13.584 13.584 13.584 13.584 13.584 13.584 13.584 13.584 0.043 0.043 0.043 0.043 0.043 0.043 0.043 0.043 
0.006 0.006 0.006 0.006 0.006 0.006 0.006 0.006 0.293 0.293 0.293 0.293 0.293 0.293 0.293 0.293 5.606 5.606 5.606 5.606 5.606 5.606 5.606 5.606 0.155 0.155 0.155 0.155 0.155 0.155 0.155 0.155 0.002 0.002 0.002 0.002 0.002 0.002 0.002 0.002 0.043 0.043 0.043 0.043 0.062 0.062 0.062 0.062 0.033 0.033 0.033 0.033 0.026 0.026 0.026 0.026 0.025 0.025 0.025 0.025 0.091 0.091 0.091 0.091 4.347 4.347 4.347 4.347 8.018 8.018 8.018 8.018 0.020 0.020 0.020 0.020 0.009 0.009 0.009 0.009 0.011 0.011 0.011 0.011 0.009 0.009 0.006 0.006 0.006 0.006 0.004 0.002 0.001 0.001 0.001 0.001 0.001 0.001 0.001 0.001 0.002 0.002 0.003 0.003 0.004 0.004 0.005 0.005 0.009 0.009 0.016 0.016 0.016 0.016 1.841 1.841 1.841 1.841 0.976 0.976 0.976 0.976 0.494 0.494 0.494 0.494 0.422 0.422 0.422 0.422 0.113 0.113 0.113 0.113 0.013 0.013 0.013 0.013 0.104 0.104 0.104 0.104 8.957 8.957 8.957 8.957 23.499 23.499 23.499 23.499 35.192 35.192 35.192 35.192 35.192 35.192 35.192 35.192 42.641 42.641 42.641 42.641 42.641 42.641 42.641 42.641 12.430 12.430 12.430 12.430 12.430 12.430 12.430 12.430 13.584 13.584 13.584 13.584 13.584 13.584 13.584 13.584 0.043 0.043 0.043 0.043 0.043 0.043 0.043 0.043 
0.006 0.006 0.006 0.006 0.006 0.006 0.006 0.006 0.293 0.293 0.293 0.293 0.293 0.293 0.293 0.293 5.606 5.606 5.606 5.606 5.606 5.606 5.606 5.606 0.155 0.155 0.155 0.155 0.155 0.155 0.155 0.155 0.002 0.002 0.002 0.002 0.002 0.002 0.002 0.002 0.043 0.043 0.043 0.043 0.062 0.062 0.062 0.062 0.033 0.033 0.033 0.033 0.026 0.026 0.026 0.026 0.025 0.025 0.025 0.025 0.091 0.091 0.091 0.091 4.347 4.347 4.347 4.347 8.018 8.018 8.018 8.018 0.020 0.020 0.020 0.020 0.009 0.009 0.009 0.009 0.011 0.011 0.011 0.011 0.009 0.009 0.006 0.006 0.006 0.006 0.004 0.002 0.001 0.001 0.001 0.001 0.001 0.001 0.001 0.001 0.002 0.002 0.003 0.003 0.004 0.004 0.005 0.005 0.009 0.009 0.016 0.016 0.016 0.016 1.841 1.841 1.841 1.841 0.976 0.976 0.976 0.976 0.494 0.494 0.494 0.494 0.422 0.422 0.422 0.422 0.113 0.113 0.113 0.113 0.013 0.013 0.013 0.013 0.104 0.104 0.104 0.104 8.957 8.957 8.957 8.957 23.499 23.499 23.499 23.499 35.192 35.192 35.192 35.192 35.192 35.192 35.192 35.192 42.641 42.641 42.641 42.641 42.641 42.641 42.641 42.641 12.430 12.430 12.430 12.430 12.430 12.430 12.430 12.430 13.584 13.584 13.584 13.584 13.584 13.584 13.584 13.584 0.043 0.043 0.043 0.043 0.043 0.043 0.043 0.043 
0.006 0.006 0.006 0.006 0.006 0.006 0.006 0.006 0.293 0.293 0.293 0.293 0.293 0.293 0.293 0.293 5.606 5.606 5.606 5.606 5.606 5.606 5.606 5.606 0.155 0.155 0.155 0.155 0.155 0.155 0.155 0.155 0.002 0.002 0.002 0.002 0.002 0.002 0.002 0.002 0.043 0.043 0.043 0.043 0.062 0.062 0.062 0.062 0.033 0.033 0.033 0.033 0.026 0.026 0.026 0.026 0.025 0.025 0.025 0.025 0.091 0.091 0.091 0.091 4.347 4.347 4.347 4.347 8.018 8.018 8.018 8.018 0.020 0.020 0.020 0.020 0.009 0.009 0.009 0.009 0.011 0.011 0.011 0.011 0.009 0.009 0.006 0.006 0.006 0.006 0.004 0.002 0.001 0.001 0.001 0.001 0.001 0.001 0.001 0.001 0.002 0.002 0.003 0.003 0.004 0.004 0.005 0.005 0.009 0.009 0.016 0.016 0.016 0.016 1.841 1.841 1.841 1.841 0.976 0.976 0.976 0.976 0.494 0.494 0.494 0.494 0.422 0.422 0.422 0.422 0.113 0.113 0.113 0.113 0.013 0.013 0.013 0.013 0.104 0.104 0.104 0.104 8.957 8.957 8.957 8.957 23.499 23.499 23.499 23.499 35.192 35.192 35.192 35.192 35.192 35.192 35.192 35.192 42.641 42.641 42.641 42.641 42.641 42.641 42.641 42.641 12.430 12.430 12.430 12.430 12.430 12.430 12.430 12.430 13.584 13.584 13.584 13.584 13.584 13.584 13.584 13.584 0.043 0.043 0.043 0.043 0.043 0.043 0.043 0.043 
0.003 0.003 0.003 0.003 0.003 0.003 0.003 0.003 0.016 0.016 0.016 0.016 0.016 0.016 0.016 0.016 0.598 0.598 0.598 0.598 0.598 0.598 0.598 0.598 0.455 0.455 0.455 0.455 0.455 0.455 0.455 0.455 0.004 0.004 0.004 0.004 0.004 0.004 0.004 0.004 0.169 0.169 0.169 0.169 0.179 0.179 0.179 0.179 0.201 0.201 0.201 0.201 0.253 0.253 0.253 0.253 0.332 0.332 0.332 0.332 0.288 0.288 0.288 0.288 4.798 4.798 4.798 4.798 8.526 8.526 8.526 8.526 0.009 0.009 0.009 0.009 0.004 0.004 0.004 0.004 0.004 0.004 0.004 0.004 0.004 0.004 0.002 0.002 0.004 0.004 0.004 0.002 0.000 0.000 0.000 0.000 0.000 0.000 0.000 0.000 0.001 0.001 0.001 0.001 0.001 0.001 0.002 0.002 0.004 0.004 0.011 0.011 0.011 0.011 0.400 0.400 0.400 0.400 0.741 0.741 0.741 0.741 1.132 1.132 1.132 1.132 1.040 1.040 1.040 1.040 0.283 0.283 0.283 0.283 0.409 0.409 0.409 0.409 0.292 0.292 0.292 0.292 0.245 0.245 0.245 0.245 0.315 0.315 0.315 0.315 9.607 9.607 9.607 9.607 9.607 9.607 9.607 9.607 35.235 35.235 35.235 35.235 35.235 35.235 35.235 35.235 1.586 1.586 1.586 1.586 1.586 1.586 1.586 1.586 11.462 11.462 11.462 11.462 11.462 11.462 11.462 11.462 0.017 0.017 0.017 0.017 0.017 0.017 0.017 0.017 
0.003 0.003 0.003 0.003 0.003 0.003 0.003 0.003 0.016 0.016 0.016 0.016 0.016 0.016 0.016 0.016 0.598 0.598 0.598 0.598 0.598 0.598 0.598 0.598 0.455 0.455 0.455 0.455 0.455 0.455 0.455 0.455 0.004 0.004 0.004 0.004 0.004 0.004 0.004 0.004 0.169 0.169 0.169 0.169 0.179 0.179 0.179 0.179 0.201 0.201 0.201 0.201 0.253 0.253 0.253 0.253 0.332 0.332 0.332 0.332 0.288 0.288 0.288 0.288 4.798 4.798 4.798 4.798 8.526 8.526 8.526 8.526 0.009 0.009 0.009 0.009 0.004 0.004 0.004 0.004 0.004 0.004 0.004 0.004 0.004 0.004 0.002 0.002 0.004 0.004 0.004 0.002 0.000 0.000 0.000 0.000 0.000 0.000 0.000 0.000 0.001 0.001 0.001 0.001 0.001 0.001 0.002 0.002 0.004 0.004 0.011 0.011 0.011 0.011 0.400 0.400 0.400 0.400 0.741 0.741 0.741 0.741 1.132 1.132 1.132 1.132 1.040 1.040 1.040 1.040 0.283 0.283 0.283 0.283 0.409 0.409 0.409 0.409 0.292 0.292 0.292 0.292 0.245 0.245 0.245 0.245 0.315 0.315 0.315 0.315 9.607 9.607 9.607 9.607 9.607 9.607 9.607 9.607 35.235 35.235 35.235 35.235 35.235 35.235 35.235 35.235 1.586 1.586 1.586 1.586 1.586 1.586 1.586 1.586 11.462 11.462 11.462 11.462 11.462 11.462 11.462 11.462 0.017 0.017 0.017 0.017 0.017 0.017 0.017 0.017 
0.003 0.003 0.003 0.003 0.003 0.003 0.003 0.003 0.016 0.016 0.016 0.016 0.016 0.016 0.016 0.016 0.598 0.598 0.598 0.598 0.598 0.598 0.598 0.598 0.455 0.455 0.455 0.455 0.455 0.455 0.455 0.455 0.004 0.004 0.004 0.004 0.004 0.004 0.004 0.004 0.169 0.169 0.169 0.169 0.179 0.179 0.179 0.179 0.201 0.201 0.201 0.201 0.253 0.253 0.253 0.253 0.332 0.332 0.332 0.332 0.288 0.288 0.288 0.288 4.798 4.798 4.798 4.798 8.526 8.526 8.526 8.526 0.009 0.009 0.009 0.009 0.004 0.004 0.004 0.004 0.004 0.004 0.004 0.004 0.004 0.004 0.002 0.002 0.004 0.004 0.004 0.002 0.000 0.000 0.000 0.000 0.000 0.000 0.000 0.000 0.001 0.001 0.001 0.001 0.001 0.001 0.002 0.002 0.004 0.004 0.011 0.011 0.011 0.011 0.400 0.400 0.400 0.400 0.741 0.741 0.741 0.741 1.132 1.132 1.132 1.132 1.040 1.040 1.040 1.040 0.283 0.283 0.283 0.283 0.409 0.409 0.409 0.409 0.292 0.292 0.292 0.292 0.245 0.245 0.245 0.245 0.315 0.315 0.315 0.315 9.607 9.607 9.607 9.607 9.607 9.607 9.607 9.607 35.235 35.235 35.235 35.235 35.235 35.235 35.235 35.235 1.586 1.586 1.586 1.586 1.586 1.586 1.586 1.586 11.462 11.462 11.462 11.462 11.462 11.462 11.462 11.462 0.017 0.017 0.017 0.017 0.017 0.017 0.017 0.017 
0.003 0.003 0.003 0.003 0.003 0.003 0.003 0.003 0.016 0.016 0.016 0.016 0.016 0.016 0.016 0.016 0.598 0.598 0.598 0.598 0.598 0.598 0.598 0.598 0.455 0.455 0.455 0.455 0.455 0.455 0.455 0.455 0.004 0.004 0.004 0.004 0.004 0.004 0.004 0.004 0.169 0.169 0.169 0.169 0.179 0.179 0.179 0.179 0.201 0.201 0.201 0.201 0.253 0.253 0.253 0.253 0.332 0.332 0.332 0.332 0.288 0.288 0.288 0.288 4.798 4.798 4.798 4.798 8.526 8.526 8.526 8.526 0.009 0.009 0.009 0.009 0.004 0.004 0.004 0.004 0.004 0.004 0.004 0.004 0.004 0.004 0.002 0.002 0.004 0.004 0.004 0.002 0.000 0.000 0.000 0.000 0.000 0.000 0.000 0.000 0.001 0.001 0.001 0.001 0.001 0.001 0.002 0.002 0.004 0.004 0.011 0.011 0.011 0.011 0.400 0.400 0.400 0.400 0.741 0.741 0.741 0.741 1.132 1.132 1.132 1.132 1.040 1.040 1.040 1.040 0.283 0.283 0.283 0.283 0.409 0.409 0.409 0.409 0.292 0.292 0.292 0.292 0.245 0.245 0.245 0.245 0.315 0.315 0.315 0.315 9.607 9.607 9.607 9.607 9.607 9.607 9.607 9.607 35.235 35.235 35.235 35.235 35.235 35.235 35.235 35.235 1.586 1.586 1.586 1.586 1.586 1.586 1.586 1.586 11.462 11.462 11.462 11.462 11.462 11.462 11.462 11.462 0.017 0.017 0.017 0.017 0.017 0.017 0.017 0.017 
0.061 0.061 0.061 0.061 0.061 0.061 0.061 0.061 0.025 0.025 0.025 0.025 0.025 0.025 0.025 0.025 0.011 0.011 0.011 0.011 0.011 0.011 0.011 0.011 0.740 0.740 0.740 0.740 0.740 0.740 0.740 0.740 0.144 0.144 0.144 0.144 0.144 0.144 0.144 0.144 0.485 0.485 0.485 0.485 0.214 0.214 0.214 0.214 0.083 0.083 0.083 0.083 0.059 0.059 0.059 0.059 0.055 0.055 0.055 0.055 0.073 0.073 0.073 0.073 3.595 3.595 3.595 3.595 8.378 8.378 8.378 8.378 0.180 0.180 0.180 0.180 0.044 0.044 0.044 0.044 0.015 0.015 0.004 0.004 0.002 0.002 0.001 0.001 0.004 0.004 0.004 0.004 0.004 0.004 0.002 0.002 0.002 0.002 0.002 0.002 0.006 0.006 0.004 0.004 0.002 0.002 0.001 0.001 0.003 0.003 0.004 0.004 0.004 0.004 0.006 0.006 0.006 0.006 0.045 0.045 0.045 0.045 1.068 1.068 1.068 1.068 0.519 0.519 0.519 0.519 0.397 0.397 0.397 0.397 0.145 0.145 0.145 0.145 0.158 0.158 0.158 0.158 0.210 0.210 0.210 0.210 0.186 0.186 0.186 0.186 2.194 2.194 2.194 2.194 2.194 2.194 2.194 2.194 4.650 4.650 4.650 4.650 4.650 4.650 4.650 4.650 0.003 0.003 0.003 0.003 0.003 0.003 0.003 0.003 0.044 0.044 0.044 0.044 0.044 0.044 0.044 0.044 0.019 0.019 0.019 0.019 0.019 0.019 0.019 0.019 
0.061 0.061 0.061 0.061 0.061 0.061 0.061 0.061 0.025 0.025 0.025 0.025 0.025 0.025 0.025 0.025 0.011 0.011 0.011 0.011 0.011 0.011 0.011 0.011 0.740 0.740 0.740 0.740 0.740 0.740 0.740 0.740 0.144 0.144 0.144 0.144 0.144 0.144 0.144 0.144 0.485 0.485 0.485 0.485 0.214 0.214 0.214 0.214 0.083 0.083 0.083 0.083 0.059 0.059 0.059 0.059 0.055 0.055 0.055 0.055 0.073 0.073 0.073 0.073 3.595 3.595 3.595 3.595 8.378 8.378 8.378 8.378 0.180 0.180 0.180 0.180 0.044 0.044 0.044 0.044 0.015 0.015 0.004 0.004 0.002 0.002 0.001 0.001 0.004 0.004 0.004 0.004 0.004 0.004 0.002 0.002 0.002 0.002 0.002 0.002 0.006 0.006 0.004 0.004 0.002 0.002 0.001 0.001 0.003 0.003 0.004 0.004 0.004 0.004 0.006 0.006 0.006 0.006 0.045 0.045 0.045 0.045 1.068 1.068 1.068 1.068 0.519 0.519 0.519 0.519 0.397 0.397 0.397 0.397 0.145 0.145 0.145 0.145 0.158 0.158 0.158 0.158 0.210 0.210 0.210 0.210 0.186 0.186 0.186 0.186 2.194 2.194 2.194 2.194 2.194 2.194 2.194 2.194 4.650 4.650 4.650 4.650 4.650 4.650 4.650 4.650 0.003 0.003 0.003 0.003 0.003 0.003 0.003 0.003 0.044 0.044 0.044 0.044 0.044 0.044 0.044 0.044 0.019 0.019 0.019 0.019 0.019 0.019 0.019 0.019 
0.061 0.061 0.061 0.061 0.061 0.061 0.061 0.061 0.025 0.025 0.025 0.025 0.025 0.025 0.025 0.025 0.011 0.011 0.011 0.011 0.011 0.011 0.011 0.011 0.740 0.740 0.740 0.740 0.740 0.740 0.740 0.740 0.144 0.144 0.144 0.144 0.144 0.144 0.144 0.144 0.485 0.485 0.485 0.485 0.214 0.214 0.214 0.214 0.083 0.083 0.083 0.083 0.059 0.059 0.059 0.059 0.055 0.055 0.055 0.055 0.073 0.073 0.073 0.073 3.595 3.595 3.595 3.595 8.378 8.378 8.378 8.378 0.180 0.180 0.180 0.180 0.044 0.044 0.044 0.044 0.015 0.015 0.004 0.004 0.002 0.002 0.001 0.001 0.004 0.004 0.004 0.004 0.004 0.004 0.002 0.002 0.002 0.002 0.002 0.002 0.006 0.006 0.004 0.004 0.002 0.002 0.001 0.001 0.003 0.003 0.004 0.004 0.004 0.004 0.006 0.006 0.006 0.006 0.045 0.045 0.045 0.045 1.068 1.068 1.068 1.068 0.519 0.519 0.519 0.519 0.397 0.397 0.397 0.397 0.145 0.145 0.145 0.145 0.158 0.158 0.158 0.158 0.210 0.210 0.210 0.210 0.186 0.186 0.186 0.186 2.194 2.194 2.194 2.194 2.194 2.194 2.194 2.194 4.650 4.650 4.650 4.650 4.650 4.650 4.650 4.650 0.003 0.003 0.003 0.003 0.003 0.003 0.003 0.003 0.044 0.044 0.044 0.044 0.044 0.044 0.044 0.044 0.019 0.019 0.019 0.019 0.019 0.019 0.019 0.019 
0.061 0.061 0.061 0.061 0.061 0.061 0.061 0.061 0.025 0.025 0.025 0.025 0.025 0.025 0.025 0.025 0.011 0.011 0.011 0.011 0.011 0.011 0.011 0.011 0.740 0.740 0.740 0.740 0.740 0.740 0.740 0.740 0.144 0.144 0.144 0.144 0.144 0.144 0.144 0.144 0.485 0.485 0.485 0.485 0.214 0.214 0.214 0.214 0.083 0.083 0.083 0.083 0.059 0.059 0.059 0.059 0.055 0.055 0.055 0.055 0.073 0.073 0.073 0.073 3.595 3.595 3.595 3.595 8.378 8.378 8.378 8.378 0.180 0.180 0.180 0.180 0.044 0.044 0.044 0.044 0.015 0.015 0.004 0.004 0.002 0.002 0.001 0.001 0.004 0.004 0.004 0.004 0.004 0.004 0.002 0.002 0.002 0.002 0.002 0.002 0.006 0.006 0.004 0.004 0.002 0.002 0.001 0.001 0.003 0.003 0.004 0.004 0.004 0.004 0.006 0.006 0.006 0.006 0.045 0.045 0.045 0.045 1.068 1.068 1.068 1.068 0.519 0.519 0.519 0.519 0.397 0.397 0.397 0.397 0.145 0.145 0.145 0.145 0.158 0.158 0.158 0.158 0.210 0.210 0.210 0.210 0.186 0.186 0.186 0.186 2.194 2.194 2.194 2.194 2.194 2.194 2.194 2.194 4.650 4.650 4.650 4.650 4.650 4.650 4.650 4.650 0.003 0.003 0.003 0.003 0.003 0.003 0.003 0.003 0.044 0.044 0.044 0.044 0.044 0.044 0.044 0.044 0.019 0.019 0.019 0.019 0.019 0.019 0.019 0.019 
11.606 11.606 11.606 11.606 11.606 11.606 11.606 11.606 0.016 0.016 0.016 0.016 0.016 0.016 0.016 0.016 0.005 0.005 0.005 0.005 0.005 0.005 0.005 0.005 0.842 0.842 0.842 0.842 0.842 0.842 0.842 0.842 2.174 2.174 2.174 2.174 2.174 2.174 2.174 2.174 0.364 0.364 0.364 0.364 0.039 0.039 0.039 0.039 0.019 0.019 0.019 0.019 0.026 0.026 0.026 0.026 0.031 0.031 0.031 0.031 0.031 0.031 0.031 0.031 0.042 0.042 0.042 0.042 3.966 3.966 3.966 3.966 0.120 0.120 0.120 0.120 0.047 0.047 0.047 0.047 0.023 0.023 0.004 0.004 0.001 0.001 0.001 0.001 0.002 0.002 0.002 0.005 0.011 0.012 0.012 0.021 1.868 4.050 4.962 4.923 3.328 3.328 0.080 0.080 0.009 0.009 0.004 0.004 0.001 0.001 0.001 0.001 0.001 0.001 0.001 0.001 0.001 0.001 0.009 0.009 0.009 0.009 1.621 1.621 1.621 1.621 0.980 0.980 0.980 0.980 2.554 2.554 2.554 2.554 0.076 0.076 0.076 0.076 0.200 0.200 0.200 0.200 0.305 0.305 0.305 0.305 0.234 0.234 0.234 0.234 0.649 0.649 0.649 0.649 0.649 0.649 0.649 0.649 0.016 0.016 0.016 0.016 0.016 0.016 0.016 0.016 0.002 0.002 0.002 0.002 0.002 0.002 0.002 0.002 0.021 0.021 0.021 0.021 0.021 0.021 0.021 0.021 0.026 0.026 0.026 0.026 0.026 0.026 0.026 0.026 
11.606 11.606 11.606 11.606 11.606 11.606 11.606 11.606 0.016 0.016 0.016 0.016 0.016 0.016 0.016 0.016 0.005 0.005 0.005 0.005 0.005 0.005 0.005 0.005 0.842 0.842 0.842 0.842 0.842 0.842 0.842 0.842 2.174 2.174 2.174 2.174 2.174 2.174 2.174 2.174 0.364 0.364 0.364 0.364 0.039 0.039 0.039 0.039 0.019 0.019 0.019 0.019 0.026 0.026 0.026 0.026 0.031 0.031 0.031 0.031 0.031 0.031 0.031 0.031 0.042 0.042 0.042 0.042 3.966 3.966 3.966 3.966 0.120 0.120 0.120 0.120 0.047 0.047 0.047 0.047 0.023 0.023 0.004 0.004 0.001 0.001 0.001 0.001 0.002 0.002 0.002 0.005 0.011 0.012 0.012 0.021 1.868 4.050 4.962 4.923 3.328 3.328 0.080 0.080 0.009 0.009 0.004 0.004 0.001 0.001 0.001 0.001 0.001 0.001 0.001 0.001 0.001 0.001 0.009 0.009 0.009 0.009 1.621 1.621 1.621 1.621 0.980 0.980 0.980 0.980 2.554 2.554 2.554 2.554 0.076 0.076 0.076 0.076 0.200 0.200 0.200 0.200 0.305 0.305 0.305 0.305 0.234 0.234 0.234 0.234 0.649 0.649 0.649 0.649 0.649 0.649 0.649 0.649 0.016 0.016 0.016 0.016 0.016 0.016 0.016 0.016 0.002 0.002 0.002 0.002 0.002 0.002 0.002 0.002 0.021 0.021 0.021 0.021 0.021 0.021 0.021 0.021 0.026 0.026 0.026 0.026 0.026 0.026 0.026 0.026 
11.606 11.606 11.606 11.606 11.606 11.606 11.606 11.606 0.016 0.016 0.016 0.016 0.016 0.016 0.016 0.016 0.005 0.005 0.005 0.005 0.005 0.005 0.005 0.005 0.842 0.842 0.842 0.842 0.842 0.842 0.842 0.842 2.174 2.174 2.174 2.174 2.174 2.174 2.174 2.174 0.364 0.364 0.364 0.364 0.039 0.039 0.039 0.039 0.019 0.019 0.019 0.019 0.026 0.026 0.026 0.026 0.031 0.031 0.031 0.031 0.031 0.031 0.031 0.031 0.042 0.042 0.042 0.042 3.966 3.966 3.966 3.966 0.120 0.120 0.120 0.120 0.047 0.047 0.047 0.047 0.023 0.023 0.004 0.004 0.001 0.001 0.001 0.001 0.002 0.002 0.002 0.005 0.011 0.012 0.012 0.021 1.868 4.050 4.962 4.923 3.328 3.328 0.080 0.080 0.009 0.009 0.004 0.004 0.001 0.001 0.001 0.001 0.001 0.001 0.001 0.001 0.001 0.001 0.009 0.009 0.009 0.009 1.621 1.621 1.621 1.621 0.980 0.980 0.980 0.980 2.554 2.554 2.554 2.554 0.076 0.076 0.076 0.076 0.200 0.200 0.200 0.200 0.305 0.305 0.305 0.305 0.234 0.234 0.234 0.234 0.649 0.649 0.649 0.649 0.649 0.649 0.649 0.649 0.016 0.016 0.016 0.016 0.016 0.016 0.016 0.016 0.002 0.002 0.002 0.002 0.002 0.002 0.002 0.002 0.021 0.021 0.021 0.021 0.021 0.021 0.021 0.021 0.026 0.026 0.026 0.026 0.026 0.026 0.026 0.026 
11.606 11.606 11.606 11.606 11.606 11.606 11.606 11.606 0.016 0.016 0.016 0.016 0.016 0.016 0.016 0.016 0.005 0.005 0.005 0.005 0.005 0.005 0.005 0.005 0.842 0.842 0.842 0.842 0.842 0.842 0.842 0.842 2.174 2.174 2.174 2.174 2.174 2.174 2.174 2.174 0.364 0.364 0.364 0.364 0.039 0.039 0.039 0.039 0.019 0.019 0.019 0.019 0.026 0.026 0.026 0.026 0.031 0.031 0.031 0.031 0.031 0.031 0.031 0.031 0.042 0.042 0.042 0.042 3.966 3.966 3.966 3.966 0.120 0.120 0.120 0.120 0.047 0.047 0.047 0.047 0.023 0.023 0.004 0.004 0.001 0.001 0.001 0.001 0.002 0.002 0.002 0.005 0.011 0.012 0.012 0.021 1.868 4.050 4.962 4.923 3.328 3.328 0.080 0.080 0.009 0.009 0.004 0.004 0.001 0.001 0.001 0.001 0.001 0.001 0.001 0.001 0.001 0.001 0.009 0.009 0.009 0.009 1.621 1.621 1.621 1.621 0.980 0.980 0.980 0.980 2.554 2.554 2.554 2.554 0.076 0.076 0.076 0.076 0.200 0.200 0.200 0.200 0.305 0.305 0.305 0.305 0.234 0.234 0.234 0.234 0.649 0.649 0.649 0.649 0.649 0.649 0.649 0.649 0.016 0.016 0.016 0.016 0.016 0.016 0.016 0.016 0.002 0.002 0.002 0.002 0.002 0.002 0.002 0.002 0.021 0.021 0.021 0.021 0.021 0.021 0.021 0.021 0.026 0.026 0.026 0.026 0.026 0.026 0.026 0.026 
0.060 0.060 0.060 0.060 0.060 0.060 0.060 0.060 0.009 0.009 0.009 0.009 0.009 0.009 0.009 0.009 0.006 0.006 0.006 0.006 0.006 0.006 0.006 0.006 0.726 0.726 0.726 0.726 0.726 0.726 0.726 0.726 0.995 0.995 0.995 0.995 0.995 0.995 0.995 0.995 0.087 0.087 0.087 0.087 0.060 0.060 0.060 0.060 0.043 0.043 0.043 0.043 0.034 0.034 0.034 0.034 0.025 0.025 0.025 0.025 0.017 0.017 0.017 0.017 0.017 0.017 0.017 0.017 0.087 0.087 0.087 0.087 0.111 0.111 0.111 0.111 0.081 0.081 0.081 0.081 0.044 0.044 0.011 0.011 0.005 0.005 0.003 0.003 0.006 0.006 0.006 0.027 0.046 0.065 0.097 1.545 7.748 11.147 12.356 12.293 10.898 10.898 6.271 6.271 0.683 0.683 0.012 0.012 0.005 0.005 0.004 0.004 0.004 0.004 0.002 0.002 0.002 0.002 0.004 0.004 0.004 0.004 2.798 2.798 2.798 2.798 4.007 4.007 4.007 4.007 4.115 4.115 4.115 4.115 3.730 3.730 3.730 3.730 4.562 4.562 4.562 4.562 1.934 1.934 1.934 1.934 0.226 0.226 0.226 0.226 0.424 0.424 0.424 0.424 0.424 0.424 0.424 0.424 0.016 0.016 0.016 0.016 0.016 0.016 0.016 0.016 0.004 0.004 0.004 0.004 0.004 0.004 0.004 0.004 0.007 0.007 0.007 0.007 0.007 0.007 0.007 0.007 0.026 0.026 0.026 0.026 0.026 0.026 0.026 0.026 
0.060 0.060 0.060 0.060 0.060 0.060 0.060 0.060 0.009 0.009 0.009 0.009 0.009 0.009 0.009 0.009 0.006 0.006 0.006 0.006 0.006 0.006 0.006 0.006 0.726 0.726 0.726 0.726 0.726 0.726 0.726 0.726 0.995 0.995 0.995 0.995 0.995 0.995 0.995 0.995 0.087 0.087 0.087 0.087 0.060 0.060 0.060 0.060 0.043 0.043 0.043 0.043 0.034 0.034 0.034 0.034 0.025 0.025 0.025 0.025 0.017 0.017 0.017 0.017 0.017 0.017 0.017 0.017 0.087 0.087 0.087 0.087 0.111 0.111 0.111 0.111 0.081 0.081 0.081 0.081 0.044 0.044 0.011 0.011 0.005 0.005 0.003 0.003 0.006 0.006 0.006 0.027 0.046 0.065 0.097 1.545 7.748 11.147 12.356 12.293 10.898 10.898 6.271 6.271 0.683 0.683 0.012 0.012 0.005 0.005 0.004 0.004 0.004 0.004 0.002 0.002 0.002 0.002 0.004 0.004 0.004 0.004 2.798 2.798 2.798 2.798 4.007 4.007 4.007 4.007 4.115 4.115 4.115 4.115 3.730 3.730 3.730 3.730 4.562 4.562 4.562 4.562 1.934 1.934 1.934 1.934 0.226 0.226 0.226 0.226 0.424 0.424 0.424 0.424 0.424 0.424 0.424 0.424 0.016 0.016 0.016 0.016 0.016 0.016 0.016 0.016 0.004 0.004 0.004 0.004 0.004 0.004 0.004 0.004 0.007 0.007 0.007 0.007 0.007 0.007 0.007 0.007 0.026 0.026 0.026 0.026 0.026 0.026 0.026 0.026 
0.060 0.060 0.060 0.060 0.060 0.060 0.060 0.060 0.009 0.009 0.009 0.009 0.009 0.009 0.009 0.009 0.006 0.006 0.006 0.006 0.006 0.006 0.006 0.006 0.726 0.726 0.726 0.726 0.726 0.726 0.726 0.726 0.995 0.995 0.995 0.995 0.995 0.995 0.995 0.995 0.087 0.087 0.087 0.087 0.060 0.060 0.060 0.060 0.043 0.043 0.043 0.043 0.034 0.034 0.034 0.034 0.025 0.025 0.025 0.025 0.017 0.017 0.017 0.017 0.017 0.017 0.017 0.017 0.087 0.087 0.087 0.087 0.111 0.111 0.111 0.111 0.081 0.081 0.081 0.081 0.044 0.044 0.011 0.011 0.005 0.005 0.003 0.003 0.006 0.006 0.006 0.027 0.046 0.065 0.097 1.545 7.748 11.147 12.356 12.293 10.898 10.898 6.271 6.271 0.683 0.683 0.012 0.012 0.005 0.005 0.004 0.004 0.004 0.004 0.002 0.002 0.002 0.002 0.004 0.004 0.004 0.004 2.798 2.798 2.798 2.798 4.007 4.007 4.007 4.007 4.115 4.115 4.115 4.115 3.730 3.730 3.730 3.730 4.562 4.562 4.562 4.562 1.934 1.934 1.934 1.934 0.226 0.226 0.226 0.226 0.424 0.424 0.424 0.424 0.424 0.424 0.424 0.424 0.016 0.016 0.016 0.016 0.016 0.016 0.016 0.016 0.004 0.004 0.004 0.004 0.004 0.004 0.004 0.004 0.007 0.007 0.007 0.007 0.007 0.007 0.007 0.007 0.026 0.026 0.026 0.026 0.026 0.026 0.026 0.026 
0.060 0.060 0.060 0.060 0.060 0.060 0.060 0.060 0.009 0.009 0.009 0.009 0.009 0.009 0.009 0.009 0.006 0.006 0.006 0.006 0.006 0.006 0.006 0.006 0.726 0.726 0.726 0.726 0.726 0.726 0.726 0.726 0.995 0.995 0.995 0.995 0.995 0.995 0.995 0.995 0.087 0.087 0.087 0.087 0.060 0.060 0.060 0.060 0.043 0.043 0.043 0.043 0.034 0.034 0.034 0.034 0.025 0.025 0.025 0.025 0.017 0.017 0.017 0.017 0.017 0.017 0.017 0.017 0.087 0.087 0.087 0.087 0.111 0.111 0.111 0.111 0.081 0.081 0.081 0.081 0.044 0.044 0.011 0.011 0.005 0.005 0.003 0.003 0.006 0.006 0.006 0.027 0.046 0.065 0.097 1.545 7.748 11.147 12.356 12.293 10.898 10.898 6.271 6.271 0.683 0.683 0.012 0.012 0.005 0.005 0.004 0.004 0.004 0.004 0.002 0.002 0.002 0.002 0.004 0.004 0.004 0.004 2.798 2.798 2.798 2.798 4.007 4.007 4.007 4.007 4.115 4.115 4.115 4.115 3.730 3.730 3.730 3.730 4.562 4.562 4.562 4.562 1.934 1.934 1.934 1.934 0.226 0.226 0.226 0.226 0.424 0.424 0.424 0.424 0.424 0.424 0.424 0.424 0.016 0.016 0.016 0.016 0.016 0.016 0.016 0.016 0.004 0.004 0.004 0.004 0.004 0.004 0.004 0.004 0.007 0.007 0.007 0.007 0.007 0.007 0.007 0.007 0.026 0.026 0.026 0.026 0.026 0.026 0.026 0.026 
0.029 0.029 0.029 0.029 0.029 0.029 0.029 0.029 0.004 0.004 0.004 0.004 0.004 0.004 0.004 0.004 0.010 0.010 0.010 0.010 0.010 0.010 0.010 0.010 0.237 0.237 0.237 0.237 0.237 0.237 0.237 0.237 1.055 1.055 1.055 1.055 1.055 1.055 1.055 1.055 0.095 0.095 0.095 0.095 0.137 0.137 0.137 0.137 0.271 0.271 0.271 0.271 0.028 0.028 0.028 0.028 0.011 0.011 0.011 0.011 0.004 0.004 0.004 0.004 0.011 0.011 0.011 0.011 0.016 0.016 0.016 0.016 0.077 0.077 0.077 0.077 0.129 0.129 0.129 0.129 0.107 0.107 0.018 0.018 0.015 0.015 0.011 0.011 0.008 0.008 0.013 0.016 0.016 0.014 0.012 0.019 2.050 3.682 4.286 4.565 4.585 4.585 4.824 4.824 5.525 5.525 6.690 6.690 7.514 7.514 9.943 9.943 9.943 9.943 1.034 1.034 1.034 1.034 1.087 1.087 1.087 1.087 2.464 2.464 2.464 2.464 3.277 3.277 3.277 3.277 1.944 1.944 1.944 1.944 0.403 0.403 0.403 0.403 0.589 0.589 0.589 0.589 0.752 0.752 0.752 0.752 0.541 0.541 0.541 0.541 0.495 0.495 0.495 0.495 0.495 0.495 0.495 0.495 0.016 0.016 0.016 0.016 0.016 0.016 0.016 0.016 0.012 0.012 0.012 0.012 0.012 0.012 0.012 0.012 0.009 0.009 0.009 0.009 0.009 0.009 0.009 0.009 0.051 0.051 0.051 0.051 0.051 0.051 0.051 0.051 
0.029 0.029 0.029 0.029 0.029 0.029 0.029 0.029 0.004 0.004 0.004 0.004 0.004 0.004 0.004 0.004 0.010 0.010 0.010 0.010 0.010 0.010 0.010 0.010 0.237 0.237 0.237 0.237 0.237 0.237 0.237 0.237 1.055 1.055 1.055 1.055 1.055 1.055 1.055 1.055 0.095 0.095 0.095 0.095 0.137 0.137 0.137 0.137 0.271 0.271 0.271 0.271 0.028 0.028 0.028 0.028 0.011 0.011 0.011 0.011 0.004 0.004 0.004 0.004 0.011 0.011 0.011 0.011 0.016 0.016 0.016 0.016 0.077 0.077 0.077 0.077 0.129 0.129 0.129 0.129 0.107 0.107 0.018 0.018 0.015 0.015 0.011 0.011 0.008 0.008 0.013 0.016 0.016 0.014 0.012 0.019 2.050 3.682 4.286 4.565 4.585 4.585 4.824 4.824 5.525 5.525 6.690 6.690 7.514 7.514 9.943 9.943 9.943 9.943 1.034 1.034 1.034 1.034 1.087 1.087 1.087 1.087 2.464 2.464 2.464 2.464 3.277 3.277 3.277 3.277 1.944 1.944 1.944 1.944 0.403 0.403 0.403 0.403 0.589 0.589 0.589 0.589 0.752 0.752 0.752 0.752 0.541 0.541 0.541 0.541 0.495 0.495 0.495 0.495 0.495 0.495 0.495 0.495 0.016 0.016 0.016 0.016 0.016 0.016 0.016 0.016 0.012 0.012 0.012 0.012 0.012 0.012 0.012 0.012 0.009 0.009 0.009 0.009 0.009 0.009 0.009 0.009 0.051 0.051 0.051 0.051 0.051 0.051 0.051 0.051 
0.029 0.029 0.029 0.029 0.029 0.029 0.029 0.029 0.004 0.004 0.004 0.004 0.004 0.004 0.004 0.004 0.010 0.010 0.010 0.010 0.010 0.010 0.010 0.010 0.237 0.237 0.237 0.237 0.237 0.237 0.237 0.237 1.055 1.055 1.055 1.055 1.055 1.055 1.055 1.055 0.095 0.095 0.095 0.095 0.137 0.137 0.137 0.137 0.271 0.271 0.271 0.271 0.028 0.028 0.028 0.028 0.011 0.011 0.011 0.011 0.004 0.004 0.004 0.004 0.011 0.011 0.011 0.011 0.016 0.016 0.016 0.016 0.077 0.077 0.077 0.077 0.129 0.129 0.129 0.129 0.107 0.107 0.018 0.018 0.015 0.015 0.011 0.011 0.008 0.008 0.013 0.016 0.016 0.014 0.012 0.019 2.050 3.682 4.286 4.565 4.585 4.585 4.824 4.824 5.525 5.525 6.690 6.690 7.514 7.514 9.943 9.943 9.943 9.943 1.034 1.034 1.034 1.034 1.087 1.087 1.087 1.087 2.464 2.464 2.464 2.464 3.277 3.277 3.277 3.277 1.944 1.944 1.944 1.944 0.403 0.403 0.403 0.403 0.589 0.589 0.589 0.589 0.752 0.752 0.752 0.752 0.541 0.541 0.541 0.541 0.495 0.495 0.495 0.495 0.495 0.495 0.495 0.495 0.016 0.016 0.016 0.016 0.016 0.016 0.016 0.016 0.012 0.012 0.012 0.012 0.012 0.012 0.012 0.012 0.009 0.009 0.009 0.009 0.009 0.009 0.009 0.009 0.051 0.051 0.051 0.051 0.051 0.051 0.051 0.051 
0.029 0.029 0.029 0.029 0.029 0.029 0.029 0.029 0.004 0.004 0.004 0.004 0.004 0.004 0.004 0.004 0.010 0.010 0.010 0.010 0.010 0.010 0.010 0.010 0.237 0.237 0.237 0.237 0.237 0.237 0.237 0.237 1.055 1.055 1.055 1.055 1.055 1.055 1.055 1.055 0.095 0.095 0.095 0.095 0.137 0.137 0.137 0.137 0.271 0.271 0.271 0.271 0.028 0.028 0.028 0.028 0.011 0.011 0.011 0.011 0.004 0.004 0.004 0.004 0.011 0.011 0.011 0.011 0.016 0.016 0.016 0.016 0.077 0.077 0.077 0.077 0.129 0.129 0.129 0.129 0.107 0.107 0.018 0.018 0.015 0.015 0.011 0.011 0.008 0.008 0.013 0.016 0.016 0.014 0.012 0.019 2.050 3.682 4.286 4.565 4.585 4.585 4.824 4.824 5.525 5.525 6.690 6.690 7.514 7.514 9.943 9.943 9.943 9.943 1.034 1.034 1.034 1.034 1.087 1.087 1.087 1.087 2.464 2.464 2.464 2.464 3.277 3.277 3.277 3.277 1.944 1.944 1.944 1.944 0.403 0.403 0.403 0.403 0.589 0.589 0.589 0.589 0.752 0.752 0.752 0.752 0.541 0.541 0.541 0.541 0.495 0.495 0.495 0.495 0.495 0.495 0.495 0.495 0.016 0.016 0.016 0.016 0.016 0.016 0.016 0.016 0.012 0.012 0.012 0.012 0.012 0.012 0.012 0.012 0.009 0.009 0.009 0.009 0.009 0.009 0.009 0.009 0.051 0.051 0.051 0.051 0.051 0.051 0.051 0.051 
0.023 0.023 0.023 0.023 0.023 0.023 0.023 0.023 0.004 0.004 0.004 0.004 0.004 0.004 0.004 0.004 0.016 0.016 0.016 0.016 0.016 0.016 0.016 0.016 0.059 0.059 0.059 0.059 0.059 0.059 0.059 0.059 0.882 0.882 0.882 0.882 0.882 0.882 0.882 0.882 0.226 0.226 0.226 0.226 0.285 0.285 0.285 0.285 0.472 0.472 0.472 0.472 0.021 0.021 0.021 0.021 0.009 0.009 0.009 0.009 0.002 0.002 0.002 0.002 0.008 0.008 0.008 0.008 0.014 0.014 0.014 0.014 0.023 0.023 0.023 0.023 0.047 0.047 0.047 0.047 0.137 0.137 0.025 0.025 0.012 0.012 0.009 0.009 0.009 0.009 0.008 0.004 0.004 0.003 0.002 0.002 0.002 0.001 0.001 0.001 0.004 0.004 0.007 0.007 0.858 0.858 7.311 7.311 9.706 9.706 9.887 9.887 9.887 9.887 4.670 4.670 4.670 4.670 0.896 0.896 0.896 0.896 1.763 1.763 1.763 1.763 4.179 4.179 4.179 4.179 1.038 1.038 1.038 1.038 0.067 0.067 0.067 0.067 0.508 0.508 0.508 0.508 0.018 0.018 0.018 0.018 0.218 0.218 0.218 0.218 1.265 1.265 1.265 1.265 1.265 1.265 1.265 1.265 0.322 0.322 0.322 0.322 0.322 0.322 0.322 0.322 0.022 0.022 0.022 0.022 0.022 0.022 0.022 0.022 0.006 0.006 0.006 0.006 0.006 0.006 0.006 0.006 0.045 0.045 0.045 0.045 0.045 0.045 0.045 0.045 
0.023 0.023 0.023 0.023 0.023 0.023 0.023 0.023 0.004 0.004 0.004 0.004 0.004 0.004 0.004 0.004 0.016 0.016 0.016 0.016 0.016 0.016 0.016 0.016 0.059 0.059 0.059 0.059 0.059 0.059 0.059 0.059 0.882 0.882 0.882 0.882 0.882 0.882 0.882 0.882 0.226 0.226 0.226 0.226 0.285 0.285 0.285 0.285 0.472 0.472 0.472 0.472 0.021 0.021 0.021 0.021 0.009 0.009 0.009 0.009 0.002 0.002 0.002 0.002 0.008 0.008 0.008 0.008 0.014 0.014 0.014 0.014 0.023 0.023 0.023 0.023 0.047 0.047 0.047 0.047 0.137 0.137 0.025 0.025 0.012 0.012 0.009 0.009 0.009 0.009 0.008 0.004 0.004 0.003 0.002 0.002 0.002 0.001 0.001 0.001 0.004 0.004 0.007 0.007 0.858 0.858 7.311 7.311 9.706 9.706 9.887 9.887 9.887 9.887 4.670 4.670 4.670 4.670 0.896 0.896 0.896 0.896 1.763 1.763 1.763 1.763 4.179 4.179 4.179 4.179 1.038 1.038 1.038 1.038 0.067 0.067 0.067 0.067 0.508 0.508 0.508 0.508 0.018 0.018 0.018 0.018 0.218 0.218 0.218 0.218 1.265 1.265 1.265 1.265 1.265 1.265 1.265 1.265 0.322 0.322 0.322 0.322 0.322 0.322 0.322 0.322 0.022 0.022 0.022 0.022 0.022 0.022 0.022 0.022 0.006 0.006 0.006 0.006 0.006 0.006 0.006 0.006 0.045 0.045 0.045 0.045 0.045 0.045 0.045 0.045 
0.023 0.023 0.023 0.023 0.023 0.023 0.023 0.023 0.004 0.004 0.004 0.004 0.004 0.004 0.004 0.004 0.016 0.016 0.016 0.016 0.016 0.016 0.016 0.016 0.059 0.059 0.059 0.059 0.059 0.059 0.059 0.059 0.882 0.882 0.882 0.882 0.882 0.882 0.882 0.882 0.226 0.226 0.226 0.226 0.285 0.285 0.285 0.285 0.472 0.472 0.472 0.472 0.021 0.021 0.021 0.021 0.009 0.009 0.009 0.009 0.002 0.002 0.002 0.002 0.008 0.008 0.008 0.008 0.014 0.014 0.014 0.014 0.023 0.023 0.023 0.023 0.047 0.047 0.047 0.047 0.137 0.137 0.025 0.025 0.012 0.012 0.009 0.009 0.009 0.009 0.008 0.004 0.004 0.003 0.002 0.002 0.002 0.001 0.001 0.001 0.004 0.004 0.007 0.007 0.858 0.858 7.311 7.311 9.706 9.706 9.887 9.887 9.887 9.887 4.670 4.670 4.670 4.670 0.896 0.896 0.896 0.896 1.763 1.763 1.763 1.763 4.179 4.179 4.179 4.179 1.038 1.038 1.038 1.038 0.067 0.067 0.067 0.067 0.508 0.508 0.508 0.508 0.018 0.018 0.018 0.018 0.218 0.218 0.218 0.218 1.265 1.265 1.265 1.265 1.265 1.265 1.265 1.265 0.322 0.322 0.322 0.322 0.322 0.322 0.322 0.322 0.022 0.022 0.022 0.022 0.022 0.022 0.022 0.022 0.006 0.006 0.006 0.006 0.006 0.006 0.006 0.006 0.045 0.045 0.045 0.045 0.045 0.045 0.045 0.045 
0.023 0.023 0.023 0.023 0.023 0.023 0.023 0.023 0.004 0.004 0.004 0.004 0.004 0.004 0.004 0.004 0.016 0.016 0.016 0.016 0.016 0.016 0.016 0.016 0.059 0.059 0.059 0.059 0.059 0.059 0.059 0.059 0.882 0.882 0.882 0.882 0.882 0.882 0.882 0.882 0.226 0.226 0.226 0.226 0.285 0.285 0.285 0.285 0.472 0.472 0.472 0.472 0.021 0.021 0.021 0.021 0.009 0.009 0.009 0.009 0.002 0.002 0.002 0.002 0.008 0.008 0.008 0.008 0.014 0.014 0.014 0.014 0.023 0.023 0.023 0.023 0.047 0.047 0.047 0.047 0.137 0.137 0.025 0.025 0.012 0.012 0.009 0.009 0.009 0.009 0.008 0.004 0.004 0.003 0.002 0.002 0.002 0.001 0.001 0.001 0.004 0.004 0.007 0.007 0.858 0.858 7.311 7.311 9.706 9.706 9.887 9.887 9.887 9.887 4.670 4.670 4.670 4.670 0.896 0.896 0.896 0.896 1.763 1.763 1.763 1.763 4.179 4.179 4.179 4.179 1.038 1.038 1.038 1.038 0.067 0.067 0.067 0.067 0.508 0.508 0.508 0.508 0.018 0.018 0.018 0.018 0.218 0.218 0.218 0.218 1.265 1.265 1.265 1.265 1.265 1.265 1.265 1.265 0.322 0.322 0.322 0.322 0.322 0.322 0.322 0.322 0.022 0.022 0.022 0.022 0.022 0.022 0.022 0.022 0.006 0.006 0.006 0.006 0.006 0.006 0.006 0.006 0.045 0.045 0.045 0.045 0.045 0.045 0.045 0.045 
0.021 0.021 0.021 0.021 0.021 0.021 0.021 0.021 0.038 0.038 0.038 0.038 0.038 0.038 0.038 0.038 0.041 0.041 0.041 0.041 0.041 0.041 0.041 0.041 0.057 0.057 0.057 0.057 0.057 0.057 0.057 0.057 0.358 0.358 0.358 0.358 0.358 0.358 0.358 0.358 0.415 0.415 0.415 0.415 0.583 0.583 0.583 0.583 0.887 0.887 0.887 0.887 0.016 0.016 0.016 0.016 0.006 0.006 0.006 0.006 0.002 0.002 0.002 0.002 0.007 0.007 0.007 0.007 0.018 0.018 0.018 0.018 0.028 0.028 0.028 0.028 0.028 0.028 0.028 0.028 0.112 0.112 1.405 1.405 0.602 0.602 0.028 0.028 0.012 0.012 0.005 0.001 0.000 0.000 0.000 0.000 0.000 0.000 0.000 0.000 0.001 0.001 0.001 0.001 0.002 0.002 0.440 0.440 4.711 4.711 7.685 7.685 7.685 7.685 1.421 1.421 1.421 1.421 1.659 1.659 1.659 1.659 0.482 0.482 0.482 0.482 0.856 0.856 0.856 0.856 0.884 0.884 0.884 0.884 0.545 0.545 0.545 0.545 0.419 0.419 0.419 0.419 0.049 0.049 0.049 0.049 0.026 0.026 0.026 0.026 0.040 0.040 0.040 0.040 0.040 0.040 0.040 0.040 1.857 1.857 1.857 1.857 1.857 1.857 1.857 1.857 0.044 0.044 0.044 0.044 0.044 0.044 0.044 0.044 0.021 0.021 0.021 0.021 0.021 0.021 0.021 0.021 0.039 0.039 0.039 0.039 0.039 0.039 0.039 0.039 
0.021 0.021 0.021 0.021 0.021 0.021 0.021 0.021 0.038 0.038 0.038 0.038 0.038 0.038 0.038 0.038 0.041 0.041 0.041 0.041 0.041 0.041 0.041 0.041 0.057 0.057 0.057 0.057 0.057 0.057 0.057 0.057 0.358 0.358 0.358 0.358 0.358 0.358 0.358 0.358 0.415 0.415 0.415 0.415 0.583 0.583 0.583 0.583 0.887 0.887 0.887 0.887 0.016 0.016 0.016 0.016 0.006 0.006 0.006 0.006 0.002 0.002 0.002 0.002 0.007 0.007 0.007 0.007 0.018 0.018 0.018 0.018 0.028 0.028 0.028 0.028 0.028 0.028 0.028 0.028 0.112 0.112 1.405 1.405 0.602 0.602 0.028 0.028 0.012 0.012 0.005 0.001 0.000 0.000 0.000 0.000 0.000 0.000 0.000 0.000 0.001 0.001 0.001 0.001 0.002 0.002 0.440 0.440 4.711 4.711 7.685 7.685 7.685 7.685 1.421 1.421 1.421 1.421 1.659 1.659 1.659 1.659 0.482 0.482 0.482 0.482 0.856 0.856 0.856 0.856 0.884 0.884 0.884 0.884 0.545 0.545 0.545 0.545 0.419 0.419 0.419 0.419 0.049 0.049 0.049 0.049 0.026 0.026 0.026 0.026 0.040 0.040 0.040 0.040 0.040 0.040 0.040 0.040 1.857 1.857 1.857 1.857 1.857 1.857 1.857 1.857 0.044 0.044 0.044 0.044 0.044 0.044 0.044 0.044 0.021 0.021 0.021 0.021 0.021 0.021 0.021 0.021 0.039 0.039 0.039 0.039 0.039 0.039 0.039 0.039 
0.021 0.021 0.021 0.021 0.021 0.021 0.021 0.021 0.038 0.038 0.038 0.038 0.038 0.038 0.038 0.038 0.041 0.041 0.041 0.041 0.041 0.041 0.041 0.041 0.057 0.057 0.057 0.057 0.057 0.057 0.057 0.057 0.358 0.358 0.358 0.358 0.358 0.358 0.358 0.358 0.415 0.415 0.415 0.415 0.583 0.583 0.583 0.583 0.887 0.887 0.887 0.887 0.016 0.016 0.016 0.016 0.006 0.006 0.006 0.006 0.002 0.002 0.002 0.002 0.007 0.007 0.007 0.007 0.018 0.018 0.018 0.018 0.028 0.028 0.028 0.028 0.028 0.028 0.028 0.028 0.112 0.112 1.405 1.405 0.602 0.602 0.028 0.028 0.012 0.012 0.005 0.001 0.000 0.000 0.000 0.000 0.000 0.000 0.000 0.000 0.001 0.001 0.001 0.001 0.002 0.002 0.440 0.440 4.711 4.711 7.685 7.685 7.685 7.685 1.421 1.421 1.421 1.421 1.659 1.659 1.659 1.659 0.482 0.482 0.482 0.482 0.856 0.856 0.856 0.856 0.884 0.884 0.884 0.884 0.545 0.545 0.545 0.545 0.419 0.419 0.419 0.419 0.049 0.049 0.049 0.049 0.026 0.026 0.026 0.026 0.040 0.040 0.040 0.040 0.040 0.040 0.040 0.040 1.857 1.857 1.857 1.857 1.857 1.857 1.857 1.857 0.044 0.044 0.044 0.044 0.044 0.044 0.044 0.044 0.021 0.021 0.021 0.021 0.021 0.021 0.021 0.021 0.039 0.039 0.039 0.039 0.039 0.039 0.039 0.039 
0.021 0.021 0.021 0.021 0.021 0.021 0.021 0.021 0.038 0.038 0.038 0.038 0.038 0.038 0.038 0.038 0.041 0.041 0.041 0.041 0.041 0.041 0.041 0.041 0.057 0.057 0.057 0.057 0.057 0.057 0.057 0.057 0.358 0.358 0.358 0.358 0.358 0.358 0.358 0.358 0.415 0.415 0.415 0.415 0.583 0.583 0.583 0.583 0.887 0.887 0.887 0.887 0.016 0.016 0.016 0.016 0.006 0.006 0.006 0.006 0.002 0.002 0.002 0.002 0.007 0.007 0.007 0.007 0.018 0.018 0.018 0.018 0.028 0.028 0.028 0.028 0.028 0.028 0.028 0.028 0.112 0.112 1.405 1.405 0.602 0.602 0.028 0.028 0.012 0.012 0.005 0.001 0.000 0.000 0.000 0.000 0.000 0.000 0.000 0.000 0.001 0.001 0.001 0.001 0.002 0.002 0.440 0.440 4.711 4.711 7.685 7.685 7.685 7.685 1.421 1.421 1.421 1.421 1.659 1.659 1.659 1.659 0.482 0.482 0.482 0.482 0.856 0.856 0.856 0.856 0.884 0.884 0.884 0.884 0.545 0.545 0.545 0.545 0.419 0.419 0.419 0.419 0.049 0.049 0.049 0.049 0.026 0.026 0.026 0.026 0.040 0.040 0.040 0.040 0.040 0.040 0.040 0.040 1.857 1.857 1.857 1.857 1.857 1.857 1.857 1.857 0.044 0.044 0.044 0.044 0.044 0.044 0.044 0.044 0.021 0.021 0.021 0.021 0.021 0.021 0.021 0.021 0.039 0.039 0.039 0.039 0.039 0.039 0.039 0.039 
0.011 0.011 0.011 0.011 0.011 0.011 0.011 0.011 0.086 0.086 0.086 0.086 0.086 0.086 0.086 0.086 0.053 0.053 0.053 0.053 0.053 0.053 0.053 0.053 0.039 0.039 0.039 0.039 0.039 0.039 0.039 0.039 0.044 0.044 0.044 0.044 0.044 0.044 0.044 0.044 0.383 0.383 0.383 0.383 1.229 1.229 1.229 1.229 0.738 0.738 0.738 0.738 0.012 0.012 0.012 0.012 0.004 0.004 0.004 0.004 0.002 0.002 0.002 0.002 0.005 0.005 0.005 0.005 0.012 0.012 0.012 0.012 0.023 0.023 0.023 0.023 0.034 0.034 0.034 0.034 0.021 0.021 0.021 0.021 0.044 0.044 0.087 0.087 0.017 0.017 0.007 0.002 0.001 0.001 0.001 0.001 0.001 0.001 0.001 0.001 0.003 0.003 0.004 0.004 0.009 0.009 0.904 0.904 6.842 6.842 7.422 7.422 7.422 7.422 0.264 0.264 0.264 0.264 0.018 0.018 0.018 0.018 0.006 0.006 0.006 0.006 0.013 0.013 0.013 0.013 0.038 0.038 0.038 0.038 0.105 0.105 0.105 0.105 0.142 0.142 0.142 0.142 0.111 0.111 0.111 0.111 0.009 0.009 0.009 0.009 0.014 0.014 0.014 0.014 0.014 0.014 0.014 0.014 0.402 0.402 0.402 0.402 0.402 0.402 0.402 0.402 0.435 0.435 0.435 0.435 0.435 0.435 0.435 0.435 0.032 0.032 0.032 0.032 0.032 0.032 0.032 0.032 0.020 0.020 0.020 0.020 0.020 0.020 0.020 0.020 
0.011 0.011 0.011 0.011 0.011 0.011 0.011 0.011 0.086 0.086 0.086 0.086 0.086 0.086 0.086 0.086 0.053 0.053 0.053 0.053 0.053 0.053 0.053 0.053 0.039 0.039 0.039 0.039 0.039 0.039 0.039 0.039 0.044 0.044 0.044 0.044 0.044 0.044 0.044 0.044 0.383 0.383 0.383 0.383 1.229 1.229 1.229 1.229 0.738 0.738 0.738 0.738 0.012 0.012 0.012 0.012 0.004 0.004 0.004 0.004 0.002 0.002 0.002 0.002 0.005 0.005 0.005 0.005 0.012 0.012 0.012 0.012 0.023 0.023 0.023 0.023 0.034 0.034 0.034 0.034 0.021 0.021 0.021 0.021 0.044 0.044 0.087 0.087 0.017 0.017 0.007 0.002 0.001 0.001 0.001 0.001 0.001 0.001 0.001 0.001 0.003 0.003 0.004 0.004 0.009 0.009 0.904 0.904 6.842 6.842 7.422 7.422 7.422 7.422 0.264 0.264 0.264 0.264 0.018 0.018 0.018 0.018 0.006 0.006 0.006 0.006 0.013 0.013 0.013 0.013 0.038 0.038 0.038 0.038 0.105 0.105 0.105 0.105 0.142 0.142 0.142 0.142 0.111 0.111 0.111 0.111 0.009 0.009 0.009 0.009 0.014 0.014 0.014 0.014 0.014 0.014 0.014 0.014 0.402 0.402 0.402 0.402 0.402 0.402 0.402 0.402 0.435 0.435 0.435 0.435 0.435 0.435 0.435 0.435 0.032 0.032 0.032 0.032 0.032 0.032 0.032 0.032 0.020 0.020 0.020 0.020 0.020 0.020 0.020 0.020 
0.011 0.011 0.011 0.011 0.011 0.011 0.011 0.011 0.086 0.086 0.086 0.086 0.086 0.086 0.086 0.086 0.053 0.053 0.053 0.053 0.053 0.053 0.053 0.053 0.039 0.039 0.039 0.039 0.039 0.039 0.039 0.039 0.044 0.044 0.044 0.044 0.044 0.044 0.044 0.044 0.383 0.383 0.383 0.383 1.229 1.229 1.229 1.229 0.738 0.738 0.738 0.738 0.012 0.012 0.012 0.012 0.004 0.004 0.004 0.004 0.002 0.002 0.002 0.002 0.005 0.005 0.005 0.005 0.012 0.012 0.012 0.012 0.023 0.023 0.023 0.023 0.034 0.034 0.034 0.034 0.021 0.021 0.021 0.021 0.044 0.044 0.087 0.087 0.017 0.017 0.007 0.002 0.001 0.001 0.001 0.001 0.001 0.001 0.001 0.001 0.003 0.003 0.004 0.004 0.009 0.009 0.904 0.904 6.842 6.842 7.422 7.422 7.422 7.422 0.264 0.264 0.264 0.264 0.018 0.018 0.018 0.018 0.006 0.006 0.006 0.006 0.013 0.013 0.013 0.013 0.038 0.038 0.038 0.038 0.105 0.105 0.105 0.105 0.142 0.142 0.142 0.142 0.111 0.111 0.111 0.111 0.009 0.009 0.009 0.009 0.014 0.014 0.014 0.014 0.014 0.014 0.014 0.014 0.402 0.402 0.402 0.402 0.402 0.402 0.402 0.402 0.435 0.435 0.435 0.435 0.435 0.435 0.435 0.435 0.032 0.032 0.032 0.032 0.032 0.032 0.032 0.032 0.020 0.020 0.020 0.020 0.020 0.020 0.020 0.020 
0.011 0.011 0.011 0.011 0.011 0.011 0.011 0.011 0.086 0.086 0.086 0.086 0.086 0.086 0.086 0.086 0.053 0.053 0.053 0.053 0.053 0.053 0.053 0.053 0.039 0.039 0.039 0.039 0.039 0.039 0.039 0.039 0.044 0.044 0.044 0.044 0.044 0.044 0.044 0.044 0.383 0.383 0.383 0.383 1.229 1.229 1.229 1.229 0.738 0.738 0.738 0.738 0.012 0.012 0.012 0.012 0.004 0.004 0.004 0.004 0.002 0.002 0.002 0.002 0.005 0.005 0.005 0.005 0.012 0.012 0.012 0.012 0.023 0.023 0.023 0.023 0.034 0.034 0.034 0.034 0.021 0.021 0.021 0.021 0.044 0.044 0.087 0.087 0.017 0.017 0.007 0.002 0.001 0.001 0.001 0.001 0.001 0.001 0.001 0.001 0.003 0.003 0.004 0.004 0.009 0.009 0.904 0.904 6.842 6.842 7.422 7.422 7.422 7.422 0.264 0.264 0.264 0.264 0.018 0.018 0.018 0.018 0.006 0.006 0.006 0.006 0.013 0.013 0.013 0.013 0.038 0.038 0.038 0.038 0.105 0.105 0.105 0.105 0.142 0.142 0.142 0.142 0.111 0.111 0.111 0.111 0.009 0.009 0.009 0.009 0.014 0.014 0.014 0.014 0.014 0.014 0.014 0.014 0.402 0.402 0.402 0.402 0.402 0.402 0.402 0.402 0.435 0.435 0.435 0.435 0.435 0.435 0.435 0.435 0.032 0.032 0.032 0.032 0.032 0.032 0.032 0.032 0.020 0.020 0.020 0.020 0.020 0.020 0.020 0.020 
0.004 0.004 0.004 0.004 0.004 0.004 0.004 0.004 0.062 0.062 0.062 0.062 0.062 0.062 0.062 0.062 0.043 0.043 0.043 0.043 0.043 0.043 0.043 0.043 0.024 0.024 0.024 0.024 0.024 0.024 0.024 0.024 0.025 0.025 0.025 0.025 0.025 0.025 0.025 0.025 0.044 0.044 0.044 0.044 0.384 0.384 0.384 0.384 0.046 0.046 0.046 0.046 0.009 0.009 0.009 0.009 0.001 0.001 0.001 0.001 0.000 0.000 0.000 0.000 0.002 0.002 0.002 0.002 0.005 0.005 0.005 0.005 0.012 0.012 0.012 0.012 0.023 0.023 0.023 0.023 0.016 0.016 0.011 0.011 0.016 0.016 0.052 0.052 0.087 0.087 0.030 0.016 0.008 0.005 0.003 0.005 0.006 0.041 0.317 0.423 0.284 0.284 0.466 0.466 0.968 0.968 4.197 4.197 9.300 9.300 4.102 4.102 4.102 4.102 0.014 0.014 0.014 0.014 0.009 0.009 0.009 0.009 0.002 0.002 0.002 0.002 0.005 0.005 0.005 0.005 0.029 0.029 0.029 0.029 0.073 0.073 0.073 0.073 0.088 0.088 0.088 0.088 0.129 0.129 0.129 0.129 0.458 0.458 0.458 0.458 0.004 0.004 0.004 0.004 0.004 0.004 0.004 0.004 0.055 0.055 0.055 0.055 0.055 0.055 0.055 0.055 0.208 0.208 0.208 0.208 0.208 0.208 0.208 0.208 0.309 0.309 0.309 0.309 0.309 0.309 0.309 0.309 0.010 0.010 0.010 0.010 0.010 0.010 0.010 0.010 
0.004 0.004 0.004 0.004 0.004 0.004 0.004 0.004 0.062 0.062 0.062 0.062 0.062 0.062 0.062 0.062 0.043 0.043 0.043 0.043 0.043 0.043 0.043 0.043 0.024 0.024 0.024 0.024 0.024 0.024 0.024 0.024 0.025 0.025 0.025 0.025 0.025 0.025 0.025 0.025 0.044 0.044 0.044 0.044 0.384 0.384 0.384 0.384 0.046 0.046 0.046 0.046 0.009 0.009 0.009 0.009 0.001 0.001 0.001 0.001 0.000 0.000 0.000 0.000 0.002 0.002 0.002 0.002 0.005 0.005 0.005 0.005 0.012 0.012 0.012 0.012 0.023 0.023 0.023 0.023 0.016 0.016 0.011 0.011 0.016 0.016 0.052 0.052 0.087 0.087 0.030 0.016 0.008 0.005 0.003 0.005 0.006 0.041 0.317 0.423 0.284 0.284 0.466 0.466 0.968 0.968 4.197 4.197 9.300 9.300 4.102 4.102 4.102 4.102 0.014 0.014 0.014 0.014 0.009 0.009 0.009 0.009 0.002 0.002 0.002 0.002 0.005 0.005 0.005 0.005 0.029 0.029 0.029 0.029 0.073 0.073 0.073 0.073 0.088 0.088 0.088 0.088 0.129 0.129 0.129 0.129 0.458 0.458 0.458 0.458 0.004 0.004 0.004 0.004 0.004 0.004 0.004 0.004 0.055 0.055 0.055 0.055 0.055 0.055 0.055 0.055 0.208 0.208 0.208 0.208 0.208 0.208 0.208 0.208 0.309 0.309 0.309 0.309 0.309 0.309 0.309 0.309 0.010 0.010 0.010 0.010 0.010 0.010 0.010 0.010 
0.004 0.004 0.004 0.004 0.004 0.004 0.004 0.004 0.030 0.030 0.030 0.030 0.030 0.030 0.030 0.030 0.073 0.073 0.073 0.073 0.073 0.073 0.073 0.073 0.024 0.024 0.024 0.024 0.024 0.024 0.024 0.024 0.021 0.021 0.021 0.021 0.021 0.021 0.021 0.021 0.023 0.023 0.023 0.023 0.283 0.283 0.283 0.283 0.031 0.031 0.031 0.031 0.013 0.013 0.013 0.013 0.006 0.006 0.006 0.006 0.006 0.006 0.006 0.006 0.001 0.001 0.001 0.001 0.004 0.004 0.004 0.004 0.007 0.007 0.007 0.007 0.016 0.016 0.016 0.016 0.021 0.021 0.016 0.016 0.017 0.017 0.056 0.056 0.621 0.621 2.513 2.882 2.728 1.339 1.174 1.245 1.595 2.804 3.930 3.276 1.179 1.179 0.949 0.949 1.798 1.798 5.135 5.135 4.993 4.993 0.232 0.232 0.232 0.232 0.005 0.005 0.005 0.005 0.012 0.012 0.012 0.012 0.002 0.002 0.002 0.002 0.004 0.004 0.004 0.004 0.054 0.054 0.054 0.054 0.091 0.091 0.091 0.091 0.101 0.101 0.101 0.101 0.043 0.043 0.043 0.043 3.603 3.603 3.603 3.603 0.048 0.048 0.048 0.048 0.048 0.048 0.048 0.048 0.117 0.117 0.117 0.117 0.117 0.117 0.117 0.117 0.114 0.114 0.114 0.114 0.114 0.114 0.114 0.114 3.823 3.823 3.823 3.823 3.823 3.823 3.823 3.823 0.098 0.098 0.098 0.098 0.098 0.098 0.098 0.098 
0.004 0.004 0.004 0.004 0.004 0.004 0.004 0.004 0.030 0.030 0.030 0.030 0.030 0.030 0.030 0.030 0.073 0.073 0.073 0.073 0.073 0.073 0.073 0.073 0.024 0.024 0.024 0.024 0.024 0.024 0.024 0.024 0.021 0.021 0.021 0.021 0.021 0.021 0.021 0.021 0.023 0.023 0.023 0.023 0.283 0.283 0.283 0.283 0.031 0.031 0.031 0.031 0.013 0.013 0.013 0.013 0.006 0.006 0.006 0.006 0.006 0.006 0.006 0.006 0.001 0.001 0.001 0.001 0.004 0.004 0.004 0.004 0.007 0.007 0.007 0.007 0.016 0.016 0.016 0.016 0.021 0.021 0.016 0.016 0.017 0.017 0.056 0.056 0.621 0.621 2.513 2.882 2.728 1.339 1.174 1.245 1.595 2.804 3.930 3.276 1.179 1.179 0.949 0.949 1.798 1.798 5.135 5.135 4.993 4.993 0.232 0.232 0.232 0.232 0.005 0.005 0.005 0.005 0.012 0.012 0.012 0.012 0.002 0.002 0.002 0.002 0.004 0.004 0.004 0.004 0.054 0.054 0.054 0.054 0.091 0.091 0.091 0.091 0.101 0.101 0.101 0.101 0.043 0.043 0.043 0.043 3.603 3.603 3.603 3.603 0.048 0.048 0.048 0.048 0.048 0.048 0.048 0.048 0.117 0.117 0.117 0.117 0.117 0.117 0.117 0.117 0.114 0.114 0.114 0.114 0.114 0.114 0.114 0.114 3.823 3.823 3.823 3.823 3.823 3.823 3.823 3.823 0.098 0.098 0.098 0.098 0.098 0.098 0.098 0.098 
0.003 0.003 0.003 0.003 0.003 0.003 0.003 0.003 0.020 0.020 0.020 0.020 0.020 0.020 0.020 0.020 0.098 0.098 0.098 0.098 0.098 0.098 0.098 0.098 0.007 0.007 0.007 0.007 0.007 0.007 0.007 0.007 0.008 0.008 0.008 0.008 0.008 0.008 0.008 0.008 0.013 0.013 0.013 0.013 0.258 0.258 0.258 0.258 0.033 0.033 0.033 0.033 0.021 0.021 0.021 0.021 0.016 0.016 0.016 0.016 0.021 0.021 0.021 0.021 0.001 0.001 0.001 0.001 0.002 0.002 0.002 0.002 0.005 0.005 0.005 0.005 0.011 0.011 0.011 0.011 0.016 0.016 0.029 0.029 0.029 0.029 0.053 0.053 0.662 0.662 3.954 4.654 2.929 1.265 0.851 0.747 0.752 0.767 0.637 0.345 0.216 0.216 0.171 0.171 0.328 0.328 1.171 1.171 0.424 0.424 0.008 0.008 0.008 0.008 0.001 0.001 0.001 0.001 0.004 0.004 0.004 0.004 0.016 0.016 0.016 0.016 0.084 0.084 0.084 0.084 0.098 0.098 0.098 0.098 0.100 0.100 0.100 0.100 0.125 0.125 0.125 0.125 0.131 0.131 0.131 0.131 3.868 3.868 3.868 3.868 0.402 0.402 0.402 0.402 0.402 0.402 0.402 0.402 0.283 0.283 0.283 0.283 0.283 0.283 0.283 0.283 0.244 0.244 0.244 0.244 0.244 0.244 0.244 0.244 8.601 8.601 8.601 8.601 8.601 8.601 8.601 8.601 10.552 10.552 10.552 10.552 10.552 10.552 10.552 10.552 
0.003 0.003 0.003 0.003 0.003 0.003 0.003 0.003 0.020 0.020 0.020 0.020 0.020 0.020 0.020 0.020 0.098 0.098 0.098 0.098 0.098 0.098 0.098 0.098 0.007 0.007 0.007 0.007 0.007 0.007 0.007 0.007 0.008 0.008 0.008 0.008 0.008 0.008 0.008 0.008 0.013 0.013 0.013 0.013 0.258 0.258 0.258 0.258 0.033 0.033 0.033 0.033 0.021 0.021 0.021 0.021 0.016 0.016 0.016 0.016 0.021 0.021 0.021 0.021 0.001 0.001 0.001 0.001 0.002 0.002 0.002 0.002 0.005 0.005 0.005 0.005 0.011 0.011 0.011 0.011 0.016 0.016 0.029 0.029 0.029 0.029 0.053 0.053 0.662 0.662 3.954 4.654 2.929 1.265 0.851 0.747 0.752 0.767 0.637 0.345 0.216 0.216 0.171 0.171 0.328 0.328 1.171 1.171 0.424 0.424 0.008 0.008 0.008 0.008 0.001 0.001 0.001 0.001 0.004 0.004 0.004 0.004 0.016 0.016 0.016 0.016 0.084 0.084 0.084 0.084 0.098 0.098 0.098 0.098 0.100 0.100 0.100 0.100 0.125 0.125 0.125 0.125 0.131 0.131 0.131 0.131 3.868 3.868 3.868 3.868 0.402 0.402 0.402 0.402 0.402 0.402 0.402 0.402 0.283 0.283 0.283 0.283 0.283 0.283 0.283 0.283 0.244 0.244 0.244 0.244 0.244 0.244 0.244 0.244 8.601 8.601 8.601 8.601 8.601 8.601 8.601 8.601 10.552 10.552 10.552 10.552 10.552 10.552 10.552 10.552 
0.002 0.002 0.002 0.002 0.002 0.002 0.002 0.002 0.012 0.012 0.012 0.012 0.012 0.012 0.012 0.012 0.083 0.083 0.083 0.083 0.083 0.083 0.083 0.083 0.004 0.004 0.004 0.004 0.004 0.004 0.004 0.004 0.007 0.007 0.007 0.007 0.007 0.007 0.007 0.007 0.012 0.012 0.012 0.012 0.236 0.236 0.236 0.236 0.037 0.037 0.037 0.037 0.036 0.036 0.036 0.036 0.065 0.065 0.065 0.065 0.010 0.010 0.010 0.010 0.002 0.002 0.002 0.002 0.002 0.002 0.002 0.002 0.004 0.004 0.004 0.004 0.009 0.009 0.009 0.009 0.011 0.011 0.011 0.011 0.024 0.024 0.055 0.055 0.135 0.135 0.621 0.951 1.011 0.842 0.654 0.531 0.503 0.249 0.076 0.001 0.000 0.000 0.004 0.004 0.025 0.025 0.044 0.044 0.016 0.016 0.004 0.004 0.004 0.004 0.002 0.002 0.002 0.002 0.313 0.313 0.313 0.313 4.985 4.985 4.985 4.985 0.176 0.176 0.176 0.176 0.104 0.104 0.104 0.104 0.081 0.081 0.081 0.081 0.122 0.122 0.122 0.122 0.211 0.211 0.211 0.211 0.575 0.575 0.575 0.575 0.234 0.234 0.234 0.234 0.234 0.234 0.234 0.234 0.142 0.142 0.142 0.142 0.142 0.142 0.142 0.142 0.147 0.147 0.147 0.147 0.147 0.147 0.147 0.147 9.229 9.229 9.229 9.229 9.229 9.229 9.229 9.229 16.915 16.915 16.915 16.915 16.915 16.915 16.915 16.915 
0.002 0.002 0.002 0.002 0.002 0.002 0.002 0.002 0.012 0.012 0.012 0.012 0.012 0.012 0.012 0.012 0.083 0.083 0.083 0.083 0.083 0.083 0.083 0.083 0.004 0.004 0.004 0.004 0.004 0.004 0.004 0.004 0.007 0.007 0.007 0.007 0.007 0.007 0.007 0.007 0.012 0.012 0.012 0.012 0.236 0.236 0.236 0.236 0.037 0.037 0.037 0.037 0.036 0.036 0.036 0.036 0.065 0.065 0.065 0.065 0.010 0.010 0.010 0.010 0.002 0.002 0.002 0.002 0.002 0.002 0.002 0.002 0.004 0.004 0.004 0.004 0.009 0.009 0.009 0.009 0.011 0.011 0.011 0.011 0.024 0.024 0.055 0.055 0.135 0.135 0.621 0.951 1.011 0.842 0.654 0.531 0.503 0.249 0.076 0.001 0.000 0.000 0.004 0.004 0.025 0.025 0.044 0.044 0.016 0.016 0.004 0.004 0.004 0.004 0.002 0.002 0.002 0.002 0.313 0.313 0.313 0.313 4.985 4.985 4.985 4.985 0.176 0.176 0.176 0.176 0.104 0.104 0.104 0.104 0.081 0.081 0.081 0.081 0.122 0.122 0.122 0.122 0.211 0.211 0.211 0.211 0.575 0.575 0.575 0.575 0.234 0.234 0.234 0.234 0.234 0.234 0.234 0.234 0.142 0.142 0.142 0.142 0.142 0.142 0.142 0.142 0.147 0.147 0.147 0.147 0.147 0.147 0.147 0.147 9.229 9.229 9.229 9.229 9.229 9.229 9.229 9.229 16.915 16.915 16.915 16.915 16.915 16.915 16.915 16.915 
0.002 0.002 0.002 0.002 0.002 0.002 0.002 0.002 0.009 0.009 0.009 0.009 0.009 0.009 0.009 0.009 0.054 0.054 0.054 0.054 0.054 0.054 0.054 0.054 0.005 0.005 0.005 0.005 0.005 0.005 0.005 0.005 0.009 0.009 0.009 0.009 0.009 0.009 0.009 0.009 0.014 0.014 0.014 0.014 0.247 0.247 0.247 0.247 0.018 0.018 0.018 0.018 0.020 0.020 0.020 0.020 0.154 0.154 0.154 0.154 0.016 0.016 0.016 0.016 0.002 0.002 0.002 0.002 0.000 0.000 0.000 0.000 0.002 0.002 0.002 0.002 0.006 0.006 0.006 0.006 0.006 0.006 0.007 0.007 0.090 0.090 0.056 0.056 0.040 0.040 0.096 0.165 0.385 0.734 1.299 1.588 1.359 1.040 0.363 0.028 0.001 0.001 0.004 0.004 0.027 0.027 0.016 0.016 0.011 0.011 0.004 0.004 0.004 0.004 0.001 0.001 0.001 0.001 0.317 0.317 0.317 0.317 3.985 3.985 3.985 3.985 0.019 0.019 0.019 0.019 0.013 0.013 0.013 0.013 0.014 0.014 0.014 0.014 0.025 0.025 0.025 0.025 0.123 0.123 0.123 0.123 0.490 0.490 0.490 0.490 0.046 0.046 0.046 0.046 0.046 0.046 0.046 0.046 0.031 0.031 0.031 0.031 0.031 0.031 0.031 0.031 0.065 0.065 0.065 0.065 0.065 0.065 0.065 0.065 9.463 9.463 9.463 9.463 9.463 9.463 9.463 9.463 21.718 21.718 21.718 21.718 21.718 21.718 21.718 21.718 
0.002 0.002 0.002 0.002 0.002 0.002 0.002 0.002 0.009 0.009 0.009 0.009 0.009 0.009 0.009 0.009 0.054 0.054 0.054 0.054 0.054 0.054 0.054 0.054 0.005 0.005 0.005 0.005 0.005 0.005 0.005 0.005 0.009 0.009 0.009 0.009 0.009 0.009 0.009 0.009 0.014 0.014 0.014 0.014 0.247 0.247 0.247 0.247 0.018 0.018 0.018 0.018 0.020 0.020 0.020 0.020 0.154 0.154 0.154 0.154 0.016 0.016 0.016 0.016 0.002 0.002 0.002 0.002 0.000 0.000 0.000 0.000 0.002 0.002 0.002 0.002 0.006 0.006 0.006 0.006 0.006 0.006 0.007 0.007 0.090 0.090 0.056 0.056 0.040 0.040 0.096 0.165 0.385 0.734 1.299 1.588 1.359 1.040 0.363 0.028 0.001 0.001 0.004 0.004 0.027 0.027 0.016 0.016 0.011 0.011 0.004 0.004 0.004 0.004 0.001 0.001 0.001 0.001 0.317 0.317 0.317 0.317 3.985 3.985 3.985 3.985 0.019 0.019 0.019 0.019 0.013 0.013 0.013 0.013 0.014 0.014 0.014 0.014 0.025 0.025 0.025 0.025 0.123 0.123 0.123 0.123 0.490 0.490 0.490 0.490 0.046 0.046 0.046 0.046 0.046 0.046 0.046 0.046 0.031 0.031 0.031 0.031 0.031 0.031 0.031 0.031 0.065 0.065 0.065 0.065 0.065 0.065 0.065 0.065 9.463 9.463 9.463 9.463 9.463 9.463 9.463 9.463 21.718 21.718 21.718 21.718 21.718 21.718 21.718 21.718 
0.001 0.001 0.001 0.001 0.001 0.001 0.001 0.001 0.004 0.004 0.004 0.004 0.004 0.004 0.004 0.004 0.019 0.019 0.019 0.019 0.019 0.019 0.019 0.019 0.011 0.011 0.011 0.011 0.011 0.011 0.011 0.011 0.009 0.009 0.009 0.009 0.009 0.009 0.009 0.009 0.016 0.016 0.016 0.016 0.215 0.215 0.215 0.215 0.002 0.002 0.002 0.002 0.001 0.001 0.001 0.001 0.139 0.139 0.139 0.139 0.016 0.016 0.016 0.016 0.001 0.001 0.001 0.001 0.000 0.000 0.000 0.000 0.001 0.001 0.001 0.001 0.002 0.002 0.002 0.002 0.004 0.004 0.006 0.006 0.936 0.936 0.013 0.013 0.009 0.009 0.075 0.146 1.056 3.276 3.956 4.134 3.008 3.583 0.540 0.373 0.162 0.162 0.056 0.056 0.017 0.017 0.016 0.016 0.011 0.011 0.004 0.004 0.004 0.004 0.000 0.000 0.000 0.000 0.005 0.005 0.005 0.005 2.235 2.235 2.235 2.235 0.935 0.935 0.935 0.935 0.002 0.002 0.002 0.002 0.004 0.004 0.004 0.004 0.015 0.015 0.015 0.015 0.155 0.155 0.155 0.155 0.375 0.375 0.375 0.375 0.039 0.039 0.039 0.039 0.039 0.039 0.039 0.039 0.025 0.025 0.025 0.025 0.025 0.025 0.025 0.025 0.037 0.037 0.037 0.037 0.037 0.037 0.037 0.037 11.283 11.283 11.283 11.283 11.283 11.283 11.283 11.283 24.480 24.480 24.480 24.480 24.480 24.480 24.480 24.480 
0.001 0.001 0.001 0.001 0.001 0.001 0.001 0.001 0.004 0.004 0.004 0.004 0.004 0.004 0.004 0.004 0.015 0.015 0.015 0.015 0.015 0.015 0.015 0.015 0.011 0.011 0.011 0.011 0.011 0.011 0.011 0.011 0.009 0.009 0.009 0.009 0.009 0.009 0.009 0.009 0.016 0.016 0.016 0.016 0.185 0.185 0.185 0.185 0.002 0.002 0.002 0.002 0.001 0.001 0.001 0.001 0.128 0.128 0.128 0.128 0.012 0.012 0.012 0.012 0.002 0.002 0.002 0.002 0.000 0.000 0.000 0.000 0.001 0.001 0.001 0.001 0.002 0.002 0.002 0.002 0.001 0.001 0.030 0.030 0.106 0.106 0.000 0.000 0.007 0.007 0.192 0.252 3.229 7.594 7.511 7.473 4.038 0.421 0.324 0.156 0.105 0.105 0.018 0.018 0.015 0.015 0.012 0.012 0.008 0.008 0.006 0.006 0.006 0.006 0.001 0.001 0.001 0.001 0.005 0.005 0.005 0.005 2.433 2.433 2.433 2.433 0.006 0.006 0.006 0.006 0.001 0.001 0.001 0.001 0.004 0.004 0.004 0.004 0.015 0.015 0.015 0.015 0.218 0.218 0.218 0.218 0.346 0.346 0.346 0.346 0.023 0.023 0.023 0.023 0.023 0.023 0.023 0.023 0.017 0.017 0.017 0.017 0.017 0.017 0.017 0.017 0.025 0.025 0.025 0.025 0.025 0.025 0.025 0.025 13.184 13.184 13.184 13.184 13.184 13.184 13.184 13.184 25.950 25.950 25.950 25.950 25.950 25.950 25.950 25.950 
0.001 0.001 0.001 0.001 0.001 0.001 0.001 0.001 0.004 0.004 0.004 0.004 0.004 0.004 0.004 0.004 0.011 0.011 0.011 0.011 0.011 0.011 0.011 0.011 0.011 0.011 0.011 0.011 0.011 0.011 0.011 0.011 0.009 0.009 0.009 0.009 0.009 0.009 0.009 0.009 0.018 0.018 0.018 0.018 0.179 0.179 0.179 0.179 0.001 0.001 0.001 0.001 0.001 0.001 0.001 0.001 0.128 0.128 0.128 0.128 0.017 0.017 0.017 0.017 0.004 0.004 0.004 0.004 0.001 0.001 0.001 0.001 0.001 0.001 0.001 0.001 0.001 0.001 0.001 0.001 0.001 0.001 0.010 0.010 0.032 0.032 0.009 0.009 0.090 0.090 0.282 0.903 4.683 9.187 8.407 8.185 8.827 9.072 2.876 0.065 0.079 0.079 0.009 0.009 0.011 0.011 0.009 0.009 0.001 0.001 0.012 0.012 0.012 0.012 0.058 0.058 0.058 0.058 0.006 0.006 0.006 0.006 1.554 1.554 1.554 1.554 0.002 0.002 0.002 0.002 0.001 0.001 0.001 0.001 0.004 0.004 0.004 0.004 0.012 0.012 0.012 0.012 0.237 0.237 0.237 0.237 0.337 0.337 0.337 0.337 0.014 0.014 0.014 0.014 0.014 0.014 0.014 0.014 0.010 0.010 0.010 0.010 0.010 0.010 0.010 0.010 0.275 0.275 0.275 0.275 0.275 0.275 0.275 0.275 14.901 14.901 14.901 14.901 14.901 14.901 14.901 14.901 27.335 27.335 27.335 27.335 27.335 27.335 27.335 27.335 
0.001 0.001 0.001 0.001 0.001 0.001 0.001 0.001 0.003 0.003 0.003 0.003 0.003 0.003 0.003 0.003 0.011 0.011 0.011 0.011 0.011 0.011 0.011 0.011 0.011 0.011 0.011 0.011 0.011 0.011 0.011 0.011 0.007 0.007 0.007 0.007 0.007 0.007 0.007 0.007 0.036 0.036 0.036 0.036 0.177 0.177 0.177 0.177 0.000 0.000 0.000 0.000 0.002 0.002 0.002 0.002 0.161 0.161 0.161 0.161 0.025 0.025 0.025 0.025 0.007 0.007 0.007 0.007 0.005 0.005 0.005 0.005 0.000 0.000 0.000 0.000 0.000 0.000 0.000 0.000 0.001 0.001 0.005 0.005 0.022 0.022 0.034 0.034 0.046 0.046 0.147 0.281 0.702 1.730 4.366 6.891 8.185 6.994 5.707 4.752 0.396 0.396 0.009 0.009 0.009 0.009 0.009 0.009 0.000 0.000 0.042 0.042 0.042 0.042 1.557 1.557 1.557 1.557 0.112 0.112 0.112 0.112 0.786 0.786 0.786 0.786 0.004 0.004 0.004 0.004 0.002 0.002 0.002 0.002 0.004 0.004 0.004 0.004 0.011 0.011 0.011 0.011 0.274 0.274 0.274 0.274 0.318 0.318 0.318 0.318 0.002 0.002 0.002 0.002 0.002 0.002 0.002 0.002 0.002 0.002 0.002 0.002 0.002 0.002 0.002 0.002 0.935 0.935 0.935 0.935 0.935 0.935 0.935 0.935 15.934 15.934 15.934 15.934 15.934 15.934 15.934 15.934 28.159 28.159 28.159 28.159 28.159 28.159 28.159 28.159 
0.001 0.001 0.001 0.001 0.001 0.001 0.001 0.001 0.003 0.003 0.003 0.003 0.003 0.003 0.003 0.003 0.009 0.009 0.009 0.009 0.009 0.009 0.009 0.009 0.009 0.009 0.009 0.009 0.009 0.009 0.009 0.009 0.006 0.006 0.006 0.006 0.006 0.006 0.006 0.006 0.063 0.063 0.063 0.063 0.163 0.163 0.163 0.163 0.000 0.000 0.000 0.000 0.002 0.002 0.002 0.002 0.245 0.245 0.245 0.245 0.091 0.091 0.091 0.091 0.036 0.036 0.036 0.036 0.015 0.015 0.015 0.015 0.000 0.000 0.000 0.000 0.000 0.000 0.000 0.000 0.001 0.001 0.012 0.012 0.013 0.013 0.032 0.032 0.037 0.037 0.101 0.104 0.194 0.497 2.698 4.423 4.961 4.064 3.342 2.803 0.175 0.175 0.010 0.010 0.007 0.007 0.005 0.005 0.000 0.000 0.275 0.275 0.275 0.275 0.863 0.863 0.863 0.863 0.000 0.000 0.000 0.000 0.060 0.060 0.060 0.060 0.001 0.001 0.001 0.001 0.004 0.004 0.004 0.004 0.005 0.005 0.005 0.005 0.010 0.010 0.010 0.010 0.252 0.252 0.252 0.252 0.335 0.335 0.335 0.335 0.002 0.002 0.002 0.002 0.002 0.002 0.002 0.002 0.002 0.002 0.002 0.002 0.002 0.002 0.002 0.002 0.664 0.664 0.664 0.664 0.664 0.664 0.664 0.664 16.002 16.002 16.002 16.002 16.002 16.002 16.002 16.002 27.745 27.745 27.745 27.745 27.745 27.745 27.745 27.745 
0.001 0.001 0.001 0.001 0.001 0.001 0.001 0.001 0.002 0.002 0.002 0.002 0.002 0.002 0.002 0.002 0.007 0.007 0.007 0.007 0.007 0.007 0.007 0.007 0.009 0.009 0.009 0.009 0.009 0.009 0.009 0.009 0.007 0.007 0.007 0.007 0.007 0.007 0.007 0.007 0.038 0.038 0.038 0.038 0.130 0.130 0.130 0.130 0.000 0.000 0.000 0.000 0.002 0.002 0.002 0.002 0.031 0.031 0.031 0.031 0.051 0.051 0.051 0.051 0.102 0.102 0.102 0.102 0.017 0.017 0.017 0.017 0.000 0.000 0.000 0.000 0.000 0.000 0.000 0.000 0.002 0.002 0.025 0.025 0.136 0.136 0.044 0.044 0.047 0.047 0.035 0.108 0.100 0.097 0.373 1.132 2.143 2.698 2.347 1.913 0.217 0.217 0.005 0.005 0.012 0.012 0.016 0.016 0.004 0.004 0.145 0.145 0.145 0.145 0.082 0.082 0.082 0.082 0.002 0.002 0.002 0.002 0.023 0.023 0.023 0.023 0.004 0.004 0.004 0.004 0.001 0.001 0.001 0.001 0.004 0.004 0.004 0.004 0.009 0.009 0.009 0.009 0.119 0.119 0.119 0.119 0.453 0.453 0.453 0.453 0.002 0.002 0.002 0.002 0.002 0.002 0.002 0.002 0.002 0.002 0.002 0.002 0.002 0.002 0.002 0.002 0.009 0.009 0.009 0.009 0.009 0.009 0.009 0.009 13.877 13.877 13.877 13.877 13.877 13.877 13.877 13.877 25.090 25.090 25.090 25.090 25.090 25.090 25.090 25.090 
0.001 0.001 0.001 0.001 0.001 0.001 0.001 0.001 0.002 0.002 0.002 0.002 0.002 0.002 0.002 0.002 0.006 0.006 0.006 0.006 0.006 0.006 0.006 0.006 0.010 0.010 0.010 0.010 0.010 0.010 0.010 0.010 0.007 0.007 0.007 0.007 0.007 0.007 0.007 0.007 0.028 0.028 0.028 0.028 0.100 0.100 0.100 0.100 0.000 0.000 0.000 0.000 0.002 0.002 0.002 0.002 0.011 0.011 0.011 0.011 0.022 0.022 0.022 0.022 0.134 0.134 0.134 0.134 0.013 0.013 0.013 0.013 0.000 0.000 0.000 0.000 0.000 0.000 0.000 0.000 0.001 0.001 0.059 0.059 0.090 0.090 0.050 0.050 0.033 0.033 0.029 0.029 0.050 0.050 0.077 0.177 0.446 2.243 2.664 1.547 0.321 0.321 0.019 0.019 0.026 0.026 0.009 0.009 0.009 0.009 0.073 0.073 0.073 0.073 0.017 0.017 0.017 0.017 0.009 0.009 0.009 0.009 0.010 0.010 0.010 0.010 0.004 0.004 0.004 0.004 0.001 0.001 0.001 0.001 0.004 0.004 0.004 0.004 0.008 0.008 0.008 0.008 0.047 0.047 0.047 0.047 0.513 0.513 0.513 0.513 0.002 0.002 0.002 0.002 0.002 0.002 0.002 0.002 0.002 0.002 0.002 0.002 0.002 0.002 0.002 0.002 0.008 0.008 0.008 0.008 0.008 0.008 0.008 0.008 10.649 10.649 10.649 10.649 10.649 10.649 10.649 10.649 21.101 21.101 21.101 21.101 21.101 21.101 21.101 21.101 
0.001 0.001 0.001 0.001 0.001 0.001 0.001 0.001 0.002 0.002 0.002 0.002 0.002 0.002 0.002 0.002 0.006 0.006 0.006 0.006 0.006 0.006 0.006 0.006 0.011 0.011 0.011 0.011 0.011 0.011 0.011 0.011 0.007 0.007 0.007 0.007 0.007 0.007 0.007 0.007 0.036 0.036 0.036 0.036 0.127 0.127 0.127 0.127 0.000 0.000 0.000 0.000 0.002 0.002 0.002 0.002 0.009 0.009 0.009 0.009 0.011 0.011 0.011 0.011 0.152 0.152 0.152 0.152 0.017 0.017 0.017 0.017 0.000 0.000 0.000 0.000 0.000 0.000 0.000 0.000 0.151 0.151 0.155 0.155 0.082 0.082 0.033 0.033 0.029 0.029 0.022 0.023 0.037 0.053 0.073 0.085 0.119 0.549 0.855 0.820 0.593 0.593 0.100 0.100 0.025 0.025 0.021 0.021 0.028 0.028 0.033 0.033 0.033 0.033 0.013 0.013 0.013 0.013 0.008 0.008 0.008 0.008 0.009 0.009 0.009 0.009 0.002 0.002 0.002 0.002 0.002 0.002 0.002 0.002 0.005 0.005 0.005 0.005 0.009 0.009 0.009 0.009 0.027 0.027 0.027 0.027 0.636 0.636 0.636 0.636 0.002 0.002 0.002 0.002 0.002 0.002 0.002 0.002 0.002 0.002 0.002 0.002 0.002 0.002 0.002 0.002 0.006 0.006 0.006 0.006 0.006 0.006 0.006 0.006 6.758 6.758 6.758 6.758 6.758 6.758 6.758 6.758 16.827 16.827 16.827 16.827 16.827 16.827 16.827 16.827 
0.001 0.001 0.001 0.001 0.001 0.001 0.001 0.001 0.002 0.002 0.002 0.002 0.002 0.002 0.002 0.002 0.006 0.006 0.006 0.006 0.006 0.006 0.006 0.006 0.011 0.011 0.011 0.011 0.011 0.011 0.011 0.011 0.008 0.008 0.008 0.008 0.008 0.008 0.008 0.008 0.277 0.277 0.277 0.277 0.675 0.675 0.675 0.675 0.000 0.000 0.000 0.000 0.002 0.002 0.002 0.002 0.009 0.009 0.009 0.009 0.009 0.009 0.009 0.009 0.183 0.183 0.183 0.183 0.021 0.021 0.021 0.021 0.000 0.000 0.000 0.000 0.000 0.000 0.000 0.000 0.169 0.169 0.209 0.209 0.000 0.000 0.008 0.008 0.018 0.018 0.011 0.021 0.046 0.072 0.082 0.092 0.093 0.111 0.192 0.465 0.910 0.910 0.070 0.070 0.024 0.024 0.025 0.025 0.032 0.032 0.021 0.021 0.021 0.021 0.012 0.012 0.012 0.012 0.008 0.008 0.008 0.008 0.011 0.011 0.011 0.011 0.002 0.002 0.002 0.002 0.002 0.002 0.002 0.002 0.004 0.004 0.004 0.004 0.008 0.008 0.008 0.008 0.024 0.024 0.024 0.024 0.681 0.681 0.681 0.681 0.004 0.004 0.004 0.004 0.004 0.004 0.004 0.004 0.002 0.002 0.002 0.002 0.002 0.002 0.002 0.002 0.006 0.006 0.006 0.006 0.006 0.006 0.006 0.006 2.362 2.362 2.362 2.362 2.362 2.362 2.362 2.362 12.007 12.007 12.007 12.007 12.007 12.007 12.007 12.007 
0.001 0.001 0.001 0.001 0.001 0.001 0.001 0.001 0.002 0.002 0.002 0.002 0.002 0.002 0.002 0.002 0.006 0.006 0.006 0.006 0.006 0.006 0.006 0.006 0.011 0.011 0.011 0.011 0.011 0.011 0.011 0.011 0.009 0.009 0.009 0.009 0.009 0.009 0.009 0.009 2.200 2.200 2.200 2.200 3.037 3.037 3.037 3.037 0.000 0.000 0.000 0.000 0.002 0.002 0.002 0.002 0.016 0.016 0.016 0.016 0.008 0.008 0.008 0.008 0.302 0.302 0.302 0.302 0.131 0.131 0.131 0.131 0.000 0.000 0.000 0.000 0.000 0.000 0.000 0.000 0.299 0.299 0.143 0.143 0.057 0.057 0.045 0.045 0.032 0.032 0.007 0.037 0.068 0.084 0.092 0.103 0.084 0.067 0.064 0.188 0.695 0.695 0.069 0.069 0.039 0.039 0.026 0.026 0.028 0.028 0.018 0.018 0.018 0.018 0.012 0.012 0.012 0.012 0.009 0.009 0.009 0.009 0.017 0.017 0.017 0.017 0.002 0.002 0.002 0.002 0.002 0.002 0.002 0.002 0.005 0.005 0.005 0.005 0.009 0.009 0.009 0.009 0.023 0.023 0.023 0.023 0.642 0.642 0.642 0.642 0.009 0.009 0.009 0.009 0.009 0.009 0.009 0.009 0.001 0.001 0.001 0.001 0.001 0.001 0.001 0.001 0.005 0.005 0.005 0.005 0.005 0.005 0.005 0.005 0.071 0.071 0.071 0.071 0.071 0.071 0.071 0.071 6.524 6.524 6.524 6.524 6.524 6.524 6.524 6.524 
0.003 0.003 0.003 0.003 0.003 0.003 0.003 0.003 0.007 0.007 0.007 0.007 0.007 0.007 0.007 0.007 0.016 0.016 0.016 0.016 0.016 0.016 0.016 0.016 0.018 0.018 0.018 0.018 0.018 0.018 0.018 0.018 0.017 0.017 0.017 0.017 0.017 0.017 0.017 0.017 6.454 6.454 6.454 6.454 8.724 8.724 8.724 8.724 0.003 0.003 0.003 0.003 0.004 0.004 0.004 0.004 0.014 0.014 0.014 0.014 0.022 0.022 0.022 0.022 0.319 0.319 0.319 0.319 0.615 0.615 0.615 0.615 0.003 0.003 0.003 0.003 0.035 0.035 0.035 0.035 0.357 0.357 0.153 0.153 0.087 0.087 0.070 0.070 0.058 0.058 0.039 0.061 0.090 0.103 0.099 0.089 0.073 0.071 0.072 0.195 0.204 0.204 0.093 0.093 0.058 0.058 0.035 0.035 0.036 0.036 0.016 0.016 0.016 0.016 0.009 0.009 0.009 0.009 0.011 0.011 0.011 0.011 0.039 0.039 0.039 0.039 0.004 0.004 0.004 0.004 0.005 0.005 0.005 0.005 0.006 0.006 0.006 0.006 0.011 0.011 0.011 0.011 0.027 0.027 0.027 0.027 0.701 0.701 0.701 0.701 0.016 0.016 0.016 0.016 0.016 0.016 0.016 0.016 0.003 0.003 0.003 0.003 0.003 0.003 0.003 0.003 0.009 0.009 0.009 0.009 0.009 0.009 0.009 0.009 0.158 0.158 0.158 0.158 0.158 0.158 0.158 0.158 0.429 0.429 0.429 0.429 0.429 0.429 0.429 0.429 
0.003 0.003 0.003 0.003 0.003 0.003 0.003 0.003 0.007 0.007 0.007 0.007 0.007 0.007 0.007 0.007 0.016 0.016 0.016 0.016 0.016 0.016 0.016 0.016 0.018 0.018 0.018 0.018 0.018 0.018 0.018 0.018 0.017 0.017 0.017 0.017 0.017 0.017 0.017 0.017 6.454 6.454 6.454 6.454 8.724 8.724 8.724 8.724 0.003 0.003 0.003 0.003 0.004 0.004 0.004 0.004 0.014 0.014 0.014 0.014 0.022 0.022 0.022 0.022 0.319 0.319 0.319 0.319 0.615 0.615 0.615 0.615 0.003 0.003 0.003 0.003 0.035 0.035 0.035 0.035 0.357 0.357 0.153 0.153 0.087 0.087 0.070 0.070 0.058 0.058 0.039 0.061 0.090 0.103 0.099 0.089 0.073 0.071 0.072 0.195 0.204 0.204 0.093 0.093 0.058 0.058 0.035 0.035 0.036 0.036 0.016 0.016 0.016 0.016 0.009 0.009 0.009 0.009 0.011 0.011 0.011 0.011 0.039 0.039 0.039 0.039 0.004 0.004 0.004 0.004 0.005 0.005 0.005 0.005 0.006 0.006 0.006 0.006 0.011 0.011 0.011 0.011 0.027 0.027 0.027 0.027 0.701 0.701 0.701 0.701 0.016 0.016 0.016 0.016 0.016 0.016 0.016 0.016 0.003 0.003 0.003 0.003 0.003 0.003 0.003 0.003 0.009 0.009 0.009 0.009 0.009 0.009 0.009 0.009 0.158 0.158 0.158 0.158 0.158 0.158 0.158 0.158 0.429 0.429 0.429 0.429 0.429 0.429 0.429 0.429 
0.002 0.002 0.002 0.002 0.002 0.002 0.002 0.002 0.009 0.009 0.009 0.009 0.009 0.009 0.009 0.009 0.021 0.021 0.021 0.021 0.021 0.021 0.021 0.021 0.021 0.021 0.021 0.021 0.021 0.021 0.021 0.021 0.022 0.022 0.022 0.022 0.022 0.022 0.022 0.022 14.620 14.620 14.620 14.620 17.377 17.377 17.377 17.377 2.583 2.583 2.583 2.583 0.005 0.005 0.005 0.005 0.038 0.038 0.038 0.038 0.049 0.049 0.049 0.049 0.365 0.365 0.365 0.365 3.020 3.020 3.020 3.020 0.481 0.481 0.481 0.481 0.240 0.240 0.240 0.240 0.261 0.261 0.269 0.269 0.258 0.258 0.208 0.208 0.200 0.200 0.139 0.126 0.132 0.125 0.100 0.073 0.069 0.115 0.114 0.232 0.121 0.121 0.115 0.115 0.078 0.078 0.040 0.040 0.048 0.048 0.010 0.010 0.010 0.010 0.001 0.001 0.001 0.001 0.009 0.009 0.009 0.009 0.072 0.072 0.072 0.072 0.010 0.010 0.010 0.010 0.005 0.005 0.005 0.005 0.004 0.004 0.004 0.004 0.006 0.006 0.006 0.006 0.030 0.030 0.030 0.030 0.790 0.790 0.790 0.790 0.015 0.015 0.015 0.015 0.015 0.015 0.015 0.015 0.003 0.003 0.003 0.003 0.003 0.003 0.003 0.003 0.008 0.008 0.008 0.008 0.008 0.008 0.008 0.008 0.279 0.279 0.279 0.279 0.279 0.279 0.279 0.279 0.281 0.281 0.281 0.281 0.281 0.281 0.281 0.281 
0.002 0.002 0.002 0.002 0.002 0.002 0.002 0.002 0.009 0.009 0.009 0.009 0.009 0.009 0.009 0.009 0.021 0.021 0.021 0.021 0.021 0.021 0.021 0.021 0.021 0.021 0.021 0.021 0.021 0.021 0.021 0.021 0.022 0.022 0.022 0.022 0.022 0.022 0.022 0.022 14.620 14.620 14.620 14.620 17.377 17.377 17.377 17.377 2.583 2.583 2.583 2.583 0.005 0.005 0.005 0.005 0.038 0.038 0.038 0.038 0.049 0.049 0.049 0.049 0.365 0.365 0.365 0.365 3.020 3.020 3.020 3.020 0.481 0.481 0.481 0.481 0.240 0.240 0.240 0.240 0.261 0.261 0.269 0.269 0.258 0.258 0.208 0.208 0.200 0.200 0.139 0.126 0.132 0.125 0.100 0.073 0.069 0.115 0.114 0.232 0.121 0.121 0.115 0.115 0.078 0.078 0.040 0.040 0.048 0.048 0.010 0.010 0.010 0.010 0.001 0.001 0.001 0.001 0.009 0.009 0.009 0.009 0.072 0.072 0.072 0.072 0.010 0.010 0.010 0.010 0.005 0.005 0.005 0.005 0.004 0.004 0.004 0.004 0.006 0.006 0.006 0.006 0.030 0.030 0.030 0.030 0.790 0.790 0.790 0.790 0.015 0.015 0.015 0.015 0.015 0.015 0.015 0.015 0.003 0.003 0.003 0.003 0.003 0.003 0.003 0.003 0.008 0.008 0.008 0.008 0.008 0.008 0.008 0.008 0.279 0.279 0.279 0.279 0.279 0.279 0.279 0.279 0.281 0.281 0.281 0.281 0.281 0.281 0.281 0.281 
0.002 0.002 0.002 0.002 0.002 0.002 0.002 0.002 0.009 0.009 0.009 0.009 0.009 0.009 0.009 0.009 0.022 0.022 0.022 0.022 0.022 0.022 0.022 0.022 0.020 0.020 0.020 0.020 0.020 0.020 0.020 0.020 0.020 0.020 0.020 0.020 0.020 0.020 0.020 0.020 18.113 18.113 18.113 18.113 19.501 19.501 19.501 19.501 3.966 3.966 3.966 3.966 0.220 0.220 0.220 0.220 0.163 0.163 0.163 0.163 0.103 0.103 0.103 0.103 0.338 0.338 0.338 0.338 0.449 0.449 0.449 0.449 0.094 0.094 0.094 0.094 0.065 0.065 0.065 0.065 0.030 0.030 0.024 0.024 0.045 0.045 0.241 0.241 0.469 0.469 0.198 0.170 0.202 0.142 0.089 0.080 0.053 0.135 0.043 0.072 0.133 0.133 0.101 0.101 0.089 0.089 0.058 0.058 0.037 0.037 0.009 0.009 0.009 0.009 0.001 0.001 0.001 0.001 0.009 0.009 0.009 0.009 0.033 0.033 0.033 0.033 0.033 0.033 0.033 0.033 0.021 0.021 0.021 0.021 0.007 0.007 0.007 0.007 0.007 0.007 0.007 0.007 0.046 0.046 0.046 0.046 0.360 0.360 0.360 0.360 0.016 0.016 0.016 0.016 0.016 0.016 0.016 0.016 0.003 0.003 0.003 0.003 0.003 0.003 0.003 0.003 0.006 0.006 0.006 0.006 0.006 0.006 0.006 0.006 0.408 0.408 0.408 0.408 0.408 0.408 0.408 0.408 0.137 0.137 0.137 0.137 0.137 0.137 0.137 0.137 
0.002 0.002 0.002 0.002 0.002 0.002 0.002 0.002 0.009 0.009 0.009 0.009 0.009 0.009 0.009 0.009 0.022 0.022 0.022 0.022 0.022 0.022 0.022 0.022 0.020 0.020 0.020 0.020 0.020 0.020 0.020 0.020 0.020 0.020 0.020 0.020 0.020 0.020 0.020 0.020 18.113 18.113 18.113 18.113 19.501 19.501 19.501 19.501 3.966 3.966 3.966 3.966 0.220 0.220 0.220 0.220 0.163 0.163 0.163 0.163 0.103 0.103 0.103 0.103 0.338 0.338 0.338 0.338 0.449 0.449 0.449 0.449 0.094 0.094 0.094 0.094 0.065 0.065 0.065 0.065 0.030 0.030 0.024 0.024 0.045 0.045 0.241 0.241 0.469 0.469 0.198 0.170 0.202 0.142 0.089 0.080 0.053 0.135 0.043 0.072 0.133 0.133 0.101 0.101 0.089 0.089 0.058 0.058 0.037 0.037 0.009 0.009 0.009 0.009 0.001 0.001 0.001 0.001 0.009 0.009 0.009 0.009 0.033 0.033 0.033 0.033 0.033 0.033 0.033 0.033 0.021 0.021 0.021 0.021 0.007 0.007 0.007 0.007 0.007 0.007 0.007 0.007 0.046 0.046 0.046 0.046 0.360 0.360 0.360 0.360 0.016 0.016 0.016 0.016 0.016 0.016 0.016 0.016 0.003 0.003 0.003 0.003 0.003 0.003 0.003 0.003 0.006 0.006 0.006 0.006 0.006 0.006 0.006 0.006 0.408 0.408 0.408 0.408 0.408 0.408 0.408 0.408 0.137 0.137 0.137 0.137 0.137 0.137 0.137 0.137 
0.004 0.004 0.004 0.004 0.004 0.004 0.004 0.004 0.010 0.010 0.010 0.010 0.010 0.010 0.010 0.010 0.024 0.024 0.024 0.024 0.024 0.024 0.024 0.024 0.020 0.020 0.020 0.020 0.020 0.020 0.020 0.020 0.020 0.020 0.020 0.020 0.020 0.020 0.020 0.020 8.680 8.680 8.680 8.680 6.326 6.326 6.326 6.326 0.005 0.005 0.005 0.005 0.018 0.018 0.018 0.018 0.133 0.133 0.133 0.133 0.187 0.187 0.187 0.187 0.311 0.311 0.311 0.311 0.057 0.057 0.057 0.057 0.015 0.015 0.015 0.015 0.027 0.027 0.027 0.027 0.039 0.039 0.023 0.023 0.018 0.018 0.021 0.021 0.036 0.036 0.120 0.210 0.295 0.012 0.016 0.027 0.004 0.022 0.027 0.072 0.120 0.120 0.142 0.142 0.102 0.102 0.063 0.063 0.024 0.024 0.007 0.007 0.007 0.007 0.001 0.001 0.001 0.001 0.006 0.006 0.006 0.006 0.016 0.016 0.016 0.016 0.028 0.028 0.028 0.028 0.036 0.036 0.036 0.036 0.018 0.018 0.018 0.018 0.020 0.020 0.020 0.020 0.080 0.080 0.080 0.080 0.178 0.178 0.178 0.178 0.025 0.025 0.025 0.025 0.025 0.025 0.025 0.025 0.002 0.002 0.002 0.002 0.002 0.002 0.002 0.002 0.009 0.009 0.009 0.009 0.009 0.009 0.009 0.009 0.445 0.445 0.445 0.445 0.445 0.445 0.445 0.445 0.114 0.114 0.114 0.114 0.114 0.114 0.114 0.114 
0.004 0.004 0.004 0.004 0.004 0.004 0.004 0.004 0.010 0.010 0.010 0.010 0.010 0.010 0.010 0.010 0.024 0.024 0.024 0.024 0.024 0.024 0.024 0.024 0.020 0.020 0.020 0.020 0.020 0.020 0.020 0.020 0.020 0.020 0.020 0.020 0.020 0.020 0.020 0.020 8.680 8.680 8.680 8.680 6.326 6.326 6.326 6.326 0.005 0.005 0.005 0.005 0.018 0.018 0.018 0.018 0.133 0.133 0.133 0.133 0.187 0.187 0.187 0.187 0.311 0.311 0.311 0.311 0.057 0.057 0.057 0.057 0.015 0.015 0.015 0.015 0.027 0.027 0.027 0.027 0.039 0.039 0.023 0.023 0.018 0.018 0.021 0.021 0.036 0.036 0.120 0.210 0.295 0.012 0.016 0.027 0.004 0.022 0.027 0.072 0.120 0.120 0.142 0.142 0.102 0.102 0.063 0.063 0.024 0.024 0.007 0.007 0.007 0.007 0.001 0.001 0.001 0.001 0.006 0.006 0.006 0.006 0.016 0.016 0.016 0.016 0.028 0.028 0.028 0.028 0.036 0.036 0.036 0.036 0.018 0.018 0.018 0.018 0.020 0.020 0.020 0.020 0.080 0.080 0.080 0.080 0.178 0.178 0.178 0.178 0.025 0.025 0.025 0.025 0.025 0.025 0.025 0.025 0.002 0.002 0.002 0.002 0.002 0.002 0.002 0.002 0.009 0.009 0.009 0.009 0.009 0.009 0.009 0.009 0.445 0.445 0.445 0.445 0.445 0.445 0.445 0.445 0.114 0.114 0.114 0.114 0.114 0.114 0.114 0.114 
0.020 0.020 0.020 0.020 0.020 0.020 0.020 0.020 0.015 0.015 0.015 0.015 0.015 0.015 0.015 0.015 0.026 0.026 0.026 0.026 0.026 0.026 0.026 0.026 0.021 0.021 0.021 0.021 0.021 0.021 0.021 0.021 0.023 0.023 0.023 0.023 0.023 0.023 0.023 0.023 0.391 0.391 0.391 0.391 0.015 0.015 0.015 0.015 0.002 0.002 0.002 0.002 0.015 0.015 0.015 0.015 0.173 0.173 0.173 0.173 0.287 0.287 0.287 0.287 0.182 0.182 0.182 0.182 0.004 0.004 0.004 0.004 0.009 0.009 0.009 0.009 0.022 0.022 0.022 0.022 0.049 0.049 0.018 0.018 0.023 0.023 0.024 0.024 0.019 0.019 0.011 0.012 0.006 0.016 0.012 0.016 0.011 0.023 0.021 0.072 0.143 0.143 0.145 0.145 0.099 0.099 0.068 0.068 0.025 0.025 0.010 0.010 0.010 0.010 0.002 0.002 0.002 0.002 0.009 0.009 0.009 0.009 0.016 0.016 0.016 0.016 0.024 0.024 0.024 0.024 0.075 0.075 0.075 0.075 0.079 0.079 0.079 0.079 0.160 0.160 0.160 0.160 0.131 0.131 0.131 0.131 0.105 0.105 0.105 0.105 0.042 0.042 0.042 0.042 0.042 0.042 0.042 0.042 0.002 0.002 0.002 0.002 0.002 0.002 0.002 0.002 0.011 0.011 0.011 0.011 0.011 0.011 0.011 0.011 0.483 0.483 0.483 0.483 0.483 0.483 0.483 0.483 0.117 0.117 0.117 0.117 0.117 0.117 0.117 0.117 
0.020 0.020 0.020 0.020 0.020 0.020 0.020 0.020 0.015 0.015 0.015 0.015 0.015 0.015 0.015 0.015 0.026 0.026 0.026 0.026 0.026 0.026 0.026 0.026 0.021 0.021 0.021 0.021 0.021 0.021 0.021 0.021 0.023 0.023 0.023 0.023 0.023 0.023 0.023 0.023 0.391 0.391 0.391 0.391 0.015 0.015 0.015 0.015 0.002 0.002 0.002 0.002 0.015 0.015 0.015 0.015 0.173 0.173 0.173 0.173 0.287 0.287 0.287 0.287 0.182 0.182 0.182 0.182 0.004 0.004 0.004 0.004 0.009 0.009 0.009 0.009 0.022 0.022 0.022 0.022 0.049 0.049 0.018 0.018 0.023 0.023 0.024 0.024 0.019 0.019 0.011 0.012 0.006 0.016 0.012 0.016 0.011 0.023 0.021 0.072 0.143 0.143 0.145 0.145 0.099 0.099 0.068 0.068 0.025 0.025 0.010 0.010 0.010 0.010 0.002 0.002 0.002 0.002 0.009 0.009 0.009 0.009 0.016 0.016 0.016 0.016 0.024 0.024 0.024 0.024 0.075 0.075 0.075 0.075 0.079 0.079 0.079 0.079 0.160 0.160 0.160 0.160 0.131 0.131 0.131 0.131 0.105 0.105 0.105 0.105 0.042 0.042 0.042 0.042 0.042 0.042 0.042 0.042 0.002 0.002 0.002 0.002 0.002 0.002 0.002 0.002 0.011 0.011 0.011 0.011 0.011 0.011 0.011 0.011 0.483 0.483 0.483 0.483 0.483 0.483 0.483 0.483 0.117 0.117 0.117 0.117 0.117 0.117 0.117 0.117 
0.349 0.349 0.349 0.349 0.349 0.349 0.349 0.349 0.010 0.010 0.010 0.010 0.010 0.010 0.010 0.010 0.013 0.013 0.013 0.013 0.013 0.013 0.013 0.013 0.026 0.026 0.026 0.026 0.026 0.026 0.026 0.026 0.042 0.042 0.042 0.042 0.042 0.042 0.042 0.042 0.172 0.172 0.172 0.172 0.019 0.019 0.019 0.019 0.005 0.005 0.005 0.005 0.019 0.019 0.019 0.019 0.083 0.083 0.083 0.083 0.355 0.355 0.355 0.355 0.031 0.031 0.031 0.031 0.004 0.004 0.004 0.004 0.009 0.009 0.009 0.009 0.019 0.019 0.019 0.019 0.028 0.028 0.030 0.030 0.027 0.027 0.026 0.026 0.028 0.028 0.016 0.011 0.009 0.008 0.009 0.011 0.011 0.011 0.018 0.031 0.128 0.128 0.130 0.130 0.107 0.107 0.088 0.088 0.034 0.034 0.014 0.014 0.014 0.014 0.004 0.004 0.004 0.004 0.011 0.011 0.011 0.011 0.023 0.023 0.023 0.023 0.066 0.066 0.066 0.066 3.101 3.101 3.101 3.101 4.087 4.087 4.087 4.087 2.350 2.350 2.350 2.350 0.042 0.042 0.042 0.042 0.016 0.016 0.016 0.016 0.048 0.048 0.048 0.048 0.048 0.048 0.048 0.048 0.005 0.005 0.005 0.005 0.005 0.005 0.005 0.005 0.009 0.009 0.009 0.009 0.009 0.009 0.009 0.009 0.614 0.614 0.614 0.614 0.614 0.614 0.614 0.614 0.013 0.013 0.013 0.013 0.013 0.013 0.013 0.013 
0.349 0.349 0.349 0.349 0.349 0.349 0.349 0.349 0.010 0.010 0.010 0.010 0.010 0.010 0.010 0.010 0.013 0.013 0.013 0.013 0.013 0.013 0.013 0.013 0.026 0.026 0.026 0.026 0.026 0.026 0.026 0.026 0.042 0.042 0.042 0.042 0.042 0.042 0.042 0.042 0.172 0.172 0.172 0.172 0.019 0.019 0.019 0.019 0.005 0.005 0.005 0.005 0.019 0.019 0.019 0.019 0.083 0.083 0.083 0.083 0.355 0.355 0.355 0.355 0.031 0.031 0.031 0.031 0.004 0.004 0.004 0.004 0.009 0.009 0.009 0.009 0.019 0.019 0.019 0.019 0.028 0.028 0.030 0.030 0.027 0.027 0.026 0.026 0.028 0.028 0.016 0.011 0.009 0.008 0.009 0.011 0.011 0.011 0.018 0.031 0.128 0.128 0.130 0.130 0.107 0.107 0.088 0.088 0.034 0.034 0.014 0.014 0.014 0.014 0.004 0.004 0.004 0.004 0.011 0.011 0.011 0.011 0.023 0.023 0.023 0.023 0.066 0.066 0.066 0.066 3.101 3.101 3.101 3.101 4.087 4.087 4.087 4.087 2.350 2.350 2.350 2.350 0.042 0.042 0.042 0.042 0.016 0.016 0.016 0.016 0.048 0.048 0.048 0.048 0.048 0.048 0.048 0.048 0.005 0.005 0.005 0.005 0.005 0.005 0.005 0.005 0.009 0.009 0.009 0.009 0.009 0.009 0.009 0.009 0.614 0.614 0.614 0.614 0.614 0.614 0.614 0.614 0.013 0.013 0.013 0.013 0.013 0.013 0.013 0.013 
0.349 0.349 0.349 0.349 0.349 0.349 0.349 0.349 0.010 0.010 0.010 0.010 0.010 0.010 0.010 0.010 0.013 0.013 0.013 0.013 0.013 0.013 0.013 0.013 0.026 0.026 0.026 0.026 0.026 0.026 0.026 0.026 0.042 0.042 0.042 0.042 0.042 0.042 0.042 0.042 0.172 0.172 0.172 0.172 0.019 0.019 0.019 0.019 0.005 0.005 0.005 0.005 0.019 0.019 0.019 0.019 0.083 0.083 0.083 0.083 0.355 0.355 0.355 0.355 0.031 0.031 0.031 0.031 0.004 0.004 0.004 0.004 0.009 0.009 0.009 0.009 0.019 0.019 0.019 0.019 0.028 0.028 0.030 0.030 0.027 0.027 0.026 0.026 0.028 0.028 0.016 0.011 0.009 0.008 0.009 0.011 0.011 0.011 0.018 0.031 0.128 0.128 0.130 0.130 0.107 0.107 0.088 0.088 0.034 0.034 0.014 0.014 0.014 0.014 0.004 0.004 0.004 0.004 0.011 0.011 0.011 0.011 0.023 0.023 0.023 0.023 0.066 0.066 0.066 0.066 3.101 3.101 3.101 3.101 4.087 4.087 4.087 4.087 2.350 2.350 2.350 2.350 0.042 0.042 0.042 0.042 0.016 0.016 0.016 0.016 0.048 0.048 0.048 0.048 0.048 0.048 0.048 0.048 0.005 0.005 0.005 0.005 0.005 0.005 0.005 0.005 0.009 0.009 0.009 0.009 0.009 0.009 0.009 0.009 0.614 0.614 0.614 0.614 0.614 0.614 0.614 0.614 0.013 0.013 0.013 0.013 0.013 0.013 0.013 0.013 
0.349 0.349 0.349 0.349 0.349 0.349 0.349 0.349 0.010 0.010 0.010 0.010 0.010 0.010 0.010 0.010 0.013 0.013 0.013 0.013 0.013 0.013 0.013 0.013 0.026 0.026 0.026 0.026 0.026 0.026 0.026 0.026 0.042 0.042 0.042 0.042 0.042 0.042 0.042 0.042 0.172 0.172 0.172 0.172 0.019 0.019 0.019 0.019 0.005 0.005 0.005 0.005 0.019 0.019 0.019 0.019 0.083 0.083 0.083 0.083 0.355 0.355 0.355 0.355 0.031 0.031 0.031 0.031 0.004 0.004 0.004 0.004 0.009 0.009 0.009 0.009 0.019 0.019 0.019 0.019 0.028 0.028 0.030 0.030 0.027 0.027 0.026 0.026 0.028 0.028 0.016 0.011 0.009 0.008 0.009 0.011 0.011 0.011 0.018 0.031 0.128 0.128 0.130 0.130 0.107 0.107 0.088 0.088 0.034 0.034 0.014 0.014 0.014 0.014 0.004 0.004 0.004 0.004 0.011 0.011 0.011 0.011 0.023 0.023 0.023 0.023 0.066 0.066 0.066 0.066 3.101 3.101 3.101 3.101 4.087 4.087 4.087 4.087 2.350 2.350 2.350 2.350 0.042 0.042 0.042 0.042 0.016 0.016 0.016 0.016 0.048 0.048 0.048 0.048 0.048 0.048 0.048 0.048 0.005 0.005 0.005 0.005 0.005 0.005 0.005 0.005 0.009 0.009 0.009 0.009 0.009 0.009 0.009 0.009 0.614 0.614 0.614 0.614 0.614 0.614 0.614 0.614 0.013 0.013 0.013 0.013 0.013 0.013 0.013 0.013 
0.055 0.055 0.055 0.055 0.055 0.055 0.055 0.055 0.004 0.004 0.004 0.004 0.004 0.004 0.004 0.004 0.006 0.006 0.006 0.006 0.006 0.006 0.006 0.006 0.041 0.041 0.041 0.041 0.041 0.041 0.041 0.041 0.071 0.071 0.071 0.071 0.071 0.071 0.071 0.071 0.152 0.152 0.152 0.152 0.020 0.020 0.020 0.020 0.005 0.005 0.005 0.005 0.019 0.019 0.019 0.019 0.064 0.064 0.064 0.064 0.221 0.221 0.221 0.221 0.041 0.041 0.041 0.041 0.004 0.004 0.004 0.004 0.006 0.006 0.006 0.006 0.012 0.012 0.012 0.012 0.019 0.019 0.018 0.018 0.018 0.018 0.021 0.021 0.028 0.028 0.018 0.016 0.013 0.011 0.012 0.012 0.011 0.010 0.018 0.030 0.089 0.089 0.101 0.101 0.105 0.105 0.101 0.101 0.043 0.043 0.017 0.017 0.017 0.017 0.006 0.006 0.006 0.006 0.011 0.011 0.011 0.011 0.016 0.016 0.016 0.016 0.016 0.016 0.016 0.016 0.016 0.016 0.016 0.016 0.016 0.016 0.016 0.016 0.043 0.043 0.043 0.043 0.033 0.033 0.033 0.033 0.005 0.005 0.005 0.005 0.048 0.048 0.048 0.048 0.048 0.048 0.048 0.048 0.036 0.036 0.036 0.036 0.036 0.036 0.036 0.036 0.036 0.036 0.036 0.036 0.036 0.036 0.036 0.036 7.513 7.513 7.513 7.513 7.513 7.513 7.513 7.513 0.008 0.008 0.008 0.008 0.008 0.008 0.008 0.008 
0.055 0.055 0.055 0.055 0.055 0.055 0.055 0.055 0.004 0.004 0.004 0.004 0.004 0.004 0.004 0.004 0.006 0.006 0.006 0.006 0.006 0.006 0.006 0.006 0.041 0.041 0.041 0.041 0.041 0.041 0.041 0.041 0.071 0.071 0.071 0.071 0.071 0.071 0.071 0.071 0.152 0.152 0.152 0.152 0.020 0.020 0.020 0.020 0.005 0.005 0.005 0.005 0.019 0.019 0.019 0.019 0.064 0.064 0.064 0.064 0.221 0.221 0.221 0.221 0.041 0.041 0.041 0.041 0.004 0.004 0.004 0.004 0.006 0.006 0.006 0.006 0.012 0.012 0.012 0.012 0.019 0.019 0.018 0.018 0.018 0.018 0.021 0.021 0.028 0.028 0.018 0.016 0.013 0.011 0.012 0.012 0.011 0.010 0.018 0.030 0.089 0.089 0.101 0.101 0.105 0.105 0.101 0.101 0.043 0.043 0.017 0.017 0.017 0.017 0.006 0.006 0.006 0.006 0.011 0.011 0.011 0.011 0.016 0.016 0.016 0.016 0.016 0.016 0.016 0.016 0.016 0.016 0.016 0.016 0.016 0.016 0.016 0.016 0.043 0.043 0.043 0.043 0.033 0.033 0.033 0.033 0.005 0.005 0.005 0.005 0.048 0.048 0.048 0.048 0.048 0.048 0.048 0.048 0.036 0.036 0.036 0.036 0.036 0.036 0.036 0.036 0.036 0.036 0.036 0.036 0.036 0.036 0.036 0.036 7.513 7.513 7.513 7.513 7.513 7.513 7.513 7.513 0.008 0.008 0.008 0.008 0.008 0.008 0.008 0.008 
0.055 0.055 0.055 0.055 0.055 0.055 0.055 0.055 0.004 0.004 0.004 0.004 0.004 0.004 0.004 0.004 0.006 0.006 0.006 0.006 0.006 0.006 0.006 0.006 0.041 0.041 0.041 0.041 0.041 0.041 0.041 0.041 0.071 0.071 0.071 0.071 0.071 0.071 0.071 0.071 0.152 0.152 0.152 0.152 0.020 0.020 0.020 0.020 0.005 0.005 0.005 0.005 0.019 0.019 0.019 0.019 0.064 0.064 0.064 0.064 0.221 0.221 0.221 0.221 0.041 0.041 0.041 0.041 0.004 0.004 0.004 0.004 0.006 0.006 0.006 0.006 0.012 0.012 0.012 0.012 0.019 0.019 0.018 0.018 0.018 0.018 0.021 0.021 0.028 0.028 0.018 0.016 0.013 0.011 0.012 0.012 0.011 0.010 0.018 0.030 0.089 0.089 0.101 0.101 0.105 0.105 0.101 0.101 0.043 0.043 0.017 0.017 0.017 0.017 0.006 0.006 0.006 0.006 0.011 0.011 0.011 0.011 0.016 0.016 0.016 0.016 0.016 0.016 0.016 0.016 0.016 0.016 0.016 0.016 0.016 0.016 0.016 0.016 0.043 0.043 0.043 0.043 0.033 0.033 0.033 0.033 0.005 0.005 0.005 0.005 0.048 0.048 0.048 0.048 0.048 0.048 0.048 0.048 0.036 0.036 0.036 0.036 0.036 0.036 0.036 0.036 0.036 0.036 0.036 0.036 0.036 0.036 0.036 0.036 7.513 7.513 7.513 7.513 7.513 7.513 7.513 7.513 0.008 0.008 0.008 0.008 0.008 0.008 0.008 0.008 
0.055 0.055 0.055 0.055 0.055 0.055 0.055 0.055 0.004 0.004 0.004 0.004 0.004 0.004 0.004 0.004 0.006 0.006 0.006 0.006 0.006 0.006 0.006 0.006 0.041 0.041 0.041 0.041 0.041 0.041 0.041 0.041 0.071 0.071 0.071 0.071 0.071 0.071 0.071 0.071 0.152 0.152 0.152 0.152 0.020 0.020 0.020 0.020 0.005 0.005 0.005 0.005 0.019 0.019 0.019 0.019 0.064 0.064 0.064 0.064 0.221 0.221 0.221 0.221 0.041 0.041 0.041 0.041 0.004 0.004 0.004 0.004 0.006 0.006 0.006 0.006 0.012 0.012 0.012 0.012 0.019 0.019 0.018 0.018 0.018 0.018 0.021 0.021 0.028 0.028 0.018 0.016 0.013 0.011 0.012 0.012 0.011 0.010 0.018 0.030 0.089 0.089 0.101 0.101 0.105 0.105 0.101 0.101 0.043 0.043 0.017 0.017 0.017 0.017 0.006 0.006 0.006 0.006 0.011 0.011 0.011 0.011 0.016 0.016 0.016 0.016 0.016 0.016 0.016 0.016 0.016 0.016 0.016 0.016 0.016 0.016 0.016 0.016 0.043 0.043 0.043 0.043 0.033 0.033 0.033 0.033 0.005 0.005 0.005 0.005 0.048 0.048 0.048 0.048 0.048 0.048 0.048 0.048 0.036 0.036 0.036 0.036 0.036 0.036 0.036 0.036 0.036 0.036 0.036 0.036 0.036 0.036 0.036 0.036 7.513 7.513 7.513 7.513 7.513 7.513 7.513 7.513 0.008 0.008 0.008 0.008 0.008 0.008 0.008 0.008 
0.023 0.023 0.023 0.023 0.023 0.023 0.023 0.023 0.046 0.046 0.046 0.046 0.046 0.046 0.046 0.046 0.107 0.107 0.107 0.107 0.107 0.107 0.107 0.107 0.082 0.082 0.082 0.082 0.082 0.082 0.082 0.082 0.109 0.109 0.109 0.109 0.109 0.109 0.109 0.109 0.108 0.108 0.108 0.108 0.021 0.021 0.021 0.021 0.009 0.009 0.009 0.009 0.025 0.025 0.025 0.025 0.055 0.055 0.055 0.055 0.143 0.143 0.143 0.143 0.058 0.058 0.058 0.058 0.004 0.004 0.004 0.004 0.004 0.004 0.004 0.004 0.010 0.010 0.010 0.010 0.015 0.015 0.013 0.013 0.014 0.014 0.017 0.017 0.021 0.021 0.012 0.009 0.008 0.009 0.009 0.011 0.007 0.006 0.010 0.024 0.068 0.068 0.092 0.092 0.105 0.105 0.122 0.122 0.054 0.054 0.025 0.025 0.025 0.025 0.028 0.028 0.028 0.028 0.011 0.011 0.011 0.011 0.008 0.008 0.008 0.008 0.004 0.004 0.004 0.004 0.002 0.002 0.002 0.002 0.004 0.004 0.004 0.004 0.009 0.009 0.009 0.009 0.031 0.031 0.031 0.031 0.006 0.006 0.006 0.006 0.080 0.080 0.080 0.080 0.080 0.080 0.080 0.080 0.167 0.167 0.167 0.167 0.167 0.167 0.167 0.167 14.641 14.641 14.641 14.641 14.641 14.641 14.641 14.641 26.536 26.536 26.536 26.536 26.536 26.536 26.536 26.536 3.603 3.603 3.603 3.603 3.603 3.603 3.603 3.603 
0.023 0.023 0.023 0.023 0.023 0.023 0.023 0.023 0.046 0.046 0.046 0.046 0.046 0.046 0.046 0.046 0.107 0.107 0.107 0.107 0.107 0.107 0.107 0.107 0.082 0.082 0.082 0.082 0.082 0.082 0.082 0.082 0.109 0.109 0.109 0.109 0.109 0.109 0.109 0.109 0.108 0.108 0.108 0.108 0.021 0.021 0.021 0.021 0.009 0.009 0.009 0.009 0.025 0.025 0.025 0.025 0.055 0.055 0.055 0.055 0.143 0.143 0.143 0.143 0.058 0.058 0.058 0.058 0.004 0.004 0.004 0.004 0.004 0.004 0.004 0.004 0.010 0.010 0.010 0.010 0.015 0.015 0.013 0.013 0.014 0.014 0.017 0.017 0.021 0.021 0.012 0.009 0.008 0.009 0.009 0.011 0.007 0.006 0.010 0.024 0.068 0.068 0.092 0.092 0.105 0.105 0.122 0.122 0.054 0.054 0.025 0.025 0.025 0.025 0.028 0.028 0.028 0.028 0.011 0.011 0.011 0.011 0.008 0.008 0.008 0.008 0.004 0.004 0.004 0.004 0.002 0.002 0.002 0.002 0.004 0.004 0.004 0.004 0.009 0.009 0.009 0.009 0.031 0.031 0.031 0.031 0.006 0.006 0.006 0.006 0.080 0.080 0.080 0.080 0.080 0.080 0.080 0.080 0.167 0.167 0.167 0.167 0.167 0.167 0.167 0.167 14.641 14.641 14.641 14.641 14.641 14.641 14.641 14.641 26.536 26.536 26.536 26.536 26.536 26.536 26.536 26.536 3.603 3.603 3.603 3.603 3.603 3.603 3.603 3.603 
0.023 0.023 0.023 0.023 0.023 0.023 0.023 0.023 0.046 0.046 0.046 0.046 0.046 0.046 0.046 0.046 0.107 0.107 0.107 0.107 0.107 0.107 0.107 0.107 0.082 0.082 0.082 0.082 0.082 0.082 0.082 0.082 0.109 0.109 0.109 0.109 0.109 0.109 0.109 0.109 0.108 0.108 0.108 0.108 0.021 0.021 0.021 0.021 0.009 0.009 0.009 0.009 0.025 0.025 0.025 0.025 0.055 0.055 0.055 0.055 0.143 0.143 0.143 0.143 0.058 0.058 0.058 0.058 0.004 0.004 0.004 0.004 0.004 0.004 0.004 0.004 0.010 0.010 0.010 0.010 0.015 0.015 0.013 0.013 0.014 0.014 0.017 0.017 0.021 0.021 0.012 0.009 0.008 0.009 0.009 0.011 0.007 0.006 0.010 0.024 0.068 0.068 0.092 0.092 0.105 0.105 0.122 0.122 0.054 0.054 0.025 0.025 0.025 0.025 0.028 0.028 0.028 0.028 0.011 0.011 0.011 0.011 0.008 0.008 0.008 0.008 0.004 0.004 0.004 0.004 0.002 0.002 0.002 0.002 0.004 0.004 0.004 0.004 0.009 0.009 0.009 0.009 0.031 0.031 0.031 0.031 0.006 0.006 0.006 0.006 0.080 0.080 0.080 0.080 0.080 0.080 0.080 0.080 0.167 0.167 0.167 0.167 0.167 0.167 0.167 0.167 14.641 14.641 14.641 14.641 14.641 14.641 14.641 14.641 26.536 26.536 26.536 26.536 26.536 26.536 26.536 26.536 3.603 3.603 3.603 3.603 3.603 3.603 3.603 3.603 
0.023 0.023 0.023 0.023 0.023 0.023 0.023 0.023 0.046 0.046 0.046 0.046 0.046 0.046 0.046 0.046 0.107 0.107 0.107 0.107 0.107 0.107 0.107 0.107 0.082 0.082 0.082 0.082 0.082 0.082 0.082 0.082 0.109 0.109 0.109 0.109 0.109 0.109 0.109 0.109 0.108 0.108 0.108 0.108 0.021 0.021 0.021 0.021 0.009 0.009 0.009 0.009 0.025 0.025 0.025 0.025 0.055 0.055 0.055 0.055 0.143 0.143 0.143 0.143 0.058 0.058 0.058 0.058 0.004 0.004 0.004 0.004 0.004 0.004 0.004 0.004 0.010 0.010 0.010 0.010 0.015 0.015 0.013 0.013 0.014 0.014 0.017 0.017 0.021 0.021 0.012 0.009 0.008 0.009 0.009 0.011 0.007 0.006 0.010 0.024 0.068 0.068 0.092 0.092 0.105 0.105 0.122 0.122 0.054 0.054 0.025 0.025 0.025 0.025 0.028 0.028 0.028 0.028 0.011 0.011 0.011 0.011 0.008 0.008 0.008 0.008 0.004 0.004 0.004 0.004 0.002 0.002 0.002 0.002 0.004 0.004 0.004 0.004 0.009 0.009 0.009 0.009 0.031 0.031 0.031 0.031 0.006 0.006 0.006 0.006 0.080 0.080 0.080 0.080 0.080 0.080 0.080 0.080 0.167 0.167 0.167 0.167 0.167 0.167 0.167 0.167 14.641 14.641 14.641 14.641 14.641 14.641 14.641 14.641 26.536 26.536 26.536 26.536 26.536 26.536 26.536 26.536 3.603 3.603 3.603 3.603 3.603 3.603 3.603 3.603 
0.043 0.043 0.043 0.043 0.043 0.043 0.043 0.043 0.057 0.057 0.057 0.057 0.057 0.057 0.057 0.057 0.066 0.066 0.066 0.066 0.066 0.066 0.066 0.066 0.107 0.107 0.107 0.107 0.107 0.107 0.107 0.107 0.111 0.111 0.111 0.111 0.111 0.111 0.111 0.111 0.043 0.043 0.043 0.043 0.026 0.026 0.026 0.026 0.019 0.019 0.019 0.019 0.038 0.038 0.038 0.038 0.048 0.048 0.048 0.048 0.093 0.093 0.093 0.093 0.093 0.093 0.093 0.093 0.002 0.002 0.002 0.002 0.002 0.002 0.002 0.002 0.011 0.011 0.011 0.011 0.024 0.024 0.020 0.020 0.016 0.016 0.014 0.014 0.012 0.012 0.005 0.003 0.002 0.002 0.003 0.003 0.003 0.002 0.004 0.010 0.056 0.056 0.104 0.104 0.121 0.121 0.154 0.154 0.067 0.067 0.026 0.026 0.026 0.026 0.041 0.041 0.041 0.041 0.005 0.005 0.005 0.005 0.002 0.002 0.002 0.002 0.001 0.001 0.001 0.001 0.000 0.000 0.000 0.000 0.001 0.001 0.001 0.001 0.005 0.005 0.005 0.005 0.026 0.026 0.026 0.026 0.022 0.022 0.022 0.022 0.308 0.308 0.308 0.308 0.308 0.308 0.308 0.308 0.285 0.285 0.285 0.285 0.285 0.285 0.285 0.285 15.340 15.340 15.340 15.340 15.340 15.340 15.340 15.340 33.385 33.385 33.385 33.385 33.385 33.385 33.385 33.385 3.229 3.229 3.229 3.229 3.229 3.229 3.229 3.229 
0.043 0.043 0.043 0.043 0.043 0.043 0.043 0.043 0.057 0.057 0.057 0.057 0.057 0.057 0.057 0.057 0.066 0.066 0.066 0.066 0.066 0.066 0.066 0.066 0.107 0.107 0.107 0.107 0.107 0.107 0.107 0.107 0.111 0.111 0.111 0.111 0.111 0.111 0.111 0.111 0.043 0.043 0.043 0.043 0.026 0.026 0.026 0.026 0.019 0.019 0.019 0.019 0.038 0.038 0.038 0.038 0.048 0.048 0.048 0.048 0.093 0.093 0.093 0.093 0.093 0.093 0.093 0.093 0.002 0.002 0.002 0.002 0.002 0.002 0.002 0.002 0.011 0.011 0.011 0.011 0.024 0.024 0.020 0.020 0.016 0.016 0.014 0.014 0.012 0.012 0.005 0.003 0.002 0.002 0.003 0.003 0.003 0.002 0.004 0.010 0.056 0.056 0.104 0.104 0.121 0.121 0.154 0.154 0.067 0.067 0.026 0.026 0.026 0.026 0.041 0.041 0.041 0.041 0.005 0.005 0.005 0.005 0.002 0.002 0.002 0.002 0.001 0.001 0.001 0.001 0.000 0.000 0.000 0.000 0.001 0.001 0.001 0.001 0.005 0.005 0.005 0.005 0.026 0.026 0.026 0.026 0.022 0.022 0.022 0.022 0.308 0.308 0.308 0.308 0.308 0.308 0.308 0.308 0.285 0.285 0.285 0.285 0.285 0.285 0.285 0.285 15.340 15.340 15.340 15.340 15.340 15.340 15.340 15.340 33.385 33.385 33.385 33.385 33.385 33.385 33.385 33.385 3.229 3.229 3.229 3.229 3.229 3.229 3.229 3.229 
0.043 0.043 0.043 0.043 0.043 0.043 0.043 0.043 0.057 0.057 0.057 0.057 0.057 0.057 0.057 0.057 0.066 0.066 0.066 0.066 0.066 0.066 0.066 0.066 0.107 0.107 0.107 0.107 0.107 0.107 0.107 0.107 0.111 0.111 0.111 0.111 0.111 0.111 0.111 0.111 0.043 0.043 0.043 0.043 0.026 0.026 0.026 0.026 0.019 0.019 0.019 0.019 0.038 0.038 0.038 0.038 0.048 0.048 0.048 0.048 0.093 0.093 0.093 0.093 0.093 0.093 0.093 0.093 0.002 0.002 0.002 0.002 0.002 0.002 0.002 0.002 0.011 0.011 0.011 0.011 0.024 0.024 0.020 0.020 0.016 0.016 0.014 0.014 0.012 0.012 0.005 0.003 0.002 0.002 0.003 0.003 0.003 0.002 0.004 0.010 0.056 0.056 0.104 0.104 0.121 0.121 0.154 0.154 0.067 0.067 0.026 0.026 0.026 0.026 0.041 0.041 0.041 0.041 0.005 0.005 0.005 0.005 0.002 0.002 0.002 0.002 0.001 0.001 0.001 0.001 0.000 0.000 0.000 0.000 0.001 0.001 0.001 0.001 0.005 0.005 0.005 0.005 0.026 0.026 0.026 0.026 0.022 0.022 0.022 0.022 0.308 0.308 0.308 0.308 0.308 0.308 0.308 0.308 0.285 0.285 0.285 0.285 0.285 0.285 0.285 0.285 15.340 15.340 15.340 15.340 15.340 15.340 15.340 15.340 33.385 33.385 33.385 33.385 33.385 33.385 33.385 33.385 3.229 3.229 3.229 3.229 3.229 3.229 3.229 3.229 
0.043 0.043 0.043 0.043 0.043 0.043 0.043 0.043 0.057 0.057 0.057 0.057 0.057 0.057 0.057 0.057 0.066 0.066 0.066 0.066 0.066 0.066 0.066 0.066 0.107 0.107 0.107 0.107 0.107 0.107 0.107 0.107 0.111 0.111 0.111 0.111 0.111 0.111 0.111 0.111 0.043 0.043 0.043 0.043 0.026 0.026 0.026 0.026 0.019 0.019 0.019 0.019 0.038 0.038 0.038 0.038 0.048 0.048 0.048 0.048 0.093 0.093 0.093 0.093 0.093 0.093 0.093 0.093 0.002 0.002 0.002 0.002 0.002 0.002 0.002 0.002 0.011 0.011 0.011 0.011 0.024 0.024 0.020 0.020 0.016 0.016 0.014 0.014 0.012 0.012 0.005 0.003 0.002 0.002 0.003 0.003 0.003 0.002 0.004 0.010 0.056 0.056 0.104 0.104 0.121 0.121 0.154 0.154 0.067 0.067 0.026 0.026 0.026 0.026 0.041 0.041 0.041 0.041 0.005 0.005 0.005 0.005 0.002 0.002 0.002 0.002 0.001 0.001 0.001 0.001 0.000 0.000 0.000 0.000 0.001 0.001 0.001 0.001 0.005 0.005 0.005 0.005 0.026 0.026 0.026 0.026 0.022 0.022 0.022 0.022 0.308 0.308 0.308 0.308 0.308 0.308 0.308 0.308 0.285 0.285 0.285 0.285 0.285 0.285 0.285 0.285 15.340 15.340 15.340 15.340 15.340 15.340 15.340 15.340 33.385 33.385 33.385 33.385 33.385 33.385 33.385 33.385 3.229 3.229 3.229 3.229 3.229 3.229 3.229 3.229 
0.132 0.132 0.132 0.132 0.132 0.132 0.132 0.132 0.009 0.009 0.009 0.009 0.009 0.009 0.009 0.009 0.016 0.016 0.016 0.016 0.016 0.016 0.016 0.016 0.208 0.208 0.208 0.208 0.208 0.208 0.208 0.208 0.062 0.062 0.062 0.062 0.062 0.062 0.062 0.062 0.008 0.008 0.008 0.008 0.024 0.024 0.024 0.024 0.037 0.037 0.037 0.037 0.059 0.059 0.059 0.059 0.051 0.051 0.051 0.051 0.037 0.037 0.037 0.037 0.390 0.390 0.390 0.390 4.084 4.084 4.084 4.084 0.022 0.022 0.022 0.022 0.015 0.015 0.015 0.015 0.029 0.029 0.015 0.015 0.009 0.009 0.006 0.006 0.005 0.005 0.001 0.001 0.001 0.001 0.001 0.001 0.001 0.001 0.001 0.001 0.040 0.040 0.106 0.106 0.153 0.153 0.149 0.149 0.056 0.056 0.011 0.011 0.011 0.011 0.016 0.016 0.016 0.016 0.454 0.454 0.454 0.454 0.012 0.012 0.012 0.012 0.004 0.004 0.004 0.004 0.004 0.004 0.004 0.004 0.005 0.005 0.005 0.005 0.008 0.008 0.008 0.008 0.048 0.048 0.048 0.048 0.513 0.513 0.513 0.513 0.888 0.888 0.888 0.888 0.888 0.888 0.888 0.888 0.102 0.102 0.102 0.102 0.102 0.102 0.102 0.102 0.094 0.094 0.094 0.094 0.094 0.094 0.094 0.094 0.463 0.463 0.463 0.463 0.463 0.463 0.463 0.463 0.139 0.139 0.139 0.139 0.139 0.139 0.139 0.139 
0.132 0.132 0.132 0.132 0.132 0.132 0.132 0.132 0.009 0.009 0.009 0.009 0.009 0.009 0.009 0.009 0.016 0.016 0.016 0.016 0.016 0.016 0.016 0.016 0.208 0.208 0.208 0.208 0.208 0.208 0.208 0.208 0.062 0.062 0.062 0.062 0.062 0.062 0.062 0.062 0.008 0.008 0.008 0.008 0.024 0.024 0.024 0.024 0.037 0.037 0.037 0.037 0.059 0.059 0.059 0.059 0.051 0.051 0.051 0.051 0.037 0.037 0.037 0.037 0.390 0.390 0.390 0.390 4.084 4.084 4.084 4.084 0.022 0.022 0.022 0.022 0.015 0.015 0.015 0.015 0.029 0.029 0.015 0.015 0.009 0.009 0.006 0.006 0.005 0.005 0.001 0.001 0.001 0.001 0.001 0.001 0.001 0.001 0.001 0.001 0.040 0.040 0.106 0.106 0.153 0.153 0.149 0.149 0.056 0.056 0.011 0.011 0.011 0.011 0.016 0.016 0.016 0.016 0.454 0.454 0.454 0.454 0.012 0.012 0.012 0.012 0.004 0.004 0.004 0.004 0.004 0.004 0.004 0.004 0.005 0.005 0.005 0.005 0.008 0.008 0.008 0.008 0.048 0.048 0.048 0.048 0.513 0.513 0.513 0.513 0.888 0.888 0.888 0.888 0.888 0.888 0.888 0.888 0.102 0.102 0.102 0.102 0.102 0.102 0.102 0.102 0.094 0.094 0.094 0.094 0.094 0.094 0.094 0.094 0.463 0.463 0.463 0.463 0.463 0.463 0.463 0.463 0.139 0.139 0.139 0.139 0.139 0.139 0.139 0.139 
0.132 0.132 0.132 0.132 0.132 0.132 0.132 0.132 0.009 0.009 0.009 0.009 0.009 0.009 0.009 0.009 0.016 0.016 0.016 0.016 0.016 0.016 0.016 0.016 0.208 0.208 0.208 0.208 0.208 0.208 0.208 0.208 0.062 0.062 0.062 0.062 0.062 0.062 0.062 0.062 0.008 0.008 0.008 0.008 0.024 0.024 0.024 0.024 0.037 0.037 0.037 0.037 0.059 0.059 0.059 0.059 0.051 0.051 0.051 0.051 0.037 0.037 0.037 0.037 0.390 0.390 0.390 0.390 4.084 4.084 4.084 4.084 0.022 0.022 0.022 0.022 0.015 0.015 0.015 0.015 0.029 0.029 0.015 0.015 0.009 0.009 0.006 0.006 0.005 0.005 0.001 0.001 0.001 0.001 0.001 0.001 0.001 0.001 0.001 0.001 0.040 0.040 0.106 0.106 0.153 0.153 0.149 0.149 0.056 0.056 0.011 0.011 0.011 0.011 0.016 0.016 0.016 0.016 0.454 0.454 0.454 0.454 0.012 0.012 0.012 0.012 0.004 0.004 0.004 0.004 0.004 0.004 0.004 0.004 0.005 0.005 0.005 0.005 0.008 0.008 0.008 0.008 0.048 0.048 0.048 0.048 0.513 0.513 0.513 0.513 0.888 0.888 0.888 0.888 0.888 0.888 0.888 0.888 0.102 0.102 0.102 0.102 0.102 0.102 0.102 0.102 0.094 0.094 0.094 0.094 0.094 0.094 0.094 0.094 0.463 0.463 0.463 0.463 0.463 0.463 0.463 0.463 0.139 0.139 0.139 0.139 0.139 0.139 0.139 0.139 
0.132 0.132 0.132 0.132 0.132 0.132 0.132 0.132 0.009 0.009 0.009 0.009 0.009 0.009 0.009 0.009 0.016 0.016 0.016 0.016 0.016 0.016 0.016 0.016 0.208 0.208 0.208 0.208 0.208 0.208 0.208 0.208 0.062 0.062 0.062 0.062 0.062 0.062 0.062 0.062 0.008 0.008 0.008 0.008 0.024 0.024 0.024 0.024 0.037 0.037 0.037 0.037 0.059 0.059 0.059 0.059 0.051 0.051 0.051 0.051 0.037 0.037 0.037 0.037 0.390 0.390 0.390 0.390 4.084 4.084 4.084 4.084 0.022 0.022 0.022 0.022 0.015 0.015 0.015 0.015 0.029 0.029 0.015 0.015 0.009 0.009 0.006 0.006 0.005 0.005 0.001 0.001 0.001 0.001 0.001 0.001 0.001 0.001 0.001 0.001 0.040 0.040 0.106 0.106 0.153 0.153 0.149 0.149 0.056 0.056 0.011 0.011 0.011 0.011 0.016 0.016 0.016 0.016 0.454 0.454 0.454 0.454 0.012 0.012 0.012 0.012 0.004 0.004 0.004 0.004 0.004 0.004 0.004 0.004 0.005 0.005 0.005 0.005 0.008 0.008 0.008 0.008 0.048 0.048 0.048 0.048 0.513 0.513 0.513 0.513 0.888 0.888 0.888 0.888 0.888 0.888 0.888 0.888 0.102 0.102 0.102 0.102 0.102 0.102 0.102 0.102 0.094 0.094 0.094 0.094 0.094 0.094 0.094 0.094 0.463 0.463 0.463 0.463 0.463 0.463 0.463 0.463 0.139 0.139 0.139 0.139 0.139 0.139 0.139 0.139 
0.054 0.054 0.054 0.054 0.054 0.054 0.054 0.054 0.009 0.009 0.009 0.009 0.009 0.009 0.009 0.009 0.013 0.013 0.013 0.013 0.013 0.013 0.013 0.013 0.129 0.129 0.129 0.129 0.129 0.129 0.129 0.129 0.091 0.091 0.091 0.091 0.091 0.091 0.091 0.091 0.010 0.010 0.010 0.010 0.018 0.018 0.018 0.018 0.050 0.050 0.050 0.050 0.079 0.079 0.079 0.079 0.037 0.037 0.037 0.037 0.037 0.037 0.037 0.037 0.094 0.094 0.094 0.094 10.459 10.459 10.459 10.459 1.669 1.669 1.669 1.669 0.050 0.050 0.050 0.050 0.046 0.046 0.004 0.004 0.002 0.002 0.002 0.002 0.002 0.002 0.000 0.000 0.000 0.000 0.000 0.000 0.000 0.000 0.000 0.000 0.055 0.055 0.137 0.137 0.185 0.185 0.177 0.177 0.020 0.020 0.006 0.006 0.006 0.006 0.007 0.007 0.007 0.007 0.299 0.299 0.299 0.299 6.187 6.187 6.187 6.187 0.206 0.206 0.206 0.206 0.152 0.152 0.152 0.152 0.122 0.122 0.122 0.122 0.157 0.157 0.157 0.157 0.249 0.249 0.249 0.249 0.941 0.941 0.941 0.941 0.040 0.040 0.040 0.040 0.040 0.040 0.040 0.040 0.005 0.005 0.005 0.005 0.005 0.005 0.005 0.005 0.015 0.015 0.015 0.015 0.015 0.015 0.015 0.015 0.017 0.017 0.017 0.017 0.017 0.017 0.017 0.017 0.241 0.241 0.241 0.241 0.241 0.241 0.241 0.241 
0.054 0.054 0.054 0.054 0.054 0.054 0.054 0.054 0.009 0.009 0.009 0.009 0.009 0.009 0.009 0.009 0.013 0.013 0.013 0.013 0.013 0.013 0.013 0.013 0.129 0.129 0.129 0.129 0.129 0.129 0.129 0.129 0.091 0.091 0.091 0.091 0.091 0.091 0.091 0.091 0.010 0.010 0.010 0.010 0.018 0.018 0.018 0.018 0.050 0.050 0.050 0.050 0.079 0.079 0.079 0.079 0.037 0.037 0.037 0.037 0.037 0.037 0.037 0.037 0.094 0.094 0.094 0.094 10.459 10.459 10.459 10.459 1.669 1.669 1.669 1.669 0.050 0.050 0.050 0.050 0.046 0.046 0.004 0.004 0.002 0.002 0.002 0.002 0.002 0.002 0.000 0.000 0.000 0.000 0.000 0.000 0.000 0.000 0.000 0.000 0.055 0.055 0.137 0.137 0.185 0.185 0.177 0.177 0.020 0.020 0.006 0.006 0.006 0.006 0.007 0.007 0.007 0.007 0.299 0.299 0.299 0.299 6.187 6.187 6.187 6.187 0.206 0.206 0.206 0.206 0.152 0.152 0.152 0.152 0.122 0.122 0.122 0.122 0.157 0.157 0.157 0.157 0.249 0.249 0.249 0.249 0.941 0.941 0.941 0.941 0.040 0.040 0.040 0.040 0.040 0.040 0.040 0.040 0.005 0.005 0.005 0.005 0.005 0.005 0.005 0.005 0.015 0.015 0.015 0.015 0.015 0.015 0.015 0.015 0.017 0.017 0.017 0.017 0.017 0.017 0.017 0.017 0.241 0.241 0.241 0.241 0.241 0.241 0.241 0.241 
0.054 0.054 0.054 0.054 0.054 0.054 0.054 0.054 0.009 0.009 0.009 0.009 0.009 0.009 0.009 0.009 0.013 0.013 0.013 0.013 0.013 0.013 0.013 0.013 0.129 0.129 0.129 0.129 0.129 0.129 0.129 0.129 0.091 0.091 0.091 0.091 0.091 0.091 0.091 0.091 0.010 0.010 0.010 0.010 0.018 0.018 0.018 0.018 0.050 0.050 0.050 0.050 0.079 0.079 0.079 0.079 0.037 0.037 0.037 0.037 0.037 0.037 0.037 0.037 0.094 0.094 0.094 0.094 10.459 10.459 10.459 10.459 1.669 1.669 1.669 1.669 0.050 0.050 0.050 0.050 0.046 0.046 0.004 0.004 0.002 0.002 0.002 0.002 0.002 0.002 0.000 0.000 0.000 0.000 0.000 0.000 0.000 0.000 0.000 0.000 0.055 0.055 0.137 0.137 0.185 0.185 0.177 0.177 0.020 0.020 0.006 0.006 0.006 0.006 0.007 0.007 0.007 0.007 0.299 0.299 0.299 0.299 6.187 6.187 6.187 6.187 0.206 0.206 0.206 0.206 0.152 0.152 0.152 0.152 0.122 0.122 0.122 0.122 0.157 0.157 0.157 0.157 0.249 0.249 0.249 0.249 0.941 0.941 0.941 0.941 0.040 0.040 0.040 0.040 0.040 0.040 0.040 0.040 0.005 0.005 0.005 0.005 0.005 0.005 0.005 0.005 0.015 0.015 0.015 0.015 0.015 0.015 0.015 0.015 0.017 0.017 0.017 0.017 0.017 0.017 0.017 0.017 0.241 0.241 0.241 0.241 0.241 0.241 0.241 0.241 
0.054 0.054 0.054 0.054 0.054 0.054 0.054 0.054 0.009 0.009 0.009 0.009 0.009 0.009 0.009 0.009 0.013 0.013 0.013 0.013 0.013 0.013 0.013 0.013 0.129 0.129 0.129 0.129 0.129 0.129 0.129 0.129 0.091 0.091 0.091 0.091 0.091 0.091 0.091 0.091 0.010 0.010 0.010 0.010 0.018 0.018 0.018 0.018 0.050 0.050 0.050 0.050 0.079 0.079 0.079 0.079 0.037 0.037 0.037 0.037 0.037 0.037 0.037 0.037 0.094 0.094 0.094 0.094 10.459 10.459 10.459 10.459 1.669 1.669 1.669 1.669 0.050 0.050 0.050 0.050 0.046 0.046 0.004 0.004 0.002 0.002 0.002 0.002 0.002 0.002 0.000 0.000 0.000 0.000 0.000 0.000 0.000 0.000 0.000 0.000 0.055 0.055 0.137 0.137 0.185 0.185 0.177 0.177 0.020 0.020 0.006 0.006 0.006 0.006 0.007 0.007 0.007 0.007 0.299 0.299 0.299 0.299 6.187 6.187 6.187 6.187 0.206 0.206 0.206 0.206 0.152 0.152 0.152 0.152 0.122 0.122 0.122 0.122 0.157 0.157 0.157 0.157 0.249 0.249 0.249 0.249 0.941 0.941 0.941 0.941 0.040 0.040 0.040 0.040 0.040 0.040 0.040 0.040 0.005 0.005 0.005 0.005 0.005 0.005 0.005 0.005 0.015 0.015 0.015 0.015 0.015 0.015 0.015 0.015 0.017 0.017 0.017 0.017 0.017 0.017 0.017 0.017 0.241 0.241 0.241 0.241 0.241 0.241 0.241 0.241 
0.028 0.028 0.028 0.028 0.028 0.028 0.028 0.028 0.016 0.016 0.016 0.016 0.016 0.016 0.016 0.016 0.013 0.013 0.013 0.013 0.013 0.013 0.013 0.013 0.030 0.030 0.030 0.030 0.030 0.030 0.030 0.030 0.144 0.144 0.144 0.144 0.144 0.144 0.144 0.144 0.015 0.015 0.015 0.015 0.021 0.021 0.021 0.021 0.054 0.054 0.054 0.054 0.070 0.070 0.070 0.070 0.045 0.045 0.045 0.045 0.052 0.052 0.052 0.052 0.057 0.057 0.057 0.057 0.087 0.087 0.087 0.087 0.099 0.099 0.099 0.099 0.044 0.044 0.044 0.044 0.355 0.355 0.049 0.049 0.006 0.006 0.002 0.002 0.004 0.004 0.001 0.000 0.001 0.001 0.001 0.001 0.001 0.001 0.002 0.003 0.203 0.203 0.247 0.247 0.211 0.211 0.109 0.109 0.018 0.018 0.004 0.004 0.004 0.004 0.004 0.004 0.004 0.004 0.013 0.013 0.013 0.013 4.005 4.005 4.005 4.005 0.182 0.182 0.182 0.182 0.077 0.077 0.077 0.077 0.110 0.110 0.110 0.110 0.101 0.101 0.101 0.101 0.146 0.146 0.146 0.146 0.133 0.133 0.133 0.133 0.023 0.023 0.023 0.023 0.023 0.023 0.023 0.023 0.006 0.006 0.006 0.006 0.006 0.006 0.006 0.006 0.007 0.007 0.007 0.007 0.007 0.007 0.007 0.007 0.012 0.012 0.012 0.012 0.012 0.012 0.012 0.012 0.202 0.202 0.202 0.202 0.202 0.202 0.202 0.202 
0.028 0.028 0.028 0.028 0.028 0.028 0.028 0.028 0.016 0.016 0.016 0.016 0.016 0.016 0.016 0.016 0.013 0.013 0.013 0.013 0.013 0.013 0.013 0.013 0.030 0.030 0.030 0.030 0.030 0.030 0.030 0.030 0.144 0.144 0.144 0.144 0.144 0.144 0.144 0.144 0.015 0.015 0.015 0.015 0.021 0.021 0.021 0.021 0.054 0.054 0.054 0.054 0.070 0.070 0.070 0.070 0.045 0.045 0.045 0.045 0.052 0.052 0.052 0.052 0.057 0.057 0.057 0.057 0.087 0.087 0.087 0.087 0.099 0.099 0.099 0.099 0.044 0.044 0.044 0.044 0.355 0.355 0.049 0.049 0.006 0.006 0.002 0.002 0.004 0.004 0.001 0.000 0.001 0.001 0.001 0.001 0.001 0.001 0.002 0.003 0.203 0.203 0.247 0.247 0.211 0.211 0.109 0.109 0.018 0.018 0.004 0.004 0.004 0.004 0.004 0.004 0.004 0.004 0.013 0.013 0.013 0.013 4.005 4.005 4.005 4.005 0.182 0.182 0.182 0.182 0.077 0.077 0.077 0.077 0.110 0.110 0.110 0.110 0.101 0.101 0.101 0.101 0.146 0.146 0.146 0.146 0.133 0.133 0.133 0.133 0.023 0.023 0.023 0.023 0.023 0.023 0.023 0.023 0.006 0.006 0.006 0.006 0.006 0.006 0.006 0.006 0.007 0.007 0.007 0.007 0.007 0.007 0.007 0.007 0.012 0.012 0.012 0.012 0.012 0.012 0.012 0.012 0.202 0.202 0.202 0.202 0.202 0.202 0.202 0.202 
0.028 0.028 0.028 0.028 0.028 0.028 0.028 0.028 0.016 0.016 0.016 0.016 0.016 0.016 0.016 0.016 0.013 0.013 0.013 0.013 0.013 0.013 0.013 0.013 0.030 0.030 0.030 0.030 0.030 0.030 0.030 0.030 0.144 0.144 0.144 0.144 0.144 0.144 0.144 0.144 0.015 0.015 0.015 0.015 0.021 0.021 0.021 0.021 0.054 0.054 0.054 0.054 0.070 0.070 0.070 0.070 0.045 0.045 0.045 0.045 0.052 0.052 0.052 0.052 0.057 0.057 0.057 0.057 0.087 0.087 0.087 0.087 0.099 0.099 0.099 0.099 0.044 0.044 0.044 0.044 0.355 0.355 0.049 0.049 0.006 0.006 0.002 0.002 0.004 0.004 0.001 0.000 0.001 0.001 0.001 0.001 0.001 0.001 0.002 0.003 0.203 0.203 0.247 0.247 0.211 0.211 0.109 0.109 0.018 0.018 0.004 0.004 0.004 0.004 0.004 0.004 0.004 0.004 0.013 0.013 0.013 0.013 4.005 4.005 4.005 4.005 0.182 0.182 0.182 0.182 0.077 0.077 0.077 0.077 0.110 0.110 0.110 0.110 0.101 0.101 0.101 0.101 0.146 0.146 0.146 0.146 0.133 0.133 0.133 0.133 0.023 0.023 0.023 0.023 0.023 0.023 0.023 0.023 0.006 0.006 0.006 0.006 0.006 0.006 0.006 0.006 0.007 0.007 0.007 0.007 0.007 0.007 0.007 0.007 0.012 0.012 0.012 0.012 0.012 0.012 0.012 0.012 0.202 0.202 0.202 0.202 0.202 0.202 0.202 0.202 
0.028 0.028 0.028 0.028 0.028 0.028 0.028 0.028 0.016 0.016 0.016 0.016 0.016 0.016 0.016 0.016 0.013 0.013 0.013 0.013 0.013 0.013 0.013 0.013 0.030 0.030 0.030 0.030 0.030 0.030 0.030 0.030 0.144 0.144 0.144 0.144 0.144 0.144 0.144 0.144 0.015 0.015 0.015 0.015 0.021 0.021 0.021 0.021 0.054 0.054 0.054 0.054 0.070 0.070 0.070 0.070 0.045 0.045 0.045 0.045 0.052 0.052 0.052 0.052 0.057 0.057 0.057 0.057 0.087 0.087 0.087 0.087 0.099 0.099 0.099 0.099 0.044 0.044 0.044 0.044 0.355 0.355 0.049 0.049 0.006 0.006 0.002 0.002 0.004 0.004 0.001 0.000 0.001 0.001 0.001 0.001 0.001 0.001 0.002 0.003 0.203 0.203 0.247 0.247 0.211 0.211 0.109 0.109 0.018 0.018 0.004 0.004 0.004 0.004 0.004 0.004 0.004 0.004 0.013 0.013 0.013 0.013 4.005 4.005 4.005 4.005 0.182 0.182 0.182 0.182 0.077 0.077 0.077 0.077 0.110 0.110 0.110 0.110 0.101 0.101 0.101 0.101 0.146 0.146 0.146 0.146 0.133 0.133 0.133 0.133 0.023 0.023 0.023 0.023 0.023 0.023 0.023 0.023 0.006 0.006 0.006 0.006 0.006 0.006 0.006 0.006 0.007 0.007 0.007 0.007 0.007 0.007 0.007 0.007 0.012 0.012 0.012 0.012 0.012 0.012 0.012 0.012 0.202 0.202 0.202 0.202 0.202 0.202 0.202 0.202 
0.011 0.011 0.011 0.011 0.011 0.011 0.011 0.011 0.018 0.018 0.018 0.018 0.018 0.018 0.018 0.018 0.011 0.011 0.011 0.011 0.011 0.011 0.011 0.011 0.023 0.023 0.023 0.023 0.023 0.023 0.023 0.023 0.131 0.131 0.131 0.131 0.131 0.131 0.131 0.131 0.023 0.023 0.023 0.023 0.040 0.040 0.040 0.040 0.040 0.040 0.040 0.040 0.062 0.062 0.062 0.062 0.089 0.089 0.089 0.089 0.057 0.057 0.057 0.057 0.045 0.045 0.045 0.045 0.041 0.041 0.041 0.041 0.040 0.040 0.040 0.040 0.047 0.047 0.047 0.047 0.068 0.068 0.130 0.130 0.144 0.144 0.381 0.381 0.271 0.271 0.261 0.304 0.328 0.310 0.314 0.384 0.870 1.038 0.705 0.559 0.417 0.417 0.214 0.214 0.074 0.074 0.036 0.036 0.017 0.017 0.002 0.002 0.002 0.002 0.002 0.002 0.002 0.002 0.004 0.004 0.004 0.004 0.203 0.203 0.203 0.203 0.007 0.007 0.007 0.007 0.002 0.002 0.002 0.002 0.006 0.006 0.006 0.006 0.012 0.012 0.012 0.012 0.128 0.128 0.128 0.128 0.015 0.015 0.015 0.015 0.021 0.021 0.021 0.021 0.021 0.021 0.021 0.021 0.012 0.012 0.012 0.012 0.012 0.012 0.012 0.012 0.002 0.002 0.002 0.002 0.002 0.002 0.002 0.002 0.007 0.007 0.007 0.007 0.007 0.007 0.007 0.007 0.148 0.148 0.148 0.148 0.148 0.148 0.148 0.148 
0.011 0.011 0.011 0.011 0.011 0.011 0.011 0.011 0.018 0.018 0.018 0.018 0.018 0.018 0.018 0.018 0.011 0.011 0.011 0.011 0.011 0.011 0.011 0.011 0.023 0.023 0.023 0.023 0.023 0.023 0.023 0.023 0.131 0.131 0.131 0.131 0.131 0.131 0.131 0.131 0.023 0.023 0.023 0.023 0.040 0.040 0.040 0.040 0.040 0.040 0.040 0.040 0.062 0.062 0.062 0.062 0.089 0.089 0.089 0.089 0.057 0.057 0.057 0.057 0.045 0.045 0.045 0.045 0.041 0.041 0.041 0.041 0.040 0.040 0.040 0.040 0.047 0.047 0.047 0.047 0.068 0.068 0.130 0.130 0.144 0.144 0.381 0.381 0.271 0.271 0.261 0.304 0.328 0.310 0.314 0.384 0.870 1.038 0.705 0.559 0.417 0.417 0.214 0.214 0.074 0.074 0.036 0.036 0.017 0.017 0.002 0.002 0.002 0.002 0.002 0.002 0.002 0.002 0.004 0.004 0.004 0.004 0.203 0.203 0.203 0.203 0.007 0.007 0.007 0.007 0.002 0.002 0.002 0.002 0.006 0.006 0.006 0.006 0.012 0.012 0.012 0.012 0.128 0.128 0.128 0.128 0.015 0.015 0.015 0.015 0.021 0.021 0.021 0.021 0.021 0.021 0.021 0.021 0.012 0.012 0.012 0.012 0.012 0.012 0.012 0.012 0.002 0.002 0.002 0.002 0.002 0.002 0.002 0.002 0.007 0.007 0.007 0.007 0.007 0.007 0.007 0.007 0.148 0.148 0.148 0.148 0.148 0.148 0.148 0.148 
0.011 0.011 0.011 0.011 0.011 0.011 0.011 0.011 0.018 0.018 0.018 0.018 0.018 0.018 0.018 0.018 0.011 0.011 0.011 0.011 0.011 0.011 0.011 0.011 0.023 0.023 0.023 0.023 0.023 0.023 0.023 0.023 0.131 0.131 0.131 0.131 0.131 0.131 0.131 0.131 0.023 0.023 0.023 0.023 0.040 0.040 0.040 0.040 0.040 0.040 0.040 0.040 0.062 0.062 0.062 0.062 0.089 0.089 0.089 0.089 0.057 0.057 0.057 0.057 0.045 0.045 0.045 0.045 0.041 0.041 0.041 0.041 0.040 0.040 0.040 0.040 0.047 0.047 0.047 0.047 0.068 0.068 0.130 0.130 0.144 0.144 0.381 0.381 0.271 0.271 0.261 0.304 0.328 0.310 0.314 0.384 0.870 1.038 0.705 0.559 0.417 0.417 0.214 0.214 0.074 0.074 0.036 0.036 0.017 0.017 0.002 0.002 0.002 0.002 0.002 0.002 0.002 0.002 0.004 0.004 0.004 0.004 0.203 0.203 0.203 0.203 0.007 0.007 0.007 0.007 0.002 0.002 0.002 0.002 0.006 0.006 0.006 0.006 0.012 0.012 0.012 0.012 0.128 0.128 0.128 0.128 0.015 0.015 0.015 0.015 0.021 0.021 0.021 0.021 0.021 0.021 0.021 0.021 0.012 0.012 0.012 0.012 0.012 0.012 0.012 0.012 0.002 0.002 0.002 0.002 0.002 0.002 0.002 0.002 0.007 0.007 0.007 0.007 0.007 0.007 0.007 0.007 0.148 0.148 0.148 0.148 0.148 0.148 0.148 0.148 
0.011 0.011 0.011 0.011 0.011 0.011 0.011 0.011 0.018 0.018 0.018 0.018 0.018 0.018 0.018 0.018 0.011 0.011 0.011 0.011 0.011 0.011 0.011 0.011 0.023 0.023 0.023 0.023 0.023 0.023 0.023 0.023 0.131 0.131 0.131 0.131 0.131 0.131 0.131 0.131 0.023 0.023 0.023 0.023 0.040 0.040 0.040 0.040 0.040 0.040 0.040 0.040 0.062 0.062 0.062 0.062 0.089 0.089 0.089 0.089 0.057 0.057 0.057 0.057 0.045 0.045 0.045 0.045 0.041 0.041 0.041 0.041 0.040 0.040 0.040 0.040 0.047 0.047 0.047 0.047 0.068 0.068 0.130 0.130 0.144 0.144 0.381 0.381 0.271 0.271 0.261 0.304 0.328 0.310 0.314 0.384 0.870 1.038 0.705 0.559 0.417 0.417 0.214 0.214 0.074 0.074 0.036 0.036 0.017 0.017 0.002 0.002 0.002 0.002 0.002 0.002 0.002 0.002 0.004 0.004 0.004 0.004 0.203 0.203 0.203 0.203 0.007 0.007 0.007 0.007 0.002 0.002 0.002 0.002 0.006 0.006 0.006 0.006 0.012 0.012 0.012 0.012 0.128 0.128 0.128 0.128 0.015 0.015 0.015 0.015 0.021 0.021 0.021 0.021 0.021 0.021 0.021 0.021 0.012 0.012 0.012 0.012 0.012 0.012 0.012 0.012 0.002 0.002 0.002 0.002 0.002 0.002 0.002 0.002 0.007 0.007 0.007 0.007 0.007 0.007 0.007 0.007 0.148 0.148 0.148 0.148 0.148 0.148 0.148 0.148 
0.004 0.004 0.004 0.004 0.004 0.004 0.004 0.004 0.012 0.012 0.012 0.012 0.012 0.012 0.012 0.012 0.021 0.021 0.021 0.021 0.021 0.021 0.021 0.021 0.137 0.137 0.137 0.137 0.137 0.137 0.137 0.137 0.256 0.256 0.256 0.256 0.256 0.256 0.256 0.256 0.009 0.009 0.009 0.009 0.034 0.034 0.034 0.034 0.037 0.037 0.037 0.037 0.073 0.073 0.073 0.073 0.188 0.188 0.188 0.188 0.092 0.092 0.092 0.092 0.048 0.048 0.048 0.048 0.040 0.040 0.040 0.040 0.040 0.040 0.040 0.040 0.043 0.043 0.043 0.043 0.038 0.038 0.038 0.038 0.035 0.035 0.046 0.046 0.067 0.067 0.084 0.142 0.079 0.028 0.020 0.018 0.017 0.016 0.016 0.012 0.016 0.016 0.034 0.034 0.032 0.032 0.035 0.035 0.025 0.025 0.016 0.016 0.016 0.016 0.012 0.012 0.012 0.012 0.022 0.022 0.022 0.022 0.313 0.313 0.313 0.313 0.010 0.010 0.010 0.010 0.001 0.001 0.001 0.001 0.002 0.002 0.002 0.002 0.005 0.005 0.005 0.005 0.280 0.280 0.280 0.280 0.015 0.015 0.015 0.015 0.009 0.009 0.009 0.009 0.009 0.009 0.009 0.009 0.054 0.054 0.054 0.054 0.054 0.054 0.054 0.054 0.006 0.006 0.006 0.006 0.006 0.006 0.006 0.006 0.014 0.014 0.014 0.014 0.014 0.014 0.014 0.014 0.258 0.258 0.258 0.258 0.258 0.258 0.258 0.258 
0.004 0.004 0.004 0.004 0.004 0.004 0.004 0.004 0.012 0.012 0.012 0.012 0.012 0.012 0.012 0.012 0.021 0.021 0.021 0.021 0.021 0.021 0.021 0.021 0.137 0.137 0.137 0.137 0.137 0.137 0.137 0.137 0.256 0.256 0.256 0.256 0.256 0.256 0.256 0.256 0.009 0.009 0.009 0.009 0.034 0.034 0.034 0.034 0.037 0.037 0.037 0.037 0.073 0.073 0.073 0.073 0.188 0.188 0.188 0.188 0.092 0.092 0.092 0.092 0.048 0.048 0.048 0.048 0.040 0.040 0.040 0.040 0.040 0.040 0.040 0.040 0.043 0.043 0.043 0.043 0.038 0.038 0.038 0.038 0.035 0.035 0.046 0.046 0.067 0.067 0.084 0.142 0.079 0.028 0.020 0.018 0.017 0.016 0.016 0.012 0.016 0.016 0.034 0.034 0.032 0.032 0.035 0.035 0.025 0.025 0.016 0.016 0.016 0.016 0.012 0.012 0.012 0.012 0.022 0.022 0.022 0.022 0.313 0.313 0.313 0.313 0.010 0.010 0.010 0.010 0.001 0.001 0.001 0.001 0.002 0.002 0.002 0.002 0.005 0.005 0.005 0.005 0.280 0.280 0.280 0.280 0.015 0.015 0.015 0.015 0.009 0.009 0.009 0.009 0.009 0.009 0.009 0.009 0.054 0.054 0.054 0.054 0.054 0.054 0.054 0.054 0.006 0.006 0.006 0.006 0.006 0.006 0.006 0.006 0.014 0.014 0.014 0.014 0.014 0.014 0.014 0.014 0.258 0.258 0.258 0.258 0.258 0.258 0.258 0.258 
0.004 0.004 0.004 0.004 0.004 0.004 0.004 0.004 0.012 0.012 0.012 0.012 0.012 0.012 0.012 0.012 0.021 0.021 0.021 0.021 0.021 0.021 0.021 0.021 0.137 0.137 0.137 0.137 0.137 0.137 0.137 0.137 0.256 0.256 0.256 0.256 0.256 0.256 0.256 0.256 0.009 0.009 0.009 0.009 0.034 0.034 0.034 0.034 0.037 0.037 0.037 0.037 0.073 0.073 0.073 0.073 0.188 0.188 0.188 0.188 0.092 0.092 0.092 0.092 0.048 0.048 0.048 0.048 0.040 0.040 0.040 0.040 0.040 0.040 0.040 0.040 0.043 0.043 0.043 0.043 0.038 0.038 0.038 0.038 0.035 0.035 0.046 0.046 0.067 0.067 0.084 0.142 0.079 0.028 0.020 0.018 0.017 0.016 0.016 0.012 0.016 0.016 0.034 0.034 0.032 0.032 0.035 0.035 0.025 0.025 0.016 0.016 0.016 0.016 0.012 0.012 0.012 0.012 0.022 0.022 0.022 0.022 0.313 0.313 0.313 0.313 0.010 0.010 0.010 0.010 0.001 0.001 0.001 0.001 0.002 0.002 0.002 0.002 0.005 0.005 0.005 0.005 0.280 0.280 0.280 0.280 0.015 0.015 0.015 0.015 0.009 0.009 0.009 0.009 0.009 0.009 0.009 0.009 0.054 0.054 0.054 0.054 0.054 0.054 0.054 0.054 0.006 0.006 0.006 0.006 0.006 0.006 0.006 0.006 0.014 0.014 0.014 0.014 0.014 0.014 0.014 0.014 0.258 0.258 0.258 0.258 0.258 0.258 0.258 0.258 
0.004 0.004 0.004 0.004 0.004 0.004 0.004 0.004 0.012 0.012 0.012 0.012 0.012 0.012 0.012 0.012 0.021 0.021 0.021 0.021 0.021 0.021 0.021 0.021 0.137 0.137 0.137 0.137 0.137 0.137 0.137 0.137 0.256 0.256 0.256 0.256 0.256 0.256 0.256 0.256 0.009 0.009 0.009 0.009 0.034 0.034 0.034 0.034 0.037 0.037 0.037 0.037 0.073 0.073 0.073 0.073 0.188 0.188 0.188 0.188 0.092 0.092 0.092 0.092 0.048 0.048 0.048 0.048 0.040 0.040 0.040 0.040 0.040 0.040 0.040 0.040 0.043 0.043 0.043 0.043 0.038 0.038 0.038 0.038 0.035 0.035 0.046 0.046 0.067 0.067 0.084 0.142 0.079 0.028 0.020 0.018 0.017 0.016 0.016 0.012 0.016 0.016 0.034 0.034 0.032 0.032 0.035 0.035 0.025 0.025 0.016 0.016 0.016 0.016 0.012 0.012 0.012 0.012 0.022 0.022 0.022 0.022 0.313 0.313 0.313 0.313 0.010 0.010 0.010 0.010 0.001 0.001 0.001 0.001 0.002 0.002 0.002 0.002 0.005 0.005 0.005 0.005 0.280 0.280 0.280 0.280 0.015 0.015 0.015 0.015 0.009 0.009 0.009 0.009 0.009 0.009 0.009 0.009 0.054 0.054 0.054 0.054 0.054 0.054 0.054 0.054 0.006 0.006 0.006 0.006 0.006 0.006 0.006 0.006 0.014 0.014 0.014 0.014 0.014 0.014 0.014 0.014 0.258 0.258 0.258 0.258 0.258 0.258 0.258 0.258 
0.041 0.041 0.041 0.041 0.041 0.041 0.041 0.041 0.063 0.063 0.063 0.063 0.063 0.063 0.063 0.063 0.258 0.258 0.258 0.258 0.258 0.258 0.258 0.258 17.190 17.190 17.190 17.190 17.190 17.190 17.190 17.190 0.046 0.046 0.046 0.046 0.046 0.046 0.046 0.046 0.011 0.011 0.011 0.011 0.028 0.028 0.028 0.028 0.038 0.038 0.038 0.038 0.083 0.083 0.083 0.083 0.118 0.118 0.118 0.118 0.050 0.050 0.050 0.050 0.034 0.034 0.034 0.034 0.025 0.025 0.025 0.025 0.028 0.028 0.028 0.028 0.030 0.030 0.030 0.030 0.023 0.023 0.025 0.025 0.027 0.027 0.036 0.036 0.042 0.042 0.016 0.009 0.009 0.008 0.006 0.006 0.004 0.005 0.006 0.006 0.005 0.005 0.023 0.023 0.025 0.025 0.030 0.030 0.033 0.033 0.055 0.055 0.055 0.055 0.122 0.122 0.122 0.122 0.279 0.279 0.279 0.279 0.400 0.400 0.400 0.400 0.070 0.070 0.070 0.070 0.022 0.022 0.022 0.022 0.056 0.056 0.056 0.056 0.503 0.503 0.503 0.503 7.220 7.220 7.220 7.220 0.032 0.032 0.032 0.032 0.019 0.019 0.019 0.019 0.019 0.019 0.019 0.019 0.087 0.087 0.087 0.087 0.087 0.087 0.087 0.087 0.131 0.131 0.131 0.131 0.131 0.131 0.131 0.131 8.216 8.216 8.216 8.216 8.216 8.216 8.216 8.216 11.111 11.111 11.111 11.111 11.111 11.111 11.111 11.111 
0.041 0.041 0.041 0.041 0.041 0.041 0.041 0.041 0.063 0.063 0.063 0.063 0.063 0.063 0.063 0.063 0.258 0.258 0.258 0.258 0.258 0.258 0.258 0.258 17.190 17.190 17.190 17.190 17.190 17.190 17.190 17.190 0.046 0.046 0.046 0.046 0.046 0.046 0.046 0.046 0.011 0.011 0.011 0.011 0.028 0.028 0.028 0.028 0.038 0.038 0.038 0.038 0.083 0.083 0.083 0.083 0.118 0.118 0.118 0.118 0.050 0.050 0.050 0.050 0.034 0.034 0.034 0.034 0.025 0.025 0.025 0.025 0.028 0.028 0.028 0.028 0.030 0.030 0.030 0.030 0.023 0.023 0.025 0.025 0.027 0.027 0.036 0.036 0.042 0.042 0.016 0.009 0.009 0.008 0.006 0.006 0.004 0.005 0.006 0.006 0.005 0.005 0.023 0.023 0.025 0.025 0.030 0.030 0.033 0.033 0.055 0.055 0.055 0.055 0.122 0.122 0.122 0.122 0.279 0.279 0.279 0.279 0.400 0.400 0.400 0.400 0.070 0.070 0.070 0.070 0.022 0.022 0.022 0.022 0.056 0.056 0.056 0.056 0.503 0.503 0.503 0.503 7.220 7.220 7.220 7.220 0.032 0.032 0.032 0.032 0.019 0.019 0.019 0.019 0.019 0.019 0.019 0.019 0.087 0.087 0.087 0.087 0.087 0.087 0.087 0.087 0.131 0.131 0.131 0.131 0.131 0.131 0.131 0.131 8.216 8.216 8.216 8.216 8.216 8.216 8.216 8.216 11.111 11.111 11.111 11.111 11.111 11.111 11.111 11.111 
0.041 0.041 0.041 0.041 0.041 0.041 0.041 0.041 0.063 0.063 0.063 0.063 0.063 0.063 0.063 0.063 0.258 0.258 0.258 0.258 0.258 0.258 0.258 0.258 17.190 17.190 17.190 17.190 17.190 17.190 17.190 17.190 0.046 0.046 0.046 0.046 0.046 0.046 0.046 0.046 0.011 0.011 0.011 0.011 0.028 0.028 0.028 0.028 0.038 0.038 0.038 0.038 0.083 0.083 0.083 0.083 0.118 0.118 0.118 0.118 0.050 0.050 0.050 0.050 0.034 0.034 0.034 0.034 0.025 0.025 0.025 0.025 0.028 0.028 0.028 0.028 0.030 0.030 0.030 0.030 0.023 0.023 0.025 0.025 0.027 0.027 0.036 0.036 0.042 0.042 0.016 0.009 0.009 0.008 0.006 0.006 0.004 0.005 0.006 0.006 0.005 0.005 0.023 0.023 0.025 0.025 0.030 0.030 0.033 0.033 0.055 0.055 0.055 0.055 0.122 0.122 0.122 0.122 0.279 0.279 0.279 0.279 0.400 0.400 0.400 0.400 0.070 0.070 0.070 0.070 0.022 0.022 0.022 0.022 0.056 0.056 0.056 0.056 0.503 0.503 0.503 0.503 7.220 7.220 7.220 7.220 0.032 0.032 0.032 0.032 0.019 0.019 0.019 0.019 0.019 0.019 0.019 0.019 0.087 0.087 0.087 0.087 0.087 0.087 0.087 0.087 0.131 0.131 0.131 0.131 0.131 0.131 0.131 0.131 8.216 8.216 8.216 8.216 8.216 8.216 8.216 8.216 11.111 11.111 11.111 11.111 11.111 11.111 11.111 11.111 
0.041 0.041 0.041 0.041 0.041 0.041 0.041 0.041 0.063 0.063 0.063 0.063 0.063 0.063 0.063 0.063 0.258 0.258 0.258 0.258 0.258 0.258 0.258 0.258 17.190 17.190 17.190 17.190 17.190 17.190 17.190 17.190 0.046 0.046 0.046 0.046 0.046 0.046 0.046 0.046 0.011 0.011 0.011 0.011 0.028 0.028 0.028 0.028 0.038 0.038 0.038 0.038 0.083 0.083 0.083 0.083 0.118 0.118 0.118 0.118 0.050 0.050 0.050 0.050 0.034 0.034 0.034 0.034 0.025 0.025 0.025 0.025 0.028 0.028 0.028 0.028 0.030 0.030 0.030 0.030 0.023 0.023 0.025 0.025 0.027 0.027 0.036 0.036 0.042 0.042 0.016 0.009 0.009 0.008 0.006 0.006 0.004 0.005 0.006 0.006 0.005 0.005 0.023 0.023 0.025 0.025 0.030 0.030 0.033 0.033 0.055 0.055 0.055 0.055 0.122 0.122 0.122 0.122 0.279 0.279 0.279 0.279 0.400 0.400 0.400 0.400 0.070 0.070 0.070 0.070 0.022 0.022 0.022 0.022 0.056 0.056 0.056 0.056 0.503 0.503 0.503 0.503 7.220 7.220 7.220 7.220 0.032 0.032 0.032 0.032 0.019 0.019 0.019 0.019 0.019 0.019 0.019 0.019 0.087 0.087 0.087 0.087 0.087 0.087 0.087 0.087 0.131 0.131 0.131 0.131 0.131 0.131 0.131 0.131 8.216 8.216 8.216 8.216 8.216 8.216 8.216 8.216 11.111 11.111 11.111 11.111 11.111 11.111 11.111 11.111 
0.060 0.060 0.060 0.060 0.060 0.060 0.060 0.060 0.016 0.016 0.016 0.016 0.016 0.016 0.016 0.016 0.028 0.028 0.028 0.028 0.028 0.028 0.028 0.028 0.162 0.162 0.162 0.162 0.162 0.162 0.162 0.162 0.028 0.028 0.028 0.028 0.028 0.028 0.028 0.028 0.014 0.014 0.014 0.014 0.021 0.021 0.021 0.021 0.047 0.047 0.047 0.047 0.116 0.116 0.116 0.116 0.068 0.068 0.068 0.068 0.020 0.020 0.020 0.020 0.034 0.034 0.034 0.034 0.023 0.023 0.023 0.023 0.027 0.027 0.027 0.027 0.028 0.028 0.028 0.028 0.023 0.023 0.030 0.030 0.042 0.042 0.070 0.070 0.074 0.074 0.025 0.016 0.015 0.012 0.011 0.011 0.011 0.011 0.011 0.009 0.002 0.002 0.030 0.030 0.025 0.025 0.030 0.030 0.033 0.033 0.045 0.045 0.045 0.045 0.044 0.044 0.044 0.044 0.021 0.021 0.021 0.021 0.019 0.019 0.019 0.019 0.032 0.032 0.032 0.032 0.068 0.068 0.068 0.068 0.070 0.070 0.070 0.070 0.068 0.068 0.068 0.068 0.024 0.024 0.024 0.024 0.015 0.015 0.015 0.015 0.019 0.019 0.019 0.019 0.019 0.019 0.019 0.019 0.057 0.057 0.057 0.057 0.057 0.057 0.057 0.057 0.030 0.030 0.030 0.030 0.030 0.030 0.030 0.030 0.056 0.056 0.056 0.056 0.056 0.056 0.056 0.056 0.136 0.136 0.136 0.136 0.136 0.136 0.136 0.136 
0.060 0.060 0.060 0.060 0.060 0.060 0.060 0.060 0.016 0.016 0.016 0.016 0.016 0.016 0.016 0.016 0.028 0.028 0.028 0.028 0.028 0.028 0.028 0.028 0.162 0.162 0.162 0.162 0.162 0.162 0.162 0.162 0.028 0.028 0.028 0.028 0.028 0.028 0.028 0.028 0.014 0.014 0.014 0.014 0.021 0.021 0.021 0.021 0.047 0.047 0.047 0.047 0.116 0.116 0.116 0.116 0.068 0.068 0.068 0.068 0.020 0.020 0.020 0.020 0.034 0.034 0.034 0.034 0.023 0.023 0.023 0.023 0.027 0.027 0.027 0.027 0.028 0.028 0.028 0.028 0.023 0.023 0.030 0.030 0.042 0.042 0.070 0.070 0.074 0.074 0.025 0.016 0.015 0.012 0.011 0.011 0.011 0.011 0.011 0.009 0.002 0.002 0.030 0.030 0.025 0.025 0.030 0.030 0.033 0.033 0.045 0.045 0.045 0.045 0.044 0.044 0.044 0.044 0.021 0.021 0.021 0.021 0.019 0.019 0.019 0.019 0.032 0.032 0.032 0.032 0.068 0.068 0.068 0.068 0.070 0.070 0.070 0.070 0.068 0.068 0.068 0.068 0.024 0.024 0.024 0.024 0.015 0.015 0.015 0.015 0.019 0.019 0.019 0.019 0.019 0.019 0.019 0.019 0.057 0.057 0.057 0.057 0.057 0.057 0.057 0.057 0.030 0.030 0.030 0.030 0.030 0.030 0.030 0.030 0.056 0.056 0.056 0.056 0.056 0.056 0.056 0.056 0.136 0.136 0.136 0.136 0.136 0.136 0.136 0.136 
0.060 0.060 0.060 0.060 0.060 0.060 0.060 0.060 0.016 0.016 0.016 0.016 0.016 0.016 0.016 0.016 0.028 0.028 0.028 0.028 0.028 0.028 0.028 0.028 0.162 0.162 0.162 0.162 0.162 0.162 0.162 0.162 0.028 0.028 0.028 0.028 0.028 0.028 0.028 0.028 0.014 0.014 0.014 0.014 0.021 0.021 0.021 0.021 0.047 0.047 0.047 0.047 0.116 0.116 0.116 0.116 0.068 0.068 0.068 0.068 0.020 0.020 0.020 0.020 0.034 0.034 0.034 0.034 0.023 0.023 0.023 0.023 0.027 0.027 0.027 0.027 0.028 0.028 0.028 0.028 0.023 0.023 0.030 0.030 0.042 0.042 0.070 0.070 0.074 0.074 0.025 0.016 0.015 0.012 0.011 0.011 0.011 0.011 0.011 0.009 0.002 0.002 0.030 0.030 0.025 0.025 0.030 0.030 0.033 0.033 0.045 0.045 0.045 0.045 0.044 0.044 0.044 0.044 0.021 0.021 0.021 0.021 0.019 0.019 0.019 0.019 0.032 0.032 0.032 0.032 0.068 0.068 0.068 0.068 0.070 0.070 0.070 0.070 0.068 0.068 0.068 0.068 0.024 0.024 0.024 0.024 0.015 0.015 0.015 0.015 0.019 0.019 0.019 0.019 0.019 0.019 0.019 0.019 0.057 0.057 0.057 0.057 0.057 0.057 0.057 0.057 0.030 0.030 0.030 0.030 0.030 0.030 0.030 0.030 0.056 0.056 0.056 0.056 0.056 0.056 0.056 0.056 0.136 0.136 0.136 0.136 0.136 0.136 0.136 0.136 
0.060 0.060 0.060 0.060 0.060 0.060 0.060 0.060 0.016 0.016 0.016 0.016 0.016 0.016 0.016 0.016 0.028 0.028 0.028 0.028 0.028 0.028 0.028 0.028 0.162 0.162 0.162 0.162 0.162 0.162 0.162 0.162 0.028 0.028 0.028 0.028 0.028 0.028 0.028 0.028 0.014 0.014 0.014 0.014 0.021 0.021 0.021 0.021 0.047 0.047 0.047 0.047 0.116 0.116 0.116 0.116 0.068 0.068 0.068 0.068 0.020 0.020 0.020 0.020 0.034 0.034 0.034 0.034 0.023 0.023 0.023 0.023 0.027 0.027 0.027 0.027 0.028 0.028 0.028 0.028 0.023 0.023 0.030 0.030 0.042 0.042 0.070 0.070 0.074 0.074 0.025 0.016 0.015 0.012 0.011 0.011 0.011 0.011 0.011 0.009 0.002 0.002 0.030 0.030 0.025 0.025 0.030 0.030 0.033 0.033 0.045 0.045 0.045 0.045 0.044 0.044 0.044 0.044 0.021 0.021 0.021 0.021 0.019 0.019 0.019 0.019 0.032 0.032 0.032 0.032 0.068 0.068 0.068 0.068 0.070 0.070 0.070 0.070 0.068 0.068 0.068 0.068 0.024 0.024 0.024 0.024 0.015 0.015 0.015 0.015 0.019 0.019 0.019 0.019 0.019 0.019 0.019 0.019 0.057 0.057 0.057 0.057 0.057 0.057 0.057 0.057 0.030 0.030 0.030 0.030 0.030 0.030 0.030 0.030 0.056 0.056 0.056 0.056 0.056 0.056 0.056 0.056 0.136 0.136 0.136 0.136 0.136 0.136 0.136 0.136 
0.060 0.060 0.060 0.060 0.060 0.060 0.060 0.060 0.016 0.016 0.016 0.016 0.016 0.016 0.016 0.016 0.028 0.028 0.028 0.028 0.028 0.028 0.028 0.028 0.162 0.162 0.162 0.162 0.162 0.162 0.162 0.162 0.028 0.028 0.028 0.028 0.028 0.028 0.028 0.028 0.014 0.014 0.014 0.014 0.021 0.021 0.021 0.021 0.047 0.047 0.047 0.047 0.116 0.116 0.116 0.116 0.068 0.068 0.068 0.068 0.020 0.020 0.020 0.020 0.034 0.034 0.034 0.034 0.023 0.023 0.023 0.023 0.027 0.027 0.027 0.027 0.028 0.028 0.028 0.028 0.023 0.023 0.030 0.030 0.042 0.042 0.070 0.070 0.074 0.074 0.025 0.016 0.015 0.012 0.011 0.011 0.011 0.011 0.011 0.009 0.002 0.002 0.030 0.030 0.025 0.025 0.030 0.030 0.033 0.033 0.045 0.045 0.045 0.045 0.044 0.044 0.044 0.044 0.021 0.021 0.021 0.021 0.019 0.019 0.019 0.019 0.032 0.032 0.032 0.032 0.068 0.068 0.068 0.068 0.070 0.070 0.070 0.070 0.068 0.068 0.068 0.068 0.024 0.024 0.024 0.024 0.015 0.015 0.015 0.015 0.019 0.019 0.019 0.019 0.019 0.019 0.019 0.019 0.057 0.057 0.057 0.057 0.057 0.057 0.057 0.057 0.030 0.030 0.030 0.030 0.030 0.030 0.030 0.030 0.056 0.056 0.056 0.056 0.056 0.056 0.056 0.056 0.136 0.136 0.136 0.136 0.136 0.136 0.136 0.136 
0.060 0.060 0.060 0.060 0.060 0.060 0.060 0.060 0.016 0.016 0.016 0.016 0.016 0.016 0.016 0.016 0.028 0.028 0.028 0.028 0.028 0.028 0.028 0.028 0.162 0.162 0.162 0.162 0.162 0.162 0.162 0.162 0.028 0.028 0.028 0.028 0.028 0.028 0.028 0.028 0.014 0.014 0.014 0.014 0.021 0.021 0.021 0.021 0.047 0.047 0.047 0.047 0.116 0.116 0.116 0.116 0.068 0.068 0.068 0.068 0.020 0.020 0.020 0.020 0.034 0.034 0.034 0.034 0.023 0.023 0.023 0.023 0.027 0.027 0.027 0.027 0.028 0.028 0.028 0.028 0.023 0.023 0.030 0.030 0.042 0.042 0.070 0.070 0.074 0.074 0.025 0.016 0.015 0.012 0.011 0.011 0.011 0.011 0.011 0.009 0.002 0.002 0.030 0.030 0.025 0.025 0.030 0.030 0.033 0.033 0.045 0.045 0.045 0.045 0.044 0.044 0.044 0.044 0.021 0.021 0.021 0.021 0.019 0.019 0.019 0.019 0.032 0.032 0.032 0.032 0.068 0.068 0.068 0.068 0.070 0.070 0.070 0.070 0.068 0.068 0.068 0.068 0.024 0.024 0.024 0.024 0.015 0.015 0.015 0.015 0.019 0.019 0.019 0.019 0.019 0.019 0.019 0.019 0.057 0.057 0.057 0.057 0.057 0.057 0.057 0.057 0.030 0.030 0.030 0.030 0.030 0.030 0.030 0.030 0.056 0.056 0.056 0.056 0.056 0.056 0.056 0.056 0.136 0.136 0.136 0.136 0.136 0.136 0.136 0.136 
0.060 0.060 0.060 0.060 0.060 0.060 0.060 0.060 0.016 0.016 0.016 0.016 0.016 0.016 0.016 0.016 0.028 0.028 0.028 0.028 0.028 0.028 0.028 0.028 0.162 0.162 0.162 0.162 0.162 0.162 0.162 0.162 0.028 0.028 0.028 0.028 0.028 0.028 0.028 0.028 0.014 0.014 0.014 0.014 0.021 0.021 0.021 0.021 0.047 0.047 0.047 0.047 0.116 0.116 0.116 0.116 0.068 0.068 0.068 0.068 0.020 0.020 0.020 0.020 0.034 0.034 0.034 0.034 0.023 0.023 0.023 0.023 0.027 0.027 0.027 0.027 0.028 0.028 0.028 0.028 0.023 0.023 0.030 0.030 0.042 0.042 0.070 0.070 0.074 0.074 0.025 0.016 0.015 0.012 0.011 0.011 0.011 0.011 0.011 0.009 0.002 0.002 0.030 0.030 0.025 0.025 0.030 0.030 0.033 0.033 0.045 0.045 0.045 0.045 0.044 0.044 0.044 0.044 0.021 0.021 0.021 0.021 0.019 0.019 0.019 0.019 0.032 0.032 0.032 0.032 0.068 0.068 0.068 0.068 0.070 0.070 0.070 0.070 0.068 0.068 0.068 0.068 0.024 0.024 0.024 0.024 0.015 0.015 0.015 0.015 0.019 0.019 0.019 0.019 0.019 0.019 0.019 0.019 0.057 0.057 0.057 0.057 0.057 0.057 0.057 0.057 0.030 0.030 0.030 0.030 0.030 0.030 0.030 0.030 0.056 0.056 0.056 0.056 0.056 0.056 0.056 0.056 0.136 0.136 0.136 0.136 0.136 0.136 0.136 0.136 
0.060 0.060 0.060 0.060 0.060 0.060 0.060 0.060 0.016 0.016 0.016 0.016 0.016 0.016 0.016 0.016 0.028 0.028 0.028 0.028 0.028 0.028 0.028 0.028 0.162 0.162 0.162 0.162 0.162 0.162 0.162 0.162 0.028 0.028 0.028 0.028 0.028 0.028 0.028 0.028 0.014 0.014 0.014 0.014 0.021 0.021 0.021 0.021 0.047 0.047 0.047 0.047 0.116 0.116 0.116 0.116 0.068 0.068 0.068 0.068 0.020 0.020 0.020 0.020 0.034 0.034 0.034 0.034 0.023 0.023 0.023 0.023 0.027 0.027 0.027 0.027 0.028 0.028 0.028 0.028 0.023 0.023 0.030 0.030 0.042 0.042 0.070 0.070 0.074 0.074 0.025 0.016 0.015 0.012 0.011 0.011 0.011 0.011 0.011 0.009 0.002 0.002 0.030 0.030 0.025 0.025 0.030 0.030 0.033 0.033 0.045 0.045 0.045 0.045 0.044 0.044 0.044 0.044 0.021 0.021 0.021 0.021 0.019 0.019 0.019 0.019 0.032 0.032 0.032 0.032 0.068 0.068 0.068 0.068 0.070 0.070 0.070 0.070 0.068 0.068 0.068 0.068 0.024 0.024 0.024 0.024 0.015 0.015 0.015 0.015 0.019 0.019 0.019 0.019 0.019 0.019 0.019 0.019 0.057 0.057 0.057 0.057 0.057 0.057 0.057 0.057 0.030 0.030 0.030 0.030 0.030 0.030 0.030 0.030 0.056 0.056 0.056 0.056 0.056 0.056 0.056 0.056 0.136 0.136 0.136 0.136 0.136 0.136 0.136 0.136 
0.028 0.028 0.028 0.028 0.028 0.028 0.028 0.028 0.009 0.009 0.009 0.009 0.009 0.009 0.009 0.009 0.012 0.012 0.012 0.012 0.012 0.012 0.012 0.012 0.090 0.090 0.090 0.090 0.090 0.090 0.090 0.090 0.023 0.023 0.023 0.023 0.023 0.023 0.023 0.023 0.011 0.011 0.011 0.011 0.021 0.021 0.021 0.021 0.053 0.053 0.053 0.053 0.107 0.107 0.107 0.107 0.043 0.043 0.043 0.043 0.011 0.011 0.011 0.011 0.021 0.021 0.021 0.021 0.018 0.018 0.018 0.018 0.021 0.021 0.021 0.021 0.028 0.028 0.028 0.028 0.028 0.028 0.034 0.034 0.036 0.036 0.036 0.036 0.028 0.028 0.011 0.011 0.011 0.011 0.012 0.016 0.023 0.028 0.032 0.041 0.122 0.122 0.079 0.079 0.034 0.034 0.034 0.034 0.023 0.023 0.021 0.021 0.021 0.021 0.016 0.016 0.016 0.016 0.011 0.011 0.011 0.011 0.016 0.016 0.016 0.016 0.028 0.028 0.028 0.028 0.053 0.053 0.053 0.053 0.041 0.041 0.041 0.041 0.017 0.017 0.017 0.017 0.011 0.011 0.011 0.011 0.009 0.009 0.009 0.009 0.018 0.018 0.018 0.018 0.018 0.018 0.018 0.018 0.043 0.043 0.043 0.043 0.043 0.043 0.043 0.043 0.012 0.012 0.012 0.012 0.012 0.012 0.012 0.012 0.031 0.031 0.031 0.031 0.031 0.031 0.031 0.031 0.093 0.093 0.093 0.093 0.093 0.093 0.093 0.093 
0.028 0.028 0.028 0.028 0.028 0.028 0.028 0.028 0.009 0.009 0.009 0.009 0.009 0.009 0.009 0.009 0.012 0.012 0.012 0.012 0.012 0.012 0.012 0.012 0.090 0.090 0.090 0.090 0.090 0.090 0.090 0.090 0.023 0.023 0.023 0.023 0.023 0.023 0.023 0.023 0.011 0.011 0.011 0.011 0.021 0.021 0.021 0.021 0.053 0.053 0.053 0.053 0.107 0.107 0.107 0.107 0.043 0.043 0.043 0.043 0.011 0.011 0.011 0.011 0.021 0.021 0.021 0.021 0.018 0.018 0.018 0.018 0.021 0.021 0.021 0.021 0.028 0.028 0.028 0.028 0.028 0.028 0.034 0.034 0.036 0.036 0.036 0.036 0.028 0.028 0.011 0.011 0.011 0.011 0.012 0.016 0.023 0.028 0.032 0.041 0.122 0.122 0.079 0.079 0.034 0.034 0.034 0.034 0.023 0.023 0.021 0.021 0.021 0.021 0.016 0.016 0.016 0.016 0.011 0.011 0.011 0.011 0.016 0.016 0.016 0.016 0.028 0.028 0.028 0.028 0.053 0.053 0.053 0.053 0.041 0.041 0.041 0.041 0.017 0.017 0.017 0.017 0.011 0.011 0.011 0.011 0.009 0.009 0.009 0.009 0.018 0.018 0.018 0.018 0.018 0.018 0.018 0.018 0.043 0.043 0.043 0.043 0.043 0.043 0.043 0.043 0.012 0.012 0.012 0.012 0.012 0.012 0.012 0.012 0.031 0.031 0.031 0.031 0.031 0.031 0.031 0.031 0.093 0.093 0.093 0.093 0.093 0.093 0.093 0.093 
0.028 0.028 0.028 0.028 0.028 0.028 0.028 0.028 0.009 0.009 0.009 0.009 0.009 0.009 0.009 0.009 0.012 0.012 0.012 0.012 0.012 0.012 0.012 0.012 0.090 0.090 0.090 0.090 0.090 0.090 0.090 0.090 0.023 0.023 0.023 0.023 0.023 0.023 0.023 0.023 0.011 0.011 0.011 0.011 0.021 0.021 0.021 0.021 0.053 0.053 0.053 0.053 0.107 0.107 0.107 0.107 0.043 0.043 0.043 0.043 0.011 0.011 0.011 0.011 0.021 0.021 0.021 0.021 0.018 0.018 0.018 0.018 0.021 0.021 0.021 0.021 0.028 0.028 0.028 0.028 0.028 0.028 0.034 0.034 0.036 0.036 0.036 0.036 0.028 0.028 0.011 0.011 0.011 0.011 0.012 0.016 0.023 0.028 0.032 0.041 0.122 0.122 0.079 0.079 0.034 0.034 0.034 0.034 0.023 0.023 0.021 0.021 0.021 0.021 0.016 0.016 0.016 0.016 0.011 0.011 0.011 0.011 0.016 0.016 0.016 0.016 0.028 0.028 0.028 0.028 0.053 0.053 0.053 0.053 0.041 0.041 0.041 0.041 0.017 0.017 0.017 0.017 0.011 0.011 0.011 0.011 0.009 0.009 0.009 0.009 0.018 0.018 0.018 0.018 0.018 0.018 0.018 0.018 0.043 0.043 0.043 0.043 0.043 0.043 0.043 0.043 0.012 0.012 0.012 0.012 0.012 0.012 0.012 0.012 0.031 0.031 0.031 0.031 0.031 0.031 0.031 0.031 0.093 0.093 0.093 0.093 0.093 0.093 0.093 0.093 
0.028 0.028 0.028 0.028 0.028 0.028 0.028 0.028 0.009 0.009 0.009 0.009 0.009 0.009 0.009 0.009 0.012 0.012 0.012 0.012 0.012 0.012 0.012 0.012 0.090 0.090 0.090 0.090 0.090 0.090 0.090 0.090 0.023 0.023 0.023 0.023 0.023 0.023 0.023 0.023 0.011 0.011 0.011 0.011 0.021 0.021 0.021 0.021 0.053 0.053 0.053 0.053 0.107 0.107 0.107 0.107 0.043 0.043 0.043 0.043 0.011 0.011 0.011 0.011 0.021 0.021 0.021 0.021 0.018 0.018 0.018 0.018 0.021 0.021 0.021 0.021 0.028 0.028 0.028 0.028 0.028 0.028 0.034 0.034 0.036 0.036 0.036 0.036 0.028 0.028 0.011 0.011 0.011 0.011 0.012 0.016 0.023 0.028 0.032 0.041 0.122 0.122 0.079 0.079 0.034 0.034 0.034 0.034 0.023 0.023 0.021 0.021 0.021 0.021 0.016 0.016 0.016 0.016 0.011 0.011 0.011 0.011 0.016 0.016 0.016 0.016 0.028 0.028 0.028 0.028 0.053 0.053 0.053 0.053 0.041 0.041 0.041 0.041 0.017 0.017 0.017 0.017 0.011 0.011 0.011 0.011 0.009 0.009 0.009 0.009 0.018 0.018 0.018 0.018 0.018 0.018 0.018 0.018 0.043 0.043 0.043 0.043 0.043 0.043 0.043 0.043 0.012 0.012 0.012 0.012 0.012 0.012 0.012 0.012 0.031 0.031 0.031 0.031 0.031 0.031 0.031 0.031 0.093 0.093 0.093 0.093 0.093 0.093 0.093 0.093 
0.028 0.028 0.028 0.028 0.028 0.028 0.028 0.028 0.009 0.009 0.009 0.009 0.009 0.009 0.009 0.009 0.012 0.012 0.012 0.012 0.012 0.012 0.012 0.012 0.090 0.090 0.090 0.090 0.090 0.090 0.090 0.090 0.023 0.023 0.023 0.023 0.023 0.023 0.023 0.023 0.011 0.011 0.011 0.011 0.021 0.021 0.021 0.021 0.053 0.053 0.053 0.053 0.107 0.107 0.107 0.107 0.043 0.043 0.043 0.043 0.011 0.011 0.011 0.011 0.021 0.021 0.021 0.021 0.018 0.018 0.018 0.018 0.021 0.021 0.021 0.021 0.028 0.028 0.028 0.028 0.028 0.028 0.034 0.034 0.036 0.036 0.036 0.036 0.028 0.028 0.011 0.011 0.011 0.011 0.012 0.016 0.023 0.028 0.032 0.041 0.122 0.122 0.079 0.079 0.034 0.034 0.034 0.034 0.023 0.023 0.021 0.021 0.021 0.021 0.016 0.016 0.016 0.016 0.011 0.011 0.011 0.011 0.016 0.016 0.016 0.016 0.028 0.028 0.028 0.028 0.053 0.053 0.053 0.053 0.041 0.041 0.041 0.041 0.017 0.017 0.017 0.017 0.011 0.011 0.011 0.011 0.009 0.009 0.009 0.009 0.018 0.018 0.018 0.018 0.018 0.018 0.018 0.018 0.043 0.043 0.043 0.043 0.043 0.043 0.043 0.043 0.012 0.012 0.012 0.012 0.012 0.012 0.012 0.012 0.031 0.031 0.031 0.031 0.031 0.031 0.031 0.031 0.093 0.093 0.093 0.093 0.093 0.093 0.093 0.093 
0.028 0.028 0.028 0.028 0.028 0.028 0.028 0.028 0.009 0.009 0.009 0.009 0.009 0.009 0.009 0.009 0.012 0.012 0.012 0.012 0.012 0.012 0.012 0.012 0.090 0.090 0.090 0.090 0.090 0.090 0.090 0.090 0.023 0.023 0.023 0.023 0.023 0.023 0.023 0.023 0.011 0.011 0.011 0.011 0.021 0.021 0.021 0.021 0.053 0.053 0.053 0.053 0.107 0.107 0.107 0.107 0.043 0.043 0.043 0.043 0.011 0.011 0.011 0.011 0.021 0.021 0.021 0.021 0.018 0.018 0.018 0.018 0.021 0.021 0.021 0.021 0.028 0.028 0.028 0.028 0.028 0.028 0.034 0.034 0.036 0.036 0.036 0.036 0.028 0.028 0.011 0.011 0.011 0.011 0.012 0.016 0.023 0.028 0.032 0.041 0.122 0.122 0.079 0.079 0.034 0.034 0.034 0.034 0.023 0.023 0.021 0.021 0.021 0.021 0.016 0.016 0.016 0.016 0.011 0.011 0.011 0.011 0.016 0.016 0.016 0.016 0.028 0.028 0.028 0.028 0.053 0.053 0.053 0.053 0.041 0.041 0.041 0.041 0.017 0.017 0.017 0.017 0.011 0.011 0.011 0.011 0.009 0.009 0.009 0.009 0.018 0.018 0.018 0.018 0.018 0.018 0.018 0.018 0.043 0.043 0.043 0.043 0.043 0.043 0.043 0.043 0.012 0.012 0.012 0.012 0.012 0.012 0.012 0.012 0.031 0.031 0.031 0.031 0.031 0.031 0.031 0.031 0.093 0.093 0.093 0.093 0.093 0.093 0.093 0.093 
0.028 0.028 0.028 0.028 0.028 0.028 0.028 0.028 0.009 0.009 0.009 0.009 0.009 0.009 0.009 0.009 0.012 0.012 0.012 0.012 0.012 0.012 0.012 0.012 0.090 0.090 0.090 0.090 0.090 0.090 0.090 0.090 0.023 0.023 0.023 0.023 0.023 0.023 0.023 0.023 0.011 0.011 0.011 0.011 0.021 0.021 0.021 0.021 0.053 0.053 0.053 0.053 0.107 0.107 0.107 0.107 0.043 0.043 0.043 0.043 0.011 0.011 0.011 0.011 0.021 0.021 0.021 0.021 0.018 0.018 0.018 0.018 0.021 0.021 0.021 0.021 0.028 0.028 0.028 0.028 0.028 0.028 0.034 0.034 0.036 0.036 0.036 0.036 0.028 0.028 0.011 0.011 0.011 0.011 0.012 0.016 0.023 0.028 0.032 0.041 0.122 0.122 0.079 0.079 0.034 0.034 0.034 0.034 0.023 0.023 0.021 0.021 0.021 0.021 0.016 0.016 0.016 0.016 0.011 0.011 0.011 0.011 0.016 0.016 0.016 0.016 0.028 0.028 0.028 0.028 0.053 0.053 0.053 0.053 0.041 0.041 0.041 0.041 0.017 0.017 0.017 0.017 0.011 0.011 0.011 0.011 0.009 0.009 0.009 0.009 0.018 0.018 0.018 0.018 0.018 0.018 0.018 0.018 0.043 0.043 0.043 0.043 0.043 0.043 0.043 0.043 0.012 0.012 0.012 0.012 0.012 0.012 0.012 0.012 0.031 0.031 0.031 0.031 0.031 0.031 0.031 0.031 0.093 0.093 0.093 0.093 0.093 0.093 0.093 0.093 
0.028 0.028 0.028 0.028 0.028 0.028 0.028 0.028 0.009 0.009 0.009 0.009 0.009 0.009 0.009 0.009 0.012 0.012 0.012 0.012 0.012 0.012 0.012 0.012 0.090 0.090 0.090 0.090 0.090 0.090 0.090 0.090 0.023 0.023 0.023 0.023 0.023 0.023 0.023 0.023 0.011 0.011 0.011 0.011 0.021 0.021 0.021 0.021 0.053 0.053 0.053 0.053 0.107 0.107 0.107 0.107 0.043 0.043 0.043 0.043 0.011 0.011 0.011 0.011 0.021 0.021 0.021 0.021 0.018 0.018 0.018 0.018 0.021 0.021 0.021 0.021 0.028 0.028 0.028 0.028 0.028 0.028 0.034 0.034 0.036 0.036 0.036 0.036 0.028 0.028 0.011 0.011 0.011 0.011 0.012 0.016 0.023 0.028 0.032 0.041 0.122 0.122 0.079 0.079 0.034 0.034 0.034 0.034 0.023 0.023 0.021 0.021 0.021 0.021 0.016 0.016 0.016 0.016 0.011 0.011 0.011 0.011 0.016 0.016 0.016 0.016 0.028 0.028 0.028 0.028 0.053 0.053 0.053 0.053 0.041 0.041 0.041 0.041 0.017 0.017 0.017 0.017 0.011 0.011 0.011 0.011 0.009 0.009 0.009 0.009 0.018 0.018 0.018 0.018 0.018 0.018 0.018 0.018 0.043 0.043 0.043 0.043 0.043 0.043 0.043 0.043 0.012 0.012 0.012 0.012 0.012 0.012 0.012 0.012 0.031 0.031 0.031 0.031 0.031 0.031 0.031 0.031 0.093 0.093 0.093 0.093 0.093 0.093 0.093 0.093 
0.017 0.017 0.017 0.017 0.017 0.017 0.017 0.017 0.035 0.035 0.035 0.035 0.035 0.035 0.035 0.035 0.128 0.128 0.128 0.128 0.128 0.128 0.128 0.128 0.120 0.120 0.120 0.120 0.120 0.120 0.120 0.120 0.011 0.011 0.011 0.011 0.011 0.011 0.011 0.011 0.034 0.034 0.034 0.034 0.061 0.061 0.061 0.061 0.056 0.056 0.056 0.056 0.086 0.086 0.086 0.086 0.074 0.074 0.074 0.074 0.011 0.011 0.011 0.011 0.010 0.010 0.010 0.010 0.011 0.011 0.011 0.011 0.015 0.015 0.015 0.015 0.021 0.021 0.021 0.021 0.015 0.015 0.019 0.019 0.022 0.022 0.013 0.013 0.010 0.010 0.002 0.002 0.002 0.002 0.002 0.002 0.002 0.003 0.004 0.004 0.012 0.012 0.016 0.016 0.021 0.021 0.030 0.030 0.018 0.018 0.021 0.021 0.021 0.021 0.021 0.021 0.021 0.021 0.016 0.016 0.016 0.016 0.021 0.021 0.021 0.021 0.028 0.028 0.028 0.028 0.027 0.027 0.027 0.027 0.016 0.016 0.016 0.016 0.011 0.011 0.011 0.011 0.009 0.009 0.009 0.009 0.016 0.016 0.016 0.016 0.029 0.029 0.029 0.029 0.029 0.029 0.029 0.029 0.041 0.041 0.041 0.041 0.041 0.041 0.041 0.041 0.122 0.122 0.122 0.122 0.122 0.122 0.122 0.122 0.067 0.067 0.067 0.067 0.067 0.067 0.067 0.067 0.169 0.169 0.169 0.169 0.169 0.169 0.169 0.169 
0.017 0.017 0.017 0.017 0.017 0.017 0.017 0.017 0.035 0.035 0.035 0.035 0.035 0.035 0.035 0.035 0.128 0.128 0.128 0.128 0.128 0.128 0.128 0.128 0.120 0.120 0.120 0.120 0.120 0.120 0.120 0.120 0.011 0.011 0.011 0.011 0.011 0.011 0.011 0.011 0.034 0.034 0.034 0.034 0.061 0.061 0.061 0.061 0.056 0.056 0.056 0.056 0.086 0.086 0.086 0.086 0.074 0.074 0.074 0.074 0.011 0.011 0.011 0.011 0.010 0.010 0.010 0.010 0.011 0.011 0.011 0.011 0.015 0.015 0.015 0.015 0.021 0.021 0.021 0.021 0.015 0.015 0.019 0.019 0.022 0.022 0.013 0.013 0.010 0.010 0.002 0.002 0.002 0.002 0.002 0.002 0.002 0.003 0.004 0.004 0.012 0.012 0.016 0.016 0.021 0.021 0.030 0.030 0.018 0.018 0.021 0.021 0.021 0.021 0.021 0.021 0.021 0.021 0.016 0.016 0.016 0.016 0.021 0.021 0.021 0.021 0.028 0.028 0.028 0.028 0.027 0.027 0.027 0.027 0.016 0.016 0.016 0.016 0.011 0.011 0.011 0.011 0.009 0.009 0.009 0.009 0.016 0.016 0.016 0.016 0.029 0.029 0.029 0.029 0.029 0.029 0.029 0.029 0.041 0.041 0.041 0.041 0.041 0.041 0.041 0.041 0.122 0.122 0.122 0.122 0.122 0.122 0.122 0.122 0.067 0.067 0.067 0.067 0.067 0.067 0.067 0.067 0.169 0.169 0.169 0.169 0.169 0.169 0.169 0.169 
0.017 0.017 0.017 0.017 0.017 0.017 0.017 0.017 0.035 0.035 0.035 0.035 0.035 0.035 0.035 0.035 0.128 0.128 0.128 0.128 0.128 0.128 0.128 0.128 0.120 0.120 0.120 0.120 0.120 0.120 0.120 0.120 0.011 0.011 0.011 0.011 0.011 0.011 0.011 0.011 0.034 0.034 0.034 0.034 0.061 0.061 0.061 0.061 0.056 0.056 0.056 0.056 0.086 0.086 0.086 0.086 0.074 0.074 0.074 0.074 0.011 0.011 0.011 0.011 0.010 0.010 0.010 0.010 0.011 0.011 0.011 0.011 0.015 0.015 0.015 0.015 0.021 0.021 0.021 0.021 0.015 0.015 0.019 0.019 0.022 0.022 0.013 0.013 0.010 0.010 0.002 0.002 0.002 0.002 0.002 0.002 0.002 0.003 0.004 0.004 0.012 0.012 0.016 0.016 0.021 0.021 0.030 0.030 0.018 0.018 0.021 0.021 0.021 0.021 0.021 0.021 0.021 0.021 0.016 0.016 0.016 0.016 0.021 0.021 0.021 0.021 0.028 0.028 0.028 0.028 0.027 0.027 0.027 0.027 0.016 0.016 0.016 0.016 0.011 0.011 0.011 0.011 0.009 0.009 0.009 0.009 0.016 0.016 0.016 0.016 0.029 0.029 0.029 0.029 0.029 0.029 0.029 0.029 0.041 0.041 0.041 0.041 0.041 0.041 0.041 0.041 0.122 0.122 0.122 0.122 0.122 0.122 0.122 0.122 0.067 0.067 0.067 0.067 0.067 0.067 0.067 0.067 0.169 0.169 0.169 0.169 0.169 0.169 0.169 0.169 
0.017 0.017 0.017 0.017 0.017 0.017 0.017 0.017 0.035 0.035 0.035 0.035 0.035 0.035 0.035 0.035 0.128 0.128 0.128 0.128 0.128 0.128 0.128 0.128 0.120 0.120 0.120 0.120 0.120 0.120 0.120 0.120 0.011 0.011 0.011 0.011 0.011 0.011 0.011 0.011 0.034 0.034 0.034 0.034 0.061 0.061 0.061 0.061 0.056 0.056 0.056 0.056 0.086 0.086 0.086 0.086 0.074 0.074 0.074 0.074 0.011 0.011 0.011 0.011 0.010 0.010 0.010 0.010 0.011 0.011 0.011 0.011 0.015 0.015 0.015 0.015 0.021 0.021 0.021 0.021 0.015 0.015 0.019 0.019 0.022 0.022 0.013 0.013 0.010 0.010 0.002 0.002 0.002 0.002 0.002 0.002 0.002 0.003 0.004 0.004 0.012 0.012 0.016 0.016 0.021 0.021 0.030 0.030 0.018 0.018 0.021 0.021 0.021 0.021 0.021 0.021 0.021 0.021 0.016 0.016 0.016 0.016 0.021 0.021 0.021 0.021 0.028 0.028 0.028 0.028 0.027 0.027 0.027 0.027 0.016 0.016 0.016 0.016 0.011 0.011 0.011 0.011 0.009 0.009 0.009 0.009 0.016 0.016 0.016 0.016 0.029 0.029 0.029 0.029 0.029 0.029 0.029 0.029 0.041 0.041 0.041 0.041 0.041 0.041 0.041 0.041 0.122 0.122 0.122 0.122 0.122 0.122 0.122 0.122 0.067 0.067 0.067 0.067 0.067 0.067 0.067 0.067 0.169 0.169 0.169 0.169 0.169 0.169 0.169 0.169 
0.017 0.017 0.017 0.017 0.017 0.017 0.017 0.017 0.035 0.035 0.035 0.035 0.035 0.035 0.035 0.035 0.128 0.128 0.128 0.128 0.128 0.128 0.128 0.128 0.120 0.120 0.120 0.120 0.120 0.120 0.120 0.120 0.011 0.011 0.011 0.011 0.011 0.011 0.011 0.011 0.034 0.034 0.034 0.034 0.061 0.061 0.061 0.061 0.056 0.056 0.056 0.056 0.086 0.086 0.086 0.086 0.074 0.074 0.074 0.074 0.011 0.011 0.011 0.011 0.010 0.010 0.010 0.010 0.011 0.011 0.011 0.011 0.015 0.015 0.015 0.015 0.021 0.021 0.021 0.021 0.015 0.015 0.019 0.019 0.022 0.022 0.013 0.013 0.010 0.010 0.002 0.002 0.002 0.002 0.002 0.002 0.002 0.003 0.004 0.004 0.012 0.012 0.016 0.016 0.021 0.021 0.030 0.030 0.018 0.018 0.021 0.021 0.021 0.021 0.021 0.021 0.021 0.021 0.016 0.016 0.016 0.016 0.021 0.021 0.021 0.021 0.028 0.028 0.028 0.028 0.027 0.027 0.027 0.027 0.016 0.016 0.016 0.016 0.011 0.011 0.011 0.011 0.009 0.009 0.009 0.009 0.016 0.016 0.016 0.016 0.029 0.029 0.029 0.029 0.029 0.029 0.029 0.029 0.041 0.041 0.041 0.041 0.041 0.041 0.041 0.041 0.122 0.122 0.122 0.122 0.122 0.122 0.122 0.122 0.067 0.067 0.067 0.067 0.067 0.067 0.067 0.067 0.169 0.169 0.169 0.169 0.169 0.169 0.169 0.169 
0.017 0.017 0.017 0.017 0.017 0.017 0.017 0.017 0.035 0.035 0.035 0.035 0.035 0.035 0.035 0.035 0.128 0.128 0.128 0.128 0.128 0.128 0.128 0.128 0.120 0.120 0.120 0.120 0.120 0.120 0.120 0.120 0.011 0.011 0.011 0.011 0.011 0.011 0.011 0.011 0.034 0.034 0.034 0.034 0.061 0.061 0.061 0.061 0.056 0.056 0.056 0.056 0.086 0.086 0.086 0.086 0.074 0.074 0.074 0.074 0.011 0.011 0.011 0.011 0.010 0.010 0.010 0.010 0.011 0.011 0.011 0.011 0.015 0.015 0.015 0.015 0.021 0.021 0.021 0.021 0.015 0.015 0.019 0.019 0.022 0.022 0.013 0.013 0.010 0.010 0.002 0.002 0.002 0.002 0.002 0.002 0.002 0.003 0.004 0.004 0.012 0.012 0.016 0.016 0.021 0.021 0.030 0.030 0.018 0.018 0.021 0.021 0.021 0.021 0.021 0.021 0.021 0.021 0.016 0.016 0.016 0.016 0.021 0.021 0.021 0.021 0.028 0.028 0.028 0.028 0.027 0.027 0.027 0.027 0.016 0.016 0.016 0.016 0.011 0.011 0.011 0.011 0.009 0.009 0.009 0.009 0.016 0.016 0.016 0.016 0.029 0.029 0.029 0.029 0.029 0.029 0.029 0.029 0.041 0.041 0.041 0.041 0.041 0.041 0.041 0.041 0.122 0.122 0.122 0.122 0.122 0.122 0.122 0.122 0.067 0.067 0.067 0.067 0.067 0.067 0.067 0.067 0.169 0.169 0.169 0.169 0.169 0.169 0.169 0.169 
0.017 0.017 0.017 0.017 0.017 0.017 0.017 0.017 0.035 0.035 0.035 0.035 0.035 0.035 0.035 0.035 0.128 0.128 0.128 0.128 0.128 0.128 0.128 0.128 0.120 0.120 0.120 0.120 0.120 0.120 0.120 0.120 0.011 0.011 0.011 0.011 0.011 0.011 0.011 0.011 0.034 0.034 0.034 0.034 0.061 0.061 0.061 0.061 0.056 0.056 0.056 0.056 0.086 0.086 0.086 0.086 0.074 0.074 0.074 0.074 0.011 0.011 0.011 0.011 0.010 0.010 0.010 0.010 0.011 0.011 0.011 0.011 0.015 0.015 0.015 0.015 0.021 0.021 0.021 0.021 0.015 0.015 0.019 0.019 0.022 0.022 0.013 0.013 0.010 0.010 0.002 0.002 0.002 0.002 0.002 0.002 0.002 0.003 0.004 0.004 0.012 0.012 0.016 0.016 0.021 0.021 0.030 0.030 0.018 0.018 0.021 0.021 0.021 0.021 0.021 0.021 0.021 0.021 0.016 0.016 0.016 0.016 0.021 0.021 0.021 0.021 0.028 0.028 0.028 0.028 0.027 0.027 0.027 0.027 0.016 0.016 0.016 0.016 0.011 0.011 0.011 0.011 0.009 0.009 0.009 0.009 0.016 0.016 0.016 0.016 0.029 0.029 0.029 0.029 0.029 0.029 0.029 0.029 0.041 0.041 0.041 0.041 0.041 0.041 0.041 0.041 0.122 0.122 0.122 0.122 0.122 0.122 0.122 0.122 0.067 0.067 0.067 0.067 0.067 0.067 0.067 0.067 0.169 0.169 0.169 0.169 0.169 0.169 0.169 0.169 
0.017 0.017 0.017 0.017 0.017 0.017 0.017 0.017 0.035 0.035 0.035 0.035 0.035 0.035 0.035 0.035 0.128 0.128 0.128 0.128 0.128 0.128 0.128 0.128 0.120 0.120 0.120 0.120 0.120 0.120 0.120 0.120 0.011 0.011 0.011 0.011 0.011 0.011 0.011 0.011 0.034 0.034 0.034 0.034 0.061 0.061 0.061 0.061 0.056 0.056 0.056 0.056 0.086 0.086 0.086 0.086 0.074 0.074 0.074 0.074 0.011 0.011 0.011 0.011 0.010 0.010 0.010 0.010 0.011 0.011 0.011 0.011 0.015 0.015 0.015 0.015 0.021 0.021 0.021 0.021 0.015 0.015 0.019 0.019 0.022 0.022 0.013 0.013 0.010 0.010 0.002 0.002 0.002 0.002 0.002 0.002 0.002 0.003 0.004 0.004 0.012 0.012 0.016 0.016 0.021 0.021 0.030 0.030 0.018 0.018 0.021 0.021 0.021 0.021 0.021 0.021 0.021 0.021 0.016 0.016 0.016 0.016 0.021 0.021 0.021 0.021 0.028 0.028 0.028 0.028 0.027 0.027 0.027 0.027 0.016 0.016 0.016 0.016 0.011 0.011 0.011 0.011 0.009 0.009 0.009 0.009 0.016 0.016 0.016 0.016 0.029 0.029 0.029 0.029 0.029 0.029 0.029 0.029 0.041 0.041 0.041 0.041 0.041 0.041 0.041 0.041 0.122 0.122 0.122 0.122 0.122 0.122 0.122 0.122 0.067 0.067 0.067 0.067 0.067 0.067 0.067 0.067 0.169 0.169 0.169 0.169 0.169 0.169 0.169 0.169 
0.095 0.095 0.095 0.095 0.095 0.095 0.095 0.095 0.021 0.021 0.021 0.021 0.021 0.021 0.021 0.021 0.021 0.021 0.021 0.021 0.021 0.021 0.021 0.021 0.024 0.024 0.024 0.024 0.024 0.024 0.024 0.024 0.012 0.012 0.012 0.012 0.012 0.012 0.012 0.012 0.031 0.031 0.031 0.031 0.035 0.035 0.035 0.035 0.028 0.028 0.028 0.028 0.041 0.041 0.041 0.041 3.034 3.034 3.034 3.034 0.077 0.077 0.077 0.077 0.021 0.021 0.021 0.021 0.004 0.004 0.004 0.004 0.005 0.005 0.005 0.005 0.006 0.006 0.006 0.006 0.002 0.002 0.010 0.010 0.015 0.015 0.013 0.013 0.009 0.009 0.002 0.002 0.002 0.002 0.002 0.001 0.001 0.002 0.002 0.002 0.005 0.005 0.007 0.007 0.009 0.009 0.016 0.016 0.009 0.009 0.011 0.011 0.011 0.011 0.009 0.009 0.009 0.009 0.015 0.015 0.015 0.015 0.023 0.023 0.023 0.023 0.036 0.036 0.036 0.036 0.017 0.017 0.017 0.017 0.011 0.011 0.011 0.011 0.007 0.007 0.007 0.007 0.005 0.005 0.005 0.005 0.009 0.009 0.009 0.009 0.016 0.016 0.016 0.016 0.016 0.016 0.016 0.016 0.031 0.031 0.031 0.031 0.031 0.031 0.031 0.031 0.117 0.117 0.117 0.117 0.117 0.117 0.117 0.117 0.009 0.009 0.009 0.009 0.009 0.009 0.009 0.009 0.063 0.063 0.063 0.063 0.063 0.063 0.063 0.063 
0.095 0.095 0.095 0.095 0.095 0.095 0.095 0.095 0.021 0.021 0.021 0.021 0.021 0.021 0.021 0.021 0.021 0.021 0.021 0.021 0.021 0.021 0.021 0.021 0.024 0.024 0.024 0.024 0.024 0.024 0.024 0.024 0.012 0.012 0.012 0.012 0.012 0.012 0.012 0.012 0.031 0.031 0.031 0.031 0.035 0.035 0.035 0.035 0.028 0.028 0.028 0.028 0.041 0.041 0.041 0.041 3.034 3.034 3.034 3.034 0.077 0.077 0.077 0.077 0.021 0.021 0.021 0.021 0.004 0.004 0.004 0.004 0.005 0.005 0.005 0.005 0.006 0.006 0.006 0.006 0.002 0.002 0.010 0.010 0.015 0.015 0.013 0.013 0.009 0.009 0.002 0.002 0.002 0.002 0.002 0.001 0.001 0.002 0.002 0.002 0.005 0.005 0.007 0.007 0.009 0.009 0.016 0.016 0.009 0.009 0.011 0.011 0.011 0.011 0.009 0.009 0.009 0.009 0.015 0.015 0.015 0.015 0.023 0.023 0.023 0.023 0.036 0.036 0.036 0.036 0.017 0.017 0.017 0.017 0.011 0.011 0.011 0.011 0.007 0.007 0.007 0.007 0.005 0.005 0.005 0.005 0.009 0.009 0.009 0.009 0.016 0.016 0.016 0.016 0.016 0.016 0.016 0.016 0.031 0.031 0.031 0.031 0.031 0.031 0.031 0.031 0.117 0.117 0.117 0.117 0.117 0.117 0.117 0.117 0.009 0.009 0.009 0.009 0.009 0.009 0.009 0.009 0.063 0.063 0.063 0.063 0.063 0.063 0.063 0.063 
0.095 0.095 0.095 0.095 0.095 0.095 0.095 0.095 0.021 0.021 0.021 0.021 0.021 0.021 0.021 0.021 0.021 0.021 0.021 0.021 0.021 0.021 0.021 0.021 0.024 0.024 0.024 0.024 0.024 0.024 0.024 0.024 0.012 0.012 0.012 0.012 0.012 0.012 0.012 0.012 0.031 0.031 0.031 0.031 0.035 0.035 0.035 0.035 0.028 0.028 0.028 0.028 0.041 0.041 0.041 0.041 3.034 3.034 3.034 3.034 0.077 0.077 0.077 0.077 0.021 0.021 0.021 0.021 0.004 0.004 0.004 0.004 0.005 0.005 0.005 0.005 0.006 0.006 0.006 0.006 0.002 0.002 0.010 0.010 0.015 0.015 0.013 0.013 0.009 0.009 0.002 0.002 0.002 0.002 0.002 0.001 0.001 0.002 0.002 0.002 0.005 0.005 0.007 0.007 0.009 0.009 0.016 0.016 0.009 0.009 0.011 0.011 0.011 0.011 0.009 0.009 0.009 0.009 0.015 0.015 0.015 0.015 0.023 0.023 0.023 0.023 0.036 0.036 0.036 0.036 0.017 0.017 0.017 0.017 0.011 0.011 0.011 0.011 0.007 0.007 0.007 0.007 0.005 0.005 0.005 0.005 0.009 0.009 0.009 0.009 0.016 0.016 0.016 0.016 0.016 0.016 0.016 0.016 0.031 0.031 0.031 0.031 0.031 0.031 0.031 0.031 0.117 0.117 0.117 0.117 0.117 0.117 0.117 0.117 0.009 0.009 0.009 0.009 0.009 0.009 0.009 0.009 0.063 0.063 0.063 0.063 0.063 0.063 0.063 0.063 
0.095 0.095 0.095 0.095 0.095 0.095 0.095 0.095 0.021 0.021 0.021 0.021 0.021 0.021 0.021 0.021 0.021 0.021 0.021 0.021 0.021 0.021 0.021 0.021 0.024 0.024 0.024 0.024 0.024 0.024 0.024 0.024 0.012 0.012 0.012 0.012 0.012 0.012 0.012 0.012 0.031 0.031 0.031 0.031 0.035 0.035 0.035 0.035 0.028 0.028 0.028 0.028 0.041 0.041 0.041 0.041 3.034 3.034 3.034 3.034 0.077 0.077 0.077 0.077 0.021 0.021 0.021 0.021 0.004 0.004 0.004 0.004 0.005 0.005 0.005 0.005 0.006 0.006 0.006 0.006 0.002 0.002 0.010 0.010 0.015 0.015 0.013 0.013 0.009 0.009 0.002 0.002 0.002 0.002 0.002 0.001 0.001 0.002 0.002 0.002 0.005 0.005 0.007 0.007 0.009 0.009 0.016 0.016 0.009 0.009 0.011 0.011 0.011 0.011 0.009 0.009 0.009 0.009 0.015 0.015 0.015 0.015 0.023 0.023 0.023 0.023 0.036 0.036 0.036 0.036 0.017 0.017 0.017 0.017 0.011 0.011 0.011 0.011 0.007 0.007 0.007 0.007 0.005 0.005 0.005 0.005 0.009 0.009 0.009 0.009 0.016 0.016 0.016 0.016 0.016 0.016 0.016 0.016 0.031 0.031 0.031 0.031 0.031 0.031 0.031 0.031 0.117 0.117 0.117 0.117 0.117 0.117 0.117 0.117 0.009 0.009 0.009 0.009 0.009 0.009 0.009 0.009 0.063 0.063 0.063 0.063 0.063 0.063 0.063 0.063 
0.095 0.095 0.095 0.095 0.095 0.095 0.095 0.095 0.021 0.021 0.021 0.021 0.021 0.021 0.021 0.021 0.021 0.021 0.021 0.021 0.021 0.021 0.021 0.021 0.024 0.024 0.024 0.024 0.024 0.024 0.024 0.024 0.012 0.012 0.012 0.012 0.012 0.012 0.012 0.012 0.031 0.031 0.031 0.031 0.035 0.035 0.035 0.035 0.028 0.028 0.028 0.028 0.041 0.041 0.041 0.041 3.034 3.034 3.034 3.034 0.077 0.077 0.077 0.077 0.021 0.021 0.021 0.021 0.004 0.004 0.004 0.004 0.005 0.005 0.005 0.005 0.006 0.006 0.006 0.006 0.002 0.002 0.010 0.010 0.015 0.015 0.013 0.013 0.009 0.009 0.002 0.002 0.002 0.002 0.002 0.001 0.001 0.002 0.002 0.002 0.005 0.005 0.007 0.007 0.009 0.009 0.016 0.016 0.009 0.009 0.011 0.011 0.011 0.011 0.009 0.009 0.009 0.009 0.015 0.015 0.015 0.015 0.023 0.023 0.023 0.023 0.036 0.036 0.036 0.036 0.017 0.017 0.017 0.017 0.011 0.011 0.011 0.011 0.007 0.007 0.007 0.007 0.005 0.005 0.005 0.005 0.009 0.009 0.009 0.009 0.016 0.016 0.016 0.016 0.016 0.016 0.016 0.016 0.031 0.031 0.031 0.031 0.031 0.031 0.031 0.031 0.117 0.117 0.117 0.117 0.117 0.117 0.117 0.117 0.009 0.009 0.009 0.009 0.009 0.009 0.009 0.009 0.063 0.063 0.063 0.063 0.063 0.063 0.063 0.063 
0.095 0.095 0.095 0.095 0.095 0.095 0.095 0.095 0.021 0.021 0.021 0.021 0.021 0.021 0.021 0.021 0.021 0.021 0.021 0.021 0.021 0.021 0.021 0.021 0.024 0.024 0.024 0.024 0.024 0.024 0.024 0.024 0.012 0.012 0.012 0.012 0.012 0.012 0.012 0.012 0.031 0.031 0.031 0.031 0.035 0.035 0.035 0.035 0.028 0.028 0.028 0.028 0.041 0.041 0.041 0.041 3.034 3.034 3.034 3.034 0.077 0.077 0.077 0.077 0.021 0.021 0.021 0.021 0.004 0.004 0.004 0.004 0.005 0.005 0.005 0.005 0.006 0.006 0.006 0.006 0.002 0.002 0.010 0.010 0.015 0.015 0.013 0.013 0.009 0.009 0.002 0.002 0.002 0.002 0.002 0.001 0.001 0.002 0.002 0.002 0.005 0.005 0.007 0.007 0.009 0.009 0.016 0.016 0.009 0.009 0.011 0.011 0.011 0.011 0.009 0.009 0.009 0.009 0.015 0.015 0.015 0.015 0.023 0.023 0.023 0.023 0.036 0.036 0.036 0.036 0.017 0.017 0.017 0.017 0.011 0.011 0.011 0.011 0.007 0.007 0.007 0.007 0.005 0.005 0.005 0.005 0.009 0.009 0.009 0.009 0.016 0.016 0.016 0.016 0.016 0.016 0.016 0.016 0.031 0.031 0.031 0.031 0.031 0.031 0.031 0.031 0.117 0.117 0.117 0.117 0.117 0.117 0.117 0.117 0.009 0.009 0.009 0.009 0.009 0.009 0.009 0.009 0.063 0.063 0.063 0.063 0.063 0.063 0.063 0.063 
0.095 0.095 0.095 0.095 0.095 0.095 0.095 0.095 0.021 0.021 0.021 0.021 0.021 0.021 0.021 0.021 0.021 0.021 0.021 0.021 0.021 0.021 0.021 0.021 0.024 0.024 0.024 0.024 0.024 0.024 0.024 0.024 0.012 0.012 0.012 0.012 0.012 0.012 0.012 0.012 0.031 0.031 0.031 0.031 0.035 0.035 0.035 0.035 0.028 0.028 0.028 0.028 0.041 0.041 0.041 0.041 3.034 3.034 3.034 3.034 0.077 0.077 0.077 0.077 0.021 0.021 0.021 0.021 0.004 0.004 0.004 0.004 0.005 0.005 0.005 0.005 0.006 0.006 0.006 0.006 0.002 0.002 0.010 0.010 0.015 0.015 0.013 0.013 0.009 0.009 0.002 0.002 0.002 0.002 0.002 0.001 0.001 0.002 0.002 0.002 0.005 0.005 0.007 0.007 0.009 0.009 0.016 0.016 0.009 0.009 0.011 0.011 0.011 0.011 0.009 0.009 0.009 0.009 0.015 0.015 0.015 0.015 0.023 0.023 0.023 0.023 0.036 0.036 0.036 0.036 0.017 0.017 0.017 0.017 0.011 0.011 0.011 0.011 0.007 0.007 0.007 0.007 0.005 0.005 0.005 0.005 0.009 0.009 0.009 0.009 0.016 0.016 0.016 0.016 0.016 0.016 0.016 0.016 0.031 0.031 0.031 0.031 0.031 0.031 0.031 0.031 0.117 0.117 0.117 0.117 0.117 0.117 0.117 0.117 0.009 0.009 0.009 0.009 0.009 0.009 0.009 0.009 0.063 0.063 0.063 0.063 0.063 0.063 0.063 0.063 
0.095 0.095 0.095 0.095 0.095 0.095 0.095 0.095 0.021 0.021 0.021 0.021 0.021 0.021 0.021 0.021 0.021 0.021 0.021 0.021 0.021 0.021 0.021 0.021 0.024 0.024 0.024 0.024 0.024 0.024 0.024 0.024 0.012 0.012 0.012 0.012 0.012 0.012 0.012 0.012 0.031 0.031 0.031 0.031 0.035 0.035 0.035 0.035 0.028 0.028 0.028 0.028 0.041 0.041 0.041 0.041 3.034 3.034 3.034 3.034 0.077 0.077 0.077 0.077 0.021 0.021 0.021 0.021 0.004 0.004 0.004 0.004 0.005 0.005 0.005 0.005 0.006 0.006 0.006 0.006 0.002 0.002 0.010 0.010 0.015 0.015 0.013 0.013 0.009 0.009 0.002 0.002 0.002 0.002 0.002 0.001 0.001 0.002 0.002 0.002 0.005 0.005 0.007 0.007 0.009 0.009 0.016 0.016 0.009 0.009 0.011 0.011 0.011 0.011 0.009 0.009 0.009 0.009 0.015 0.015 0.015 0.015 0.023 0.023 0.023 0.023 0.036 0.036 0.036 0.036 0.017 0.017 0.017 0.017 0.011 0.011 0.011 0.011 0.007 0.007 0.007 0.007 0.005 0.005 0.005 0.005 0.009 0.009 0.009 0.009 0.016 0.016 0.016 0.016 0.016 0.016 0.016 0.016 0.031 0.031 0.031 0.031 0.031 0.031 0.031 0.031 0.117 0.117 0.117 0.117 0.117 0.117 0.117 0.117 0.009 0.009 0.009 0.009 0.009 0.009 0.009 0.009 0.063 0.063 0.063 0.063 0.063 0.063 0.063 0.063 
2.860 2.860 2.860 2.860 2.860 2.860 2.860 2.860 0.016 0.016 0.016 0.016 0.016 0.016 0.016 0.016 0.046 0.046 0.046 0.046 0.046 0.046 0.046 0.046 6.275 6.275 6.275 6.275 6.275 6.275 6.275 6.275 0.071 0.071 0.071 0.071 0.071 0.071 0.071 0.071 0.039 0.039 0.039 0.039 0.025 0.025 0.025 0.025 0.016 0.016 0.016 0.016 0.017 0.017 0.017 0.017 0.027 0.027 0.027 0.027 0.019 0.019 0.019 0.019 0.021 0.021 0.021 0.021 0.019 0.019 0.019 0.019 0.027 0.027 0.027 0.027 0.047 0.047 0.047 0.047 0.069 0.069 0.061 0.061 0.033 0.033 0.018 0.018 0.005 0.005 0.002 0.002 0.001 0.001 0.001 0.001 0.001 0.001 0.001 0.001 0.002 0.002 0.003 0.003 0.004 0.004 0.011 0.011 0.009 0.009 0.011 0.011 0.011 0.011 0.011 0.011 0.011 0.011 0.012 0.012 0.012 0.012 0.016 0.016 0.016 0.016 0.020 0.020 0.020 0.020 0.011 0.011 0.011 0.011 0.011 0.011 0.011 0.011 0.011 0.011 0.011 0.011 0.009 0.009 0.009 0.009 0.012 0.012 0.012 0.012 0.015 0.015 0.015 0.015 0.015 0.015 0.015 0.015 0.015 0.015 0.015 0.015 0.015 0.015 0.015 0.015 0.017 0.017 0.017 0.017 0.017 0.017 0.017 0.017 0.017 0.017 0.017 0.017 0.017 0.017 0.017 0.017 0.034 0.034 0.034 0.034 0.034 0.034 0.034 0.034 
2.860 2.860 2.860 2.860 2.860 2.860 2.860 2.860 0.016 0.016 0.016 0.016 0.016 0.016 0.016 0.016 0.046 0.046 0.046 0.046 0.046 0.046 0.046 0.046 6.275 6.275 6.275 6.275 6.275 6.275 6.275 6.275 0.071 0.071 0.071 0.071 0.071 0.071 0.071 0.071 0.039 0.039 0.039 0.039 0.025 0.025 0.025 0.025 0.016 0.016 0.016 0.016 0.017 0.017 0.017 0.017 0.027 0.027 0.027 0.027 0.019 0.019 0.019 0.019 0.021 0.021 0.021 0.021 0.019 0.019 0.019 0.019 0.027 0.027 0.027 0.027 0.047 0.047 0.047 0.047 0.069 0.069 0.061 0.061 0.033 0.033 0.018 0.018 0.005 0.005 0.002 0.002 0.001 0.001 0.001 0.001 0.001 0.001 0.001 0.001 0.002 0.002 0.003 0.003 0.004 0.004 0.011 0.011 0.009 0.009 0.011 0.011 0.011 0.011 0.011 0.011 0.011 0.011 0.012 0.012 0.012 0.012 0.016 0.016 0.016 0.016 0.020 0.020 0.020 0.020 0.011 0.011 0.011 0.011 0.011 0.011 0.011 0.011 0.011 0.011 0.011 0.011 0.009 0.009 0.009 0.009 0.012 0.012 0.012 0.012 0.015 0.015 0.015 0.015 0.015 0.015 0.015 0.015 0.015 0.015 0.015 0.015 0.015 0.015 0.015 0.015 0.017 0.017 0.017 0.017 0.017 0.017 0.017 0.017 0.017 0.017 0.017 0.017 0.017 0.017 0.017 0.017 0.034 0.034 0.034 0.034 0.034 0.034 0.034 0.034 
2.860 2.860 2.860 2.860 2.860 2.860 2.860 2.860 0.016 0.016 0.016 0.016 0.016 0.016 0.016 0.016 0.046 0.046 0.046 0.046 0.046 0.046 0.046 0.046 6.275 6.275 6.275 6.275 6.275 6.275 6.275 6.275 0.071 0.071 0.071 0.071 0.071 0.071 0.071 0.071 0.039 0.039 0.039 0.039 0.025 0.025 0.025 0.025 0.016 0.016 0.016 0.016 0.017 0.017 0.017 0.017 0.027 0.027 0.027 0.027 0.019 0.019 0.019 0.019 0.021 0.021 0.021 0.021 0.019 0.019 0.019 0.019 0.027 0.027 0.027 0.027 0.047 0.047 0.047 0.047 0.069 0.069 0.061 0.061 0.033 0.033 0.018 0.018 0.005 0.005 0.002 0.002 0.001 0.001 0.001 0.001 0.001 0.001 0.001 0.001 0.002 0.002 0.003 0.003 0.004 0.004 0.011 0.011 0.009 0.009 0.011 0.011 0.011 0.011 0.011 0.011 0.011 0.011 0.012 0.012 0.012 0.012 0.016 0.016 0.016 0.016 0.020 0.020 0.020 0.020 0.011 0.011 0.011 0.011 0.011 0.011 0.011 0.011 0.011 0.011 0.011 0.011 0.009 0.009 0.009 0.009 0.012 0.012 0.012 0.012 0.015 0.015 0.015 0.015 0.015 0.015 0.015 0.015 0.015 0.015 0.015 0.015 0.015 0.015 0.015 0.015 0.017 0.017 0.017 0.017 0.017 0.017 0.017 0.017 0.017 0.017 0.017 0.017 0.017 0.017 0.017 0.017 0.034 0.034 0.034 0.034 0.034 0.034 0.034 0.034 
2.860 2.860 2.860 2.860 2.860 2.860 2.860 2.860 0.016 0.016 0.016 0.016 0.016 0.016 0.016 0.016 0.046 0.046 0.046 0.046 0.046 0.046 0.046 0.046 6.275 6.275 6.275 6.275 6.275 6.275 6.275 6.275 0.071 0.071 0.071 0.071 0.071 0.071 0.071 0.071 0.039 0.039 0.039 0.039 0.025 0.025 0.025 0.025 0.016 0.016 0.016 0.016 0.017 0.017 0.017 0.017 0.027 0.027 0.027 0.027 0.019 0.019 0.019 0.019 0.021 0.021 0.021 0.021 0.019 0.019 0.019 0.019 0.027 0.027 0.027 0.027 0.047 0.047 0.047 0.047 0.069 0.069 0.061 0.061 0.033 0.033 0.018 0.018 0.005 0.005 0.002 0.002 0.001 0.001 0.001 0.001 0.001 0.001 0.001 0.001 0.002 0.002 0.003 0.003 0.004 0.004 0.011 0.011 0.009 0.009 0.011 0.011 0.011 0.011 0.011 0.011 0.011 0.011 0.012 0.012 0.012 0.012 0.016 0.016 0.016 0.016 0.020 0.020 0.020 0.020 0.011 0.011 0.011 0.011 0.011 0.011 0.011 0.011 0.011 0.011 0.011 0.011 0.009 0.009 0.009 0.009 0.012 0.012 0.012 0.012 0.015 0.015 0.015 0.015 0.015 0.015 0.015 0.015 0.015 0.015 0.015 0.015 0.015 0.015 0.015 0.015 0.017 0.017 0.017 0.017 0.017 0.017 0.017 0.017 0.017 0.017 0.017 0.017 0.017 0.017 0.017 0.017 0.034 0.034 0.034 0.034 0.034 0.034 0.034 0.034 
2.860 2.860 2.860 2.860 2.860 2.860 2.860 2.860 0.016 0.016 0.016 0.016 0.016 0.016 0.016 0.016 0.046 0.046 0.046 0.046 0.046 0.046 0.046 0.046 6.275 6.275 6.275 6.275 6.275 6.275 6.275 6.275 0.071 0.071 0.071 0.071 0.071 0.071 0.071 0.071 0.039 0.039 0.039 0.039 0.025 0.025 0.025 0.025 0.016 0.016 0.016 0.016 0.017 0.017 0.017 0.017 0.027 0.027 0.027 0.027 0.019 0.019 0.019 0.019 0.021 0.021 0.021 0.021 0.019 0.019 0.019 0.019 0.027 0.027 0.027 0.027 0.047 0.047 0.047 0.047 0.069 0.069 0.061 0.061 0.033 0.033 0.018 0.018 0.005 0.005 0.002 0.002 0.001 0.001 0.001 0.001 0.001 0.001 0.001 0.001 0.002 0.002 0.003 0.003 0.004 0.004 0.011 0.011 0.009 0.009 0.011 0.011 0.011 0.011 0.011 0.011 0.011 0.011 0.012 0.012 0.012 0.012 0.016 0.016 0.016 0.016 0.020 0.020 0.020 0.020 0.011 0.011 0.011 0.011 0.011 0.011 0.011 0.011 0.011 0.011 0.011 0.011 0.009 0.009 0.009 0.009 0.012 0.012 0.012 0.012 0.015 0.015 0.015 0.015 0.015 0.015 0.015 0.015 0.015 0.015 0.015 0.015 0.015 0.015 0.015 0.015 0.017 0.017 0.017 0.017 0.017 0.017 0.017 0.017 0.017 0.017 0.017 0.017 0.017 0.017 0.017 0.017 0.034 0.034 0.034 0.034 0.034 0.034 0.034 0.034 
2.860 2.860 2.860 2.860 2.860 2.860 2.860 2.860 0.016 0.016 0.016 0.016 0.016 0.016 0.016 0.016 0.046 0.046 0.046 0.046 0.046 0.046 0.046 0.046 6.275 6.275 6.275 6.275 6.275 6.275 6.275 6.275 0.071 0.071 0.071 0.071 0.071 0.071 0.071 0.071 0.039 0.039 0.039 0.039 0.025 0.025 0.025 0.025 0.016 0.016 0.016 0.016 0.017 0.017 0.017 0.017 0.027 0.027 0.027 0.027 0.019 0.019 0.019 0.019 0.021 0.021 0.021 0.021 0.019 0.019 0.019 0.019 0.027 0.027 0.027 0.027 0.047 0.047 0.047 0.047 0.069 0.069 0.061 0.061 0.033 0.033 0.018 0.018 0.005 0.005 0.002 0.002 0.001 0.001 0.001 0.001 0.001 0.001 0.001 0.001 0.002 0.002 0.003 0.003 0.004 0.004 0.011 0.011 0.009 0.009 0.011 0.011 0.011 0.011 0.011 0.011 0.011 0.011 0.012 0.012 0.012 0.012 0.016 0.016 0.016 0.016 0.020 0.020 0.020 0.020 0.011 0.011 0.011 0.011 0.011 0.011 0.011 0.011 0.011 0.011 0.011 0.011 0.009 0.009 0.009 0.009 0.012 0.012 0.012 0.012 0.015 0.015 0.015 0.015 0.015 0.015 0.015 0.015 0.015 0.015 0.015 0.015 0.015 0.015 0.015 0.015 0.017 0.017 0.017 0.017 0.017 0.017 0.017 0.017 0.017 0.017 0.017 0.017 0.017 0.017 0.017 0.017 0.034 0.034 0.034 0.034 0.034 0.034 0.034 0.034 
2.860 2.860 2.860 2.860 2.860 2.860 2.860 2.860 0.016 0.016 0.016 0.016 0.016 0.016 0.016 0.016 0.046 0.046 0.046 0.046 0.046 0.046 0.046 0.046 6.275 6.275 6.275 6.275 6.275 6.275 6.275 6.275 0.071 0.071 0.071 0.071 0.071 0.071 0.071 0.071 0.039 0.039 0.039 0.039 0.025 0.025 0.025 0.025 0.016 0.016 0.016 0.016 0.017 0.017 0.017 0.017 0.027 0.027 0.027 0.027 0.019 0.019 0.019 0.019 0.021 0.021 0.021 0.021 0.019 0.019 0.019 0.019 0.027 0.027 0.027 0.027 0.047 0.047 0.047 0.047 0.069 0.069 0.061 0.061 0.033 0.033 0.018 0.018 0.005 0.005 0.002 0.002 0.001 0.001 0.001 0.001 0.001 0.001 0.001 0.001 0.002 0.002 0.003 0.003 0.004 0.004 0.011 0.011 0.009 0.009 0.011 0.011 0.011 0.011 0.011 0.011 0.011 0.011 0.012 0.012 0.012 0.012 0.016 0.016 0.016 0.016 0.020 0.020 0.020 0.020 0.011 0.011 0.011 0.011 0.011 0.011 0.011 0.011 0.011 0.011 0.011 0.011 0.009 0.009 0.009 0.009 0.012 0.012 0.012 0.012 0.015 0.015 0.015 0.015 0.015 0.015 0.015 0.015 0.015 0.015 0.015 0.015 0.015 0.015 0.015 0.015 0.017 0.017 0.017 0.017 0.017 0.017 0.017 0.017 0.017 0.017 0.017 0.017 0.017 0.017 0.017 0.017 0.034 0.034 0.034 0.034 0.034 0.034 0.034 0.034 
2.860 2.860 2.860 2.860 2.860 2.860 2.860 2.860 0.016 0.016 0.016 0.016 0.016 0.016 0.016 0.016 0.046 0.046 0.046 0.046 0.046 0.046 0.046 0.046 6.275 6.275 6.275 6.275 6.275 6.275 6.275 6.275 0.071 0.071 0.071 0.071 0.071 0.071 0.071 0.071 0.039 0.039 0.039 0.039 0.025 0.025 0.025 0.025 0.016 0.016 0.016 0.016 0.017 0.017 0.017 0.017 0.027 0.027 0.027 0.027 0.019 0.019 0.019 0.019 0.021 0.021 0.021 0.021 0.019 0.019 0.019 0.019 0.027 0.027 0.027 0.027 0.047 0.047 0.047 0.047 0.069 0.069 0.061 0.061 0.033 0.033 0.018 0.018 0.005 0.005 0.002 0.002 0.001 0.001 0.001 0.001 0.001 0.001 0.001 0.001 0.002 0.002 0.003 0.003 0.004 0.004 0.011 0.011 0.009 0.009 0.011 0.011 0.011 0.011 0.011 0.011 0.011 0.011 0.012 0.012 0.012 0.012 0.016 0.016 0.016 0.016 0.020 0.020 0.020 0.020 0.011 0.011 0.011 0.011 0.011 0.011 0.011 0.011 0.011 0.011 0.011 0.011 0.009 0.009 0.009 0.009 0.012 0.012 0.012 0.012 0.015 0.015 0.015 0.015 0.015 0.015 0.015 0.015 0.015 0.015 0.015 0.015 0.015 0.015 0.015 0.015 0.017 0.017 0.017 0.017 0.017 0.017 0.017 0.017 0.017 0.017 0.017 0.017 0.017 0.017 0.017 0.017 0.034 0.034 0.034 0.034 0.034 0.034 0.034 0.034 
