# Supplementary material for: A Regional Model for Malaria Vector Developmental Habitats Evaluated Using Explicit, Pond-Resolving Surface Hydrology Simulations
Source: PLoS One. 2016 Mar 22;11(3):e0150626. doi: 10.1371/journal.pone.0150626 (PMC4803214; doi:10.1371/journal.pone.0150626)
Supplement: S1 Dataset — These text files are named according to each day using Julian day numbers. (GZ) [file pone.0150626.s001.tar.gz › S1_Dataset/2006/day214.txt]

0.005 0.005 0.005 0.005 0.005 0.005 0.005 0.005 0.017 0.017 0.017 0.017 0.017 0.017 0.017 0.017 0.248 0.248 0.248 0.248 0.248 0.248 0.248 0.248 0.004 0.004 0.004 0.004 0.004 0.004 0.004 0.004 0.000 0.000 0.000 0.000 0.000 0.000 0.000 0.000 0.002 0.002 0.002 0.002 0.002 0.002 0.002 0.002 0.000 0.000 0.000 0.000 0.000 0.000 0.000 0.000 0.000 0.000 0.000 0.000 0.002 0.002 0.002 0.002 0.007 0.007 0.007 0.007 0.008 0.008 0.008 0.008 0.013 0.013 0.013 0.013 0.020 0.020 0.020 0.020 0.011 0.011 0.008 0.008 0.006 0.006 0.004 0.004 0.002 0.002 0.003 0.002 0.000 0.000 0.000 0.000 0.000 0.000 0.000 0.000 0.000 0.000 0.000 0.000 0.000 0.000 0.000 0.000 0.000 0.000 0.000 0.000 0.000 0.000 0.000 0.000 0.000 0.000 0.000 0.000 0.000 0.000 0.002 0.002 0.002 0.002 0.003 0.003 0.003 0.003 0.005 0.005 0.005 0.005 0.014 0.014 0.014 0.014 0.030 0.030 0.030 0.030 0.007 0.007 0.007 0.007 0.001 0.001 0.001 0.001 0.004 0.004 0.004 0.004 0.004 0.004 0.004 0.004 0.004 0.004 0.004 0.004 0.004 0.004 0.004 0.004 0.002 0.002 0.002 0.002 0.002 0.002 0.002 0.002 0.002 0.002 0.002 0.002 0.002 0.002 0.002 0.002 0.000 0.000 0.000 0.000 0.000 0.000 0.000 0.000 
0.005 0.005 0.005 0.005 0.005 0.005 0.005 0.005 0.017 0.017 0.017 0.017 0.017 0.017 0.017 0.017 0.248 0.248 0.248 0.248 0.248 0.248 0.248 0.248 0.004 0.004 0.004 0.004 0.004 0.004 0.004 0.004 0.000 0.000 0.000 0.000 0.000 0.000 0.000 0.000 0.002 0.002 0.002 0.002 0.002 0.002 0.002 0.002 0.000 0.000 0.000 0.000 0.000 0.000 0.000 0.000 0.000 0.000 0.000 0.000 0.002 0.002 0.002 0.002 0.007 0.007 0.007 0.007 0.008 0.008 0.008 0.008 0.013 0.013 0.013 0.013 0.020 0.020 0.020 0.020 0.011 0.011 0.008 0.008 0.006 0.006 0.004 0.004 0.002 0.002 0.003 0.002 0.000 0.000 0.000 0.000 0.000 0.000 0.000 0.000 0.000 0.000 0.000 0.000 0.000 0.000 0.000 0.000 0.000 0.000 0.000 0.000 0.000 0.000 0.000 0.000 0.000 0.000 0.000 0.000 0.000 0.000 0.002 0.002 0.002 0.002 0.003 0.003 0.003 0.003 0.005 0.005 0.005 0.005 0.014 0.014 0.014 0.014 0.030 0.030 0.030 0.030 0.007 0.007 0.007 0.007 0.001 0.001 0.001 0.001 0.004 0.004 0.004 0.004 0.004 0.004 0.004 0.004 0.004 0.004 0.004 0.004 0.004 0.004 0.004 0.004 0.002 0.002 0.002 0.002 0.002 0.002 0.002 0.002 0.002 0.002 0.002 0.002 0.002 0.002 0.002 0.002 0.000 0.000 0.000 0.000 0.000 0.000 0.000 0.000 
0.005 0.005 0.005 0.005 0.005 0.005 0.005 0.005 0.017 0.017 0.017 0.017 0.017 0.017 0.017 0.017 0.248 0.248 0.248 0.248 0.248 0.248 0.248 0.248 0.004 0.004 0.004 0.004 0.004 0.004 0.004 0.004 0.000 0.000 0.000 0.000 0.000 0.000 0.000 0.000 0.002 0.002 0.002 0.002 0.002 0.002 0.002 0.002 0.000 0.000 0.000 0.000 0.000 0.000 0.000 0.000 0.000 0.000 0.000 0.000 0.002 0.002 0.002 0.002 0.007 0.007 0.007 0.007 0.008 0.008 0.008 0.008 0.013 0.013 0.013 0.013 0.020 0.020 0.020 0.020 0.011 0.011 0.008 0.008 0.006 0.006 0.004 0.004 0.002 0.002 0.003 0.002 0.000 0.000 0.000 0.000 0.000 0.000 0.000 0.000 0.000 0.000 0.000 0.000 0.000 0.000 0.000 0.000 0.000 0.000 0.000 0.000 0.000 0.000 0.000 0.000 0.000 0.000 0.000 0.000 0.000 0.000 0.002 0.002 0.002 0.002 0.003 0.003 0.003 0.003 0.005 0.005 0.005 0.005 0.014 0.014 0.014 0.014 0.030 0.030 0.030 0.030 0.007 0.007 0.007 0.007 0.001 0.001 0.001 0.001 0.004 0.004 0.004 0.004 0.004 0.004 0.004 0.004 0.004 0.004 0.004 0.004 0.004 0.004 0.004 0.004 0.002 0.002 0.002 0.002 0.002 0.002 0.002 0.002 0.002 0.002 0.002 0.002 0.002 0.002 0.002 0.002 0.000 0.000 0.000 0.000 0.000 0.000 0.000 0.000 
0.005 0.005 0.005 0.005 0.005 0.005 0.005 0.005 0.017 0.017 0.017 0.017 0.017 0.017 0.017 0.017 0.248 0.248 0.248 0.248 0.248 0.248 0.248 0.248 0.004 0.004 0.004 0.004 0.004 0.004 0.004 0.004 0.000 0.000 0.000 0.000 0.000 0.000 0.000 0.000 0.002 0.002 0.002 0.002 0.002 0.002 0.002 0.002 0.000 0.000 0.000 0.000 0.000 0.000 0.000 0.000 0.000 0.000 0.000 0.000 0.002 0.002 0.002 0.002 0.007 0.007 0.007 0.007 0.008 0.008 0.008 0.008 0.013 0.013 0.013 0.013 0.020 0.020 0.020 0.020 0.011 0.011 0.008 0.008 0.006 0.006 0.004 0.004 0.002 0.002 0.003 0.002 0.000 0.000 0.000 0.000 0.000 0.000 0.000 0.000 0.000 0.000 0.000 0.000 0.000 0.000 0.000 0.000 0.000 0.000 0.000 0.000 0.000 0.000 0.000 0.000 0.000 0.000 0.000 0.000 0.000 0.000 0.002 0.002 0.002 0.002 0.003 0.003 0.003 0.003 0.005 0.005 0.005 0.005 0.014 0.014 0.014 0.014 0.030 0.030 0.030 0.030 0.007 0.007 0.007 0.007 0.001 0.001 0.001 0.001 0.004 0.004 0.004 0.004 0.004 0.004 0.004 0.004 0.004 0.004 0.004 0.004 0.004 0.004 0.004 0.004 0.002 0.002 0.002 0.002 0.002 0.002 0.002 0.002 0.002 0.002 0.002 0.002 0.002 0.002 0.002 0.002 0.000 0.000 0.000 0.000 0.000 0.000 0.000 0.000 
0.005 0.005 0.005 0.005 0.005 0.005 0.005 0.005 0.017 0.017 0.017 0.017 0.017 0.017 0.017 0.017 0.248 0.248 0.248 0.248 0.248 0.248 0.248 0.248 0.004 0.004 0.004 0.004 0.004 0.004 0.004 0.004 0.000 0.000 0.000 0.000 0.000 0.000 0.000 0.000 0.002 0.002 0.002 0.002 0.002 0.002 0.002 0.002 0.000 0.000 0.000 0.000 0.000 0.000 0.000 0.000 0.000 0.000 0.000 0.000 0.002 0.002 0.002 0.002 0.007 0.007 0.007 0.007 0.008 0.008 0.008 0.008 0.013 0.013 0.013 0.013 0.020 0.020 0.020 0.020 0.011 0.011 0.008 0.008 0.006 0.006 0.004 0.004 0.002 0.002 0.003 0.002 0.000 0.000 0.000 0.000 0.000 0.000 0.000 0.000 0.000 0.000 0.000 0.000 0.000 0.000 0.000 0.000 0.000 0.000 0.000 0.000 0.000 0.000 0.000 0.000 0.000 0.000 0.000 0.000 0.000 0.000 0.002 0.002 0.002 0.002 0.003 0.003 0.003 0.003 0.005 0.005 0.005 0.005 0.014 0.014 0.014 0.014 0.030 0.030 0.030 0.030 0.007 0.007 0.007 0.007 0.001 0.001 0.001 0.001 0.004 0.004 0.004 0.004 0.004 0.004 0.004 0.004 0.004 0.004 0.004 0.004 0.004 0.004 0.004 0.004 0.002 0.002 0.002 0.002 0.002 0.002 0.002 0.002 0.002 0.002 0.002 0.002 0.002 0.002 0.002 0.002 0.000 0.000 0.000 0.000 0.000 0.000 0.000 0.000 
0.005 0.005 0.005 0.005 0.005 0.005 0.005 0.005 0.017 0.017 0.017 0.017 0.017 0.017 0.017 0.017 0.248 0.248 0.248 0.248 0.248 0.248 0.248 0.248 0.004 0.004 0.004 0.004 0.004 0.004 0.004 0.004 0.000 0.000 0.000 0.000 0.000 0.000 0.000 0.000 0.002 0.002 0.002 0.002 0.002 0.002 0.002 0.002 0.000 0.000 0.000 0.000 0.000 0.000 0.000 0.000 0.000 0.000 0.000 0.000 0.002 0.002 0.002 0.002 0.007 0.007 0.007 0.007 0.008 0.008 0.008 0.008 0.013 0.013 0.013 0.013 0.020 0.020 0.020 0.020 0.011 0.011 0.008 0.008 0.006 0.006 0.004 0.004 0.002 0.002 0.003 0.002 0.000 0.000 0.000 0.000 0.000 0.000 0.000 0.000 0.000 0.000 0.000 0.000 0.000 0.000 0.000 0.000 0.000 0.000 0.000 0.000 0.000 0.000 0.000 0.000 0.000 0.000 0.000 0.000 0.000 0.000 0.002 0.002 0.002 0.002 0.003 0.003 0.003 0.003 0.005 0.005 0.005 0.005 0.014 0.014 0.014 0.014 0.030 0.030 0.030 0.030 0.007 0.007 0.007 0.007 0.001 0.001 0.001 0.001 0.004 0.004 0.004 0.004 0.004 0.004 0.004 0.004 0.004 0.004 0.004 0.004 0.004 0.004 0.004 0.004 0.002 0.002 0.002 0.002 0.002 0.002 0.002 0.002 0.002 0.002 0.002 0.002 0.002 0.002 0.002 0.002 0.000 0.000 0.000 0.000 0.000 0.000 0.000 0.000 
0.005 0.005 0.005 0.005 0.005 0.005 0.005 0.005 0.017 0.017 0.017 0.017 0.017 0.017 0.017 0.017 0.248 0.248 0.248 0.248 0.248 0.248 0.248 0.248 0.004 0.004 0.004 0.004 0.004 0.004 0.004 0.004 0.000 0.000 0.000 0.000 0.000 0.000 0.000 0.000 0.002 0.002 0.002 0.002 0.002 0.002 0.002 0.002 0.000 0.000 0.000 0.000 0.000 0.000 0.000 0.000 0.000 0.000 0.000 0.000 0.002 0.002 0.002 0.002 0.007 0.007 0.007 0.007 0.008 0.008 0.008 0.008 0.013 0.013 0.013 0.013 0.020 0.020 0.020 0.020 0.011 0.011 0.008 0.008 0.006 0.006 0.004 0.004 0.002 0.002 0.003 0.002 0.000 0.000 0.000 0.000 0.000 0.000 0.000 0.000 0.000 0.000 0.000 0.000 0.000 0.000 0.000 0.000 0.000 0.000 0.000 0.000 0.000 0.000 0.000 0.000 0.000 0.000 0.000 0.000 0.000 0.000 0.002 0.002 0.002 0.002 0.003 0.003 0.003 0.003 0.005 0.005 0.005 0.005 0.014 0.014 0.014 0.014 0.030 0.030 0.030 0.030 0.007 0.007 0.007 0.007 0.001 0.001 0.001 0.001 0.004 0.004 0.004 0.004 0.004 0.004 0.004 0.004 0.004 0.004 0.004 0.004 0.004 0.004 0.004 0.004 0.002 0.002 0.002 0.002 0.002 0.002 0.002 0.002 0.002 0.002 0.002 0.002 0.002 0.002 0.002 0.002 0.000 0.000 0.000 0.000 0.000 0.000 0.000 0.000 
0.005 0.005 0.005 0.005 0.005 0.005 0.005 0.005 0.017 0.017 0.017 0.017 0.017 0.017 0.017 0.017 0.248 0.248 0.248 0.248 0.248 0.248 0.248 0.248 0.004 0.004 0.004 0.004 0.004 0.004 0.004 0.004 0.000 0.000 0.000 0.000 0.000 0.000 0.000 0.000 0.002 0.002 0.002 0.002 0.002 0.002 0.002 0.002 0.000 0.000 0.000 0.000 0.000 0.000 0.000 0.000 0.000 0.000 0.000 0.000 0.002 0.002 0.002 0.002 0.007 0.007 0.007 0.007 0.008 0.008 0.008 0.008 0.013 0.013 0.013 0.013 0.020 0.020 0.020 0.020 0.011 0.011 0.008 0.008 0.006 0.006 0.004 0.004 0.002 0.002 0.003 0.002 0.000 0.000 0.000 0.000 0.000 0.000 0.000 0.000 0.000 0.000 0.000 0.000 0.000 0.000 0.000 0.000 0.000 0.000 0.000 0.000 0.000 0.000 0.000 0.000 0.000 0.000 0.000 0.000 0.000 0.000 0.002 0.002 0.002 0.002 0.003 0.003 0.003 0.003 0.005 0.005 0.005 0.005 0.014 0.014 0.014 0.014 0.030 0.030 0.030 0.030 0.007 0.007 0.007 0.007 0.001 0.001 0.001 0.001 0.004 0.004 0.004 0.004 0.004 0.004 0.004 0.004 0.004 0.004 0.004 0.004 0.004 0.004 0.004 0.004 0.002 0.002 0.002 0.002 0.002 0.002 0.002 0.002 0.002 0.002 0.002 0.002 0.002 0.002 0.002 0.002 0.000 0.000 0.000 0.000 0.000 0.000 0.000 0.000 
0.004 0.004 0.004 0.004 0.004 0.004 0.004 0.004 0.005 0.005 0.005 0.005 0.005 0.005 0.005 0.005 0.004 0.004 0.004 0.004 0.004 0.004 0.004 0.004 0.011 0.011 0.011 0.011 0.011 0.011 0.011 0.011 0.028 0.028 0.028 0.028 0.028 0.028 0.028 0.028 0.059 0.059 0.059 0.059 0.034 0.034 0.034 0.034 0.013 0.013 0.013 0.013 0.009 0.009 0.009 0.009 0.008 0.008 0.008 0.008 0.018 0.018 0.018 0.018 13.835 13.835 13.835 13.835 18.276 18.276 18.276 18.276 0.620 0.620 0.620 0.620 0.004 0.004 0.004 0.004 0.004 0.004 0.002 0.002 0.000 0.000 0.000 0.000 0.000 0.000 0.000 0.000 0.000 0.000 0.000 0.000 0.000 0.000 0.000 0.000 0.000 0.000 0.000 0.000 0.000 0.000 0.000 0.000 0.002 0.002 0.005 0.005 0.005 0.005 0.007 0.007 0.007 0.007 0.008 0.008 0.008 0.008 0.006 0.006 0.006 0.006 0.003 0.003 0.003 0.003 0.001 0.001 0.001 0.001 0.000 0.000 0.000 0.000 0.000 0.000 0.000 0.000 0.000 0.000 0.000 0.000 0.006 0.006 0.006 0.006 0.006 0.006 0.006 0.006 0.006 0.006 0.006 0.006 0.002 0.002 0.002 0.002 0.002 0.002 0.002 0.002 0.014 0.014 0.014 0.014 0.014 0.014 0.014 0.014 0.009 0.009 0.009 0.009 0.009 0.009 0.009 0.009 0.004 0.004 0.004 0.004 0.004 0.004 0.004 0.004 
0.004 0.004 0.004 0.004 0.004 0.004 0.004 0.004 0.005 0.005 0.005 0.005 0.005 0.005 0.005 0.005 0.004 0.004 0.004 0.004 0.004 0.004 0.004 0.004 0.011 0.011 0.011 0.011 0.011 0.011 0.011 0.011 0.028 0.028 0.028 0.028 0.028 0.028 0.028 0.028 0.059 0.059 0.059 0.059 0.034 0.034 0.034 0.034 0.013 0.013 0.013 0.013 0.009 0.009 0.009 0.009 0.008 0.008 0.008 0.008 0.018 0.018 0.018 0.018 13.835 13.835 13.835 13.835 18.276 18.276 18.276 18.276 0.620 0.620 0.620 0.620 0.004 0.004 0.004 0.004 0.004 0.004 0.002 0.002 0.000 0.000 0.000 0.000 0.000 0.000 0.000 0.000 0.000 0.000 0.000 0.000 0.000 0.000 0.000 0.000 0.000 0.000 0.000 0.000 0.000 0.000 0.000 0.000 0.002 0.002 0.005 0.005 0.005 0.005 0.007 0.007 0.007 0.007 0.008 0.008 0.008 0.008 0.006 0.006 0.006 0.006 0.003 0.003 0.003 0.003 0.001 0.001 0.001 0.001 0.000 0.000 0.000 0.000 0.000 0.000 0.000 0.000 0.000 0.000 0.000 0.000 0.006 0.006 0.006 0.006 0.006 0.006 0.006 0.006 0.006 0.006 0.006 0.006 0.002 0.002 0.002 0.002 0.002 0.002 0.002 0.002 0.014 0.014 0.014 0.014 0.014 0.014 0.014 0.014 0.009 0.009 0.009 0.009 0.009 0.009 0.009 0.009 0.004 0.004 0.004 0.004 0.004 0.004 0.004 0.004 
0.004 0.004 0.004 0.004 0.004 0.004 0.004 0.004 0.005 0.005 0.005 0.005 0.005 0.005 0.005 0.005 0.004 0.004 0.004 0.004 0.004 0.004 0.004 0.004 0.011 0.011 0.011 0.011 0.011 0.011 0.011 0.011 0.028 0.028 0.028 0.028 0.028 0.028 0.028 0.028 0.059 0.059 0.059 0.059 0.034 0.034 0.034 0.034 0.013 0.013 0.013 0.013 0.009 0.009 0.009 0.009 0.008 0.008 0.008 0.008 0.018 0.018 0.018 0.018 13.835 13.835 13.835 13.835 18.276 18.276 18.276 18.276 0.620 0.620 0.620 0.620 0.004 0.004 0.004 0.004 0.004 0.004 0.002 0.002 0.000 0.000 0.000 0.000 0.000 0.000 0.000 0.000 0.000 0.000 0.000 0.000 0.000 0.000 0.000 0.000 0.000 0.000 0.000 0.000 0.000 0.000 0.000 0.000 0.002 0.002 0.005 0.005 0.005 0.005 0.007 0.007 0.007 0.007 0.008 0.008 0.008 0.008 0.006 0.006 0.006 0.006 0.003 0.003 0.003 0.003 0.001 0.001 0.001 0.001 0.000 0.000 0.000 0.000 0.000 0.000 0.000 0.000 0.000 0.000 0.000 0.000 0.006 0.006 0.006 0.006 0.006 0.006 0.006 0.006 0.006 0.006 0.006 0.006 0.002 0.002 0.002 0.002 0.002 0.002 0.002 0.002 0.014 0.014 0.014 0.014 0.014 0.014 0.014 0.014 0.009 0.009 0.009 0.009 0.009 0.009 0.009 0.009 0.004 0.004 0.004 0.004 0.004 0.004 0.004 0.004 
0.004 0.004 0.004 0.004 0.004 0.004 0.004 0.004 0.005 0.005 0.005 0.005 0.005 0.005 0.005 0.005 0.004 0.004 0.004 0.004 0.004 0.004 0.004 0.004 0.011 0.011 0.011 0.011 0.011 0.011 0.011 0.011 0.028 0.028 0.028 0.028 0.028 0.028 0.028 0.028 0.059 0.059 0.059 0.059 0.034 0.034 0.034 0.034 0.013 0.013 0.013 0.013 0.009 0.009 0.009 0.009 0.008 0.008 0.008 0.008 0.018 0.018 0.018 0.018 13.835 13.835 13.835 13.835 18.276 18.276 18.276 18.276 0.620 0.620 0.620 0.620 0.004 0.004 0.004 0.004 0.004 0.004 0.002 0.002 0.000 0.000 0.000 0.000 0.000 0.000 0.000 0.000 0.000 0.000 0.000 0.000 0.000 0.000 0.000 0.000 0.000 0.000 0.000 0.000 0.000 0.000 0.000 0.000 0.002 0.002 0.005 0.005 0.005 0.005 0.007 0.007 0.007 0.007 0.008 0.008 0.008 0.008 0.006 0.006 0.006 0.006 0.003 0.003 0.003 0.003 0.001 0.001 0.001 0.001 0.000 0.000 0.000 0.000 0.000 0.000 0.000 0.000 0.000 0.000 0.000 0.000 0.006 0.006 0.006 0.006 0.006 0.006 0.006 0.006 0.006 0.006 0.006 0.006 0.002 0.002 0.002 0.002 0.002 0.002 0.002 0.002 0.014 0.014 0.014 0.014 0.014 0.014 0.014 0.014 0.009 0.009 0.009 0.009 0.009 0.009 0.009 0.009 0.004 0.004 0.004 0.004 0.004 0.004 0.004 0.004 
0.004 0.004 0.004 0.004 0.004 0.004 0.004 0.004 0.005 0.005 0.005 0.005 0.005 0.005 0.005 0.005 0.004 0.004 0.004 0.004 0.004 0.004 0.004 0.004 0.011 0.011 0.011 0.011 0.011 0.011 0.011 0.011 0.028 0.028 0.028 0.028 0.028 0.028 0.028 0.028 0.059 0.059 0.059 0.059 0.034 0.034 0.034 0.034 0.013 0.013 0.013 0.013 0.009 0.009 0.009 0.009 0.008 0.008 0.008 0.008 0.018 0.018 0.018 0.018 13.835 13.835 13.835 13.835 18.276 18.276 18.276 18.276 0.620 0.620 0.620 0.620 0.004 0.004 0.004 0.004 0.004 0.004 0.002 0.002 0.000 0.000 0.000 0.000 0.000 0.000 0.000 0.000 0.000 0.000 0.000 0.000 0.000 0.000 0.000 0.000 0.000 0.000 0.000 0.000 0.000 0.000 0.000 0.000 0.002 0.002 0.005 0.005 0.005 0.005 0.007 0.007 0.007 0.007 0.008 0.008 0.008 0.008 0.006 0.006 0.006 0.006 0.003 0.003 0.003 0.003 0.001 0.001 0.001 0.001 0.000 0.000 0.000 0.000 0.000 0.000 0.000 0.000 0.000 0.000 0.000 0.000 0.006 0.006 0.006 0.006 0.006 0.006 0.006 0.006 0.006 0.006 0.006 0.006 0.002 0.002 0.002 0.002 0.002 0.002 0.002 0.002 0.014 0.014 0.014 0.014 0.014 0.014 0.014 0.014 0.009 0.009 0.009 0.009 0.009 0.009 0.009 0.009 0.004 0.004 0.004 0.004 0.004 0.004 0.004 0.004 
0.004 0.004 0.004 0.004 0.004 0.004 0.004 0.004 0.005 0.005 0.005 0.005 0.005 0.005 0.005 0.005 0.004 0.004 0.004 0.004 0.004 0.004 0.004 0.004 0.011 0.011 0.011 0.011 0.011 0.011 0.011 0.011 0.028 0.028 0.028 0.028 0.028 0.028 0.028 0.028 0.059 0.059 0.059 0.059 0.034 0.034 0.034 0.034 0.013 0.013 0.013 0.013 0.009 0.009 0.009 0.009 0.008 0.008 0.008 0.008 0.018 0.018 0.018 0.018 13.835 13.835 13.835 13.835 18.276 18.276 18.276 18.276 0.620 0.620 0.620 0.620 0.004 0.004 0.004 0.004 0.004 0.004 0.002 0.002 0.000 0.000 0.000 0.000 0.000 0.000 0.000 0.000 0.000 0.000 0.000 0.000 0.000 0.000 0.000 0.000 0.000 0.000 0.000 0.000 0.000 0.000 0.000 0.000 0.002 0.002 0.005 0.005 0.005 0.005 0.007 0.007 0.007 0.007 0.008 0.008 0.008 0.008 0.006 0.006 0.006 0.006 0.003 0.003 0.003 0.003 0.001 0.001 0.001 0.001 0.000 0.000 0.000 0.000 0.000 0.000 0.000 0.000 0.000 0.000 0.000 0.000 0.006 0.006 0.006 0.006 0.006 0.006 0.006 0.006 0.006 0.006 0.006 0.006 0.002 0.002 0.002 0.002 0.002 0.002 0.002 0.002 0.014 0.014 0.014 0.014 0.014 0.014 0.014 0.014 0.009 0.009 0.009 0.009 0.009 0.009 0.009 0.009 0.004 0.004 0.004 0.004 0.004 0.004 0.004 0.004 
0.004 0.004 0.004 0.004 0.004 0.004 0.004 0.004 0.005 0.005 0.005 0.005 0.005 0.005 0.005 0.005 0.004 0.004 0.004 0.004 0.004 0.004 0.004 0.004 0.011 0.011 0.011 0.011 0.011 0.011 0.011 0.011 0.028 0.028 0.028 0.028 0.028 0.028 0.028 0.028 0.059 0.059 0.059 0.059 0.034 0.034 0.034 0.034 0.013 0.013 0.013 0.013 0.009 0.009 0.009 0.009 0.008 0.008 0.008 0.008 0.018 0.018 0.018 0.018 13.835 13.835 13.835 13.835 18.276 18.276 18.276 18.276 0.620 0.620 0.620 0.620 0.004 0.004 0.004 0.004 0.004 0.004 0.002 0.002 0.000 0.000 0.000 0.000 0.000 0.000 0.000 0.000 0.000 0.000 0.000 0.000 0.000 0.000 0.000 0.000 0.000 0.000 0.000 0.000 0.000 0.000 0.000 0.000 0.002 0.002 0.005 0.005 0.005 0.005 0.007 0.007 0.007 0.007 0.008 0.008 0.008 0.008 0.006 0.006 0.006 0.006 0.003 0.003 0.003 0.003 0.001 0.001 0.001 0.001 0.000 0.000 0.000 0.000 0.000 0.000 0.000 0.000 0.000 0.000 0.000 0.000 0.006 0.006 0.006 0.006 0.006 0.006 0.006 0.006 0.006 0.006 0.006 0.006 0.002 0.002 0.002 0.002 0.002 0.002 0.002 0.002 0.014 0.014 0.014 0.014 0.014 0.014 0.014 0.014 0.009 0.009 0.009 0.009 0.009 0.009 0.009 0.009 0.004 0.004 0.004 0.004 0.004 0.004 0.004 0.004 
0.004 0.004 0.004 0.004 0.004 0.004 0.004 0.004 0.005 0.005 0.005 0.005 0.005 0.005 0.005 0.005 0.004 0.004 0.004 0.004 0.004 0.004 0.004 0.004 0.011 0.011 0.011 0.011 0.011 0.011 0.011 0.011 0.028 0.028 0.028 0.028 0.028 0.028 0.028 0.028 0.059 0.059 0.059 0.059 0.034 0.034 0.034 0.034 0.013 0.013 0.013 0.013 0.009 0.009 0.009 0.009 0.008 0.008 0.008 0.008 0.018 0.018 0.018 0.018 13.835 13.835 13.835 13.835 18.276 18.276 18.276 18.276 0.620 0.620 0.620 0.620 0.004 0.004 0.004 0.004 0.004 0.004 0.002 0.002 0.000 0.000 0.000 0.000 0.000 0.000 0.000 0.000 0.000 0.000 0.000 0.000 0.000 0.000 0.000 0.000 0.000 0.000 0.000 0.000 0.000 0.000 0.000 0.000 0.002 0.002 0.005 0.005 0.005 0.005 0.007 0.007 0.007 0.007 0.008 0.008 0.008 0.008 0.006 0.006 0.006 0.006 0.003 0.003 0.003 0.003 0.001 0.001 0.001 0.001 0.000 0.000 0.000 0.000 0.000 0.000 0.000 0.000 0.000 0.000 0.000 0.000 0.006 0.006 0.006 0.006 0.006 0.006 0.006 0.006 0.006 0.006 0.006 0.006 0.002 0.002 0.002 0.002 0.002 0.002 0.002 0.002 0.014 0.014 0.014 0.014 0.014 0.014 0.014 0.014 0.009 0.009 0.009 0.009 0.009 0.009 0.009 0.009 0.004 0.004 0.004 0.004 0.004 0.004 0.004 0.004 
0.000 0.000 0.000 0.000 0.000 0.000 0.000 0.000 0.002 0.002 0.002 0.002 0.002 0.002 0.002 0.002 0.002 0.002 0.002 0.002 0.002 0.002 0.002 0.002 0.000 0.000 0.000 0.000 0.000 0.000 0.000 0.000 0.003 0.003 0.003 0.003 0.003 0.003 0.003 0.003 0.005 0.005 0.005 0.005 0.009 0.009 0.009 0.009 0.030 0.030 0.030 0.030 0.049 0.049 0.049 0.049 0.062 0.062 0.062 0.062 0.090 0.090 0.090 0.090 9.786 9.786 9.786 9.786 12.790 12.790 12.790 12.790 0.006 0.006 0.006 0.006 0.000 0.000 0.000 0.000 0.000 0.000 0.000 0.000 0.000 0.000 0.000 0.000 0.000 0.000 0.000 0.000 0.000 0.000 0.000 0.000 0.000 0.000 0.000 0.000 0.004 0.004 2.279 2.279 11.682 11.682 15.936 15.936 11.992 11.992 3.449 3.449 3.449 3.449 0.035 0.035 0.035 0.035 0.068 0.068 0.068 0.068 0.015 0.015 0.015 0.015 0.003 0.003 0.003 0.003 0.002 0.002 0.002 0.002 0.000 0.000 0.000 0.000 0.000 0.000 0.000 0.000 0.000 0.000 0.000 0.000 0.012 0.012 0.012 0.012 0.009 0.009 0.009 0.009 0.009 0.009 0.009 0.009 0.000 0.000 0.000 0.000 0.000 0.000 0.000 0.000 0.007 0.007 0.007 0.007 0.007 0.007 0.007 0.007 0.007 0.007 0.007 0.007 0.007 0.007 0.007 0.007 0.022 0.022 0.022 0.022 0.022 0.022 0.022 0.022 
0.000 0.000 0.000 0.000 0.000 0.000 0.000 0.000 0.002 0.002 0.002 0.002 0.002 0.002 0.002 0.002 0.002 0.002 0.002 0.002 0.002 0.002 0.002 0.002 0.000 0.000 0.000 0.000 0.000 0.000 0.000 0.000 0.003 0.003 0.003 0.003 0.003 0.003 0.003 0.003 0.005 0.005 0.005 0.005 0.009 0.009 0.009 0.009 0.030 0.030 0.030 0.030 0.049 0.049 0.049 0.049 0.062 0.062 0.062 0.062 0.090 0.090 0.090 0.090 9.786 9.786 9.786 9.786 12.790 12.790 12.790 12.790 0.006 0.006 0.006 0.006 0.000 0.000 0.000 0.000 0.000 0.000 0.000 0.000 0.000 0.000 0.000 0.000 0.000 0.000 0.000 0.000 0.000 0.000 0.000 0.000 0.000 0.000 0.000 0.000 0.004 0.004 2.279 2.279 11.682 11.682 15.936 15.936 11.992 11.992 3.449 3.449 3.449 3.449 0.035 0.035 0.035 0.035 0.068 0.068 0.068 0.068 0.015 0.015 0.015 0.015 0.003 0.003 0.003 0.003 0.002 0.002 0.002 0.002 0.000 0.000 0.000 0.000 0.000 0.000 0.000 0.000 0.000 0.000 0.000 0.000 0.012 0.012 0.012 0.012 0.009 0.009 0.009 0.009 0.009 0.009 0.009 0.009 0.000 0.000 0.000 0.000 0.000 0.000 0.000 0.000 0.007 0.007 0.007 0.007 0.007 0.007 0.007 0.007 0.007 0.007 0.007 0.007 0.007 0.007 0.007 0.007 0.022 0.022 0.022 0.022 0.022 0.022 0.022 0.022 
0.000 0.000 0.000 0.000 0.000 0.000 0.000 0.000 0.002 0.002 0.002 0.002 0.002 0.002 0.002 0.002 0.002 0.002 0.002 0.002 0.002 0.002 0.002 0.002 0.000 0.000 0.000 0.000 0.000 0.000 0.000 0.000 0.003 0.003 0.003 0.003 0.003 0.003 0.003 0.003 0.005 0.005 0.005 0.005 0.009 0.009 0.009 0.009 0.030 0.030 0.030 0.030 0.049 0.049 0.049 0.049 0.062 0.062 0.062 0.062 0.090 0.090 0.090 0.090 9.786 9.786 9.786 9.786 12.790 12.790 12.790 12.790 0.006 0.006 0.006 0.006 0.000 0.000 0.000 0.000 0.000 0.000 0.000 0.000 0.000 0.000 0.000 0.000 0.000 0.000 0.000 0.000 0.000 0.000 0.000 0.000 0.000 0.000 0.000 0.000 0.004 0.004 2.279 2.279 11.682 11.682 15.936 15.936 11.992 11.992 3.449 3.449 3.449 3.449 0.035 0.035 0.035 0.035 0.068 0.068 0.068 0.068 0.015 0.015 0.015 0.015 0.003 0.003 0.003 0.003 0.002 0.002 0.002 0.002 0.000 0.000 0.000 0.000 0.000 0.000 0.000 0.000 0.000 0.000 0.000 0.000 0.012 0.012 0.012 0.012 0.009 0.009 0.009 0.009 0.009 0.009 0.009 0.009 0.000 0.000 0.000 0.000 0.000 0.000 0.000 0.000 0.007 0.007 0.007 0.007 0.007 0.007 0.007 0.007 0.007 0.007 0.007 0.007 0.007 0.007 0.007 0.007 0.022 0.022 0.022 0.022 0.022 0.022 0.022 0.022 
0.000 0.000 0.000 0.000 0.000 0.000 0.000 0.000 0.002 0.002 0.002 0.002 0.002 0.002 0.002 0.002 0.002 0.002 0.002 0.002 0.002 0.002 0.002 0.002 0.000 0.000 0.000 0.000 0.000 0.000 0.000 0.000 0.003 0.003 0.003 0.003 0.003 0.003 0.003 0.003 0.005 0.005 0.005 0.005 0.009 0.009 0.009 0.009 0.030 0.030 0.030 0.030 0.049 0.049 0.049 0.049 0.062 0.062 0.062 0.062 0.090 0.090 0.090 0.090 9.786 9.786 9.786 9.786 12.790 12.790 12.790 12.790 0.006 0.006 0.006 0.006 0.000 0.000 0.000 0.000 0.000 0.000 0.000 0.000 0.000 0.000 0.000 0.000 0.000 0.000 0.000 0.000 0.000 0.000 0.000 0.000 0.000 0.000 0.000 0.000 0.004 0.004 2.279 2.279 11.682 11.682 15.936 15.936 11.992 11.992 3.449 3.449 3.449 3.449 0.035 0.035 0.035 0.035 0.068 0.068 0.068 0.068 0.015 0.015 0.015 0.015 0.003 0.003 0.003 0.003 0.002 0.002 0.002 0.002 0.000 0.000 0.000 0.000 0.000 0.000 0.000 0.000 0.000 0.000 0.000 0.000 0.012 0.012 0.012 0.012 0.009 0.009 0.009 0.009 0.009 0.009 0.009 0.009 0.000 0.000 0.000 0.000 0.000 0.000 0.000 0.000 0.007 0.007 0.007 0.007 0.007 0.007 0.007 0.007 0.007 0.007 0.007 0.007 0.007 0.007 0.007 0.007 0.022 0.022 0.022 0.022 0.022 0.022 0.022 0.022 
0.000 0.000 0.000 0.000 0.000 0.000 0.000 0.000 0.002 0.002 0.002 0.002 0.002 0.002 0.002 0.002 0.002 0.002 0.002 0.002 0.002 0.002 0.002 0.002 0.000 0.000 0.000 0.000 0.000 0.000 0.000 0.000 0.003 0.003 0.003 0.003 0.003 0.003 0.003 0.003 0.005 0.005 0.005 0.005 0.009 0.009 0.009 0.009 0.030 0.030 0.030 0.030 0.049 0.049 0.049 0.049 0.062 0.062 0.062 0.062 0.090 0.090 0.090 0.090 9.786 9.786 9.786 9.786 12.790 12.790 12.790 12.790 0.006 0.006 0.006 0.006 0.000 0.000 0.000 0.000 0.000 0.000 0.000 0.000 0.000 0.000 0.000 0.000 0.000 0.000 0.000 0.000 0.000 0.000 0.000 0.000 0.000 0.000 0.000 0.000 0.004 0.004 2.279 2.279 11.682 11.682 15.936 15.936 11.992 11.992 3.449 3.449 3.449 3.449 0.035 0.035 0.035 0.035 0.068 0.068 0.068 0.068 0.015 0.015 0.015 0.015 0.003 0.003 0.003 0.003 0.002 0.002 0.002 0.002 0.000 0.000 0.000 0.000 0.000 0.000 0.000 0.000 0.000 0.000 0.000 0.000 0.012 0.012 0.012 0.012 0.009 0.009 0.009 0.009 0.009 0.009 0.009 0.009 0.000 0.000 0.000 0.000 0.000 0.000 0.000 0.000 0.007 0.007 0.007 0.007 0.007 0.007 0.007 0.007 0.007 0.007 0.007 0.007 0.007 0.007 0.007 0.007 0.022 0.022 0.022 0.022 0.022 0.022 0.022 0.022 
0.000 0.000 0.000 0.000 0.000 0.000 0.000 0.000 0.002 0.002 0.002 0.002 0.002 0.002 0.002 0.002 0.002 0.002 0.002 0.002 0.002 0.002 0.002 0.002 0.000 0.000 0.000 0.000 0.000 0.000 0.000 0.000 0.003 0.003 0.003 0.003 0.003 0.003 0.003 0.003 0.005 0.005 0.005 0.005 0.009 0.009 0.009 0.009 0.030 0.030 0.030 0.030 0.049 0.049 0.049 0.049 0.062 0.062 0.062 0.062 0.090 0.090 0.090 0.090 9.786 9.786 9.786 9.786 12.790 12.790 12.790 12.790 0.006 0.006 0.006 0.006 0.000 0.000 0.000 0.000 0.000 0.000 0.000 0.000 0.000 0.000 0.000 0.000 0.000 0.000 0.000 0.000 0.000 0.000 0.000 0.000 0.000 0.000 0.000 0.000 0.004 0.004 2.279 2.279 11.682 11.682 15.936 15.936 11.992 11.992 3.449 3.449 3.449 3.449 0.035 0.035 0.035 0.035 0.068 0.068 0.068 0.068 0.015 0.015 0.015 0.015 0.003 0.003 0.003 0.003 0.002 0.002 0.002 0.002 0.000 0.000 0.000 0.000 0.000 0.000 0.000 0.000 0.000 0.000 0.000 0.000 0.012 0.012 0.012 0.012 0.009 0.009 0.009 0.009 0.009 0.009 0.009 0.009 0.000 0.000 0.000 0.000 0.000 0.000 0.000 0.000 0.007 0.007 0.007 0.007 0.007 0.007 0.007 0.007 0.007 0.007 0.007 0.007 0.007 0.007 0.007 0.007 0.022 0.022 0.022 0.022 0.022 0.022 0.022 0.022 
0.000 0.000 0.000 0.000 0.000 0.000 0.000 0.000 0.002 0.002 0.002 0.002 0.002 0.002 0.002 0.002 0.002 0.002 0.002 0.002 0.002 0.002 0.002 0.002 0.000 0.000 0.000 0.000 0.000 0.000 0.000 0.000 0.003 0.003 0.003 0.003 0.003 0.003 0.003 0.003 0.005 0.005 0.005 0.005 0.009 0.009 0.009 0.009 0.030 0.030 0.030 0.030 0.049 0.049 0.049 0.049 0.062 0.062 0.062 0.062 0.090 0.090 0.090 0.090 9.786 9.786 9.786 9.786 12.790 12.790 12.790 12.790 0.006 0.006 0.006 0.006 0.000 0.000 0.000 0.000 0.000 0.000 0.000 0.000 0.000 0.000 0.000 0.000 0.000 0.000 0.000 0.000 0.000 0.000 0.000 0.000 0.000 0.000 0.000 0.000 0.004 0.004 2.279 2.279 11.682 11.682 15.936 15.936 11.992 11.992 3.449 3.449 3.449 3.449 0.035 0.035 0.035 0.035 0.068 0.068 0.068 0.068 0.015 0.015 0.015 0.015 0.003 0.003 0.003 0.003 0.002 0.002 0.002 0.002 0.000 0.000 0.000 0.000 0.000 0.000 0.000 0.000 0.000 0.000 0.000 0.000 0.012 0.012 0.012 0.012 0.009 0.009 0.009 0.009 0.009 0.009 0.009 0.009 0.000 0.000 0.000 0.000 0.000 0.000 0.000 0.000 0.007 0.007 0.007 0.007 0.007 0.007 0.007 0.007 0.007 0.007 0.007 0.007 0.007 0.007 0.007 0.007 0.022 0.022 0.022 0.022 0.022 0.022 0.022 0.022 
0.000 0.000 0.000 0.000 0.000 0.000 0.000 0.000 0.002 0.002 0.002 0.002 0.002 0.002 0.002 0.002 0.002 0.002 0.002 0.002 0.002 0.002 0.002 0.002 0.000 0.000 0.000 0.000 0.000 0.000 0.000 0.000 0.003 0.003 0.003 0.003 0.003 0.003 0.003 0.003 0.005 0.005 0.005 0.005 0.009 0.009 0.009 0.009 0.030 0.030 0.030 0.030 0.049 0.049 0.049 0.049 0.062 0.062 0.062 0.062 0.090 0.090 0.090 0.090 9.786 9.786 9.786 9.786 12.790 12.790 12.790 12.790 0.006 0.006 0.006 0.006 0.000 0.000 0.000 0.000 0.000 0.000 0.000 0.000 0.000 0.000 0.000 0.000 0.000 0.000 0.000 0.000 0.000 0.000 0.000 0.000 0.000 0.000 0.000 0.000 0.004 0.004 2.279 2.279 11.682 11.682 15.936 15.936 11.992 11.992 3.449 3.449 3.449 3.449 0.035 0.035 0.035 0.035 0.068 0.068 0.068 0.068 0.015 0.015 0.015 0.015 0.003 0.003 0.003 0.003 0.002 0.002 0.002 0.002 0.000 0.000 0.000 0.000 0.000 0.000 0.000 0.000 0.000 0.000 0.000 0.000 0.012 0.012 0.012 0.012 0.009 0.009 0.009 0.009 0.009 0.009 0.009 0.009 0.000 0.000 0.000 0.000 0.000 0.000 0.000 0.000 0.007 0.007 0.007 0.007 0.007 0.007 0.007 0.007 0.007 0.007 0.007 0.007 0.007 0.007 0.007 0.007 0.022 0.022 0.022 0.022 0.022 0.022 0.022 0.022 
0.002 0.002 0.002 0.002 0.002 0.002 0.002 0.002 0.008 0.008 0.008 0.008 0.008 0.008 0.008 0.008 21.534 21.534 21.534 21.534 21.534 21.534 21.534 21.534 0.057 0.057 0.057 0.057 0.057 0.057 0.057 0.057 0.000 0.000 0.000 0.000 0.000 0.000 0.000 0.000 0.009 0.009 0.009 0.009 0.012 0.012 0.012 0.012 0.009 0.009 0.009 0.009 0.004 0.004 0.004 0.004 0.003 0.003 0.003 0.003 0.004 0.004 0.004 0.004 0.002 0.002 0.002 0.002 0.000 0.000 0.000 0.000 0.002 0.002 0.002 0.002 0.004 0.004 0.004 0.004 0.005 0.005 2.238 2.238 7.860 7.860 10.329 10.329 5.552 5.552 1.540 0.094 0.060 0.049 0.041 0.033 0.019 0.033 0.043 0.161 8.015 8.015 14.612 14.612 18.917 18.917 24.223 24.223 30.690 30.690 33.044 33.044 33.044 33.044 14.442 14.442 14.442 14.442 0.002 0.002 0.002 0.002 0.000 0.000 0.000 0.000 0.015 0.015 0.015 0.015 4.299 4.299 4.299 4.299 0.111 0.111 0.111 0.111 0.007 0.007 0.007 0.007 0.004 0.004 0.004 0.004 0.004 0.004 0.004 0.004 0.004 0.004 0.004 0.004 0.004 0.004 0.004 0.004 0.008 0.008 0.008 0.008 0.008 0.008 0.008 0.008 0.005 0.005 0.005 0.005 0.005 0.005 0.005 0.005 0.003 0.003 0.003 0.003 0.003 0.003 0.003 0.003 0.084 0.084 0.084 0.084 0.084 0.084 0.084 0.084 
0.002 0.002 0.002 0.002 0.002 0.002 0.002 0.002 0.008 0.008 0.008 0.008 0.008 0.008 0.008 0.008 21.534 21.534 21.534 21.534 21.534 21.534 21.534 21.534 0.057 0.057 0.057 0.057 0.057 0.057 0.057 0.057 0.000 0.000 0.000 0.000 0.000 0.000 0.000 0.000 0.009 0.009 0.009 0.009 0.012 0.012 0.012 0.012 0.009 0.009 0.009 0.009 0.004 0.004 0.004 0.004 0.003 0.003 0.003 0.003 0.004 0.004 0.004 0.004 0.002 0.002 0.002 0.002 0.000 0.000 0.000 0.000 0.002 0.002 0.002 0.002 0.004 0.004 0.004 0.004 0.005 0.005 2.238 2.238 7.860 7.860 10.329 10.329 5.552 5.552 1.540 0.094 0.060 0.049 0.041 0.033 0.019 0.033 0.043 0.161 8.015 8.015 14.612 14.612 18.917 18.917 24.223 24.223 30.690 30.690 33.044 33.044 33.044 33.044 14.442 14.442 14.442 14.442 0.002 0.002 0.002 0.002 0.000 0.000 0.000 0.000 0.015 0.015 0.015 0.015 4.299 4.299 4.299 4.299 0.111 0.111 0.111 0.111 0.007 0.007 0.007 0.007 0.004 0.004 0.004 0.004 0.004 0.004 0.004 0.004 0.004 0.004 0.004 0.004 0.004 0.004 0.004 0.004 0.008 0.008 0.008 0.008 0.008 0.008 0.008 0.008 0.005 0.005 0.005 0.005 0.005 0.005 0.005 0.005 0.003 0.003 0.003 0.003 0.003 0.003 0.003 0.003 0.084 0.084 0.084 0.084 0.084 0.084 0.084 0.084 
0.002 0.002 0.002 0.002 0.002 0.002 0.002 0.002 0.008 0.008 0.008 0.008 0.008 0.008 0.008 0.008 21.534 21.534 21.534 21.534 21.534 21.534 21.534 21.534 0.057 0.057 0.057 0.057 0.057 0.057 0.057 0.057 0.000 0.000 0.000 0.000 0.000 0.000 0.000 0.000 0.009 0.009 0.009 0.009 0.012 0.012 0.012 0.012 0.009 0.009 0.009 0.009 0.004 0.004 0.004 0.004 0.003 0.003 0.003 0.003 0.004 0.004 0.004 0.004 0.002 0.002 0.002 0.002 0.000 0.000 0.000 0.000 0.002 0.002 0.002 0.002 0.004 0.004 0.004 0.004 0.005 0.005 2.238 2.238 7.860 7.860 10.329 10.329 5.552 5.552 1.540 0.094 0.060 0.049 0.041 0.033 0.019 0.033 0.043 0.161 8.015 8.015 14.612 14.612 18.917 18.917 24.223 24.223 30.690 30.690 33.044 33.044 33.044 33.044 14.442 14.442 14.442 14.442 0.002 0.002 0.002 0.002 0.000 0.000 0.000 0.000 0.015 0.015 0.015 0.015 4.299 4.299 4.299 4.299 0.111 0.111 0.111 0.111 0.007 0.007 0.007 0.007 0.004 0.004 0.004 0.004 0.004 0.004 0.004 0.004 0.004 0.004 0.004 0.004 0.004 0.004 0.004 0.004 0.008 0.008 0.008 0.008 0.008 0.008 0.008 0.008 0.005 0.005 0.005 0.005 0.005 0.005 0.005 0.005 0.003 0.003 0.003 0.003 0.003 0.003 0.003 0.003 0.084 0.084 0.084 0.084 0.084 0.084 0.084 0.084 
0.002 0.002 0.002 0.002 0.002 0.002 0.002 0.002 0.008 0.008 0.008 0.008 0.008 0.008 0.008 0.008 21.534 21.534 21.534 21.534 21.534 21.534 21.534 21.534 0.057 0.057 0.057 0.057 0.057 0.057 0.057 0.057 0.000 0.000 0.000 0.000 0.000 0.000 0.000 0.000 0.009 0.009 0.009 0.009 0.012 0.012 0.012 0.012 0.009 0.009 0.009 0.009 0.004 0.004 0.004 0.004 0.003 0.003 0.003 0.003 0.004 0.004 0.004 0.004 0.002 0.002 0.002 0.002 0.000 0.000 0.000 0.000 0.002 0.002 0.002 0.002 0.004 0.004 0.004 0.004 0.005 0.005 2.238 2.238 7.860 7.860 10.329 10.329 5.552 5.552 1.540 0.094 0.060 0.049 0.041 0.033 0.019 0.033 0.043 0.161 8.015 8.015 14.612 14.612 18.917 18.917 24.223 24.223 30.690 30.690 33.044 33.044 33.044 33.044 14.442 14.442 14.442 14.442 0.002 0.002 0.002 0.002 0.000 0.000 0.000 0.000 0.015 0.015 0.015 0.015 4.299 4.299 4.299 4.299 0.111 0.111 0.111 0.111 0.007 0.007 0.007 0.007 0.004 0.004 0.004 0.004 0.004 0.004 0.004 0.004 0.004 0.004 0.004 0.004 0.004 0.004 0.004 0.004 0.008 0.008 0.008 0.008 0.008 0.008 0.008 0.008 0.005 0.005 0.005 0.005 0.005 0.005 0.005 0.005 0.003 0.003 0.003 0.003 0.003 0.003 0.003 0.003 0.084 0.084 0.084 0.084 0.084 0.084 0.084 0.084 
0.002 0.002 0.002 0.002 0.002 0.002 0.002 0.002 0.008 0.008 0.008 0.008 0.008 0.008 0.008 0.008 21.534 21.534 21.534 21.534 21.534 21.534 21.534 21.534 0.057 0.057 0.057 0.057 0.057 0.057 0.057 0.057 0.000 0.000 0.000 0.000 0.000 0.000 0.000 0.000 0.009 0.009 0.009 0.009 0.012 0.012 0.012 0.012 0.009 0.009 0.009 0.009 0.004 0.004 0.004 0.004 0.003 0.003 0.003 0.003 0.004 0.004 0.004 0.004 0.002 0.002 0.002 0.002 0.000 0.000 0.000 0.000 0.002 0.002 0.002 0.002 0.004 0.004 0.004 0.004 0.005 0.005 2.238 2.238 7.860 7.860 10.329 10.329 5.552 5.552 1.540 0.094 0.060 0.049 0.041 0.033 0.019 0.033 0.043 0.161 8.015 8.015 14.612 14.612 18.917 18.917 24.223 24.223 30.690 30.690 33.044 33.044 33.044 33.044 14.442 14.442 14.442 14.442 0.002 0.002 0.002 0.002 0.000 0.000 0.000 0.000 0.015 0.015 0.015 0.015 4.299 4.299 4.299 4.299 0.111 0.111 0.111 0.111 0.007 0.007 0.007 0.007 0.004 0.004 0.004 0.004 0.004 0.004 0.004 0.004 0.004 0.004 0.004 0.004 0.004 0.004 0.004 0.004 0.008 0.008 0.008 0.008 0.008 0.008 0.008 0.008 0.005 0.005 0.005 0.005 0.005 0.005 0.005 0.005 0.003 0.003 0.003 0.003 0.003 0.003 0.003 0.003 0.084 0.084 0.084 0.084 0.084 0.084 0.084 0.084 
0.002 0.002 0.002 0.002 0.002 0.002 0.002 0.002 0.008 0.008 0.008 0.008 0.008 0.008 0.008 0.008 21.534 21.534 21.534 21.534 21.534 21.534 21.534 21.534 0.057 0.057 0.057 0.057 0.057 0.057 0.057 0.057 0.000 0.000 0.000 0.000 0.000 0.000 0.000 0.000 0.009 0.009 0.009 0.009 0.012 0.012 0.012 0.012 0.009 0.009 0.009 0.009 0.004 0.004 0.004 0.004 0.003 0.003 0.003 0.003 0.004 0.004 0.004 0.004 0.002 0.002 0.002 0.002 0.000 0.000 0.000 0.000 0.002 0.002 0.002 0.002 0.004 0.004 0.004 0.004 0.005 0.005 2.238 2.238 7.860 7.860 10.329 10.329 5.552 5.552 1.540 0.094 0.060 0.049 0.041 0.033 0.019 0.033 0.043 0.161 8.015 8.015 14.612 14.612 18.917 18.917 24.223 24.223 30.690 30.690 33.044 33.044 33.044 33.044 14.442 14.442 14.442 14.442 0.002 0.002 0.002 0.002 0.000 0.000 0.000 0.000 0.015 0.015 0.015 0.015 4.299 4.299 4.299 4.299 0.111 0.111 0.111 0.111 0.007 0.007 0.007 0.007 0.004 0.004 0.004 0.004 0.004 0.004 0.004 0.004 0.004 0.004 0.004 0.004 0.004 0.004 0.004 0.004 0.008 0.008 0.008 0.008 0.008 0.008 0.008 0.008 0.005 0.005 0.005 0.005 0.005 0.005 0.005 0.005 0.003 0.003 0.003 0.003 0.003 0.003 0.003 0.003 0.084 0.084 0.084 0.084 0.084 0.084 0.084 0.084 
0.002 0.002 0.002 0.002 0.002 0.002 0.002 0.002 0.008 0.008 0.008 0.008 0.008 0.008 0.008 0.008 21.534 21.534 21.534 21.534 21.534 21.534 21.534 21.534 0.057 0.057 0.057 0.057 0.057 0.057 0.057 0.057 0.000 0.000 0.000 0.000 0.000 0.000 0.000 0.000 0.009 0.009 0.009 0.009 0.012 0.012 0.012 0.012 0.009 0.009 0.009 0.009 0.004 0.004 0.004 0.004 0.003 0.003 0.003 0.003 0.004 0.004 0.004 0.004 0.002 0.002 0.002 0.002 0.000 0.000 0.000 0.000 0.002 0.002 0.002 0.002 0.004 0.004 0.004 0.004 0.005 0.005 2.238 2.238 7.860 7.860 10.329 10.329 5.552 5.552 1.540 0.094 0.060 0.049 0.041 0.033 0.019 0.033 0.043 0.161 8.015 8.015 14.612 14.612 18.917 18.917 24.223 24.223 30.690 30.690 33.044 33.044 33.044 33.044 14.442 14.442 14.442 14.442 0.002 0.002 0.002 0.002 0.000 0.000 0.000 0.000 0.015 0.015 0.015 0.015 4.299 4.299 4.299 4.299 0.111 0.111 0.111 0.111 0.007 0.007 0.007 0.007 0.004 0.004 0.004 0.004 0.004 0.004 0.004 0.004 0.004 0.004 0.004 0.004 0.004 0.004 0.004 0.004 0.008 0.008 0.008 0.008 0.008 0.008 0.008 0.008 0.005 0.005 0.005 0.005 0.005 0.005 0.005 0.005 0.003 0.003 0.003 0.003 0.003 0.003 0.003 0.003 0.084 0.084 0.084 0.084 0.084 0.084 0.084 0.084 
0.002 0.002 0.002 0.002 0.002 0.002 0.002 0.002 0.008 0.008 0.008 0.008 0.008 0.008 0.008 0.008 21.534 21.534 21.534 21.534 21.534 21.534 21.534 21.534 0.057 0.057 0.057 0.057 0.057 0.057 0.057 0.057 0.000 0.000 0.000 0.000 0.000 0.000 0.000 0.000 0.009 0.009 0.009 0.009 0.012 0.012 0.012 0.012 0.009 0.009 0.009 0.009 0.004 0.004 0.004 0.004 0.003 0.003 0.003 0.003 0.004 0.004 0.004 0.004 0.002 0.002 0.002 0.002 0.000 0.000 0.000 0.000 0.002 0.002 0.002 0.002 0.004 0.004 0.004 0.004 0.005 0.005 2.238 2.238 7.860 7.860 10.329 10.329 5.552 5.552 1.540 0.094 0.060 0.049 0.041 0.033 0.019 0.033 0.043 0.161 8.015 8.015 14.612 14.612 18.917 18.917 24.223 24.223 30.690 30.690 33.044 33.044 33.044 33.044 14.442 14.442 14.442 14.442 0.002 0.002 0.002 0.002 0.000 0.000 0.000 0.000 0.015 0.015 0.015 0.015 4.299 4.299 4.299 4.299 0.111 0.111 0.111 0.111 0.007 0.007 0.007 0.007 0.004 0.004 0.004 0.004 0.004 0.004 0.004 0.004 0.004 0.004 0.004 0.004 0.004 0.004 0.004 0.004 0.008 0.008 0.008 0.008 0.008 0.008 0.008 0.008 0.005 0.005 0.005 0.005 0.005 0.005 0.005 0.005 0.003 0.003 0.003 0.003 0.003 0.003 0.003 0.003 0.084 0.084 0.084 0.084 0.084 0.084 0.084 0.084 
2.892 2.892 2.892 2.892 2.892 2.892 2.892 2.892 18.087 18.087 18.087 18.087 18.087 18.087 18.087 18.087 27.180 27.180 27.180 27.180 27.180 27.180 27.180 27.180 1.603 1.603 1.603 1.603 1.603 1.603 1.603 1.603 0.000 0.000 0.000 0.000 0.000 0.000 0.000 0.000 0.017 0.017 0.017 0.017 0.002 0.002 0.002 0.002 0.000 0.000 0.000 0.000 0.000 0.000 0.000 0.000 0.000 0.000 0.000 0.000 0.002 0.002 0.002 0.002 0.000 0.000 0.000 0.000 0.000 0.000 0.000 0.000 0.000 0.000 0.000 0.000 0.020 0.020 0.020 0.020 5.387 5.387 5.457 5.457 2.815 2.815 0.634 0.634 0.258 0.258 0.021 0.010 0.004 0.002 0.002 0.000 0.000 0.000 0.000 0.000 0.004 0.004 0.006 0.006 0.122 0.122 7.309 7.309 16.606 16.606 25.446 25.446 25.446 25.446 12.294 12.294 12.294 12.294 0.000 0.000 0.000 0.000 0.000 0.000 0.000 0.000 0.002 0.002 0.002 0.002 0.006 0.006 0.006 0.006 0.004 0.004 0.004 0.004 6.292 6.292 6.292 6.292 29.354 29.354 29.354 29.354 26.398 26.398 26.398 26.398 0.009 0.009 0.009 0.009 0.009 0.009 0.009 0.009 0.007 0.007 0.007 0.007 0.007 0.007 0.007 0.007 0.007 0.007 0.007 0.007 0.007 0.007 0.007 0.007 0.005 0.005 0.005 0.005 0.005 0.005 0.005 0.005 0.009 0.009 0.009 0.009 0.009 0.009 0.009 0.009 
2.892 2.892 2.892 2.892 2.892 2.892 2.892 2.892 18.087 18.087 18.087 18.087 18.087 18.087 18.087 18.087 27.180 27.180 27.180 27.180 27.180 27.180 27.180 27.180 1.603 1.603 1.603 1.603 1.603 1.603 1.603 1.603 0.000 0.000 0.000 0.000 0.000 0.000 0.000 0.000 0.017 0.017 0.017 0.017 0.002 0.002 0.002 0.002 0.000 0.000 0.000 0.000 0.000 0.000 0.000 0.000 0.000 0.000 0.000 0.000 0.002 0.002 0.002 0.002 0.000 0.000 0.000 0.000 0.000 0.000 0.000 0.000 0.000 0.000 0.000 0.000 0.020 0.020 0.020 0.020 5.387 5.387 5.457 5.457 2.815 2.815 0.634 0.634 0.258 0.258 0.021 0.010 0.004 0.002 0.002 0.000 0.000 0.000 0.000 0.000 0.004 0.004 0.006 0.006 0.122 0.122 7.309 7.309 16.606 16.606 25.446 25.446 25.446 25.446 12.294 12.294 12.294 12.294 0.000 0.000 0.000 0.000 0.000 0.000 0.000 0.000 0.002 0.002 0.002 0.002 0.006 0.006 0.006 0.006 0.004 0.004 0.004 0.004 6.292 6.292 6.292 6.292 29.354 29.354 29.354 29.354 26.398 26.398 26.398 26.398 0.009 0.009 0.009 0.009 0.009 0.009 0.009 0.009 0.007 0.007 0.007 0.007 0.007 0.007 0.007 0.007 0.007 0.007 0.007 0.007 0.007 0.007 0.007 0.007 0.005 0.005 0.005 0.005 0.005 0.005 0.005 0.005 0.009 0.009 0.009 0.009 0.009 0.009 0.009 0.009 
2.892 2.892 2.892 2.892 2.892 2.892 2.892 2.892 18.087 18.087 18.087 18.087 18.087 18.087 18.087 18.087 27.180 27.180 27.180 27.180 27.180 27.180 27.180 27.180 1.603 1.603 1.603 1.603 1.603 1.603 1.603 1.603 0.000 0.000 0.000 0.000 0.000 0.000 0.000 0.000 0.017 0.017 0.017 0.017 0.002 0.002 0.002 0.002 0.000 0.000 0.000 0.000 0.000 0.000 0.000 0.000 0.000 0.000 0.000 0.000 0.002 0.002 0.002 0.002 0.000 0.000 0.000 0.000 0.000 0.000 0.000 0.000 0.000 0.000 0.000 0.000 0.020 0.020 0.020 0.020 5.387 5.387 5.457 5.457 2.815 2.815 0.634 0.634 0.258 0.258 0.021 0.010 0.004 0.002 0.002 0.000 0.000 0.000 0.000 0.000 0.004 0.004 0.006 0.006 0.122 0.122 7.309 7.309 16.606 16.606 25.446 25.446 25.446 25.446 12.294 12.294 12.294 12.294 0.000 0.000 0.000 0.000 0.000 0.000 0.000 0.000 0.002 0.002 0.002 0.002 0.006 0.006 0.006 0.006 0.004 0.004 0.004 0.004 6.292 6.292 6.292 6.292 29.354 29.354 29.354 29.354 26.398 26.398 26.398 26.398 0.009 0.009 0.009 0.009 0.009 0.009 0.009 0.009 0.007 0.007 0.007 0.007 0.007 0.007 0.007 0.007 0.007 0.007 0.007 0.007 0.007 0.007 0.007 0.007 0.005 0.005 0.005 0.005 0.005 0.005 0.005 0.005 0.009 0.009 0.009 0.009 0.009 0.009 0.009 0.009 
2.892 2.892 2.892 2.892 2.892 2.892 2.892 2.892 18.087 18.087 18.087 18.087 18.087 18.087 18.087 18.087 27.180 27.180 27.180 27.180 27.180 27.180 27.180 27.180 1.603 1.603 1.603 1.603 1.603 1.603 1.603 1.603 0.000 0.000 0.000 0.000 0.000 0.000 0.000 0.000 0.017 0.017 0.017 0.017 0.002 0.002 0.002 0.002 0.000 0.000 0.000 0.000 0.000 0.000 0.000 0.000 0.000 0.000 0.000 0.000 0.002 0.002 0.002 0.002 0.000 0.000 0.000 0.000 0.000 0.000 0.000 0.000 0.000 0.000 0.000 0.000 0.020 0.020 0.020 0.020 5.387 5.387 5.457 5.457 2.815 2.815 0.634 0.634 0.258 0.258 0.021 0.010 0.004 0.002 0.002 0.000 0.000 0.000 0.000 0.000 0.004 0.004 0.006 0.006 0.122 0.122 7.309 7.309 16.606 16.606 25.446 25.446 25.446 25.446 12.294 12.294 12.294 12.294 0.000 0.000 0.000 0.000 0.000 0.000 0.000 0.000 0.002 0.002 0.002 0.002 0.006 0.006 0.006 0.006 0.004 0.004 0.004 0.004 6.292 6.292 6.292 6.292 29.354 29.354 29.354 29.354 26.398 26.398 26.398 26.398 0.009 0.009 0.009 0.009 0.009 0.009 0.009 0.009 0.007 0.007 0.007 0.007 0.007 0.007 0.007 0.007 0.007 0.007 0.007 0.007 0.007 0.007 0.007 0.007 0.005 0.005 0.005 0.005 0.005 0.005 0.005 0.005 0.009 0.009 0.009 0.009 0.009 0.009 0.009 0.009 
2.892 2.892 2.892 2.892 2.892 2.892 2.892 2.892 18.087 18.087 18.087 18.087 18.087 18.087 18.087 18.087 27.180 27.180 27.180 27.180 27.180 27.180 27.180 27.180 1.603 1.603 1.603 1.603 1.603 1.603 1.603 1.603 0.000 0.000 0.000 0.000 0.000 0.000 0.000 0.000 0.017 0.017 0.017 0.017 0.002 0.002 0.002 0.002 0.000 0.000 0.000 0.000 0.000 0.000 0.000 0.000 0.000 0.000 0.000 0.000 0.002 0.002 0.002 0.002 0.000 0.000 0.000 0.000 0.000 0.000 0.000 0.000 0.000 0.000 0.000 0.000 0.020 0.020 0.020 0.020 5.387 5.387 5.457 5.457 2.815 2.815 0.634 0.634 0.258 0.258 0.021 0.010 0.004 0.002 0.002 0.000 0.000 0.000 0.000 0.000 0.004 0.004 0.006 0.006 0.122 0.122 7.309 7.309 16.606 16.606 25.446 25.446 25.446 25.446 12.294 12.294 12.294 12.294 0.000 0.000 0.000 0.000 0.000 0.000 0.000 0.000 0.002 0.002 0.002 0.002 0.006 0.006 0.006 0.006 0.004 0.004 0.004 0.004 6.292 6.292 6.292 6.292 29.354 29.354 29.354 29.354 26.398 26.398 26.398 26.398 0.009 0.009 0.009 0.009 0.009 0.009 0.009 0.009 0.007 0.007 0.007 0.007 0.007 0.007 0.007 0.007 0.007 0.007 0.007 0.007 0.007 0.007 0.007 0.007 0.005 0.005 0.005 0.005 0.005 0.005 0.005 0.005 0.009 0.009 0.009 0.009 0.009 0.009 0.009 0.009 
2.892 2.892 2.892 2.892 2.892 2.892 2.892 2.892 18.087 18.087 18.087 18.087 18.087 18.087 18.087 18.087 27.180 27.180 27.180 27.180 27.180 27.180 27.180 27.180 1.603 1.603 1.603 1.603 1.603 1.603 1.603 1.603 0.000 0.000 0.000 0.000 0.000 0.000 0.000 0.000 0.017 0.017 0.017 0.017 0.002 0.002 0.002 0.002 0.000 0.000 0.000 0.000 0.000 0.000 0.000 0.000 0.000 0.000 0.000 0.000 0.002 0.002 0.002 0.002 0.000 0.000 0.000 0.000 0.000 0.000 0.000 0.000 0.000 0.000 0.000 0.000 0.020 0.020 0.020 0.020 5.387 5.387 5.457 5.457 2.815 2.815 0.634 0.634 0.258 0.258 0.021 0.010 0.004 0.002 0.002 0.000 0.000 0.000 0.000 0.000 0.004 0.004 0.006 0.006 0.122 0.122 7.309 7.309 16.606 16.606 25.446 25.446 25.446 25.446 12.294 12.294 12.294 12.294 0.000 0.000 0.000 0.000 0.000 0.000 0.000 0.000 0.002 0.002 0.002 0.002 0.006 0.006 0.006 0.006 0.004 0.004 0.004 0.004 6.292 6.292 6.292 6.292 29.354 29.354 29.354 29.354 26.398 26.398 26.398 26.398 0.009 0.009 0.009 0.009 0.009 0.009 0.009 0.009 0.007 0.007 0.007 0.007 0.007 0.007 0.007 0.007 0.007 0.007 0.007 0.007 0.007 0.007 0.007 0.007 0.005 0.005 0.005 0.005 0.005 0.005 0.005 0.005 0.009 0.009 0.009 0.009 0.009 0.009 0.009 0.009 
2.892 2.892 2.892 2.892 2.892 2.892 2.892 2.892 18.087 18.087 18.087 18.087 18.087 18.087 18.087 18.087 27.180 27.180 27.180 27.180 27.180 27.180 27.180 27.180 1.603 1.603 1.603 1.603 1.603 1.603 1.603 1.603 0.000 0.000 0.000 0.000 0.000 0.000 0.000 0.000 0.017 0.017 0.017 0.017 0.002 0.002 0.002 0.002 0.000 0.000 0.000 0.000 0.000 0.000 0.000 0.000 0.000 0.000 0.000 0.000 0.002 0.002 0.002 0.002 0.000 0.000 0.000 0.000 0.000 0.000 0.000 0.000 0.000 0.000 0.000 0.000 0.020 0.020 0.020 0.020 5.387 5.387 5.457 5.457 2.815 2.815 0.634 0.634 0.258 0.258 0.021 0.010 0.004 0.002 0.002 0.000 0.000 0.000 0.000 0.000 0.004 0.004 0.006 0.006 0.122 0.122 7.309 7.309 16.606 16.606 25.446 25.446 25.446 25.446 12.294 12.294 12.294 12.294 0.000 0.000 0.000 0.000 0.000 0.000 0.000 0.000 0.002 0.002 0.002 0.002 0.006 0.006 0.006 0.006 0.004 0.004 0.004 0.004 6.292 6.292 6.292 6.292 29.354 29.354 29.354 29.354 26.398 26.398 26.398 26.398 0.009 0.009 0.009 0.009 0.009 0.009 0.009 0.009 0.007 0.007 0.007 0.007 0.007 0.007 0.007 0.007 0.007 0.007 0.007 0.007 0.007 0.007 0.007 0.007 0.005 0.005 0.005 0.005 0.005 0.005 0.005 0.005 0.009 0.009 0.009 0.009 0.009 0.009 0.009 0.009 
2.892 2.892 2.892 2.892 2.892 2.892 2.892 2.892 18.087 18.087 18.087 18.087 18.087 18.087 18.087 18.087 27.180 27.180 27.180 27.180 27.180 27.180 27.180 27.180 1.603 1.603 1.603 1.603 1.603 1.603 1.603 1.603 0.000 0.000 0.000 0.000 0.000 0.000 0.000 0.000 0.017 0.017 0.017 0.017 0.002 0.002 0.002 0.002 0.000 0.000 0.000 0.000 0.000 0.000 0.000 0.000 0.000 0.000 0.000 0.000 0.002 0.002 0.002 0.002 0.000 0.000 0.000 0.000 0.000 0.000 0.000 0.000 0.000 0.000 0.000 0.000 0.020 0.020 0.020 0.020 5.387 5.387 5.457 5.457 2.815 2.815 0.634 0.634 0.258 0.258 0.021 0.010 0.004 0.002 0.002 0.000 0.000 0.000 0.000 0.000 0.004 0.004 0.006 0.006 0.122 0.122 7.309 7.309 16.606 16.606 25.446 25.446 25.446 25.446 12.294 12.294 12.294 12.294 0.000 0.000 0.000 0.000 0.000 0.000 0.000 0.000 0.002 0.002 0.002 0.002 0.006 0.006 0.006 0.006 0.004 0.004 0.004 0.004 6.292 6.292 6.292 6.292 29.354 29.354 29.354 29.354 26.398 26.398 26.398 26.398 0.009 0.009 0.009 0.009 0.009 0.009 0.009 0.009 0.007 0.007 0.007 0.007 0.007 0.007 0.007 0.007 0.007 0.007 0.007 0.007 0.007 0.007 0.007 0.007 0.005 0.005 0.005 0.005 0.005 0.005 0.005 0.005 0.009 0.009 0.009 0.009 0.009 0.009 0.009 0.009 
0.002 0.002 0.002 0.002 0.002 0.002 0.002 0.002 7.066 7.066 7.066 7.066 7.066 7.066 7.066 7.066 4.849 4.849 4.849 4.849 4.849 4.849 4.849 4.849 0.008 0.008 0.008 0.008 0.008 0.008 0.008 0.008 0.000 0.000 0.000 0.000 0.000 0.000 0.000 0.000 0.006 0.006 0.006 0.006 0.000 0.000 0.000 0.000 0.000 0.000 0.000 0.000 0.000 0.000 0.000 0.000 0.000 0.000 0.000 0.000 0.000 0.000 0.000 0.000 0.002 0.002 0.002 0.002 1.415 1.415 1.415 1.415 0.042 0.042 0.042 0.042 0.004 0.004 0.004 0.004 0.004 0.004 0.002 0.002 0.002 0.002 0.000 0.000 0.000 0.000 0.000 0.000 0.000 0.000 0.000 0.000 0.000 0.000 0.000 0.000 0.000 0.000 0.000 0.000 0.000 0.000 0.000 0.000 0.002 0.002 0.006 0.006 0.006 0.006 0.044 0.044 0.044 0.044 0.000 0.000 0.000 0.000 0.000 0.000 0.000 0.000 0.000 0.000 0.000 0.000 0.002 0.002 0.002 0.002 0.000 0.000 0.000 0.000 0.000 0.000 0.000 0.000 0.007 0.007 0.007 0.007 23.263 23.263 23.263 23.263 37.722 37.722 37.722 37.722 37.722 37.722 37.722 37.722 9.821 9.821 9.821 9.821 9.821 9.821 9.821 9.821 0.009 0.009 0.009 0.009 0.009 0.009 0.009 0.009 0.005 0.005 0.005 0.005 0.005 0.005 0.005 0.005 0.003 0.003 0.003 0.003 0.003 0.003 0.003 0.003 
0.002 0.002 0.002 0.002 0.002 0.002 0.002 0.002 7.066 7.066 7.066 7.066 7.066 7.066 7.066 7.066 4.849 4.849 4.849 4.849 4.849 4.849 4.849 4.849 0.008 0.008 0.008 0.008 0.008 0.008 0.008 0.008 0.000 0.000 0.000 0.000 0.000 0.000 0.000 0.000 0.006 0.006 0.006 0.006 0.000 0.000 0.000 0.000 0.000 0.000 0.000 0.000 0.000 0.000 0.000 0.000 0.000 0.000 0.000 0.000 0.000 0.000 0.000 0.000 0.002 0.002 0.002 0.002 1.415 1.415 1.415 1.415 0.042 0.042 0.042 0.042 0.004 0.004 0.004 0.004 0.004 0.004 0.002 0.002 0.002 0.002 0.000 0.000 0.000 0.000 0.000 0.000 0.000 0.000 0.000 0.000 0.000 0.000 0.000 0.000 0.000 0.000 0.000 0.000 0.000 0.000 0.000 0.000 0.002 0.002 0.006 0.006 0.006 0.006 0.044 0.044 0.044 0.044 0.000 0.000 0.000 0.000 0.000 0.000 0.000 0.000 0.000 0.000 0.000 0.000 0.002 0.002 0.002 0.002 0.000 0.000 0.000 0.000 0.000 0.000 0.000 0.000 0.007 0.007 0.007 0.007 23.263 23.263 23.263 23.263 37.722 37.722 37.722 37.722 37.722 37.722 37.722 37.722 9.821 9.821 9.821 9.821 9.821 9.821 9.821 9.821 0.009 0.009 0.009 0.009 0.009 0.009 0.009 0.009 0.005 0.005 0.005 0.005 0.005 0.005 0.005 0.005 0.003 0.003 0.003 0.003 0.003 0.003 0.003 0.003 
0.002 0.002 0.002 0.002 0.002 0.002 0.002 0.002 7.066 7.066 7.066 7.066 7.066 7.066 7.066 7.066 4.849 4.849 4.849 4.849 4.849 4.849 4.849 4.849 0.008 0.008 0.008 0.008 0.008 0.008 0.008 0.008 0.000 0.000 0.000 0.000 0.000 0.000 0.000 0.000 0.006 0.006 0.006 0.006 0.000 0.000 0.000 0.000 0.000 0.000 0.000 0.000 0.000 0.000 0.000 0.000 0.000 0.000 0.000 0.000 0.000 0.000 0.000 0.000 0.002 0.002 0.002 0.002 1.415 1.415 1.415 1.415 0.042 0.042 0.042 0.042 0.004 0.004 0.004 0.004 0.004 0.004 0.002 0.002 0.002 0.002 0.000 0.000 0.000 0.000 0.000 0.000 0.000 0.000 0.000 0.000 0.000 0.000 0.000 0.000 0.000 0.000 0.000 0.000 0.000 0.000 0.000 0.000 0.002 0.002 0.006 0.006 0.006 0.006 0.044 0.044 0.044 0.044 0.000 0.000 0.000 0.000 0.000 0.000 0.000 0.000 0.000 0.000 0.000 0.000 0.002 0.002 0.002 0.002 0.000 0.000 0.000 0.000 0.000 0.000 0.000 0.000 0.007 0.007 0.007 0.007 23.263 23.263 23.263 23.263 37.722 37.722 37.722 37.722 37.722 37.722 37.722 37.722 9.821 9.821 9.821 9.821 9.821 9.821 9.821 9.821 0.009 0.009 0.009 0.009 0.009 0.009 0.009 0.009 0.005 0.005 0.005 0.005 0.005 0.005 0.005 0.005 0.003 0.003 0.003 0.003 0.003 0.003 0.003 0.003 
0.002 0.002 0.002 0.002 0.002 0.002 0.002 0.002 7.066 7.066 7.066 7.066 7.066 7.066 7.066 7.066 4.849 4.849 4.849 4.849 4.849 4.849 4.849 4.849 0.008 0.008 0.008 0.008 0.008 0.008 0.008 0.008 0.000 0.000 0.000 0.000 0.000 0.000 0.000 0.000 0.006 0.006 0.006 0.006 0.000 0.000 0.000 0.000 0.000 0.000 0.000 0.000 0.000 0.000 0.000 0.000 0.000 0.000 0.000 0.000 0.000 0.000 0.000 0.000 0.002 0.002 0.002 0.002 1.415 1.415 1.415 1.415 0.042 0.042 0.042 0.042 0.004 0.004 0.004 0.004 0.004 0.004 0.002 0.002 0.002 0.002 0.000 0.000 0.000 0.000 0.000 0.000 0.000 0.000 0.000 0.000 0.000 0.000 0.000 0.000 0.000 0.000 0.000 0.000 0.000 0.000 0.000 0.000 0.002 0.002 0.006 0.006 0.006 0.006 0.044 0.044 0.044 0.044 0.000 0.000 0.000 0.000 0.000 0.000 0.000 0.000 0.000 0.000 0.000 0.000 0.002 0.002 0.002 0.002 0.000 0.000 0.000 0.000 0.000 0.000 0.000 0.000 0.007 0.007 0.007 0.007 23.263 23.263 23.263 23.263 37.722 37.722 37.722 37.722 37.722 37.722 37.722 37.722 9.821 9.821 9.821 9.821 9.821 9.821 9.821 9.821 0.009 0.009 0.009 0.009 0.009 0.009 0.009 0.009 0.005 0.005 0.005 0.005 0.005 0.005 0.005 0.005 0.003 0.003 0.003 0.003 0.003 0.003 0.003 0.003 
0.000 0.000 0.000 0.000 0.000 0.000 0.000 0.000 0.005 0.005 0.005 0.005 0.005 0.005 0.005 0.005 0.189 0.189 0.189 0.189 0.189 0.189 0.189 0.189 0.024 0.024 0.024 0.024 0.024 0.024 0.024 0.024 0.000 0.000 0.000 0.000 0.000 0.000 0.000 0.000 0.000 0.000 0.000 0.000 0.004 0.004 0.004 0.004 0.002 0.002 0.002 0.002 0.002 0.002 0.002 0.002 0.002 0.002 0.002 0.002 0.006 0.006 0.006 0.006 0.833 0.833 0.833 0.833 4.862 4.862 4.862 4.862 0.002 0.002 0.002 0.002 0.000 0.000 0.000 0.000 0.000 0.000 0.000 0.000 0.000 0.000 0.000 0.000 0.000 0.000 0.000 0.000 0.000 0.000 0.000 0.000 0.000 0.000 0.000 0.000 0.000 0.000 0.000 0.000 0.000 0.000 0.000 0.000 0.000 0.000 0.002 0.002 0.002 0.002 0.033 0.033 0.033 0.033 0.016 0.016 0.016 0.016 0.002 0.002 0.002 0.002 0.004 0.004 0.004 0.004 0.001 0.001 0.001 0.001 0.000 0.000 0.000 0.000 0.002 0.002 0.002 0.002 0.006 0.006 0.006 0.006 0.221 0.221 0.221 0.221 11.984 11.984 11.984 11.984 11.984 11.984 11.984 11.984 19.439 19.439 19.439 19.439 19.439 19.439 19.439 19.439 0.014 0.014 0.014 0.014 0.014 0.014 0.014 0.014 0.465 0.465 0.465 0.465 0.465 0.465 0.465 0.465 0.005 0.005 0.005 0.005 0.005 0.005 0.005 0.005 
0.000 0.000 0.000 0.000 0.000 0.000 0.000 0.000 0.005 0.005 0.005 0.005 0.005 0.005 0.005 0.005 0.189 0.189 0.189 0.189 0.189 0.189 0.189 0.189 0.024 0.024 0.024 0.024 0.024 0.024 0.024 0.024 0.000 0.000 0.000 0.000 0.000 0.000 0.000 0.000 0.000 0.000 0.000 0.000 0.004 0.004 0.004 0.004 0.002 0.002 0.002 0.002 0.002 0.002 0.002 0.002 0.002 0.002 0.002 0.002 0.006 0.006 0.006 0.006 0.833 0.833 0.833 0.833 4.862 4.862 4.862 4.862 0.002 0.002 0.002 0.002 0.000 0.000 0.000 0.000 0.000 0.000 0.000 0.000 0.000 0.000 0.000 0.000 0.000 0.000 0.000 0.000 0.000 0.000 0.000 0.000 0.000 0.000 0.000 0.000 0.000 0.000 0.000 0.000 0.000 0.000 0.000 0.000 0.000 0.000 0.002 0.002 0.002 0.002 0.033 0.033 0.033 0.033 0.016 0.016 0.016 0.016 0.002 0.002 0.002 0.002 0.004 0.004 0.004 0.004 0.001 0.001 0.001 0.001 0.000 0.000 0.000 0.000 0.002 0.002 0.002 0.002 0.006 0.006 0.006 0.006 0.221 0.221 0.221 0.221 11.984 11.984 11.984 11.984 11.984 11.984 11.984 11.984 19.439 19.439 19.439 19.439 19.439 19.439 19.439 19.439 0.014 0.014 0.014 0.014 0.014 0.014 0.014 0.014 0.465 0.465 0.465 0.465 0.465 0.465 0.465 0.465 0.005 0.005 0.005 0.005 0.005 0.005 0.005 0.005 
0.000 0.000 0.000 0.000 0.000 0.000 0.000 0.000 0.005 0.005 0.005 0.005 0.005 0.005 0.005 0.005 0.189 0.189 0.189 0.189 0.189 0.189 0.189 0.189 0.024 0.024 0.024 0.024 0.024 0.024 0.024 0.024 0.000 0.000 0.000 0.000 0.000 0.000 0.000 0.000 0.000 0.000 0.000 0.000 0.004 0.004 0.004 0.004 0.002 0.002 0.002 0.002 0.002 0.002 0.002 0.002 0.002 0.002 0.002 0.002 0.006 0.006 0.006 0.006 0.833 0.833 0.833 0.833 4.862 4.862 4.862 4.862 0.002 0.002 0.002 0.002 0.000 0.000 0.000 0.000 0.000 0.000 0.000 0.000 0.000 0.000 0.000 0.000 0.000 0.000 0.000 0.000 0.000 0.000 0.000 0.000 0.000 0.000 0.000 0.000 0.000 0.000 0.000 0.000 0.000 0.000 0.000 0.000 0.000 0.000 0.002 0.002 0.002 0.002 0.033 0.033 0.033 0.033 0.016 0.016 0.016 0.016 0.002 0.002 0.002 0.002 0.004 0.004 0.004 0.004 0.001 0.001 0.001 0.001 0.000 0.000 0.000 0.000 0.002 0.002 0.002 0.002 0.006 0.006 0.006 0.006 0.221 0.221 0.221 0.221 11.984 11.984 11.984 11.984 11.984 11.984 11.984 11.984 19.439 19.439 19.439 19.439 19.439 19.439 19.439 19.439 0.014 0.014 0.014 0.014 0.014 0.014 0.014 0.014 0.465 0.465 0.465 0.465 0.465 0.465 0.465 0.465 0.005 0.005 0.005 0.005 0.005 0.005 0.005 0.005 
0.000 0.000 0.000 0.000 0.000 0.000 0.000 0.000 0.005 0.005 0.005 0.005 0.005 0.005 0.005 0.005 0.189 0.189 0.189 0.189 0.189 0.189 0.189 0.189 0.024 0.024 0.024 0.024 0.024 0.024 0.024 0.024 0.000 0.000 0.000 0.000 0.000 0.000 0.000 0.000 0.000 0.000 0.000 0.000 0.004 0.004 0.004 0.004 0.002 0.002 0.002 0.002 0.002 0.002 0.002 0.002 0.002 0.002 0.002 0.002 0.006 0.006 0.006 0.006 0.833 0.833 0.833 0.833 4.862 4.862 4.862 4.862 0.002 0.002 0.002 0.002 0.000 0.000 0.000 0.000 0.000 0.000 0.000 0.000 0.000 0.000 0.000 0.000 0.000 0.000 0.000 0.000 0.000 0.000 0.000 0.000 0.000 0.000 0.000 0.000 0.000 0.000 0.000 0.000 0.000 0.000 0.000 0.000 0.000 0.000 0.002 0.002 0.002 0.002 0.033 0.033 0.033 0.033 0.016 0.016 0.016 0.016 0.002 0.002 0.002 0.002 0.004 0.004 0.004 0.004 0.001 0.001 0.001 0.001 0.000 0.000 0.000 0.000 0.002 0.002 0.002 0.002 0.006 0.006 0.006 0.006 0.221 0.221 0.221 0.221 11.984 11.984 11.984 11.984 11.984 11.984 11.984 11.984 19.439 19.439 19.439 19.439 19.439 19.439 19.439 19.439 0.014 0.014 0.014 0.014 0.014 0.014 0.014 0.014 0.465 0.465 0.465 0.465 0.465 0.465 0.465 0.465 0.005 0.005 0.005 0.005 0.005 0.005 0.005 0.005 
0.000 0.000 0.000 0.000 0.000 0.000 0.000 0.000 0.002 0.002 0.002 0.002 0.002 0.002 0.002 0.002 0.130 0.130 0.130 0.130 0.130 0.130 0.130 0.130 0.111 0.111 0.111 0.111 0.111 0.111 0.111 0.111 0.000 0.000 0.000 0.000 0.000 0.000 0.000 0.000 0.004 0.004 0.004 0.004 0.008 0.008 0.008 0.008 0.012 0.012 0.012 0.012 0.019 0.019 0.019 0.019 0.030 0.030 0.030 0.030 0.025 0.025 0.025 0.025 1.306 1.306 1.306 1.306 5.413 5.413 5.413 5.413 0.000 0.000 0.000 0.000 0.000 0.000 0.000 0.000 0.000 0.000 0.000 0.000 0.000 0.000 0.000 0.000 0.000 0.000 0.000 0.000 0.000 0.000 0.000 0.000 0.000 0.000 0.000 0.000 0.000 0.000 0.000 0.000 0.000 0.000 0.000 0.000 0.000 0.000 0.002 0.002 0.002 0.002 0.008 0.008 0.008 0.008 0.011 0.011 0.011 0.011 0.016 0.016 0.016 0.016 0.019 0.019 0.019 0.019 0.002 0.002 0.002 0.002 0.010 0.010 0.010 0.010 0.007 0.007 0.007 0.007 0.004 0.004 0.004 0.004 0.004 0.004 0.004 0.004 0.009 0.009 0.009 0.009 0.009 0.009 0.009 0.009 12.027 12.027 12.027 12.027 12.027 12.027 12.027 12.027 0.000 0.000 0.000 0.000 0.000 0.000 0.000 0.000 0.042 0.042 0.042 0.042 0.042 0.042 0.042 0.042 0.002 0.002 0.002 0.002 0.002 0.002 0.002 0.002 
0.000 0.000 0.000 0.000 0.000 0.000 0.000 0.000 0.002 0.002 0.002 0.002 0.002 0.002 0.002 0.002 0.130 0.130 0.130 0.130 0.130 0.130 0.130 0.130 0.111 0.111 0.111 0.111 0.111 0.111 0.111 0.111 0.000 0.000 0.000 0.000 0.000 0.000 0.000 0.000 0.004 0.004 0.004 0.004 0.008 0.008 0.008 0.008 0.012 0.012 0.012 0.012 0.019 0.019 0.019 0.019 0.030 0.030 0.030 0.030 0.025 0.025 0.025 0.025 1.306 1.306 1.306 1.306 5.413 5.413 5.413 5.413 0.000 0.000 0.000 0.000 0.000 0.000 0.000 0.000 0.000 0.000 0.000 0.000 0.000 0.000 0.000 0.000 0.000 0.000 0.000 0.000 0.000 0.000 0.000 0.000 0.000 0.000 0.000 0.000 0.000 0.000 0.000 0.000 0.000 0.000 0.000 0.000 0.000 0.000 0.002 0.002 0.002 0.002 0.008 0.008 0.008 0.008 0.011 0.011 0.011 0.011 0.016 0.016 0.016 0.016 0.019 0.019 0.019 0.019 0.002 0.002 0.002 0.002 0.010 0.010 0.010 0.010 0.007 0.007 0.007 0.007 0.004 0.004 0.004 0.004 0.004 0.004 0.004 0.004 0.009 0.009 0.009 0.009 0.009 0.009 0.009 0.009 12.027 12.027 12.027 12.027 12.027 12.027 12.027 12.027 0.000 0.000 0.000 0.000 0.000 0.000 0.000 0.000 0.042 0.042 0.042 0.042 0.042 0.042 0.042 0.042 0.002 0.002 0.002 0.002 0.002 0.002 0.002 0.002 
0.000 0.000 0.000 0.000 0.000 0.000 0.000 0.000 0.002 0.002 0.002 0.002 0.002 0.002 0.002 0.002 0.130 0.130 0.130 0.130 0.130 0.130 0.130 0.130 0.111 0.111 0.111 0.111 0.111 0.111 0.111 0.111 0.000 0.000 0.000 0.000 0.000 0.000 0.000 0.000 0.004 0.004 0.004 0.004 0.008 0.008 0.008 0.008 0.012 0.012 0.012 0.012 0.019 0.019 0.019 0.019 0.030 0.030 0.030 0.030 0.025 0.025 0.025 0.025 1.306 1.306 1.306 1.306 5.413 5.413 5.413 5.413 0.000 0.000 0.000 0.000 0.000 0.000 0.000 0.000 0.000 0.000 0.000 0.000 0.000 0.000 0.000 0.000 0.000 0.000 0.000 0.000 0.000 0.000 0.000 0.000 0.000 0.000 0.000 0.000 0.000 0.000 0.000 0.000 0.000 0.000 0.000 0.000 0.000 0.000 0.002 0.002 0.002 0.002 0.008 0.008 0.008 0.008 0.011 0.011 0.011 0.011 0.016 0.016 0.016 0.016 0.019 0.019 0.019 0.019 0.002 0.002 0.002 0.002 0.010 0.010 0.010 0.010 0.007 0.007 0.007 0.007 0.004 0.004 0.004 0.004 0.004 0.004 0.004 0.004 0.009 0.009 0.009 0.009 0.009 0.009 0.009 0.009 12.027 12.027 12.027 12.027 12.027 12.027 12.027 12.027 0.000 0.000 0.000 0.000 0.000 0.000 0.000 0.000 0.042 0.042 0.042 0.042 0.042 0.042 0.042 0.042 0.002 0.002 0.002 0.002 0.002 0.002 0.002 0.002 
0.000 0.000 0.000 0.000 0.000 0.000 0.000 0.000 0.002 0.002 0.002 0.002 0.002 0.002 0.002 0.002 0.130 0.130 0.130 0.130 0.130 0.130 0.130 0.130 0.111 0.111 0.111 0.111 0.111 0.111 0.111 0.111 0.000 0.000 0.000 0.000 0.000 0.000 0.000 0.000 0.004 0.004 0.004 0.004 0.008 0.008 0.008 0.008 0.012 0.012 0.012 0.012 0.019 0.019 0.019 0.019 0.030 0.030 0.030 0.030 0.025 0.025 0.025 0.025 1.306 1.306 1.306 1.306 5.413 5.413 5.413 5.413 0.000 0.000 0.000 0.000 0.000 0.000 0.000 0.000 0.000 0.000 0.000 0.000 0.000 0.000 0.000 0.000 0.000 0.000 0.000 0.000 0.000 0.000 0.000 0.000 0.000 0.000 0.000 0.000 0.000 0.000 0.000 0.000 0.000 0.000 0.000 0.000 0.000 0.000 0.002 0.002 0.002 0.002 0.008 0.008 0.008 0.008 0.011 0.011 0.011 0.011 0.016 0.016 0.016 0.016 0.019 0.019 0.019 0.019 0.002 0.002 0.002 0.002 0.010 0.010 0.010 0.010 0.007 0.007 0.007 0.007 0.004 0.004 0.004 0.004 0.004 0.004 0.004 0.004 0.009 0.009 0.009 0.009 0.009 0.009 0.009 0.009 12.027 12.027 12.027 12.027 12.027 12.027 12.027 12.027 0.000 0.000 0.000 0.000 0.000 0.000 0.000 0.000 0.042 0.042 0.042 0.042 0.042 0.042 0.042 0.042 0.002 0.002 0.002 0.002 0.002 0.002 0.002 0.002 
0.008 0.008 0.008 0.008 0.008 0.008 0.008 0.008 0.004 0.004 0.004 0.004 0.004 0.004 0.004 0.004 0.000 0.000 0.000 0.000 0.000 0.000 0.000 0.000 0.194 0.194 0.194 0.194 0.194 0.194 0.194 0.194 0.002 0.002 0.002 0.002 0.002 0.002 0.002 0.002 0.091 0.091 0.091 0.091 0.012 0.012 0.012 0.012 0.002 0.002 0.002 0.002 0.003 0.003 0.003 0.003 0.005 0.005 0.005 0.005 0.008 0.008 0.008 0.008 0.359 0.359 0.359 0.359 5.250 5.250 5.250 5.250 0.024 0.024 0.024 0.024 0.008 0.008 0.008 0.008 0.002 0.002 0.000 0.000 0.000 0.000 0.000 0.000 0.000 0.000 0.000 0.000 0.000 0.000 0.000 0.000 0.000 0.000 0.000 0.000 0.000 0.000 0.000 0.000 0.000 0.000 0.000 0.000 0.000 0.000 0.000 0.000 0.000 0.000 0.000 0.000 0.000 0.000 0.004 0.004 0.004 0.004 0.008 0.008 0.008 0.008 0.000 0.000 0.000 0.000 0.002 0.002 0.002 0.002 0.000 0.000 0.000 0.000 0.002 0.002 0.002 0.002 0.002 0.002 0.002 0.002 0.002 0.002 0.002 0.002 0.016 0.016 0.016 0.016 0.016 0.016 0.016 0.016 0.016 0.016 0.016 0.016 0.016 0.016 0.016 0.016 0.000 0.000 0.000 0.000 0.000 0.000 0.000 0.000 0.008 0.008 0.008 0.008 0.008 0.008 0.008 0.008 0.002 0.002 0.002 0.002 0.002 0.002 0.002 0.002 
0.008 0.008 0.008 0.008 0.008 0.008 0.008 0.008 0.004 0.004 0.004 0.004 0.004 0.004 0.004 0.004 0.000 0.000 0.000 0.000 0.000 0.000 0.000 0.000 0.194 0.194 0.194 0.194 0.194 0.194 0.194 0.194 0.002 0.002 0.002 0.002 0.002 0.002 0.002 0.002 0.091 0.091 0.091 0.091 0.012 0.012 0.012 0.012 0.002 0.002 0.002 0.002 0.003 0.003 0.003 0.003 0.005 0.005 0.005 0.005 0.008 0.008 0.008 0.008 0.359 0.359 0.359 0.359 5.250 5.250 5.250 5.250 0.024 0.024 0.024 0.024 0.008 0.008 0.008 0.008 0.002 0.002 0.000 0.000 0.000 0.000 0.000 0.000 0.000 0.000 0.000 0.000 0.000 0.000 0.000 0.000 0.000 0.000 0.000 0.000 0.000 0.000 0.000 0.000 0.000 0.000 0.000 0.000 0.000 0.000 0.000 0.000 0.000 0.000 0.000 0.000 0.000 0.000 0.004 0.004 0.004 0.004 0.008 0.008 0.008 0.008 0.000 0.000 0.000 0.000 0.002 0.002 0.002 0.002 0.000 0.000 0.000 0.000 0.002 0.002 0.002 0.002 0.002 0.002 0.002 0.002 0.002 0.002 0.002 0.002 0.016 0.016 0.016 0.016 0.016 0.016 0.016 0.016 0.016 0.016 0.016 0.016 0.016 0.016 0.016 0.016 0.000 0.000 0.000 0.000 0.000 0.000 0.000 0.000 0.008 0.008 0.008 0.008 0.008 0.008 0.008 0.008 0.002 0.002 0.002 0.002 0.002 0.002 0.002 0.002 
0.008 0.008 0.008 0.008 0.008 0.008 0.008 0.008 0.004 0.004 0.004 0.004 0.004 0.004 0.004 0.004 0.000 0.000 0.000 0.000 0.000 0.000 0.000 0.000 0.194 0.194 0.194 0.194 0.194 0.194 0.194 0.194 0.002 0.002 0.002 0.002 0.002 0.002 0.002 0.002 0.091 0.091 0.091 0.091 0.012 0.012 0.012 0.012 0.002 0.002 0.002 0.002 0.003 0.003 0.003 0.003 0.005 0.005 0.005 0.005 0.008 0.008 0.008 0.008 0.359 0.359 0.359 0.359 5.250 5.250 5.250 5.250 0.024 0.024 0.024 0.024 0.008 0.008 0.008 0.008 0.002 0.002 0.000 0.000 0.000 0.000 0.000 0.000 0.000 0.000 0.000 0.000 0.000 0.000 0.000 0.000 0.000 0.000 0.000 0.000 0.000 0.000 0.000 0.000 0.000 0.000 0.000 0.000 0.000 0.000 0.000 0.000 0.000 0.000 0.000 0.000 0.000 0.000 0.004 0.004 0.004 0.004 0.008 0.008 0.008 0.008 0.000 0.000 0.000 0.000 0.002 0.002 0.002 0.002 0.000 0.000 0.000 0.000 0.002 0.002 0.002 0.002 0.002 0.002 0.002 0.002 0.002 0.002 0.002 0.002 0.016 0.016 0.016 0.016 0.016 0.016 0.016 0.016 0.016 0.016 0.016 0.016 0.016 0.016 0.016 0.016 0.000 0.000 0.000 0.000 0.000 0.000 0.000 0.000 0.008 0.008 0.008 0.008 0.008 0.008 0.008 0.008 0.002 0.002 0.002 0.002 0.002 0.002 0.002 0.002 
0.008 0.008 0.008 0.008 0.008 0.008 0.008 0.008 0.004 0.004 0.004 0.004 0.004 0.004 0.004 0.004 0.000 0.000 0.000 0.000 0.000 0.000 0.000 0.000 0.194 0.194 0.194 0.194 0.194 0.194 0.194 0.194 0.002 0.002 0.002 0.002 0.002 0.002 0.002 0.002 0.091 0.091 0.091 0.091 0.012 0.012 0.012 0.012 0.002 0.002 0.002 0.002 0.003 0.003 0.003 0.003 0.005 0.005 0.005 0.005 0.008 0.008 0.008 0.008 0.359 0.359 0.359 0.359 5.250 5.250 5.250 5.250 0.024 0.024 0.024 0.024 0.008 0.008 0.008 0.008 0.002 0.002 0.000 0.000 0.000 0.000 0.000 0.000 0.000 0.000 0.000 0.000 0.000 0.000 0.000 0.000 0.000 0.000 0.000 0.000 0.000 0.000 0.000 0.000 0.000 0.000 0.000 0.000 0.000 0.000 0.000 0.000 0.000 0.000 0.000 0.000 0.000 0.000 0.004 0.004 0.004 0.004 0.008 0.008 0.008 0.008 0.000 0.000 0.000 0.000 0.002 0.002 0.002 0.002 0.000 0.000 0.000 0.000 0.002 0.002 0.002 0.002 0.002 0.002 0.002 0.002 0.002 0.002 0.002 0.002 0.016 0.016 0.016 0.016 0.016 0.016 0.016 0.016 0.016 0.016 0.016 0.016 0.016 0.016 0.016 0.016 0.000 0.000 0.000 0.000 0.000 0.000 0.000 0.000 0.008 0.008 0.008 0.008 0.008 0.008 0.008 0.008 0.002 0.002 0.002 0.002 0.002 0.002 0.002 0.002 
1.427 1.427 1.427 1.427 1.427 1.427 1.427 1.427 0.002 0.002 0.002 0.002 0.002 0.002 0.002 0.002 0.000 0.000 0.000 0.000 0.000 0.000 0.000 0.000 0.235 0.235 0.235 0.235 0.235 0.235 0.235 0.235 0.898 0.898 0.898 0.898 0.898 0.898 0.898 0.898 0.021 0.021 0.021 0.021 0.001 0.001 0.001 0.001 0.000 0.000 0.000 0.000 0.002 0.002 0.002 0.002 0.004 0.004 0.004 0.004 0.004 0.004 0.004 0.004 0.006 0.006 0.006 0.006 0.547 0.547 0.547 0.547 0.018 0.018 0.018 0.018 0.006 0.006 0.006 0.006 0.002 0.002 0.000 0.000 0.000 0.000 0.000 0.000 0.000 0.000 0.000 0.000 0.000 0.002 0.002 0.002 0.002 0.022 0.726 0.685 0.008 0.008 0.002 0.002 0.000 0.000 0.000 0.000 0.000 0.000 0.000 0.000 0.000 0.000 0.000 0.000 0.000 0.000 0.000 0.000 0.000 0.000 0.008 0.008 0.008 0.008 0.000 0.000 0.000 0.000 0.010 0.010 0.010 0.010 0.000 0.000 0.000 0.000 0.000 0.000 0.000 0.000 0.000 0.000 0.000 0.000 0.000 0.000 0.000 0.000 0.019 0.019 0.019 0.019 0.019 0.019 0.019 0.019 0.002 0.002 0.002 0.002 0.002 0.002 0.002 0.002 0.000 0.000 0.000 0.000 0.000 0.000 0.000 0.000 0.004 0.004 0.004 0.004 0.004 0.004 0.004 0.004 0.004 0.004 0.004 0.004 0.004 0.004 0.004 0.004 
1.427 1.427 1.427 1.427 1.427 1.427 1.427 1.427 0.002 0.002 0.002 0.002 0.002 0.002 0.002 0.002 0.000 0.000 0.000 0.000 0.000 0.000 0.000 0.000 0.235 0.235 0.235 0.235 0.235 0.235 0.235 0.235 0.898 0.898 0.898 0.898 0.898 0.898 0.898 0.898 0.021 0.021 0.021 0.021 0.001 0.001 0.001 0.001 0.000 0.000 0.000 0.000 0.002 0.002 0.002 0.002 0.004 0.004 0.004 0.004 0.004 0.004 0.004 0.004 0.006 0.006 0.006 0.006 0.547 0.547 0.547 0.547 0.018 0.018 0.018 0.018 0.006 0.006 0.006 0.006 0.002 0.002 0.000 0.000 0.000 0.000 0.000 0.000 0.000 0.000 0.000 0.000 0.000 0.002 0.002 0.002 0.002 0.022 0.726 0.685 0.008 0.008 0.002 0.002 0.000 0.000 0.000 0.000 0.000 0.000 0.000 0.000 0.000 0.000 0.000 0.000 0.000 0.000 0.000 0.000 0.000 0.000 0.008 0.008 0.008 0.008 0.000 0.000 0.000 0.000 0.010 0.010 0.010 0.010 0.000 0.000 0.000 0.000 0.000 0.000 0.000 0.000 0.000 0.000 0.000 0.000 0.000 0.000 0.000 0.000 0.019 0.019 0.019 0.019 0.019 0.019 0.019 0.019 0.002 0.002 0.002 0.002 0.002 0.002 0.002 0.002 0.000 0.000 0.000 0.000 0.000 0.000 0.000 0.000 0.004 0.004 0.004 0.004 0.004 0.004 0.004 0.004 0.004 0.004 0.004 0.004 0.004 0.004 0.004 0.004 
1.427 1.427 1.427 1.427 1.427 1.427 1.427 1.427 0.002 0.002 0.002 0.002 0.002 0.002 0.002 0.002 0.000 0.000 0.000 0.000 0.000 0.000 0.000 0.000 0.235 0.235 0.235 0.235 0.235 0.235 0.235 0.235 0.898 0.898 0.898 0.898 0.898 0.898 0.898 0.898 0.021 0.021 0.021 0.021 0.001 0.001 0.001 0.001 0.000 0.000 0.000 0.000 0.002 0.002 0.002 0.002 0.004 0.004 0.004 0.004 0.004 0.004 0.004 0.004 0.006 0.006 0.006 0.006 0.547 0.547 0.547 0.547 0.018 0.018 0.018 0.018 0.006 0.006 0.006 0.006 0.002 0.002 0.000 0.000 0.000 0.000 0.000 0.000 0.000 0.000 0.000 0.000 0.000 0.002 0.002 0.002 0.002 0.022 0.726 0.685 0.008 0.008 0.002 0.002 0.000 0.000 0.000 0.000 0.000 0.000 0.000 0.000 0.000 0.000 0.000 0.000 0.000 0.000 0.000 0.000 0.000 0.000 0.008 0.008 0.008 0.008 0.000 0.000 0.000 0.000 0.010 0.010 0.010 0.010 0.000 0.000 0.000 0.000 0.000 0.000 0.000 0.000 0.000 0.000 0.000 0.000 0.000 0.000 0.000 0.000 0.019 0.019 0.019 0.019 0.019 0.019 0.019 0.019 0.002 0.002 0.002 0.002 0.002 0.002 0.002 0.002 0.000 0.000 0.000 0.000 0.000 0.000 0.000 0.000 0.004 0.004 0.004 0.004 0.004 0.004 0.004 0.004 0.004 0.004 0.004 0.004 0.004 0.004 0.004 0.004 
1.427 1.427 1.427 1.427 1.427 1.427 1.427 1.427 0.002 0.002 0.002 0.002 0.002 0.002 0.002 0.002 0.000 0.000 0.000 0.000 0.000 0.000 0.000 0.000 0.235 0.235 0.235 0.235 0.235 0.235 0.235 0.235 0.898 0.898 0.898 0.898 0.898 0.898 0.898 0.898 0.021 0.021 0.021 0.021 0.001 0.001 0.001 0.001 0.000 0.000 0.000 0.000 0.002 0.002 0.002 0.002 0.004 0.004 0.004 0.004 0.004 0.004 0.004 0.004 0.006 0.006 0.006 0.006 0.547 0.547 0.547 0.547 0.018 0.018 0.018 0.018 0.006 0.006 0.006 0.006 0.002 0.002 0.000 0.000 0.000 0.000 0.000 0.000 0.000 0.000 0.000 0.000 0.000 0.002 0.002 0.002 0.002 0.022 0.726 0.685 0.008 0.008 0.002 0.002 0.000 0.000 0.000 0.000 0.000 0.000 0.000 0.000 0.000 0.000 0.000 0.000 0.000 0.000 0.000 0.000 0.000 0.000 0.008 0.008 0.008 0.008 0.000 0.000 0.000 0.000 0.010 0.010 0.010 0.010 0.000 0.000 0.000 0.000 0.000 0.000 0.000 0.000 0.000 0.000 0.000 0.000 0.000 0.000 0.000 0.000 0.019 0.019 0.019 0.019 0.019 0.019 0.019 0.019 0.002 0.002 0.002 0.002 0.002 0.002 0.002 0.002 0.000 0.000 0.000 0.000 0.000 0.000 0.000 0.000 0.004 0.004 0.004 0.004 0.004 0.004 0.004 0.004 0.004 0.004 0.004 0.004 0.004 0.004 0.004 0.004 
0.010 0.010 0.010 0.010 0.010 0.010 0.010 0.010 0.000 0.000 0.000 0.000 0.000 0.000 0.000 0.000 0.000 0.000 0.000 0.000 0.000 0.000 0.000 0.000 0.135 0.135 0.135 0.135 0.135 0.135 0.135 0.135 0.293 0.293 0.293 0.293 0.293 0.293 0.293 0.293 0.008 0.008 0.008 0.008 0.003 0.003 0.003 0.003 0.000 0.000 0.000 0.000 0.003 0.003 0.003 0.003 0.003 0.003 0.003 0.003 0.002 0.002 0.002 0.002 0.002 0.002 0.002 0.002 0.014 0.014 0.014 0.014 0.019 0.019 0.019 0.019 0.011 0.011 0.011 0.011 0.005 0.005 0.000 0.000 0.000 0.000 0.000 0.000 0.000 0.000 0.000 0.006 0.010 0.015 0.021 0.037 3.859 7.617 8.938 8.876 7.344 7.344 2.204 2.204 0.004 0.004 0.000 0.000 0.000 0.000 0.000 0.000 0.000 0.000 0.000 0.000 0.000 0.000 0.000 0.000 0.000 0.000 0.023 0.023 0.023 0.023 0.422 0.422 0.422 0.422 0.523 0.523 0.523 0.523 0.312 0.312 0.312 0.312 1.158 1.158 1.158 1.158 0.023 0.023 0.023 0.023 0.000 0.000 0.000 0.000 0.011 0.011 0.011 0.011 0.011 0.011 0.011 0.011 0.002 0.002 0.002 0.002 0.002 0.002 0.002 0.002 0.000 0.000 0.000 0.000 0.000 0.000 0.000 0.000 0.000 0.000 0.000 0.000 0.000 0.000 0.000 0.000 0.004 0.004 0.004 0.004 0.004 0.004 0.004 0.004 
0.010 0.010 0.010 0.010 0.010 0.010 0.010 0.010 0.000 0.000 0.000 0.000 0.000 0.000 0.000 0.000 0.000 0.000 0.000 0.000 0.000 0.000 0.000 0.000 0.135 0.135 0.135 0.135 0.135 0.135 0.135 0.135 0.293 0.293 0.293 0.293 0.293 0.293 0.293 0.293 0.008 0.008 0.008 0.008 0.003 0.003 0.003 0.003 0.000 0.000 0.000 0.000 0.003 0.003 0.003 0.003 0.003 0.003 0.003 0.003 0.002 0.002 0.002 0.002 0.002 0.002 0.002 0.002 0.014 0.014 0.014 0.014 0.019 0.019 0.019 0.019 0.011 0.011 0.011 0.011 0.005 0.005 0.000 0.000 0.000 0.000 0.000 0.000 0.000 0.000 0.000 0.006 0.010 0.015 0.021 0.037 3.859 7.617 8.938 8.876 7.344 7.344 2.204 2.204 0.004 0.004 0.000 0.000 0.000 0.000 0.000 0.000 0.000 0.000 0.000 0.000 0.000 0.000 0.000 0.000 0.000 0.000 0.023 0.023 0.023 0.023 0.422 0.422 0.422 0.422 0.523 0.523 0.523 0.523 0.312 0.312 0.312 0.312 1.158 1.158 1.158 1.158 0.023 0.023 0.023 0.023 0.000 0.000 0.000 0.000 0.011 0.011 0.011 0.011 0.011 0.011 0.011 0.011 0.002 0.002 0.002 0.002 0.002 0.002 0.002 0.002 0.000 0.000 0.000 0.000 0.000 0.000 0.000 0.000 0.000 0.000 0.000 0.000 0.000 0.000 0.000 0.000 0.004 0.004 0.004 0.004 0.004 0.004 0.004 0.004 
0.010 0.010 0.010 0.010 0.010 0.010 0.010 0.010 0.000 0.000 0.000 0.000 0.000 0.000 0.000 0.000 0.000 0.000 0.000 0.000 0.000 0.000 0.000 0.000 0.135 0.135 0.135 0.135 0.135 0.135 0.135 0.135 0.293 0.293 0.293 0.293 0.293 0.293 0.293 0.293 0.008 0.008 0.008 0.008 0.003 0.003 0.003 0.003 0.000 0.000 0.000 0.000 0.003 0.003 0.003 0.003 0.003 0.003 0.003 0.003 0.002 0.002 0.002 0.002 0.002 0.002 0.002 0.002 0.014 0.014 0.014 0.014 0.019 0.019 0.019 0.019 0.011 0.011 0.011 0.011 0.005 0.005 0.000 0.000 0.000 0.000 0.000 0.000 0.000 0.000 0.000 0.006 0.010 0.015 0.021 0.037 3.859 7.617 8.938 8.876 7.344 7.344 2.204 2.204 0.004 0.004 0.000 0.000 0.000 0.000 0.000 0.000 0.000 0.000 0.000 0.000 0.000 0.000 0.000 0.000 0.000 0.000 0.023 0.023 0.023 0.023 0.422 0.422 0.422 0.422 0.523 0.523 0.523 0.523 0.312 0.312 0.312 0.312 1.158 1.158 1.158 1.158 0.023 0.023 0.023 0.023 0.000 0.000 0.000 0.000 0.011 0.011 0.011 0.011 0.011 0.011 0.011 0.011 0.002 0.002 0.002 0.002 0.002 0.002 0.002 0.002 0.000 0.000 0.000 0.000 0.000 0.000 0.000 0.000 0.000 0.000 0.000 0.000 0.000 0.000 0.000 0.000 0.004 0.004 0.004 0.004 0.004 0.004 0.004 0.004 
0.010 0.010 0.010 0.010 0.010 0.010 0.010 0.010 0.000 0.000 0.000 0.000 0.000 0.000 0.000 0.000 0.000 0.000 0.000 0.000 0.000 0.000 0.000 0.000 0.135 0.135 0.135 0.135 0.135 0.135 0.135 0.135 0.293 0.293 0.293 0.293 0.293 0.293 0.293 0.293 0.008 0.008 0.008 0.008 0.003 0.003 0.003 0.003 0.000 0.000 0.000 0.000 0.003 0.003 0.003 0.003 0.003 0.003 0.003 0.003 0.002 0.002 0.002 0.002 0.002 0.002 0.002 0.002 0.014 0.014 0.014 0.014 0.019 0.019 0.019 0.019 0.011 0.011 0.011 0.011 0.005 0.005 0.000 0.000 0.000 0.000 0.000 0.000 0.000 0.000 0.000 0.006 0.010 0.015 0.021 0.037 3.859 7.617 8.938 8.876 7.344 7.344 2.204 2.204 0.004 0.004 0.000 0.000 0.000 0.000 0.000 0.000 0.000 0.000 0.000 0.000 0.000 0.000 0.000 0.000 0.000 0.000 0.023 0.023 0.023 0.023 0.422 0.422 0.422 0.422 0.523 0.523 0.523 0.523 0.312 0.312 0.312 0.312 1.158 1.158 1.158 1.158 0.023 0.023 0.023 0.023 0.000 0.000 0.000 0.000 0.011 0.011 0.011 0.011 0.011 0.011 0.011 0.011 0.002 0.002 0.002 0.002 0.002 0.002 0.002 0.002 0.000 0.000 0.000 0.000 0.000 0.000 0.000 0.000 0.000 0.000 0.000 0.000 0.000 0.000 0.000 0.000 0.004 0.004 0.004 0.004 0.004 0.004 0.004 0.004 
0.006 0.006 0.006 0.006 0.006 0.006 0.006 0.006 0.000 0.000 0.000 0.000 0.000 0.000 0.000 0.000 0.000 0.000 0.000 0.000 0.000 0.000 0.000 0.000 0.013 0.013 0.013 0.013 0.013 0.013 0.013 0.013 0.291 0.291 0.291 0.291 0.291 0.291 0.291 0.291 0.009 0.009 0.009 0.009 0.013 0.013 0.013 0.013 0.064 0.064 0.064 0.064 0.004 0.004 0.004 0.004 0.001 0.001 0.001 0.001 0.000 0.000 0.000 0.000 0.000 0.000 0.000 0.000 0.002 0.002 0.002 0.002 0.014 0.014 0.014 0.014 0.023 0.023 0.023 0.023 0.015 0.015 0.004 0.004 0.002 0.002 0.002 0.002 0.000 0.000 0.002 0.002 0.002 0.002 0.002 0.002 0.003 0.007 0.097 0.307 0.319 0.319 0.548 0.548 1.294 1.294 2.611 2.611 3.558 3.558 6.263 6.263 6.263 6.263 0.001 0.001 0.001 0.001 0.006 0.006 0.006 0.006 0.013 0.013 0.013 0.013 0.057 0.057 0.057 0.057 0.014 0.014 0.014 0.014 0.002 0.002 0.002 0.002 0.011 0.011 0.011 0.011 0.014 0.014 0.014 0.014 0.009 0.009 0.009 0.009 0.012 0.012 0.012 0.012 0.012 0.012 0.012 0.012 0.002 0.002 0.002 0.002 0.002 0.002 0.002 0.002 0.002 0.002 0.002 0.002 0.002 0.002 0.002 0.002 0.000 0.000 0.000 0.000 0.000 0.000 0.000 0.000 0.009 0.009 0.009 0.009 0.009 0.009 0.009 0.009 
0.006 0.006 0.006 0.006 0.006 0.006 0.006 0.006 0.000 0.000 0.000 0.000 0.000 0.000 0.000 0.000 0.000 0.000 0.000 0.000 0.000 0.000 0.000 0.000 0.013 0.013 0.013 0.013 0.013 0.013 0.013 0.013 0.291 0.291 0.291 0.291 0.291 0.291 0.291 0.291 0.009 0.009 0.009 0.009 0.013 0.013 0.013 0.013 0.064 0.064 0.064 0.064 0.004 0.004 0.004 0.004 0.001 0.001 0.001 0.001 0.000 0.000 0.000 0.000 0.000 0.000 0.000 0.000 0.002 0.002 0.002 0.002 0.014 0.014 0.014 0.014 0.023 0.023 0.023 0.023 0.015 0.015 0.004 0.004 0.002 0.002 0.002 0.002 0.000 0.000 0.002 0.002 0.002 0.002 0.002 0.002 0.003 0.007 0.097 0.307 0.319 0.319 0.548 0.548 1.294 1.294 2.611 2.611 3.558 3.558 6.263 6.263 6.263 6.263 0.001 0.001 0.001 0.001 0.006 0.006 0.006 0.006 0.013 0.013 0.013 0.013 0.057 0.057 0.057 0.057 0.014 0.014 0.014 0.014 0.002 0.002 0.002 0.002 0.011 0.011 0.011 0.011 0.014 0.014 0.014 0.014 0.009 0.009 0.009 0.009 0.012 0.012 0.012 0.012 0.012 0.012 0.012 0.012 0.002 0.002 0.002 0.002 0.002 0.002 0.002 0.002 0.002 0.002 0.002 0.002 0.002 0.002 0.002 0.002 0.000 0.000 0.000 0.000 0.000 0.000 0.000 0.000 0.009 0.009 0.009 0.009 0.009 0.009 0.009 0.009 
0.006 0.006 0.006 0.006 0.006 0.006 0.006 0.006 0.000 0.000 0.000 0.000 0.000 0.000 0.000 0.000 0.000 0.000 0.000 0.000 0.000 0.000 0.000 0.000 0.013 0.013 0.013 0.013 0.013 0.013 0.013 0.013 0.291 0.291 0.291 0.291 0.291 0.291 0.291 0.291 0.009 0.009 0.009 0.009 0.013 0.013 0.013 0.013 0.064 0.064 0.064 0.064 0.004 0.004 0.004 0.004 0.001 0.001 0.001 0.001 0.000 0.000 0.000 0.000 0.000 0.000 0.000 0.000 0.002 0.002 0.002 0.002 0.014 0.014 0.014 0.014 0.023 0.023 0.023 0.023 0.015 0.015 0.004 0.004 0.002 0.002 0.002 0.002 0.000 0.000 0.002 0.002 0.002 0.002 0.002 0.002 0.003 0.007 0.097 0.307 0.319 0.319 0.548 0.548 1.294 1.294 2.611 2.611 3.558 3.558 6.263 6.263 6.263 6.263 0.001 0.001 0.001 0.001 0.006 0.006 0.006 0.006 0.013 0.013 0.013 0.013 0.057 0.057 0.057 0.057 0.014 0.014 0.014 0.014 0.002 0.002 0.002 0.002 0.011 0.011 0.011 0.011 0.014 0.014 0.014 0.014 0.009 0.009 0.009 0.009 0.012 0.012 0.012 0.012 0.012 0.012 0.012 0.012 0.002 0.002 0.002 0.002 0.002 0.002 0.002 0.002 0.002 0.002 0.002 0.002 0.002 0.002 0.002 0.002 0.000 0.000 0.000 0.000 0.000 0.000 0.000 0.000 0.009 0.009 0.009 0.009 0.009 0.009 0.009 0.009 
0.006 0.006 0.006 0.006 0.006 0.006 0.006 0.006 0.000 0.000 0.000 0.000 0.000 0.000 0.000 0.000 0.000 0.000 0.000 0.000 0.000 0.000 0.000 0.000 0.013 0.013 0.013 0.013 0.013 0.013 0.013 0.013 0.291 0.291 0.291 0.291 0.291 0.291 0.291 0.291 0.009 0.009 0.009 0.009 0.013 0.013 0.013 0.013 0.064 0.064 0.064 0.064 0.004 0.004 0.004 0.004 0.001 0.001 0.001 0.001 0.000 0.000 0.000 0.000 0.000 0.000 0.000 0.000 0.002 0.002 0.002 0.002 0.014 0.014 0.014 0.014 0.023 0.023 0.023 0.023 0.015 0.015 0.004 0.004 0.002 0.002 0.002 0.002 0.000 0.000 0.002 0.002 0.002 0.002 0.002 0.002 0.003 0.007 0.097 0.307 0.319 0.319 0.548 0.548 1.294 1.294 2.611 2.611 3.558 3.558 6.263 6.263 6.263 6.263 0.001 0.001 0.001 0.001 0.006 0.006 0.006 0.006 0.013 0.013 0.013 0.013 0.057 0.057 0.057 0.057 0.014 0.014 0.014 0.014 0.002 0.002 0.002 0.002 0.011 0.011 0.011 0.011 0.014 0.014 0.014 0.014 0.009 0.009 0.009 0.009 0.012 0.012 0.012 0.012 0.012 0.012 0.012 0.012 0.002 0.002 0.002 0.002 0.002 0.002 0.002 0.002 0.002 0.002 0.002 0.002 0.002 0.002 0.002 0.002 0.000 0.000 0.000 0.000 0.000 0.000 0.000 0.000 0.009 0.009 0.009 0.009 0.009 0.009 0.009 0.009 
0.004 0.004 0.004 0.004 0.004 0.004 0.004 0.004 0.000 0.000 0.000 0.000 0.000 0.000 0.000 0.000 0.002 0.002 0.002 0.002 0.002 0.002 0.002 0.002 0.009 0.009 0.009 0.009 0.009 0.009 0.009 0.009 0.219 0.219 0.219 0.219 0.219 0.219 0.219 0.219 0.041 0.041 0.041 0.041 0.049 0.049 0.049 0.049 0.143 0.143 0.143 0.143 0.004 0.004 0.004 0.004 0.000 0.000 0.000 0.000 0.000 0.000 0.000 0.000 0.000 0.000 0.000 0.000 0.002 0.002 0.002 0.002 0.004 0.004 0.004 0.004 0.008 0.008 0.008 0.008 0.020 0.020 0.004 0.004 0.002 0.002 0.000 0.000 0.000 0.000 0.000 0.000 0.000 0.000 0.000 0.000 0.000 0.000 0.000 0.000 0.000 0.000 0.000 0.000 0.002 0.002 3.317 3.317 5.987 5.987 6.197 6.197 6.197 6.197 0.348 0.348 0.348 0.348 0.000 0.000 0.000 0.000 0.006 0.006 0.006 0.006 0.434 0.434 0.434 0.434 0.014 0.014 0.014 0.014 0.000 0.000 0.000 0.000 0.027 0.027 0.027 0.027 0.000 0.000 0.000 0.000 0.007 0.007 0.007 0.007 0.239 0.239 0.239 0.239 0.239 0.239 0.239 0.239 0.011 0.011 0.011 0.011 0.011 0.011 0.011 0.011 0.004 0.004 0.004 0.004 0.004 0.004 0.004 0.004 0.000 0.000 0.000 0.000 0.000 0.000 0.000 0.000 0.007 0.007 0.007 0.007 0.007 0.007 0.007 0.007 
0.004 0.004 0.004 0.004 0.004 0.004 0.004 0.004 0.000 0.000 0.000 0.000 0.000 0.000 0.000 0.000 0.002 0.002 0.002 0.002 0.002 0.002 0.002 0.002 0.009 0.009 0.009 0.009 0.009 0.009 0.009 0.009 0.219 0.219 0.219 0.219 0.219 0.219 0.219 0.219 0.041 0.041 0.041 0.041 0.049 0.049 0.049 0.049 0.143 0.143 0.143 0.143 0.004 0.004 0.004 0.004 0.000 0.000 0.000 0.000 0.000 0.000 0.000 0.000 0.000 0.000 0.000 0.000 0.002 0.002 0.002 0.002 0.004 0.004 0.004 0.004 0.008 0.008 0.008 0.008 0.020 0.020 0.004 0.004 0.002 0.002 0.000 0.000 0.000 0.000 0.000 0.000 0.000 0.000 0.000 0.000 0.000 0.000 0.000 0.000 0.000 0.000 0.000 0.000 0.002 0.002 3.317 3.317 5.987 5.987 6.197 6.197 6.197 6.197 0.348 0.348 0.348 0.348 0.000 0.000 0.000 0.000 0.006 0.006 0.006 0.006 0.434 0.434 0.434 0.434 0.014 0.014 0.014 0.014 0.000 0.000 0.000 0.000 0.027 0.027 0.027 0.027 0.000 0.000 0.000 0.000 0.007 0.007 0.007 0.007 0.239 0.239 0.239 0.239 0.239 0.239 0.239 0.239 0.011 0.011 0.011 0.011 0.011 0.011 0.011 0.011 0.004 0.004 0.004 0.004 0.004 0.004 0.004 0.004 0.000 0.000 0.000 0.000 0.000 0.000 0.000 0.000 0.007 0.007 0.007 0.007 0.007 0.007 0.007 0.007 
0.004 0.004 0.004 0.004 0.004 0.004 0.004 0.004 0.000 0.000 0.000 0.000 0.000 0.000 0.000 0.000 0.002 0.002 0.002 0.002 0.002 0.002 0.002 0.002 0.009 0.009 0.009 0.009 0.009 0.009 0.009 0.009 0.219 0.219 0.219 0.219 0.219 0.219 0.219 0.219 0.041 0.041 0.041 0.041 0.049 0.049 0.049 0.049 0.143 0.143 0.143 0.143 0.004 0.004 0.004 0.004 0.000 0.000 0.000 0.000 0.000 0.000 0.000 0.000 0.000 0.000 0.000 0.000 0.002 0.002 0.002 0.002 0.004 0.004 0.004 0.004 0.008 0.008 0.008 0.008 0.020 0.020 0.004 0.004 0.002 0.002 0.000 0.000 0.000 0.000 0.000 0.000 0.000 0.000 0.000 0.000 0.000 0.000 0.000 0.000 0.000 0.000 0.000 0.000 0.002 0.002 3.317 3.317 5.987 5.987 6.197 6.197 6.197 6.197 0.348 0.348 0.348 0.348 0.000 0.000 0.000 0.000 0.006 0.006 0.006 0.006 0.434 0.434 0.434 0.434 0.014 0.014 0.014 0.014 0.000 0.000 0.000 0.000 0.027 0.027 0.027 0.027 0.000 0.000 0.000 0.000 0.007 0.007 0.007 0.007 0.239 0.239 0.239 0.239 0.239 0.239 0.239 0.239 0.011 0.011 0.011 0.011 0.011 0.011 0.011 0.011 0.004 0.004 0.004 0.004 0.004 0.004 0.004 0.004 0.000 0.000 0.000 0.000 0.000 0.000 0.000 0.000 0.007 0.007 0.007 0.007 0.007 0.007 0.007 0.007 
0.004 0.004 0.004 0.004 0.004 0.004 0.004 0.004 0.000 0.000 0.000 0.000 0.000 0.000 0.000 0.000 0.002 0.002 0.002 0.002 0.002 0.002 0.002 0.002 0.009 0.009 0.009 0.009 0.009 0.009 0.009 0.009 0.219 0.219 0.219 0.219 0.219 0.219 0.219 0.219 0.041 0.041 0.041 0.041 0.049 0.049 0.049 0.049 0.143 0.143 0.143 0.143 0.004 0.004 0.004 0.004 0.000 0.000 0.000 0.000 0.000 0.000 0.000 0.000 0.000 0.000 0.000 0.000 0.002 0.002 0.002 0.002 0.004 0.004 0.004 0.004 0.008 0.008 0.008 0.008 0.020 0.020 0.004 0.004 0.002 0.002 0.000 0.000 0.000 0.000 0.000 0.000 0.000 0.000 0.000 0.000 0.000 0.000 0.000 0.000 0.000 0.000 0.000 0.000 0.002 0.002 3.317 3.317 5.987 5.987 6.197 6.197 6.197 6.197 0.348 0.348 0.348 0.348 0.000 0.000 0.000 0.000 0.006 0.006 0.006 0.006 0.434 0.434 0.434 0.434 0.014 0.014 0.014 0.014 0.000 0.000 0.000 0.000 0.027 0.027 0.027 0.027 0.000 0.000 0.000 0.000 0.007 0.007 0.007 0.007 0.239 0.239 0.239 0.239 0.239 0.239 0.239 0.239 0.011 0.011 0.011 0.011 0.011 0.011 0.011 0.011 0.004 0.004 0.004 0.004 0.004 0.004 0.004 0.004 0.000 0.000 0.000 0.000 0.000 0.000 0.000 0.000 0.007 0.007 0.007 0.007 0.007 0.007 0.007 0.007 
0.004 0.004 0.004 0.004 0.004 0.004 0.004 0.004 0.007 0.007 0.007 0.007 0.007 0.007 0.007 0.007 0.007 0.007 0.007 0.007 0.007 0.007 0.007 0.007 0.010 0.010 0.010 0.010 0.010 0.010 0.010 0.010 0.087 0.087 0.087 0.087 0.087 0.087 0.087 0.087 0.107 0.107 0.107 0.107 0.198 0.198 0.198 0.198 0.392 0.392 0.392 0.392 0.002 0.002 0.002 0.002 0.000 0.000 0.000 0.000 0.000 0.000 0.000 0.000 0.000 0.000 0.000 0.000 0.004 0.004 0.004 0.004 0.006 0.006 0.006 0.006 0.006 0.006 0.006 0.006 0.012 0.012 0.649 0.649 0.259 0.259 0.004 0.004 0.002 0.002 0.000 0.000 0.000 0.000 0.000 0.000 0.000 0.000 0.000 0.000 0.000 0.000 0.000 0.000 0.000 0.000 0.000 0.000 0.341 0.341 3.686 3.686 3.686 3.686 0.003 0.003 0.003 0.003 0.098 0.098 0.098 0.098 0.000 0.000 0.000 0.000 0.010 0.010 0.010 0.010 0.037 0.037 0.037 0.037 0.028 0.028 0.028 0.028 0.022 0.022 0.022 0.022 0.003 0.003 0.003 0.003 0.002 0.002 0.002 0.002 0.005 0.005 0.005 0.005 0.005 0.005 0.005 0.005 0.387 0.387 0.387 0.387 0.387 0.387 0.387 0.387 0.007 0.007 0.007 0.007 0.007 0.007 0.007 0.007 0.003 0.003 0.003 0.003 0.003 0.003 0.003 0.003 0.005 0.005 0.005 0.005 0.005 0.005 0.005 0.005 
0.004 0.004 0.004 0.004 0.004 0.004 0.004 0.004 0.007 0.007 0.007 0.007 0.007 0.007 0.007 0.007 0.007 0.007 0.007 0.007 0.007 0.007 0.007 0.007 0.010 0.010 0.010 0.010 0.010 0.010 0.010 0.010 0.087 0.087 0.087 0.087 0.087 0.087 0.087 0.087 0.107 0.107 0.107 0.107 0.198 0.198 0.198 0.198 0.392 0.392 0.392 0.392 0.002 0.002 0.002 0.002 0.000 0.000 0.000 0.000 0.000 0.000 0.000 0.000 0.000 0.000 0.000 0.000 0.004 0.004 0.004 0.004 0.006 0.006 0.006 0.006 0.006 0.006 0.006 0.006 0.012 0.012 0.649 0.649 0.259 0.259 0.004 0.004 0.002 0.002 0.000 0.000 0.000 0.000 0.000 0.000 0.000 0.000 0.000 0.000 0.000 0.000 0.000 0.000 0.000 0.000 0.000 0.000 0.341 0.341 3.686 3.686 3.686 3.686 0.003 0.003 0.003 0.003 0.098 0.098 0.098 0.098 0.000 0.000 0.000 0.000 0.010 0.010 0.010 0.010 0.037 0.037 0.037 0.037 0.028 0.028 0.028 0.028 0.022 0.022 0.022 0.022 0.003 0.003 0.003 0.003 0.002 0.002 0.002 0.002 0.005 0.005 0.005 0.005 0.005 0.005 0.005 0.005 0.387 0.387 0.387 0.387 0.387 0.387 0.387 0.387 0.007 0.007 0.007 0.007 0.007 0.007 0.007 0.007 0.003 0.003 0.003 0.003 0.003 0.003 0.003 0.003 0.005 0.005 0.005 0.005 0.005 0.005 0.005 0.005 
0.004 0.004 0.004 0.004 0.004 0.004 0.004 0.004 0.007 0.007 0.007 0.007 0.007 0.007 0.007 0.007 0.007 0.007 0.007 0.007 0.007 0.007 0.007 0.007 0.010 0.010 0.010 0.010 0.010 0.010 0.010 0.010 0.087 0.087 0.087 0.087 0.087 0.087 0.087 0.087 0.107 0.107 0.107 0.107 0.198 0.198 0.198 0.198 0.392 0.392 0.392 0.392 0.002 0.002 0.002 0.002 0.000 0.000 0.000 0.000 0.000 0.000 0.000 0.000 0.000 0.000 0.000 0.000 0.004 0.004 0.004 0.004 0.006 0.006 0.006 0.006 0.006 0.006 0.006 0.006 0.012 0.012 0.649 0.649 0.259 0.259 0.004 0.004 0.002 0.002 0.000 0.000 0.000 0.000 0.000 0.000 0.000 0.000 0.000 0.000 0.000 0.000 0.000 0.000 0.000 0.000 0.000 0.000 0.341 0.341 3.686 3.686 3.686 3.686 0.003 0.003 0.003 0.003 0.098 0.098 0.098 0.098 0.000 0.000 0.000 0.000 0.010 0.010 0.010 0.010 0.037 0.037 0.037 0.037 0.028 0.028 0.028 0.028 0.022 0.022 0.022 0.022 0.003 0.003 0.003 0.003 0.002 0.002 0.002 0.002 0.005 0.005 0.005 0.005 0.005 0.005 0.005 0.005 0.387 0.387 0.387 0.387 0.387 0.387 0.387 0.387 0.007 0.007 0.007 0.007 0.007 0.007 0.007 0.007 0.003 0.003 0.003 0.003 0.003 0.003 0.003 0.003 0.005 0.005 0.005 0.005 0.005 0.005 0.005 0.005 
0.004 0.004 0.004 0.004 0.004 0.004 0.004 0.004 0.007 0.007 0.007 0.007 0.007 0.007 0.007 0.007 0.007 0.007 0.007 0.007 0.007 0.007 0.007 0.007 0.010 0.010 0.010 0.010 0.010 0.010 0.010 0.010 0.087 0.087 0.087 0.087 0.087 0.087 0.087 0.087 0.107 0.107 0.107 0.107 0.198 0.198 0.198 0.198 0.392 0.392 0.392 0.392 0.002 0.002 0.002 0.002 0.000 0.000 0.000 0.000 0.000 0.000 0.000 0.000 0.000 0.000 0.000 0.000 0.004 0.004 0.004 0.004 0.006 0.006 0.006 0.006 0.006 0.006 0.006 0.006 0.012 0.012 0.649 0.649 0.259 0.259 0.004 0.004 0.002 0.002 0.000 0.000 0.000 0.000 0.000 0.000 0.000 0.000 0.000 0.000 0.000 0.000 0.000 0.000 0.000 0.000 0.000 0.000 0.341 0.341 3.686 3.686 3.686 3.686 0.003 0.003 0.003 0.003 0.098 0.098 0.098 0.098 0.000 0.000 0.000 0.000 0.010 0.010 0.010 0.010 0.037 0.037 0.037 0.037 0.028 0.028 0.028 0.028 0.022 0.022 0.022 0.022 0.003 0.003 0.003 0.003 0.002 0.002 0.002 0.002 0.005 0.005 0.005 0.005 0.005 0.005 0.005 0.005 0.387 0.387 0.387 0.387 0.387 0.387 0.387 0.387 0.007 0.007 0.007 0.007 0.007 0.007 0.007 0.007 0.003 0.003 0.003 0.003 0.003 0.003 0.003 0.003 0.005 0.005 0.005 0.005 0.005 0.005 0.005 0.005 
0.000 0.000 0.000 0.000 0.000 0.000 0.000 0.000 0.020 0.020 0.020 0.020 0.020 0.020 0.020 0.020 0.009 0.009 0.009 0.009 0.009 0.009 0.009 0.009 0.006 0.006 0.006 0.006 0.006 0.006 0.006 0.006 0.007 0.007 0.007 0.007 0.007 0.007 0.007 0.007 0.066 0.066 0.066 0.066 0.562 0.562 0.562 0.562 0.284 0.284 0.284 0.284 0.002 0.002 0.002 0.002 0.000 0.000 0.000 0.000 0.000 0.000 0.000 0.000 0.000 0.000 0.000 0.000 0.002 0.002 0.002 0.002 0.004 0.004 0.004 0.004 0.008 0.008 0.008 0.008 0.004 0.004 0.004 0.004 0.007 0.007 0.018 0.018 0.002 0.002 0.000 0.000 0.000 0.000 0.000 0.000 0.000 0.000 0.000 0.000 0.000 0.000 0.000 0.000 0.000 0.000 0.000 0.000 2.640 2.640 3.321 3.321 3.321 3.321 0.004 0.004 0.004 0.004 0.002 0.002 0.002 0.002 0.000 0.000 0.000 0.000 0.002 0.002 0.002 0.002 0.005 0.005 0.005 0.005 0.010 0.010 0.010 0.010 0.014 0.014 0.014 0.014 0.009 0.009 0.009 0.009 0.000 0.000 0.000 0.000 0.002 0.002 0.002 0.002 0.002 0.002 0.002 0.002 0.009 0.009 0.009 0.009 0.009 0.009 0.009 0.009 0.028 0.028 0.028 0.028 0.028 0.028 0.028 0.028 0.005 0.005 0.005 0.005 0.005 0.005 0.005 0.005 0.002 0.002 0.002 0.002 0.002 0.002 0.002 0.002 
0.000 0.000 0.000 0.000 0.000 0.000 0.000 0.000 0.020 0.020 0.020 0.020 0.020 0.020 0.020 0.020 0.009 0.009 0.009 0.009 0.009 0.009 0.009 0.009 0.006 0.006 0.006 0.006 0.006 0.006 0.006 0.006 0.007 0.007 0.007 0.007 0.007 0.007 0.007 0.007 0.066 0.066 0.066 0.066 0.562 0.562 0.562 0.562 0.284 0.284 0.284 0.284 0.002 0.002 0.002 0.002 0.000 0.000 0.000 0.000 0.000 0.000 0.000 0.000 0.000 0.000 0.000 0.000 0.002 0.002 0.002 0.002 0.004 0.004 0.004 0.004 0.008 0.008 0.008 0.008 0.004 0.004 0.004 0.004 0.007 0.007 0.018 0.018 0.002 0.002 0.000 0.000 0.000 0.000 0.000 0.000 0.000 0.000 0.000 0.000 0.000 0.000 0.000 0.000 0.000 0.000 0.000 0.000 2.640 2.640 3.321 3.321 3.321 3.321 0.004 0.004 0.004 0.004 0.002 0.002 0.002 0.002 0.000 0.000 0.000 0.000 0.002 0.002 0.002 0.002 0.005 0.005 0.005 0.005 0.010 0.010 0.010 0.010 0.014 0.014 0.014 0.014 0.009 0.009 0.009 0.009 0.000 0.000 0.000 0.000 0.002 0.002 0.002 0.002 0.002 0.002 0.002 0.002 0.009 0.009 0.009 0.009 0.009 0.009 0.009 0.009 0.028 0.028 0.028 0.028 0.028 0.028 0.028 0.028 0.005 0.005 0.005 0.005 0.005 0.005 0.005 0.005 0.002 0.002 0.002 0.002 0.002 0.002 0.002 0.002 
0.000 0.000 0.000 0.000 0.000 0.000 0.000 0.000 0.020 0.020 0.020 0.020 0.020 0.020 0.020 0.020 0.009 0.009 0.009 0.009 0.009 0.009 0.009 0.009 0.006 0.006 0.006 0.006 0.006 0.006 0.006 0.006 0.007 0.007 0.007 0.007 0.007 0.007 0.007 0.007 0.066 0.066 0.066 0.066 0.562 0.562 0.562 0.562 0.284 0.284 0.284 0.284 0.002 0.002 0.002 0.002 0.000 0.000 0.000 0.000 0.000 0.000 0.000 0.000 0.000 0.000 0.000 0.000 0.002 0.002 0.002 0.002 0.004 0.004 0.004 0.004 0.008 0.008 0.008 0.008 0.004 0.004 0.004 0.004 0.007 0.007 0.018 0.018 0.002 0.002 0.000 0.000 0.000 0.000 0.000 0.000 0.000 0.000 0.000 0.000 0.000 0.000 0.000 0.000 0.000 0.000 0.000 0.000 2.640 2.640 3.321 3.321 3.321 3.321 0.004 0.004 0.004 0.004 0.002 0.002 0.002 0.002 0.000 0.000 0.000 0.000 0.002 0.002 0.002 0.002 0.005 0.005 0.005 0.005 0.010 0.010 0.010 0.010 0.014 0.014 0.014 0.014 0.009 0.009 0.009 0.009 0.000 0.000 0.000 0.000 0.002 0.002 0.002 0.002 0.002 0.002 0.002 0.002 0.009 0.009 0.009 0.009 0.009 0.009 0.009 0.009 0.028 0.028 0.028 0.028 0.028 0.028 0.028 0.028 0.005 0.005 0.005 0.005 0.005 0.005 0.005 0.005 0.002 0.002 0.002 0.002 0.002 0.002 0.002 0.002 
0.000 0.000 0.000 0.000 0.000 0.000 0.000 0.000 0.020 0.020 0.020 0.020 0.020 0.020 0.020 0.020 0.009 0.009 0.009 0.009 0.009 0.009 0.009 0.009 0.006 0.006 0.006 0.006 0.006 0.006 0.006 0.006 0.007 0.007 0.007 0.007 0.007 0.007 0.007 0.007 0.066 0.066 0.066 0.066 0.562 0.562 0.562 0.562 0.284 0.284 0.284 0.284 0.002 0.002 0.002 0.002 0.000 0.000 0.000 0.000 0.000 0.000 0.000 0.000 0.000 0.000 0.000 0.000 0.002 0.002 0.002 0.002 0.004 0.004 0.004 0.004 0.008 0.008 0.008 0.008 0.004 0.004 0.004 0.004 0.007 0.007 0.018 0.018 0.002 0.002 0.000 0.000 0.000 0.000 0.000 0.000 0.000 0.000 0.000 0.000 0.000 0.000 0.000 0.000 0.000 0.000 0.000 0.000 2.640 2.640 3.321 3.321 3.321 3.321 0.004 0.004 0.004 0.004 0.002 0.002 0.002 0.002 0.000 0.000 0.000 0.000 0.002 0.002 0.002 0.002 0.005 0.005 0.005 0.005 0.010 0.010 0.010 0.010 0.014 0.014 0.014 0.014 0.009 0.009 0.009 0.009 0.000 0.000 0.000 0.000 0.002 0.002 0.002 0.002 0.002 0.002 0.002 0.002 0.009 0.009 0.009 0.009 0.009 0.009 0.009 0.009 0.028 0.028 0.028 0.028 0.028 0.028 0.028 0.028 0.005 0.005 0.005 0.005 0.005 0.005 0.005 0.005 0.002 0.002 0.002 0.002 0.002 0.002 0.002 0.002 
0.000 0.000 0.000 0.000 0.000 0.000 0.000 0.000 0.014 0.014 0.014 0.014 0.014 0.014 0.014 0.014 0.007 0.007 0.007 0.007 0.007 0.007 0.007 0.007 0.003 0.003 0.003 0.003 0.003 0.003 0.003 0.003 0.003 0.003 0.003 0.003 0.003 0.003 0.003 0.003 0.007 0.007 0.007 0.007 0.090 0.090 0.090 0.090 0.008 0.008 0.008 0.008 0.000 0.000 0.000 0.000 0.000 0.000 0.000 0.000 0.000 0.000 0.000 0.000 0.000 0.000 0.000 0.000 0.000 0.000 0.000 0.000 0.002 0.002 0.002 0.002 0.004 0.004 0.004 0.004 0.002 0.002 0.002 0.002 0.002 0.002 0.010 0.010 0.012 0.012 0.001 0.000 0.000 0.000 0.000 0.000 0.000 0.000 0.000 0.002 0.000 0.000 0.002 0.002 0.003 0.003 0.017 0.017 5.306 5.306 0.013 0.013 0.013 0.013 0.001 0.001 0.001 0.001 0.000 0.000 0.000 0.000 0.000 0.000 0.000 0.000 0.000 0.000 0.000 0.000 0.002 0.002 0.002 0.002 0.008 0.008 0.008 0.008 0.008 0.008 0.008 0.008 0.009 0.009 0.009 0.009 0.077 0.077 0.077 0.077 0.000 0.000 0.000 0.000 0.000 0.000 0.000 0.000 0.002 0.002 0.002 0.002 0.002 0.002 0.002 0.002 0.011 0.011 0.011 0.011 0.011 0.011 0.011 0.011 0.023 0.023 0.023 0.023 0.023 0.023 0.023 0.023 0.000 0.000 0.000 0.000 0.000 0.000 0.000 0.000 
0.000 0.000 0.000 0.000 0.000 0.000 0.000 0.000 0.014 0.014 0.014 0.014 0.014 0.014 0.014 0.014 0.007 0.007 0.007 0.007 0.007 0.007 0.007 0.007 0.003 0.003 0.003 0.003 0.003 0.003 0.003 0.003 0.003 0.003 0.003 0.003 0.003 0.003 0.003 0.003 0.007 0.007 0.007 0.007 0.090 0.090 0.090 0.090 0.008 0.008 0.008 0.008 0.000 0.000 0.000 0.000 0.000 0.000 0.000 0.000 0.000 0.000 0.000 0.000 0.000 0.000 0.000 0.000 0.000 0.000 0.000 0.000 0.002 0.002 0.002 0.002 0.004 0.004 0.004 0.004 0.002 0.002 0.002 0.002 0.002 0.002 0.010 0.010 0.012 0.012 0.001 0.000 0.000 0.000 0.000 0.000 0.000 0.000 0.000 0.002 0.000 0.000 0.002 0.002 0.003 0.003 0.017 0.017 5.306 5.306 0.013 0.013 0.013 0.013 0.001 0.001 0.001 0.001 0.000 0.000 0.000 0.000 0.000 0.000 0.000 0.000 0.000 0.000 0.000 0.000 0.002 0.002 0.002 0.002 0.008 0.008 0.008 0.008 0.008 0.008 0.008 0.008 0.009 0.009 0.009 0.009 0.077 0.077 0.077 0.077 0.000 0.000 0.000 0.000 0.000 0.000 0.000 0.000 0.002 0.002 0.002 0.002 0.002 0.002 0.002 0.002 0.011 0.011 0.011 0.011 0.011 0.011 0.011 0.011 0.023 0.023 0.023 0.023 0.023 0.023 0.023 0.023 0.000 0.000 0.000 0.000 0.000 0.000 0.000 0.000 
0.000 0.000 0.000 0.000 0.000 0.000 0.000 0.000 0.006 0.006 0.006 0.006 0.006 0.006 0.006 0.006 0.016 0.016 0.016 0.016 0.016 0.016 0.016 0.016 0.003 0.003 0.003 0.003 0.003 0.003 0.003 0.003 0.003 0.003 0.003 0.003 0.003 0.003 0.003 0.003 0.003 0.003 0.003 0.003 0.065 0.065 0.065 0.065 0.005 0.005 0.005 0.005 0.002 0.002 0.002 0.002 0.000 0.000 0.000 0.000 0.000 0.000 0.000 0.000 0.000 0.000 0.000 0.000 0.000 0.000 0.000 0.000 0.000 0.000 0.000 0.000 0.002 0.002 0.002 0.002 0.004 0.004 0.002 0.002 0.002 0.002 0.009 0.009 0.021 0.021 0.551 0.721 0.644 0.042 0.013 0.014 0.026 0.500 1.079 0.769 0.003 0.003 0.006 0.006 0.014 0.014 0.666 0.666 0.542 0.542 0.002 0.002 0.002 0.002 0.000 0.000 0.000 0.000 0.002 0.002 0.002 0.002 0.000 0.000 0.000 0.000 0.000 0.000 0.000 0.000 0.004 0.004 0.004 0.004 0.008 0.008 0.008 0.008 0.008 0.008 0.008 0.008 0.001 0.001 0.001 0.001 1.920 1.920 1.920 1.920 0.000 0.000 0.000 0.000 0.000 0.000 0.000 0.000 0.007 0.007 0.007 0.007 0.007 0.007 0.007 0.007 0.005 0.005 0.005 0.005 0.005 0.005 0.005 0.005 0.041 0.041 0.041 0.041 0.041 0.041 0.041 0.041 0.001 0.001 0.001 0.001 0.001 0.001 0.001 0.001 
0.000 0.000 0.000 0.000 0.000 0.000 0.000 0.000 0.006 0.006 0.006 0.006 0.006 0.006 0.006 0.006 0.016 0.016 0.016 0.016 0.016 0.016 0.016 0.016 0.003 0.003 0.003 0.003 0.003 0.003 0.003 0.003 0.003 0.003 0.003 0.003 0.003 0.003 0.003 0.003 0.003 0.003 0.003 0.003 0.065 0.065 0.065 0.065 0.005 0.005 0.005 0.005 0.002 0.002 0.002 0.002 0.000 0.000 0.000 0.000 0.000 0.000 0.000 0.000 0.000 0.000 0.000 0.000 0.000 0.000 0.000 0.000 0.000 0.000 0.000 0.000 0.002 0.002 0.002 0.002 0.004 0.004 0.002 0.002 0.002 0.002 0.009 0.009 0.021 0.021 0.551 0.721 0.644 0.042 0.013 0.014 0.026 0.500 1.079 0.769 0.003 0.003 0.006 0.006 0.014 0.014 0.666 0.666 0.542 0.542 0.002 0.002 0.002 0.002 0.000 0.000 0.000 0.000 0.002 0.002 0.002 0.002 0.000 0.000 0.000 0.000 0.000 0.000 0.000 0.000 0.004 0.004 0.004 0.004 0.008 0.008 0.008 0.008 0.008 0.008 0.008 0.008 0.001 0.001 0.001 0.001 1.920 1.920 1.920 1.920 0.000 0.000 0.000 0.000 0.000 0.000 0.000 0.000 0.007 0.007 0.007 0.007 0.007 0.007 0.007 0.007 0.005 0.005 0.005 0.005 0.005 0.005 0.005 0.005 0.041 0.041 0.041 0.041 0.041 0.041 0.041 0.041 0.001 0.001 0.001 0.001 0.001 0.001 0.001 0.001 
0.000 0.000 0.000 0.000 0.000 0.000 0.000 0.000 0.004 0.004 0.004 0.004 0.004 0.004 0.004 0.004 0.022 0.022 0.022 0.022 0.022 0.022 0.022 0.022 0.000 0.000 0.000 0.000 0.000 0.000 0.000 0.000 0.000 0.000 0.000 0.000 0.000 0.000 0.000 0.000 0.002 0.002 0.002 0.002 0.061 0.061 0.061 0.061 0.005 0.005 0.005 0.005 0.003 0.003 0.003 0.003 0.002 0.002 0.002 0.002 0.004 0.004 0.004 0.004 0.000 0.000 0.000 0.000 0.000 0.000 0.000 0.000 0.000 0.000 0.000 0.000 0.002 0.002 0.002 0.002 0.002 0.002 0.006 0.006 0.006 0.006 0.009 0.009 0.024 0.024 1.256 1.708 0.743 0.020 0.000 0.000 0.000 0.001 0.000 0.000 0.000 0.000 0.000 0.000 0.004 0.004 0.016 0.016 0.004 0.004 0.000 0.000 0.000 0.000 0.000 0.000 0.000 0.000 0.000 0.000 0.000 0.000 0.002 0.002 0.002 0.002 0.004 0.004 0.004 0.004 0.004 0.004 0.004 0.004 0.006 0.006 0.006 0.006 0.009 0.009 0.009 0.009 0.007 0.007 0.007 0.007 2.210 2.210 2.210 2.210 0.049 0.049 0.049 0.049 0.049 0.049 0.049 0.049 0.031 0.031 0.031 0.031 0.031 0.031 0.031 0.031 0.021 0.021 0.021 0.021 0.021 0.021 0.021 0.021 0.066 0.066 0.066 0.066 0.066 0.066 0.066 0.066 0.088 0.088 0.088 0.088 0.088 0.088 0.088 0.088 
0.000 0.000 0.000 0.000 0.000 0.000 0.000 0.000 0.004 0.004 0.004 0.004 0.004 0.004 0.004 0.004 0.022 0.022 0.022 0.022 0.022 0.022 0.022 0.022 0.000 0.000 0.000 0.000 0.000 0.000 0.000 0.000 0.000 0.000 0.000 0.000 0.000 0.000 0.000 0.000 0.002 0.002 0.002 0.002 0.061 0.061 0.061 0.061 0.005 0.005 0.005 0.005 0.003 0.003 0.003 0.003 0.002 0.002 0.002 0.002 0.004 0.004 0.004 0.004 0.000 0.000 0.000 0.000 0.000 0.000 0.000 0.000 0.000 0.000 0.000 0.000 0.002 0.002 0.002 0.002 0.002 0.002 0.006 0.006 0.006 0.006 0.009 0.009 0.024 0.024 1.256 1.708 0.743 0.020 0.000 0.000 0.000 0.001 0.000 0.000 0.000 0.000 0.000 0.000 0.004 0.004 0.016 0.016 0.004 0.004 0.000 0.000 0.000 0.000 0.000 0.000 0.000 0.000 0.000 0.000 0.000 0.000 0.002 0.002 0.002 0.002 0.004 0.004 0.004 0.004 0.004 0.004 0.004 0.004 0.006 0.006 0.006 0.006 0.009 0.009 0.009 0.009 0.007 0.007 0.007 0.007 2.210 2.210 2.210 2.210 0.049 0.049 0.049 0.049 0.049 0.049 0.049 0.049 0.031 0.031 0.031 0.031 0.031 0.031 0.031 0.031 0.021 0.021 0.021 0.021 0.021 0.021 0.021 0.021 0.066 0.066 0.066 0.066 0.066 0.066 0.066 0.066 0.088 0.088 0.088 0.088 0.088 0.088 0.088 0.088 
0.000 0.000 0.000 0.000 0.000 0.000 0.000 0.000 0.002 0.002 0.002 0.002 0.002 0.002 0.002 0.002 0.018 0.018 0.018 0.018 0.018 0.018 0.018 0.018 0.000 0.000 0.000 0.000 0.000 0.000 0.000 0.000 0.000 0.000 0.000 0.000 0.000 0.000 0.000 0.000 0.002 0.002 0.002 0.002 0.053 0.053 0.053 0.053 0.005 0.005 0.005 0.005 0.006 0.006 0.006 0.006 0.015 0.015 0.015 0.015 0.000 0.000 0.000 0.000 0.000 0.000 0.000 0.000 0.000 0.000 0.000 0.000 0.000 0.000 0.000 0.000 0.000 0.000 0.000 0.000 0.002 0.002 0.002 0.002 0.004 0.004 0.010 0.010 0.011 0.011 0.007 0.006 0.004 0.000 0.000 0.000 0.000 0.000 0.000 0.000 0.000 0.000 0.000 0.000 0.004 0.004 0.007 0.007 0.002 0.002 0.000 0.000 0.000 0.000 0.000 0.000 0.000 0.000 0.005 0.005 0.005 0.005 3.333 3.333 3.333 3.333 0.000 0.000 0.000 0.000 0.002 0.002 0.002 0.002 0.002 0.002 0.002 0.002 0.009 0.009 0.009 0.009 0.018 0.018 0.018 0.018 0.137 0.137 0.137 0.137 0.008 0.008 0.008 0.008 0.008 0.008 0.008 0.008 0.003 0.003 0.003 0.003 0.003 0.003 0.003 0.003 0.004 0.004 0.004 0.004 0.004 0.004 0.004 0.004 0.025 0.025 0.025 0.025 0.025 0.025 0.025 0.025 3.381 3.381 3.381 3.381 3.381 3.381 3.381 3.381 
0.000 0.000 0.000 0.000 0.000 0.000 0.000 0.000 0.002 0.002 0.002 0.002 0.002 0.002 0.002 0.002 0.018 0.018 0.018 0.018 0.018 0.018 0.018 0.018 0.000 0.000 0.000 0.000 0.000 0.000 0.000 0.000 0.000 0.000 0.000 0.000 0.000 0.000 0.000 0.000 0.002 0.002 0.002 0.002 0.053 0.053 0.053 0.053 0.005 0.005 0.005 0.005 0.006 0.006 0.006 0.006 0.015 0.015 0.015 0.015 0.000 0.000 0.000 0.000 0.000 0.000 0.000 0.000 0.000 0.000 0.000 0.000 0.000 0.000 0.000 0.000 0.000 0.000 0.000 0.000 0.002 0.002 0.002 0.002 0.004 0.004 0.010 0.010 0.011 0.011 0.007 0.006 0.004 0.000 0.000 0.000 0.000 0.000 0.000 0.000 0.000 0.000 0.000 0.000 0.004 0.004 0.007 0.007 0.002 0.002 0.000 0.000 0.000 0.000 0.000 0.000 0.000 0.000 0.005 0.005 0.005 0.005 3.333 3.333 3.333 3.333 0.000 0.000 0.000 0.000 0.002 0.002 0.002 0.002 0.002 0.002 0.002 0.002 0.009 0.009 0.009 0.009 0.018 0.018 0.018 0.018 0.137 0.137 0.137 0.137 0.008 0.008 0.008 0.008 0.008 0.008 0.008 0.008 0.003 0.003 0.003 0.003 0.003 0.003 0.003 0.003 0.004 0.004 0.004 0.004 0.004 0.004 0.004 0.004 0.025 0.025 0.025 0.025 0.025 0.025 0.025 0.025 3.381 3.381 3.381 3.381 3.381 3.381 3.381 3.381 
0.000 0.000 0.000 0.000 0.000 0.000 0.000 0.000 0.000 0.000 0.000 0.000 0.000 0.000 0.000 0.000 0.012 0.012 0.012 0.012 0.012 0.012 0.012 0.012 0.000 0.000 0.000 0.000 0.000 0.000 0.000 0.000 0.000 0.000 0.000 0.000 0.000 0.000 0.000 0.000 0.002 0.002 0.002 0.002 0.058 0.058 0.058 0.058 0.000 0.000 0.000 0.000 0.000 0.000 0.000 0.000 0.050 0.050 0.050 0.050 0.002 0.002 0.002 0.002 0.000 0.000 0.000 0.000 0.000 0.000 0.000 0.000 0.000 0.000 0.000 0.000 0.000 0.000 0.000 0.000 0.000 0.000 0.000 0.000 0.023 0.023 0.011 0.011 0.007 0.007 0.002 0.000 0.000 0.004 0.232 0.366 0.259 0.118 0.000 0.000 0.000 0.000 0.000 0.000 0.006 0.006 0.002 0.002 0.002 0.002 0.000 0.000 0.000 0.000 0.000 0.000 0.000 0.000 0.005 0.005 0.005 0.005 2.230 2.230 2.230 2.230 0.000 0.000 0.000 0.000 0.000 0.000 0.000 0.000 0.002 0.002 0.002 0.002 0.004 0.004 0.004 0.004 0.009 0.009 0.009 0.009 0.101 0.101 0.101 0.101 0.000 0.000 0.000 0.000 0.000 0.000 0.000 0.000 0.000 0.000 0.000 0.000 0.000 0.000 0.000 0.000 0.002 0.002 0.002 0.002 0.002 0.002 0.002 0.002 0.006 0.006 0.006 0.006 0.006 0.006 0.006 0.006 8.793 8.793 8.793 8.793 8.793 8.793 8.793 8.793 
0.000 0.000 0.000 0.000 0.000 0.000 0.000 0.000 0.000 0.000 0.000 0.000 0.000 0.000 0.000 0.000 0.012 0.012 0.012 0.012 0.012 0.012 0.012 0.012 0.000 0.000 0.000 0.000 0.000 0.000 0.000 0.000 0.000 0.000 0.000 0.000 0.000 0.000 0.000 0.000 0.002 0.002 0.002 0.002 0.058 0.058 0.058 0.058 0.000 0.000 0.000 0.000 0.000 0.000 0.000 0.000 0.050 0.050 0.050 0.050 0.002 0.002 0.002 0.002 0.000 0.000 0.000 0.000 0.000 0.000 0.000 0.000 0.000 0.000 0.000 0.000 0.000 0.000 0.000 0.000 0.000 0.000 0.000 0.000 0.023 0.023 0.011 0.011 0.007 0.007 0.002 0.000 0.000 0.004 0.232 0.366 0.259 0.118 0.000 0.000 0.000 0.000 0.000 0.000 0.006 0.006 0.002 0.002 0.002 0.002 0.000 0.000 0.000 0.000 0.000 0.000 0.000 0.000 0.005 0.005 0.005 0.005 2.230 2.230 2.230 2.230 0.000 0.000 0.000 0.000 0.000 0.000 0.000 0.000 0.002 0.002 0.002 0.002 0.004 0.004 0.004 0.004 0.009 0.009 0.009 0.009 0.101 0.101 0.101 0.101 0.000 0.000 0.000 0.000 0.000 0.000 0.000 0.000 0.000 0.000 0.000 0.000 0.000 0.000 0.000 0.000 0.002 0.002 0.002 0.002 0.002 0.002 0.002 0.002 0.006 0.006 0.006 0.006 0.006 0.006 0.006 0.006 8.793 8.793 8.793 8.793 8.793 8.793 8.793 8.793 
0.000 0.000 0.000 0.000 0.000 0.000 0.000 0.000 0.000 0.000 0.000 0.000 0.000 0.000 0.000 0.000 0.004 0.004 0.004 0.004 0.004 0.004 0.004 0.004 0.000 0.000 0.000 0.000 0.000 0.000 0.000 0.000 0.000 0.000 0.000 0.000 0.000 0.000 0.000 0.000 0.002 0.002 0.002 0.002 0.050 0.050 0.050 0.050 0.000 0.000 0.000 0.000 0.000 0.000 0.000 0.000 0.033 0.033 0.033 0.033 0.002 0.002 0.002 0.002 0.000 0.000 0.000 0.000 0.000 0.000 0.000 0.000 0.000 0.000 0.000 0.000 0.000 0.000 0.000 0.000 0.000 0.000 0.000 0.000 0.478 0.478 0.000 0.000 0.000 0.000 0.000 0.000 0.122 1.347 2.090 2.283 1.080 1.638 0.011 0.014 0.010 0.010 0.008 0.008 0.002 0.002 0.002 0.002 0.002 0.002 0.000 0.000 0.000 0.000 0.000 0.000 0.000 0.000 0.000 0.000 0.000 0.000 0.460 0.460 0.460 0.460 0.007 0.007 0.007 0.007 0.000 0.000 0.000 0.000 0.000 0.000 0.000 0.000 0.002 0.002 0.002 0.002 0.012 0.012 0.012 0.012 0.078 0.078 0.078 0.078 0.000 0.000 0.000 0.000 0.000 0.000 0.000 0.000 0.000 0.000 0.000 0.000 0.000 0.000 0.000 0.000 0.000 0.000 0.000 0.000 0.000 0.000 0.000 0.000 0.006 0.006 0.006 0.006 0.006 0.006 0.006 0.006 11.569 11.569 11.569 11.569 11.569 11.569 11.569 11.569 
0.000 0.000 0.000 0.000 0.000 0.000 0.000 0.000 0.000 0.000 0.000 0.000 0.000 0.000 0.000 0.000 0.002 0.002 0.002 0.002 0.002 0.002 0.002 0.002 0.000 0.000 0.000 0.000 0.000 0.000 0.000 0.000 0.000 0.000 0.000 0.000 0.000 0.000 0.000 0.000 0.002 0.002 0.002 0.002 0.042 0.042 0.042 0.042 0.000 0.000 0.000 0.000 0.000 0.000 0.000 0.000 0.029 0.029 0.029 0.029 0.002 0.002 0.002 0.002 0.000 0.000 0.000 0.000 0.000 0.000 0.000 0.000 0.000 0.000 0.000 0.000 0.000 0.000 0.000 0.000 0.000 0.000 0.006 0.006 0.025 0.025 0.000 0.000 0.000 0.000 0.002 0.000 1.296 6.064 5.969 5.929 2.188 0.000 0.000 0.000 0.006 0.006 0.002 0.002 0.002 0.002 0.002 0.002 0.000 0.000 0.000 0.000 0.000 0.000 0.000 0.000 0.000 0.000 0.000 0.000 0.000 0.000 0.552 0.552 0.552 0.552 0.000 0.000 0.000 0.000 0.000 0.000 0.000 0.000 0.000 0.000 0.000 0.000 0.002 0.002 0.002 0.002 0.022 0.022 0.022 0.022 0.071 0.071 0.071 0.071 0.000 0.000 0.000 0.000 0.000 0.000 0.000 0.000 0.000 0.000 0.000 0.000 0.000 0.000 0.000 0.000 0.000 0.000 0.000 0.000 0.000 0.000 0.000 0.000 0.009 0.009 0.009 0.009 0.009 0.009 0.009 0.009 13.047 13.047 13.047 13.047 13.047 13.047 13.047 13.047 
0.000 0.000 0.000 0.000 0.000 0.000 0.000 0.000 0.000 0.000 0.000 0.000 0.000 0.000 0.000 0.000 0.002 0.002 0.002 0.002 0.002 0.002 0.002 0.002 0.000 0.000 0.000 0.000 0.000 0.000 0.000 0.000 0.000 0.000 0.000 0.000 0.000 0.000 0.000 0.000 0.002 0.002 0.002 0.002 0.041 0.041 0.041 0.041 0.000 0.000 0.000 0.000 0.000 0.000 0.000 0.000 0.028 0.028 0.028 0.028 0.002 0.002 0.002 0.002 0.000 0.000 0.000 0.000 0.000 0.000 0.000 0.000 0.000 0.000 0.000 0.000 0.000 0.000 0.000 0.000 0.000 0.000 0.000 0.000 0.006 0.006 0.000 0.000 0.008 0.008 0.015 0.076 2.888 7.802 6.952 6.709 7.414 7.670 0.999 0.000 0.004 0.004 0.000 0.000 0.000 0.000 0.000 0.000 0.000 0.000 0.000 0.000 0.000 0.000 0.008 0.008 0.008 0.008 0.000 0.000 0.000 0.000 0.141 0.141 0.141 0.141 0.000 0.000 0.000 0.000 0.000 0.000 0.000 0.000 0.000 0.000 0.000 0.000 0.002 0.002 0.002 0.002 0.028 0.028 0.028 0.028 0.068 0.068 0.068 0.068 0.000 0.000 0.000 0.000 0.000 0.000 0.000 0.000 0.000 0.000 0.000 0.000 0.000 0.000 0.000 0.000 0.000 0.000 0.000 0.000 0.000 0.000 0.000 0.000 1.139 1.139 1.139 1.139 1.139 1.139 1.139 1.139 14.435 14.435 14.435 14.435 14.435 14.435 14.435 14.435 
0.000 0.000 0.000 0.000 0.000 0.000 0.000 0.000 0.000 0.000 0.000 0.000 0.000 0.000 0.000 0.000 0.000 0.000 0.000 0.000 0.000 0.000 0.000 0.000 0.000 0.000 0.000 0.000 0.000 0.000 0.000 0.000 0.000 0.000 0.000 0.000 0.000 0.000 0.000 0.000 0.006 0.006 0.006 0.006 0.040 0.040 0.040 0.040 0.000 0.000 0.000 0.000 0.000 0.000 0.000 0.000 0.045 0.045 0.045 0.045 0.004 0.004 0.004 0.004 0.000 0.000 0.000 0.000 0.000 0.000 0.000 0.000 0.000 0.000 0.000 0.000 0.000 0.000 0.000 0.000 0.000 0.000 0.000 0.000 0.002 0.002 0.004 0.004 0.005 0.005 0.011 0.008 0.014 0.440 2.543 5.296 6.711 5.405 4.001 2.957 0.005 0.005 0.000 0.000 0.000 0.000 0.000 0.000 0.000 0.000 0.001 0.001 0.001 0.001 0.743 0.743 0.743 0.743 0.007 0.007 0.007 0.007 0.042 0.042 0.042 0.042 0.000 0.000 0.000 0.000 0.000 0.000 0.000 0.000 0.000 0.000 0.000 0.000 0.000 0.000 0.000 0.000 0.037 0.037 0.037 0.037 0.061 0.061 0.061 0.061 0.000 0.000 0.000 0.000 0.000 0.000 0.000 0.000 0.000 0.000 0.000 0.000 0.000 0.000 0.000 0.000 0.000 0.000 0.000 0.000 0.000 0.000 0.000 0.000 2.321 2.321 2.321 2.321 2.321 2.321 2.321 2.321 15.262 15.262 15.262 15.262 15.262 15.262 15.262 15.262 
0.000 0.000 0.000 0.000 0.000 0.000 0.000 0.000 0.000 0.000 0.000 0.000 0.000 0.000 0.000 0.000 0.000 0.000 0.000 0.000 0.000 0.000 0.000 0.000 0.000 0.000 0.000 0.000 0.000 0.000 0.000 0.000 0.000 0.000 0.000 0.000 0.000 0.000 0.000 0.000 0.014 0.014 0.014 0.014 0.036 0.036 0.036 0.036 0.000 0.000 0.000 0.000 0.000 0.000 0.000 0.000 0.111 0.111 0.111 0.111 0.020 0.020 0.020 0.020 0.004 0.004 0.004 0.004 0.002 0.002 0.002 0.002 0.000 0.000 0.000 0.000 0.000 0.000 0.000 0.000 0.000 0.000 0.000 0.000 0.000 0.000 0.002 0.002 0.003 0.003 0.012 0.008 0.007 0.006 0.896 2.607 3.191 2.204 1.403 0.947 0.000 0.000 0.000 0.000 0.000 0.000 0.000 0.000 0.000 0.000 0.080 0.080 0.080 0.080 0.401 0.401 0.401 0.401 0.000 0.000 0.000 0.000 0.011 0.011 0.011 0.011 0.000 0.000 0.000 0.000 0.000 0.000 0.000 0.000 0.000 0.000 0.000 0.000 0.000 0.000 0.000 0.000 0.028 0.028 0.028 0.028 0.067 0.067 0.067 0.067 0.000 0.000 0.000 0.000 0.000 0.000 0.000 0.000 0.000 0.000 0.000 0.000 0.000 0.000 0.000 0.000 0.000 0.000 0.000 0.000 0.000 0.000 0.000 0.000 2.398 2.398 2.398 2.398 2.398 2.398 2.398 2.398 14.844 14.844 14.844 14.844 14.844 14.844 14.844 14.844 
0.000 0.000 0.000 0.000 0.000 0.000 0.000 0.000 0.000 0.000 0.000 0.000 0.000 0.000 0.000 0.000 0.000 0.000 0.000 0.000 0.000 0.000 0.000 0.000 0.000 0.000 0.000 0.000 0.000 0.000 0.000 0.000 0.000 0.000 0.000 0.000 0.000 0.000 0.000 0.000 0.008 0.008 0.008 0.008 0.024 0.024 0.024 0.024 0.000 0.000 0.000 0.000 0.000 0.000 0.000 0.000 0.003 0.003 0.003 0.003 0.008 0.008 0.008 0.008 0.019 0.019 0.019 0.019 0.002 0.002 0.002 0.002 0.000 0.000 0.000 0.000 0.000 0.000 0.000 0.000 0.000 0.000 0.001 0.001 0.027 0.027 0.005 0.005 0.006 0.006 0.003 0.014 0.010 0.004 0.007 0.164 0.626 0.896 0.726 0.517 0.000 0.000 0.000 0.000 0.002 0.002 0.002 0.002 0.000 0.000 0.033 0.033 0.033 0.033 0.009 0.009 0.009 0.009 0.000 0.000 0.000 0.000 0.004 0.004 0.004 0.004 0.000 0.000 0.000 0.000 0.000 0.000 0.000 0.000 0.000 0.000 0.000 0.000 0.000 0.000 0.000 0.000 0.006 0.006 0.006 0.006 0.096 0.096 0.096 0.096 0.000 0.000 0.000 0.000 0.000 0.000 0.000 0.000 0.000 0.000 0.000 0.000 0.000 0.000 0.000 0.000 0.000 0.000 0.000 0.000 0.000 0.000 0.000 0.000 0.186 0.186 0.186 0.186 0.186 0.186 0.186 0.186 12.186 12.186 12.186 12.186 12.186 12.186 12.186 12.186 
0.000 0.000 0.000 0.000 0.000 0.000 0.000 0.000 0.000 0.000 0.000 0.000 0.000 0.000 0.000 0.000 0.000 0.000 0.000 0.000 0.000 0.000 0.000 0.000 0.000 0.000 0.000 0.000 0.000 0.000 0.000 0.000 0.000 0.000 0.000 0.000 0.000 0.000 0.000 0.000 0.006 0.006 0.006 0.006 0.016 0.016 0.016 0.016 0.000 0.000 0.000 0.000 0.000 0.000 0.000 0.000 0.002 0.002 0.002 0.002 0.003 0.003 0.003 0.003 0.028 0.028 0.028 0.028 0.002 0.002 0.002 0.002 0.000 0.000 0.000 0.000 0.000 0.000 0.000 0.000 0.000 0.000 0.006 0.006 0.012 0.012 0.005 0.005 0.001 0.001 0.001 0.001 0.004 0.004 0.006 0.008 0.009 0.675 0.887 0.360 0.004 0.004 0.002 0.002 0.004 0.004 0.000 0.000 0.000 0.000 0.016 0.016 0.016 0.016 0.002 0.002 0.002 0.002 0.000 0.000 0.000 0.000 0.000 0.000 0.000 0.000 0.000 0.000 0.000 0.000 0.000 0.000 0.000 0.000 0.000 0.000 0.000 0.000 0.000 0.000 0.000 0.000 0.004 0.004 0.004 0.004 0.101 0.101 0.101 0.101 0.000 0.000 0.000 0.000 0.000 0.000 0.000 0.000 0.000 0.000 0.000 0.000 0.000 0.000 0.000 0.000 0.000 0.000 0.000 0.000 0.000 0.000 0.000 0.000 0.004 0.004 0.004 0.004 0.004 0.004 0.004 0.004 8.172 8.172 8.172 8.172 8.172 8.172 8.172 8.172 
0.000 0.000 0.000 0.000 0.000 0.000 0.000 0.000 0.000 0.000 0.000 0.000 0.000 0.000 0.000 0.000 0.000 0.000 0.000 0.000 0.000 0.000 0.000 0.000 0.000 0.000 0.000 0.000 0.000 0.000 0.000 0.000 0.000 0.000 0.000 0.000 0.000 0.000 0.000 0.000 0.006 0.006 0.006 0.006 0.014 0.014 0.014 0.014 0.000 0.000 0.000 0.000 0.000 0.000 0.000 0.000 0.000 0.000 0.000 0.000 0.000 0.000 0.000 0.000 0.033 0.033 0.033 0.033 0.002 0.002 0.002 0.002 0.000 0.000 0.000 0.000 0.000 0.000 0.000 0.000 0.024 0.024 0.024 0.024 0.009 0.009 0.001 0.001 0.001 0.001 0.000 0.000 0.002 0.005 0.008 0.010 0.010 0.020 0.082 0.092 0.099 0.099 0.013 0.013 0.004 0.004 0.003 0.003 0.005 0.005 0.006 0.006 0.006 0.006 0.002 0.002 0.002 0.002 0.000 0.000 0.000 0.000 0.000 0.000 0.000 0.000 0.000 0.000 0.000 0.000 0.000 0.000 0.000 0.000 0.000 0.000 0.000 0.000 0.000 0.000 0.000 0.000 0.004 0.004 0.004 0.004 0.146 0.146 0.146 0.146 0.000 0.000 0.000 0.000 0.000 0.000 0.000 0.000 0.000 0.000 0.000 0.000 0.000 0.000 0.000 0.000 0.000 0.000 0.000 0.000 0.000 0.000 0.000 0.000 0.002 0.002 0.002 0.002 0.002 0.002 0.002 0.002 3.339 3.339 3.339 3.339 3.339 3.339 3.339 3.339 
0.000 0.000 0.000 0.000 0.000 0.000 0.000 0.000 0.000 0.000 0.000 0.000 0.000 0.000 0.000 0.000 0.000 0.000 0.000 0.000 0.000 0.000 0.000 0.000 0.000 0.000 0.000 0.000 0.000 0.000 0.000 0.000 0.000 0.000 0.000 0.000 0.000 0.000 0.000 0.000 0.010 0.010 0.010 0.010 0.019 0.019 0.019 0.019 0.000 0.000 0.000 0.000 0.000 0.000 0.000 0.000 0.000 0.000 0.000 0.000 0.000 0.000 0.000 0.000 0.042 0.042 0.042 0.042 0.002 0.002 0.002 0.002 0.000 0.000 0.000 0.000 0.000 0.000 0.000 0.000 0.028 0.028 0.032 0.032 0.000 0.000 0.000 0.000 0.000 0.000 0.000 0.000 0.003 0.008 0.010 0.012 0.013 0.012 0.012 0.048 0.316 0.316 0.009 0.009 0.004 0.004 0.004 0.004 0.006 0.006 0.003 0.003 0.003 0.003 0.001 0.001 0.001 0.001 0.000 0.000 0.000 0.000 0.000 0.000 0.000 0.000 0.000 0.000 0.000 0.000 0.000 0.000 0.000 0.000 0.000 0.000 0.000 0.000 0.000 0.000 0.000 0.000 0.004 0.004 0.004 0.004 0.151 0.151 0.151 0.151 0.000 0.000 0.000 0.000 0.000 0.000 0.000 0.000 0.000 0.000 0.000 0.000 0.000 0.000 0.000 0.000 0.000 0.000 0.000 0.000 0.000 0.000 0.000 0.000 0.002 0.002 0.002 0.002 0.002 0.002 0.002 0.002 0.055 0.055 0.055 0.055 0.055 0.055 0.055 0.055 
0.000 0.000 0.000 0.000 0.000 0.000 0.000 0.000 0.000 0.000 0.000 0.000 0.000 0.000 0.000 0.000 0.000 0.000 0.000 0.000 0.000 0.000 0.000 0.000 0.002 0.002 0.002 0.002 0.002 0.002 0.002 0.002 0.000 0.000 0.000 0.000 0.000 0.000 0.000 0.000 0.012 0.012 0.012 0.012 0.032 0.032 0.032 0.032 0.000 0.000 0.000 0.000 0.000 0.000 0.000 0.000 0.002 0.002 0.002 0.002 0.000 0.000 0.000 0.000 0.081 0.081 0.081 0.081 0.007 0.007 0.007 0.007 0.000 0.000 0.000 0.000 0.000 0.000 0.000 0.000 0.064 0.064 0.009 0.009 0.001 0.001 0.001 0.001 0.000 0.000 0.000 0.001 0.006 0.010 0.013 0.015 0.013 0.010 0.009 0.028 0.169 0.169 0.009 0.009 0.005 0.005 0.004 0.004 0.006 0.006 0.002 0.002 0.002 0.002 0.001 0.001 0.001 0.001 0.000 0.000 0.000 0.000 0.002 0.002 0.002 0.002 0.000 0.000 0.000 0.000 0.000 0.000 0.000 0.000 0.000 0.000 0.000 0.000 0.000 0.000 0.000 0.000 0.002 0.002 0.002 0.002 0.120 0.120 0.120 0.120 0.000 0.000 0.000 0.000 0.000 0.000 0.000 0.000 0.000 0.000 0.000 0.000 0.000 0.000 0.000 0.000 0.000 0.000 0.000 0.000 0.000 0.000 0.000 0.000 0.003 0.003 0.003 0.003 0.003 0.003 0.003 0.003 0.033 0.033 0.033 0.033 0.033 0.033 0.033 0.033 
0.000 0.000 0.000 0.000 0.000 0.000 0.000 0.000 0.000 0.000 0.000 0.000 0.000 0.000 0.000 0.000 0.002 0.002 0.002 0.002 0.002 0.002 0.002 0.002 0.004 0.004 0.004 0.004 0.004 0.004 0.004 0.004 0.002 0.002 0.002 0.002 0.002 0.002 0.002 0.002 0.816 0.816 0.816 0.816 3.308 3.308 3.308 3.308 0.000 0.000 0.000 0.000 0.000 0.000 0.000 0.000 0.002 0.002 0.002 0.002 0.002 0.002 0.002 0.002 0.055 0.055 0.055 0.055 0.112 0.112 0.112 0.112 0.000 0.000 0.000 0.000 0.000 0.000 0.000 0.000 0.060 0.060 0.007 0.007 0.003 0.003 0.002 0.002 0.001 0.001 0.000 0.003 0.010 0.014 0.015 0.014 0.011 0.012 0.012 0.042 0.041 0.041 0.015 0.015 0.009 0.009 0.005 0.005 0.006 0.006 0.002 0.002 0.002 0.002 0.000 0.000 0.000 0.000 0.000 0.000 0.000 0.000 0.007 0.007 0.007 0.007 0.000 0.000 0.000 0.000 0.000 0.000 0.000 0.000 0.000 0.000 0.000 0.000 0.000 0.000 0.000 0.000 0.004 0.004 0.004 0.004 0.139 0.139 0.139 0.139 0.002 0.002 0.002 0.002 0.002 0.002 0.002 0.002 0.000 0.000 0.000 0.000 0.000 0.000 0.000 0.000 0.000 0.000 0.000 0.000 0.000 0.000 0.000 0.000 0.008 0.008 0.008 0.008 0.008 0.008 0.008 0.008 0.022 0.022 0.022 0.022 0.022 0.022 0.022 0.022 
0.000 0.000 0.000 0.000 0.000 0.000 0.000 0.000 0.000 0.000 0.000 0.000 0.000 0.000 0.000 0.000 0.002 0.002 0.002 0.002 0.002 0.002 0.002 0.002 0.004 0.004 0.004 0.004 0.004 0.004 0.004 0.004 0.002 0.002 0.002 0.002 0.002 0.002 0.002 0.002 0.816 0.816 0.816 0.816 3.308 3.308 3.308 3.308 0.000 0.000 0.000 0.000 0.000 0.000 0.000 0.000 0.002 0.002 0.002 0.002 0.002 0.002 0.002 0.002 0.055 0.055 0.055 0.055 0.112 0.112 0.112 0.112 0.000 0.000 0.000 0.000 0.000 0.000 0.000 0.000 0.060 0.060 0.007 0.007 0.003 0.003 0.002 0.002 0.001 0.001 0.000 0.003 0.010 0.014 0.015 0.014 0.011 0.012 0.012 0.042 0.041 0.041 0.015 0.015 0.009 0.009 0.005 0.005 0.006 0.006 0.002 0.002 0.002 0.002 0.000 0.000 0.000 0.000 0.000 0.000 0.000 0.000 0.007 0.007 0.007 0.007 0.000 0.000 0.000 0.000 0.000 0.000 0.000 0.000 0.000 0.000 0.000 0.000 0.000 0.000 0.000 0.000 0.004 0.004 0.004 0.004 0.139 0.139 0.139 0.139 0.002 0.002 0.002 0.002 0.002 0.002 0.002 0.002 0.000 0.000 0.000 0.000 0.000 0.000 0.000 0.000 0.000 0.000 0.000 0.000 0.000 0.000 0.000 0.000 0.008 0.008 0.008 0.008 0.008 0.008 0.008 0.008 0.022 0.022 0.022 0.022 0.022 0.022 0.022 0.022 
0.000 0.000 0.000 0.000 0.000 0.000 0.000 0.000 0.000 0.000 0.000 0.000 0.000 0.000 0.000 0.000 0.004 0.004 0.004 0.004 0.004 0.004 0.004 0.004 0.004 0.004 0.004 0.004 0.004 0.004 0.004 0.004 0.004 0.004 0.004 0.004 0.004 0.004 0.004 0.004 9.877 9.877 9.877 9.877 12.669 12.669 12.669 12.669 0.002 0.002 0.002 0.002 0.000 0.000 0.000 0.000 0.001 0.001 0.001 0.001 0.002 0.002 0.002 0.002 0.044 0.044 0.044 0.044 1.302 1.302 1.302 1.302 0.057 0.057 0.057 0.057 0.026 0.026 0.026 0.026 0.031 0.031 0.038 0.038 0.038 0.038 0.027 0.027 0.026 0.026 0.015 0.014 0.019 0.020 0.015 0.012 0.012 0.025 0.021 0.053 0.023 0.023 0.021 0.021 0.013 0.013 0.005 0.005 0.010 0.010 0.000 0.000 0.000 0.000 0.000 0.000 0.000 0.000 0.000 0.000 0.000 0.000 0.016 0.016 0.016 0.016 0.000 0.000 0.000 0.000 0.000 0.000 0.000 0.000 0.000 0.000 0.000 0.000 0.000 0.000 0.000 0.000 0.004 0.004 0.004 0.004 0.180 0.180 0.180 0.180 0.002 0.002 0.002 0.002 0.002 0.002 0.002 0.002 0.000 0.000 0.000 0.000 0.000 0.000 0.000 0.000 0.000 0.000 0.000 0.000 0.000 0.000 0.000 0.000 0.013 0.013 0.013 0.013 0.013 0.013 0.013 0.013 0.013 0.013 0.013 0.013 0.013 0.013 0.013 0.013 
0.000 0.000 0.000 0.000 0.000 0.000 0.000 0.000 0.000 0.000 0.000 0.000 0.000 0.000 0.000 0.000 0.004 0.004 0.004 0.004 0.004 0.004 0.004 0.004 0.004 0.004 0.004 0.004 0.004 0.004 0.004 0.004 0.004 0.004 0.004 0.004 0.004 0.004 0.004 0.004 9.877 9.877 9.877 9.877 12.669 12.669 12.669 12.669 0.002 0.002 0.002 0.002 0.000 0.000 0.000 0.000 0.001 0.001 0.001 0.001 0.002 0.002 0.002 0.002 0.044 0.044 0.044 0.044 1.302 1.302 1.302 1.302 0.057 0.057 0.057 0.057 0.026 0.026 0.026 0.026 0.031 0.031 0.038 0.038 0.038 0.038 0.027 0.027 0.026 0.026 0.015 0.014 0.019 0.020 0.015 0.012 0.012 0.025 0.021 0.053 0.023 0.023 0.021 0.021 0.013 0.013 0.005 0.005 0.010 0.010 0.000 0.000 0.000 0.000 0.000 0.000 0.000 0.000 0.000 0.000 0.000 0.000 0.016 0.016 0.016 0.016 0.000 0.000 0.000 0.000 0.000 0.000 0.000 0.000 0.000 0.000 0.000 0.000 0.000 0.000 0.000 0.000 0.004 0.004 0.004 0.004 0.180 0.180 0.180 0.180 0.002 0.002 0.002 0.002 0.002 0.002 0.002 0.002 0.000 0.000 0.000 0.000 0.000 0.000 0.000 0.000 0.000 0.000 0.000 0.000 0.000 0.000 0.000 0.000 0.013 0.013 0.013 0.013 0.013 0.013 0.013 0.013 0.013 0.013 0.013 0.013 0.013 0.013 0.013 0.013 
0.000 0.000 0.000 0.000 0.000 0.000 0.000 0.000 0.000 0.000 0.000 0.000 0.000 0.000 0.000 0.000 0.004 0.004 0.004 0.004 0.004 0.004 0.004 0.004 0.002 0.002 0.002 0.002 0.002 0.002 0.002 0.002 0.003 0.003 0.003 0.003 0.003 0.003 0.003 0.003 13.409 13.409 13.409 13.409 14.802 14.802 14.802 14.802 0.009 0.009 0.009 0.009 0.000 0.000 0.000 0.000 0.002 0.002 0.002 0.002 0.003 0.003 0.003 0.003 0.040 0.040 0.040 0.040 0.056 0.056 0.056 0.056 0.001 0.001 0.001 0.001 0.004 0.004 0.004 0.004 0.002 0.002 0.002 0.002 0.008 0.008 0.040 0.040 0.105 0.105 0.033 0.025 0.040 0.027 0.015 0.016 0.010 0.030 0.006 0.011 0.026 0.026 0.018 0.018 0.015 0.015 0.009 0.009 0.006 0.006 0.000 0.000 0.000 0.000 0.000 0.000 0.000 0.000 0.000 0.000 0.000 0.000 0.006 0.006 0.006 0.006 0.006 0.006 0.006 0.006 0.004 0.004 0.004 0.004 0.000 0.000 0.000 0.000 0.000 0.000 0.000 0.000 0.004 0.004 0.004 0.004 0.044 0.044 0.044 0.044 0.002 0.002 0.002 0.002 0.002 0.002 0.002 0.002 0.000 0.000 0.000 0.000 0.000 0.000 0.000 0.000 0.000 0.000 0.000 0.000 0.000 0.000 0.000 0.000 0.020 0.020 0.020 0.020 0.020 0.020 0.020 0.020 0.003 0.003 0.003 0.003 0.003 0.003 0.003 0.003 
0.000 0.000 0.000 0.000 0.000 0.000 0.000 0.000 0.000 0.000 0.000 0.000 0.000 0.000 0.000 0.000 0.004 0.004 0.004 0.004 0.004 0.004 0.004 0.004 0.002 0.002 0.002 0.002 0.002 0.002 0.002 0.002 0.003 0.003 0.003 0.003 0.003 0.003 0.003 0.003 13.409 13.409 13.409 13.409 14.802 14.802 14.802 14.802 0.009 0.009 0.009 0.009 0.000 0.000 0.000 0.000 0.002 0.002 0.002 0.002 0.003 0.003 0.003 0.003 0.040 0.040 0.040 0.040 0.056 0.056 0.056 0.056 0.001 0.001 0.001 0.001 0.004 0.004 0.004 0.004 0.002 0.002 0.002 0.002 0.008 0.008 0.040 0.040 0.105 0.105 0.033 0.025 0.040 0.027 0.015 0.016 0.010 0.030 0.006 0.011 0.026 0.026 0.018 0.018 0.015 0.015 0.009 0.009 0.006 0.006 0.000 0.000 0.000 0.000 0.000 0.000 0.000 0.000 0.000 0.000 0.000 0.000 0.006 0.006 0.006 0.006 0.006 0.006 0.006 0.006 0.004 0.004 0.004 0.004 0.000 0.000 0.000 0.000 0.000 0.000 0.000 0.000 0.004 0.004 0.004 0.004 0.044 0.044 0.044 0.044 0.002 0.002 0.002 0.002 0.002 0.002 0.002 0.002 0.000 0.000 0.000 0.000 0.000 0.000 0.000 0.000 0.000 0.000 0.000 0.000 0.000 0.000 0.000 0.000 0.020 0.020 0.020 0.020 0.020 0.020 0.020 0.020 0.003 0.003 0.003 0.003 0.003 0.003 0.003 0.003 
0.000 0.000 0.000 0.000 0.000 0.000 0.000 0.000 0.000 0.000 0.000 0.000 0.000 0.000 0.000 0.000 0.004 0.004 0.004 0.004 0.004 0.004 0.004 0.004 0.002 0.002 0.002 0.002 0.002 0.002 0.002 0.002 0.002 0.002 0.002 0.002 0.002 0.002 0.002 0.002 3.234 3.234 3.234 3.234 0.722 0.722 0.722 0.722 0.000 0.000 0.000 0.000 0.002 0.002 0.002 0.002 0.010 0.010 0.010 0.010 0.022 0.022 0.022 0.022 0.044 0.044 0.044 0.044 0.002 0.002 0.002 0.002 0.000 0.000 0.000 0.000 0.004 0.004 0.004 0.004 0.008 0.008 0.004 0.004 0.002 0.002 0.004 0.004 0.006 0.006 0.019 0.041 0.070 0.002 0.002 0.006 0.000 0.004 0.003 0.011 0.023 0.023 0.028 0.028 0.019 0.019 0.010 0.010 0.003 0.003 0.000 0.000 0.000 0.000 0.000 0.000 0.000 0.000 0.000 0.000 0.000 0.000 0.002 0.002 0.002 0.002 0.006 0.006 0.006 0.006 0.007 0.007 0.007 0.007 0.002 0.002 0.002 0.002 0.002 0.002 0.002 0.002 0.007 0.007 0.007 0.007 0.020 0.020 0.020 0.020 0.004 0.004 0.004 0.004 0.004 0.004 0.004 0.004 0.000 0.000 0.000 0.000 0.000 0.000 0.000 0.000 0.000 0.000 0.000 0.000 0.000 0.000 0.000 0.000 0.016 0.016 0.016 0.016 0.016 0.016 0.016 0.016 0.002 0.002 0.002 0.002 0.002 0.002 0.002 0.002 
0.000 0.000 0.000 0.000 0.000 0.000 0.000 0.000 0.000 0.000 0.000 0.000 0.000 0.000 0.000 0.000 0.004 0.004 0.004 0.004 0.004 0.004 0.004 0.004 0.002 0.002 0.002 0.002 0.002 0.002 0.002 0.002 0.002 0.002 0.002 0.002 0.002 0.002 0.002 0.002 3.234 3.234 3.234 3.234 0.722 0.722 0.722 0.722 0.000 0.000 0.000 0.000 0.002 0.002 0.002 0.002 0.010 0.010 0.010 0.010 0.022 0.022 0.022 0.022 0.044 0.044 0.044 0.044 0.002 0.002 0.002 0.002 0.000 0.000 0.000 0.000 0.004 0.004 0.004 0.004 0.008 0.008 0.004 0.004 0.002 0.002 0.004 0.004 0.006 0.006 0.019 0.041 0.070 0.002 0.002 0.006 0.000 0.004 0.003 0.011 0.023 0.023 0.028 0.028 0.019 0.019 0.010 0.010 0.003 0.003 0.000 0.000 0.000 0.000 0.000 0.000 0.000 0.000 0.000 0.000 0.000 0.000 0.002 0.002 0.002 0.002 0.006 0.006 0.006 0.006 0.007 0.007 0.007 0.007 0.002 0.002 0.002 0.002 0.002 0.002 0.002 0.002 0.007 0.007 0.007 0.007 0.020 0.020 0.020 0.020 0.004 0.004 0.004 0.004 0.004 0.004 0.004 0.004 0.000 0.000 0.000 0.000 0.000 0.000 0.000 0.000 0.000 0.000 0.000 0.000 0.000 0.000 0.000 0.000 0.016 0.016 0.016 0.016 0.016 0.016 0.016 0.016 0.002 0.002 0.002 0.002 0.002 0.002 0.002 0.002 
0.000 0.000 0.000 0.000 0.000 0.000 0.000 0.000 0.000 0.000 0.000 0.000 0.000 0.000 0.000 0.000 0.002 0.002 0.002 0.002 0.002 0.002 0.002 0.002 0.002 0.002 0.002 0.002 0.002 0.002 0.002 0.002 0.002 0.002 0.002 0.002 0.002 0.002 0.002 0.002 0.048 0.048 0.048 0.048 0.002 0.002 0.002 0.002 0.000 0.000 0.000 0.000 0.002 0.002 0.002 0.002 0.027 0.027 0.027 0.027 0.044 0.044 0.044 0.044 0.022 0.022 0.022 0.022 0.000 0.000 0.000 0.000 0.000 0.000 0.000 0.000 0.004 0.004 0.004 0.004 0.010 0.010 0.002 0.002 0.004 0.004 0.004 0.004 0.002 0.002 0.000 0.002 0.000 0.002 0.002 0.002 0.000 0.004 0.002 0.011 0.030 0.030 0.029 0.029 0.018 0.018 0.011 0.011 0.003 0.003 0.000 0.000 0.000 0.000 0.000 0.000 0.000 0.000 0.000 0.000 0.000 0.000 0.002 0.002 0.002 0.002 0.004 0.004 0.004 0.004 0.014 0.014 0.014 0.014 0.010 0.010 0.010 0.010 0.007 0.007 0.007 0.007 0.009 0.009 0.009 0.009 0.010 0.010 0.010 0.010 0.006 0.006 0.006 0.006 0.006 0.006 0.006 0.006 0.000 0.000 0.000 0.000 0.000 0.000 0.000 0.000 0.000 0.000 0.000 0.000 0.000 0.000 0.000 0.000 0.012 0.012 0.012 0.012 0.012 0.012 0.012 0.012 0.002 0.002 0.002 0.002 0.002 0.002 0.002 0.002 
0.000 0.000 0.000 0.000 0.000 0.000 0.000 0.000 0.000 0.000 0.000 0.000 0.000 0.000 0.000 0.000 0.002 0.002 0.002 0.002 0.002 0.002 0.002 0.002 0.002 0.002 0.002 0.002 0.002 0.002 0.002 0.002 0.002 0.002 0.002 0.002 0.002 0.002 0.002 0.002 0.048 0.048 0.048 0.048 0.002 0.002 0.002 0.002 0.000 0.000 0.000 0.000 0.002 0.002 0.002 0.002 0.027 0.027 0.027 0.027 0.044 0.044 0.044 0.044 0.022 0.022 0.022 0.022 0.000 0.000 0.000 0.000 0.000 0.000 0.000 0.000 0.004 0.004 0.004 0.004 0.010 0.010 0.002 0.002 0.004 0.004 0.004 0.004 0.002 0.002 0.000 0.002 0.000 0.002 0.002 0.002 0.000 0.004 0.002 0.011 0.030 0.030 0.029 0.029 0.018 0.018 0.011 0.011 0.003 0.003 0.000 0.000 0.000 0.000 0.000 0.000 0.000 0.000 0.000 0.000 0.000 0.000 0.002 0.002 0.002 0.002 0.004 0.004 0.004 0.004 0.014 0.014 0.014 0.014 0.010 0.010 0.010 0.010 0.007 0.007 0.007 0.007 0.009 0.009 0.009 0.009 0.010 0.010 0.010 0.010 0.006 0.006 0.006 0.006 0.006 0.006 0.006 0.006 0.000 0.000 0.000 0.000 0.000 0.000 0.000 0.000 0.000 0.000 0.000 0.000 0.000 0.000 0.000 0.000 0.012 0.012 0.012 0.012 0.012 0.012 0.012 0.012 0.002 0.002 0.002 0.002 0.002 0.002 0.002 0.002 
0.110 0.110 0.110 0.110 0.110 0.110 0.110 0.110 0.000 0.000 0.000 0.000 0.000 0.000 0.000 0.000 0.002 0.002 0.002 0.002 0.002 0.002 0.002 0.002 0.003 0.003 0.003 0.003 0.003 0.003 0.003 0.003 0.005 0.005 0.005 0.005 0.005 0.005 0.005 0.005 0.029 0.029 0.029 0.029 0.002 0.002 0.002 0.002 0.000 0.000 0.000 0.000 0.002 0.002 0.002 0.002 0.014 0.014 0.014 0.014 0.050 0.050 0.050 0.050 0.002 0.002 0.002 0.002 0.000 0.000 0.000 0.000 0.000 0.000 0.000 0.000 0.004 0.004 0.004 0.004 0.005 0.005 0.005 0.005 0.004 0.004 0.004 0.004 0.006 0.006 0.002 0.000 0.000 0.000 0.000 0.002 0.000 0.002 0.002 0.003 0.024 0.024 0.024 0.024 0.020 0.020 0.015 0.015 0.005 0.005 0.002 0.002 0.002 0.002 0.000 0.000 0.000 0.000 0.002 0.002 0.002 0.002 0.004 0.004 0.004 0.004 0.014 0.014 0.014 0.014 0.751 0.751 0.751 0.751 1.441 1.441 1.441 1.441 0.402 0.402 0.402 0.402 0.006 0.006 0.006 0.006 0.002 0.002 0.002 0.002 0.006 0.006 0.006 0.006 0.006 0.006 0.006 0.006 0.000 0.000 0.000 0.000 0.000 0.000 0.000 0.000 0.000 0.000 0.000 0.000 0.000 0.000 0.000 0.000 0.006 0.006 0.006 0.006 0.006 0.006 0.006 0.006 0.002 0.002 0.002 0.002 0.002 0.002 0.002 0.002 
0.110 0.110 0.110 0.110 0.110 0.110 0.110 0.110 0.000 0.000 0.000 0.000 0.000 0.000 0.000 0.000 0.002 0.002 0.002 0.002 0.002 0.002 0.002 0.002 0.003 0.003 0.003 0.003 0.003 0.003 0.003 0.003 0.005 0.005 0.005 0.005 0.005 0.005 0.005 0.005 0.029 0.029 0.029 0.029 0.002 0.002 0.002 0.002 0.000 0.000 0.000 0.000 0.002 0.002 0.002 0.002 0.014 0.014 0.014 0.014 0.050 0.050 0.050 0.050 0.002 0.002 0.002 0.002 0.000 0.000 0.000 0.000 0.000 0.000 0.000 0.000 0.004 0.004 0.004 0.004 0.005 0.005 0.005 0.005 0.004 0.004 0.004 0.004 0.006 0.006 0.002 0.000 0.000 0.000 0.000 0.002 0.000 0.002 0.002 0.003 0.024 0.024 0.024 0.024 0.020 0.020 0.015 0.015 0.005 0.005 0.002 0.002 0.002 0.002 0.000 0.000 0.000 0.000 0.002 0.002 0.002 0.002 0.004 0.004 0.004 0.004 0.014 0.014 0.014 0.014 0.751 0.751 0.751 0.751 1.441 1.441 1.441 1.441 0.402 0.402 0.402 0.402 0.006 0.006 0.006 0.006 0.002 0.002 0.002 0.002 0.006 0.006 0.006 0.006 0.006 0.006 0.006 0.006 0.000 0.000 0.000 0.000 0.000 0.000 0.000 0.000 0.000 0.000 0.000 0.000 0.000 0.000 0.000 0.000 0.006 0.006 0.006 0.006 0.006 0.006 0.006 0.006 0.002 0.002 0.002 0.002 0.002 0.002 0.002 0.002 
0.110 0.110 0.110 0.110 0.110 0.110 0.110 0.110 0.000 0.000 0.000 0.000 0.000 0.000 0.000 0.000 0.002 0.002 0.002 0.002 0.002 0.002 0.002 0.002 0.003 0.003 0.003 0.003 0.003 0.003 0.003 0.003 0.005 0.005 0.005 0.005 0.005 0.005 0.005 0.005 0.029 0.029 0.029 0.029 0.002 0.002 0.002 0.002 0.000 0.000 0.000 0.000 0.002 0.002 0.002 0.002 0.014 0.014 0.014 0.014 0.050 0.050 0.050 0.050 0.002 0.002 0.002 0.002 0.000 0.000 0.000 0.000 0.000 0.000 0.000 0.000 0.004 0.004 0.004 0.004 0.005 0.005 0.005 0.005 0.004 0.004 0.004 0.004 0.006 0.006 0.002 0.000 0.000 0.000 0.000 0.002 0.000 0.002 0.002 0.003 0.024 0.024 0.024 0.024 0.020 0.020 0.015 0.015 0.005 0.005 0.002 0.002 0.002 0.002 0.000 0.000 0.000 0.000 0.002 0.002 0.002 0.002 0.004 0.004 0.004 0.004 0.014 0.014 0.014 0.014 0.751 0.751 0.751 0.751 1.441 1.441 1.441 1.441 0.402 0.402 0.402 0.402 0.006 0.006 0.006 0.006 0.002 0.002 0.002 0.002 0.006 0.006 0.006 0.006 0.006 0.006 0.006 0.006 0.000 0.000 0.000 0.000 0.000 0.000 0.000 0.000 0.000 0.000 0.000 0.000 0.000 0.000 0.000 0.000 0.006 0.006 0.006 0.006 0.006 0.006 0.006 0.006 0.002 0.002 0.002 0.002 0.002 0.002 0.002 0.002 
0.110 0.110 0.110 0.110 0.110 0.110 0.110 0.110 0.000 0.000 0.000 0.000 0.000 0.000 0.000 0.000 0.002 0.002 0.002 0.002 0.002 0.002 0.002 0.002 0.003 0.003 0.003 0.003 0.003 0.003 0.003 0.003 0.005 0.005 0.005 0.005 0.005 0.005 0.005 0.005 0.029 0.029 0.029 0.029 0.002 0.002 0.002 0.002 0.000 0.000 0.000 0.000 0.002 0.002 0.002 0.002 0.014 0.014 0.014 0.014 0.050 0.050 0.050 0.050 0.002 0.002 0.002 0.002 0.000 0.000 0.000 0.000 0.000 0.000 0.000 0.000 0.004 0.004 0.004 0.004 0.005 0.005 0.005 0.005 0.004 0.004 0.004 0.004 0.006 0.006 0.002 0.000 0.000 0.000 0.000 0.002 0.000 0.002 0.002 0.003 0.024 0.024 0.024 0.024 0.020 0.020 0.015 0.015 0.005 0.005 0.002 0.002 0.002 0.002 0.000 0.000 0.000 0.000 0.002 0.002 0.002 0.002 0.004 0.004 0.004 0.004 0.014 0.014 0.014 0.014 0.751 0.751 0.751 0.751 1.441 1.441 1.441 1.441 0.402 0.402 0.402 0.402 0.006 0.006 0.006 0.006 0.002 0.002 0.002 0.002 0.006 0.006 0.006 0.006 0.006 0.006 0.006 0.006 0.000 0.000 0.000 0.000 0.000 0.000 0.000 0.000 0.000 0.000 0.000 0.000 0.000 0.000 0.000 0.000 0.006 0.006 0.006 0.006 0.006 0.006 0.006 0.006 0.002 0.002 0.002 0.002 0.002 0.002 0.002 0.002 
0.009 0.009 0.009 0.009 0.009 0.009 0.009 0.009 0.000 0.000 0.000 0.000 0.000 0.000 0.000 0.000 0.000 0.000 0.000 0.000 0.000 0.000 0.000 0.000 0.005 0.005 0.005 0.005 0.005 0.005 0.005 0.005 0.009 0.009 0.009 0.009 0.009 0.009 0.009 0.009 0.025 0.025 0.025 0.025 0.002 0.002 0.002 0.002 0.000 0.000 0.000 0.000 0.002 0.002 0.002 0.002 0.009 0.009 0.009 0.009 0.027 0.027 0.027 0.027 0.000 0.000 0.000 0.000 0.000 0.000 0.000 0.000 0.000 0.000 0.000 0.000 0.002 0.002 0.002 0.002 0.002 0.002 0.002 0.002 0.002 0.002 0.004 0.004 0.006 0.006 0.004 0.002 0.002 0.000 0.002 0.002 0.000 0.000 0.002 0.003 0.015 0.015 0.017 0.017 0.019 0.019 0.019 0.019 0.005 0.005 0.002 0.002 0.002 0.002 0.000 0.000 0.000 0.000 0.002 0.002 0.002 0.002 0.002 0.002 0.002 0.002 0.002 0.002 0.002 0.002 0.002 0.002 0.002 0.002 0.002 0.002 0.002 0.002 0.008 0.008 0.008 0.008 0.006 0.006 0.006 0.006 0.000 0.000 0.000 0.000 0.003 0.003 0.003 0.003 0.003 0.003 0.003 0.003 0.004 0.004 0.004 0.004 0.004 0.004 0.004 0.004 0.004 0.004 0.004 0.004 0.004 0.004 0.004 0.004 1.696 1.696 1.696 1.696 1.696 1.696 1.696 1.696 0.000 0.000 0.000 0.000 0.000 0.000 0.000 0.000 
0.009 0.009 0.009 0.009 0.009 0.009 0.009 0.009 0.000 0.000 0.000 0.000 0.000 0.000 0.000 0.000 0.000 0.000 0.000 0.000 0.000 0.000 0.000 0.000 0.005 0.005 0.005 0.005 0.005 0.005 0.005 0.005 0.009 0.009 0.009 0.009 0.009 0.009 0.009 0.009 0.025 0.025 0.025 0.025 0.002 0.002 0.002 0.002 0.000 0.000 0.000 0.000 0.002 0.002 0.002 0.002 0.009 0.009 0.009 0.009 0.027 0.027 0.027 0.027 0.000 0.000 0.000 0.000 0.000 0.000 0.000 0.000 0.000 0.000 0.000 0.000 0.002 0.002 0.002 0.002 0.002 0.002 0.002 0.002 0.002 0.002 0.004 0.004 0.006 0.006 0.004 0.002 0.002 0.000 0.002 0.002 0.000 0.000 0.002 0.003 0.015 0.015 0.017 0.017 0.019 0.019 0.019 0.019 0.005 0.005 0.002 0.002 0.002 0.002 0.000 0.000 0.000 0.000 0.002 0.002 0.002 0.002 0.002 0.002 0.002 0.002 0.002 0.002 0.002 0.002 0.002 0.002 0.002 0.002 0.002 0.002 0.002 0.002 0.008 0.008 0.008 0.008 0.006 0.006 0.006 0.006 0.000 0.000 0.000 0.000 0.003 0.003 0.003 0.003 0.003 0.003 0.003 0.003 0.004 0.004 0.004 0.004 0.004 0.004 0.004 0.004 0.004 0.004 0.004 0.004 0.004 0.004 0.004 0.004 1.696 1.696 1.696 1.696 1.696 1.696 1.696 1.696 0.000 0.000 0.000 0.000 0.000 0.000 0.000 0.000 
0.009 0.009 0.009 0.009 0.009 0.009 0.009 0.009 0.000 0.000 0.000 0.000 0.000 0.000 0.000 0.000 0.000 0.000 0.000 0.000 0.000 0.000 0.000 0.000 0.005 0.005 0.005 0.005 0.005 0.005 0.005 0.005 0.009 0.009 0.009 0.009 0.009 0.009 0.009 0.009 0.025 0.025 0.025 0.025 0.002 0.002 0.002 0.002 0.000 0.000 0.000 0.000 0.002 0.002 0.002 0.002 0.009 0.009 0.009 0.009 0.027 0.027 0.027 0.027 0.000 0.000 0.000 0.000 0.000 0.000 0.000 0.000 0.000 0.000 0.000 0.000 0.002 0.002 0.002 0.002 0.002 0.002 0.002 0.002 0.002 0.002 0.004 0.004 0.006 0.006 0.004 0.002 0.002 0.000 0.002 0.002 0.000 0.000 0.002 0.003 0.015 0.015 0.017 0.017 0.019 0.019 0.019 0.019 0.005 0.005 0.002 0.002 0.002 0.002 0.000 0.000 0.000 0.000 0.002 0.002 0.002 0.002 0.002 0.002 0.002 0.002 0.002 0.002 0.002 0.002 0.002 0.002 0.002 0.002 0.002 0.002 0.002 0.002 0.008 0.008 0.008 0.008 0.006 0.006 0.006 0.006 0.000 0.000 0.000 0.000 0.003 0.003 0.003 0.003 0.003 0.003 0.003 0.003 0.004 0.004 0.004 0.004 0.004 0.004 0.004 0.004 0.004 0.004 0.004 0.004 0.004 0.004 0.004 0.004 1.696 1.696 1.696 1.696 1.696 1.696 1.696 1.696 0.000 0.000 0.000 0.000 0.000 0.000 0.000 0.000 
0.009 0.009 0.009 0.009 0.009 0.009 0.009 0.009 0.000 0.000 0.000 0.000 0.000 0.000 0.000 0.000 0.000 0.000 0.000 0.000 0.000 0.000 0.000 0.000 0.005 0.005 0.005 0.005 0.005 0.005 0.005 0.005 0.009 0.009 0.009 0.009 0.009 0.009 0.009 0.009 0.025 0.025 0.025 0.025 0.002 0.002 0.002 0.002 0.000 0.000 0.000 0.000 0.002 0.002 0.002 0.002 0.009 0.009 0.009 0.009 0.027 0.027 0.027 0.027 0.000 0.000 0.000 0.000 0.000 0.000 0.000 0.000 0.000 0.000 0.000 0.000 0.002 0.002 0.002 0.002 0.002 0.002 0.002 0.002 0.002 0.002 0.004 0.004 0.006 0.006 0.004 0.002 0.002 0.000 0.002 0.002 0.000 0.000 0.002 0.003 0.015 0.015 0.017 0.017 0.019 0.019 0.019 0.019 0.005 0.005 0.002 0.002 0.002 0.002 0.000 0.000 0.000 0.000 0.002 0.002 0.002 0.002 0.002 0.002 0.002 0.002 0.002 0.002 0.002 0.002 0.002 0.002 0.002 0.002 0.002 0.002 0.002 0.002 0.008 0.008 0.008 0.008 0.006 0.006 0.006 0.006 0.000 0.000 0.000 0.000 0.003 0.003 0.003 0.003 0.003 0.003 0.003 0.003 0.004 0.004 0.004 0.004 0.004 0.004 0.004 0.004 0.004 0.004 0.004 0.004 0.004 0.004 0.004 0.004 1.696 1.696 1.696 1.696 1.696 1.696 1.696 1.696 0.000 0.000 0.000 0.000 0.000 0.000 0.000 0.000 
0.003 0.003 0.003 0.003 0.003 0.003 0.003 0.003 0.007 0.007 0.007 0.007 0.007 0.007 0.007 0.007 0.020 0.020 0.020 0.020 0.020 0.020 0.020 0.020 0.012 0.012 0.012 0.012 0.012 0.012 0.012 0.012 0.015 0.015 0.015 0.015 0.015 0.015 0.015 0.015 0.016 0.016 0.016 0.016 0.003 0.003 0.003 0.003 0.000 0.000 0.000 0.000 0.003 0.003 0.003 0.003 0.008 0.008 0.008 0.008 0.014 0.014 0.014 0.014 0.000 0.000 0.000 0.000 0.000 0.000 0.000 0.000 0.000 0.000 0.000 0.000 0.000 0.000 0.000 0.000 0.001 0.001 0.000 0.000 0.002 0.002 0.002 0.002 0.004 0.004 0.002 0.000 0.000 0.000 0.000 0.000 0.000 0.000 0.000 0.002 0.010 0.010 0.016 0.016 0.018 0.018 0.023 0.023 0.007 0.007 0.004 0.004 0.004 0.004 0.005 0.005 0.005 0.005 0.000 0.000 0.000 0.000 0.000 0.000 0.000 0.000 0.000 0.000 0.000 0.000 0.000 0.000 0.000 0.000 0.000 0.000 0.000 0.000 0.000 0.000 0.000 0.000 0.006 0.006 0.006 0.006 0.000 0.000 0.000 0.000 0.004 0.004 0.004 0.004 0.004 0.004 0.004 0.004 0.012 0.012 0.012 0.012 0.012 0.012 0.012 0.012 9.802 9.802 9.802 9.802 9.802 9.802 9.802 9.802 21.753 21.753 21.753 21.753 21.753 21.753 21.753 21.753 0.008 0.008 0.008 0.008 0.008 0.008 0.008 0.008 
0.003 0.003 0.003 0.003 0.003 0.003 0.003 0.003 0.007 0.007 0.007 0.007 0.007 0.007 0.007 0.007 0.020 0.020 0.020 0.020 0.020 0.020 0.020 0.020 0.012 0.012 0.012 0.012 0.012 0.012 0.012 0.012 0.015 0.015 0.015 0.015 0.015 0.015 0.015 0.015 0.016 0.016 0.016 0.016 0.003 0.003 0.003 0.003 0.000 0.000 0.000 0.000 0.003 0.003 0.003 0.003 0.008 0.008 0.008 0.008 0.014 0.014 0.014 0.014 0.000 0.000 0.000 0.000 0.000 0.000 0.000 0.000 0.000 0.000 0.000 0.000 0.000 0.000 0.000 0.000 0.001 0.001 0.000 0.000 0.002 0.002 0.002 0.002 0.004 0.004 0.002 0.000 0.000 0.000 0.000 0.000 0.000 0.000 0.000 0.002 0.010 0.010 0.016 0.016 0.018 0.018 0.023 0.023 0.007 0.007 0.004 0.004 0.004 0.004 0.005 0.005 0.005 0.005 0.000 0.000 0.000 0.000 0.000 0.000 0.000 0.000 0.000 0.000 0.000 0.000 0.000 0.000 0.000 0.000 0.000 0.000 0.000 0.000 0.000 0.000 0.000 0.000 0.006 0.006 0.006 0.006 0.000 0.000 0.000 0.000 0.004 0.004 0.004 0.004 0.004 0.004 0.004 0.004 0.012 0.012 0.012 0.012 0.012 0.012 0.012 0.012 9.802 9.802 9.802 9.802 9.802 9.802 9.802 9.802 21.753 21.753 21.753 21.753 21.753 21.753 21.753 21.753 0.008 0.008 0.008 0.008 0.008 0.008 0.008 0.008 
0.003 0.003 0.003 0.003 0.003 0.003 0.003 0.003 0.007 0.007 0.007 0.007 0.007 0.007 0.007 0.007 0.020 0.020 0.020 0.020 0.020 0.020 0.020 0.020 0.012 0.012 0.012 0.012 0.012 0.012 0.012 0.012 0.015 0.015 0.015 0.015 0.015 0.015 0.015 0.015 0.016 0.016 0.016 0.016 0.003 0.003 0.003 0.003 0.000 0.000 0.000 0.000 0.003 0.003 0.003 0.003 0.008 0.008 0.008 0.008 0.014 0.014 0.014 0.014 0.000 0.000 0.000 0.000 0.000 0.000 0.000 0.000 0.000 0.000 0.000 0.000 0.000 0.000 0.000 0.000 0.001 0.001 0.000 0.000 0.002 0.002 0.002 0.002 0.004 0.004 0.002 0.000 0.000 0.000 0.000 0.000 0.000 0.000 0.000 0.002 0.010 0.010 0.016 0.016 0.018 0.018 0.023 0.023 0.007 0.007 0.004 0.004 0.004 0.004 0.005 0.005 0.005 0.005 0.000 0.000 0.000 0.000 0.000 0.000 0.000 0.000 0.000 0.000 0.000 0.000 0.000 0.000 0.000 0.000 0.000 0.000 0.000 0.000 0.000 0.000 0.000 0.000 0.006 0.006 0.006 0.006 0.000 0.000 0.000 0.000 0.004 0.004 0.004 0.004 0.004 0.004 0.004 0.004 0.012 0.012 0.012 0.012 0.012 0.012 0.012 0.012 9.802 9.802 9.802 9.802 9.802 9.802 9.802 9.802 21.753 21.753 21.753 21.753 21.753 21.753 21.753 21.753 0.008 0.008 0.008 0.008 0.008 0.008 0.008 0.008 
0.003 0.003 0.003 0.003 0.003 0.003 0.003 0.003 0.007 0.007 0.007 0.007 0.007 0.007 0.007 0.007 0.020 0.020 0.020 0.020 0.020 0.020 0.020 0.020 0.012 0.012 0.012 0.012 0.012 0.012 0.012 0.012 0.015 0.015 0.015 0.015 0.015 0.015 0.015 0.015 0.016 0.016 0.016 0.016 0.003 0.003 0.003 0.003 0.000 0.000 0.000 0.000 0.003 0.003 0.003 0.003 0.008 0.008 0.008 0.008 0.014 0.014 0.014 0.014 0.000 0.000 0.000 0.000 0.000 0.000 0.000 0.000 0.000 0.000 0.000 0.000 0.000 0.000 0.000 0.000 0.001 0.001 0.000 0.000 0.002 0.002 0.002 0.002 0.004 0.004 0.002 0.000 0.000 0.000 0.000 0.000 0.000 0.000 0.000 0.002 0.010 0.010 0.016 0.016 0.018 0.018 0.023 0.023 0.007 0.007 0.004 0.004 0.004 0.004 0.005 0.005 0.005 0.005 0.000 0.000 0.000 0.000 0.000 0.000 0.000 0.000 0.000 0.000 0.000 0.000 0.000 0.000 0.000 0.000 0.000 0.000 0.000 0.000 0.000 0.000 0.000 0.000 0.006 0.006 0.006 0.006 0.000 0.000 0.000 0.000 0.004 0.004 0.004 0.004 0.004 0.004 0.004 0.004 0.012 0.012 0.012 0.012 0.012 0.012 0.012 0.012 9.802 9.802 9.802 9.802 9.802 9.802 9.802 9.802 21.753 21.753 21.753 21.753 21.753 21.753 21.753 21.753 0.008 0.008 0.008 0.008 0.008 0.008 0.008 0.008 
0.006 0.006 0.006 0.006 0.006 0.006 0.006 0.006 0.009 0.009 0.009 0.009 0.009 0.009 0.009 0.009 0.011 0.011 0.011 0.011 0.011 0.011 0.011 0.011 0.015 0.015 0.015 0.015 0.015 0.015 0.015 0.015 0.014 0.014 0.014 0.014 0.014 0.014 0.014 0.014 0.005 0.005 0.005 0.005 0.004 0.004 0.004 0.004 0.002 0.002 0.002 0.002 0.005 0.005 0.005 0.005 0.007 0.007 0.007 0.007 0.008 0.008 0.008 0.008 0.001 0.001 0.001 0.001 0.000 0.000 0.000 0.000 0.000 0.000 0.000 0.000 0.000 0.000 0.000 0.000 0.003 0.003 0.002 0.002 0.002 0.002 0.002 0.002 0.002 0.002 0.000 0.000 0.000 0.000 0.000 0.000 0.000 0.000 0.000 0.000 0.007 0.007 0.018 0.018 0.022 0.022 0.031 0.031 0.009 0.009 0.004 0.004 0.004 0.004 0.008 0.008 0.008 0.008 0.000 0.000 0.000 0.000 0.000 0.000 0.000 0.000 0.000 0.000 0.000 0.000 0.000 0.000 0.000 0.000 0.000 0.000 0.000 0.000 0.000 0.000 0.000 0.000 0.002 0.002 0.002 0.002 0.002 0.002 0.002 0.002 0.030 0.030 0.030 0.030 0.030 0.030 0.030 0.030 0.025 0.025 0.025 0.025 0.025 0.025 0.025 0.025 10.547 10.547 10.547 10.547 10.547 10.547 10.547 10.547 28.599 28.599 28.599 28.599 28.599 28.599 28.599 28.599 0.013 0.013 0.013 0.013 0.013 0.013 0.013 0.013 
0.006 0.006 0.006 0.006 0.006 0.006 0.006 0.006 0.009 0.009 0.009 0.009 0.009 0.009 0.009 0.009 0.011 0.011 0.011 0.011 0.011 0.011 0.011 0.011 0.015 0.015 0.015 0.015 0.015 0.015 0.015 0.015 0.014 0.014 0.014 0.014 0.014 0.014 0.014 0.014 0.005 0.005 0.005 0.005 0.004 0.004 0.004 0.004 0.002 0.002 0.002 0.002 0.005 0.005 0.005 0.005 0.007 0.007 0.007 0.007 0.008 0.008 0.008 0.008 0.001 0.001 0.001 0.001 0.000 0.000 0.000 0.000 0.000 0.000 0.000 0.000 0.000 0.000 0.000 0.000 0.003 0.003 0.002 0.002 0.002 0.002 0.002 0.002 0.002 0.002 0.000 0.000 0.000 0.000 0.000 0.000 0.000 0.000 0.000 0.000 0.007 0.007 0.018 0.018 0.022 0.022 0.031 0.031 0.009 0.009 0.004 0.004 0.004 0.004 0.008 0.008 0.008 0.008 0.000 0.000 0.000 0.000 0.000 0.000 0.000 0.000 0.000 0.000 0.000 0.000 0.000 0.000 0.000 0.000 0.000 0.000 0.000 0.000 0.000 0.000 0.000 0.000 0.002 0.002 0.002 0.002 0.002 0.002 0.002 0.002 0.030 0.030 0.030 0.030 0.030 0.030 0.030 0.030 0.025 0.025 0.025 0.025 0.025 0.025 0.025 0.025 10.547 10.547 10.547 10.547 10.547 10.547 10.547 10.547 28.599 28.599 28.599 28.599 28.599 28.599 28.599 28.599 0.013 0.013 0.013 0.013 0.013 0.013 0.013 0.013 
0.006 0.006 0.006 0.006 0.006 0.006 0.006 0.006 0.009 0.009 0.009 0.009 0.009 0.009 0.009 0.009 0.011 0.011 0.011 0.011 0.011 0.011 0.011 0.011 0.015 0.015 0.015 0.015 0.015 0.015 0.015 0.015 0.014 0.014 0.014 0.014 0.014 0.014 0.014 0.014 0.005 0.005 0.005 0.005 0.004 0.004 0.004 0.004 0.002 0.002 0.002 0.002 0.005 0.005 0.005 0.005 0.007 0.007 0.007 0.007 0.008 0.008 0.008 0.008 0.001 0.001 0.001 0.001 0.000 0.000 0.000 0.000 0.000 0.000 0.000 0.000 0.000 0.000 0.000 0.000 0.003 0.003 0.002 0.002 0.002 0.002 0.002 0.002 0.002 0.002 0.000 0.000 0.000 0.000 0.000 0.000 0.000 0.000 0.000 0.000 0.007 0.007 0.018 0.018 0.022 0.022 0.031 0.031 0.009 0.009 0.004 0.004 0.004 0.004 0.008 0.008 0.008 0.008 0.000 0.000 0.000 0.000 0.000 0.000 0.000 0.000 0.000 0.000 0.000 0.000 0.000 0.000 0.000 0.000 0.000 0.000 0.000 0.000 0.000 0.000 0.000 0.000 0.002 0.002 0.002 0.002 0.002 0.002 0.002 0.002 0.030 0.030 0.030 0.030 0.030 0.030 0.030 0.030 0.025 0.025 0.025 0.025 0.025 0.025 0.025 0.025 10.547 10.547 10.547 10.547 10.547 10.547 10.547 10.547 28.599 28.599 28.599 28.599 28.599 28.599 28.599 28.599 0.013 0.013 0.013 0.013 0.013 0.013 0.013 0.013 
0.006 0.006 0.006 0.006 0.006 0.006 0.006 0.006 0.009 0.009 0.009 0.009 0.009 0.009 0.009 0.009 0.011 0.011 0.011 0.011 0.011 0.011 0.011 0.011 0.015 0.015 0.015 0.015 0.015 0.015 0.015 0.015 0.014 0.014 0.014 0.014 0.014 0.014 0.014 0.014 0.005 0.005 0.005 0.005 0.004 0.004 0.004 0.004 0.002 0.002 0.002 0.002 0.005 0.005 0.005 0.005 0.007 0.007 0.007 0.007 0.008 0.008 0.008 0.008 0.001 0.001 0.001 0.001 0.000 0.000 0.000 0.000 0.000 0.000 0.000 0.000 0.000 0.000 0.000 0.000 0.003 0.003 0.002 0.002 0.002 0.002 0.002 0.002 0.002 0.002 0.000 0.000 0.000 0.000 0.000 0.000 0.000 0.000 0.000 0.000 0.007 0.007 0.018 0.018 0.022 0.022 0.031 0.031 0.009 0.009 0.004 0.004 0.004 0.004 0.008 0.008 0.008 0.008 0.000 0.000 0.000 0.000 0.000 0.000 0.000 0.000 0.000 0.000 0.000 0.000 0.000 0.000 0.000 0.000 0.000 0.000 0.000 0.000 0.000 0.000 0.000 0.000 0.002 0.002 0.002 0.002 0.002 0.002 0.002 0.002 0.030 0.030 0.030 0.030 0.030 0.030 0.030 0.030 0.025 0.025 0.025 0.025 0.025 0.025 0.025 0.025 10.547 10.547 10.547 10.547 10.547 10.547 10.547 10.547 28.599 28.599 28.599 28.599 28.599 28.599 28.599 28.599 0.013 0.013 0.013 0.013 0.013 0.013 0.013 0.013 
0.028 0.028 0.028 0.028 0.028 0.028 0.028 0.028 0.000 0.000 0.000 0.000 0.000 0.000 0.000 0.000 0.002 0.002 0.002 0.002 0.002 0.002 0.002 0.002 0.032 0.032 0.032 0.032 0.032 0.032 0.032 0.032 0.005 0.005 0.005 0.005 0.005 0.005 0.005 0.005 0.000 0.000 0.000 0.000 0.004 0.004 0.004 0.004 0.005 0.005 0.005 0.005 0.009 0.009 0.009 0.009 0.007 0.007 0.007 0.007 0.004 0.004 0.004 0.004 0.019 0.019 0.019 0.019 1.107 1.107 1.107 1.107 0.002 0.002 0.002 0.002 0.001 0.001 0.001 0.001 0.003 0.003 0.001 0.001 0.000 0.000 0.000 0.000 0.000 0.000 0.000 0.000 0.000 0.000 0.000 0.000 0.000 0.000 0.000 0.000 0.003 0.003 0.018 0.018 0.029 0.029 0.029 0.029 0.008 0.008 0.000 0.000 0.000 0.000 0.002 0.002 0.002 0.002 0.071 0.071 0.071 0.071 0.000 0.000 0.000 0.000 0.000 0.000 0.000 0.000 0.000 0.000 0.000 0.000 0.000 0.000 0.000 0.000 0.000 0.000 0.000 0.000 0.002 0.002 0.002 0.002 0.046 0.046 0.046 0.046 0.155 0.155 0.155 0.155 0.155 0.155 0.155 0.155 0.000 0.000 0.000 0.000 0.000 0.000 0.000 0.000 0.004 0.004 0.004 0.004 0.004 0.004 0.004 0.004 0.025 0.025 0.025 0.025 0.025 0.025 0.025 0.025 0.009 0.009 0.009 0.009 0.009 0.009 0.009 0.009 
0.028 0.028 0.028 0.028 0.028 0.028 0.028 0.028 0.000 0.000 0.000 0.000 0.000 0.000 0.000 0.000 0.002 0.002 0.002 0.002 0.002 0.002 0.002 0.002 0.032 0.032 0.032 0.032 0.032 0.032 0.032 0.032 0.005 0.005 0.005 0.005 0.005 0.005 0.005 0.005 0.000 0.000 0.000 0.000 0.004 0.004 0.004 0.004 0.005 0.005 0.005 0.005 0.009 0.009 0.009 0.009 0.007 0.007 0.007 0.007 0.004 0.004 0.004 0.004 0.019 0.019 0.019 0.019 1.107 1.107 1.107 1.107 0.002 0.002 0.002 0.002 0.001 0.001 0.001 0.001 0.003 0.003 0.001 0.001 0.000 0.000 0.000 0.000 0.000 0.000 0.000 0.000 0.000 0.000 0.000 0.000 0.000 0.000 0.000 0.000 0.003 0.003 0.018 0.018 0.029 0.029 0.029 0.029 0.008 0.008 0.000 0.000 0.000 0.000 0.002 0.002 0.002 0.002 0.071 0.071 0.071 0.071 0.000 0.000 0.000 0.000 0.000 0.000 0.000 0.000 0.000 0.000 0.000 0.000 0.000 0.000 0.000 0.000 0.000 0.000 0.000 0.000 0.002 0.002 0.002 0.002 0.046 0.046 0.046 0.046 0.155 0.155 0.155 0.155 0.155 0.155 0.155 0.155 0.000 0.000 0.000 0.000 0.000 0.000 0.000 0.000 0.004 0.004 0.004 0.004 0.004 0.004 0.004 0.004 0.025 0.025 0.025 0.025 0.025 0.025 0.025 0.025 0.009 0.009 0.009 0.009 0.009 0.009 0.009 0.009 
0.028 0.028 0.028 0.028 0.028 0.028 0.028 0.028 0.000 0.000 0.000 0.000 0.000 0.000 0.000 0.000 0.002 0.002 0.002 0.002 0.002 0.002 0.002 0.002 0.032 0.032 0.032 0.032 0.032 0.032 0.032 0.032 0.005 0.005 0.005 0.005 0.005 0.005 0.005 0.005 0.000 0.000 0.000 0.000 0.004 0.004 0.004 0.004 0.005 0.005 0.005 0.005 0.009 0.009 0.009 0.009 0.007 0.007 0.007 0.007 0.004 0.004 0.004 0.004 0.019 0.019 0.019 0.019 1.107 1.107 1.107 1.107 0.002 0.002 0.002 0.002 0.001 0.001 0.001 0.001 0.003 0.003 0.001 0.001 0.000 0.000 0.000 0.000 0.000 0.000 0.000 0.000 0.000 0.000 0.000 0.000 0.000 0.000 0.000 0.000 0.003 0.003 0.018 0.018 0.029 0.029 0.029 0.029 0.008 0.008 0.000 0.000 0.000 0.000 0.002 0.002 0.002 0.002 0.071 0.071 0.071 0.071 0.000 0.000 0.000 0.000 0.000 0.000 0.000 0.000 0.000 0.000 0.000 0.000 0.000 0.000 0.000 0.000 0.000 0.000 0.000 0.000 0.002 0.002 0.002 0.002 0.046 0.046 0.046 0.046 0.155 0.155 0.155 0.155 0.155 0.155 0.155 0.155 0.000 0.000 0.000 0.000 0.000 0.000 0.000 0.000 0.004 0.004 0.004 0.004 0.004 0.004 0.004 0.004 0.025 0.025 0.025 0.025 0.025 0.025 0.025 0.025 0.009 0.009 0.009 0.009 0.009 0.009 0.009 0.009 
0.028 0.028 0.028 0.028 0.028 0.028 0.028 0.028 0.000 0.000 0.000 0.000 0.000 0.000 0.000 0.000 0.002 0.002 0.002 0.002 0.002 0.002 0.002 0.002 0.032 0.032 0.032 0.032 0.032 0.032 0.032 0.032 0.005 0.005 0.005 0.005 0.005 0.005 0.005 0.005 0.000 0.000 0.000 0.000 0.004 0.004 0.004 0.004 0.005 0.005 0.005 0.005 0.009 0.009 0.009 0.009 0.007 0.007 0.007 0.007 0.004 0.004 0.004 0.004 0.019 0.019 0.019 0.019 1.107 1.107 1.107 1.107 0.002 0.002 0.002 0.002 0.001 0.001 0.001 0.001 0.003 0.003 0.001 0.001 0.000 0.000 0.000 0.000 0.000 0.000 0.000 0.000 0.000 0.000 0.000 0.000 0.000 0.000 0.000 0.000 0.003 0.003 0.018 0.018 0.029 0.029 0.029 0.029 0.008 0.008 0.000 0.000 0.000 0.000 0.002 0.002 0.002 0.002 0.071 0.071 0.071 0.071 0.000 0.000 0.000 0.000 0.000 0.000 0.000 0.000 0.000 0.000 0.000 0.000 0.000 0.000 0.000 0.000 0.000 0.000 0.000 0.000 0.002 0.002 0.002 0.002 0.046 0.046 0.046 0.046 0.155 0.155 0.155 0.155 0.155 0.155 0.155 0.155 0.000 0.000 0.000 0.000 0.000 0.000 0.000 0.000 0.004 0.004 0.004 0.004 0.004 0.004 0.004 0.004 0.025 0.025 0.025 0.025 0.025 0.025 0.025 0.025 0.009 0.009 0.009 0.009 0.009 0.009 0.009 0.009 
0.010 0.010 0.010 0.010 0.010 0.010 0.010 0.010 0.000 0.000 0.000 0.000 0.000 0.000 0.000 0.000 0.002 0.002 0.002 0.002 0.002 0.002 0.002 0.002 0.018 0.018 0.018 0.018 0.018 0.018 0.018 0.018 0.008 0.008 0.008 0.008 0.008 0.008 0.008 0.008 0.000 0.000 0.000 0.000 0.002 0.002 0.002 0.002 0.008 0.008 0.008 0.008 0.013 0.013 0.013 0.013 0.004 0.004 0.004 0.004 0.004 0.004 0.004 0.004 0.011 0.011 0.011 0.011 8.185 8.185 8.185 8.185 0.059 0.059 0.059 0.059 0.006 0.006 0.006 0.006 0.005 0.005 0.000 0.000 0.000 0.000 0.000 0.000 0.000 0.000 0.000 0.000 0.000 0.000 0.000 0.000 0.000 0.000 0.000 0.000 0.005 0.005 0.025 0.025 0.038 0.038 0.036 0.036 0.003 0.003 0.000 0.000 0.000 0.000 0.000 0.000 0.000 0.000 0.015 0.015 0.015 0.015 4.025 4.025 4.025 4.025 0.003 0.003 0.003 0.003 0.006 0.006 0.006 0.006 0.006 0.006 0.006 0.006 0.011 0.011 0.011 0.011 0.021 0.021 0.021 0.021 0.224 0.224 0.224 0.224 0.006 0.006 0.006 0.006 0.006 0.006 0.006 0.006 0.000 0.000 0.000 0.000 0.000 0.000 0.000 0.000 0.002 0.002 0.002 0.002 0.002 0.002 0.002 0.002 0.002 0.002 0.002 0.002 0.002 0.002 0.002 0.002 0.020 0.020 0.020 0.020 0.020 0.020 0.020 0.020 
0.010 0.010 0.010 0.010 0.010 0.010 0.010 0.010 0.000 0.000 0.000 0.000 0.000 0.000 0.000 0.000 0.002 0.002 0.002 0.002 0.002 0.002 0.002 0.002 0.018 0.018 0.018 0.018 0.018 0.018 0.018 0.018 0.008 0.008 0.008 0.008 0.008 0.008 0.008 0.008 0.000 0.000 0.000 0.000 0.002 0.002 0.002 0.002 0.008 0.008 0.008 0.008 0.013 0.013 0.013 0.013 0.004 0.004 0.004 0.004 0.004 0.004 0.004 0.004 0.011 0.011 0.011 0.011 8.185 8.185 8.185 8.185 0.059 0.059 0.059 0.059 0.006 0.006 0.006 0.006 0.005 0.005 0.000 0.000 0.000 0.000 0.000 0.000 0.000 0.000 0.000 0.000 0.000 0.000 0.000 0.000 0.000 0.000 0.000 0.000 0.005 0.005 0.025 0.025 0.038 0.038 0.036 0.036 0.003 0.003 0.000 0.000 0.000 0.000 0.000 0.000 0.000 0.000 0.015 0.015 0.015 0.015 4.025 4.025 4.025 4.025 0.003 0.003 0.003 0.003 0.006 0.006 0.006 0.006 0.006 0.006 0.006 0.006 0.011 0.011 0.011 0.011 0.021 0.021 0.021 0.021 0.224 0.224 0.224 0.224 0.006 0.006 0.006 0.006 0.006 0.006 0.006 0.006 0.000 0.000 0.000 0.000 0.000 0.000 0.000 0.000 0.002 0.002 0.002 0.002 0.002 0.002 0.002 0.002 0.002 0.002 0.002 0.002 0.002 0.002 0.002 0.002 0.020 0.020 0.020 0.020 0.020 0.020 0.020 0.020 
0.010 0.010 0.010 0.010 0.010 0.010 0.010 0.010 0.000 0.000 0.000 0.000 0.000 0.000 0.000 0.000 0.002 0.002 0.002 0.002 0.002 0.002 0.002 0.002 0.018 0.018 0.018 0.018 0.018 0.018 0.018 0.018 0.008 0.008 0.008 0.008 0.008 0.008 0.008 0.008 0.000 0.000 0.000 0.000 0.002 0.002 0.002 0.002 0.008 0.008 0.008 0.008 0.013 0.013 0.013 0.013 0.004 0.004 0.004 0.004 0.004 0.004 0.004 0.004 0.011 0.011 0.011 0.011 8.185 8.185 8.185 8.185 0.059 0.059 0.059 0.059 0.006 0.006 0.006 0.006 0.005 0.005 0.000 0.000 0.000 0.000 0.000 0.000 0.000 0.000 0.000 0.000 0.000 0.000 0.000 0.000 0.000 0.000 0.000 0.000 0.005 0.005 0.025 0.025 0.038 0.038 0.036 0.036 0.003 0.003 0.000 0.000 0.000 0.000 0.000 0.000 0.000 0.000 0.015 0.015 0.015 0.015 4.025 4.025 4.025 4.025 0.003 0.003 0.003 0.003 0.006 0.006 0.006 0.006 0.006 0.006 0.006 0.006 0.011 0.011 0.011 0.011 0.021 0.021 0.021 0.021 0.224 0.224 0.224 0.224 0.006 0.006 0.006 0.006 0.006 0.006 0.006 0.006 0.000 0.000 0.000 0.000 0.000 0.000 0.000 0.000 0.002 0.002 0.002 0.002 0.002 0.002 0.002 0.002 0.002 0.002 0.002 0.002 0.002 0.002 0.002 0.002 0.020 0.020 0.020 0.020 0.020 0.020 0.020 0.020 
0.010 0.010 0.010 0.010 0.010 0.010 0.010 0.010 0.000 0.000 0.000 0.000 0.000 0.000 0.000 0.000 0.002 0.002 0.002 0.002 0.002 0.002 0.002 0.002 0.018 0.018 0.018 0.018 0.018 0.018 0.018 0.018 0.008 0.008 0.008 0.008 0.008 0.008 0.008 0.008 0.000 0.000 0.000 0.000 0.002 0.002 0.002 0.002 0.008 0.008 0.008 0.008 0.013 0.013 0.013 0.013 0.004 0.004 0.004 0.004 0.004 0.004 0.004 0.004 0.011 0.011 0.011 0.011 8.185 8.185 8.185 8.185 0.059 0.059 0.059 0.059 0.006 0.006 0.006 0.006 0.005 0.005 0.000 0.000 0.000 0.000 0.000 0.000 0.000 0.000 0.000 0.000 0.000 0.000 0.000 0.000 0.000 0.000 0.000 0.000 0.005 0.005 0.025 0.025 0.038 0.038 0.036 0.036 0.003 0.003 0.000 0.000 0.000 0.000 0.000 0.000 0.000 0.000 0.015 0.015 0.015 0.015 4.025 4.025 4.025 4.025 0.003 0.003 0.003 0.003 0.006 0.006 0.006 0.006 0.006 0.006 0.006 0.006 0.011 0.011 0.011 0.011 0.021 0.021 0.021 0.021 0.224 0.224 0.224 0.224 0.006 0.006 0.006 0.006 0.006 0.006 0.006 0.006 0.000 0.000 0.000 0.000 0.000 0.000 0.000 0.000 0.002 0.002 0.002 0.002 0.002 0.002 0.002 0.002 0.002 0.002 0.002 0.002 0.002 0.002 0.002 0.002 0.020 0.020 0.020 0.020 0.020 0.020 0.020 0.020 
0.006 0.006 0.006 0.006 0.006 0.006 0.006 0.006 0.002 0.002 0.002 0.002 0.002 0.002 0.002 0.002 0.002 0.002 0.002 0.002 0.002 0.002 0.002 0.002 0.004 0.004 0.004 0.004 0.004 0.004 0.004 0.004 0.016 0.016 0.016 0.016 0.016 0.016 0.016 0.016 0.000 0.000 0.000 0.000 0.002 0.002 0.002 0.002 0.009 0.009 0.009 0.009 0.011 0.011 0.011 0.011 0.004 0.004 0.004 0.004 0.006 0.006 0.006 0.006 0.007 0.007 0.007 0.007 0.014 0.014 0.014 0.014 0.017 0.017 0.017 0.017 0.007 0.007 0.007 0.007 0.181 0.181 0.006 0.006 0.000 0.000 0.000 0.000 0.000 0.000 0.000 0.000 0.000 0.000 0.000 0.000 0.000 0.000 0.000 0.000 0.039 0.039 0.055 0.055 0.046 0.046 0.020 0.020 0.002 0.002 0.000 0.000 0.000 0.000 0.000 0.000 0.000 0.000 0.002 0.002 0.002 0.002 1.622 1.622 1.622 1.622 0.004 0.004 0.004 0.004 0.002 0.002 0.002 0.002 0.006 0.006 0.006 0.006 0.008 0.008 0.008 0.008 0.009 0.009 0.009 0.009 0.012 0.012 0.012 0.012 0.004 0.004 0.004 0.004 0.004 0.004 0.004 0.004 0.000 0.000 0.000 0.000 0.000 0.000 0.000 0.000 0.000 0.000 0.000 0.000 0.000 0.000 0.000 0.000 0.002 0.002 0.002 0.002 0.002 0.002 0.002 0.002 0.013 0.013 0.013 0.013 0.013 0.013 0.013 0.013 
0.006 0.006 0.006 0.006 0.006 0.006 0.006 0.006 0.002 0.002 0.002 0.002 0.002 0.002 0.002 0.002 0.002 0.002 0.002 0.002 0.002 0.002 0.002 0.002 0.004 0.004 0.004 0.004 0.004 0.004 0.004 0.004 0.016 0.016 0.016 0.016 0.016 0.016 0.016 0.016 0.000 0.000 0.000 0.000 0.002 0.002 0.002 0.002 0.009 0.009 0.009 0.009 0.011 0.011 0.011 0.011 0.004 0.004 0.004 0.004 0.006 0.006 0.006 0.006 0.007 0.007 0.007 0.007 0.014 0.014 0.014 0.014 0.017 0.017 0.017 0.017 0.007 0.007 0.007 0.007 0.181 0.181 0.006 0.006 0.000 0.000 0.000 0.000 0.000 0.000 0.000 0.000 0.000 0.000 0.000 0.000 0.000 0.000 0.000 0.000 0.039 0.039 0.055 0.055 0.046 0.046 0.020 0.020 0.002 0.002 0.000 0.000 0.000 0.000 0.000 0.000 0.000 0.000 0.002 0.002 0.002 0.002 1.622 1.622 1.622 1.622 0.004 0.004 0.004 0.004 0.002 0.002 0.002 0.002 0.006 0.006 0.006 0.006 0.008 0.008 0.008 0.008 0.009 0.009 0.009 0.009 0.012 0.012 0.012 0.012 0.004 0.004 0.004 0.004 0.004 0.004 0.004 0.004 0.000 0.000 0.000 0.000 0.000 0.000 0.000 0.000 0.000 0.000 0.000 0.000 0.000 0.000 0.000 0.000 0.002 0.002 0.002 0.002 0.002 0.002 0.002 0.002 0.013 0.013 0.013 0.013 0.013 0.013 0.013 0.013 
0.006 0.006 0.006 0.006 0.006 0.006 0.006 0.006 0.002 0.002 0.002 0.002 0.002 0.002 0.002 0.002 0.002 0.002 0.002 0.002 0.002 0.002 0.002 0.002 0.004 0.004 0.004 0.004 0.004 0.004 0.004 0.004 0.016 0.016 0.016 0.016 0.016 0.016 0.016 0.016 0.000 0.000 0.000 0.000 0.002 0.002 0.002 0.002 0.009 0.009 0.009 0.009 0.011 0.011 0.011 0.011 0.004 0.004 0.004 0.004 0.006 0.006 0.006 0.006 0.007 0.007 0.007 0.007 0.014 0.014 0.014 0.014 0.017 0.017 0.017 0.017 0.007 0.007 0.007 0.007 0.181 0.181 0.006 0.006 0.000 0.000 0.000 0.000 0.000 0.000 0.000 0.000 0.000 0.000 0.000 0.000 0.000 0.000 0.000 0.000 0.039 0.039 0.055 0.055 0.046 0.046 0.020 0.020 0.002 0.002 0.000 0.000 0.000 0.000 0.000 0.000 0.000 0.000 0.002 0.002 0.002 0.002 1.622 1.622 1.622 1.622 0.004 0.004 0.004 0.004 0.002 0.002 0.002 0.002 0.006 0.006 0.006 0.006 0.008 0.008 0.008 0.008 0.009 0.009 0.009 0.009 0.012 0.012 0.012 0.012 0.004 0.004 0.004 0.004 0.004 0.004 0.004 0.004 0.000 0.000 0.000 0.000 0.000 0.000 0.000 0.000 0.000 0.000 0.000 0.000 0.000 0.000 0.000 0.000 0.002 0.002 0.002 0.002 0.002 0.002 0.002 0.002 0.013 0.013 0.013 0.013 0.013 0.013 0.013 0.013 
0.006 0.006 0.006 0.006 0.006 0.006 0.006 0.006 0.002 0.002 0.002 0.002 0.002 0.002 0.002 0.002 0.002 0.002 0.002 0.002 0.002 0.002 0.002 0.002 0.004 0.004 0.004 0.004 0.004 0.004 0.004 0.004 0.016 0.016 0.016 0.016 0.016 0.016 0.016 0.016 0.000 0.000 0.000 0.000 0.002 0.002 0.002 0.002 0.009 0.009 0.009 0.009 0.011 0.011 0.011 0.011 0.004 0.004 0.004 0.004 0.006 0.006 0.006 0.006 0.007 0.007 0.007 0.007 0.014 0.014 0.014 0.014 0.017 0.017 0.017 0.017 0.007 0.007 0.007 0.007 0.181 0.181 0.006 0.006 0.000 0.000 0.000 0.000 0.000 0.000 0.000 0.000 0.000 0.000 0.000 0.000 0.000 0.000 0.000 0.000 0.039 0.039 0.055 0.055 0.046 0.046 0.020 0.020 0.002 0.002 0.000 0.000 0.000 0.000 0.000 0.000 0.000 0.000 0.002 0.002 0.002 0.002 1.622 1.622 1.622 1.622 0.004 0.004 0.004 0.004 0.002 0.002 0.002 0.002 0.006 0.006 0.006 0.006 0.008 0.008 0.008 0.008 0.009 0.009 0.009 0.009 0.012 0.012 0.012 0.012 0.004 0.004 0.004 0.004 0.004 0.004 0.004 0.004 0.000 0.000 0.000 0.000 0.000 0.000 0.000 0.000 0.000 0.000 0.000 0.000 0.000 0.000 0.000 0.000 0.002 0.002 0.002 0.002 0.002 0.002 0.002 0.002 0.013 0.013 0.013 0.013 0.013 0.013 0.013 0.013 
0.002 0.002 0.002 0.002 0.002 0.002 0.002 0.002 0.002 0.002 0.002 0.002 0.002 0.002 0.002 0.002 0.000 0.000 0.000 0.000 0.000 0.000 0.000 0.000 0.002 0.002 0.002 0.002 0.002 0.002 0.002 0.002 0.011 0.011 0.011 0.011 0.011 0.011 0.011 0.011 0.000 0.000 0.000 0.000 0.006 0.006 0.006 0.006 0.006 0.006 0.006 0.006 0.008 0.008 0.008 0.008 0.013 0.013 0.013 0.013 0.007 0.007 0.007 0.007 0.005 0.005 0.005 0.005 0.005 0.005 0.005 0.005 0.007 0.007 0.007 0.007 0.009 0.009 0.009 0.009 0.013 0.013 0.026 0.026 0.029 0.029 0.098 0.098 0.060 0.060 0.058 0.073 0.076 0.073 0.073 0.082 0.271 0.411 0.202 0.143 0.109 0.109 0.049 0.049 0.010 0.010 0.007 0.007 0.002 0.002 0.000 0.000 0.000 0.000 0.000 0.000 0.000 0.000 0.000 0.000 0.000 0.000 0.037 0.037 0.037 0.037 0.000 0.000 0.000 0.000 0.000 0.000 0.000 0.000 0.000 0.000 0.000 0.000 0.002 0.002 0.002 0.002 0.006 0.006 0.006 0.006 0.002 0.002 0.002 0.002 0.004 0.004 0.004 0.004 0.004 0.004 0.004 0.004 0.002 0.002 0.002 0.002 0.002 0.002 0.002 0.002 0.000 0.000 0.000 0.000 0.000 0.000 0.000 0.000 0.000 0.000 0.000 0.000 0.000 0.000 0.000 0.000 0.006 0.006 0.006 0.006 0.006 0.006 0.006 0.006 
0.002 0.002 0.002 0.002 0.002 0.002 0.002 0.002 0.002 0.002 0.002 0.002 0.002 0.002 0.002 0.002 0.000 0.000 0.000 0.000 0.000 0.000 0.000 0.000 0.002 0.002 0.002 0.002 0.002 0.002 0.002 0.002 0.011 0.011 0.011 0.011 0.011 0.011 0.011 0.011 0.000 0.000 0.000 0.000 0.006 0.006 0.006 0.006 0.006 0.006 0.006 0.006 0.008 0.008 0.008 0.008 0.013 0.013 0.013 0.013 0.007 0.007 0.007 0.007 0.005 0.005 0.005 0.005 0.005 0.005 0.005 0.005 0.007 0.007 0.007 0.007 0.009 0.009 0.009 0.009 0.013 0.013 0.026 0.026 0.029 0.029 0.098 0.098 0.060 0.060 0.058 0.073 0.076 0.073 0.073 0.082 0.271 0.411 0.202 0.143 0.109 0.109 0.049 0.049 0.010 0.010 0.007 0.007 0.002 0.002 0.000 0.000 0.000 0.000 0.000 0.000 0.000 0.000 0.000 0.000 0.000 0.000 0.037 0.037 0.037 0.037 0.000 0.000 0.000 0.000 0.000 0.000 0.000 0.000 0.000 0.000 0.000 0.000 0.002 0.002 0.002 0.002 0.006 0.006 0.006 0.006 0.002 0.002 0.002 0.002 0.004 0.004 0.004 0.004 0.004 0.004 0.004 0.004 0.002 0.002 0.002 0.002 0.002 0.002 0.002 0.002 0.000 0.000 0.000 0.000 0.000 0.000 0.000 0.000 0.000 0.000 0.000 0.000 0.000 0.000 0.000 0.000 0.006 0.006 0.006 0.006 0.006 0.006 0.006 0.006 
0.002 0.002 0.002 0.002 0.002 0.002 0.002 0.002 0.002 0.002 0.002 0.002 0.002 0.002 0.002 0.002 0.000 0.000 0.000 0.000 0.000 0.000 0.000 0.000 0.002 0.002 0.002 0.002 0.002 0.002 0.002 0.002 0.011 0.011 0.011 0.011 0.011 0.011 0.011 0.011 0.000 0.000 0.000 0.000 0.006 0.006 0.006 0.006 0.006 0.006 0.006 0.006 0.008 0.008 0.008 0.008 0.013 0.013 0.013 0.013 0.007 0.007 0.007 0.007 0.005 0.005 0.005 0.005 0.005 0.005 0.005 0.005 0.007 0.007 0.007 0.007 0.009 0.009 0.009 0.009 0.013 0.013 0.026 0.026 0.029 0.029 0.098 0.098 0.060 0.060 0.058 0.073 0.076 0.073 0.073 0.082 0.271 0.411 0.202 0.143 0.109 0.109 0.049 0.049 0.010 0.010 0.007 0.007 0.002 0.002 0.000 0.000 0.000 0.000 0.000 0.000 0.000 0.000 0.000 0.000 0.000 0.000 0.037 0.037 0.037 0.037 0.000 0.000 0.000 0.000 0.000 0.000 0.000 0.000 0.000 0.000 0.000 0.000 0.002 0.002 0.002 0.002 0.006 0.006 0.006 0.006 0.002 0.002 0.002 0.002 0.004 0.004 0.004 0.004 0.004 0.004 0.004 0.004 0.002 0.002 0.002 0.002 0.002 0.002 0.002 0.002 0.000 0.000 0.000 0.000 0.000 0.000 0.000 0.000 0.000 0.000 0.000 0.000 0.000 0.000 0.000 0.000 0.006 0.006 0.006 0.006 0.006 0.006 0.006 0.006 
0.002 0.002 0.002 0.002 0.002 0.002 0.002 0.002 0.002 0.002 0.002 0.002 0.002 0.002 0.002 0.002 0.000 0.000 0.000 0.000 0.000 0.000 0.000 0.000 0.002 0.002 0.002 0.002 0.002 0.002 0.002 0.002 0.011 0.011 0.011 0.011 0.011 0.011 0.011 0.011 0.000 0.000 0.000 0.000 0.006 0.006 0.006 0.006 0.006 0.006 0.006 0.006 0.008 0.008 0.008 0.008 0.013 0.013 0.013 0.013 0.007 0.007 0.007 0.007 0.005 0.005 0.005 0.005 0.005 0.005 0.005 0.005 0.007 0.007 0.007 0.007 0.009 0.009 0.009 0.009 0.013 0.013 0.026 0.026 0.029 0.029 0.098 0.098 0.060 0.060 0.058 0.073 0.076 0.073 0.073 0.082 0.271 0.411 0.202 0.143 0.109 0.109 0.049 0.049 0.010 0.010 0.007 0.007 0.002 0.002 0.000 0.000 0.000 0.000 0.000 0.000 0.000 0.000 0.000 0.000 0.000 0.000 0.037 0.037 0.037 0.037 0.000 0.000 0.000 0.000 0.000 0.000 0.000 0.000 0.000 0.000 0.000 0.000 0.002 0.002 0.002 0.002 0.006 0.006 0.006 0.006 0.002 0.002 0.002 0.002 0.004 0.004 0.004 0.004 0.004 0.004 0.004 0.004 0.002 0.002 0.002 0.002 0.002 0.002 0.002 0.002 0.000 0.000 0.000 0.000 0.000 0.000 0.000 0.000 0.000 0.000 0.000 0.000 0.000 0.000 0.000 0.000 0.006 0.006 0.006 0.006 0.006 0.006 0.006 0.006 
0.000 0.000 0.000 0.000 0.000 0.000 0.000 0.000 0.002 0.002 0.002 0.002 0.002 0.002 0.002 0.002 0.004 0.004 0.004 0.004 0.004 0.004 0.004 0.004 0.006 0.006 0.006 0.006 0.006 0.006 0.006 0.006 0.024 0.024 0.024 0.024 0.024 0.024 0.024 0.024 0.000 0.000 0.000 0.000 0.006 0.006 0.006 0.006 0.006 0.006 0.006 0.006 0.011 0.011 0.011 0.011 0.033 0.033 0.033 0.033 0.014 0.014 0.014 0.014 0.007 0.007 0.007 0.007 0.006 0.006 0.006 0.006 0.007 0.007 0.007 0.007 0.008 0.008 0.008 0.008 0.007 0.007 0.007 0.007 0.006 0.006 0.008 0.008 0.012 0.012 0.014 0.023 0.012 0.004 0.004 0.002 0.002 0.002 0.002 0.002 0.002 0.002 0.006 0.006 0.006 0.006 0.006 0.006 0.004 0.004 0.002 0.002 0.002 0.002 0.002 0.002 0.002 0.002 0.003 0.003 0.003 0.003 0.072 0.072 0.072 0.072 0.000 0.000 0.000 0.000 0.000 0.000 0.000 0.000 0.000 0.000 0.000 0.000 0.000 0.000 0.000 0.000 0.016 0.016 0.016 0.016 0.002 0.002 0.002 0.002 0.000 0.000 0.000 0.000 0.000 0.000 0.000 0.000 0.010 0.010 0.010 0.010 0.010 0.010 0.010 0.010 0.000 0.000 0.000 0.000 0.000 0.000 0.000 0.000 0.002 0.002 0.002 0.002 0.002 0.002 0.002 0.002 0.006 0.006 0.006 0.006 0.006 0.006 0.006 0.006 
0.000 0.000 0.000 0.000 0.000 0.000 0.000 0.000 0.002 0.002 0.002 0.002 0.002 0.002 0.002 0.002 0.004 0.004 0.004 0.004 0.004 0.004 0.004 0.004 0.006 0.006 0.006 0.006 0.006 0.006 0.006 0.006 0.024 0.024 0.024 0.024 0.024 0.024 0.024 0.024 0.000 0.000 0.000 0.000 0.006 0.006 0.006 0.006 0.006 0.006 0.006 0.006 0.011 0.011 0.011 0.011 0.033 0.033 0.033 0.033 0.014 0.014 0.014 0.014 0.007 0.007 0.007 0.007 0.006 0.006 0.006 0.006 0.007 0.007 0.007 0.007 0.008 0.008 0.008 0.008 0.007 0.007 0.007 0.007 0.006 0.006 0.008 0.008 0.012 0.012 0.014 0.023 0.012 0.004 0.004 0.002 0.002 0.002 0.002 0.002 0.002 0.002 0.006 0.006 0.006 0.006 0.006 0.006 0.004 0.004 0.002 0.002 0.002 0.002 0.002 0.002 0.002 0.002 0.003 0.003 0.003 0.003 0.072 0.072 0.072 0.072 0.000 0.000 0.000 0.000 0.000 0.000 0.000 0.000 0.000 0.000 0.000 0.000 0.000 0.000 0.000 0.000 0.016 0.016 0.016 0.016 0.002 0.002 0.002 0.002 0.000 0.000 0.000 0.000 0.000 0.000 0.000 0.000 0.010 0.010 0.010 0.010 0.010 0.010 0.010 0.010 0.000 0.000 0.000 0.000 0.000 0.000 0.000 0.000 0.002 0.002 0.002 0.002 0.002 0.002 0.002 0.002 0.006 0.006 0.006 0.006 0.006 0.006 0.006 0.006 
0.000 0.000 0.000 0.000 0.000 0.000 0.000 0.000 0.002 0.002 0.002 0.002 0.002 0.002 0.002 0.002 0.004 0.004 0.004 0.004 0.004 0.004 0.004 0.004 0.006 0.006 0.006 0.006 0.006 0.006 0.006 0.006 0.024 0.024 0.024 0.024 0.024 0.024 0.024 0.024 0.000 0.000 0.000 0.000 0.006 0.006 0.006 0.006 0.006 0.006 0.006 0.006 0.011 0.011 0.011 0.011 0.033 0.033 0.033 0.033 0.014 0.014 0.014 0.014 0.007 0.007 0.007 0.007 0.006 0.006 0.006 0.006 0.007 0.007 0.007 0.007 0.008 0.008 0.008 0.008 0.007 0.007 0.007 0.007 0.006 0.006 0.008 0.008 0.012 0.012 0.014 0.023 0.012 0.004 0.004 0.002 0.002 0.002 0.002 0.002 0.002 0.002 0.006 0.006 0.006 0.006 0.006 0.006 0.004 0.004 0.002 0.002 0.002 0.002 0.002 0.002 0.002 0.002 0.003 0.003 0.003 0.003 0.072 0.072 0.072 0.072 0.000 0.000 0.000 0.000 0.000 0.000 0.000 0.000 0.000 0.000 0.000 0.000 0.000 0.000 0.000 0.000 0.016 0.016 0.016 0.016 0.002 0.002 0.002 0.002 0.000 0.000 0.000 0.000 0.000 0.000 0.000 0.000 0.010 0.010 0.010 0.010 0.010 0.010 0.010 0.010 0.000 0.000 0.000 0.000 0.000 0.000 0.000 0.000 0.002 0.002 0.002 0.002 0.002 0.002 0.002 0.002 0.006 0.006 0.006 0.006 0.006 0.006 0.006 0.006 
0.000 0.000 0.000 0.000 0.000 0.000 0.000 0.000 0.002 0.002 0.002 0.002 0.002 0.002 0.002 0.002 0.004 0.004 0.004 0.004 0.004 0.004 0.004 0.004 0.006 0.006 0.006 0.006 0.006 0.006 0.006 0.006 0.024 0.024 0.024 0.024 0.024 0.024 0.024 0.024 0.000 0.000 0.000 0.000 0.006 0.006 0.006 0.006 0.006 0.006 0.006 0.006 0.011 0.011 0.011 0.011 0.033 0.033 0.033 0.033 0.014 0.014 0.014 0.014 0.007 0.007 0.007 0.007 0.006 0.006 0.006 0.006 0.007 0.007 0.007 0.007 0.008 0.008 0.008 0.008 0.007 0.007 0.007 0.007 0.006 0.006 0.008 0.008 0.012 0.012 0.014 0.023 0.012 0.004 0.004 0.002 0.002 0.002 0.002 0.002 0.002 0.002 0.006 0.006 0.006 0.006 0.006 0.006 0.004 0.004 0.002 0.002 0.002 0.002 0.002 0.002 0.002 0.002 0.003 0.003 0.003 0.003 0.072 0.072 0.072 0.072 0.000 0.000 0.000 0.000 0.000 0.000 0.000 0.000 0.000 0.000 0.000 0.000 0.000 0.000 0.000 0.000 0.016 0.016 0.016 0.016 0.002 0.002 0.002 0.002 0.000 0.000 0.000 0.000 0.000 0.000 0.000 0.000 0.010 0.010 0.010 0.010 0.010 0.010 0.010 0.010 0.000 0.000 0.000 0.000 0.000 0.000 0.000 0.000 0.002 0.002 0.002 0.002 0.002 0.002 0.002 0.002 0.006 0.006 0.006 0.006 0.006 0.006 0.006 0.006 
0.007 0.007 0.007 0.007 0.007 0.007 0.007 0.007 0.011 0.011 0.011 0.011 0.011 0.011 0.011 0.011 0.033 0.033 0.033 0.033 0.033 0.033 0.033 0.033 14.903 14.903 14.903 14.903 14.903 14.903 14.903 14.903 0.008 0.008 0.008 0.008 0.008 0.008 0.008 0.008 0.000 0.000 0.000 0.000 0.005 0.005 0.005 0.005 0.007 0.007 0.007 0.007 0.012 0.012 0.012 0.012 0.018 0.018 0.018 0.018 0.007 0.007 0.007 0.007 0.006 0.006 0.006 0.006 0.004 0.004 0.004 0.004 0.005 0.005 0.005 0.005 0.006 0.006 0.006 0.006 0.004 0.004 0.004 0.004 0.005 0.005 0.006 0.006 0.008 0.008 0.002 0.000 0.000 0.000 0.000 0.000 0.000 0.000 0.000 0.000 0.000 0.000 0.004 0.004 0.004 0.004 0.006 0.006 0.006 0.006 0.011 0.011 0.011 0.011 0.026 0.026 0.026 0.026 0.062 0.062 0.062 0.062 0.101 0.101 0.101 0.101 0.013 0.013 0.013 0.013 0.003 0.003 0.003 0.003 0.010 0.010 0.010 0.010 0.124 0.124 0.124 0.124 5.456 5.456 5.456 5.456 0.006 0.006 0.006 0.006 0.002 0.002 0.002 0.002 0.002 0.002 0.002 0.002 0.017 0.017 0.017 0.017 0.017 0.017 0.017 0.017 0.021 0.021 0.021 0.021 0.021 0.021 0.021 0.021 3.251 3.251 3.251 3.251 3.251 3.251 3.251 3.251 6.471 6.471 6.471 6.471 6.471 6.471 6.471 6.471 
0.007 0.007 0.007 0.007 0.007 0.007 0.007 0.007 0.011 0.011 0.011 0.011 0.011 0.011 0.011 0.011 0.033 0.033 0.033 0.033 0.033 0.033 0.033 0.033 14.903 14.903 14.903 14.903 14.903 14.903 14.903 14.903 0.008 0.008 0.008 0.008 0.008 0.008 0.008 0.008 0.000 0.000 0.000 0.000 0.005 0.005 0.005 0.005 0.007 0.007 0.007 0.007 0.012 0.012 0.012 0.012 0.018 0.018 0.018 0.018 0.007 0.007 0.007 0.007 0.006 0.006 0.006 0.006 0.004 0.004 0.004 0.004 0.005 0.005 0.005 0.005 0.006 0.006 0.006 0.006 0.004 0.004 0.004 0.004 0.005 0.005 0.006 0.006 0.008 0.008 0.002 0.000 0.000 0.000 0.000 0.000 0.000 0.000 0.000 0.000 0.000 0.000 0.004 0.004 0.004 0.004 0.006 0.006 0.006 0.006 0.011 0.011 0.011 0.011 0.026 0.026 0.026 0.026 0.062 0.062 0.062 0.062 0.101 0.101 0.101 0.101 0.013 0.013 0.013 0.013 0.003 0.003 0.003 0.003 0.010 0.010 0.010 0.010 0.124 0.124 0.124 0.124 5.456 5.456 5.456 5.456 0.006 0.006 0.006 0.006 0.002 0.002 0.002 0.002 0.002 0.002 0.002 0.002 0.017 0.017 0.017 0.017 0.017 0.017 0.017 0.017 0.021 0.021 0.021 0.021 0.021 0.021 0.021 0.021 3.251 3.251 3.251 3.251 3.251 3.251 3.251 3.251 6.471 6.471 6.471 6.471 6.471 6.471 6.471 6.471 
0.007 0.007 0.007 0.007 0.007 0.007 0.007 0.007 0.011 0.011 0.011 0.011 0.011 0.011 0.011 0.011 0.033 0.033 0.033 0.033 0.033 0.033 0.033 0.033 14.903 14.903 14.903 14.903 14.903 14.903 14.903 14.903 0.008 0.008 0.008 0.008 0.008 0.008 0.008 0.008 0.000 0.000 0.000 0.000 0.005 0.005 0.005 0.005 0.007 0.007 0.007 0.007 0.012 0.012 0.012 0.012 0.018 0.018 0.018 0.018 0.007 0.007 0.007 0.007 0.006 0.006 0.006 0.006 0.004 0.004 0.004 0.004 0.005 0.005 0.005 0.005 0.006 0.006 0.006 0.006 0.004 0.004 0.004 0.004 0.005 0.005 0.006 0.006 0.008 0.008 0.002 0.000 0.000 0.000 0.000 0.000 0.000 0.000 0.000 0.000 0.000 0.000 0.004 0.004 0.004 0.004 0.006 0.006 0.006 0.006 0.011 0.011 0.011 0.011 0.026 0.026 0.026 0.026 0.062 0.062 0.062 0.062 0.101 0.101 0.101 0.101 0.013 0.013 0.013 0.013 0.003 0.003 0.003 0.003 0.010 0.010 0.010 0.010 0.124 0.124 0.124 0.124 5.456 5.456 5.456 5.456 0.006 0.006 0.006 0.006 0.002 0.002 0.002 0.002 0.002 0.002 0.002 0.002 0.017 0.017 0.017 0.017 0.017 0.017 0.017 0.017 0.021 0.021 0.021 0.021 0.021 0.021 0.021 0.021 3.251 3.251 3.251 3.251 3.251 3.251 3.251 3.251 6.471 6.471 6.471 6.471 6.471 6.471 6.471 6.471 
0.007 0.007 0.007 0.007 0.007 0.007 0.007 0.007 0.011 0.011 0.011 0.011 0.011 0.011 0.011 0.011 0.033 0.033 0.033 0.033 0.033 0.033 0.033 0.033 14.903 14.903 14.903 14.903 14.903 14.903 14.903 14.903 0.008 0.008 0.008 0.008 0.008 0.008 0.008 0.008 0.000 0.000 0.000 0.000 0.005 0.005 0.005 0.005 0.007 0.007 0.007 0.007 0.012 0.012 0.012 0.012 0.018 0.018 0.018 0.018 0.007 0.007 0.007 0.007 0.006 0.006 0.006 0.006 0.004 0.004 0.004 0.004 0.005 0.005 0.005 0.005 0.006 0.006 0.006 0.006 0.004 0.004 0.004 0.004 0.005 0.005 0.006 0.006 0.008 0.008 0.002 0.000 0.000 0.000 0.000 0.000 0.000 0.000 0.000 0.000 0.000 0.000 0.004 0.004 0.004 0.004 0.006 0.006 0.006 0.006 0.011 0.011 0.011 0.011 0.026 0.026 0.026 0.026 0.062 0.062 0.062 0.062 0.101 0.101 0.101 0.101 0.013 0.013 0.013 0.013 0.003 0.003 0.003 0.003 0.010 0.010 0.010 0.010 0.124 0.124 0.124 0.124 5.456 5.456 5.456 5.456 0.006 0.006 0.006 0.006 0.002 0.002 0.002 0.002 0.002 0.002 0.002 0.002 0.017 0.017 0.017 0.017 0.017 0.017 0.017 0.017 0.021 0.021 0.021 0.021 0.021 0.021 0.021 0.021 3.251 3.251 3.251 3.251 3.251 3.251 3.251 3.251 6.471 6.471 6.471 6.471 6.471 6.471 6.471 6.471 
0.011 0.011 0.011 0.011 0.011 0.011 0.011 0.011 0.002 0.002 0.002 0.002 0.002 0.002 0.002 0.002 0.006 0.006 0.006 0.006 0.006 0.006 0.006 0.006 0.028 0.028 0.028 0.028 0.028 0.028 0.028 0.028 0.005 0.005 0.005 0.005 0.005 0.005 0.005 0.005 0.002 0.002 0.002 0.002 0.003 0.003 0.003 0.003 0.007 0.007 0.007 0.007 0.017 0.017 0.017 0.017 0.007 0.007 0.007 0.007 0.004 0.004 0.004 0.004 0.006 0.006 0.006 0.006 0.004 0.004 0.004 0.004 0.004 0.004 0.004 0.004 0.006 0.006 0.006 0.006 0.004 0.004 0.006 0.006 0.008 0.008 0.014 0.014 0.016 0.016 0.006 0.002 0.002 0.002 0.002 0.002 0.002 0.000 0.000 0.000 0.000 0.000 0.005 0.005 0.004 0.004 0.006 0.006 0.006 0.006 0.009 0.009 0.009 0.009 0.008 0.008 0.008 0.008 0.004 0.004 0.004 0.004 0.002 0.002 0.002 0.002 0.006 0.006 0.006 0.006 0.014 0.014 0.014 0.014 0.014 0.014 0.014 0.014 0.014 0.014 0.014 0.014 0.004 0.004 0.004 0.004 0.002 0.002 0.002 0.002 0.002 0.002 0.002 0.002 0.002 0.002 0.002 0.002 0.010 0.010 0.010 0.010 0.010 0.010 0.010 0.010 0.004 0.004 0.004 0.004 0.004 0.004 0.004 0.004 0.009 0.009 0.009 0.009 0.009 0.009 0.009 0.009 0.023 0.023 0.023 0.023 0.023 0.023 0.023 0.023 
0.011 0.011 0.011 0.011 0.011 0.011 0.011 0.011 0.002 0.002 0.002 0.002 0.002 0.002 0.002 0.002 0.006 0.006 0.006 0.006 0.006 0.006 0.006 0.006 0.028 0.028 0.028 0.028 0.028 0.028 0.028 0.028 0.005 0.005 0.005 0.005 0.005 0.005 0.005 0.005 0.002 0.002 0.002 0.002 0.003 0.003 0.003 0.003 0.007 0.007 0.007 0.007 0.017 0.017 0.017 0.017 0.007 0.007 0.007 0.007 0.004 0.004 0.004 0.004 0.006 0.006 0.006 0.006 0.004 0.004 0.004 0.004 0.004 0.004 0.004 0.004 0.006 0.006 0.006 0.006 0.004 0.004 0.006 0.006 0.008 0.008 0.014 0.014 0.016 0.016 0.006 0.002 0.002 0.002 0.002 0.002 0.002 0.000 0.000 0.000 0.000 0.000 0.005 0.005 0.004 0.004 0.006 0.006 0.006 0.006 0.009 0.009 0.009 0.009 0.008 0.008 0.008 0.008 0.004 0.004 0.004 0.004 0.002 0.002 0.002 0.002 0.006 0.006 0.006 0.006 0.014 0.014 0.014 0.014 0.014 0.014 0.014 0.014 0.014 0.014 0.014 0.014 0.004 0.004 0.004 0.004 0.002 0.002 0.002 0.002 0.002 0.002 0.002 0.002 0.002 0.002 0.002 0.002 0.010 0.010 0.010 0.010 0.010 0.010 0.010 0.010 0.004 0.004 0.004 0.004 0.004 0.004 0.004 0.004 0.009 0.009 0.009 0.009 0.009 0.009 0.009 0.009 0.023 0.023 0.023 0.023 0.023 0.023 0.023 0.023 
0.011 0.011 0.011 0.011 0.011 0.011 0.011 0.011 0.002 0.002 0.002 0.002 0.002 0.002 0.002 0.002 0.006 0.006 0.006 0.006 0.006 0.006 0.006 0.006 0.028 0.028 0.028 0.028 0.028 0.028 0.028 0.028 0.005 0.005 0.005 0.005 0.005 0.005 0.005 0.005 0.002 0.002 0.002 0.002 0.003 0.003 0.003 0.003 0.007 0.007 0.007 0.007 0.017 0.017 0.017 0.017 0.007 0.007 0.007 0.007 0.004 0.004 0.004 0.004 0.006 0.006 0.006 0.006 0.004 0.004 0.004 0.004 0.004 0.004 0.004 0.004 0.006 0.006 0.006 0.006 0.004 0.004 0.006 0.006 0.008 0.008 0.014 0.014 0.016 0.016 0.006 0.002 0.002 0.002 0.002 0.002 0.002 0.000 0.000 0.000 0.000 0.000 0.005 0.005 0.004 0.004 0.006 0.006 0.006 0.006 0.009 0.009 0.009 0.009 0.008 0.008 0.008 0.008 0.004 0.004 0.004 0.004 0.002 0.002 0.002 0.002 0.006 0.006 0.006 0.006 0.014 0.014 0.014 0.014 0.014 0.014 0.014 0.014 0.014 0.014 0.014 0.014 0.004 0.004 0.004 0.004 0.002 0.002 0.002 0.002 0.002 0.002 0.002 0.002 0.002 0.002 0.002 0.002 0.010 0.010 0.010 0.010 0.010 0.010 0.010 0.010 0.004 0.004 0.004 0.004 0.004 0.004 0.004 0.004 0.009 0.009 0.009 0.009 0.009 0.009 0.009 0.009 0.023 0.023 0.023 0.023 0.023 0.023 0.023 0.023 
0.011 0.011 0.011 0.011 0.011 0.011 0.011 0.011 0.002 0.002 0.002 0.002 0.002 0.002 0.002 0.002 0.006 0.006 0.006 0.006 0.006 0.006 0.006 0.006 0.028 0.028 0.028 0.028 0.028 0.028 0.028 0.028 0.005 0.005 0.005 0.005 0.005 0.005 0.005 0.005 0.002 0.002 0.002 0.002 0.003 0.003 0.003 0.003 0.007 0.007 0.007 0.007 0.017 0.017 0.017 0.017 0.007 0.007 0.007 0.007 0.004 0.004 0.004 0.004 0.006 0.006 0.006 0.006 0.004 0.004 0.004 0.004 0.004 0.004 0.004 0.004 0.006 0.006 0.006 0.006 0.004 0.004 0.006 0.006 0.008 0.008 0.014 0.014 0.016 0.016 0.006 0.002 0.002 0.002 0.002 0.002 0.002 0.000 0.000 0.000 0.000 0.000 0.005 0.005 0.004 0.004 0.006 0.006 0.006 0.006 0.009 0.009 0.009 0.009 0.008 0.008 0.008 0.008 0.004 0.004 0.004 0.004 0.002 0.002 0.002 0.002 0.006 0.006 0.006 0.006 0.014 0.014 0.014 0.014 0.014 0.014 0.014 0.014 0.014 0.014 0.014 0.014 0.004 0.004 0.004 0.004 0.002 0.002 0.002 0.002 0.002 0.002 0.002 0.002 0.002 0.002 0.002 0.002 0.010 0.010 0.010 0.010 0.010 0.010 0.010 0.010 0.004 0.004 0.004 0.004 0.004 0.004 0.004 0.004 0.009 0.009 0.009 0.009 0.009 0.009 0.009 0.009 0.023 0.023 0.023 0.023 0.023 0.023 0.023 0.023 
0.011 0.011 0.011 0.011 0.011 0.011 0.011 0.011 0.002 0.002 0.002 0.002 0.002 0.002 0.002 0.002 0.006 0.006 0.006 0.006 0.006 0.006 0.006 0.006 0.028 0.028 0.028 0.028 0.028 0.028 0.028 0.028 0.005 0.005 0.005 0.005 0.005 0.005 0.005 0.005 0.002 0.002 0.002 0.002 0.003 0.003 0.003 0.003 0.007 0.007 0.007 0.007 0.017 0.017 0.017 0.017 0.007 0.007 0.007 0.007 0.004 0.004 0.004 0.004 0.006 0.006 0.006 0.006 0.004 0.004 0.004 0.004 0.004 0.004 0.004 0.004 0.006 0.006 0.006 0.006 0.004 0.004 0.006 0.006 0.008 0.008 0.014 0.014 0.016 0.016 0.006 0.002 0.002 0.002 0.002 0.002 0.002 0.000 0.000 0.000 0.000 0.000 0.005 0.005 0.004 0.004 0.006 0.006 0.006 0.006 0.009 0.009 0.009 0.009 0.008 0.008 0.008 0.008 0.004 0.004 0.004 0.004 0.002 0.002 0.002 0.002 0.006 0.006 0.006 0.006 0.014 0.014 0.014 0.014 0.014 0.014 0.014 0.014 0.014 0.014 0.014 0.014 0.004 0.004 0.004 0.004 0.002 0.002 0.002 0.002 0.002 0.002 0.002 0.002 0.002 0.002 0.002 0.002 0.010 0.010 0.010 0.010 0.010 0.010 0.010 0.010 0.004 0.004 0.004 0.004 0.004 0.004 0.004 0.004 0.009 0.009 0.009 0.009 0.009 0.009 0.009 0.009 0.023 0.023 0.023 0.023 0.023 0.023 0.023 0.023 
0.011 0.011 0.011 0.011 0.011 0.011 0.011 0.011 0.002 0.002 0.002 0.002 0.002 0.002 0.002 0.002 0.006 0.006 0.006 0.006 0.006 0.006 0.006 0.006 0.028 0.028 0.028 0.028 0.028 0.028 0.028 0.028 0.005 0.005 0.005 0.005 0.005 0.005 0.005 0.005 0.002 0.002 0.002 0.002 0.003 0.003 0.003 0.003 0.007 0.007 0.007 0.007 0.017 0.017 0.017 0.017 0.007 0.007 0.007 0.007 0.004 0.004 0.004 0.004 0.006 0.006 0.006 0.006 0.004 0.004 0.004 0.004 0.004 0.004 0.004 0.004 0.006 0.006 0.006 0.006 0.004 0.004 0.006 0.006 0.008 0.008 0.014 0.014 0.016 0.016 0.006 0.002 0.002 0.002 0.002 0.002 0.002 0.000 0.000 0.000 0.000 0.000 0.005 0.005 0.004 0.004 0.006 0.006 0.006 0.006 0.009 0.009 0.009 0.009 0.008 0.008 0.008 0.008 0.004 0.004 0.004 0.004 0.002 0.002 0.002 0.002 0.006 0.006 0.006 0.006 0.014 0.014 0.014 0.014 0.014 0.014 0.014 0.014 0.014 0.014 0.014 0.014 0.004 0.004 0.004 0.004 0.002 0.002 0.002 0.002 0.002 0.002 0.002 0.002 0.002 0.002 0.002 0.002 0.010 0.010 0.010 0.010 0.010 0.010 0.010 0.010 0.004 0.004 0.004 0.004 0.004 0.004 0.004 0.004 0.009 0.009 0.009 0.009 0.009 0.009 0.009 0.009 0.023 0.023 0.023 0.023 0.023 0.023 0.023 0.023 
0.011 0.011 0.011 0.011 0.011 0.011 0.011 0.011 0.002 0.002 0.002 0.002 0.002 0.002 0.002 0.002 0.006 0.006 0.006 0.006 0.006 0.006 0.006 0.006 0.028 0.028 0.028 0.028 0.028 0.028 0.028 0.028 0.005 0.005 0.005 0.005 0.005 0.005 0.005 0.005 0.002 0.002 0.002 0.002 0.003 0.003 0.003 0.003 0.007 0.007 0.007 0.007 0.017 0.017 0.017 0.017 0.007 0.007 0.007 0.007 0.004 0.004 0.004 0.004 0.006 0.006 0.006 0.006 0.004 0.004 0.004 0.004 0.004 0.004 0.004 0.004 0.006 0.006 0.006 0.006 0.004 0.004 0.006 0.006 0.008 0.008 0.014 0.014 0.016 0.016 0.006 0.002 0.002 0.002 0.002 0.002 0.002 0.000 0.000 0.000 0.000 0.000 0.005 0.005 0.004 0.004 0.006 0.006 0.006 0.006 0.009 0.009 0.009 0.009 0.008 0.008 0.008 0.008 0.004 0.004 0.004 0.004 0.002 0.002 0.002 0.002 0.006 0.006 0.006 0.006 0.014 0.014 0.014 0.014 0.014 0.014 0.014 0.014 0.014 0.014 0.014 0.014 0.004 0.004 0.004 0.004 0.002 0.002 0.002 0.002 0.002 0.002 0.002 0.002 0.002 0.002 0.002 0.002 0.010 0.010 0.010 0.010 0.010 0.010 0.010 0.010 0.004 0.004 0.004 0.004 0.004 0.004 0.004 0.004 0.009 0.009 0.009 0.009 0.009 0.009 0.009 0.009 0.023 0.023 0.023 0.023 0.023 0.023 0.023 0.023 
0.011 0.011 0.011 0.011 0.011 0.011 0.011 0.011 0.002 0.002 0.002 0.002 0.002 0.002 0.002 0.002 0.006 0.006 0.006 0.006 0.006 0.006 0.006 0.006 0.028 0.028 0.028 0.028 0.028 0.028 0.028 0.028 0.005 0.005 0.005 0.005 0.005 0.005 0.005 0.005 0.002 0.002 0.002 0.002 0.003 0.003 0.003 0.003 0.007 0.007 0.007 0.007 0.017 0.017 0.017 0.017 0.007 0.007 0.007 0.007 0.004 0.004 0.004 0.004 0.006 0.006 0.006 0.006 0.004 0.004 0.004 0.004 0.004 0.004 0.004 0.004 0.006 0.006 0.006 0.006 0.004 0.004 0.006 0.006 0.008 0.008 0.014 0.014 0.016 0.016 0.006 0.002 0.002 0.002 0.002 0.002 0.002 0.000 0.000 0.000 0.000 0.000 0.005 0.005 0.004 0.004 0.006 0.006 0.006 0.006 0.009 0.009 0.009 0.009 0.008 0.008 0.008 0.008 0.004 0.004 0.004 0.004 0.002 0.002 0.002 0.002 0.006 0.006 0.006 0.006 0.014 0.014 0.014 0.014 0.014 0.014 0.014 0.014 0.014 0.014 0.014 0.014 0.004 0.004 0.004 0.004 0.002 0.002 0.002 0.002 0.002 0.002 0.002 0.002 0.002 0.002 0.002 0.002 0.010 0.010 0.010 0.010 0.010 0.010 0.010 0.010 0.004 0.004 0.004 0.004 0.004 0.004 0.004 0.004 0.009 0.009 0.009 0.009 0.009 0.009 0.009 0.009 0.023 0.023 0.023 0.023 0.023 0.023 0.023 0.023 
0.005 0.005 0.005 0.005 0.005 0.005 0.005 0.005 0.000 0.000 0.000 0.000 0.000 0.000 0.000 0.000 0.002 0.002 0.002 0.002 0.002 0.002 0.002 0.002 0.014 0.014 0.014 0.014 0.014 0.014 0.014 0.014 0.004 0.004 0.004 0.004 0.004 0.004 0.004 0.004 0.000 0.000 0.000 0.000 0.002 0.002 0.002 0.002 0.009 0.009 0.009 0.009 0.016 0.016 0.016 0.016 0.002 0.002 0.002 0.002 0.000 0.000 0.000 0.000 0.004 0.004 0.004 0.004 0.002 0.002 0.002 0.002 0.004 0.004 0.004 0.004 0.006 0.006 0.006 0.006 0.006 0.006 0.006 0.006 0.007 0.007 0.007 0.007 0.006 0.006 0.002 0.002 0.002 0.002 0.002 0.002 0.004 0.006 0.007 0.009 0.029 0.029 0.018 0.018 0.006 0.006 0.007 0.007 0.004 0.004 0.004 0.004 0.004 0.004 0.002 0.002 0.002 0.002 0.000 0.000 0.000 0.000 0.002 0.002 0.002 0.002 0.005 0.005 0.005 0.005 0.010 0.010 0.010 0.010 0.008 0.008 0.008 0.008 0.002 0.002 0.002 0.002 0.002 0.002 0.002 0.002 0.000 0.000 0.000 0.000 0.002 0.002 0.002 0.002 0.002 0.002 0.002 0.002 0.008 0.008 0.008 0.008 0.008 0.008 0.008 0.008 0.000 0.000 0.000 0.000 0.000 0.000 0.000 0.000 0.004 0.004 0.004 0.004 0.004 0.004 0.004 0.004 0.015 0.015 0.015 0.015 0.015 0.015 0.015 0.015 
0.005 0.005 0.005 0.005 0.005 0.005 0.005 0.005 0.000 0.000 0.000 0.000 0.000 0.000 0.000 0.000 0.002 0.002 0.002 0.002 0.002 0.002 0.002 0.002 0.014 0.014 0.014 0.014 0.014 0.014 0.014 0.014 0.004 0.004 0.004 0.004 0.004 0.004 0.004 0.004 0.000 0.000 0.000 0.000 0.002 0.002 0.002 0.002 0.009 0.009 0.009 0.009 0.016 0.016 0.016 0.016 0.002 0.002 0.002 0.002 0.000 0.000 0.000 0.000 0.004 0.004 0.004 0.004 0.002 0.002 0.002 0.002 0.004 0.004 0.004 0.004 0.006 0.006 0.006 0.006 0.006 0.006 0.006 0.006 0.007 0.007 0.007 0.007 0.006 0.006 0.002 0.002 0.002 0.002 0.002 0.002 0.004 0.006 0.007 0.009 0.029 0.029 0.018 0.018 0.006 0.006 0.007 0.007 0.004 0.004 0.004 0.004 0.004 0.004 0.002 0.002 0.002 0.002 0.000 0.000 0.000 0.000 0.002 0.002 0.002 0.002 0.005 0.005 0.005 0.005 0.010 0.010 0.010 0.010 0.008 0.008 0.008 0.008 0.002 0.002 0.002 0.002 0.002 0.002 0.002 0.002 0.000 0.000 0.000 0.000 0.002 0.002 0.002 0.002 0.002 0.002 0.002 0.002 0.008 0.008 0.008 0.008 0.008 0.008 0.008 0.008 0.000 0.000 0.000 0.000 0.000 0.000 0.000 0.000 0.004 0.004 0.004 0.004 0.004 0.004 0.004 0.004 0.015 0.015 0.015 0.015 0.015 0.015 0.015 0.015 
0.005 0.005 0.005 0.005 0.005 0.005 0.005 0.005 0.000 0.000 0.000 0.000 0.000 0.000 0.000 0.000 0.002 0.002 0.002 0.002 0.002 0.002 0.002 0.002 0.014 0.014 0.014 0.014 0.014 0.014 0.014 0.014 0.004 0.004 0.004 0.004 0.004 0.004 0.004 0.004 0.000 0.000 0.000 0.000 0.002 0.002 0.002 0.002 0.009 0.009 0.009 0.009 0.016 0.016 0.016 0.016 0.002 0.002 0.002 0.002 0.000 0.000 0.000 0.000 0.004 0.004 0.004 0.004 0.002 0.002 0.002 0.002 0.004 0.004 0.004 0.004 0.006 0.006 0.006 0.006 0.006 0.006 0.006 0.006 0.007 0.007 0.007 0.007 0.006 0.006 0.002 0.002 0.002 0.002 0.002 0.002 0.004 0.006 0.007 0.009 0.029 0.029 0.018 0.018 0.006 0.006 0.007 0.007 0.004 0.004 0.004 0.004 0.004 0.004 0.002 0.002 0.002 0.002 0.000 0.000 0.000 0.000 0.002 0.002 0.002 0.002 0.005 0.005 0.005 0.005 0.010 0.010 0.010 0.010 0.008 0.008 0.008 0.008 0.002 0.002 0.002 0.002 0.002 0.002 0.002 0.002 0.000 0.000 0.000 0.000 0.002 0.002 0.002 0.002 0.002 0.002 0.002 0.002 0.008 0.008 0.008 0.008 0.008 0.008 0.008 0.008 0.000 0.000 0.000 0.000 0.000 0.000 0.000 0.000 0.004 0.004 0.004 0.004 0.004 0.004 0.004 0.004 0.015 0.015 0.015 0.015 0.015 0.015 0.015 0.015 
0.005 0.005 0.005 0.005 0.005 0.005 0.005 0.005 0.000 0.000 0.000 0.000 0.000 0.000 0.000 0.000 0.002 0.002 0.002 0.002 0.002 0.002 0.002 0.002 0.014 0.014 0.014 0.014 0.014 0.014 0.014 0.014 0.004 0.004 0.004 0.004 0.004 0.004 0.004 0.004 0.000 0.000 0.000 0.000 0.002 0.002 0.002 0.002 0.009 0.009 0.009 0.009 0.016 0.016 0.016 0.016 0.002 0.002 0.002 0.002 0.000 0.000 0.000 0.000 0.004 0.004 0.004 0.004 0.002 0.002 0.002 0.002 0.004 0.004 0.004 0.004 0.006 0.006 0.006 0.006 0.006 0.006 0.006 0.006 0.007 0.007 0.007 0.007 0.006 0.006 0.002 0.002 0.002 0.002 0.002 0.002 0.004 0.006 0.007 0.009 0.029 0.029 0.018 0.018 0.006 0.006 0.007 0.007 0.004 0.004 0.004 0.004 0.004 0.004 0.002 0.002 0.002 0.002 0.000 0.000 0.000 0.000 0.002 0.002 0.002 0.002 0.005 0.005 0.005 0.005 0.010 0.010 0.010 0.010 0.008 0.008 0.008 0.008 0.002 0.002 0.002 0.002 0.002 0.002 0.002 0.002 0.000 0.000 0.000 0.000 0.002 0.002 0.002 0.002 0.002 0.002 0.002 0.002 0.008 0.008 0.008 0.008 0.008 0.008 0.008 0.008 0.000 0.000 0.000 0.000 0.000 0.000 0.000 0.000 0.004 0.004 0.004 0.004 0.004 0.004 0.004 0.004 0.015 0.015 0.015 0.015 0.015 0.015 0.015 0.015 
0.005 0.005 0.005 0.005 0.005 0.005 0.005 0.005 0.000 0.000 0.000 0.000 0.000 0.000 0.000 0.000 0.002 0.002 0.002 0.002 0.002 0.002 0.002 0.002 0.014 0.014 0.014 0.014 0.014 0.014 0.014 0.014 0.004 0.004 0.004 0.004 0.004 0.004 0.004 0.004 0.000 0.000 0.000 0.000 0.002 0.002 0.002 0.002 0.009 0.009 0.009 0.009 0.016 0.016 0.016 0.016 0.002 0.002 0.002 0.002 0.000 0.000 0.000 0.000 0.004 0.004 0.004 0.004 0.002 0.002 0.002 0.002 0.004 0.004 0.004 0.004 0.006 0.006 0.006 0.006 0.006 0.006 0.006 0.006 0.007 0.007 0.007 0.007 0.006 0.006 0.002 0.002 0.002 0.002 0.002 0.002 0.004 0.006 0.007 0.009 0.029 0.029 0.018 0.018 0.006 0.006 0.007 0.007 0.004 0.004 0.004 0.004 0.004 0.004 0.002 0.002 0.002 0.002 0.000 0.000 0.000 0.000 0.002 0.002 0.002 0.002 0.005 0.005 0.005 0.005 0.010 0.010 0.010 0.010 0.008 0.008 0.008 0.008 0.002 0.002 0.002 0.002 0.002 0.002 0.002 0.002 0.000 0.000 0.000 0.000 0.002 0.002 0.002 0.002 0.002 0.002 0.002 0.002 0.008 0.008 0.008 0.008 0.008 0.008 0.008 0.008 0.000 0.000 0.000 0.000 0.000 0.000 0.000 0.000 0.004 0.004 0.004 0.004 0.004 0.004 0.004 0.004 0.015 0.015 0.015 0.015 0.015 0.015 0.015 0.015 
0.005 0.005 0.005 0.005 0.005 0.005 0.005 0.005 0.000 0.000 0.000 0.000 0.000 0.000 0.000 0.000 0.002 0.002 0.002 0.002 0.002 0.002 0.002 0.002 0.014 0.014 0.014 0.014 0.014 0.014 0.014 0.014 0.004 0.004 0.004 0.004 0.004 0.004 0.004 0.004 0.000 0.000 0.000 0.000 0.002 0.002 0.002 0.002 0.009 0.009 0.009 0.009 0.016 0.016 0.016 0.016 0.002 0.002 0.002 0.002 0.000 0.000 0.000 0.000 0.004 0.004 0.004 0.004 0.002 0.002 0.002 0.002 0.004 0.004 0.004 0.004 0.006 0.006 0.006 0.006 0.006 0.006 0.006 0.006 0.007 0.007 0.007 0.007 0.006 0.006 0.002 0.002 0.002 0.002 0.002 0.002 0.004 0.006 0.007 0.009 0.029 0.029 0.018 0.018 0.006 0.006 0.007 0.007 0.004 0.004 0.004 0.004 0.004 0.004 0.002 0.002 0.002 0.002 0.000 0.000 0.000 0.000 0.002 0.002 0.002 0.002 0.005 0.005 0.005 0.005 0.010 0.010 0.010 0.010 0.008 0.008 0.008 0.008 0.002 0.002 0.002 0.002 0.002 0.002 0.002 0.002 0.000 0.000 0.000 0.000 0.002 0.002 0.002 0.002 0.002 0.002 0.002 0.002 0.008 0.008 0.008 0.008 0.008 0.008 0.008 0.008 0.000 0.000 0.000 0.000 0.000 0.000 0.000 0.000 0.004 0.004 0.004 0.004 0.004 0.004 0.004 0.004 0.015 0.015 0.015 0.015 0.015 0.015 0.015 0.015 
0.005 0.005 0.005 0.005 0.005 0.005 0.005 0.005 0.000 0.000 0.000 0.000 0.000 0.000 0.000 0.000 0.002 0.002 0.002 0.002 0.002 0.002 0.002 0.002 0.014 0.014 0.014 0.014 0.014 0.014 0.014 0.014 0.004 0.004 0.004 0.004 0.004 0.004 0.004 0.004 0.000 0.000 0.000 0.000 0.002 0.002 0.002 0.002 0.009 0.009 0.009 0.009 0.016 0.016 0.016 0.016 0.002 0.002 0.002 0.002 0.000 0.000 0.000 0.000 0.004 0.004 0.004 0.004 0.002 0.002 0.002 0.002 0.004 0.004 0.004 0.004 0.006 0.006 0.006 0.006 0.006 0.006 0.006 0.006 0.007 0.007 0.007 0.007 0.006 0.006 0.002 0.002 0.002 0.002 0.002 0.002 0.004 0.006 0.007 0.009 0.029 0.029 0.018 0.018 0.006 0.006 0.007 0.007 0.004 0.004 0.004 0.004 0.004 0.004 0.002 0.002 0.002 0.002 0.000 0.000 0.000 0.000 0.002 0.002 0.002 0.002 0.005 0.005 0.005 0.005 0.010 0.010 0.010 0.010 0.008 0.008 0.008 0.008 0.002 0.002 0.002 0.002 0.002 0.002 0.002 0.002 0.000 0.000 0.000 0.000 0.002 0.002 0.002 0.002 0.002 0.002 0.002 0.002 0.008 0.008 0.008 0.008 0.008 0.008 0.008 0.008 0.000 0.000 0.000 0.000 0.000 0.000 0.000 0.000 0.004 0.004 0.004 0.004 0.004 0.004 0.004 0.004 0.015 0.015 0.015 0.015 0.015 0.015 0.015 0.015 
0.005 0.005 0.005 0.005 0.005 0.005 0.005 0.005 0.000 0.000 0.000 0.000 0.000 0.000 0.000 0.000 0.002 0.002 0.002 0.002 0.002 0.002 0.002 0.002 0.014 0.014 0.014 0.014 0.014 0.014 0.014 0.014 0.004 0.004 0.004 0.004 0.004 0.004 0.004 0.004 0.000 0.000 0.000 0.000 0.002 0.002 0.002 0.002 0.009 0.009 0.009 0.009 0.016 0.016 0.016 0.016 0.002 0.002 0.002 0.002 0.000 0.000 0.000 0.000 0.004 0.004 0.004 0.004 0.002 0.002 0.002 0.002 0.004 0.004 0.004 0.004 0.006 0.006 0.006 0.006 0.006 0.006 0.006 0.006 0.007 0.007 0.007 0.007 0.006 0.006 0.002 0.002 0.002 0.002 0.002 0.002 0.004 0.006 0.007 0.009 0.029 0.029 0.018 0.018 0.006 0.006 0.007 0.007 0.004 0.004 0.004 0.004 0.004 0.004 0.002 0.002 0.002 0.002 0.000 0.000 0.000 0.000 0.002 0.002 0.002 0.002 0.005 0.005 0.005 0.005 0.010 0.010 0.010 0.010 0.008 0.008 0.008 0.008 0.002 0.002 0.002 0.002 0.002 0.002 0.002 0.002 0.000 0.000 0.000 0.000 0.002 0.002 0.002 0.002 0.002 0.002 0.002 0.002 0.008 0.008 0.008 0.008 0.008 0.008 0.008 0.008 0.000 0.000 0.000 0.000 0.000 0.000 0.000 0.000 0.004 0.004 0.004 0.004 0.004 0.004 0.004 0.004 0.015 0.015 0.015 0.015 0.015 0.015 0.015 0.015 
0.002 0.002 0.002 0.002 0.002 0.002 0.002 0.002 0.006 0.006 0.006 0.006 0.006 0.006 0.006 0.006 0.022 0.022 0.022 0.022 0.022 0.022 0.022 0.022 0.020 0.020 0.020 0.020 0.020 0.020 0.020 0.020 0.000 0.000 0.000 0.000 0.000 0.000 0.000 0.000 0.006 0.006 0.006 0.006 0.011 0.011 0.011 0.011 0.009 0.009 0.009 0.009 0.011 0.011 0.011 0.011 0.002 0.002 0.002 0.002 0.000 0.000 0.000 0.000 0.000 0.000 0.000 0.000 0.000 0.000 0.000 0.000 0.002 0.002 0.002 0.002 0.004 0.004 0.004 0.004 0.002 0.002 0.002 0.002 0.003 0.003 0.001 0.001 0.000 0.000 0.000 0.000 0.000 0.000 0.000 0.000 0.000 0.000 0.000 0.000 0.002 0.002 0.002 0.002 0.004 0.004 0.006 0.006 0.004 0.004 0.004 0.004 0.004 0.004 0.004 0.004 0.004 0.004 0.002 0.002 0.002 0.002 0.004 0.004 0.004 0.004 0.005 0.005 0.005 0.005 0.004 0.004 0.004 0.004 0.002 0.002 0.002 0.002 0.002 0.002 0.002 0.002 0.000 0.000 0.000 0.000 0.002 0.002 0.002 0.002 0.006 0.006 0.006 0.006 0.006 0.006 0.006 0.006 0.008 0.008 0.008 0.008 0.008 0.008 0.008 0.008 0.025 0.025 0.025 0.025 0.025 0.025 0.025 0.025 0.011 0.011 0.011 0.011 0.011 0.011 0.011 0.011 0.033 0.033 0.033 0.033 0.033 0.033 0.033 0.033 
0.002 0.002 0.002 0.002 0.002 0.002 0.002 0.002 0.006 0.006 0.006 0.006 0.006 0.006 0.006 0.006 0.022 0.022 0.022 0.022 0.022 0.022 0.022 0.022 0.020 0.020 0.020 0.020 0.020 0.020 0.020 0.020 0.000 0.000 0.000 0.000 0.000 0.000 0.000 0.000 0.006 0.006 0.006 0.006 0.011 0.011 0.011 0.011 0.009 0.009 0.009 0.009 0.011 0.011 0.011 0.011 0.002 0.002 0.002 0.002 0.000 0.000 0.000 0.000 0.000 0.000 0.000 0.000 0.000 0.000 0.000 0.000 0.002 0.002 0.002 0.002 0.004 0.004 0.004 0.004 0.002 0.002 0.002 0.002 0.003 0.003 0.001 0.001 0.000 0.000 0.000 0.000 0.000 0.000 0.000 0.000 0.000 0.000 0.000 0.000 0.002 0.002 0.002 0.002 0.004 0.004 0.006 0.006 0.004 0.004 0.004 0.004 0.004 0.004 0.004 0.004 0.004 0.004 0.002 0.002 0.002 0.002 0.004 0.004 0.004 0.004 0.005 0.005 0.005 0.005 0.004 0.004 0.004 0.004 0.002 0.002 0.002 0.002 0.002 0.002 0.002 0.002 0.000 0.000 0.000 0.000 0.002 0.002 0.002 0.002 0.006 0.006 0.006 0.006 0.006 0.006 0.006 0.006 0.008 0.008 0.008 0.008 0.008 0.008 0.008 0.008 0.025 0.025 0.025 0.025 0.025 0.025 0.025 0.025 0.011 0.011 0.011 0.011 0.011 0.011 0.011 0.011 0.033 0.033 0.033 0.033 0.033 0.033 0.033 0.033 
0.002 0.002 0.002 0.002 0.002 0.002 0.002 0.002 0.006 0.006 0.006 0.006 0.006 0.006 0.006 0.006 0.022 0.022 0.022 0.022 0.022 0.022 0.022 0.022 0.020 0.020 0.020 0.020 0.020 0.020 0.020 0.020 0.000 0.000 0.000 0.000 0.000 0.000 0.000 0.000 0.006 0.006 0.006 0.006 0.011 0.011 0.011 0.011 0.009 0.009 0.009 0.009 0.011 0.011 0.011 0.011 0.002 0.002 0.002 0.002 0.000 0.000 0.000 0.000 0.000 0.000 0.000 0.000 0.000 0.000 0.000 0.000 0.002 0.002 0.002 0.002 0.004 0.004 0.004 0.004 0.002 0.002 0.002 0.002 0.003 0.003 0.001 0.001 0.000 0.000 0.000 0.000 0.000 0.000 0.000 0.000 0.000 0.000 0.000 0.000 0.002 0.002 0.002 0.002 0.004 0.004 0.006 0.006 0.004 0.004 0.004 0.004 0.004 0.004 0.004 0.004 0.004 0.004 0.002 0.002 0.002 0.002 0.004 0.004 0.004 0.004 0.005 0.005 0.005 0.005 0.004 0.004 0.004 0.004 0.002 0.002 0.002 0.002 0.002 0.002 0.002 0.002 0.000 0.000 0.000 0.000 0.002 0.002 0.002 0.002 0.006 0.006 0.006 0.006 0.006 0.006 0.006 0.006 0.008 0.008 0.008 0.008 0.008 0.008 0.008 0.008 0.025 0.025 0.025 0.025 0.025 0.025 0.025 0.025 0.011 0.011 0.011 0.011 0.011 0.011 0.011 0.011 0.033 0.033 0.033 0.033 0.033 0.033 0.033 0.033 
0.002 0.002 0.002 0.002 0.002 0.002 0.002 0.002 0.006 0.006 0.006 0.006 0.006 0.006 0.006 0.006 0.022 0.022 0.022 0.022 0.022 0.022 0.022 0.022 0.020 0.020 0.020 0.020 0.020 0.020 0.020 0.020 0.000 0.000 0.000 0.000 0.000 0.000 0.000 0.000 0.006 0.006 0.006 0.006 0.011 0.011 0.011 0.011 0.009 0.009 0.009 0.009 0.011 0.011 0.011 0.011 0.002 0.002 0.002 0.002 0.000 0.000 0.000 0.000 0.000 0.000 0.000 0.000 0.000 0.000 0.000 0.000 0.002 0.002 0.002 0.002 0.004 0.004 0.004 0.004 0.002 0.002 0.002 0.002 0.003 0.003 0.001 0.001 0.000 0.000 0.000 0.000 0.000 0.000 0.000 0.000 0.000 0.000 0.000 0.000 0.002 0.002 0.002 0.002 0.004 0.004 0.006 0.006 0.004 0.004 0.004 0.004 0.004 0.004 0.004 0.004 0.004 0.004 0.002 0.002 0.002 0.002 0.004 0.004 0.004 0.004 0.005 0.005 0.005 0.005 0.004 0.004 0.004 0.004 0.002 0.002 0.002 0.002 0.002 0.002 0.002 0.002 0.000 0.000 0.000 0.000 0.002 0.002 0.002 0.002 0.006 0.006 0.006 0.006 0.006 0.006 0.006 0.006 0.008 0.008 0.008 0.008 0.008 0.008 0.008 0.008 0.025 0.025 0.025 0.025 0.025 0.025 0.025 0.025 0.011 0.011 0.011 0.011 0.011 0.011 0.011 0.011 0.033 0.033 0.033 0.033 0.033 0.033 0.033 0.033 
0.002 0.002 0.002 0.002 0.002 0.002 0.002 0.002 0.006 0.006 0.006 0.006 0.006 0.006 0.006 0.006 0.022 0.022 0.022 0.022 0.022 0.022 0.022 0.022 0.020 0.020 0.020 0.020 0.020 0.020 0.020 0.020 0.000 0.000 0.000 0.000 0.000 0.000 0.000 0.000 0.006 0.006 0.006 0.006 0.011 0.011 0.011 0.011 0.009 0.009 0.009 0.009 0.011 0.011 0.011 0.011 0.002 0.002 0.002 0.002 0.000 0.000 0.000 0.000 0.000 0.000 0.000 0.000 0.000 0.000 0.000 0.000 0.002 0.002 0.002 0.002 0.004 0.004 0.004 0.004 0.002 0.002 0.002 0.002 0.003 0.003 0.001 0.001 0.000 0.000 0.000 0.000 0.000 0.000 0.000 0.000 0.000 0.000 0.000 0.000 0.002 0.002 0.002 0.002 0.004 0.004 0.006 0.006 0.004 0.004 0.004 0.004 0.004 0.004 0.004 0.004 0.004 0.004 0.002 0.002 0.002 0.002 0.004 0.004 0.004 0.004 0.005 0.005 0.005 0.005 0.004 0.004 0.004 0.004 0.002 0.002 0.002 0.002 0.002 0.002 0.002 0.002 0.000 0.000 0.000 0.000 0.002 0.002 0.002 0.002 0.006 0.006 0.006 0.006 0.006 0.006 0.006 0.006 0.008 0.008 0.008 0.008 0.008 0.008 0.008 0.008 0.025 0.025 0.025 0.025 0.025 0.025 0.025 0.025 0.011 0.011 0.011 0.011 0.011 0.011 0.011 0.011 0.033 0.033 0.033 0.033 0.033 0.033 0.033 0.033 
0.002 0.002 0.002 0.002 0.002 0.002 0.002 0.002 0.006 0.006 0.006 0.006 0.006 0.006 0.006 0.006 0.022 0.022 0.022 0.022 0.022 0.022 0.022 0.022 0.020 0.020 0.020 0.020 0.020 0.020 0.020 0.020 0.000 0.000 0.000 0.000 0.000 0.000 0.000 0.000 0.006 0.006 0.006 0.006 0.011 0.011 0.011 0.011 0.009 0.009 0.009 0.009 0.011 0.011 0.011 0.011 0.002 0.002 0.002 0.002 0.000 0.000 0.000 0.000 0.000 0.000 0.000 0.000 0.000 0.000 0.000 0.000 0.002 0.002 0.002 0.002 0.004 0.004 0.004 0.004 0.002 0.002 0.002 0.002 0.003 0.003 0.001 0.001 0.000 0.000 0.000 0.000 0.000 0.000 0.000 0.000 0.000 0.000 0.000 0.000 0.002 0.002 0.002 0.002 0.004 0.004 0.006 0.006 0.004 0.004 0.004 0.004 0.004 0.004 0.004 0.004 0.004 0.004 0.002 0.002 0.002 0.002 0.004 0.004 0.004 0.004 0.005 0.005 0.005 0.005 0.004 0.004 0.004 0.004 0.002 0.002 0.002 0.002 0.002 0.002 0.002 0.002 0.000 0.000 0.000 0.000 0.002 0.002 0.002 0.002 0.006 0.006 0.006 0.006 0.006 0.006 0.006 0.006 0.008 0.008 0.008 0.008 0.008 0.008 0.008 0.008 0.025 0.025 0.025 0.025 0.025 0.025 0.025 0.025 0.011 0.011 0.011 0.011 0.011 0.011 0.011 0.011 0.033 0.033 0.033 0.033 0.033 0.033 0.033 0.033 
0.002 0.002 0.002 0.002 0.002 0.002 0.002 0.002 0.006 0.006 0.006 0.006 0.006 0.006 0.006 0.006 0.022 0.022 0.022 0.022 0.022 0.022 0.022 0.022 0.020 0.020 0.020 0.020 0.020 0.020 0.020 0.020 0.000 0.000 0.000 0.000 0.000 0.000 0.000 0.000 0.006 0.006 0.006 0.006 0.011 0.011 0.011 0.011 0.009 0.009 0.009 0.009 0.011 0.011 0.011 0.011 0.002 0.002 0.002 0.002 0.000 0.000 0.000 0.000 0.000 0.000 0.000 0.000 0.000 0.000 0.000 0.000 0.002 0.002 0.002 0.002 0.004 0.004 0.004 0.004 0.002 0.002 0.002 0.002 0.003 0.003 0.001 0.001 0.000 0.000 0.000 0.000 0.000 0.000 0.000 0.000 0.000 0.000 0.000 0.000 0.002 0.002 0.002 0.002 0.004 0.004 0.006 0.006 0.004 0.004 0.004 0.004 0.004 0.004 0.004 0.004 0.004 0.004 0.002 0.002 0.002 0.002 0.004 0.004 0.004 0.004 0.005 0.005 0.005 0.005 0.004 0.004 0.004 0.004 0.002 0.002 0.002 0.002 0.002 0.002 0.002 0.002 0.000 0.000 0.000 0.000 0.002 0.002 0.002 0.002 0.006 0.006 0.006 0.006 0.006 0.006 0.006 0.006 0.008 0.008 0.008 0.008 0.008 0.008 0.008 0.008 0.025 0.025 0.025 0.025 0.025 0.025 0.025 0.025 0.011 0.011 0.011 0.011 0.011 0.011 0.011 0.011 0.033 0.033 0.033 0.033 0.033 0.033 0.033 0.033 
0.002 0.002 0.002 0.002 0.002 0.002 0.002 0.002 0.006 0.006 0.006 0.006 0.006 0.006 0.006 0.006 0.022 0.022 0.022 0.022 0.022 0.022 0.022 0.022 0.020 0.020 0.020 0.020 0.020 0.020 0.020 0.020 0.000 0.000 0.000 0.000 0.000 0.000 0.000 0.000 0.006 0.006 0.006 0.006 0.011 0.011 0.011 0.011 0.009 0.009 0.009 0.009 0.011 0.011 0.011 0.011 0.002 0.002 0.002 0.002 0.000 0.000 0.000 0.000 0.000 0.000 0.000 0.000 0.000 0.000 0.000 0.000 0.002 0.002 0.002 0.002 0.004 0.004 0.004 0.004 0.002 0.002 0.002 0.002 0.003 0.003 0.001 0.001 0.000 0.000 0.000 0.000 0.000 0.000 0.000 0.000 0.000 0.000 0.000 0.000 0.002 0.002 0.002 0.002 0.004 0.004 0.006 0.006 0.004 0.004 0.004 0.004 0.004 0.004 0.004 0.004 0.004 0.004 0.002 0.002 0.002 0.002 0.004 0.004 0.004 0.004 0.005 0.005 0.005 0.005 0.004 0.004 0.004 0.004 0.002 0.002 0.002 0.002 0.002 0.002 0.002 0.002 0.000 0.000 0.000 0.000 0.002 0.002 0.002 0.002 0.006 0.006 0.006 0.006 0.006 0.006 0.006 0.006 0.008 0.008 0.008 0.008 0.008 0.008 0.008 0.008 0.025 0.025 0.025 0.025 0.025 0.025 0.025 0.025 0.011 0.011 0.011 0.011 0.011 0.011 0.011 0.011 0.033 0.033 0.033 0.033 0.033 0.033 0.033 0.033 
0.012 0.012 0.012 0.012 0.012 0.012 0.012 0.012 0.003 0.003 0.003 0.003 0.003 0.003 0.003 0.003 0.003 0.003 0.003 0.003 0.003 0.003 0.003 0.003 0.004 0.004 0.004 0.004 0.004 0.004 0.004 0.004 0.002 0.002 0.002 0.002 0.002 0.002 0.002 0.002 0.005 0.005 0.005 0.005 0.006 0.006 0.006 0.006 0.005 0.005 0.005 0.005 0.007 0.007 0.007 0.007 0.447 0.447 0.447 0.447 0.014 0.014 0.014 0.014 0.003 0.003 0.003 0.003 0.000 0.000 0.000 0.000 0.000 0.000 0.000 0.000 0.000 0.000 0.000 0.000 0.000 0.000 0.000 0.000 0.001 0.001 0.001 0.001 0.000 0.000 0.000 0.000 0.000 0.000 0.000 0.000 0.000 0.000 0.000 0.000 0.000 0.000 0.000 0.000 0.000 0.000 0.002 0.002 0.000 0.000 0.000 0.000 0.000 0.000 0.000 0.000 0.000 0.000 0.002 0.002 0.002 0.002 0.004 0.004 0.004 0.004 0.006 0.006 0.006 0.006 0.002 0.002 0.002 0.002 0.002 0.002 0.002 0.002 0.000 0.000 0.000 0.000 0.000 0.000 0.000 0.000 0.000 0.000 0.000 0.000 0.002 0.002 0.002 0.002 0.002 0.002 0.002 0.002 0.006 0.006 0.006 0.006 0.006 0.006 0.006 0.006 0.024 0.024 0.024 0.024 0.024 0.024 0.024 0.024 0.000 0.000 0.000 0.000 0.000 0.000 0.000 0.000 0.011 0.011 0.011 0.011 0.011 0.011 0.011 0.011 
0.012 0.012 0.012 0.012 0.012 0.012 0.012 0.012 0.003 0.003 0.003 0.003 0.003 0.003 0.003 0.003 0.003 0.003 0.003 0.003 0.003 0.003 0.003 0.003 0.004 0.004 0.004 0.004 0.004 0.004 0.004 0.004 0.002 0.002 0.002 0.002 0.002 0.002 0.002 0.002 0.005 0.005 0.005 0.005 0.006 0.006 0.006 0.006 0.005 0.005 0.005 0.005 0.007 0.007 0.007 0.007 0.447 0.447 0.447 0.447 0.014 0.014 0.014 0.014 0.003 0.003 0.003 0.003 0.000 0.000 0.000 0.000 0.000 0.000 0.000 0.000 0.000 0.000 0.000 0.000 0.000 0.000 0.000 0.000 0.001 0.001 0.001 0.001 0.000 0.000 0.000 0.000 0.000 0.000 0.000 0.000 0.000 0.000 0.000 0.000 0.000 0.000 0.000 0.000 0.000 0.000 0.002 0.002 0.000 0.000 0.000 0.000 0.000 0.000 0.000 0.000 0.000 0.000 0.002 0.002 0.002 0.002 0.004 0.004 0.004 0.004 0.006 0.006 0.006 0.006 0.002 0.002 0.002 0.002 0.002 0.002 0.002 0.002 0.000 0.000 0.000 0.000 0.000 0.000 0.000 0.000 0.000 0.000 0.000 0.000 0.002 0.002 0.002 0.002 0.002 0.002 0.002 0.002 0.006 0.006 0.006 0.006 0.006 0.006 0.006 0.006 0.024 0.024 0.024 0.024 0.024 0.024 0.024 0.024 0.000 0.000 0.000 0.000 0.000 0.000 0.000 0.000 0.011 0.011 0.011 0.011 0.011 0.011 0.011 0.011 
0.012 0.012 0.012 0.012 0.012 0.012 0.012 0.012 0.003 0.003 0.003 0.003 0.003 0.003 0.003 0.003 0.003 0.003 0.003 0.003 0.003 0.003 0.003 0.003 0.004 0.004 0.004 0.004 0.004 0.004 0.004 0.004 0.002 0.002 0.002 0.002 0.002 0.002 0.002 0.002 0.005 0.005 0.005 0.005 0.006 0.006 0.006 0.006 0.005 0.005 0.005 0.005 0.007 0.007 0.007 0.007 0.447 0.447 0.447 0.447 0.014 0.014 0.014 0.014 0.003 0.003 0.003 0.003 0.000 0.000 0.000 0.000 0.000 0.000 0.000 0.000 0.000 0.000 0.000 0.000 0.000 0.000 0.000 0.000 0.001 0.001 0.001 0.001 0.000 0.000 0.000 0.000 0.000 0.000 0.000 0.000 0.000 0.000 0.000 0.000 0.000 0.000 0.000 0.000 0.000 0.000 0.002 0.002 0.000 0.000 0.000 0.000 0.000 0.000 0.000 0.000 0.000 0.000 0.002 0.002 0.002 0.002 0.004 0.004 0.004 0.004 0.006 0.006 0.006 0.006 0.002 0.002 0.002 0.002 0.002 0.002 0.002 0.002 0.000 0.000 0.000 0.000 0.000 0.000 0.000 0.000 0.000 0.000 0.000 0.000 0.002 0.002 0.002 0.002 0.002 0.002 0.002 0.002 0.006 0.006 0.006 0.006 0.006 0.006 0.006 0.006 0.024 0.024 0.024 0.024 0.024 0.024 0.024 0.024 0.000 0.000 0.000 0.000 0.000 0.000 0.000 0.000 0.011 0.011 0.011 0.011 0.011 0.011 0.011 0.011 
0.012 0.012 0.012 0.012 0.012 0.012 0.012 0.012 0.003 0.003 0.003 0.003 0.003 0.003 0.003 0.003 0.003 0.003 0.003 0.003 0.003 0.003 0.003 0.003 0.004 0.004 0.004 0.004 0.004 0.004 0.004 0.004 0.002 0.002 0.002 0.002 0.002 0.002 0.002 0.002 0.005 0.005 0.005 0.005 0.006 0.006 0.006 0.006 0.005 0.005 0.005 0.005 0.007 0.007 0.007 0.007 0.447 0.447 0.447 0.447 0.014 0.014 0.014 0.014 0.003 0.003 0.003 0.003 0.000 0.000 0.000 0.000 0.000 0.000 0.000 0.000 0.000 0.000 0.000 0.000 0.000 0.000 0.000 0.000 0.001 0.001 0.001 0.001 0.000 0.000 0.000 0.000 0.000 0.000 0.000 0.000 0.000 0.000 0.000 0.000 0.000 0.000 0.000 0.000 0.000 0.000 0.002 0.002 0.000 0.000 0.000 0.000 0.000 0.000 0.000 0.000 0.000 0.000 0.002 0.002 0.002 0.002 0.004 0.004 0.004 0.004 0.006 0.006 0.006 0.006 0.002 0.002 0.002 0.002 0.002 0.002 0.002 0.002 0.000 0.000 0.000 0.000 0.000 0.000 0.000 0.000 0.000 0.000 0.000 0.000 0.002 0.002 0.002 0.002 0.002 0.002 0.002 0.002 0.006 0.006 0.006 0.006 0.006 0.006 0.006 0.006 0.024 0.024 0.024 0.024 0.024 0.024 0.024 0.024 0.000 0.000 0.000 0.000 0.000 0.000 0.000 0.000 0.011 0.011 0.011 0.011 0.011 0.011 0.011 0.011 
0.012 0.012 0.012 0.012 0.012 0.012 0.012 0.012 0.003 0.003 0.003 0.003 0.003 0.003 0.003 0.003 0.003 0.003 0.003 0.003 0.003 0.003 0.003 0.003 0.004 0.004 0.004 0.004 0.004 0.004 0.004 0.004 0.002 0.002 0.002 0.002 0.002 0.002 0.002 0.002 0.005 0.005 0.005 0.005 0.006 0.006 0.006 0.006 0.005 0.005 0.005 0.005 0.007 0.007 0.007 0.007 0.447 0.447 0.447 0.447 0.014 0.014 0.014 0.014 0.003 0.003 0.003 0.003 0.000 0.000 0.000 0.000 0.000 0.000 0.000 0.000 0.000 0.000 0.000 0.000 0.000 0.000 0.000 0.000 0.001 0.001 0.001 0.001 0.000 0.000 0.000 0.000 0.000 0.000 0.000 0.000 0.000 0.000 0.000 0.000 0.000 0.000 0.000 0.000 0.000 0.000 0.002 0.002 0.000 0.000 0.000 0.000 0.000 0.000 0.000 0.000 0.000 0.000 0.002 0.002 0.002 0.002 0.004 0.004 0.004 0.004 0.006 0.006 0.006 0.006 0.002 0.002 0.002 0.002 0.002 0.002 0.002 0.002 0.000 0.000 0.000 0.000 0.000 0.000 0.000 0.000 0.000 0.000 0.000 0.000 0.002 0.002 0.002 0.002 0.002 0.002 0.002 0.002 0.006 0.006 0.006 0.006 0.006 0.006 0.006 0.006 0.024 0.024 0.024 0.024 0.024 0.024 0.024 0.024 0.000 0.000 0.000 0.000 0.000 0.000 0.000 0.000 0.011 0.011 0.011 0.011 0.011 0.011 0.011 0.011 
0.012 0.012 0.012 0.012 0.012 0.012 0.012 0.012 0.003 0.003 0.003 0.003 0.003 0.003 0.003 0.003 0.003 0.003 0.003 0.003 0.003 0.003 0.003 0.003 0.004 0.004 0.004 0.004 0.004 0.004 0.004 0.004 0.002 0.002 0.002 0.002 0.002 0.002 0.002 0.002 0.005 0.005 0.005 0.005 0.006 0.006 0.006 0.006 0.005 0.005 0.005 0.005 0.007 0.007 0.007 0.007 0.447 0.447 0.447 0.447 0.014 0.014 0.014 0.014 0.003 0.003 0.003 0.003 0.000 0.000 0.000 0.000 0.000 0.000 0.000 0.000 0.000 0.000 0.000 0.000 0.000 0.000 0.000 0.000 0.001 0.001 0.001 0.001 0.000 0.000 0.000 0.000 0.000 0.000 0.000 0.000 0.000 0.000 0.000 0.000 0.000 0.000 0.000 0.000 0.000 0.000 0.002 0.002 0.000 0.000 0.000 0.000 0.000 0.000 0.000 0.000 0.000 0.000 0.002 0.002 0.002 0.002 0.004 0.004 0.004 0.004 0.006 0.006 0.006 0.006 0.002 0.002 0.002 0.002 0.002 0.002 0.002 0.002 0.000 0.000 0.000 0.000 0.000 0.000 0.000 0.000 0.000 0.000 0.000 0.000 0.002 0.002 0.002 0.002 0.002 0.002 0.002 0.002 0.006 0.006 0.006 0.006 0.006 0.006 0.006 0.006 0.024 0.024 0.024 0.024 0.024 0.024 0.024 0.024 0.000 0.000 0.000 0.000 0.000 0.000 0.000 0.000 0.011 0.011 0.011 0.011 0.011 0.011 0.011 0.011 
0.012 0.012 0.012 0.012 0.012 0.012 0.012 0.012 0.003 0.003 0.003 0.003 0.003 0.003 0.003 0.003 0.003 0.003 0.003 0.003 0.003 0.003 0.003 0.003 0.004 0.004 0.004 0.004 0.004 0.004 0.004 0.004 0.002 0.002 0.002 0.002 0.002 0.002 0.002 0.002 0.005 0.005 0.005 0.005 0.006 0.006 0.006 0.006 0.005 0.005 0.005 0.005 0.007 0.007 0.007 0.007 0.447 0.447 0.447 0.447 0.014 0.014 0.014 0.014 0.003 0.003 0.003 0.003 0.000 0.000 0.000 0.000 0.000 0.000 0.000 0.000 0.000 0.000 0.000 0.000 0.000 0.000 0.000 0.000 0.001 0.001 0.001 0.001 0.000 0.000 0.000 0.000 0.000 0.000 0.000 0.000 0.000 0.000 0.000 0.000 0.000 0.000 0.000 0.000 0.000 0.000 0.002 0.002 0.000 0.000 0.000 0.000 0.000 0.000 0.000 0.000 0.000 0.000 0.002 0.002 0.002 0.002 0.004 0.004 0.004 0.004 0.006 0.006 0.006 0.006 0.002 0.002 0.002 0.002 0.002 0.002 0.002 0.002 0.000 0.000 0.000 0.000 0.000 0.000 0.000 0.000 0.000 0.000 0.000 0.000 0.002 0.002 0.002 0.002 0.002 0.002 0.002 0.002 0.006 0.006 0.006 0.006 0.006 0.006 0.006 0.006 0.024 0.024 0.024 0.024 0.024 0.024 0.024 0.024 0.000 0.000 0.000 0.000 0.000 0.000 0.000 0.000 0.011 0.011 0.011 0.011 0.011 0.011 0.011 0.011 
0.012 0.012 0.012 0.012 0.012 0.012 0.012 0.012 0.003 0.003 0.003 0.003 0.003 0.003 0.003 0.003 0.003 0.003 0.003 0.003 0.003 0.003 0.003 0.003 0.004 0.004 0.004 0.004 0.004 0.004 0.004 0.004 0.002 0.002 0.002 0.002 0.002 0.002 0.002 0.002 0.005 0.005 0.005 0.005 0.006 0.006 0.006 0.006 0.005 0.005 0.005 0.005 0.007 0.007 0.007 0.007 0.447 0.447 0.447 0.447 0.014 0.014 0.014 0.014 0.003 0.003 0.003 0.003 0.000 0.000 0.000 0.000 0.000 0.000 0.000 0.000 0.000 0.000 0.000 0.000 0.000 0.000 0.000 0.000 0.001 0.001 0.001 0.001 0.000 0.000 0.000 0.000 0.000 0.000 0.000 0.000 0.000 0.000 0.000 0.000 0.000 0.000 0.000 0.000 0.000 0.000 0.002 0.002 0.000 0.000 0.000 0.000 0.000 0.000 0.000 0.000 0.000 0.000 0.002 0.002 0.002 0.002 0.004 0.004 0.004 0.004 0.006 0.006 0.006 0.006 0.002 0.002 0.002 0.002 0.002 0.002 0.002 0.002 0.000 0.000 0.000 0.000 0.000 0.000 0.000 0.000 0.000 0.000 0.000 0.000 0.002 0.002 0.002 0.002 0.002 0.002 0.002 0.002 0.006 0.006 0.006 0.006 0.006 0.006 0.006 0.006 0.024 0.024 0.024 0.024 0.024 0.024 0.024 0.024 0.000 0.000 0.000 0.000 0.000 0.000 0.000 0.000 0.011 0.011 0.011 0.011 0.011 0.011 0.011 0.011 
0.071 0.071 0.071 0.071 0.071 0.071 0.071 0.071 0.002 0.002 0.002 0.002 0.002 0.002 0.002 0.002 0.007 0.007 0.007 0.007 0.007 0.007 0.007 0.007 0.255 0.255 0.255 0.255 0.255 0.255 0.255 0.255 0.010 0.010 0.010 0.010 0.010 0.010 0.010 0.010 0.006 0.006 0.006 0.006 0.004 0.004 0.004 0.004 0.002 0.002 0.002 0.002 0.002 0.002 0.002 0.002 0.004 0.004 0.004 0.004 0.002 0.002 0.002 0.002 0.004 0.004 0.004 0.004 0.003 0.003 0.003 0.003 0.004 0.004 0.004 0.004 0.009 0.009 0.009 0.009 0.012 0.012 0.011 0.011 0.005 0.005 0.002 0.002 0.000 0.000 0.000 0.000 0.000 0.000 0.000 0.000 0.000 0.000 0.000 0.000 0.000 0.000 0.000 0.000 0.000 0.000 0.000 0.000 0.000 0.000 0.001 0.001 0.001 0.001 0.000 0.000 0.000 0.000 0.002 0.002 0.002 0.002 0.002 0.002 0.002 0.002 0.003 0.003 0.003 0.003 0.000 0.000 0.000 0.000 0.002 0.002 0.002 0.002 0.000 0.000 0.000 0.000 0.000 0.000 0.000 0.000 0.002 0.002 0.002 0.002 0.002 0.002 0.002 0.002 0.002 0.002 0.002 0.002 0.002 0.002 0.002 0.002 0.002 0.002 0.002 0.002 0.002 0.002 0.002 0.002 0.002 0.002 0.002 0.002 0.002 0.002 0.002 0.002 0.002 0.002 0.002 0.002 0.006 0.006 0.006 0.006 0.006 0.006 0.006 0.006 
0.071 0.071 0.071 0.071 0.071 0.071 0.071 0.071 0.002 0.002 0.002 0.002 0.002 0.002 0.002 0.002 0.007 0.007 0.007 0.007 0.007 0.007 0.007 0.007 0.255 0.255 0.255 0.255 0.255 0.255 0.255 0.255 0.010 0.010 0.010 0.010 0.010 0.010 0.010 0.010 0.006 0.006 0.006 0.006 0.004 0.004 0.004 0.004 0.002 0.002 0.002 0.002 0.002 0.002 0.002 0.002 0.004 0.004 0.004 0.004 0.002 0.002 0.002 0.002 0.004 0.004 0.004 0.004 0.003 0.003 0.003 0.003 0.004 0.004 0.004 0.004 0.009 0.009 0.009 0.009 0.012 0.012 0.011 0.011 0.005 0.005 0.002 0.002 0.000 0.000 0.000 0.000 0.000 0.000 0.000 0.000 0.000 0.000 0.000 0.000 0.000 0.000 0.000 0.000 0.000 0.000 0.000 0.000 0.000 0.000 0.001 0.001 0.001 0.001 0.000 0.000 0.000 0.000 0.002 0.002 0.002 0.002 0.002 0.002 0.002 0.002 0.003 0.003 0.003 0.003 0.000 0.000 0.000 0.000 0.002 0.002 0.002 0.002 0.000 0.000 0.000 0.000 0.000 0.000 0.000 0.000 0.002 0.002 0.002 0.002 0.002 0.002 0.002 0.002 0.002 0.002 0.002 0.002 0.002 0.002 0.002 0.002 0.002 0.002 0.002 0.002 0.002 0.002 0.002 0.002 0.002 0.002 0.002 0.002 0.002 0.002 0.002 0.002 0.002 0.002 0.002 0.002 0.006 0.006 0.006 0.006 0.006 0.006 0.006 0.006 
0.071 0.071 0.071 0.071 0.071 0.071 0.071 0.071 0.002 0.002 0.002 0.002 0.002 0.002 0.002 0.002 0.007 0.007 0.007 0.007 0.007 0.007 0.007 0.007 0.255 0.255 0.255 0.255 0.255 0.255 0.255 0.255 0.010 0.010 0.010 0.010 0.010 0.010 0.010 0.010 0.006 0.006 0.006 0.006 0.004 0.004 0.004 0.004 0.002 0.002 0.002 0.002 0.002 0.002 0.002 0.002 0.004 0.004 0.004 0.004 0.002 0.002 0.002 0.002 0.004 0.004 0.004 0.004 0.003 0.003 0.003 0.003 0.004 0.004 0.004 0.004 0.009 0.009 0.009 0.009 0.012 0.012 0.011 0.011 0.005 0.005 0.002 0.002 0.000 0.000 0.000 0.000 0.000 0.000 0.000 0.000 0.000 0.000 0.000 0.000 0.000 0.000 0.000 0.000 0.000 0.000 0.000 0.000 0.000 0.000 0.001 0.001 0.001 0.001 0.000 0.000 0.000 0.000 0.002 0.002 0.002 0.002 0.002 0.002 0.002 0.002 0.003 0.003 0.003 0.003 0.000 0.000 0.000 0.000 0.002 0.002 0.002 0.002 0.000 0.000 0.000 0.000 0.000 0.000 0.000 0.000 0.002 0.002 0.002 0.002 0.002 0.002 0.002 0.002 0.002 0.002 0.002 0.002 0.002 0.002 0.002 0.002 0.002 0.002 0.002 0.002 0.002 0.002 0.002 0.002 0.002 0.002 0.002 0.002 0.002 0.002 0.002 0.002 0.002 0.002 0.002 0.002 0.006 0.006 0.006 0.006 0.006 0.006 0.006 0.006 
0.071 0.071 0.071 0.071 0.071 0.071 0.071 0.071 0.002 0.002 0.002 0.002 0.002 0.002 0.002 0.002 0.007 0.007 0.007 0.007 0.007 0.007 0.007 0.007 0.255 0.255 0.255 0.255 0.255 0.255 0.255 0.255 0.010 0.010 0.010 0.010 0.010 0.010 0.010 0.010 0.006 0.006 0.006 0.006 0.004 0.004 0.004 0.004 0.002 0.002 0.002 0.002 0.002 0.002 0.002 0.002 0.004 0.004 0.004 0.004 0.002 0.002 0.002 0.002 0.004 0.004 0.004 0.004 0.003 0.003 0.003 0.003 0.004 0.004 0.004 0.004 0.009 0.009 0.009 0.009 0.012 0.012 0.011 0.011 0.005 0.005 0.002 0.002 0.000 0.000 0.000 0.000 0.000 0.000 0.000 0.000 0.000 0.000 0.000 0.000 0.000 0.000 0.000 0.000 0.000 0.000 0.000 0.000 0.000 0.000 0.001 0.001 0.001 0.001 0.000 0.000 0.000 0.000 0.002 0.002 0.002 0.002 0.002 0.002 0.002 0.002 0.003 0.003 0.003 0.003 0.000 0.000 0.000 0.000 0.002 0.002 0.002 0.002 0.000 0.000 0.000 0.000 0.000 0.000 0.000 0.000 0.002 0.002 0.002 0.002 0.002 0.002 0.002 0.002 0.002 0.002 0.002 0.002 0.002 0.002 0.002 0.002 0.002 0.002 0.002 0.002 0.002 0.002 0.002 0.002 0.002 0.002 0.002 0.002 0.002 0.002 0.002 0.002 0.002 0.002 0.002 0.002 0.006 0.006 0.006 0.006 0.006 0.006 0.006 0.006 
0.071 0.071 0.071 0.071 0.071 0.071 0.071 0.071 0.002 0.002 0.002 0.002 0.002 0.002 0.002 0.002 0.007 0.007 0.007 0.007 0.007 0.007 0.007 0.007 0.255 0.255 0.255 0.255 0.255 0.255 0.255 0.255 0.010 0.010 0.010 0.010 0.010 0.010 0.010 0.010 0.006 0.006 0.006 0.006 0.004 0.004 0.004 0.004 0.002 0.002 0.002 0.002 0.002 0.002 0.002 0.002 0.004 0.004 0.004 0.004 0.002 0.002 0.002 0.002 0.004 0.004 0.004 0.004 0.003 0.003 0.003 0.003 0.004 0.004 0.004 0.004 0.009 0.009 0.009 0.009 0.012 0.012 0.011 0.011 0.005 0.005 0.002 0.002 0.000 0.000 0.000 0.000 0.000 0.000 0.000 0.000 0.000 0.000 0.000 0.000 0.000 0.000 0.000 0.000 0.000 0.000 0.000 0.000 0.000 0.000 0.001 0.001 0.001 0.001 0.000 0.000 0.000 0.000 0.002 0.002 0.002 0.002 0.002 0.002 0.002 0.002 0.003 0.003 0.003 0.003 0.000 0.000 0.000 0.000 0.002 0.002 0.002 0.002 0.000 0.000 0.000 0.000 0.000 0.000 0.000 0.000 0.002 0.002 0.002 0.002 0.002 0.002 0.002 0.002 0.002 0.002 0.002 0.002 0.002 0.002 0.002 0.002 0.002 0.002 0.002 0.002 0.002 0.002 0.002 0.002 0.002 0.002 0.002 0.002 0.002 0.002 0.002 0.002 0.002 0.002 0.002 0.002 0.006 0.006 0.006 0.006 0.006 0.006 0.006 0.006 
0.071 0.071 0.071 0.071 0.071 0.071 0.071 0.071 0.002 0.002 0.002 0.002 0.002 0.002 0.002 0.002 0.007 0.007 0.007 0.007 0.007 0.007 0.007 0.007 0.255 0.255 0.255 0.255 0.255 0.255 0.255 0.255 0.010 0.010 0.010 0.010 0.010 0.010 0.010 0.010 0.006 0.006 0.006 0.006 0.004 0.004 0.004 0.004 0.002 0.002 0.002 0.002 0.002 0.002 0.002 0.002 0.004 0.004 0.004 0.004 0.002 0.002 0.002 0.002 0.004 0.004 0.004 0.004 0.003 0.003 0.003 0.003 0.004 0.004 0.004 0.004 0.009 0.009 0.009 0.009 0.012 0.012 0.011 0.011 0.005 0.005 0.002 0.002 0.000 0.000 0.000 0.000 0.000 0.000 0.000 0.000 0.000 0.000 0.000 0.000 0.000 0.000 0.000 0.000 0.000 0.000 0.000 0.000 0.000 0.000 0.001 0.001 0.001 0.001 0.000 0.000 0.000 0.000 0.002 0.002 0.002 0.002 0.002 0.002 0.002 0.002 0.003 0.003 0.003 0.003 0.000 0.000 0.000 0.000 0.002 0.002 0.002 0.002 0.000 0.000 0.000 0.000 0.000 0.000 0.000 0.000 0.002 0.002 0.002 0.002 0.002 0.002 0.002 0.002 0.002 0.002 0.002 0.002 0.002 0.002 0.002 0.002 0.002 0.002 0.002 0.002 0.002 0.002 0.002 0.002 0.002 0.002 0.002 0.002 0.002 0.002 0.002 0.002 0.002 0.002 0.002 0.002 0.006 0.006 0.006 0.006 0.006 0.006 0.006 0.006 
0.071 0.071 0.071 0.071 0.071 0.071 0.071 0.071 0.002 0.002 0.002 0.002 0.002 0.002 0.002 0.002 0.007 0.007 0.007 0.007 0.007 0.007 0.007 0.007 0.255 0.255 0.255 0.255 0.255 0.255 0.255 0.255 0.010 0.010 0.010 0.010 0.010 0.010 0.010 0.010 0.006 0.006 0.006 0.006 0.004 0.004 0.004 0.004 0.002 0.002 0.002 0.002 0.002 0.002 0.002 0.002 0.004 0.004 0.004 0.004 0.002 0.002 0.002 0.002 0.004 0.004 0.004 0.004 0.003 0.003 0.003 0.003 0.004 0.004 0.004 0.004 0.009 0.009 0.009 0.009 0.012 0.012 0.011 0.011 0.005 0.005 0.002 0.002 0.000 0.000 0.000 0.000 0.000 0.000 0.000 0.000 0.000 0.000 0.000 0.000 0.000 0.000 0.000 0.000 0.000 0.000 0.000 0.000 0.000 0.000 0.001 0.001 0.001 0.001 0.000 0.000 0.000 0.000 0.002 0.002 0.002 0.002 0.002 0.002 0.002 0.002 0.003 0.003 0.003 0.003 0.000 0.000 0.000 0.000 0.002 0.002 0.002 0.002 0.000 0.000 0.000 0.000 0.000 0.000 0.000 0.000 0.002 0.002 0.002 0.002 0.002 0.002 0.002 0.002 0.002 0.002 0.002 0.002 0.002 0.002 0.002 0.002 0.002 0.002 0.002 0.002 0.002 0.002 0.002 0.002 0.002 0.002 0.002 0.002 0.002 0.002 0.002 0.002 0.002 0.002 0.002 0.002 0.006 0.006 0.006 0.006 0.006 0.006 0.006 0.006 
0.071 0.071 0.071 0.071 0.071 0.071 0.071 0.071 0.002 0.002 0.002 0.002 0.002 0.002 0.002 0.002 0.007 0.007 0.007 0.007 0.007 0.007 0.007 0.007 0.255 0.255 0.255 0.255 0.255 0.255 0.255 0.255 0.010 0.010 0.010 0.010 0.010 0.010 0.010 0.010 0.006 0.006 0.006 0.006 0.004 0.004 0.004 0.004 0.002 0.002 0.002 0.002 0.002 0.002 0.002 0.002 0.004 0.004 0.004 0.004 0.002 0.002 0.002 0.002 0.004 0.004 0.004 0.004 0.003 0.003 0.003 0.003 0.004 0.004 0.004 0.004 0.009 0.009 0.009 0.009 0.012 0.012 0.011 0.011 0.005 0.005 0.002 0.002 0.000 0.000 0.000 0.000 0.000 0.000 0.000 0.000 0.000 0.000 0.000 0.000 0.000 0.000 0.000 0.000 0.000 0.000 0.000 0.000 0.000 0.000 0.001 0.001 0.001 0.001 0.000 0.000 0.000 0.000 0.002 0.002 0.002 0.002 0.002 0.002 0.002 0.002 0.003 0.003 0.003 0.003 0.000 0.000 0.000 0.000 0.002 0.002 0.002 0.002 0.000 0.000 0.000 0.000 0.000 0.000 0.000 0.000 0.002 0.002 0.002 0.002 0.002 0.002 0.002 0.002 0.002 0.002 0.002 0.002 0.002 0.002 0.002 0.002 0.002 0.002 0.002 0.002 0.002 0.002 0.002 0.002 0.002 0.002 0.002 0.002 0.002 0.002 0.002 0.002 0.002 0.002 0.002 0.002 0.006 0.006 0.006 0.006 0.006 0.006 0.006 0.006 
