# Supplementary material for: A Regional Model for Malaria Vector Developmental Habitats Evaluated Using Explicit, Pond-Resolving Surface Hydrology Simulations
Source: PLoS One. 2016 Mar 22;11(3):e0150626. doi: 10.1371/journal.pone.0150626 (PMC4803214; doi:10.1371/journal.pone.0150626)
Supplement: S1 Dataset — These text files are named according to each day using Julian day numbers. (GZ) [file pone.0150626.s001.tar.gz › S1_Dataset/2005/day220.txt]

0.003 0.003 0.003 0.003 0.003 0.003 0.003 0.003 0.011 0.011 0.011 0.011 0.011 0.011 0.011 0.011 0.054 0.054 0.054 0.054 0.054 0.054 0.054 0.054 0.002 0.002 0.002 0.002 0.002 0.002 0.002 0.002 0.000 0.000 0.000 0.000 0.000 0.000 0.000 0.000 0.001 0.001 0.001 0.001 0.001 0.001 0.001 0.001 0.000 0.000 0.000 0.000 0.000 0.000 0.000 0.000 0.000 0.000 0.000 0.000 0.001 0.001 0.001 0.001 0.002 0.002 0.002 0.002 0.002 0.002 0.002 0.002 0.009 0.009 0.009 0.009 0.013 0.013 0.013 0.013 0.008 0.008 0.005 0.005 0.003 0.003 0.002 0.002 0.001 0.001 0.001 0.001 0.000 0.000 0.000 0.000 0.000 0.000 0.000 0.000 0.000 0.000 0.000 0.000 0.000 0.000 0.000 0.000 0.000 0.000 0.000 0.000 0.000 0.000 0.000 0.000 0.000 0.000 0.000 0.000 0.000 0.000 0.001 0.001 0.001 0.001 0.001 0.001 0.001 0.001 0.002 0.002 0.002 0.002 0.008 0.008 0.008 0.008 0.020 0.020 0.020 0.020 0.005 0.005 0.005 0.005 0.000 0.000 0.000 0.000 0.002 0.002 0.002 0.002 0.002 0.002 0.002 0.002 0.002 0.002 0.002 0.002 0.002 0.002 0.002 0.002 0.001 0.001 0.001 0.001 0.001 0.001 0.001 0.001 0.001 0.001 0.001 0.001 0.001 0.001 0.001 0.001 0.000 0.000 0.000 0.000 0.000 0.000 0.000 0.000 
0.003 0.003 0.003 0.003 0.003 0.003 0.003 0.003 0.011 0.011 0.011 0.011 0.011 0.011 0.011 0.011 0.054 0.054 0.054 0.054 0.054 0.054 0.054 0.054 0.002 0.002 0.002 0.002 0.002 0.002 0.002 0.002 0.000 0.000 0.000 0.000 0.000 0.000 0.000 0.000 0.001 0.001 0.001 0.001 0.001 0.001 0.001 0.001 0.000 0.000 0.000 0.000 0.000 0.000 0.000 0.000 0.000 0.000 0.000 0.000 0.001 0.001 0.001 0.001 0.002 0.002 0.002 0.002 0.002 0.002 0.002 0.002 0.009 0.009 0.009 0.009 0.013 0.013 0.013 0.013 0.008 0.008 0.005 0.005 0.003 0.003 0.002 0.002 0.001 0.001 0.001 0.001 0.000 0.000 0.000 0.000 0.000 0.000 0.000 0.000 0.000 0.000 0.000 0.000 0.000 0.000 0.000 0.000 0.000 0.000 0.000 0.000 0.000 0.000 0.000 0.000 0.000 0.000 0.000 0.000 0.000 0.000 0.001 0.001 0.001 0.001 0.001 0.001 0.001 0.001 0.002 0.002 0.002 0.002 0.008 0.008 0.008 0.008 0.020 0.020 0.020 0.020 0.005 0.005 0.005 0.005 0.000 0.000 0.000 0.000 0.002 0.002 0.002 0.002 0.002 0.002 0.002 0.002 0.002 0.002 0.002 0.002 0.002 0.002 0.002 0.002 0.001 0.001 0.001 0.001 0.001 0.001 0.001 0.001 0.001 0.001 0.001 0.001 0.001 0.001 0.001 0.001 0.000 0.000 0.000 0.000 0.000 0.000 0.000 0.000 
0.003 0.003 0.003 0.003 0.003 0.003 0.003 0.003 0.011 0.011 0.011 0.011 0.011 0.011 0.011 0.011 0.054 0.054 0.054 0.054 0.054 0.054 0.054 0.054 0.002 0.002 0.002 0.002 0.002 0.002 0.002 0.002 0.000 0.000 0.000 0.000 0.000 0.000 0.000 0.000 0.001 0.001 0.001 0.001 0.001 0.001 0.001 0.001 0.000 0.000 0.000 0.000 0.000 0.000 0.000 0.000 0.000 0.000 0.000 0.000 0.001 0.001 0.001 0.001 0.002 0.002 0.002 0.002 0.002 0.002 0.002 0.002 0.009 0.009 0.009 0.009 0.013 0.013 0.013 0.013 0.008 0.008 0.005 0.005 0.003 0.003 0.002 0.002 0.001 0.001 0.001 0.001 0.000 0.000 0.000 0.000 0.000 0.000 0.000 0.000 0.000 0.000 0.000 0.000 0.000 0.000 0.000 0.000 0.000 0.000 0.000 0.000 0.000 0.000 0.000 0.000 0.000 0.000 0.000 0.000 0.000 0.000 0.001 0.001 0.001 0.001 0.001 0.001 0.001 0.001 0.002 0.002 0.002 0.002 0.008 0.008 0.008 0.008 0.020 0.020 0.020 0.020 0.005 0.005 0.005 0.005 0.000 0.000 0.000 0.000 0.002 0.002 0.002 0.002 0.002 0.002 0.002 0.002 0.002 0.002 0.002 0.002 0.002 0.002 0.002 0.002 0.001 0.001 0.001 0.001 0.001 0.001 0.001 0.001 0.001 0.001 0.001 0.001 0.001 0.001 0.001 0.001 0.000 0.000 0.000 0.000 0.000 0.000 0.000 0.000 
0.003 0.003 0.003 0.003 0.003 0.003 0.003 0.003 0.011 0.011 0.011 0.011 0.011 0.011 0.011 0.011 0.054 0.054 0.054 0.054 0.054 0.054 0.054 0.054 0.002 0.002 0.002 0.002 0.002 0.002 0.002 0.002 0.000 0.000 0.000 0.000 0.000 0.000 0.000 0.000 0.001 0.001 0.001 0.001 0.001 0.001 0.001 0.001 0.000 0.000 0.000 0.000 0.000 0.000 0.000 0.000 0.000 0.000 0.000 0.000 0.001 0.001 0.001 0.001 0.002 0.002 0.002 0.002 0.002 0.002 0.002 0.002 0.009 0.009 0.009 0.009 0.013 0.013 0.013 0.013 0.008 0.008 0.005 0.005 0.003 0.003 0.002 0.002 0.001 0.001 0.001 0.001 0.000 0.000 0.000 0.000 0.000 0.000 0.000 0.000 0.000 0.000 0.000 0.000 0.000 0.000 0.000 0.000 0.000 0.000 0.000 0.000 0.000 0.000 0.000 0.000 0.000 0.000 0.000 0.000 0.000 0.000 0.001 0.001 0.001 0.001 0.001 0.001 0.001 0.001 0.002 0.002 0.002 0.002 0.008 0.008 0.008 0.008 0.020 0.020 0.020 0.020 0.005 0.005 0.005 0.005 0.000 0.000 0.000 0.000 0.002 0.002 0.002 0.002 0.002 0.002 0.002 0.002 0.002 0.002 0.002 0.002 0.002 0.002 0.002 0.002 0.001 0.001 0.001 0.001 0.001 0.001 0.001 0.001 0.001 0.001 0.001 0.001 0.001 0.001 0.001 0.001 0.000 0.000 0.000 0.000 0.000 0.000 0.000 0.000 
0.003 0.003 0.003 0.003 0.003 0.003 0.003 0.003 0.011 0.011 0.011 0.011 0.011 0.011 0.011 0.011 0.054 0.054 0.054 0.054 0.054 0.054 0.054 0.054 0.002 0.002 0.002 0.002 0.002 0.002 0.002 0.002 0.000 0.000 0.000 0.000 0.000 0.000 0.000 0.000 0.001 0.001 0.001 0.001 0.001 0.001 0.001 0.001 0.000 0.000 0.000 0.000 0.000 0.000 0.000 0.000 0.000 0.000 0.000 0.000 0.001 0.001 0.001 0.001 0.002 0.002 0.002 0.002 0.002 0.002 0.002 0.002 0.009 0.009 0.009 0.009 0.013 0.013 0.013 0.013 0.008 0.008 0.005 0.005 0.003 0.003 0.002 0.002 0.001 0.001 0.001 0.001 0.000 0.000 0.000 0.000 0.000 0.000 0.000 0.000 0.000 0.000 0.000 0.000 0.000 0.000 0.000 0.000 0.000 0.000 0.000 0.000 0.000 0.000 0.000 0.000 0.000 0.000 0.000 0.000 0.000 0.000 0.001 0.001 0.001 0.001 0.001 0.001 0.001 0.001 0.002 0.002 0.002 0.002 0.008 0.008 0.008 0.008 0.020 0.020 0.020 0.020 0.005 0.005 0.005 0.005 0.000 0.000 0.000 0.000 0.002 0.002 0.002 0.002 0.002 0.002 0.002 0.002 0.002 0.002 0.002 0.002 0.002 0.002 0.002 0.002 0.001 0.001 0.001 0.001 0.001 0.001 0.001 0.001 0.001 0.001 0.001 0.001 0.001 0.001 0.001 0.001 0.000 0.000 0.000 0.000 0.000 0.000 0.000 0.000 
0.003 0.003 0.003 0.003 0.003 0.003 0.003 0.003 0.011 0.011 0.011 0.011 0.011 0.011 0.011 0.011 0.054 0.054 0.054 0.054 0.054 0.054 0.054 0.054 0.002 0.002 0.002 0.002 0.002 0.002 0.002 0.002 0.000 0.000 0.000 0.000 0.000 0.000 0.000 0.000 0.001 0.001 0.001 0.001 0.001 0.001 0.001 0.001 0.000 0.000 0.000 0.000 0.000 0.000 0.000 0.000 0.000 0.000 0.000 0.000 0.001 0.001 0.001 0.001 0.002 0.002 0.002 0.002 0.002 0.002 0.002 0.002 0.009 0.009 0.009 0.009 0.013 0.013 0.013 0.013 0.008 0.008 0.005 0.005 0.003 0.003 0.002 0.002 0.001 0.001 0.001 0.001 0.000 0.000 0.000 0.000 0.000 0.000 0.000 0.000 0.000 0.000 0.000 0.000 0.000 0.000 0.000 0.000 0.000 0.000 0.000 0.000 0.000 0.000 0.000 0.000 0.000 0.000 0.000 0.000 0.000 0.000 0.001 0.001 0.001 0.001 0.001 0.001 0.001 0.001 0.002 0.002 0.002 0.002 0.008 0.008 0.008 0.008 0.020 0.020 0.020 0.020 0.005 0.005 0.005 0.005 0.000 0.000 0.000 0.000 0.002 0.002 0.002 0.002 0.002 0.002 0.002 0.002 0.002 0.002 0.002 0.002 0.002 0.002 0.002 0.002 0.001 0.001 0.001 0.001 0.001 0.001 0.001 0.001 0.001 0.001 0.001 0.001 0.001 0.001 0.001 0.001 0.000 0.000 0.000 0.000 0.000 0.000 0.000 0.000 
0.003 0.003 0.003 0.003 0.003 0.003 0.003 0.003 0.011 0.011 0.011 0.011 0.011 0.011 0.011 0.011 0.054 0.054 0.054 0.054 0.054 0.054 0.054 0.054 0.002 0.002 0.002 0.002 0.002 0.002 0.002 0.002 0.000 0.000 0.000 0.000 0.000 0.000 0.000 0.000 0.001 0.001 0.001 0.001 0.001 0.001 0.001 0.001 0.000 0.000 0.000 0.000 0.000 0.000 0.000 0.000 0.000 0.000 0.000 0.000 0.001 0.001 0.001 0.001 0.002 0.002 0.002 0.002 0.002 0.002 0.002 0.002 0.009 0.009 0.009 0.009 0.013 0.013 0.013 0.013 0.008 0.008 0.005 0.005 0.003 0.003 0.002 0.002 0.001 0.001 0.001 0.001 0.000 0.000 0.000 0.000 0.000 0.000 0.000 0.000 0.000 0.000 0.000 0.000 0.000 0.000 0.000 0.000 0.000 0.000 0.000 0.000 0.000 0.000 0.000 0.000 0.000 0.000 0.000 0.000 0.000 0.000 0.001 0.001 0.001 0.001 0.001 0.001 0.001 0.001 0.002 0.002 0.002 0.002 0.008 0.008 0.008 0.008 0.020 0.020 0.020 0.020 0.005 0.005 0.005 0.005 0.000 0.000 0.000 0.000 0.002 0.002 0.002 0.002 0.002 0.002 0.002 0.002 0.002 0.002 0.002 0.002 0.002 0.002 0.002 0.002 0.001 0.001 0.001 0.001 0.001 0.001 0.001 0.001 0.001 0.001 0.001 0.001 0.001 0.001 0.001 0.001 0.000 0.000 0.000 0.000 0.000 0.000 0.000 0.000 
0.003 0.003 0.003 0.003 0.003 0.003 0.003 0.003 0.011 0.011 0.011 0.011 0.011 0.011 0.011 0.011 0.054 0.054 0.054 0.054 0.054 0.054 0.054 0.054 0.002 0.002 0.002 0.002 0.002 0.002 0.002 0.002 0.000 0.000 0.000 0.000 0.000 0.000 0.000 0.000 0.001 0.001 0.001 0.001 0.001 0.001 0.001 0.001 0.000 0.000 0.000 0.000 0.000 0.000 0.000 0.000 0.000 0.000 0.000 0.000 0.001 0.001 0.001 0.001 0.002 0.002 0.002 0.002 0.002 0.002 0.002 0.002 0.009 0.009 0.009 0.009 0.013 0.013 0.013 0.013 0.008 0.008 0.005 0.005 0.003 0.003 0.002 0.002 0.001 0.001 0.001 0.001 0.000 0.000 0.000 0.000 0.000 0.000 0.000 0.000 0.000 0.000 0.000 0.000 0.000 0.000 0.000 0.000 0.000 0.000 0.000 0.000 0.000 0.000 0.000 0.000 0.000 0.000 0.000 0.000 0.000 0.000 0.001 0.001 0.001 0.001 0.001 0.001 0.001 0.001 0.002 0.002 0.002 0.002 0.008 0.008 0.008 0.008 0.020 0.020 0.020 0.020 0.005 0.005 0.005 0.005 0.000 0.000 0.000 0.000 0.002 0.002 0.002 0.002 0.002 0.002 0.002 0.002 0.002 0.002 0.002 0.002 0.002 0.002 0.002 0.002 0.001 0.001 0.001 0.001 0.001 0.001 0.001 0.001 0.001 0.001 0.001 0.001 0.001 0.001 0.001 0.001 0.000 0.000 0.000 0.000 0.000 0.000 0.000 0.000 
0.002 0.002 0.002 0.002 0.002 0.002 0.002 0.002 0.002 0.002 0.002 0.002 0.002 0.002 0.002 0.002 0.002 0.002 0.002 0.002 0.002 0.002 0.002 0.002 0.006 0.006 0.006 0.006 0.006 0.006 0.006 0.006 0.019 0.019 0.019 0.019 0.019 0.019 0.019 0.019 0.040 0.040 0.040 0.040 0.022 0.022 0.022 0.022 0.006 0.006 0.006 0.006 0.004 0.004 0.004 0.004 0.005 0.005 0.005 0.005 0.007 0.007 0.007 0.007 7.935 7.935 7.935 7.935 12.376 12.376 12.376 12.376 0.024 0.024 0.024 0.024 0.002 0.002 0.002 0.002 0.002 0.002 0.001 0.001 0.000 0.000 0.000 0.000 0.000 0.000 0.000 0.000 0.000 0.000 0.000 0.000 0.000 0.000 0.000 0.000 0.000 0.000 0.000 0.000 0.000 0.000 0.000 0.000 0.000 0.000 0.002 0.002 0.002 0.002 0.004 0.004 0.004 0.004 0.005 0.005 0.005 0.005 0.003 0.003 0.003 0.003 0.001 0.001 0.001 0.001 0.000 0.000 0.000 0.000 0.000 0.000 0.000 0.000 0.000 0.000 0.000 0.000 0.000 0.000 0.000 0.000 0.004 0.004 0.004 0.004 0.003 0.003 0.003 0.003 0.003 0.003 0.003 0.003 0.001 0.001 0.001 0.001 0.001 0.001 0.001 0.001 0.008 0.008 0.008 0.008 0.008 0.008 0.008 0.008 0.005 0.005 0.005 0.005 0.005 0.005 0.005 0.005 0.002 0.002 0.002 0.002 0.002 0.002 0.002 0.002 
0.002 0.002 0.002 0.002 0.002 0.002 0.002 0.002 0.002 0.002 0.002 0.002 0.002 0.002 0.002 0.002 0.002 0.002 0.002 0.002 0.002 0.002 0.002 0.002 0.006 0.006 0.006 0.006 0.006 0.006 0.006 0.006 0.019 0.019 0.019 0.019 0.019 0.019 0.019 0.019 0.040 0.040 0.040 0.040 0.022 0.022 0.022 0.022 0.006 0.006 0.006 0.006 0.004 0.004 0.004 0.004 0.005 0.005 0.005 0.005 0.007 0.007 0.007 0.007 7.935 7.935 7.935 7.935 12.376 12.376 12.376 12.376 0.024 0.024 0.024 0.024 0.002 0.002 0.002 0.002 0.002 0.002 0.001 0.001 0.000 0.000 0.000 0.000 0.000 0.000 0.000 0.000 0.000 0.000 0.000 0.000 0.000 0.000 0.000 0.000 0.000 0.000 0.000 0.000 0.000 0.000 0.000 0.000 0.000 0.000 0.002 0.002 0.002 0.002 0.004 0.004 0.004 0.004 0.005 0.005 0.005 0.005 0.003 0.003 0.003 0.003 0.001 0.001 0.001 0.001 0.000 0.000 0.000 0.000 0.000 0.000 0.000 0.000 0.000 0.000 0.000 0.000 0.000 0.000 0.000 0.000 0.004 0.004 0.004 0.004 0.003 0.003 0.003 0.003 0.003 0.003 0.003 0.003 0.001 0.001 0.001 0.001 0.001 0.001 0.001 0.001 0.008 0.008 0.008 0.008 0.008 0.008 0.008 0.008 0.005 0.005 0.005 0.005 0.005 0.005 0.005 0.005 0.002 0.002 0.002 0.002 0.002 0.002 0.002 0.002 
0.002 0.002 0.002 0.002 0.002 0.002 0.002 0.002 0.002 0.002 0.002 0.002 0.002 0.002 0.002 0.002 0.002 0.002 0.002 0.002 0.002 0.002 0.002 0.002 0.006 0.006 0.006 0.006 0.006 0.006 0.006 0.006 0.019 0.019 0.019 0.019 0.019 0.019 0.019 0.019 0.040 0.040 0.040 0.040 0.022 0.022 0.022 0.022 0.006 0.006 0.006 0.006 0.004 0.004 0.004 0.004 0.005 0.005 0.005 0.005 0.007 0.007 0.007 0.007 7.935 7.935 7.935 7.935 12.376 12.376 12.376 12.376 0.024 0.024 0.024 0.024 0.002 0.002 0.002 0.002 0.002 0.002 0.001 0.001 0.000 0.000 0.000 0.000 0.000 0.000 0.000 0.000 0.000 0.000 0.000 0.000 0.000 0.000 0.000 0.000 0.000 0.000 0.000 0.000 0.000 0.000 0.000 0.000 0.000 0.000 0.002 0.002 0.002 0.002 0.004 0.004 0.004 0.004 0.005 0.005 0.005 0.005 0.003 0.003 0.003 0.003 0.001 0.001 0.001 0.001 0.000 0.000 0.000 0.000 0.000 0.000 0.000 0.000 0.000 0.000 0.000 0.000 0.000 0.000 0.000 0.000 0.004 0.004 0.004 0.004 0.003 0.003 0.003 0.003 0.003 0.003 0.003 0.003 0.001 0.001 0.001 0.001 0.001 0.001 0.001 0.001 0.008 0.008 0.008 0.008 0.008 0.008 0.008 0.008 0.005 0.005 0.005 0.005 0.005 0.005 0.005 0.005 0.002 0.002 0.002 0.002 0.002 0.002 0.002 0.002 
0.002 0.002 0.002 0.002 0.002 0.002 0.002 0.002 0.002 0.002 0.002 0.002 0.002 0.002 0.002 0.002 0.002 0.002 0.002 0.002 0.002 0.002 0.002 0.002 0.006 0.006 0.006 0.006 0.006 0.006 0.006 0.006 0.019 0.019 0.019 0.019 0.019 0.019 0.019 0.019 0.040 0.040 0.040 0.040 0.022 0.022 0.022 0.022 0.006 0.006 0.006 0.006 0.004 0.004 0.004 0.004 0.005 0.005 0.005 0.005 0.007 0.007 0.007 0.007 7.935 7.935 7.935 7.935 12.376 12.376 12.376 12.376 0.024 0.024 0.024 0.024 0.002 0.002 0.002 0.002 0.002 0.002 0.001 0.001 0.000 0.000 0.000 0.000 0.000 0.000 0.000 0.000 0.000 0.000 0.000 0.000 0.000 0.000 0.000 0.000 0.000 0.000 0.000 0.000 0.000 0.000 0.000 0.000 0.000 0.000 0.002 0.002 0.002 0.002 0.004 0.004 0.004 0.004 0.005 0.005 0.005 0.005 0.003 0.003 0.003 0.003 0.001 0.001 0.001 0.001 0.000 0.000 0.000 0.000 0.000 0.000 0.000 0.000 0.000 0.000 0.000 0.000 0.000 0.000 0.000 0.000 0.004 0.004 0.004 0.004 0.003 0.003 0.003 0.003 0.003 0.003 0.003 0.003 0.001 0.001 0.001 0.001 0.001 0.001 0.001 0.001 0.008 0.008 0.008 0.008 0.008 0.008 0.008 0.008 0.005 0.005 0.005 0.005 0.005 0.005 0.005 0.005 0.002 0.002 0.002 0.002 0.002 0.002 0.002 0.002 
0.002 0.002 0.002 0.002 0.002 0.002 0.002 0.002 0.002 0.002 0.002 0.002 0.002 0.002 0.002 0.002 0.002 0.002 0.002 0.002 0.002 0.002 0.002 0.002 0.006 0.006 0.006 0.006 0.006 0.006 0.006 0.006 0.019 0.019 0.019 0.019 0.019 0.019 0.019 0.019 0.040 0.040 0.040 0.040 0.022 0.022 0.022 0.022 0.006 0.006 0.006 0.006 0.004 0.004 0.004 0.004 0.005 0.005 0.005 0.005 0.007 0.007 0.007 0.007 7.935 7.935 7.935 7.935 12.376 12.376 12.376 12.376 0.024 0.024 0.024 0.024 0.002 0.002 0.002 0.002 0.002 0.002 0.001 0.001 0.000 0.000 0.000 0.000 0.000 0.000 0.000 0.000 0.000 0.000 0.000 0.000 0.000 0.000 0.000 0.000 0.000 0.000 0.000 0.000 0.000 0.000 0.000 0.000 0.000 0.000 0.002 0.002 0.002 0.002 0.004 0.004 0.004 0.004 0.005 0.005 0.005 0.005 0.003 0.003 0.003 0.003 0.001 0.001 0.001 0.001 0.000 0.000 0.000 0.000 0.000 0.000 0.000 0.000 0.000 0.000 0.000 0.000 0.000 0.000 0.000 0.000 0.004 0.004 0.004 0.004 0.003 0.003 0.003 0.003 0.003 0.003 0.003 0.003 0.001 0.001 0.001 0.001 0.001 0.001 0.001 0.001 0.008 0.008 0.008 0.008 0.008 0.008 0.008 0.008 0.005 0.005 0.005 0.005 0.005 0.005 0.005 0.005 0.002 0.002 0.002 0.002 0.002 0.002 0.002 0.002 
0.002 0.002 0.002 0.002 0.002 0.002 0.002 0.002 0.002 0.002 0.002 0.002 0.002 0.002 0.002 0.002 0.002 0.002 0.002 0.002 0.002 0.002 0.002 0.002 0.006 0.006 0.006 0.006 0.006 0.006 0.006 0.006 0.019 0.019 0.019 0.019 0.019 0.019 0.019 0.019 0.040 0.040 0.040 0.040 0.022 0.022 0.022 0.022 0.006 0.006 0.006 0.006 0.004 0.004 0.004 0.004 0.005 0.005 0.005 0.005 0.007 0.007 0.007 0.007 7.935 7.935 7.935 7.935 12.376 12.376 12.376 12.376 0.024 0.024 0.024 0.024 0.002 0.002 0.002 0.002 0.002 0.002 0.001 0.001 0.000 0.000 0.000 0.000 0.000 0.000 0.000 0.000 0.000 0.000 0.000 0.000 0.000 0.000 0.000 0.000 0.000 0.000 0.000 0.000 0.000 0.000 0.000 0.000 0.000 0.000 0.002 0.002 0.002 0.002 0.004 0.004 0.004 0.004 0.005 0.005 0.005 0.005 0.003 0.003 0.003 0.003 0.001 0.001 0.001 0.001 0.000 0.000 0.000 0.000 0.000 0.000 0.000 0.000 0.000 0.000 0.000 0.000 0.000 0.000 0.000 0.000 0.004 0.004 0.004 0.004 0.003 0.003 0.003 0.003 0.003 0.003 0.003 0.003 0.001 0.001 0.001 0.001 0.001 0.001 0.001 0.001 0.008 0.008 0.008 0.008 0.008 0.008 0.008 0.008 0.005 0.005 0.005 0.005 0.005 0.005 0.005 0.005 0.002 0.002 0.002 0.002 0.002 0.002 0.002 0.002 
0.002 0.002 0.002 0.002 0.002 0.002 0.002 0.002 0.002 0.002 0.002 0.002 0.002 0.002 0.002 0.002 0.002 0.002 0.002 0.002 0.002 0.002 0.002 0.002 0.006 0.006 0.006 0.006 0.006 0.006 0.006 0.006 0.019 0.019 0.019 0.019 0.019 0.019 0.019 0.019 0.040 0.040 0.040 0.040 0.022 0.022 0.022 0.022 0.006 0.006 0.006 0.006 0.004 0.004 0.004 0.004 0.005 0.005 0.005 0.005 0.007 0.007 0.007 0.007 7.935 7.935 7.935 7.935 12.376 12.376 12.376 12.376 0.024 0.024 0.024 0.024 0.002 0.002 0.002 0.002 0.002 0.002 0.001 0.001 0.000 0.000 0.000 0.000 0.000 0.000 0.000 0.000 0.000 0.000 0.000 0.000 0.000 0.000 0.000 0.000 0.000 0.000 0.000 0.000 0.000 0.000 0.000 0.000 0.000 0.000 0.002 0.002 0.002 0.002 0.004 0.004 0.004 0.004 0.005 0.005 0.005 0.005 0.003 0.003 0.003 0.003 0.001 0.001 0.001 0.001 0.000 0.000 0.000 0.000 0.000 0.000 0.000 0.000 0.000 0.000 0.000 0.000 0.000 0.000 0.000 0.000 0.004 0.004 0.004 0.004 0.003 0.003 0.003 0.003 0.003 0.003 0.003 0.003 0.001 0.001 0.001 0.001 0.001 0.001 0.001 0.001 0.008 0.008 0.008 0.008 0.008 0.008 0.008 0.008 0.005 0.005 0.005 0.005 0.005 0.005 0.005 0.005 0.002 0.002 0.002 0.002 0.002 0.002 0.002 0.002 
0.002 0.002 0.002 0.002 0.002 0.002 0.002 0.002 0.002 0.002 0.002 0.002 0.002 0.002 0.002 0.002 0.002 0.002 0.002 0.002 0.002 0.002 0.002 0.002 0.006 0.006 0.006 0.006 0.006 0.006 0.006 0.006 0.019 0.019 0.019 0.019 0.019 0.019 0.019 0.019 0.040 0.040 0.040 0.040 0.022 0.022 0.022 0.022 0.006 0.006 0.006 0.006 0.004 0.004 0.004 0.004 0.005 0.005 0.005 0.005 0.007 0.007 0.007 0.007 7.935 7.935 7.935 7.935 12.376 12.376 12.376 12.376 0.024 0.024 0.024 0.024 0.002 0.002 0.002 0.002 0.002 0.002 0.001 0.001 0.000 0.000 0.000 0.000 0.000 0.000 0.000 0.000 0.000 0.000 0.000 0.000 0.000 0.000 0.000 0.000 0.000 0.000 0.000 0.000 0.000 0.000 0.000 0.000 0.000 0.000 0.002 0.002 0.002 0.002 0.004 0.004 0.004 0.004 0.005 0.005 0.005 0.005 0.003 0.003 0.003 0.003 0.001 0.001 0.001 0.001 0.000 0.000 0.000 0.000 0.000 0.000 0.000 0.000 0.000 0.000 0.000 0.000 0.000 0.000 0.000 0.000 0.004 0.004 0.004 0.004 0.003 0.003 0.003 0.003 0.003 0.003 0.003 0.003 0.001 0.001 0.001 0.001 0.001 0.001 0.001 0.001 0.008 0.008 0.008 0.008 0.008 0.008 0.008 0.008 0.005 0.005 0.005 0.005 0.005 0.005 0.005 0.005 0.002 0.002 0.002 0.002 0.002 0.002 0.002 0.002 
0.000 0.000 0.000 0.000 0.000 0.000 0.000 0.000 0.001 0.001 0.001 0.001 0.001 0.001 0.001 0.001 0.001 0.001 0.001 0.001 0.001 0.001 0.001 0.001 0.000 0.000 0.000 0.000 0.000 0.000 0.000 0.000 0.001 0.001 0.001 0.001 0.001 0.001 0.001 0.001 0.002 0.002 0.002 0.002 0.005 0.005 0.005 0.005 0.021 0.021 0.021 0.021 0.033 0.033 0.033 0.033 0.041 0.041 0.041 0.041 0.040 0.040 0.040 0.040 3.886 3.886 3.886 3.886 6.886 6.886 6.886 6.886 0.002 0.002 0.002 0.002 0.000 0.000 0.000 0.000 0.000 0.000 0.000 0.000 0.000 0.000 0.000 0.000 0.000 0.000 0.000 0.000 0.000 0.000 0.000 0.000 0.000 0.000 0.000 0.000 0.001 0.001 0.003 0.003 1.864 1.864 6.111 6.111 2.175 2.175 0.007 0.007 0.007 0.007 0.011 0.011 0.011 0.011 0.046 0.046 0.046 0.046 0.010 0.010 0.010 0.010 0.002 0.002 0.002 0.002 0.001 0.001 0.001 0.001 0.000 0.000 0.000 0.000 0.000 0.000 0.000 0.000 0.000 0.000 0.000 0.000 0.008 0.008 0.008 0.008 0.005 0.005 0.005 0.005 0.005 0.005 0.005 0.005 0.000 0.000 0.000 0.000 0.000 0.000 0.000 0.000 0.003 0.003 0.003 0.003 0.003 0.003 0.003 0.003 0.003 0.003 0.003 0.003 0.003 0.003 0.003 0.003 0.014 0.014 0.014 0.014 0.014 0.014 0.014 0.014 
0.000 0.000 0.000 0.000 0.000 0.000 0.000 0.000 0.001 0.001 0.001 0.001 0.001 0.001 0.001 0.001 0.001 0.001 0.001 0.001 0.001 0.001 0.001 0.001 0.000 0.000 0.000 0.000 0.000 0.000 0.000 0.000 0.001 0.001 0.001 0.001 0.001 0.001 0.001 0.001 0.002 0.002 0.002 0.002 0.005 0.005 0.005 0.005 0.021 0.021 0.021 0.021 0.033 0.033 0.033 0.033 0.041 0.041 0.041 0.041 0.040 0.040 0.040 0.040 3.886 3.886 3.886 3.886 6.886 6.886 6.886 6.886 0.002 0.002 0.002 0.002 0.000 0.000 0.000 0.000 0.000 0.000 0.000 0.000 0.000 0.000 0.000 0.000 0.000 0.000 0.000 0.000 0.000 0.000 0.000 0.000 0.000 0.000 0.000 0.000 0.001 0.001 0.003 0.003 1.864 1.864 6.111 6.111 2.175 2.175 0.007 0.007 0.007 0.007 0.011 0.011 0.011 0.011 0.046 0.046 0.046 0.046 0.010 0.010 0.010 0.010 0.002 0.002 0.002 0.002 0.001 0.001 0.001 0.001 0.000 0.000 0.000 0.000 0.000 0.000 0.000 0.000 0.000 0.000 0.000 0.000 0.008 0.008 0.008 0.008 0.005 0.005 0.005 0.005 0.005 0.005 0.005 0.005 0.000 0.000 0.000 0.000 0.000 0.000 0.000 0.000 0.003 0.003 0.003 0.003 0.003 0.003 0.003 0.003 0.003 0.003 0.003 0.003 0.003 0.003 0.003 0.003 0.014 0.014 0.014 0.014 0.014 0.014 0.014 0.014 
0.000 0.000 0.000 0.000 0.000 0.000 0.000 0.000 0.001 0.001 0.001 0.001 0.001 0.001 0.001 0.001 0.001 0.001 0.001 0.001 0.001 0.001 0.001 0.001 0.000 0.000 0.000 0.000 0.000 0.000 0.000 0.000 0.001 0.001 0.001 0.001 0.001 0.001 0.001 0.001 0.002 0.002 0.002 0.002 0.005 0.005 0.005 0.005 0.021 0.021 0.021 0.021 0.033 0.033 0.033 0.033 0.041 0.041 0.041 0.041 0.040 0.040 0.040 0.040 3.886 3.886 3.886 3.886 6.886 6.886 6.886 6.886 0.002 0.002 0.002 0.002 0.000 0.000 0.000 0.000 0.000 0.000 0.000 0.000 0.000 0.000 0.000 0.000 0.000 0.000 0.000 0.000 0.000 0.000 0.000 0.000 0.000 0.000 0.000 0.000 0.001 0.001 0.003 0.003 1.864 1.864 6.111 6.111 2.175 2.175 0.007 0.007 0.007 0.007 0.011 0.011 0.011 0.011 0.046 0.046 0.046 0.046 0.010 0.010 0.010 0.010 0.002 0.002 0.002 0.002 0.001 0.001 0.001 0.001 0.000 0.000 0.000 0.000 0.000 0.000 0.000 0.000 0.000 0.000 0.000 0.000 0.008 0.008 0.008 0.008 0.005 0.005 0.005 0.005 0.005 0.005 0.005 0.005 0.000 0.000 0.000 0.000 0.000 0.000 0.000 0.000 0.003 0.003 0.003 0.003 0.003 0.003 0.003 0.003 0.003 0.003 0.003 0.003 0.003 0.003 0.003 0.003 0.014 0.014 0.014 0.014 0.014 0.014 0.014 0.014 
0.000 0.000 0.000 0.000 0.000 0.000 0.000 0.000 0.001 0.001 0.001 0.001 0.001 0.001 0.001 0.001 0.001 0.001 0.001 0.001 0.001 0.001 0.001 0.001 0.000 0.000 0.000 0.000 0.000 0.000 0.000 0.000 0.001 0.001 0.001 0.001 0.001 0.001 0.001 0.001 0.002 0.002 0.002 0.002 0.005 0.005 0.005 0.005 0.021 0.021 0.021 0.021 0.033 0.033 0.033 0.033 0.041 0.041 0.041 0.041 0.040 0.040 0.040 0.040 3.886 3.886 3.886 3.886 6.886 6.886 6.886 6.886 0.002 0.002 0.002 0.002 0.000 0.000 0.000 0.000 0.000 0.000 0.000 0.000 0.000 0.000 0.000 0.000 0.000 0.000 0.000 0.000 0.000 0.000 0.000 0.000 0.000 0.000 0.000 0.000 0.001 0.001 0.003 0.003 1.864 1.864 6.111 6.111 2.175 2.175 0.007 0.007 0.007 0.007 0.011 0.011 0.011 0.011 0.046 0.046 0.046 0.046 0.010 0.010 0.010 0.010 0.002 0.002 0.002 0.002 0.001 0.001 0.001 0.001 0.000 0.000 0.000 0.000 0.000 0.000 0.000 0.000 0.000 0.000 0.000 0.000 0.008 0.008 0.008 0.008 0.005 0.005 0.005 0.005 0.005 0.005 0.005 0.005 0.000 0.000 0.000 0.000 0.000 0.000 0.000 0.000 0.003 0.003 0.003 0.003 0.003 0.003 0.003 0.003 0.003 0.003 0.003 0.003 0.003 0.003 0.003 0.003 0.014 0.014 0.014 0.014 0.014 0.014 0.014 0.014 
0.000 0.000 0.000 0.000 0.000 0.000 0.000 0.000 0.001 0.001 0.001 0.001 0.001 0.001 0.001 0.001 0.001 0.001 0.001 0.001 0.001 0.001 0.001 0.001 0.000 0.000 0.000 0.000 0.000 0.000 0.000 0.000 0.001 0.001 0.001 0.001 0.001 0.001 0.001 0.001 0.002 0.002 0.002 0.002 0.005 0.005 0.005 0.005 0.021 0.021 0.021 0.021 0.033 0.033 0.033 0.033 0.041 0.041 0.041 0.041 0.040 0.040 0.040 0.040 3.886 3.886 3.886 3.886 6.886 6.886 6.886 6.886 0.002 0.002 0.002 0.002 0.000 0.000 0.000 0.000 0.000 0.000 0.000 0.000 0.000 0.000 0.000 0.000 0.000 0.000 0.000 0.000 0.000 0.000 0.000 0.000 0.000 0.000 0.000 0.000 0.001 0.001 0.003 0.003 1.864 1.864 6.111 6.111 2.175 2.175 0.007 0.007 0.007 0.007 0.011 0.011 0.011 0.011 0.046 0.046 0.046 0.046 0.010 0.010 0.010 0.010 0.002 0.002 0.002 0.002 0.001 0.001 0.001 0.001 0.000 0.000 0.000 0.000 0.000 0.000 0.000 0.000 0.000 0.000 0.000 0.000 0.008 0.008 0.008 0.008 0.005 0.005 0.005 0.005 0.005 0.005 0.005 0.005 0.000 0.000 0.000 0.000 0.000 0.000 0.000 0.000 0.003 0.003 0.003 0.003 0.003 0.003 0.003 0.003 0.003 0.003 0.003 0.003 0.003 0.003 0.003 0.003 0.014 0.014 0.014 0.014 0.014 0.014 0.014 0.014 
0.000 0.000 0.000 0.000 0.000 0.000 0.000 0.000 0.001 0.001 0.001 0.001 0.001 0.001 0.001 0.001 0.001 0.001 0.001 0.001 0.001 0.001 0.001 0.001 0.000 0.000 0.000 0.000 0.000 0.000 0.000 0.000 0.001 0.001 0.001 0.001 0.001 0.001 0.001 0.001 0.002 0.002 0.002 0.002 0.005 0.005 0.005 0.005 0.021 0.021 0.021 0.021 0.033 0.033 0.033 0.033 0.041 0.041 0.041 0.041 0.040 0.040 0.040 0.040 3.886 3.886 3.886 3.886 6.886 6.886 6.886 6.886 0.002 0.002 0.002 0.002 0.000 0.000 0.000 0.000 0.000 0.000 0.000 0.000 0.000 0.000 0.000 0.000 0.000 0.000 0.000 0.000 0.000 0.000 0.000 0.000 0.000 0.000 0.000 0.000 0.001 0.001 0.003 0.003 1.864 1.864 6.111 6.111 2.175 2.175 0.007 0.007 0.007 0.007 0.011 0.011 0.011 0.011 0.046 0.046 0.046 0.046 0.010 0.010 0.010 0.010 0.002 0.002 0.002 0.002 0.001 0.001 0.001 0.001 0.000 0.000 0.000 0.000 0.000 0.000 0.000 0.000 0.000 0.000 0.000 0.000 0.008 0.008 0.008 0.008 0.005 0.005 0.005 0.005 0.005 0.005 0.005 0.005 0.000 0.000 0.000 0.000 0.000 0.000 0.000 0.000 0.003 0.003 0.003 0.003 0.003 0.003 0.003 0.003 0.003 0.003 0.003 0.003 0.003 0.003 0.003 0.003 0.014 0.014 0.014 0.014 0.014 0.014 0.014 0.014 
0.000 0.000 0.000 0.000 0.000 0.000 0.000 0.000 0.001 0.001 0.001 0.001 0.001 0.001 0.001 0.001 0.001 0.001 0.001 0.001 0.001 0.001 0.001 0.001 0.000 0.000 0.000 0.000 0.000 0.000 0.000 0.000 0.001 0.001 0.001 0.001 0.001 0.001 0.001 0.001 0.002 0.002 0.002 0.002 0.005 0.005 0.005 0.005 0.021 0.021 0.021 0.021 0.033 0.033 0.033 0.033 0.041 0.041 0.041 0.041 0.040 0.040 0.040 0.040 3.886 3.886 3.886 3.886 6.886 6.886 6.886 6.886 0.002 0.002 0.002 0.002 0.000 0.000 0.000 0.000 0.000 0.000 0.000 0.000 0.000 0.000 0.000 0.000 0.000 0.000 0.000 0.000 0.000 0.000 0.000 0.000 0.000 0.000 0.000 0.000 0.001 0.001 0.003 0.003 1.864 1.864 6.111 6.111 2.175 2.175 0.007 0.007 0.007 0.007 0.011 0.011 0.011 0.011 0.046 0.046 0.046 0.046 0.010 0.010 0.010 0.010 0.002 0.002 0.002 0.002 0.001 0.001 0.001 0.001 0.000 0.000 0.000 0.000 0.000 0.000 0.000 0.000 0.000 0.000 0.000 0.000 0.008 0.008 0.008 0.008 0.005 0.005 0.005 0.005 0.005 0.005 0.005 0.005 0.000 0.000 0.000 0.000 0.000 0.000 0.000 0.000 0.003 0.003 0.003 0.003 0.003 0.003 0.003 0.003 0.003 0.003 0.003 0.003 0.003 0.003 0.003 0.003 0.014 0.014 0.014 0.014 0.014 0.014 0.014 0.014 
0.000 0.000 0.000 0.000 0.000 0.000 0.000 0.000 0.001 0.001 0.001 0.001 0.001 0.001 0.001 0.001 0.001 0.001 0.001 0.001 0.001 0.001 0.001 0.001 0.000 0.000 0.000 0.000 0.000 0.000 0.000 0.000 0.001 0.001 0.001 0.001 0.001 0.001 0.001 0.001 0.002 0.002 0.002 0.002 0.005 0.005 0.005 0.005 0.021 0.021 0.021 0.021 0.033 0.033 0.033 0.033 0.041 0.041 0.041 0.041 0.040 0.040 0.040 0.040 3.886 3.886 3.886 3.886 6.886 6.886 6.886 6.886 0.002 0.002 0.002 0.002 0.000 0.000 0.000 0.000 0.000 0.000 0.000 0.000 0.000 0.000 0.000 0.000 0.000 0.000 0.000 0.000 0.000 0.000 0.000 0.000 0.000 0.000 0.000 0.000 0.001 0.001 0.003 0.003 1.864 1.864 6.111 6.111 2.175 2.175 0.007 0.007 0.007 0.007 0.011 0.011 0.011 0.011 0.046 0.046 0.046 0.046 0.010 0.010 0.010 0.010 0.002 0.002 0.002 0.002 0.001 0.001 0.001 0.001 0.000 0.000 0.000 0.000 0.000 0.000 0.000 0.000 0.000 0.000 0.000 0.000 0.008 0.008 0.008 0.008 0.005 0.005 0.005 0.005 0.005 0.005 0.005 0.005 0.000 0.000 0.000 0.000 0.000 0.000 0.000 0.000 0.003 0.003 0.003 0.003 0.003 0.003 0.003 0.003 0.003 0.003 0.003 0.003 0.003 0.003 0.003 0.003 0.014 0.014 0.014 0.014 0.014 0.014 0.014 0.014 
0.001 0.001 0.001 0.001 0.001 0.001 0.001 0.001 0.004 0.004 0.004 0.004 0.004 0.004 0.004 0.004 17.594 17.594 17.594 17.594 17.594 17.594 17.594 17.594 0.005 0.005 0.005 0.005 0.005 0.005 0.005 0.005 0.000 0.000 0.000 0.000 0.000 0.000 0.000 0.000 0.006 0.006 0.006 0.006 0.009 0.009 0.009 0.009 0.006 0.006 0.006 0.006 0.002 0.002 0.002 0.002 0.002 0.002 0.002 0.002 0.002 0.002 0.002 0.002 0.001 0.001 0.001 0.001 0.000 0.000 0.000 0.000 0.001 0.001 0.001 0.001 0.002 0.002 0.002 0.002 0.002 0.002 1.881 1.881 7.505 7.505 9.975 9.975 5.197 5.197 1.187 0.069 0.048 0.038 0.033 0.026 0.015 0.026 0.033 0.040 0.073 0.073 4.791 4.791 9.088 9.088 14.392 14.392 20.858 20.858 23.211 23.211 23.211 23.211 4.618 4.618 4.618 4.618 0.001 0.001 0.001 0.001 0.000 0.000 0.000 0.000 0.011 0.011 0.011 0.011 4.748 4.748 4.748 4.748 0.062 0.062 0.062 0.062 0.004 0.004 0.004 0.004 0.001 0.001 0.001 0.001 0.002 0.002 0.002 0.002 0.002 0.002 0.002 0.002 0.002 0.002 0.002 0.002 0.005 0.005 0.005 0.005 0.005 0.005 0.005 0.005 0.002 0.002 0.002 0.002 0.002 0.002 0.002 0.002 0.001 0.001 0.001 0.001 0.001 0.001 0.001 0.001 0.045 0.045 0.045 0.045 0.045 0.045 0.045 0.045 
0.001 0.001 0.001 0.001 0.001 0.001 0.001 0.001 0.004 0.004 0.004 0.004 0.004 0.004 0.004 0.004 17.594 17.594 17.594 17.594 17.594 17.594 17.594 17.594 0.005 0.005 0.005 0.005 0.005 0.005 0.005 0.005 0.000 0.000 0.000 0.000 0.000 0.000 0.000 0.000 0.006 0.006 0.006 0.006 0.009 0.009 0.009 0.009 0.006 0.006 0.006 0.006 0.002 0.002 0.002 0.002 0.002 0.002 0.002 0.002 0.002 0.002 0.002 0.002 0.001 0.001 0.001 0.001 0.000 0.000 0.000 0.000 0.001 0.001 0.001 0.001 0.002 0.002 0.002 0.002 0.002 0.002 1.881 1.881 7.505 7.505 9.975 9.975 5.197 5.197 1.187 0.069 0.048 0.038 0.033 0.026 0.015 0.026 0.033 0.040 0.073 0.073 4.791 4.791 9.088 9.088 14.392 14.392 20.858 20.858 23.211 23.211 23.211 23.211 4.618 4.618 4.618 4.618 0.001 0.001 0.001 0.001 0.000 0.000 0.000 0.000 0.011 0.011 0.011 0.011 4.748 4.748 4.748 4.748 0.062 0.062 0.062 0.062 0.004 0.004 0.004 0.004 0.001 0.001 0.001 0.001 0.002 0.002 0.002 0.002 0.002 0.002 0.002 0.002 0.002 0.002 0.002 0.002 0.005 0.005 0.005 0.005 0.005 0.005 0.005 0.005 0.002 0.002 0.002 0.002 0.002 0.002 0.002 0.002 0.001 0.001 0.001 0.001 0.001 0.001 0.001 0.001 0.045 0.045 0.045 0.045 0.045 0.045 0.045 0.045 
0.001 0.001 0.001 0.001 0.001 0.001 0.001 0.001 0.004 0.004 0.004 0.004 0.004 0.004 0.004 0.004 17.594 17.594 17.594 17.594 17.594 17.594 17.594 17.594 0.005 0.005 0.005 0.005 0.005 0.005 0.005 0.005 0.000 0.000 0.000 0.000 0.000 0.000 0.000 0.000 0.006 0.006 0.006 0.006 0.009 0.009 0.009 0.009 0.006 0.006 0.006 0.006 0.002 0.002 0.002 0.002 0.002 0.002 0.002 0.002 0.002 0.002 0.002 0.002 0.001 0.001 0.001 0.001 0.000 0.000 0.000 0.000 0.001 0.001 0.001 0.001 0.002 0.002 0.002 0.002 0.002 0.002 1.881 1.881 7.505 7.505 9.975 9.975 5.197 5.197 1.187 0.069 0.048 0.038 0.033 0.026 0.015 0.026 0.033 0.040 0.073 0.073 4.791 4.791 9.088 9.088 14.392 14.392 20.858 20.858 23.211 23.211 23.211 23.211 4.618 4.618 4.618 4.618 0.001 0.001 0.001 0.001 0.000 0.000 0.000 0.000 0.011 0.011 0.011 0.011 4.748 4.748 4.748 4.748 0.062 0.062 0.062 0.062 0.004 0.004 0.004 0.004 0.001 0.001 0.001 0.001 0.002 0.002 0.002 0.002 0.002 0.002 0.002 0.002 0.002 0.002 0.002 0.002 0.005 0.005 0.005 0.005 0.005 0.005 0.005 0.005 0.002 0.002 0.002 0.002 0.002 0.002 0.002 0.002 0.001 0.001 0.001 0.001 0.001 0.001 0.001 0.001 0.045 0.045 0.045 0.045 0.045 0.045 0.045 0.045 
0.001 0.001 0.001 0.001 0.001 0.001 0.001 0.001 0.004 0.004 0.004 0.004 0.004 0.004 0.004 0.004 17.594 17.594 17.594 17.594 17.594 17.594 17.594 17.594 0.005 0.005 0.005 0.005 0.005 0.005 0.005 0.005 0.000 0.000 0.000 0.000 0.000 0.000 0.000 0.000 0.006 0.006 0.006 0.006 0.009 0.009 0.009 0.009 0.006 0.006 0.006 0.006 0.002 0.002 0.002 0.002 0.002 0.002 0.002 0.002 0.002 0.002 0.002 0.002 0.001 0.001 0.001 0.001 0.000 0.000 0.000 0.000 0.001 0.001 0.001 0.001 0.002 0.002 0.002 0.002 0.002 0.002 1.881 1.881 7.505 7.505 9.975 9.975 5.197 5.197 1.187 0.069 0.048 0.038 0.033 0.026 0.015 0.026 0.033 0.040 0.073 0.073 4.791 4.791 9.088 9.088 14.392 14.392 20.858 20.858 23.211 23.211 23.211 23.211 4.618 4.618 4.618 4.618 0.001 0.001 0.001 0.001 0.000 0.000 0.000 0.000 0.011 0.011 0.011 0.011 4.748 4.748 4.748 4.748 0.062 0.062 0.062 0.062 0.004 0.004 0.004 0.004 0.001 0.001 0.001 0.001 0.002 0.002 0.002 0.002 0.002 0.002 0.002 0.002 0.002 0.002 0.002 0.002 0.005 0.005 0.005 0.005 0.005 0.005 0.005 0.005 0.002 0.002 0.002 0.002 0.002 0.002 0.002 0.002 0.001 0.001 0.001 0.001 0.001 0.001 0.001 0.001 0.045 0.045 0.045 0.045 0.045 0.045 0.045 0.045 
0.001 0.001 0.001 0.001 0.001 0.001 0.001 0.001 0.004 0.004 0.004 0.004 0.004 0.004 0.004 0.004 17.594 17.594 17.594 17.594 17.594 17.594 17.594 17.594 0.005 0.005 0.005 0.005 0.005 0.005 0.005 0.005 0.000 0.000 0.000 0.000 0.000 0.000 0.000 0.000 0.006 0.006 0.006 0.006 0.009 0.009 0.009 0.009 0.006 0.006 0.006 0.006 0.002 0.002 0.002 0.002 0.002 0.002 0.002 0.002 0.002 0.002 0.002 0.002 0.001 0.001 0.001 0.001 0.000 0.000 0.000 0.000 0.001 0.001 0.001 0.001 0.002 0.002 0.002 0.002 0.002 0.002 1.881 1.881 7.505 7.505 9.975 9.975 5.197 5.197 1.187 0.069 0.048 0.038 0.033 0.026 0.015 0.026 0.033 0.040 0.073 0.073 4.791 4.791 9.088 9.088 14.392 14.392 20.858 20.858 23.211 23.211 23.211 23.211 4.618 4.618 4.618 4.618 0.001 0.001 0.001 0.001 0.000 0.000 0.000 0.000 0.011 0.011 0.011 0.011 4.748 4.748 4.748 4.748 0.062 0.062 0.062 0.062 0.004 0.004 0.004 0.004 0.001 0.001 0.001 0.001 0.002 0.002 0.002 0.002 0.002 0.002 0.002 0.002 0.002 0.002 0.002 0.002 0.005 0.005 0.005 0.005 0.005 0.005 0.005 0.005 0.002 0.002 0.002 0.002 0.002 0.002 0.002 0.002 0.001 0.001 0.001 0.001 0.001 0.001 0.001 0.001 0.045 0.045 0.045 0.045 0.045 0.045 0.045 0.045 
0.001 0.001 0.001 0.001 0.001 0.001 0.001 0.001 0.004 0.004 0.004 0.004 0.004 0.004 0.004 0.004 17.594 17.594 17.594 17.594 17.594 17.594 17.594 17.594 0.005 0.005 0.005 0.005 0.005 0.005 0.005 0.005 0.000 0.000 0.000 0.000 0.000 0.000 0.000 0.000 0.006 0.006 0.006 0.006 0.009 0.009 0.009 0.009 0.006 0.006 0.006 0.006 0.002 0.002 0.002 0.002 0.002 0.002 0.002 0.002 0.002 0.002 0.002 0.002 0.001 0.001 0.001 0.001 0.000 0.000 0.000 0.000 0.001 0.001 0.001 0.001 0.002 0.002 0.002 0.002 0.002 0.002 1.881 1.881 7.505 7.505 9.975 9.975 5.197 5.197 1.187 0.069 0.048 0.038 0.033 0.026 0.015 0.026 0.033 0.040 0.073 0.073 4.791 4.791 9.088 9.088 14.392 14.392 20.858 20.858 23.211 23.211 23.211 23.211 4.618 4.618 4.618 4.618 0.001 0.001 0.001 0.001 0.000 0.000 0.000 0.000 0.011 0.011 0.011 0.011 4.748 4.748 4.748 4.748 0.062 0.062 0.062 0.062 0.004 0.004 0.004 0.004 0.001 0.001 0.001 0.001 0.002 0.002 0.002 0.002 0.002 0.002 0.002 0.002 0.002 0.002 0.002 0.002 0.005 0.005 0.005 0.005 0.005 0.005 0.005 0.005 0.002 0.002 0.002 0.002 0.002 0.002 0.002 0.002 0.001 0.001 0.001 0.001 0.001 0.001 0.001 0.001 0.045 0.045 0.045 0.045 0.045 0.045 0.045 0.045 
0.001 0.001 0.001 0.001 0.001 0.001 0.001 0.001 0.004 0.004 0.004 0.004 0.004 0.004 0.004 0.004 17.594 17.594 17.594 17.594 17.594 17.594 17.594 17.594 0.005 0.005 0.005 0.005 0.005 0.005 0.005 0.005 0.000 0.000 0.000 0.000 0.000 0.000 0.000 0.000 0.006 0.006 0.006 0.006 0.009 0.009 0.009 0.009 0.006 0.006 0.006 0.006 0.002 0.002 0.002 0.002 0.002 0.002 0.002 0.002 0.002 0.002 0.002 0.002 0.001 0.001 0.001 0.001 0.000 0.000 0.000 0.000 0.001 0.001 0.001 0.001 0.002 0.002 0.002 0.002 0.002 0.002 1.881 1.881 7.505 7.505 9.975 9.975 5.197 5.197 1.187 0.069 0.048 0.038 0.033 0.026 0.015 0.026 0.033 0.040 0.073 0.073 4.791 4.791 9.088 9.088 14.392 14.392 20.858 20.858 23.211 23.211 23.211 23.211 4.618 4.618 4.618 4.618 0.001 0.001 0.001 0.001 0.000 0.000 0.000 0.000 0.011 0.011 0.011 0.011 4.748 4.748 4.748 4.748 0.062 0.062 0.062 0.062 0.004 0.004 0.004 0.004 0.001 0.001 0.001 0.001 0.002 0.002 0.002 0.002 0.002 0.002 0.002 0.002 0.002 0.002 0.002 0.002 0.005 0.005 0.005 0.005 0.005 0.005 0.005 0.005 0.002 0.002 0.002 0.002 0.002 0.002 0.002 0.002 0.001 0.001 0.001 0.001 0.001 0.001 0.001 0.001 0.045 0.045 0.045 0.045 0.045 0.045 0.045 0.045 
0.001 0.001 0.001 0.001 0.001 0.001 0.001 0.001 0.004 0.004 0.004 0.004 0.004 0.004 0.004 0.004 17.594 17.594 17.594 17.594 17.594 17.594 17.594 17.594 0.005 0.005 0.005 0.005 0.005 0.005 0.005 0.005 0.000 0.000 0.000 0.000 0.000 0.000 0.000 0.000 0.006 0.006 0.006 0.006 0.009 0.009 0.009 0.009 0.006 0.006 0.006 0.006 0.002 0.002 0.002 0.002 0.002 0.002 0.002 0.002 0.002 0.002 0.002 0.002 0.001 0.001 0.001 0.001 0.000 0.000 0.000 0.000 0.001 0.001 0.001 0.001 0.002 0.002 0.002 0.002 0.002 0.002 1.881 1.881 7.505 7.505 9.975 9.975 5.197 5.197 1.187 0.069 0.048 0.038 0.033 0.026 0.015 0.026 0.033 0.040 0.073 0.073 4.791 4.791 9.088 9.088 14.392 14.392 20.858 20.858 23.211 23.211 23.211 23.211 4.618 4.618 4.618 4.618 0.001 0.001 0.001 0.001 0.000 0.000 0.000 0.000 0.011 0.011 0.011 0.011 4.748 4.748 4.748 4.748 0.062 0.062 0.062 0.062 0.004 0.004 0.004 0.004 0.001 0.001 0.001 0.001 0.002 0.002 0.002 0.002 0.002 0.002 0.002 0.002 0.002 0.002 0.002 0.002 0.005 0.005 0.005 0.005 0.005 0.005 0.005 0.005 0.002 0.002 0.002 0.002 0.002 0.002 0.002 0.002 0.001 0.001 0.001 0.001 0.001 0.001 0.001 0.001 0.045 0.045 0.045 0.045 0.045 0.045 0.045 0.045 
0.013 0.013 0.013 0.013 0.013 0.013 0.013 0.013 14.152 14.152 14.152 14.152 14.152 14.152 14.152 14.152 23.243 23.243 23.243 23.243 23.243 23.243 23.243 23.243 0.013 0.013 0.013 0.013 0.013 0.013 0.013 0.013 0.000 0.000 0.000 0.000 0.000 0.000 0.000 0.000 0.013 0.013 0.013 0.013 0.001 0.001 0.001 0.001 0.000 0.000 0.000 0.000 0.000 0.000 0.000 0.000 0.000 0.000 0.000 0.000 0.001 0.001 0.001 0.001 0.000 0.000 0.000 0.000 0.000 0.000 0.000 0.000 0.000 0.000 0.000 0.000 0.014 0.014 0.014 0.014 5.033 5.033 5.103 5.103 2.459 2.459 0.338 0.338 0.042 0.042 0.010 0.007 0.003 0.001 0.001 0.000 0.000 0.000 0.000 0.000 0.001 0.001 0.002 0.002 0.003 0.003 0.007 0.007 6.777 6.777 15.620 15.620 15.620 15.620 2.476 2.476 2.476 2.476 0.000 0.000 0.000 0.000 0.000 0.000 0.000 0.000 0.001 0.001 0.001 0.001 0.004 0.004 0.004 0.004 0.002 0.002 0.002 0.002 0.013 0.013 0.013 0.013 9.697 9.697 9.697 9.697 6.765 6.765 6.765 6.765 0.003 0.003 0.003 0.003 0.003 0.003 0.003 0.003 0.003 0.003 0.003 0.003 0.003 0.003 0.003 0.003 0.003 0.003 0.003 0.003 0.003 0.003 0.003 0.003 0.002 0.002 0.002 0.002 0.002 0.002 0.002 0.002 0.003 0.003 0.003 0.003 0.003 0.003 0.003 0.003 
0.013 0.013 0.013 0.013 0.013 0.013 0.013 0.013 14.152 14.152 14.152 14.152 14.152 14.152 14.152 14.152 23.243 23.243 23.243 23.243 23.243 23.243 23.243 23.243 0.013 0.013 0.013 0.013 0.013 0.013 0.013 0.013 0.000 0.000 0.000 0.000 0.000 0.000 0.000 0.000 0.013 0.013 0.013 0.013 0.001 0.001 0.001 0.001 0.000 0.000 0.000 0.000 0.000 0.000 0.000 0.000 0.000 0.000 0.000 0.000 0.001 0.001 0.001 0.001 0.000 0.000 0.000 0.000 0.000 0.000 0.000 0.000 0.000 0.000 0.000 0.000 0.014 0.014 0.014 0.014 5.033 5.033 5.103 5.103 2.459 2.459 0.338 0.338 0.042 0.042 0.010 0.007 0.003 0.001 0.001 0.000 0.000 0.000 0.000 0.000 0.001 0.001 0.002 0.002 0.003 0.003 0.007 0.007 6.777 6.777 15.620 15.620 15.620 15.620 2.476 2.476 2.476 2.476 0.000 0.000 0.000 0.000 0.000 0.000 0.000 0.000 0.001 0.001 0.001 0.001 0.004 0.004 0.004 0.004 0.002 0.002 0.002 0.002 0.013 0.013 0.013 0.013 9.697 9.697 9.697 9.697 6.765 6.765 6.765 6.765 0.003 0.003 0.003 0.003 0.003 0.003 0.003 0.003 0.003 0.003 0.003 0.003 0.003 0.003 0.003 0.003 0.003 0.003 0.003 0.003 0.003 0.003 0.003 0.003 0.002 0.002 0.002 0.002 0.002 0.002 0.002 0.002 0.003 0.003 0.003 0.003 0.003 0.003 0.003 0.003 
0.013 0.013 0.013 0.013 0.013 0.013 0.013 0.013 14.152 14.152 14.152 14.152 14.152 14.152 14.152 14.152 23.243 23.243 23.243 23.243 23.243 23.243 23.243 23.243 0.013 0.013 0.013 0.013 0.013 0.013 0.013 0.013 0.000 0.000 0.000 0.000 0.000 0.000 0.000 0.000 0.013 0.013 0.013 0.013 0.001 0.001 0.001 0.001 0.000 0.000 0.000 0.000 0.000 0.000 0.000 0.000 0.000 0.000 0.000 0.000 0.001 0.001 0.001 0.001 0.000 0.000 0.000 0.000 0.000 0.000 0.000 0.000 0.000 0.000 0.000 0.000 0.014 0.014 0.014 0.014 5.033 5.033 5.103 5.103 2.459 2.459 0.338 0.338 0.042 0.042 0.010 0.007 0.003 0.001 0.001 0.000 0.000 0.000 0.000 0.000 0.001 0.001 0.002 0.002 0.003 0.003 0.007 0.007 6.777 6.777 15.620 15.620 15.620 15.620 2.476 2.476 2.476 2.476 0.000 0.000 0.000 0.000 0.000 0.000 0.000 0.000 0.001 0.001 0.001 0.001 0.004 0.004 0.004 0.004 0.002 0.002 0.002 0.002 0.013 0.013 0.013 0.013 9.697 9.697 9.697 9.697 6.765 6.765 6.765 6.765 0.003 0.003 0.003 0.003 0.003 0.003 0.003 0.003 0.003 0.003 0.003 0.003 0.003 0.003 0.003 0.003 0.003 0.003 0.003 0.003 0.003 0.003 0.003 0.003 0.002 0.002 0.002 0.002 0.002 0.002 0.002 0.002 0.003 0.003 0.003 0.003 0.003 0.003 0.003 0.003 
0.013 0.013 0.013 0.013 0.013 0.013 0.013 0.013 14.152 14.152 14.152 14.152 14.152 14.152 14.152 14.152 23.243 23.243 23.243 23.243 23.243 23.243 23.243 23.243 0.013 0.013 0.013 0.013 0.013 0.013 0.013 0.013 0.000 0.000 0.000 0.000 0.000 0.000 0.000 0.000 0.013 0.013 0.013 0.013 0.001 0.001 0.001 0.001 0.000 0.000 0.000 0.000 0.000 0.000 0.000 0.000 0.000 0.000 0.000 0.000 0.001 0.001 0.001 0.001 0.000 0.000 0.000 0.000 0.000 0.000 0.000 0.000 0.000 0.000 0.000 0.000 0.014 0.014 0.014 0.014 5.033 5.033 5.103 5.103 2.459 2.459 0.338 0.338 0.042 0.042 0.010 0.007 0.003 0.001 0.001 0.000 0.000 0.000 0.000 0.000 0.001 0.001 0.002 0.002 0.003 0.003 0.007 0.007 6.777 6.777 15.620 15.620 15.620 15.620 2.476 2.476 2.476 2.476 0.000 0.000 0.000 0.000 0.000 0.000 0.000 0.000 0.001 0.001 0.001 0.001 0.004 0.004 0.004 0.004 0.002 0.002 0.002 0.002 0.013 0.013 0.013 0.013 9.697 9.697 9.697 9.697 6.765 6.765 6.765 6.765 0.003 0.003 0.003 0.003 0.003 0.003 0.003 0.003 0.003 0.003 0.003 0.003 0.003 0.003 0.003 0.003 0.003 0.003 0.003 0.003 0.003 0.003 0.003 0.003 0.002 0.002 0.002 0.002 0.002 0.002 0.002 0.002 0.003 0.003 0.003 0.003 0.003 0.003 0.003 0.003 
0.013 0.013 0.013 0.013 0.013 0.013 0.013 0.013 14.152 14.152 14.152 14.152 14.152 14.152 14.152 14.152 23.243 23.243 23.243 23.243 23.243 23.243 23.243 23.243 0.013 0.013 0.013 0.013 0.013 0.013 0.013 0.013 0.000 0.000 0.000 0.000 0.000 0.000 0.000 0.000 0.013 0.013 0.013 0.013 0.001 0.001 0.001 0.001 0.000 0.000 0.000 0.000 0.000 0.000 0.000 0.000 0.000 0.000 0.000 0.000 0.001 0.001 0.001 0.001 0.000 0.000 0.000 0.000 0.000 0.000 0.000 0.000 0.000 0.000 0.000 0.000 0.014 0.014 0.014 0.014 5.033 5.033 5.103 5.103 2.459 2.459 0.338 0.338 0.042 0.042 0.010 0.007 0.003 0.001 0.001 0.000 0.000 0.000 0.000 0.000 0.001 0.001 0.002 0.002 0.003 0.003 0.007 0.007 6.777 6.777 15.620 15.620 15.620 15.620 2.476 2.476 2.476 2.476 0.000 0.000 0.000 0.000 0.000 0.000 0.000 0.000 0.001 0.001 0.001 0.001 0.004 0.004 0.004 0.004 0.002 0.002 0.002 0.002 0.013 0.013 0.013 0.013 9.697 9.697 9.697 9.697 6.765 6.765 6.765 6.765 0.003 0.003 0.003 0.003 0.003 0.003 0.003 0.003 0.003 0.003 0.003 0.003 0.003 0.003 0.003 0.003 0.003 0.003 0.003 0.003 0.003 0.003 0.003 0.003 0.002 0.002 0.002 0.002 0.002 0.002 0.002 0.002 0.003 0.003 0.003 0.003 0.003 0.003 0.003 0.003 
0.013 0.013 0.013 0.013 0.013 0.013 0.013 0.013 14.152 14.152 14.152 14.152 14.152 14.152 14.152 14.152 23.243 23.243 23.243 23.243 23.243 23.243 23.243 23.243 0.013 0.013 0.013 0.013 0.013 0.013 0.013 0.013 0.000 0.000 0.000 0.000 0.000 0.000 0.000 0.000 0.013 0.013 0.013 0.013 0.001 0.001 0.001 0.001 0.000 0.000 0.000 0.000 0.000 0.000 0.000 0.000 0.000 0.000 0.000 0.000 0.001 0.001 0.001 0.001 0.000 0.000 0.000 0.000 0.000 0.000 0.000 0.000 0.000 0.000 0.000 0.000 0.014 0.014 0.014 0.014 5.033 5.033 5.103 5.103 2.459 2.459 0.338 0.338 0.042 0.042 0.010 0.007 0.003 0.001 0.001 0.000 0.000 0.000 0.000 0.000 0.001 0.001 0.002 0.002 0.003 0.003 0.007 0.007 6.777 6.777 15.620 15.620 15.620 15.620 2.476 2.476 2.476 2.476 0.000 0.000 0.000 0.000 0.000 0.000 0.000 0.000 0.001 0.001 0.001 0.001 0.004 0.004 0.004 0.004 0.002 0.002 0.002 0.002 0.013 0.013 0.013 0.013 9.697 9.697 9.697 9.697 6.765 6.765 6.765 6.765 0.003 0.003 0.003 0.003 0.003 0.003 0.003 0.003 0.003 0.003 0.003 0.003 0.003 0.003 0.003 0.003 0.003 0.003 0.003 0.003 0.003 0.003 0.003 0.003 0.002 0.002 0.002 0.002 0.002 0.002 0.002 0.002 0.003 0.003 0.003 0.003 0.003 0.003 0.003 0.003 
0.013 0.013 0.013 0.013 0.013 0.013 0.013 0.013 14.152 14.152 14.152 14.152 14.152 14.152 14.152 14.152 23.243 23.243 23.243 23.243 23.243 23.243 23.243 23.243 0.013 0.013 0.013 0.013 0.013 0.013 0.013 0.013 0.000 0.000 0.000 0.000 0.000 0.000 0.000 0.000 0.013 0.013 0.013 0.013 0.001 0.001 0.001 0.001 0.000 0.000 0.000 0.000 0.000 0.000 0.000 0.000 0.000 0.000 0.000 0.000 0.001 0.001 0.001 0.001 0.000 0.000 0.000 0.000 0.000 0.000 0.000 0.000 0.000 0.000 0.000 0.000 0.014 0.014 0.014 0.014 5.033 5.033 5.103 5.103 2.459 2.459 0.338 0.338 0.042 0.042 0.010 0.007 0.003 0.001 0.001 0.000 0.000 0.000 0.000 0.000 0.001 0.001 0.002 0.002 0.003 0.003 0.007 0.007 6.777 6.777 15.620 15.620 15.620 15.620 2.476 2.476 2.476 2.476 0.000 0.000 0.000 0.000 0.000 0.000 0.000 0.000 0.001 0.001 0.001 0.001 0.004 0.004 0.004 0.004 0.002 0.002 0.002 0.002 0.013 0.013 0.013 0.013 9.697 9.697 9.697 9.697 6.765 6.765 6.765 6.765 0.003 0.003 0.003 0.003 0.003 0.003 0.003 0.003 0.003 0.003 0.003 0.003 0.003 0.003 0.003 0.003 0.003 0.003 0.003 0.003 0.003 0.003 0.003 0.003 0.002 0.002 0.002 0.002 0.002 0.002 0.002 0.002 0.003 0.003 0.003 0.003 0.003 0.003 0.003 0.003 
0.013 0.013 0.013 0.013 0.013 0.013 0.013 0.013 14.152 14.152 14.152 14.152 14.152 14.152 14.152 14.152 23.243 23.243 23.243 23.243 23.243 23.243 23.243 23.243 0.013 0.013 0.013 0.013 0.013 0.013 0.013 0.013 0.000 0.000 0.000 0.000 0.000 0.000 0.000 0.000 0.013 0.013 0.013 0.013 0.001 0.001 0.001 0.001 0.000 0.000 0.000 0.000 0.000 0.000 0.000 0.000 0.000 0.000 0.000 0.000 0.001 0.001 0.001 0.001 0.000 0.000 0.000 0.000 0.000 0.000 0.000 0.000 0.000 0.000 0.000 0.000 0.014 0.014 0.014 0.014 5.033 5.033 5.103 5.103 2.459 2.459 0.338 0.338 0.042 0.042 0.010 0.007 0.003 0.001 0.001 0.000 0.000 0.000 0.000 0.000 0.001 0.001 0.002 0.002 0.003 0.003 0.007 0.007 6.777 6.777 15.620 15.620 15.620 15.620 2.476 2.476 2.476 2.476 0.000 0.000 0.000 0.000 0.000 0.000 0.000 0.000 0.001 0.001 0.001 0.001 0.004 0.004 0.004 0.004 0.002 0.002 0.002 0.002 0.013 0.013 0.013 0.013 9.697 9.697 9.697 9.697 6.765 6.765 6.765 6.765 0.003 0.003 0.003 0.003 0.003 0.003 0.003 0.003 0.003 0.003 0.003 0.003 0.003 0.003 0.003 0.003 0.003 0.003 0.003 0.003 0.003 0.003 0.003 0.003 0.002 0.002 0.002 0.002 0.002 0.002 0.002 0.002 0.003 0.003 0.003 0.003 0.003 0.003 0.003 0.003 
0.001 0.001 0.001 0.001 0.001 0.001 0.001 0.001 3.142 3.142 3.142 3.142 3.142 3.142 3.142 3.142 0.935 0.935 0.935 0.935 0.935 0.935 0.935 0.935 0.001 0.001 0.001 0.001 0.001 0.001 0.001 0.001 0.000 0.000 0.000 0.000 0.000 0.000 0.000 0.000 0.004 0.004 0.004 0.004 0.000 0.000 0.000 0.000 0.000 0.000 0.000 0.000 0.000 0.000 0.000 0.000 0.000 0.000 0.000 0.000 0.000 0.000 0.000 0.000 0.001 0.001 0.001 0.001 2.647 2.647 2.647 2.647 0.368 0.368 0.368 0.368 0.002 0.002 0.002 0.002 0.002 0.002 0.001 0.001 0.001 0.001 0.000 0.000 0.000 0.000 0.000 0.000 0.000 0.000 0.000 0.000 0.000 0.000 0.000 0.000 0.000 0.000 0.000 0.000 0.000 0.000 0.000 0.000 0.001 0.001 0.002 0.002 0.002 0.002 0.023 0.023 0.023 0.023 0.000 0.000 0.000 0.000 0.000 0.000 0.000 0.000 0.000 0.000 0.000 0.000 0.001 0.001 0.001 0.001 0.000 0.000 0.000 0.000 0.000 0.000 0.000 0.000 0.002 0.002 0.002 0.002 3.616 3.616 3.616 3.616 18.085 18.085 18.085 18.085 18.085 18.085 18.085 18.085 0.009 0.009 0.009 0.009 0.009 0.009 0.009 0.009 0.004 0.004 0.004 0.004 0.004 0.004 0.004 0.004 0.002 0.002 0.002 0.002 0.002 0.002 0.002 0.002 0.001 0.001 0.001 0.001 0.001 0.001 0.001 0.001 
0.001 0.001 0.001 0.001 0.001 0.001 0.001 0.001 3.142 3.142 3.142 3.142 3.142 3.142 3.142 3.142 0.935 0.935 0.935 0.935 0.935 0.935 0.935 0.935 0.001 0.001 0.001 0.001 0.001 0.001 0.001 0.001 0.000 0.000 0.000 0.000 0.000 0.000 0.000 0.000 0.004 0.004 0.004 0.004 0.000 0.000 0.000 0.000 0.000 0.000 0.000 0.000 0.000 0.000 0.000 0.000 0.000 0.000 0.000 0.000 0.000 0.000 0.000 0.000 0.001 0.001 0.001 0.001 2.647 2.647 2.647 2.647 0.368 0.368 0.368 0.368 0.002 0.002 0.002 0.002 0.002 0.002 0.001 0.001 0.001 0.001 0.000 0.000 0.000 0.000 0.000 0.000 0.000 0.000 0.000 0.000 0.000 0.000 0.000 0.000 0.000 0.000 0.000 0.000 0.000 0.000 0.000 0.000 0.001 0.001 0.002 0.002 0.002 0.002 0.023 0.023 0.023 0.023 0.000 0.000 0.000 0.000 0.000 0.000 0.000 0.000 0.000 0.000 0.000 0.000 0.001 0.001 0.001 0.001 0.000 0.000 0.000 0.000 0.000 0.000 0.000 0.000 0.002 0.002 0.002 0.002 3.616 3.616 3.616 3.616 18.085 18.085 18.085 18.085 18.085 18.085 18.085 18.085 0.009 0.009 0.009 0.009 0.009 0.009 0.009 0.009 0.004 0.004 0.004 0.004 0.004 0.004 0.004 0.004 0.002 0.002 0.002 0.002 0.002 0.002 0.002 0.002 0.001 0.001 0.001 0.001 0.001 0.001 0.001 0.001 
0.001 0.001 0.001 0.001 0.001 0.001 0.001 0.001 3.142 3.142 3.142 3.142 3.142 3.142 3.142 3.142 0.935 0.935 0.935 0.935 0.935 0.935 0.935 0.935 0.001 0.001 0.001 0.001 0.001 0.001 0.001 0.001 0.000 0.000 0.000 0.000 0.000 0.000 0.000 0.000 0.004 0.004 0.004 0.004 0.000 0.000 0.000 0.000 0.000 0.000 0.000 0.000 0.000 0.000 0.000 0.000 0.000 0.000 0.000 0.000 0.000 0.000 0.000 0.000 0.001 0.001 0.001 0.001 2.647 2.647 2.647 2.647 0.368 0.368 0.368 0.368 0.002 0.002 0.002 0.002 0.002 0.002 0.001 0.001 0.001 0.001 0.000 0.000 0.000 0.000 0.000 0.000 0.000 0.000 0.000 0.000 0.000 0.000 0.000 0.000 0.000 0.000 0.000 0.000 0.000 0.000 0.000 0.000 0.001 0.001 0.002 0.002 0.002 0.002 0.023 0.023 0.023 0.023 0.000 0.000 0.000 0.000 0.000 0.000 0.000 0.000 0.000 0.000 0.000 0.000 0.001 0.001 0.001 0.001 0.000 0.000 0.000 0.000 0.000 0.000 0.000 0.000 0.002 0.002 0.002 0.002 3.616 3.616 3.616 3.616 18.085 18.085 18.085 18.085 18.085 18.085 18.085 18.085 0.009 0.009 0.009 0.009 0.009 0.009 0.009 0.009 0.004 0.004 0.004 0.004 0.004 0.004 0.004 0.004 0.002 0.002 0.002 0.002 0.002 0.002 0.002 0.002 0.001 0.001 0.001 0.001 0.001 0.001 0.001 0.001 
0.001 0.001 0.001 0.001 0.001 0.001 0.001 0.001 3.142 3.142 3.142 3.142 3.142 3.142 3.142 3.142 0.935 0.935 0.935 0.935 0.935 0.935 0.935 0.935 0.001 0.001 0.001 0.001 0.001 0.001 0.001 0.001 0.000 0.000 0.000 0.000 0.000 0.000 0.000 0.000 0.004 0.004 0.004 0.004 0.000 0.000 0.000 0.000 0.000 0.000 0.000 0.000 0.000 0.000 0.000 0.000 0.000 0.000 0.000 0.000 0.000 0.000 0.000 0.000 0.001 0.001 0.001 0.001 2.647 2.647 2.647 2.647 0.368 0.368 0.368 0.368 0.002 0.002 0.002 0.002 0.002 0.002 0.001 0.001 0.001 0.001 0.000 0.000 0.000 0.000 0.000 0.000 0.000 0.000 0.000 0.000 0.000 0.000 0.000 0.000 0.000 0.000 0.000 0.000 0.000 0.000 0.000 0.000 0.001 0.001 0.002 0.002 0.002 0.002 0.023 0.023 0.023 0.023 0.000 0.000 0.000 0.000 0.000 0.000 0.000 0.000 0.000 0.000 0.000 0.000 0.001 0.001 0.001 0.001 0.000 0.000 0.000 0.000 0.000 0.000 0.000 0.000 0.002 0.002 0.002 0.002 3.616 3.616 3.616 3.616 18.085 18.085 18.085 18.085 18.085 18.085 18.085 18.085 0.009 0.009 0.009 0.009 0.009 0.009 0.009 0.009 0.004 0.004 0.004 0.004 0.004 0.004 0.004 0.004 0.002 0.002 0.002 0.002 0.002 0.002 0.002 0.002 0.001 0.001 0.001 0.001 0.001 0.001 0.001 0.001 
0.000 0.000 0.000 0.000 0.000 0.000 0.000 0.000 0.002 0.002 0.002 0.002 0.002 0.002 0.002 0.002 0.029 0.029 0.029 0.029 0.029 0.029 0.029 0.029 0.003 0.003 0.003 0.003 0.003 0.003 0.003 0.003 0.000 0.000 0.000 0.000 0.000 0.000 0.000 0.000 0.000 0.000 0.000 0.000 0.002 0.002 0.002 0.002 0.001 0.001 0.001 0.001 0.001 0.001 0.001 0.001 0.001 0.001 0.001 0.001 0.003 0.003 0.003 0.003 2.048 2.048 2.048 2.048 6.093 6.093 6.093 6.093 0.001 0.001 0.001 0.001 0.000 0.000 0.000 0.000 0.000 0.000 0.000 0.000 0.000 0.000 0.000 0.000 0.000 0.000 0.000 0.000 0.000 0.000 0.000 0.000 0.000 0.000 0.000 0.000 0.000 0.000 0.000 0.000 0.000 0.000 0.000 0.000 0.000 0.000 0.001 0.001 0.001 0.001 0.025 0.025 0.025 0.025 0.010 0.010 0.010 0.010 0.001 0.001 0.001 0.001 0.002 0.002 0.002 0.002 0.000 0.000 0.000 0.000 0.000 0.000 0.000 0.000 0.001 0.001 0.001 0.001 0.003 0.003 0.003 0.003 0.005 0.005 0.005 0.005 0.011 0.011 0.011 0.011 0.011 0.011 0.011 0.011 5.352 5.352 5.352 5.352 5.352 5.352 5.352 5.352 0.001 0.001 0.001 0.001 0.001 0.001 0.001 0.001 0.137 0.137 0.137 0.137 0.137 0.137 0.137 0.137 0.002 0.002 0.002 0.002 0.002 0.002 0.002 0.002 
0.000 0.000 0.000 0.000 0.000 0.000 0.000 0.000 0.002 0.002 0.002 0.002 0.002 0.002 0.002 0.002 0.029 0.029 0.029 0.029 0.029 0.029 0.029 0.029 0.003 0.003 0.003 0.003 0.003 0.003 0.003 0.003 0.000 0.000 0.000 0.000 0.000 0.000 0.000 0.000 0.000 0.000 0.000 0.000 0.002 0.002 0.002 0.002 0.001 0.001 0.001 0.001 0.001 0.001 0.001 0.001 0.001 0.001 0.001 0.001 0.003 0.003 0.003 0.003 2.048 2.048 2.048 2.048 6.093 6.093 6.093 6.093 0.001 0.001 0.001 0.001 0.000 0.000 0.000 0.000 0.000 0.000 0.000 0.000 0.000 0.000 0.000 0.000 0.000 0.000 0.000 0.000 0.000 0.000 0.000 0.000 0.000 0.000 0.000 0.000 0.000 0.000 0.000 0.000 0.000 0.000 0.000 0.000 0.000 0.000 0.001 0.001 0.001 0.001 0.025 0.025 0.025 0.025 0.010 0.010 0.010 0.010 0.001 0.001 0.001 0.001 0.002 0.002 0.002 0.002 0.000 0.000 0.000 0.000 0.000 0.000 0.000 0.000 0.001 0.001 0.001 0.001 0.003 0.003 0.003 0.003 0.005 0.005 0.005 0.005 0.011 0.011 0.011 0.011 0.011 0.011 0.011 0.011 5.352 5.352 5.352 5.352 5.352 5.352 5.352 5.352 0.001 0.001 0.001 0.001 0.001 0.001 0.001 0.001 0.137 0.137 0.137 0.137 0.137 0.137 0.137 0.137 0.002 0.002 0.002 0.002 0.002 0.002 0.002 0.002 
0.000 0.000 0.000 0.000 0.000 0.000 0.000 0.000 0.002 0.002 0.002 0.002 0.002 0.002 0.002 0.002 0.029 0.029 0.029 0.029 0.029 0.029 0.029 0.029 0.003 0.003 0.003 0.003 0.003 0.003 0.003 0.003 0.000 0.000 0.000 0.000 0.000 0.000 0.000 0.000 0.000 0.000 0.000 0.000 0.002 0.002 0.002 0.002 0.001 0.001 0.001 0.001 0.001 0.001 0.001 0.001 0.001 0.001 0.001 0.001 0.003 0.003 0.003 0.003 2.048 2.048 2.048 2.048 6.093 6.093 6.093 6.093 0.001 0.001 0.001 0.001 0.000 0.000 0.000 0.000 0.000 0.000 0.000 0.000 0.000 0.000 0.000 0.000 0.000 0.000 0.000 0.000 0.000 0.000 0.000 0.000 0.000 0.000 0.000 0.000 0.000 0.000 0.000 0.000 0.000 0.000 0.000 0.000 0.000 0.000 0.001 0.001 0.001 0.001 0.025 0.025 0.025 0.025 0.010 0.010 0.010 0.010 0.001 0.001 0.001 0.001 0.002 0.002 0.002 0.002 0.000 0.000 0.000 0.000 0.000 0.000 0.000 0.000 0.001 0.001 0.001 0.001 0.003 0.003 0.003 0.003 0.005 0.005 0.005 0.005 0.011 0.011 0.011 0.011 0.011 0.011 0.011 0.011 5.352 5.352 5.352 5.352 5.352 5.352 5.352 5.352 0.001 0.001 0.001 0.001 0.001 0.001 0.001 0.001 0.137 0.137 0.137 0.137 0.137 0.137 0.137 0.137 0.002 0.002 0.002 0.002 0.002 0.002 0.002 0.002 
0.000 0.000 0.000 0.000 0.000 0.000 0.000 0.000 0.002 0.002 0.002 0.002 0.002 0.002 0.002 0.002 0.029 0.029 0.029 0.029 0.029 0.029 0.029 0.029 0.003 0.003 0.003 0.003 0.003 0.003 0.003 0.003 0.000 0.000 0.000 0.000 0.000 0.000 0.000 0.000 0.000 0.000 0.000 0.000 0.002 0.002 0.002 0.002 0.001 0.001 0.001 0.001 0.001 0.001 0.001 0.001 0.001 0.001 0.001 0.001 0.003 0.003 0.003 0.003 2.048 2.048 2.048 2.048 6.093 6.093 6.093 6.093 0.001 0.001 0.001 0.001 0.000 0.000 0.000 0.000 0.000 0.000 0.000 0.000 0.000 0.000 0.000 0.000 0.000 0.000 0.000 0.000 0.000 0.000 0.000 0.000 0.000 0.000 0.000 0.000 0.000 0.000 0.000 0.000 0.000 0.000 0.000 0.000 0.000 0.000 0.001 0.001 0.001 0.001 0.025 0.025 0.025 0.025 0.010 0.010 0.010 0.010 0.001 0.001 0.001 0.001 0.002 0.002 0.002 0.002 0.000 0.000 0.000 0.000 0.000 0.000 0.000 0.000 0.001 0.001 0.001 0.001 0.003 0.003 0.003 0.003 0.005 0.005 0.005 0.005 0.011 0.011 0.011 0.011 0.011 0.011 0.011 0.011 5.352 5.352 5.352 5.352 5.352 5.352 5.352 5.352 0.001 0.001 0.001 0.001 0.001 0.001 0.001 0.001 0.137 0.137 0.137 0.137 0.137 0.137 0.137 0.137 0.002 0.002 0.002 0.002 0.002 0.002 0.002 0.002 
0.000 0.000 0.000 0.000 0.000 0.000 0.000 0.000 0.001 0.001 0.001 0.001 0.001 0.001 0.001 0.001 0.027 0.027 0.027 0.027 0.027 0.027 0.027 0.027 0.023 0.023 0.023 0.023 0.023 0.023 0.023 0.023 0.000 0.000 0.000 0.000 0.000 0.000 0.000 0.000 0.002 0.002 0.002 0.002 0.004 0.004 0.004 0.004 0.007 0.007 0.007 0.007 0.012 0.012 0.012 0.012 0.021 0.021 0.021 0.021 0.017 0.017 0.017 0.017 2.538 2.538 2.538 2.538 6.644 6.644 6.644 6.644 0.000 0.000 0.000 0.000 0.000 0.000 0.000 0.000 0.000 0.000 0.000 0.000 0.000 0.000 0.000 0.000 0.000 0.000 0.000 0.000 0.000 0.000 0.000 0.000 0.000 0.000 0.000 0.000 0.000 0.000 0.000 0.000 0.000 0.000 0.000 0.000 0.000 0.000 0.001 0.001 0.001 0.001 0.005 0.005 0.005 0.005 0.007 0.007 0.007 0.007 0.011 0.011 0.011 0.011 0.012 0.012 0.012 0.012 0.001 0.001 0.001 0.001 0.006 0.006 0.006 0.006 0.004 0.004 0.004 0.004 0.002 0.002 0.002 0.002 0.002 0.002 0.002 0.002 0.003 0.003 0.003 0.003 0.003 0.003 0.003 0.003 0.044 0.044 0.044 0.044 0.044 0.044 0.044 0.044 0.000 0.000 0.000 0.000 0.000 0.000 0.000 0.000 0.029 0.029 0.029 0.029 0.029 0.029 0.029 0.029 0.001 0.001 0.001 0.001 0.001 0.001 0.001 0.001 
0.000 0.000 0.000 0.000 0.000 0.000 0.000 0.000 0.001 0.001 0.001 0.001 0.001 0.001 0.001 0.001 0.027 0.027 0.027 0.027 0.027 0.027 0.027 0.027 0.023 0.023 0.023 0.023 0.023 0.023 0.023 0.023 0.000 0.000 0.000 0.000 0.000 0.000 0.000 0.000 0.002 0.002 0.002 0.002 0.004 0.004 0.004 0.004 0.007 0.007 0.007 0.007 0.012 0.012 0.012 0.012 0.021 0.021 0.021 0.021 0.017 0.017 0.017 0.017 2.538 2.538 2.538 2.538 6.644 6.644 6.644 6.644 0.000 0.000 0.000 0.000 0.000 0.000 0.000 0.000 0.000 0.000 0.000 0.000 0.000 0.000 0.000 0.000 0.000 0.000 0.000 0.000 0.000 0.000 0.000 0.000 0.000 0.000 0.000 0.000 0.000 0.000 0.000 0.000 0.000 0.000 0.000 0.000 0.000 0.000 0.001 0.001 0.001 0.001 0.005 0.005 0.005 0.005 0.007 0.007 0.007 0.007 0.011 0.011 0.011 0.011 0.012 0.012 0.012 0.012 0.001 0.001 0.001 0.001 0.006 0.006 0.006 0.006 0.004 0.004 0.004 0.004 0.002 0.002 0.002 0.002 0.002 0.002 0.002 0.002 0.003 0.003 0.003 0.003 0.003 0.003 0.003 0.003 0.044 0.044 0.044 0.044 0.044 0.044 0.044 0.044 0.000 0.000 0.000 0.000 0.000 0.000 0.000 0.000 0.029 0.029 0.029 0.029 0.029 0.029 0.029 0.029 0.001 0.001 0.001 0.001 0.001 0.001 0.001 0.001 
0.000 0.000 0.000 0.000 0.000 0.000 0.000 0.000 0.001 0.001 0.001 0.001 0.001 0.001 0.001 0.001 0.027 0.027 0.027 0.027 0.027 0.027 0.027 0.027 0.023 0.023 0.023 0.023 0.023 0.023 0.023 0.023 0.000 0.000 0.000 0.000 0.000 0.000 0.000 0.000 0.002 0.002 0.002 0.002 0.004 0.004 0.004 0.004 0.007 0.007 0.007 0.007 0.012 0.012 0.012 0.012 0.021 0.021 0.021 0.021 0.017 0.017 0.017 0.017 2.538 2.538 2.538 2.538 6.644 6.644 6.644 6.644 0.000 0.000 0.000 0.000 0.000 0.000 0.000 0.000 0.000 0.000 0.000 0.000 0.000 0.000 0.000 0.000 0.000 0.000 0.000 0.000 0.000 0.000 0.000 0.000 0.000 0.000 0.000 0.000 0.000 0.000 0.000 0.000 0.000 0.000 0.000 0.000 0.000 0.000 0.001 0.001 0.001 0.001 0.005 0.005 0.005 0.005 0.007 0.007 0.007 0.007 0.011 0.011 0.011 0.011 0.012 0.012 0.012 0.012 0.001 0.001 0.001 0.001 0.006 0.006 0.006 0.006 0.004 0.004 0.004 0.004 0.002 0.002 0.002 0.002 0.002 0.002 0.002 0.002 0.003 0.003 0.003 0.003 0.003 0.003 0.003 0.003 0.044 0.044 0.044 0.044 0.044 0.044 0.044 0.044 0.000 0.000 0.000 0.000 0.000 0.000 0.000 0.000 0.029 0.029 0.029 0.029 0.029 0.029 0.029 0.029 0.001 0.001 0.001 0.001 0.001 0.001 0.001 0.001 
0.000 0.000 0.000 0.000 0.000 0.000 0.000 0.000 0.001 0.001 0.001 0.001 0.001 0.001 0.001 0.001 0.027 0.027 0.027 0.027 0.027 0.027 0.027 0.027 0.023 0.023 0.023 0.023 0.023 0.023 0.023 0.023 0.000 0.000 0.000 0.000 0.000 0.000 0.000 0.000 0.002 0.002 0.002 0.002 0.004 0.004 0.004 0.004 0.007 0.007 0.007 0.007 0.012 0.012 0.012 0.012 0.021 0.021 0.021 0.021 0.017 0.017 0.017 0.017 2.538 2.538 2.538 2.538 6.644 6.644 6.644 6.644 0.000 0.000 0.000 0.000 0.000 0.000 0.000 0.000 0.000 0.000 0.000 0.000 0.000 0.000 0.000 0.000 0.000 0.000 0.000 0.000 0.000 0.000 0.000 0.000 0.000 0.000 0.000 0.000 0.000 0.000 0.000 0.000 0.000 0.000 0.000 0.000 0.000 0.000 0.001 0.001 0.001 0.001 0.005 0.005 0.005 0.005 0.007 0.007 0.007 0.007 0.011 0.011 0.011 0.011 0.012 0.012 0.012 0.012 0.001 0.001 0.001 0.001 0.006 0.006 0.006 0.006 0.004 0.004 0.004 0.004 0.002 0.002 0.002 0.002 0.002 0.002 0.002 0.002 0.003 0.003 0.003 0.003 0.003 0.003 0.003 0.003 0.044 0.044 0.044 0.044 0.044 0.044 0.044 0.044 0.000 0.000 0.000 0.000 0.000 0.000 0.000 0.000 0.029 0.029 0.029 0.029 0.029 0.029 0.029 0.029 0.001 0.001 0.001 0.001 0.001 0.001 0.001 0.001 
0.005 0.005 0.005 0.005 0.005 0.005 0.005 0.005 0.002 0.002 0.002 0.002 0.002 0.002 0.002 0.002 0.000 0.000 0.000 0.000 0.000 0.000 0.000 0.000 0.045 0.045 0.045 0.045 0.045 0.045 0.045 0.045 0.001 0.001 0.001 0.001 0.001 0.001 0.001 0.001 0.043 0.043 0.043 0.043 0.003 0.003 0.003 0.003 0.001 0.001 0.001 0.001 0.001 0.001 0.001 0.001 0.002 0.002 0.002 0.002 0.005 0.005 0.005 0.005 1.193 1.193 1.193 1.193 6.479 6.479 6.479 6.479 0.020 0.020 0.020 0.020 0.005 0.005 0.005 0.005 0.001 0.001 0.000 0.000 0.000 0.000 0.000 0.000 0.000 0.000 0.000 0.000 0.000 0.000 0.000 0.000 0.000 0.000 0.000 0.000 0.000 0.000 0.000 0.000 0.000 0.000 0.000 0.000 0.000 0.000 0.000 0.000 0.000 0.000 0.000 0.000 0.000 0.000 0.002 0.002 0.002 0.002 0.005 0.005 0.005 0.005 0.000 0.000 0.000 0.000 0.001 0.001 0.001 0.001 0.000 0.000 0.000 0.000 0.001 0.001 0.001 0.001 0.001 0.001 0.001 0.001 0.001 0.001 0.001 0.001 0.012 0.012 0.012 0.012 0.012 0.012 0.012 0.012 0.009 0.009 0.009 0.009 0.009 0.009 0.009 0.009 0.000 0.000 0.000 0.000 0.000 0.000 0.000 0.000 0.005 0.005 0.005 0.005 0.005 0.005 0.005 0.005 0.001 0.001 0.001 0.001 0.001 0.001 0.001 0.001 
0.005 0.005 0.005 0.005 0.005 0.005 0.005 0.005 0.002 0.002 0.002 0.002 0.002 0.002 0.002 0.002 0.000 0.000 0.000 0.000 0.000 0.000 0.000 0.000 0.045 0.045 0.045 0.045 0.045 0.045 0.045 0.045 0.001 0.001 0.001 0.001 0.001 0.001 0.001 0.001 0.043 0.043 0.043 0.043 0.003 0.003 0.003 0.003 0.001 0.001 0.001 0.001 0.001 0.001 0.001 0.001 0.002 0.002 0.002 0.002 0.005 0.005 0.005 0.005 1.193 1.193 1.193 1.193 6.479 6.479 6.479 6.479 0.020 0.020 0.020 0.020 0.005 0.005 0.005 0.005 0.001 0.001 0.000 0.000 0.000 0.000 0.000 0.000 0.000 0.000 0.000 0.000 0.000 0.000 0.000 0.000 0.000 0.000 0.000 0.000 0.000 0.000 0.000 0.000 0.000 0.000 0.000 0.000 0.000 0.000 0.000 0.000 0.000 0.000 0.000 0.000 0.000 0.000 0.002 0.002 0.002 0.002 0.005 0.005 0.005 0.005 0.000 0.000 0.000 0.000 0.001 0.001 0.001 0.001 0.000 0.000 0.000 0.000 0.001 0.001 0.001 0.001 0.001 0.001 0.001 0.001 0.001 0.001 0.001 0.001 0.012 0.012 0.012 0.012 0.012 0.012 0.012 0.012 0.009 0.009 0.009 0.009 0.009 0.009 0.009 0.009 0.000 0.000 0.000 0.000 0.000 0.000 0.000 0.000 0.005 0.005 0.005 0.005 0.005 0.005 0.005 0.005 0.001 0.001 0.001 0.001 0.001 0.001 0.001 0.001 
0.005 0.005 0.005 0.005 0.005 0.005 0.005 0.005 0.002 0.002 0.002 0.002 0.002 0.002 0.002 0.002 0.000 0.000 0.000 0.000 0.000 0.000 0.000 0.000 0.045 0.045 0.045 0.045 0.045 0.045 0.045 0.045 0.001 0.001 0.001 0.001 0.001 0.001 0.001 0.001 0.043 0.043 0.043 0.043 0.003 0.003 0.003 0.003 0.001 0.001 0.001 0.001 0.001 0.001 0.001 0.001 0.002 0.002 0.002 0.002 0.005 0.005 0.005 0.005 1.193 1.193 1.193 1.193 6.479 6.479 6.479 6.479 0.020 0.020 0.020 0.020 0.005 0.005 0.005 0.005 0.001 0.001 0.000 0.000 0.000 0.000 0.000 0.000 0.000 0.000 0.000 0.000 0.000 0.000 0.000 0.000 0.000 0.000 0.000 0.000 0.000 0.000 0.000 0.000 0.000 0.000 0.000 0.000 0.000 0.000 0.000 0.000 0.000 0.000 0.000 0.000 0.000 0.000 0.002 0.002 0.002 0.002 0.005 0.005 0.005 0.005 0.000 0.000 0.000 0.000 0.001 0.001 0.001 0.001 0.000 0.000 0.000 0.000 0.001 0.001 0.001 0.001 0.001 0.001 0.001 0.001 0.001 0.001 0.001 0.001 0.012 0.012 0.012 0.012 0.012 0.012 0.012 0.012 0.009 0.009 0.009 0.009 0.009 0.009 0.009 0.009 0.000 0.000 0.000 0.000 0.000 0.000 0.000 0.000 0.005 0.005 0.005 0.005 0.005 0.005 0.005 0.005 0.001 0.001 0.001 0.001 0.001 0.001 0.001 0.001 
0.005 0.005 0.005 0.005 0.005 0.005 0.005 0.005 0.002 0.002 0.002 0.002 0.002 0.002 0.002 0.002 0.000 0.000 0.000 0.000 0.000 0.000 0.000 0.000 0.045 0.045 0.045 0.045 0.045 0.045 0.045 0.045 0.001 0.001 0.001 0.001 0.001 0.001 0.001 0.001 0.043 0.043 0.043 0.043 0.003 0.003 0.003 0.003 0.001 0.001 0.001 0.001 0.001 0.001 0.001 0.001 0.002 0.002 0.002 0.002 0.005 0.005 0.005 0.005 1.193 1.193 1.193 1.193 6.479 6.479 6.479 6.479 0.020 0.020 0.020 0.020 0.005 0.005 0.005 0.005 0.001 0.001 0.000 0.000 0.000 0.000 0.000 0.000 0.000 0.000 0.000 0.000 0.000 0.000 0.000 0.000 0.000 0.000 0.000 0.000 0.000 0.000 0.000 0.000 0.000 0.000 0.000 0.000 0.000 0.000 0.000 0.000 0.000 0.000 0.000 0.000 0.000 0.000 0.002 0.002 0.002 0.002 0.005 0.005 0.005 0.005 0.000 0.000 0.000 0.000 0.001 0.001 0.001 0.001 0.000 0.000 0.000 0.000 0.001 0.001 0.001 0.001 0.001 0.001 0.001 0.001 0.001 0.001 0.001 0.001 0.012 0.012 0.012 0.012 0.012 0.012 0.012 0.012 0.009 0.009 0.009 0.009 0.009 0.009 0.009 0.009 0.000 0.000 0.000 0.000 0.000 0.000 0.000 0.000 0.005 0.005 0.005 0.005 0.005 0.005 0.005 0.005 0.001 0.001 0.001 0.001 0.001 0.001 0.001 0.001 
2.677 2.677 2.677 2.677 2.677 2.677 2.677 2.677 0.001 0.001 0.001 0.001 0.001 0.001 0.001 0.001 0.000 0.000 0.000 0.000 0.000 0.000 0.000 0.000 0.063 0.063 0.063 0.063 0.063 0.063 0.063 0.063 0.226 0.226 0.226 0.226 0.226 0.226 0.226 0.226 0.006 0.006 0.006 0.006 0.000 0.000 0.000 0.000 0.000 0.000 0.000 0.000 0.001 0.001 0.001 0.001 0.002 0.002 0.002 0.002 0.002 0.002 0.002 0.002 0.004 0.004 0.004 0.004 1.575 1.575 1.575 1.575 0.013 0.013 0.013 0.013 0.003 0.003 0.003 0.003 0.001 0.001 0.000 0.000 0.000 0.000 0.000 0.000 0.000 0.000 0.000 0.000 0.000 0.001 0.001 0.001 0.002 1.370 2.409 2.365 0.545 0.545 0.001 0.001 0.000 0.000 0.000 0.000 0.000 0.000 0.000 0.000 0.000 0.000 0.000 0.000 0.000 0.000 0.000 0.000 0.000 0.000 0.005 0.005 0.005 0.005 0.000 0.000 0.000 0.000 0.015 0.015 0.015 0.015 0.000 0.000 0.000 0.000 0.000 0.000 0.000 0.000 0.000 0.000 0.000 0.000 0.000 0.000 0.000 0.000 0.014 0.014 0.014 0.014 0.014 0.014 0.014 0.014 0.001 0.001 0.001 0.001 0.001 0.001 0.001 0.001 0.000 0.000 0.000 0.000 0.000 0.000 0.000 0.000 0.002 0.002 0.002 0.002 0.002 0.002 0.002 0.002 0.002 0.002 0.002 0.002 0.002 0.002 0.002 0.002 
2.677 2.677 2.677 2.677 2.677 2.677 2.677 2.677 0.001 0.001 0.001 0.001 0.001 0.001 0.001 0.001 0.000 0.000 0.000 0.000 0.000 0.000 0.000 0.000 0.063 0.063 0.063 0.063 0.063 0.063 0.063 0.063 0.226 0.226 0.226 0.226 0.226 0.226 0.226 0.226 0.006 0.006 0.006 0.006 0.000 0.000 0.000 0.000 0.000 0.000 0.000 0.000 0.001 0.001 0.001 0.001 0.002 0.002 0.002 0.002 0.002 0.002 0.002 0.002 0.004 0.004 0.004 0.004 1.575 1.575 1.575 1.575 0.013 0.013 0.013 0.013 0.003 0.003 0.003 0.003 0.001 0.001 0.000 0.000 0.000 0.000 0.000 0.000 0.000 0.000 0.000 0.000 0.000 0.001 0.001 0.001 0.002 1.370 2.409 2.365 0.545 0.545 0.001 0.001 0.000 0.000 0.000 0.000 0.000 0.000 0.000 0.000 0.000 0.000 0.000 0.000 0.000 0.000 0.000 0.000 0.000 0.000 0.005 0.005 0.005 0.005 0.000 0.000 0.000 0.000 0.015 0.015 0.015 0.015 0.000 0.000 0.000 0.000 0.000 0.000 0.000 0.000 0.000 0.000 0.000 0.000 0.000 0.000 0.000 0.000 0.014 0.014 0.014 0.014 0.014 0.014 0.014 0.014 0.001 0.001 0.001 0.001 0.001 0.001 0.001 0.001 0.000 0.000 0.000 0.000 0.000 0.000 0.000 0.000 0.002 0.002 0.002 0.002 0.002 0.002 0.002 0.002 0.002 0.002 0.002 0.002 0.002 0.002 0.002 0.002 
2.677 2.677 2.677 2.677 2.677 2.677 2.677 2.677 0.001 0.001 0.001 0.001 0.001 0.001 0.001 0.001 0.000 0.000 0.000 0.000 0.000 0.000 0.000 0.000 0.063 0.063 0.063 0.063 0.063 0.063 0.063 0.063 0.226 0.226 0.226 0.226 0.226 0.226 0.226 0.226 0.006 0.006 0.006 0.006 0.000 0.000 0.000 0.000 0.000 0.000 0.000 0.000 0.001 0.001 0.001 0.001 0.002 0.002 0.002 0.002 0.002 0.002 0.002 0.002 0.004 0.004 0.004 0.004 1.575 1.575 1.575 1.575 0.013 0.013 0.013 0.013 0.003 0.003 0.003 0.003 0.001 0.001 0.000 0.000 0.000 0.000 0.000 0.000 0.000 0.000 0.000 0.000 0.000 0.001 0.001 0.001 0.002 1.370 2.409 2.365 0.545 0.545 0.001 0.001 0.000 0.000 0.000 0.000 0.000 0.000 0.000 0.000 0.000 0.000 0.000 0.000 0.000 0.000 0.000 0.000 0.000 0.000 0.005 0.005 0.005 0.005 0.000 0.000 0.000 0.000 0.015 0.015 0.015 0.015 0.000 0.000 0.000 0.000 0.000 0.000 0.000 0.000 0.000 0.000 0.000 0.000 0.000 0.000 0.000 0.000 0.014 0.014 0.014 0.014 0.014 0.014 0.014 0.014 0.001 0.001 0.001 0.001 0.001 0.001 0.001 0.001 0.000 0.000 0.000 0.000 0.000 0.000 0.000 0.000 0.002 0.002 0.002 0.002 0.002 0.002 0.002 0.002 0.002 0.002 0.002 0.002 0.002 0.002 0.002 0.002 
2.677 2.677 2.677 2.677 2.677 2.677 2.677 2.677 0.001 0.001 0.001 0.001 0.001 0.001 0.001 0.001 0.000 0.000 0.000 0.000 0.000 0.000 0.000 0.000 0.063 0.063 0.063 0.063 0.063 0.063 0.063 0.063 0.226 0.226 0.226 0.226 0.226 0.226 0.226 0.226 0.006 0.006 0.006 0.006 0.000 0.000 0.000 0.000 0.000 0.000 0.000 0.000 0.001 0.001 0.001 0.001 0.002 0.002 0.002 0.002 0.002 0.002 0.002 0.002 0.004 0.004 0.004 0.004 1.575 1.575 1.575 1.575 0.013 0.013 0.013 0.013 0.003 0.003 0.003 0.003 0.001 0.001 0.000 0.000 0.000 0.000 0.000 0.000 0.000 0.000 0.000 0.000 0.000 0.001 0.001 0.001 0.002 1.370 2.409 2.365 0.545 0.545 0.001 0.001 0.000 0.000 0.000 0.000 0.000 0.000 0.000 0.000 0.000 0.000 0.000 0.000 0.000 0.000 0.000 0.000 0.000 0.000 0.005 0.005 0.005 0.005 0.000 0.000 0.000 0.000 0.015 0.015 0.015 0.015 0.000 0.000 0.000 0.000 0.000 0.000 0.000 0.000 0.000 0.000 0.000 0.000 0.000 0.000 0.000 0.000 0.014 0.014 0.014 0.014 0.014 0.014 0.014 0.014 0.001 0.001 0.001 0.001 0.001 0.001 0.001 0.001 0.000 0.000 0.000 0.000 0.000 0.000 0.000 0.000 0.002 0.002 0.002 0.002 0.002 0.002 0.002 0.002 0.002 0.002 0.002 0.002 0.002 0.002 0.002 0.002 
0.007 0.007 0.007 0.007 0.007 0.007 0.007 0.007 0.000 0.000 0.000 0.000 0.000 0.000 0.000 0.000 0.000 0.000 0.000 0.000 0.000 0.000 0.000 0.000 0.053 0.053 0.053 0.053 0.053 0.053 0.053 0.053 0.115 0.115 0.115 0.115 0.115 0.115 0.115 0.115 0.002 0.002 0.002 0.002 0.000 0.000 0.000 0.000 0.000 0.000 0.000 0.000 0.001 0.001 0.001 0.001 0.001 0.001 0.001 0.001 0.001 0.001 0.001 0.001 0.001 0.001 0.001 0.001 0.010 0.010 0.010 0.010 0.014 0.014 0.014 0.014 0.008 0.008 0.008 0.008 0.003 0.003 0.000 0.000 0.000 0.000 0.000 0.000 0.000 0.000 0.000 0.004 0.007 0.012 0.016 0.035 5.542 9.303 10.623 10.563 9.033 9.033 3.890 3.890 0.002 0.002 0.000 0.000 0.000 0.000 0.000 0.000 0.000 0.000 0.000 0.000 0.000 0.000 0.000 0.000 0.000 0.000 0.056 0.056 0.056 0.056 1.131 1.131 1.131 1.131 1.291 1.291 1.291 1.291 0.915 0.915 0.915 0.915 1.911 1.911 1.911 1.911 0.018 0.018 0.018 0.018 0.000 0.000 0.000 0.000 0.006 0.006 0.006 0.006 0.006 0.006 0.006 0.006 0.001 0.001 0.001 0.001 0.001 0.001 0.001 0.001 0.000 0.000 0.000 0.000 0.000 0.000 0.000 0.000 0.000 0.000 0.000 0.000 0.000 0.000 0.000 0.000 0.002 0.002 0.002 0.002 0.002 0.002 0.002 0.002 
0.007 0.007 0.007 0.007 0.007 0.007 0.007 0.007 0.000 0.000 0.000 0.000 0.000 0.000 0.000 0.000 0.000 0.000 0.000 0.000 0.000 0.000 0.000 0.000 0.053 0.053 0.053 0.053 0.053 0.053 0.053 0.053 0.115 0.115 0.115 0.115 0.115 0.115 0.115 0.115 0.002 0.002 0.002 0.002 0.000 0.000 0.000 0.000 0.000 0.000 0.000 0.000 0.001 0.001 0.001 0.001 0.001 0.001 0.001 0.001 0.001 0.001 0.001 0.001 0.001 0.001 0.001 0.001 0.010 0.010 0.010 0.010 0.014 0.014 0.014 0.014 0.008 0.008 0.008 0.008 0.003 0.003 0.000 0.000 0.000 0.000 0.000 0.000 0.000 0.000 0.000 0.004 0.007 0.012 0.016 0.035 5.542 9.303 10.623 10.563 9.033 9.033 3.890 3.890 0.002 0.002 0.000 0.000 0.000 0.000 0.000 0.000 0.000 0.000 0.000 0.000 0.000 0.000 0.000 0.000 0.000 0.000 0.056 0.056 0.056 0.056 1.131 1.131 1.131 1.131 1.291 1.291 1.291 1.291 0.915 0.915 0.915 0.915 1.911 1.911 1.911 1.911 0.018 0.018 0.018 0.018 0.000 0.000 0.000 0.000 0.006 0.006 0.006 0.006 0.006 0.006 0.006 0.006 0.001 0.001 0.001 0.001 0.001 0.001 0.001 0.001 0.000 0.000 0.000 0.000 0.000 0.000 0.000 0.000 0.000 0.000 0.000 0.000 0.000 0.000 0.000 0.000 0.002 0.002 0.002 0.002 0.002 0.002 0.002 0.002 
0.007 0.007 0.007 0.007 0.007 0.007 0.007 0.007 0.000 0.000 0.000 0.000 0.000 0.000 0.000 0.000 0.000 0.000 0.000 0.000 0.000 0.000 0.000 0.000 0.053 0.053 0.053 0.053 0.053 0.053 0.053 0.053 0.115 0.115 0.115 0.115 0.115 0.115 0.115 0.115 0.002 0.002 0.002 0.002 0.000 0.000 0.000 0.000 0.000 0.000 0.000 0.000 0.001 0.001 0.001 0.001 0.001 0.001 0.001 0.001 0.001 0.001 0.001 0.001 0.001 0.001 0.001 0.001 0.010 0.010 0.010 0.010 0.014 0.014 0.014 0.014 0.008 0.008 0.008 0.008 0.003 0.003 0.000 0.000 0.000 0.000 0.000 0.000 0.000 0.000 0.000 0.004 0.007 0.012 0.016 0.035 5.542 9.303 10.623 10.563 9.033 9.033 3.890 3.890 0.002 0.002 0.000 0.000 0.000 0.000 0.000 0.000 0.000 0.000 0.000 0.000 0.000 0.000 0.000 0.000 0.000 0.000 0.056 0.056 0.056 0.056 1.131 1.131 1.131 1.131 1.291 1.291 1.291 1.291 0.915 0.915 0.915 0.915 1.911 1.911 1.911 1.911 0.018 0.018 0.018 0.018 0.000 0.000 0.000 0.000 0.006 0.006 0.006 0.006 0.006 0.006 0.006 0.006 0.001 0.001 0.001 0.001 0.001 0.001 0.001 0.001 0.000 0.000 0.000 0.000 0.000 0.000 0.000 0.000 0.000 0.000 0.000 0.000 0.000 0.000 0.000 0.000 0.002 0.002 0.002 0.002 0.002 0.002 0.002 0.002 
0.007 0.007 0.007 0.007 0.007 0.007 0.007 0.007 0.000 0.000 0.000 0.000 0.000 0.000 0.000 0.000 0.000 0.000 0.000 0.000 0.000 0.000 0.000 0.000 0.053 0.053 0.053 0.053 0.053 0.053 0.053 0.053 0.115 0.115 0.115 0.115 0.115 0.115 0.115 0.115 0.002 0.002 0.002 0.002 0.000 0.000 0.000 0.000 0.000 0.000 0.000 0.000 0.001 0.001 0.001 0.001 0.001 0.001 0.001 0.001 0.001 0.001 0.001 0.001 0.001 0.001 0.001 0.001 0.010 0.010 0.010 0.010 0.014 0.014 0.014 0.014 0.008 0.008 0.008 0.008 0.003 0.003 0.000 0.000 0.000 0.000 0.000 0.000 0.000 0.000 0.000 0.004 0.007 0.012 0.016 0.035 5.542 9.303 10.623 10.563 9.033 9.033 3.890 3.890 0.002 0.002 0.000 0.000 0.000 0.000 0.000 0.000 0.000 0.000 0.000 0.000 0.000 0.000 0.000 0.000 0.000 0.000 0.056 0.056 0.056 0.056 1.131 1.131 1.131 1.131 1.291 1.291 1.291 1.291 0.915 0.915 0.915 0.915 1.911 1.911 1.911 1.911 0.018 0.018 0.018 0.018 0.000 0.000 0.000 0.000 0.006 0.006 0.006 0.006 0.006 0.006 0.006 0.006 0.001 0.001 0.001 0.001 0.001 0.001 0.001 0.001 0.000 0.000 0.000 0.000 0.000 0.000 0.000 0.000 0.000 0.000 0.000 0.000 0.000 0.000 0.000 0.000 0.002 0.002 0.002 0.002 0.002 0.002 0.002 0.002 
0.003 0.003 0.003 0.003 0.003 0.003 0.003 0.003 0.000 0.000 0.000 0.000 0.000 0.000 0.000 0.000 0.000 0.000 0.000 0.000 0.000 0.000 0.000 0.000 0.009 0.009 0.009 0.009 0.009 0.009 0.009 0.009 0.138 0.138 0.138 0.138 0.138 0.138 0.138 0.138 0.003 0.003 0.003 0.003 0.003 0.003 0.003 0.003 0.034 0.034 0.034 0.034 0.002 0.002 0.002 0.002 0.000 0.000 0.000 0.000 0.000 0.000 0.000 0.000 0.000 0.000 0.000 0.000 0.001 0.001 0.001 0.001 0.010 0.010 0.010 0.010 0.015 0.015 0.015 0.015 0.011 0.011 0.002 0.002 0.001 0.001 0.001 0.001 0.000 0.000 0.001 0.001 0.001 0.001 0.001 0.001 0.002 0.946 1.639 1.957 1.977 1.977 2.231 2.231 2.992 2.992 4.309 4.309 5.260 5.260 7.960 7.960 7.960 7.960 0.001 0.001 0.001 0.001 0.004 0.004 0.004 0.004 0.009 0.009 0.009 0.009 0.239 0.239 0.239 0.239 0.011 0.011 0.011 0.011 0.001 0.001 0.001 0.001 0.006 0.006 0.006 0.006 0.008 0.008 0.008 0.008 0.005 0.005 0.005 0.005 0.007 0.007 0.007 0.007 0.007 0.007 0.007 0.007 0.001 0.001 0.001 0.001 0.001 0.001 0.001 0.001 0.001 0.001 0.001 0.001 0.001 0.001 0.001 0.001 0.000 0.000 0.000 0.000 0.000 0.000 0.000 0.000 0.005 0.005 0.005 0.005 0.005 0.005 0.005 0.005 
0.003 0.003 0.003 0.003 0.003 0.003 0.003 0.003 0.000 0.000 0.000 0.000 0.000 0.000 0.000 0.000 0.000 0.000 0.000 0.000 0.000 0.000 0.000 0.000 0.009 0.009 0.009 0.009 0.009 0.009 0.009 0.009 0.138 0.138 0.138 0.138 0.138 0.138 0.138 0.138 0.003 0.003 0.003 0.003 0.003 0.003 0.003 0.003 0.034 0.034 0.034 0.034 0.002 0.002 0.002 0.002 0.000 0.000 0.000 0.000 0.000 0.000 0.000 0.000 0.000 0.000 0.000 0.000 0.001 0.001 0.001 0.001 0.010 0.010 0.010 0.010 0.015 0.015 0.015 0.015 0.011 0.011 0.002 0.002 0.001 0.001 0.001 0.001 0.000 0.000 0.001 0.001 0.001 0.001 0.001 0.001 0.002 0.946 1.639 1.957 1.977 1.977 2.231 2.231 2.992 2.992 4.309 4.309 5.260 5.260 7.960 7.960 7.960 7.960 0.001 0.001 0.001 0.001 0.004 0.004 0.004 0.004 0.009 0.009 0.009 0.009 0.239 0.239 0.239 0.239 0.011 0.011 0.011 0.011 0.001 0.001 0.001 0.001 0.006 0.006 0.006 0.006 0.008 0.008 0.008 0.008 0.005 0.005 0.005 0.005 0.007 0.007 0.007 0.007 0.007 0.007 0.007 0.007 0.001 0.001 0.001 0.001 0.001 0.001 0.001 0.001 0.001 0.001 0.001 0.001 0.001 0.001 0.001 0.001 0.000 0.000 0.000 0.000 0.000 0.000 0.000 0.000 0.005 0.005 0.005 0.005 0.005 0.005 0.005 0.005 
0.003 0.003 0.003 0.003 0.003 0.003 0.003 0.003 0.000 0.000 0.000 0.000 0.000 0.000 0.000 0.000 0.000 0.000 0.000 0.000 0.000 0.000 0.000 0.000 0.009 0.009 0.009 0.009 0.009 0.009 0.009 0.009 0.138 0.138 0.138 0.138 0.138 0.138 0.138 0.138 0.003 0.003 0.003 0.003 0.003 0.003 0.003 0.003 0.034 0.034 0.034 0.034 0.002 0.002 0.002 0.002 0.000 0.000 0.000 0.000 0.000 0.000 0.000 0.000 0.000 0.000 0.000 0.000 0.001 0.001 0.001 0.001 0.010 0.010 0.010 0.010 0.015 0.015 0.015 0.015 0.011 0.011 0.002 0.002 0.001 0.001 0.001 0.001 0.000 0.000 0.001 0.001 0.001 0.001 0.001 0.001 0.002 0.946 1.639 1.957 1.977 1.977 2.231 2.231 2.992 2.992 4.309 4.309 5.260 5.260 7.960 7.960 7.960 7.960 0.001 0.001 0.001 0.001 0.004 0.004 0.004 0.004 0.009 0.009 0.009 0.009 0.239 0.239 0.239 0.239 0.011 0.011 0.011 0.011 0.001 0.001 0.001 0.001 0.006 0.006 0.006 0.006 0.008 0.008 0.008 0.008 0.005 0.005 0.005 0.005 0.007 0.007 0.007 0.007 0.007 0.007 0.007 0.007 0.001 0.001 0.001 0.001 0.001 0.001 0.001 0.001 0.001 0.001 0.001 0.001 0.001 0.001 0.001 0.001 0.000 0.000 0.000 0.000 0.000 0.000 0.000 0.000 0.005 0.005 0.005 0.005 0.005 0.005 0.005 0.005 
0.003 0.003 0.003 0.003 0.003 0.003 0.003 0.003 0.000 0.000 0.000 0.000 0.000 0.000 0.000 0.000 0.000 0.000 0.000 0.000 0.000 0.000 0.000 0.000 0.009 0.009 0.009 0.009 0.009 0.009 0.009 0.009 0.138 0.138 0.138 0.138 0.138 0.138 0.138 0.138 0.003 0.003 0.003 0.003 0.003 0.003 0.003 0.003 0.034 0.034 0.034 0.034 0.002 0.002 0.002 0.002 0.000 0.000 0.000 0.000 0.000 0.000 0.000 0.000 0.000 0.000 0.000 0.000 0.001 0.001 0.001 0.001 0.010 0.010 0.010 0.010 0.015 0.015 0.015 0.015 0.011 0.011 0.002 0.002 0.001 0.001 0.001 0.001 0.000 0.000 0.001 0.001 0.001 0.001 0.001 0.001 0.002 0.946 1.639 1.957 1.977 1.977 2.231 2.231 2.992 2.992 4.309 4.309 5.260 5.260 7.960 7.960 7.960 7.960 0.001 0.001 0.001 0.001 0.004 0.004 0.004 0.004 0.009 0.009 0.009 0.009 0.239 0.239 0.239 0.239 0.011 0.011 0.011 0.011 0.001 0.001 0.001 0.001 0.006 0.006 0.006 0.006 0.008 0.008 0.008 0.008 0.005 0.005 0.005 0.005 0.007 0.007 0.007 0.007 0.007 0.007 0.007 0.007 0.001 0.001 0.001 0.001 0.001 0.001 0.001 0.001 0.001 0.001 0.001 0.001 0.001 0.001 0.001 0.001 0.000 0.000 0.000 0.000 0.000 0.000 0.000 0.000 0.005 0.005 0.005 0.005 0.005 0.005 0.005 0.005 
0.002 0.002 0.002 0.002 0.002 0.002 0.002 0.002 0.000 0.000 0.000 0.000 0.000 0.000 0.000 0.000 0.001 0.001 0.001 0.001 0.001 0.001 0.001 0.001 0.006 0.006 0.006 0.006 0.006 0.006 0.006 0.006 0.115 0.115 0.115 0.115 0.115 0.115 0.115 0.115 0.021 0.021 0.021 0.021 0.026 0.026 0.026 0.026 0.088 0.088 0.088 0.088 0.002 0.002 0.002 0.002 0.000 0.000 0.000 0.000 0.000 0.000 0.000 0.000 0.000 0.000 0.000 0.000 0.001 0.001 0.001 0.001 0.002 0.002 0.002 0.002 0.006 0.006 0.006 0.006 0.013 0.013 0.002 0.002 0.001 0.001 0.000 0.000 0.000 0.000 0.000 0.000 0.000 0.000 0.000 0.000 0.000 0.000 0.000 0.000 0.000 0.000 0.000 0.000 0.001 0.001 5.018 5.018 7.689 7.689 7.897 7.897 7.897 7.897 2.027 2.027 2.027 2.027 0.000 0.000 0.000 0.000 0.004 0.004 0.004 0.004 1.088 1.088 1.088 1.088 0.008 0.008 0.008 0.008 0.000 0.000 0.000 0.000 0.017 0.017 0.017 0.017 0.000 0.000 0.000 0.000 0.004 0.004 0.004 0.004 0.061 0.061 0.061 0.061 0.061 0.061 0.061 0.061 0.006 0.006 0.006 0.006 0.006 0.006 0.006 0.006 0.002 0.002 0.002 0.002 0.002 0.002 0.002 0.002 0.000 0.000 0.000 0.000 0.000 0.000 0.000 0.000 0.003 0.003 0.003 0.003 0.003 0.003 0.003 0.003 
0.002 0.002 0.002 0.002 0.002 0.002 0.002 0.002 0.000 0.000 0.000 0.000 0.000 0.000 0.000 0.000 0.001 0.001 0.001 0.001 0.001 0.001 0.001 0.001 0.006 0.006 0.006 0.006 0.006 0.006 0.006 0.006 0.115 0.115 0.115 0.115 0.115 0.115 0.115 0.115 0.021 0.021 0.021 0.021 0.026 0.026 0.026 0.026 0.088 0.088 0.088 0.088 0.002 0.002 0.002 0.002 0.000 0.000 0.000 0.000 0.000 0.000 0.000 0.000 0.000 0.000 0.000 0.000 0.001 0.001 0.001 0.001 0.002 0.002 0.002 0.002 0.006 0.006 0.006 0.006 0.013 0.013 0.002 0.002 0.001 0.001 0.000 0.000 0.000 0.000 0.000 0.000 0.000 0.000 0.000 0.000 0.000 0.000 0.000 0.000 0.000 0.000 0.000 0.000 0.001 0.001 5.018 5.018 7.689 7.689 7.897 7.897 7.897 7.897 2.027 2.027 2.027 2.027 0.000 0.000 0.000 0.000 0.004 0.004 0.004 0.004 1.088 1.088 1.088 1.088 0.008 0.008 0.008 0.008 0.000 0.000 0.000 0.000 0.017 0.017 0.017 0.017 0.000 0.000 0.000 0.000 0.004 0.004 0.004 0.004 0.061 0.061 0.061 0.061 0.061 0.061 0.061 0.061 0.006 0.006 0.006 0.006 0.006 0.006 0.006 0.006 0.002 0.002 0.002 0.002 0.002 0.002 0.002 0.002 0.000 0.000 0.000 0.000 0.000 0.000 0.000 0.000 0.003 0.003 0.003 0.003 0.003 0.003 0.003 0.003 
0.002 0.002 0.002 0.002 0.002 0.002 0.002 0.002 0.000 0.000 0.000 0.000 0.000 0.000 0.000 0.000 0.001 0.001 0.001 0.001 0.001 0.001 0.001 0.001 0.006 0.006 0.006 0.006 0.006 0.006 0.006 0.006 0.115 0.115 0.115 0.115 0.115 0.115 0.115 0.115 0.021 0.021 0.021 0.021 0.026 0.026 0.026 0.026 0.088 0.088 0.088 0.088 0.002 0.002 0.002 0.002 0.000 0.000 0.000 0.000 0.000 0.000 0.000 0.000 0.000 0.000 0.000 0.000 0.001 0.001 0.001 0.001 0.002 0.002 0.002 0.002 0.006 0.006 0.006 0.006 0.013 0.013 0.002 0.002 0.001 0.001 0.000 0.000 0.000 0.000 0.000 0.000 0.000 0.000 0.000 0.000 0.000 0.000 0.000 0.000 0.000 0.000 0.000 0.000 0.001 0.001 5.018 5.018 7.689 7.689 7.897 7.897 7.897 7.897 2.027 2.027 2.027 2.027 0.000 0.000 0.000 0.000 0.004 0.004 0.004 0.004 1.088 1.088 1.088 1.088 0.008 0.008 0.008 0.008 0.000 0.000 0.000 0.000 0.017 0.017 0.017 0.017 0.000 0.000 0.000 0.000 0.004 0.004 0.004 0.004 0.061 0.061 0.061 0.061 0.061 0.061 0.061 0.061 0.006 0.006 0.006 0.006 0.006 0.006 0.006 0.006 0.002 0.002 0.002 0.002 0.002 0.002 0.002 0.002 0.000 0.000 0.000 0.000 0.000 0.000 0.000 0.000 0.003 0.003 0.003 0.003 0.003 0.003 0.003 0.003 
0.002 0.002 0.002 0.002 0.002 0.002 0.002 0.002 0.000 0.000 0.000 0.000 0.000 0.000 0.000 0.000 0.001 0.001 0.001 0.001 0.001 0.001 0.001 0.001 0.006 0.006 0.006 0.006 0.006 0.006 0.006 0.006 0.115 0.115 0.115 0.115 0.115 0.115 0.115 0.115 0.021 0.021 0.021 0.021 0.026 0.026 0.026 0.026 0.088 0.088 0.088 0.088 0.002 0.002 0.002 0.002 0.000 0.000 0.000 0.000 0.000 0.000 0.000 0.000 0.000 0.000 0.000 0.000 0.001 0.001 0.001 0.001 0.002 0.002 0.002 0.002 0.006 0.006 0.006 0.006 0.013 0.013 0.002 0.002 0.001 0.001 0.000 0.000 0.000 0.000 0.000 0.000 0.000 0.000 0.000 0.000 0.000 0.000 0.000 0.000 0.000 0.000 0.000 0.000 0.001 0.001 5.018 5.018 7.689 7.689 7.897 7.897 7.897 7.897 2.027 2.027 2.027 2.027 0.000 0.000 0.000 0.000 0.004 0.004 0.004 0.004 1.088 1.088 1.088 1.088 0.008 0.008 0.008 0.008 0.000 0.000 0.000 0.000 0.017 0.017 0.017 0.017 0.000 0.000 0.000 0.000 0.004 0.004 0.004 0.004 0.061 0.061 0.061 0.061 0.061 0.061 0.061 0.061 0.006 0.006 0.006 0.006 0.006 0.006 0.006 0.006 0.002 0.002 0.002 0.002 0.002 0.002 0.002 0.002 0.000 0.000 0.000 0.000 0.000 0.000 0.000 0.000 0.003 0.003 0.003 0.003 0.003 0.003 0.003 0.003 
0.002 0.002 0.002 0.002 0.002 0.002 0.002 0.002 0.003 0.003 0.003 0.003 0.003 0.003 0.003 0.003 0.003 0.003 0.003 0.003 0.003 0.003 0.003 0.003 0.007 0.007 0.007 0.007 0.007 0.007 0.007 0.007 0.051 0.051 0.051 0.051 0.051 0.051 0.051 0.051 0.062 0.062 0.062 0.062 0.110 0.110 0.110 0.110 0.173 0.173 0.173 0.173 0.001 0.001 0.001 0.001 0.000 0.000 0.000 0.000 0.000 0.000 0.000 0.000 0.000 0.000 0.000 0.000 0.002 0.002 0.002 0.002 0.004 0.004 0.004 0.004 0.004 0.004 0.004 0.004 0.008 0.008 0.172 0.172 0.057 0.057 0.002 0.002 0.001 0.001 0.000 0.000 0.000 0.000 0.000 0.000 0.000 0.000 0.000 0.000 0.000 0.000 0.000 0.000 0.000 0.000 0.000 0.000 2.013 2.013 5.386 5.386 5.386 5.386 0.002 0.002 0.002 0.002 0.042 0.042 0.042 0.042 0.000 0.000 0.000 0.000 0.005 0.005 0.005 0.005 0.027 0.027 0.027 0.027 0.021 0.021 0.021 0.021 0.014 0.014 0.014 0.014 0.001 0.001 0.001 0.001 0.001 0.001 0.001 0.001 0.002 0.002 0.002 0.002 0.002 0.002 0.002 0.002 0.087 0.087 0.087 0.087 0.087 0.087 0.087 0.087 0.004 0.004 0.004 0.004 0.004 0.004 0.004 0.004 0.001 0.001 0.001 0.001 0.001 0.001 0.001 0.001 0.002 0.002 0.002 0.002 0.002 0.002 0.002 0.002 
0.002 0.002 0.002 0.002 0.002 0.002 0.002 0.002 0.003 0.003 0.003 0.003 0.003 0.003 0.003 0.003 0.003 0.003 0.003 0.003 0.003 0.003 0.003 0.003 0.007 0.007 0.007 0.007 0.007 0.007 0.007 0.007 0.051 0.051 0.051 0.051 0.051 0.051 0.051 0.051 0.062 0.062 0.062 0.062 0.110 0.110 0.110 0.110 0.173 0.173 0.173 0.173 0.001 0.001 0.001 0.001 0.000 0.000 0.000 0.000 0.000 0.000 0.000 0.000 0.000 0.000 0.000 0.000 0.002 0.002 0.002 0.002 0.004 0.004 0.004 0.004 0.004 0.004 0.004 0.004 0.008 0.008 0.172 0.172 0.057 0.057 0.002 0.002 0.001 0.001 0.000 0.000 0.000 0.000 0.000 0.000 0.000 0.000 0.000 0.000 0.000 0.000 0.000 0.000 0.000 0.000 0.000 0.000 2.013 2.013 5.386 5.386 5.386 5.386 0.002 0.002 0.002 0.002 0.042 0.042 0.042 0.042 0.000 0.000 0.000 0.000 0.005 0.005 0.005 0.005 0.027 0.027 0.027 0.027 0.021 0.021 0.021 0.021 0.014 0.014 0.014 0.014 0.001 0.001 0.001 0.001 0.001 0.001 0.001 0.001 0.002 0.002 0.002 0.002 0.002 0.002 0.002 0.002 0.087 0.087 0.087 0.087 0.087 0.087 0.087 0.087 0.004 0.004 0.004 0.004 0.004 0.004 0.004 0.004 0.001 0.001 0.001 0.001 0.001 0.001 0.001 0.001 0.002 0.002 0.002 0.002 0.002 0.002 0.002 0.002 
0.002 0.002 0.002 0.002 0.002 0.002 0.002 0.002 0.003 0.003 0.003 0.003 0.003 0.003 0.003 0.003 0.003 0.003 0.003 0.003 0.003 0.003 0.003 0.003 0.007 0.007 0.007 0.007 0.007 0.007 0.007 0.007 0.051 0.051 0.051 0.051 0.051 0.051 0.051 0.051 0.062 0.062 0.062 0.062 0.110 0.110 0.110 0.110 0.173 0.173 0.173 0.173 0.001 0.001 0.001 0.001 0.000 0.000 0.000 0.000 0.000 0.000 0.000 0.000 0.000 0.000 0.000 0.000 0.002 0.002 0.002 0.002 0.004 0.004 0.004 0.004 0.004 0.004 0.004 0.004 0.008 0.008 0.172 0.172 0.057 0.057 0.002 0.002 0.001 0.001 0.000 0.000 0.000 0.000 0.000 0.000 0.000 0.000 0.000 0.000 0.000 0.000 0.000 0.000 0.000 0.000 0.000 0.000 2.013 2.013 5.386 5.386 5.386 5.386 0.002 0.002 0.002 0.002 0.042 0.042 0.042 0.042 0.000 0.000 0.000 0.000 0.005 0.005 0.005 0.005 0.027 0.027 0.027 0.027 0.021 0.021 0.021 0.021 0.014 0.014 0.014 0.014 0.001 0.001 0.001 0.001 0.001 0.001 0.001 0.001 0.002 0.002 0.002 0.002 0.002 0.002 0.002 0.002 0.087 0.087 0.087 0.087 0.087 0.087 0.087 0.087 0.004 0.004 0.004 0.004 0.004 0.004 0.004 0.004 0.001 0.001 0.001 0.001 0.001 0.001 0.001 0.001 0.002 0.002 0.002 0.002 0.002 0.002 0.002 0.002 
0.002 0.002 0.002 0.002 0.002 0.002 0.002 0.002 0.003 0.003 0.003 0.003 0.003 0.003 0.003 0.003 0.003 0.003 0.003 0.003 0.003 0.003 0.003 0.003 0.007 0.007 0.007 0.007 0.007 0.007 0.007 0.007 0.051 0.051 0.051 0.051 0.051 0.051 0.051 0.051 0.062 0.062 0.062 0.062 0.110 0.110 0.110 0.110 0.173 0.173 0.173 0.173 0.001 0.001 0.001 0.001 0.000 0.000 0.000 0.000 0.000 0.000 0.000 0.000 0.000 0.000 0.000 0.000 0.002 0.002 0.002 0.002 0.004 0.004 0.004 0.004 0.004 0.004 0.004 0.004 0.008 0.008 0.172 0.172 0.057 0.057 0.002 0.002 0.001 0.001 0.000 0.000 0.000 0.000 0.000 0.000 0.000 0.000 0.000 0.000 0.000 0.000 0.000 0.000 0.000 0.000 0.000 0.000 2.013 2.013 5.386 5.386 5.386 5.386 0.002 0.002 0.002 0.002 0.042 0.042 0.042 0.042 0.000 0.000 0.000 0.000 0.005 0.005 0.005 0.005 0.027 0.027 0.027 0.027 0.021 0.021 0.021 0.021 0.014 0.014 0.014 0.014 0.001 0.001 0.001 0.001 0.001 0.001 0.001 0.001 0.002 0.002 0.002 0.002 0.002 0.002 0.002 0.002 0.087 0.087 0.087 0.087 0.087 0.087 0.087 0.087 0.004 0.004 0.004 0.004 0.004 0.004 0.004 0.004 0.001 0.001 0.001 0.001 0.001 0.001 0.001 0.001 0.002 0.002 0.002 0.002 0.002 0.002 0.002 0.002 
0.000 0.000 0.000 0.000 0.000 0.000 0.000 0.000 0.014 0.014 0.014 0.014 0.014 0.014 0.014 0.014 0.006 0.006 0.006 0.006 0.006 0.006 0.006 0.006 0.003 0.003 0.003 0.003 0.003 0.003 0.003 0.003 0.003 0.003 0.003 0.003 0.003 0.003 0.003 0.003 0.039 0.039 0.039 0.039 0.241 0.241 0.241 0.241 0.145 0.145 0.145 0.145 0.001 0.001 0.001 0.001 0.000 0.000 0.000 0.000 0.000 0.000 0.000 0.000 0.000 0.000 0.000 0.000 0.001 0.001 0.001 0.001 0.003 0.003 0.003 0.003 0.005 0.005 0.005 0.005 0.002 0.002 0.002 0.002 0.004 0.004 0.014 0.014 0.001 0.001 0.000 0.000 0.000 0.000 0.000 0.000 0.000 0.000 0.000 0.000 0.000 0.000 0.000 0.000 0.000 0.000 0.001 0.001 4.336 4.336 5.022 5.022 5.022 5.022 0.002 0.002 0.002 0.002 0.001 0.001 0.001 0.001 0.000 0.000 0.000 0.000 0.001 0.001 0.001 0.001 0.002 0.002 0.002 0.002 0.006 0.006 0.006 0.006 0.009 0.009 0.009 0.009 0.005 0.005 0.005 0.005 0.000 0.000 0.000 0.000 0.001 0.001 0.001 0.001 0.001 0.001 0.001 0.001 0.005 0.005 0.005 0.005 0.005 0.005 0.005 0.005 0.019 0.019 0.019 0.019 0.019 0.019 0.019 0.019 0.002 0.002 0.002 0.002 0.002 0.002 0.002 0.002 0.001 0.001 0.001 0.001 0.001 0.001 0.001 0.001 
0.000 0.000 0.000 0.000 0.000 0.000 0.000 0.000 0.014 0.014 0.014 0.014 0.014 0.014 0.014 0.014 0.006 0.006 0.006 0.006 0.006 0.006 0.006 0.006 0.003 0.003 0.003 0.003 0.003 0.003 0.003 0.003 0.003 0.003 0.003 0.003 0.003 0.003 0.003 0.003 0.039 0.039 0.039 0.039 0.241 0.241 0.241 0.241 0.145 0.145 0.145 0.145 0.001 0.001 0.001 0.001 0.000 0.000 0.000 0.000 0.000 0.000 0.000 0.000 0.000 0.000 0.000 0.000 0.001 0.001 0.001 0.001 0.003 0.003 0.003 0.003 0.005 0.005 0.005 0.005 0.002 0.002 0.002 0.002 0.004 0.004 0.014 0.014 0.001 0.001 0.000 0.000 0.000 0.000 0.000 0.000 0.000 0.000 0.000 0.000 0.000 0.000 0.000 0.000 0.000 0.000 0.001 0.001 4.336 4.336 5.022 5.022 5.022 5.022 0.002 0.002 0.002 0.002 0.001 0.001 0.001 0.001 0.000 0.000 0.000 0.000 0.001 0.001 0.001 0.001 0.002 0.002 0.002 0.002 0.006 0.006 0.006 0.006 0.009 0.009 0.009 0.009 0.005 0.005 0.005 0.005 0.000 0.000 0.000 0.000 0.001 0.001 0.001 0.001 0.001 0.001 0.001 0.001 0.005 0.005 0.005 0.005 0.005 0.005 0.005 0.005 0.019 0.019 0.019 0.019 0.019 0.019 0.019 0.019 0.002 0.002 0.002 0.002 0.002 0.002 0.002 0.002 0.001 0.001 0.001 0.001 0.001 0.001 0.001 0.001 
0.000 0.000 0.000 0.000 0.000 0.000 0.000 0.000 0.014 0.014 0.014 0.014 0.014 0.014 0.014 0.014 0.006 0.006 0.006 0.006 0.006 0.006 0.006 0.006 0.003 0.003 0.003 0.003 0.003 0.003 0.003 0.003 0.003 0.003 0.003 0.003 0.003 0.003 0.003 0.003 0.039 0.039 0.039 0.039 0.241 0.241 0.241 0.241 0.145 0.145 0.145 0.145 0.001 0.001 0.001 0.001 0.000 0.000 0.000 0.000 0.000 0.000 0.000 0.000 0.000 0.000 0.000 0.000 0.001 0.001 0.001 0.001 0.003 0.003 0.003 0.003 0.005 0.005 0.005 0.005 0.002 0.002 0.002 0.002 0.004 0.004 0.014 0.014 0.001 0.001 0.000 0.000 0.000 0.000 0.000 0.000 0.000 0.000 0.000 0.000 0.000 0.000 0.000 0.000 0.000 0.000 0.001 0.001 4.336 4.336 5.022 5.022 5.022 5.022 0.002 0.002 0.002 0.002 0.001 0.001 0.001 0.001 0.000 0.000 0.000 0.000 0.001 0.001 0.001 0.001 0.002 0.002 0.002 0.002 0.006 0.006 0.006 0.006 0.009 0.009 0.009 0.009 0.005 0.005 0.005 0.005 0.000 0.000 0.000 0.000 0.001 0.001 0.001 0.001 0.001 0.001 0.001 0.001 0.005 0.005 0.005 0.005 0.005 0.005 0.005 0.005 0.019 0.019 0.019 0.019 0.019 0.019 0.019 0.019 0.002 0.002 0.002 0.002 0.002 0.002 0.002 0.002 0.001 0.001 0.001 0.001 0.001 0.001 0.001 0.001 
0.000 0.000 0.000 0.000 0.000 0.000 0.000 0.000 0.014 0.014 0.014 0.014 0.014 0.014 0.014 0.014 0.006 0.006 0.006 0.006 0.006 0.006 0.006 0.006 0.003 0.003 0.003 0.003 0.003 0.003 0.003 0.003 0.003 0.003 0.003 0.003 0.003 0.003 0.003 0.003 0.039 0.039 0.039 0.039 0.241 0.241 0.241 0.241 0.145 0.145 0.145 0.145 0.001 0.001 0.001 0.001 0.000 0.000 0.000 0.000 0.000 0.000 0.000 0.000 0.000 0.000 0.000 0.000 0.001 0.001 0.001 0.001 0.003 0.003 0.003 0.003 0.005 0.005 0.005 0.005 0.002 0.002 0.002 0.002 0.004 0.004 0.014 0.014 0.001 0.001 0.000 0.000 0.000 0.000 0.000 0.000 0.000 0.000 0.000 0.000 0.000 0.000 0.000 0.000 0.000 0.000 0.001 0.001 4.336 4.336 5.022 5.022 5.022 5.022 0.002 0.002 0.002 0.002 0.001 0.001 0.001 0.001 0.000 0.000 0.000 0.000 0.001 0.001 0.001 0.001 0.002 0.002 0.002 0.002 0.006 0.006 0.006 0.006 0.009 0.009 0.009 0.009 0.005 0.005 0.005 0.005 0.000 0.000 0.000 0.000 0.001 0.001 0.001 0.001 0.001 0.001 0.001 0.001 0.005 0.005 0.005 0.005 0.005 0.005 0.005 0.005 0.019 0.019 0.019 0.019 0.019 0.019 0.019 0.019 0.002 0.002 0.002 0.002 0.002 0.002 0.002 0.002 0.001 0.001 0.001 0.001 0.001 0.001 0.001 0.001 
0.000 0.000 0.000 0.000 0.000 0.000 0.000 0.000 0.011 0.011 0.011 0.011 0.011 0.011 0.011 0.011 0.004 0.004 0.004 0.004 0.004 0.004 0.004 0.004 0.001 0.001 0.001 0.001 0.001 0.001 0.001 0.001 0.002 0.002 0.002 0.002 0.002 0.002 0.002 0.002 0.004 0.004 0.004 0.004 0.067 0.067 0.067 0.067 0.005 0.005 0.005 0.005 0.000 0.000 0.000 0.000 0.000 0.000 0.000 0.000 0.000 0.000 0.000 0.000 0.000 0.000 0.000 0.000 0.000 0.000 0.000 0.000 0.001 0.001 0.001 0.001 0.003 0.003 0.003 0.003 0.001 0.001 0.001 0.001 0.001 0.001 0.006 0.006 0.009 0.009 0.000 0.000 0.000 0.000 0.000 0.000 0.000 0.000 0.000 0.001 0.000 0.000 0.001 0.001 0.002 0.002 1.324 1.324 7.002 7.002 1.260 1.260 1.260 1.260 0.001 0.001 0.001 0.001 0.000 0.000 0.000 0.000 0.000 0.000 0.000 0.000 0.000 0.000 0.000 0.000 0.001 0.001 0.001 0.001 0.005 0.005 0.005 0.005 0.005 0.005 0.005 0.005 0.005 0.005 0.005 0.005 0.035 0.035 0.035 0.035 0.000 0.000 0.000 0.000 0.000 0.000 0.000 0.000 0.001 0.001 0.001 0.001 0.001 0.001 0.001 0.001 0.007 0.007 0.007 0.007 0.007 0.007 0.007 0.007 0.015 0.015 0.015 0.015 0.015 0.015 0.015 0.015 0.000 0.000 0.000 0.000 0.000 0.000 0.000 0.000 
0.000 0.000 0.000 0.000 0.000 0.000 0.000 0.000 0.011 0.011 0.011 0.011 0.011 0.011 0.011 0.011 0.004 0.004 0.004 0.004 0.004 0.004 0.004 0.004 0.001 0.001 0.001 0.001 0.001 0.001 0.001 0.001 0.002 0.002 0.002 0.002 0.002 0.002 0.002 0.002 0.004 0.004 0.004 0.004 0.067 0.067 0.067 0.067 0.005 0.005 0.005 0.005 0.000 0.000 0.000 0.000 0.000 0.000 0.000 0.000 0.000 0.000 0.000 0.000 0.000 0.000 0.000 0.000 0.000 0.000 0.000 0.000 0.001 0.001 0.001 0.001 0.003 0.003 0.003 0.003 0.001 0.001 0.001 0.001 0.001 0.001 0.006 0.006 0.009 0.009 0.000 0.000 0.000 0.000 0.000 0.000 0.000 0.000 0.000 0.001 0.000 0.000 0.001 0.001 0.002 0.002 1.324 1.324 7.002 7.002 1.260 1.260 1.260 1.260 0.001 0.001 0.001 0.001 0.000 0.000 0.000 0.000 0.000 0.000 0.000 0.000 0.000 0.000 0.000 0.000 0.001 0.001 0.001 0.001 0.005 0.005 0.005 0.005 0.005 0.005 0.005 0.005 0.005 0.005 0.005 0.005 0.035 0.035 0.035 0.035 0.000 0.000 0.000 0.000 0.000 0.000 0.000 0.000 0.001 0.001 0.001 0.001 0.001 0.001 0.001 0.001 0.007 0.007 0.007 0.007 0.007 0.007 0.007 0.007 0.015 0.015 0.015 0.015 0.015 0.015 0.015 0.015 0.000 0.000 0.000 0.000 0.000 0.000 0.000 0.000 
0.000 0.000 0.000 0.000 0.000 0.000 0.000 0.000 0.004 0.004 0.004 0.004 0.004 0.004 0.004 0.004 0.012 0.012 0.012 0.012 0.012 0.012 0.012 0.012 0.002 0.002 0.002 0.002 0.002 0.002 0.002 0.002 0.001 0.001 0.001 0.001 0.001 0.001 0.001 0.001 0.002 0.002 0.002 0.002 0.050 0.050 0.050 0.050 0.002 0.002 0.002 0.002 0.001 0.001 0.001 0.001 0.000 0.000 0.000 0.000 0.000 0.000 0.000 0.000 0.000 0.000 0.000 0.000 0.000 0.000 0.000 0.000 0.000 0.000 0.000 0.000 0.001 0.001 0.001 0.001 0.002 0.002 0.001 0.001 0.001 0.001 0.006 0.006 0.014 0.014 0.125 0.253 0.186 0.007 0.005 0.009 0.013 0.142 1.075 0.453 0.001 0.001 0.004 0.004 0.012 0.012 2.341 2.341 2.222 2.222 0.001 0.001 0.001 0.001 0.000 0.000 0.000 0.000 0.001 0.001 0.001 0.001 0.000 0.000 0.000 0.000 0.000 0.000 0.000 0.000 0.002 0.002 0.002 0.002 0.005 0.005 0.005 0.005 0.005 0.005 0.005 0.005 0.001 0.001 0.001 0.001 2.110 2.110 2.110 2.110 0.000 0.000 0.000 0.000 0.000 0.000 0.000 0.000 0.002 0.002 0.002 0.002 0.002 0.002 0.002 0.002 0.001 0.001 0.001 0.001 0.001 0.001 0.001 0.001 0.025 0.025 0.025 0.025 0.025 0.025 0.025 0.025 0.000 0.000 0.000 0.000 0.000 0.000 0.000 0.000 
0.000 0.000 0.000 0.000 0.000 0.000 0.000 0.000 0.004 0.004 0.004 0.004 0.004 0.004 0.004 0.004 0.012 0.012 0.012 0.012 0.012 0.012 0.012 0.012 0.002 0.002 0.002 0.002 0.002 0.002 0.002 0.002 0.001 0.001 0.001 0.001 0.001 0.001 0.001 0.001 0.002 0.002 0.002 0.002 0.050 0.050 0.050 0.050 0.002 0.002 0.002 0.002 0.001 0.001 0.001 0.001 0.000 0.000 0.000 0.000 0.000 0.000 0.000 0.000 0.000 0.000 0.000 0.000 0.000 0.000 0.000 0.000 0.000 0.000 0.000 0.000 0.001 0.001 0.001 0.001 0.002 0.002 0.001 0.001 0.001 0.001 0.006 0.006 0.014 0.014 0.125 0.253 0.186 0.007 0.005 0.009 0.013 0.142 1.075 0.453 0.001 0.001 0.004 0.004 0.012 0.012 2.341 2.341 2.222 2.222 0.001 0.001 0.001 0.001 0.000 0.000 0.000 0.000 0.001 0.001 0.001 0.001 0.000 0.000 0.000 0.000 0.000 0.000 0.000 0.000 0.002 0.002 0.002 0.002 0.005 0.005 0.005 0.005 0.005 0.005 0.005 0.005 0.001 0.001 0.001 0.001 2.110 2.110 2.110 2.110 0.000 0.000 0.000 0.000 0.000 0.000 0.000 0.000 0.002 0.002 0.002 0.002 0.002 0.002 0.002 0.002 0.001 0.001 0.001 0.001 0.001 0.001 0.001 0.001 0.025 0.025 0.025 0.025 0.025 0.025 0.025 0.025 0.000 0.000 0.000 0.000 0.000 0.000 0.000 0.000 
0.000 0.000 0.000 0.000 0.000 0.000 0.000 0.000 0.002 0.002 0.002 0.002 0.002 0.002 0.002 0.002 0.017 0.017 0.017 0.017 0.017 0.017 0.017 0.017 0.000 0.000 0.000 0.000 0.000 0.000 0.000 0.000 0.000 0.000 0.000 0.000 0.000 0.000 0.000 0.000 0.001 0.001 0.001 0.001 0.046 0.046 0.046 0.046 0.003 0.003 0.003 0.003 0.001 0.001 0.001 0.001 0.001 0.001 0.001 0.001 0.002 0.002 0.002 0.002 0.000 0.000 0.000 0.000 0.000 0.000 0.000 0.000 0.000 0.000 0.000 0.000 0.001 0.001 0.001 0.001 0.001 0.001 0.004 0.004 0.004 0.004 0.006 0.006 0.016 0.016 1.201 1.969 0.279 0.002 0.000 0.000 0.000 0.000 0.000 0.000 0.000 0.000 0.000 0.000 0.002 0.002 0.013 0.013 0.002 0.002 0.000 0.000 0.000 0.000 0.000 0.000 0.000 0.000 0.000 0.000 0.000 0.000 0.001 0.001 0.001 0.001 0.002 0.002 0.002 0.002 0.002 0.002 0.002 0.002 0.003 0.003 0.003 0.003 0.006 0.006 0.006 0.006 0.003 0.003 0.003 0.003 2.397 2.397 2.397 2.397 0.021 0.021 0.021 0.021 0.021 0.021 0.021 0.021 0.012 0.012 0.012 0.012 0.012 0.012 0.012 0.012 0.007 0.007 0.007 0.007 0.007 0.007 0.007 0.007 0.028 0.028 0.028 0.028 0.028 0.028 0.028 0.028 0.030 0.030 0.030 0.030 0.030 0.030 0.030 0.030 
0.000 0.000 0.000 0.000 0.000 0.000 0.000 0.000 0.002 0.002 0.002 0.002 0.002 0.002 0.002 0.002 0.017 0.017 0.017 0.017 0.017 0.017 0.017 0.017 0.000 0.000 0.000 0.000 0.000 0.000 0.000 0.000 0.000 0.000 0.000 0.000 0.000 0.000 0.000 0.000 0.001 0.001 0.001 0.001 0.046 0.046 0.046 0.046 0.003 0.003 0.003 0.003 0.001 0.001 0.001 0.001 0.001 0.001 0.001 0.001 0.002 0.002 0.002 0.002 0.000 0.000 0.000 0.000 0.000 0.000 0.000 0.000 0.000 0.000 0.000 0.000 0.001 0.001 0.001 0.001 0.001 0.001 0.004 0.004 0.004 0.004 0.006 0.006 0.016 0.016 1.201 1.969 0.279 0.002 0.000 0.000 0.000 0.000 0.000 0.000 0.000 0.000 0.000 0.000 0.002 0.002 0.013 0.013 0.002 0.002 0.000 0.000 0.000 0.000 0.000 0.000 0.000 0.000 0.000 0.000 0.000 0.000 0.001 0.001 0.001 0.001 0.002 0.002 0.002 0.002 0.002 0.002 0.002 0.002 0.003 0.003 0.003 0.003 0.006 0.006 0.006 0.006 0.003 0.003 0.003 0.003 2.397 2.397 2.397 2.397 0.021 0.021 0.021 0.021 0.021 0.021 0.021 0.021 0.012 0.012 0.012 0.012 0.012 0.012 0.012 0.012 0.007 0.007 0.007 0.007 0.007 0.007 0.007 0.007 0.028 0.028 0.028 0.028 0.028 0.028 0.028 0.028 0.030 0.030 0.030 0.030 0.030 0.030 0.030 0.030 
0.000 0.000 0.000 0.000 0.000 0.000 0.000 0.000 0.001 0.001 0.001 0.001 0.001 0.001 0.001 0.001 0.015 0.015 0.015 0.015 0.015 0.015 0.015 0.015 0.000 0.000 0.000 0.000 0.000 0.000 0.000 0.000 0.000 0.000 0.000 0.000 0.000 0.000 0.000 0.000 0.001 0.001 0.001 0.001 0.042 0.042 0.042 0.042 0.003 0.003 0.003 0.003 0.003 0.003 0.003 0.003 0.010 0.010 0.010 0.010 0.000 0.000 0.000 0.000 0.000 0.000 0.000 0.000 0.000 0.000 0.000 0.000 0.000 0.000 0.000 0.000 0.000 0.000 0.000 0.000 0.001 0.001 0.001 0.001 0.002 0.002 0.007 0.007 0.007 0.007 0.004 0.003 0.001 0.000 0.000 0.000 0.000 0.000 0.000 0.000 0.000 0.000 0.000 0.000 0.002 0.002 0.005 0.005 0.001 0.001 0.000 0.000 0.000 0.000 0.000 0.000 0.000 0.000 0.003 0.003 0.003 0.003 3.840 3.840 3.840 3.840 0.000 0.000 0.000 0.000 0.001 0.001 0.001 0.001 0.001 0.001 0.001 0.001 0.007 0.007 0.007 0.007 0.011 0.011 0.011 0.011 0.079 0.079 0.079 0.079 0.001 0.001 0.001 0.001 0.001 0.001 0.001 0.001 0.001 0.001 0.001 0.001 0.001 0.001 0.001 0.001 0.001 0.001 0.001 0.001 0.001 0.001 0.001 0.001 0.008 0.008 0.008 0.008 0.008 0.008 0.008 0.008 1.019 1.019 1.019 1.019 1.019 1.019 1.019 1.019 
0.000 0.000 0.000 0.000 0.000 0.000 0.000 0.000 0.001 0.001 0.001 0.001 0.001 0.001 0.001 0.001 0.015 0.015 0.015 0.015 0.015 0.015 0.015 0.015 0.000 0.000 0.000 0.000 0.000 0.000 0.000 0.000 0.000 0.000 0.000 0.000 0.000 0.000 0.000 0.000 0.001 0.001 0.001 0.001 0.042 0.042 0.042 0.042 0.003 0.003 0.003 0.003 0.003 0.003 0.003 0.003 0.010 0.010 0.010 0.010 0.000 0.000 0.000 0.000 0.000 0.000 0.000 0.000 0.000 0.000 0.000 0.000 0.000 0.000 0.000 0.000 0.000 0.000 0.000 0.000 0.001 0.001 0.001 0.001 0.002 0.002 0.007 0.007 0.007 0.007 0.004 0.003 0.001 0.000 0.000 0.000 0.000 0.000 0.000 0.000 0.000 0.000 0.000 0.000 0.002 0.002 0.005 0.005 0.001 0.001 0.000 0.000 0.000 0.000 0.000 0.000 0.000 0.000 0.003 0.003 0.003 0.003 3.840 3.840 3.840 3.840 0.000 0.000 0.000 0.000 0.001 0.001 0.001 0.001 0.001 0.001 0.001 0.001 0.007 0.007 0.007 0.007 0.011 0.011 0.011 0.011 0.079 0.079 0.079 0.079 0.001 0.001 0.001 0.001 0.001 0.001 0.001 0.001 0.001 0.001 0.001 0.001 0.001 0.001 0.001 0.001 0.001 0.001 0.001 0.001 0.001 0.001 0.001 0.001 0.008 0.008 0.008 0.008 0.008 0.008 0.008 0.008 1.019 1.019 1.019 1.019 1.019 1.019 1.019 1.019 
0.000 0.000 0.000 0.000 0.000 0.000 0.000 0.000 0.000 0.000 0.000 0.000 0.000 0.000 0.000 0.000 0.009 0.009 0.009 0.009 0.009 0.009 0.009 0.009 0.000 0.000 0.000 0.000 0.000 0.000 0.000 0.000 0.000 0.000 0.000 0.000 0.000 0.000 0.000 0.000 0.001 0.001 0.001 0.001 0.044 0.044 0.044 0.044 0.000 0.000 0.000 0.000 0.000 0.000 0.000 0.000 0.040 0.040 0.040 0.040 0.001 0.001 0.001 0.001 0.000 0.000 0.000 0.000 0.000 0.000 0.000 0.000 0.000 0.000 0.000 0.000 0.000 0.000 0.000 0.000 0.000 0.000 0.000 0.000 0.014 0.014 0.007 0.007 0.004 0.004 0.002 0.000 0.000 0.000 0.028 0.060 0.034 0.004 0.000 0.000 0.000 0.000 0.000 0.000 0.004 0.004 0.001 0.001 0.001 0.001 0.000 0.000 0.000 0.000 0.000 0.000 0.000 0.000 0.003 0.003 0.003 0.003 2.738 2.738 2.738 2.738 0.000 0.000 0.000 0.000 0.000 0.000 0.000 0.000 0.001 0.001 0.001 0.001 0.002 0.002 0.002 0.002 0.005 0.005 0.005 0.005 0.061 0.061 0.061 0.061 0.000 0.000 0.000 0.000 0.000 0.000 0.000 0.000 0.000 0.000 0.000 0.000 0.000 0.000 0.000 0.000 0.001 0.001 0.001 0.001 0.001 0.001 0.001 0.001 0.003 0.003 0.003 0.003 0.003 0.003 0.003 0.003 6.419 6.419 6.419 6.419 6.419 6.419 6.419 6.419 
0.000 0.000 0.000 0.000 0.000 0.000 0.000 0.000 0.000 0.000 0.000 0.000 0.000 0.000 0.000 0.000 0.009 0.009 0.009 0.009 0.009 0.009 0.009 0.009 0.000 0.000 0.000 0.000 0.000 0.000 0.000 0.000 0.000 0.000 0.000 0.000 0.000 0.000 0.000 0.000 0.001 0.001 0.001 0.001 0.044 0.044 0.044 0.044 0.000 0.000 0.000 0.000 0.000 0.000 0.000 0.000 0.040 0.040 0.040 0.040 0.001 0.001 0.001 0.001 0.000 0.000 0.000 0.000 0.000 0.000 0.000 0.000 0.000 0.000 0.000 0.000 0.000 0.000 0.000 0.000 0.000 0.000 0.000 0.000 0.014 0.014 0.007 0.007 0.004 0.004 0.002 0.000 0.000 0.000 0.028 0.060 0.034 0.004 0.000 0.000 0.000 0.000 0.000 0.000 0.004 0.004 0.001 0.001 0.001 0.001 0.000 0.000 0.000 0.000 0.000 0.000 0.000 0.000 0.003 0.003 0.003 0.003 2.738 2.738 2.738 2.738 0.000 0.000 0.000 0.000 0.000 0.000 0.000 0.000 0.001 0.001 0.001 0.001 0.002 0.002 0.002 0.002 0.005 0.005 0.005 0.005 0.061 0.061 0.061 0.061 0.000 0.000 0.000 0.000 0.000 0.000 0.000 0.000 0.000 0.000 0.000 0.000 0.000 0.000 0.000 0.000 0.001 0.001 0.001 0.001 0.001 0.001 0.001 0.001 0.003 0.003 0.003 0.003 0.003 0.003 0.003 0.003 6.419 6.419 6.419 6.419 6.419 6.419 6.419 6.419 
0.000 0.000 0.000 0.000 0.000 0.000 0.000 0.000 0.000 0.000 0.000 0.000 0.000 0.000 0.000 0.000 0.002 0.002 0.002 0.002 0.002 0.002 0.002 0.002 0.000 0.000 0.000 0.000 0.000 0.000 0.000 0.000 0.000 0.000 0.000 0.000 0.000 0.000 0.000 0.000 0.001 0.001 0.001 0.001 0.039 0.039 0.039 0.039 0.000 0.000 0.000 0.000 0.000 0.000 0.000 0.000 0.025 0.025 0.025 0.025 0.001 0.001 0.001 0.001 0.000 0.000 0.000 0.000 0.000 0.000 0.000 0.000 0.000 0.000 0.000 0.000 0.000 0.000 0.000 0.000 0.000 0.000 0.000 0.000 0.195 0.195 0.000 0.000 0.000 0.000 0.000 0.000 0.004 1.528 2.269 2.464 1.217 1.851 0.008 0.010 0.007 0.007 0.006 0.006 0.001 0.001 0.001 0.001 0.001 0.001 0.000 0.000 0.000 0.000 0.000 0.000 0.000 0.000 0.000 0.000 0.000 0.000 0.764 0.764 0.764 0.764 0.006 0.006 0.006 0.006 0.000 0.000 0.000 0.000 0.000 0.000 0.000 0.000 0.001 0.001 0.001 0.001 0.007 0.007 0.007 0.007 0.046 0.046 0.046 0.046 0.000 0.000 0.000 0.000 0.000 0.000 0.000 0.000 0.000 0.000 0.000 0.000 0.000 0.000 0.000 0.000 0.000 0.000 0.000 0.000 0.000 0.000 0.000 0.000 0.002 0.002 0.002 0.002 0.002 0.002 0.002 0.002 9.199 9.199 9.199 9.199 9.199 9.199 9.199 9.199 
0.000 0.000 0.000 0.000 0.000 0.000 0.000 0.000 0.000 0.000 0.000 0.000 0.000 0.000 0.000 0.000 0.001 0.001 0.001 0.001 0.001 0.001 0.001 0.001 0.000 0.000 0.000 0.000 0.000 0.000 0.000 0.000 0.000 0.000 0.000 0.000 0.000 0.000 0.000 0.000 0.001 0.001 0.001 0.001 0.033 0.033 0.033 0.033 0.000 0.000 0.000 0.000 0.000 0.000 0.000 0.000 0.020 0.020 0.020 0.020 0.001 0.001 0.001 0.001 0.000 0.000 0.000 0.000 0.000 0.000 0.000 0.000 0.000 0.000 0.000 0.000 0.000 0.000 0.000 0.000 0.000 0.000 0.004 0.004 0.018 0.018 0.000 0.000 0.000 0.000 0.001 0.000 1.477 6.245 6.149 6.107 2.366 0.000 0.000 0.000 0.004 0.004 0.001 0.001 0.001 0.001 0.001 0.001 0.000 0.000 0.000 0.000 0.000 0.000 0.000 0.000 0.000 0.000 0.000 0.000 0.000 0.000 0.958 0.958 0.958 0.958 0.000 0.000 0.000 0.000 0.000 0.000 0.000 0.000 0.000 0.000 0.000 0.000 0.001 0.001 0.001 0.001 0.013 0.013 0.013 0.013 0.044 0.044 0.044 0.044 0.000 0.000 0.000 0.000 0.000 0.000 0.000 0.000 0.000 0.000 0.000 0.000 0.000 0.000 0.000 0.000 0.000 0.000 0.000 0.000 0.000 0.000 0.000 0.000 0.004 0.004 0.004 0.004 0.004 0.004 0.004 0.004 10.675 10.675 10.675 10.675 10.675 10.675 10.675 10.675 
0.000 0.000 0.000 0.000 0.000 0.000 0.000 0.000 0.000 0.000 0.000 0.000 0.000 0.000 0.000 0.000 0.001 0.001 0.001 0.001 0.001 0.001 0.001 0.001 0.000 0.000 0.000 0.000 0.000 0.000 0.000 0.000 0.000 0.000 0.000 0.000 0.000 0.000 0.000 0.000 0.001 0.001 0.001 0.001 0.031 0.031 0.031 0.031 0.000 0.000 0.000 0.000 0.000 0.000 0.000 0.000 0.020 0.020 0.020 0.020 0.001 0.001 0.001 0.001 0.000 0.000 0.000 0.000 0.000 0.000 0.000 0.000 0.000 0.000 0.000 0.000 0.000 0.000 0.000 0.000 0.000 0.000 0.000 0.000 0.004 0.004 0.000 0.000 0.007 0.007 0.010 0.024 3.075 7.982 7.133 6.892 7.591 7.854 1.087 0.000 0.002 0.002 0.000 0.000 0.000 0.000 0.000 0.000 0.000 0.000 0.000 0.000 0.000 0.000 0.005 0.005 0.005 0.005 0.000 0.000 0.000 0.000 0.124 0.124 0.124 0.124 0.000 0.000 0.000 0.000 0.000 0.000 0.000 0.000 0.000 0.000 0.000 0.000 0.001 0.001 0.001 0.001 0.016 0.016 0.016 0.016 0.042 0.042 0.042 0.042 0.000 0.000 0.000 0.000 0.000 0.000 0.000 0.000 0.000 0.000 0.000 0.000 0.000 0.000 0.000 0.000 0.000 0.000 0.000 0.000 0.000 0.000 0.000 0.000 0.005 0.005 0.005 0.005 0.005 0.005 0.005 0.005 12.058 12.058 12.058 12.058 12.058 12.058 12.058 12.058 
0.000 0.000 0.000 0.000 0.000 0.000 0.000 0.000 0.000 0.000 0.000 0.000 0.000 0.000 0.000 0.000 0.000 0.000 0.000 0.000 0.000 0.000 0.000 0.000 0.000 0.000 0.000 0.000 0.000 0.000 0.000 0.000 0.000 0.000 0.000 0.000 0.000 0.000 0.000 0.000 0.004 0.004 0.004 0.004 0.031 0.031 0.031 0.031 0.000 0.000 0.000 0.000 0.000 0.000 0.000 0.000 0.036 0.036 0.036 0.036 0.002 0.002 0.002 0.002 0.000 0.000 0.000 0.000 0.000 0.000 0.000 0.000 0.000 0.000 0.000 0.000 0.000 0.000 0.000 0.000 0.000 0.000 0.000 0.000 0.001 0.001 0.002 0.002 0.002 0.002 0.007 0.004 0.006 0.090 2.720 5.477 6.892 5.583 4.182 3.137 0.003 0.003 0.000 0.000 0.000 0.000 0.000 0.000 0.000 0.000 0.001 0.001 0.001 0.001 0.223 0.223 0.223 0.223 0.000 0.000 0.000 0.000 0.025 0.025 0.025 0.025 0.000 0.000 0.000 0.000 0.000 0.000 0.000 0.000 0.000 0.000 0.000 0.000 0.000 0.000 0.000 0.000 0.023 0.023 0.023 0.023 0.038 0.038 0.038 0.038 0.000 0.000 0.000 0.000 0.000 0.000 0.000 0.000 0.000 0.000 0.000 0.000 0.000 0.000 0.000 0.000 0.000 0.000 0.000 0.000 0.000 0.000 0.000 0.000 0.158 0.158 0.158 0.158 0.158 0.158 0.158 0.158 12.892 12.892 12.892 12.892 12.892 12.892 12.892 12.892 
0.000 0.000 0.000 0.000 0.000 0.000 0.000 0.000 0.000 0.000 0.000 0.000 0.000 0.000 0.000 0.000 0.000 0.000 0.000 0.000 0.000 0.000 0.000 0.000 0.000 0.000 0.000 0.000 0.000 0.000 0.000 0.000 0.000 0.000 0.000 0.000 0.000 0.000 0.000 0.000 0.010 0.010 0.010 0.010 0.028 0.028 0.028 0.028 0.000 0.000 0.000 0.000 0.000 0.000 0.000 0.000 0.066 0.066 0.066 0.066 0.013 0.013 0.013 0.013 0.002 0.002 0.002 0.002 0.001 0.001 0.001 0.001 0.000 0.000 0.000 0.000 0.000 0.000 0.000 0.000 0.000 0.000 0.000 0.000 0.000 0.000 0.001 0.001 0.001 0.001 0.008 0.004 0.003 0.003 0.868 2.787 3.371 2.383 1.584 0.986 0.000 0.000 0.000 0.000 0.000 0.000 0.000 0.000 0.000 0.000 0.034 0.034 0.034 0.034 0.122 0.122 0.122 0.122 0.000 0.000 0.000 0.000 0.009 0.009 0.009 0.009 0.000 0.000 0.000 0.000 0.000 0.000 0.000 0.000 0.000 0.000 0.000 0.000 0.000 0.000 0.000 0.000 0.016 0.016 0.016 0.016 0.042 0.042 0.042 0.042 0.000 0.000 0.000 0.000 0.000 0.000 0.000 0.000 0.000 0.000 0.000 0.000 0.000 0.000 0.000 0.000 0.000 0.000 0.000 0.000 0.000 0.000 0.000 0.000 0.197 0.197 0.197 0.197 0.197 0.197 0.197 0.197 12.468 12.468 12.468 12.468 12.468 12.468 12.468 12.468 
0.000 0.000 0.000 0.000 0.000 0.000 0.000 0.000 0.000 0.000 0.000 0.000 0.000 0.000 0.000 0.000 0.000 0.000 0.000 0.000 0.000 0.000 0.000 0.000 0.000 0.000 0.000 0.000 0.000 0.000 0.000 0.000 0.000 0.000 0.000 0.000 0.000 0.000 0.000 0.000 0.005 0.005 0.005 0.005 0.019 0.019 0.019 0.019 0.000 0.000 0.000 0.000 0.000 0.000 0.000 0.000 0.002 0.002 0.002 0.002 0.005 0.005 0.005 0.005 0.014 0.014 0.014 0.014 0.001 0.001 0.001 0.001 0.000 0.000 0.000 0.000 0.000 0.000 0.000 0.000 0.000 0.000 0.000 0.000 0.018 0.018 0.002 0.002 0.003 0.003 0.001 0.009 0.005 0.002 0.003 0.019 0.288 0.826 0.445 0.147 0.000 0.000 0.000 0.000 0.001 0.001 0.001 0.001 0.000 0.000 0.025 0.025 0.025 0.025 0.006 0.006 0.006 0.006 0.000 0.000 0.000 0.000 0.003 0.003 0.003 0.003 0.000 0.000 0.000 0.000 0.000 0.000 0.000 0.000 0.000 0.000 0.000 0.000 0.000 0.000 0.000 0.000 0.004 0.004 0.004 0.004 0.059 0.059 0.059 0.059 0.000 0.000 0.000 0.000 0.000 0.000 0.000 0.000 0.000 0.000 0.000 0.000 0.000 0.000 0.000 0.000 0.000 0.000 0.000 0.000 0.000 0.000 0.000 0.000 0.004 0.004 0.004 0.004 0.004 0.004 0.004 0.004 9.818 9.818 9.818 9.818 9.818 9.818 9.818 9.818 
0.000 0.000 0.000 0.000 0.000 0.000 0.000 0.000 0.000 0.000 0.000 0.000 0.000 0.000 0.000 0.000 0.000 0.000 0.000 0.000 0.000 0.000 0.000 0.000 0.000 0.000 0.000 0.000 0.000 0.000 0.000 0.000 0.000 0.000 0.000 0.000 0.000 0.000 0.000 0.000 0.004 0.004 0.004 0.004 0.011 0.011 0.011 0.011 0.000 0.000 0.000 0.000 0.000 0.000 0.000 0.000 0.001 0.001 0.001 0.001 0.001 0.001 0.001 0.001 0.021 0.021 0.021 0.021 0.001 0.001 0.001 0.001 0.000 0.000 0.000 0.000 0.000 0.000 0.000 0.000 0.000 0.000 0.003 0.003 0.006 0.006 0.002 0.002 0.000 0.000 0.000 0.000 0.002 0.002 0.003 0.004 0.005 0.345 0.764 0.074 0.002 0.002 0.001 0.001 0.002 0.002 0.000 0.000 0.000 0.000 0.012 0.012 0.012 0.012 0.001 0.001 0.001 0.001 0.000 0.000 0.000 0.000 0.000 0.000 0.000 0.000 0.000 0.000 0.000 0.000 0.000 0.000 0.000 0.000 0.000 0.000 0.000 0.000 0.000 0.000 0.000 0.000 0.002 0.002 0.002 0.002 0.062 0.062 0.062 0.062 0.000 0.000 0.000 0.000 0.000 0.000 0.000 0.000 0.000 0.000 0.000 0.000 0.000 0.000 0.000 0.000 0.000 0.000 0.000 0.000 0.000 0.000 0.000 0.000 0.002 0.002 0.002 0.002 0.002 0.002 0.002 0.002 5.801 5.801 5.801 5.801 5.801 5.801 5.801 5.801 
0.000 0.000 0.000 0.000 0.000 0.000 0.000 0.000 0.000 0.000 0.000 0.000 0.000 0.000 0.000 0.000 0.000 0.000 0.000 0.000 0.000 0.000 0.000 0.000 0.000 0.000 0.000 0.000 0.000 0.000 0.000 0.000 0.000 0.000 0.000 0.000 0.000 0.000 0.000 0.000 0.004 0.004 0.004 0.004 0.010 0.010 0.010 0.010 0.000 0.000 0.000 0.000 0.000 0.000 0.000 0.000 0.000 0.000 0.000 0.000 0.000 0.000 0.000 0.000 0.024 0.024 0.024 0.024 0.001 0.001 0.001 0.001 0.000 0.000 0.000 0.000 0.000 0.000 0.000 0.000 0.016 0.016 0.016 0.016 0.004 0.004 0.000 0.000 0.000 0.000 0.000 0.000 0.001 0.002 0.004 0.005 0.006 0.012 0.043 0.057 0.069 0.069 0.008 0.008 0.002 0.002 0.001 0.001 0.003 0.003 0.004 0.004 0.004 0.004 0.001 0.001 0.001 0.001 0.000 0.000 0.000 0.000 0.000 0.000 0.000 0.000 0.000 0.000 0.000 0.000 0.000 0.000 0.000 0.000 0.000 0.000 0.000 0.000 0.000 0.000 0.000 0.000 0.002 0.002 0.002 0.002 0.088 0.088 0.088 0.088 0.000 0.000 0.000 0.000 0.000 0.000 0.000 0.000 0.000 0.000 0.000 0.000 0.000 0.000 0.000 0.000 0.000 0.000 0.000 0.000 0.000 0.000 0.000 0.000 0.001 0.001 0.001 0.001 0.001 0.001 0.001 0.001 0.981 0.981 0.981 0.981 0.981 0.981 0.981 0.981 
0.000 0.000 0.000 0.000 0.000 0.000 0.000 0.000 0.000 0.000 0.000 0.000 0.000 0.000 0.000 0.000 0.000 0.000 0.000 0.000 0.000 0.000 0.000 0.000 0.000 0.000 0.000 0.000 0.000 0.000 0.000 0.000 0.000 0.000 0.000 0.000 0.000 0.000 0.000 0.000 0.007 0.007 0.007 0.007 0.014 0.014 0.014 0.014 0.000 0.000 0.000 0.000 0.000 0.000 0.000 0.000 0.000 0.000 0.000 0.000 0.000 0.000 0.000 0.000 0.030 0.030 0.030 0.030 0.001 0.001 0.001 0.001 0.000 0.000 0.000 0.000 0.000 0.000 0.000 0.000 0.018 0.018 0.020 0.020 0.000 0.000 0.000 0.000 0.000 0.000 0.000 0.000 0.001 0.003 0.005 0.007 0.008 0.008 0.006 0.028 0.174 0.174 0.005 0.005 0.002 0.002 0.002 0.002 0.004 0.004 0.002 0.002 0.002 0.002 0.001 0.001 0.001 0.001 0.000 0.000 0.000 0.000 0.000 0.000 0.000 0.000 0.000 0.000 0.000 0.000 0.000 0.000 0.000 0.000 0.000 0.000 0.000 0.000 0.000 0.000 0.000 0.000 0.002 0.002 0.002 0.002 0.093 0.093 0.093 0.093 0.000 0.000 0.000 0.000 0.000 0.000 0.000 0.000 0.000 0.000 0.000 0.000 0.000 0.000 0.000 0.000 0.000 0.000 0.000 0.000 0.000 0.000 0.000 0.000 0.001 0.001 0.001 0.001 0.001 0.001 0.001 0.001 0.033 0.033 0.033 0.033 0.033 0.033 0.033 0.033 
0.000 0.000 0.000 0.000 0.000 0.000 0.000 0.000 0.000 0.000 0.000 0.000 0.000 0.000 0.000 0.000 0.000 0.000 0.000 0.000 0.000 0.000 0.000 0.000 0.001 0.001 0.001 0.001 0.001 0.001 0.001 0.001 0.000 0.000 0.000 0.000 0.000 0.000 0.000 0.000 0.008 0.008 0.008 0.008 0.022 0.022 0.022 0.022 0.000 0.000 0.000 0.000 0.000 0.000 0.000 0.000 0.001 0.001 0.001 0.001 0.000 0.000 0.000 0.000 0.062 0.062 0.062 0.062 0.003 0.003 0.003 0.003 0.000 0.000 0.000 0.000 0.000 0.000 0.000 0.000 0.043 0.043 0.001 0.001 0.000 0.000 0.000 0.000 0.000 0.000 0.000 0.000 0.002 0.005 0.007 0.010 0.009 0.006 0.005 0.020 0.122 0.122 0.006 0.006 0.003 0.003 0.002 0.002 0.003 0.003 0.001 0.001 0.001 0.001 0.001 0.001 0.001 0.001 0.000 0.000 0.000 0.000 0.001 0.001 0.001 0.001 0.000 0.000 0.000 0.000 0.000 0.000 0.000 0.000 0.000 0.000 0.000 0.000 0.000 0.000 0.000 0.000 0.001 0.001 0.001 0.001 0.076 0.076 0.076 0.076 0.000 0.000 0.000 0.000 0.000 0.000 0.000 0.000 0.000 0.000 0.000 0.000 0.000 0.000 0.000 0.000 0.000 0.000 0.000 0.000 0.000 0.000 0.000 0.000 0.002 0.002 0.002 0.002 0.002 0.002 0.002 0.002 0.024 0.024 0.024 0.024 0.024 0.024 0.024 0.024 
0.000 0.000 0.000 0.000 0.000 0.000 0.000 0.000 0.000 0.000 0.000 0.000 0.000 0.000 0.000 0.000 0.001 0.001 0.001 0.001 0.001 0.001 0.001 0.001 0.002 0.002 0.002 0.002 0.002 0.002 0.002 0.002 0.001 0.001 0.001 0.001 0.001 0.001 0.001 0.001 0.343 0.343 0.343 0.343 2.801 2.801 2.801 2.801 0.000 0.000 0.000 0.000 0.000 0.000 0.000 0.000 0.001 0.001 0.001 0.001 0.001 0.001 0.001 0.001 0.039 0.039 0.039 0.039 0.076 0.076 0.076 0.076 0.000 0.000 0.000 0.000 0.000 0.000 0.000 0.000 0.037 0.037 0.000 0.000 0.000 0.000 0.000 0.000 0.000 0.000 0.000 0.001 0.005 0.009 0.008 0.010 0.008 0.008 0.008 0.030 0.027 0.027 0.009 0.009 0.006 0.006 0.003 0.003 0.004 0.004 0.001 0.001 0.001 0.001 0.000 0.000 0.000 0.000 0.000 0.000 0.000 0.000 0.004 0.004 0.004 0.004 0.000 0.000 0.000 0.000 0.000 0.000 0.000 0.000 0.000 0.000 0.000 0.000 0.000 0.000 0.000 0.000 0.002 0.002 0.002 0.002 0.087 0.087 0.087 0.087 0.001 0.001 0.001 0.001 0.001 0.001 0.001 0.001 0.000 0.000 0.000 0.000 0.000 0.000 0.000 0.000 0.000 0.000 0.000 0.000 0.000 0.000 0.000 0.000 0.005 0.005 0.005 0.005 0.005 0.005 0.005 0.005 0.016 0.016 0.016 0.016 0.016 0.016 0.016 0.016 
0.000 0.000 0.000 0.000 0.000 0.000 0.000 0.000 0.000 0.000 0.000 0.000 0.000 0.000 0.000 0.000 0.001 0.001 0.001 0.001 0.001 0.001 0.001 0.001 0.002 0.002 0.002 0.002 0.002 0.002 0.002 0.002 0.001 0.001 0.001 0.001 0.001 0.001 0.001 0.001 0.343 0.343 0.343 0.343 2.801 2.801 2.801 2.801 0.000 0.000 0.000 0.000 0.000 0.000 0.000 0.000 0.001 0.001 0.001 0.001 0.001 0.001 0.001 0.001 0.039 0.039 0.039 0.039 0.076 0.076 0.076 0.076 0.000 0.000 0.000 0.000 0.000 0.000 0.000 0.000 0.037 0.037 0.000 0.000 0.000 0.000 0.000 0.000 0.000 0.000 0.000 0.001 0.005 0.009 0.008 0.010 0.008 0.008 0.008 0.030 0.027 0.027 0.009 0.009 0.006 0.006 0.003 0.003 0.004 0.004 0.001 0.001 0.001 0.001 0.000 0.000 0.000 0.000 0.000 0.000 0.000 0.000 0.004 0.004 0.004 0.004 0.000 0.000 0.000 0.000 0.000 0.000 0.000 0.000 0.000 0.000 0.000 0.000 0.000 0.000 0.000 0.000 0.002 0.002 0.002 0.002 0.087 0.087 0.087 0.087 0.001 0.001 0.001 0.001 0.001 0.001 0.001 0.001 0.000 0.000 0.000 0.000 0.000 0.000 0.000 0.000 0.000 0.000 0.000 0.000 0.000 0.000 0.000 0.000 0.005 0.005 0.005 0.005 0.005 0.005 0.005 0.005 0.016 0.016 0.016 0.016 0.016 0.016 0.016 0.016 
0.000 0.000 0.000 0.000 0.000 0.000 0.000 0.000 0.000 0.000 0.000 0.000 0.000 0.000 0.000 0.000 0.002 0.002 0.002 0.002 0.002 0.002 0.002 0.002 0.002 0.002 0.002 0.002 0.002 0.002 0.002 0.002 0.002 0.002 0.002 0.002 0.002 0.002 0.002 0.002 9.369 9.369 9.369 9.369 12.161 12.161 12.161 12.161 0.001 0.001 0.001 0.001 0.000 0.000 0.000 0.000 0.000 0.000 0.000 0.000 0.001 0.001 0.001 0.001 0.030 0.030 0.030 0.030 0.887 0.887 0.887 0.887 0.039 0.039 0.039 0.039 0.015 0.015 0.015 0.015 0.017 0.017 0.024 0.024 0.025 0.025 0.018 0.018 0.015 0.015 0.008 0.006 0.012 0.013 0.010 0.008 0.008 0.018 0.016 0.038 0.014 0.014 0.013 0.013 0.008 0.008 0.002 0.002 0.007 0.007 0.000 0.000 0.000 0.000 0.000 0.000 0.000 0.000 0.000 0.000 0.000 0.000 0.012 0.012 0.012 0.012 0.000 0.000 0.000 0.000 0.000 0.000 0.000 0.000 0.000 0.000 0.000 0.000 0.000 0.000 0.000 0.000 0.002 0.002 0.002 0.002 0.114 0.114 0.114 0.114 0.001 0.001 0.001 0.001 0.001 0.001 0.001 0.001 0.000 0.000 0.000 0.000 0.000 0.000 0.000 0.000 0.000 0.000 0.000 0.000 0.000 0.000 0.000 0.000 0.010 0.010 0.010 0.010 0.010 0.010 0.010 0.010 0.008 0.008 0.008 0.008 0.008 0.008 0.008 0.008 
0.000 0.000 0.000 0.000 0.000 0.000 0.000 0.000 0.000 0.000 0.000 0.000 0.000 0.000 0.000 0.000 0.002 0.002 0.002 0.002 0.002 0.002 0.002 0.002 0.002 0.002 0.002 0.002 0.002 0.002 0.002 0.002 0.002 0.002 0.002 0.002 0.002 0.002 0.002 0.002 9.369 9.369 9.369 9.369 12.161 12.161 12.161 12.161 0.001 0.001 0.001 0.001 0.000 0.000 0.000 0.000 0.000 0.000 0.000 0.000 0.001 0.001 0.001 0.001 0.030 0.030 0.030 0.030 0.887 0.887 0.887 0.887 0.039 0.039 0.039 0.039 0.015 0.015 0.015 0.015 0.017 0.017 0.024 0.024 0.025 0.025 0.018 0.018 0.015 0.015 0.008 0.006 0.012 0.013 0.010 0.008 0.008 0.018 0.016 0.038 0.014 0.014 0.013 0.013 0.008 0.008 0.002 0.002 0.007 0.007 0.000 0.000 0.000 0.000 0.000 0.000 0.000 0.000 0.000 0.000 0.000 0.000 0.012 0.012 0.012 0.012 0.000 0.000 0.000 0.000 0.000 0.000 0.000 0.000 0.000 0.000 0.000 0.000 0.000 0.000 0.000 0.000 0.002 0.002 0.002 0.002 0.114 0.114 0.114 0.114 0.001 0.001 0.001 0.001 0.001 0.001 0.001 0.001 0.000 0.000 0.000 0.000 0.000 0.000 0.000 0.000 0.000 0.000 0.000 0.000 0.000 0.000 0.000 0.000 0.010 0.010 0.010 0.010 0.010 0.010 0.010 0.010 0.008 0.008 0.008 0.008 0.008 0.008 0.008 0.008 
0.000 0.000 0.000 0.000 0.000 0.000 0.000 0.000 0.000 0.000 0.000 0.000 0.000 0.000 0.000 0.000 0.002 0.002 0.002 0.002 0.002 0.002 0.002 0.002 0.001 0.001 0.001 0.001 0.001 0.001 0.001 0.001 0.001 0.001 0.001 0.001 0.001 0.001 0.001 0.001 12.903 12.903 12.903 12.903 14.296 14.296 14.296 14.296 0.005 0.005 0.005 0.005 0.000 0.000 0.000 0.000 0.001 0.001 0.001 0.001 0.001 0.001 0.001 0.001 0.026 0.026 0.026 0.026 0.039 0.039 0.039 0.039 0.000 0.000 0.000 0.000 0.002 0.002 0.002 0.002 0.001 0.001 0.001 0.001 0.005 0.005 0.027 0.027 0.076 0.076 0.022 0.017 0.028 0.018 0.011 0.012 0.007 0.023 0.002 0.006 0.019 0.019 0.011 0.011 0.009 0.009 0.006 0.006 0.004 0.004 0.000 0.000 0.000 0.000 0.000 0.000 0.000 0.000 0.000 0.000 0.000 0.000 0.004 0.004 0.004 0.004 0.004 0.004 0.004 0.004 0.002 0.002 0.002 0.002 0.000 0.000 0.000 0.000 0.000 0.000 0.000 0.000 0.002 0.002 0.002 0.002 0.032 0.032 0.032 0.032 0.001 0.001 0.001 0.001 0.001 0.001 0.001 0.001 0.000 0.000 0.000 0.000 0.000 0.000 0.000 0.000 0.000 0.000 0.000 0.000 0.000 0.000 0.000 0.000 0.014 0.014 0.014 0.014 0.014 0.014 0.014 0.014 0.001 0.001 0.001 0.001 0.001 0.001 0.001 0.001 
0.000 0.000 0.000 0.000 0.000 0.000 0.000 0.000 0.000 0.000 0.000 0.000 0.000 0.000 0.000 0.000 0.002 0.002 0.002 0.002 0.002 0.002 0.002 0.002 0.001 0.001 0.001 0.001 0.001 0.001 0.001 0.001 0.001 0.001 0.001 0.001 0.001 0.001 0.001 0.001 12.903 12.903 12.903 12.903 14.296 14.296 14.296 14.296 0.005 0.005 0.005 0.005 0.000 0.000 0.000 0.000 0.001 0.001 0.001 0.001 0.001 0.001 0.001 0.001 0.026 0.026 0.026 0.026 0.039 0.039 0.039 0.039 0.000 0.000 0.000 0.000 0.002 0.002 0.002 0.002 0.001 0.001 0.001 0.001 0.005 0.005 0.027 0.027 0.076 0.076 0.022 0.017 0.028 0.018 0.011 0.012 0.007 0.023 0.002 0.006 0.019 0.019 0.011 0.011 0.009 0.009 0.006 0.006 0.004 0.004 0.000 0.000 0.000 0.000 0.000 0.000 0.000 0.000 0.000 0.000 0.000 0.000 0.004 0.004 0.004 0.004 0.004 0.004 0.004 0.004 0.002 0.002 0.002 0.002 0.000 0.000 0.000 0.000 0.000 0.000 0.000 0.000 0.002 0.002 0.002 0.002 0.032 0.032 0.032 0.032 0.001 0.001 0.001 0.001 0.001 0.001 0.001 0.001 0.000 0.000 0.000 0.000 0.000 0.000 0.000 0.000 0.000 0.000 0.000 0.000 0.000 0.000 0.000 0.000 0.014 0.014 0.014 0.014 0.014 0.014 0.014 0.014 0.001 0.001 0.001 0.001 0.001 0.001 0.001 0.001 
0.000 0.000 0.000 0.000 0.000 0.000 0.000 0.000 0.000 0.000 0.000 0.000 0.000 0.000 0.000 0.000 0.002 0.002 0.002 0.002 0.002 0.002 0.002 0.002 0.001 0.001 0.001 0.001 0.001 0.001 0.001 0.001 0.001 0.001 0.001 0.001 0.001 0.001 0.001 0.001 2.728 2.728 2.728 2.728 0.256 0.256 0.256 0.256 0.000 0.000 0.000 0.000 0.001 0.001 0.001 0.001 0.006 0.006 0.006 0.006 0.014 0.014 0.014 0.014 0.030 0.030 0.030 0.030 0.001 0.001 0.001 0.001 0.000 0.000 0.000 0.000 0.002 0.002 0.002 0.002 0.005 0.005 0.002 0.002 0.001 0.001 0.002 0.002 0.004 0.004 0.012 0.029 0.053 0.001 0.001 0.004 0.000 0.002 0.001 0.007 0.015 0.015 0.019 0.019 0.012 0.012 0.006 0.006 0.001 0.001 0.000 0.000 0.000 0.000 0.000 0.000 0.000 0.000 0.000 0.000 0.000 0.000 0.001 0.001 0.001 0.001 0.003 0.003 0.003 0.003 0.005 0.005 0.005 0.005 0.001 0.001 0.001 0.001 0.001 0.001 0.001 0.001 0.004 0.004 0.004 0.004 0.016 0.016 0.016 0.016 0.002 0.002 0.002 0.002 0.002 0.002 0.002 0.002 0.000 0.000 0.000 0.000 0.000 0.000 0.000 0.000 0.000 0.000 0.000 0.000 0.000 0.000 0.000 0.000 0.012 0.012 0.012 0.012 0.012 0.012 0.012 0.012 0.001 0.001 0.001 0.001 0.001 0.001 0.001 0.001 
0.000 0.000 0.000 0.000 0.000 0.000 0.000 0.000 0.000 0.000 0.000 0.000 0.000 0.000 0.000 0.000 0.002 0.002 0.002 0.002 0.002 0.002 0.002 0.002 0.001 0.001 0.001 0.001 0.001 0.001 0.001 0.001 0.001 0.001 0.001 0.001 0.001 0.001 0.001 0.001 2.728 2.728 2.728 2.728 0.256 0.256 0.256 0.256 0.000 0.000 0.000 0.000 0.001 0.001 0.001 0.001 0.006 0.006 0.006 0.006 0.014 0.014 0.014 0.014 0.030 0.030 0.030 0.030 0.001 0.001 0.001 0.001 0.000 0.000 0.000 0.000 0.002 0.002 0.002 0.002 0.005 0.005 0.002 0.002 0.001 0.001 0.002 0.002 0.004 0.004 0.012 0.029 0.053 0.001 0.001 0.004 0.000 0.002 0.001 0.007 0.015 0.015 0.019 0.019 0.012 0.012 0.006 0.006 0.001 0.001 0.000 0.000 0.000 0.000 0.000 0.000 0.000 0.000 0.000 0.000 0.000 0.000 0.001 0.001 0.001 0.001 0.003 0.003 0.003 0.003 0.005 0.005 0.005 0.005 0.001 0.001 0.001 0.001 0.001 0.001 0.001 0.001 0.004 0.004 0.004 0.004 0.016 0.016 0.016 0.016 0.002 0.002 0.002 0.002 0.002 0.002 0.002 0.002 0.000 0.000 0.000 0.000 0.000 0.000 0.000 0.000 0.000 0.000 0.000 0.000 0.000 0.000 0.000 0.000 0.012 0.012 0.012 0.012 0.012 0.012 0.012 0.012 0.001 0.001 0.001 0.001 0.001 0.001 0.001 0.001 
0.000 0.000 0.000 0.000 0.000 0.000 0.000 0.000 0.000 0.000 0.000 0.000 0.000 0.000 0.000 0.000 0.001 0.001 0.001 0.001 0.001 0.001 0.001 0.001 0.001 0.001 0.001 0.001 0.001 0.001 0.001 0.001 0.001 0.001 0.001 0.001 0.001 0.001 0.001 0.001 0.033 0.033 0.033 0.033 0.001 0.001 0.001 0.001 0.000 0.000 0.000 0.000 0.001 0.001 0.001 0.001 0.018 0.018 0.018 0.018 0.031 0.031 0.031 0.031 0.014 0.014 0.014 0.014 0.000 0.000 0.000 0.000 0.000 0.000 0.000 0.000 0.002 0.002 0.002 0.002 0.007 0.007 0.001 0.001 0.002 0.002 0.002 0.002 0.001 0.001 0.000 0.001 0.000 0.001 0.001 0.001 0.000 0.002 0.001 0.007 0.019 0.019 0.018 0.018 0.011 0.011 0.006 0.006 0.001 0.001 0.000 0.000 0.000 0.000 0.000 0.000 0.000 0.000 0.000 0.000 0.000 0.000 0.001 0.001 0.001 0.001 0.002 0.002 0.002 0.002 0.010 0.010 0.010 0.010 0.006 0.006 0.006 0.006 0.004 0.004 0.004 0.004 0.005 0.005 0.005 0.005 0.006 0.006 0.006 0.006 0.003 0.003 0.003 0.003 0.003 0.003 0.003 0.003 0.000 0.000 0.000 0.000 0.000 0.000 0.000 0.000 0.000 0.000 0.000 0.000 0.000 0.000 0.000 0.000 0.008 0.008 0.008 0.008 0.008 0.008 0.008 0.008 0.001 0.001 0.001 0.001 0.001 0.001 0.001 0.001 
0.000 0.000 0.000 0.000 0.000 0.000 0.000 0.000 0.000 0.000 0.000 0.000 0.000 0.000 0.000 0.000 0.001 0.001 0.001 0.001 0.001 0.001 0.001 0.001 0.001 0.001 0.001 0.001 0.001 0.001 0.001 0.001 0.001 0.001 0.001 0.001 0.001 0.001 0.001 0.001 0.033 0.033 0.033 0.033 0.001 0.001 0.001 0.001 0.000 0.000 0.000 0.000 0.001 0.001 0.001 0.001 0.018 0.018 0.018 0.018 0.031 0.031 0.031 0.031 0.014 0.014 0.014 0.014 0.000 0.000 0.000 0.000 0.000 0.000 0.000 0.000 0.002 0.002 0.002 0.002 0.007 0.007 0.001 0.001 0.002 0.002 0.002 0.002 0.001 0.001 0.000 0.001 0.000 0.001 0.001 0.001 0.000 0.002 0.001 0.007 0.019 0.019 0.018 0.018 0.011 0.011 0.006 0.006 0.001 0.001 0.000 0.000 0.000 0.000 0.000 0.000 0.000 0.000 0.000 0.000 0.000 0.000 0.001 0.001 0.001 0.001 0.002 0.002 0.002 0.002 0.010 0.010 0.010 0.010 0.006 0.006 0.006 0.006 0.004 0.004 0.004 0.004 0.005 0.005 0.005 0.005 0.006 0.006 0.006 0.006 0.003 0.003 0.003 0.003 0.003 0.003 0.003 0.003 0.000 0.000 0.000 0.000 0.000 0.000 0.000 0.000 0.000 0.000 0.000 0.000 0.000 0.000 0.000 0.000 0.008 0.008 0.008 0.008 0.008 0.008 0.008 0.008 0.001 0.001 0.001 0.001 0.001 0.001 0.001 0.001 
0.035 0.035 0.035 0.035 0.035 0.035 0.035 0.035 0.000 0.000 0.000 0.000 0.000 0.000 0.000 0.000 0.001 0.001 0.001 0.001 0.001 0.001 0.001 0.001 0.002 0.002 0.002 0.002 0.002 0.002 0.002 0.002 0.002 0.002 0.002 0.002 0.002 0.002 0.002 0.002 0.021 0.021 0.021 0.021 0.001 0.001 0.001 0.001 0.000 0.000 0.000 0.000 0.001 0.001 0.001 0.001 0.009 0.009 0.009 0.009 0.034 0.034 0.034 0.034 0.001 0.001 0.001 0.001 0.000 0.000 0.000 0.000 0.000 0.000 0.000 0.000 0.002 0.002 0.002 0.002 0.002 0.002 0.002 0.002 0.002 0.002 0.002 0.002 0.003 0.003 0.001 0.000 0.000 0.000 0.000 0.001 0.000 0.001 0.001 0.001 0.015 0.015 0.016 0.016 0.013 0.013 0.009 0.009 0.002 0.002 0.001 0.001 0.001 0.001 0.000 0.000 0.000 0.000 0.001 0.001 0.001 0.001 0.002 0.002 0.002 0.002 0.010 0.010 0.010 0.010 1.118 1.118 1.118 1.118 2.195 2.195 2.195 2.195 0.377 0.377 0.377 0.377 0.004 0.004 0.004 0.004 0.001 0.001 0.001 0.001 0.003 0.003 0.003 0.003 0.003 0.003 0.003 0.003 0.000 0.000 0.000 0.000 0.000 0.000 0.000 0.000 0.000 0.000 0.000 0.000 0.000 0.000 0.000 0.000 0.003 0.003 0.003 0.003 0.003 0.003 0.003 0.003 0.000 0.000 0.000 0.000 0.000 0.000 0.000 0.000 
0.035 0.035 0.035 0.035 0.035 0.035 0.035 0.035 0.000 0.000 0.000 0.000 0.000 0.000 0.000 0.000 0.001 0.001 0.001 0.001 0.001 0.001 0.001 0.001 0.002 0.002 0.002 0.002 0.002 0.002 0.002 0.002 0.002 0.002 0.002 0.002 0.002 0.002 0.002 0.002 0.021 0.021 0.021 0.021 0.001 0.001 0.001 0.001 0.000 0.000 0.000 0.000 0.001 0.001 0.001 0.001 0.009 0.009 0.009 0.009 0.034 0.034 0.034 0.034 0.001 0.001 0.001 0.001 0.000 0.000 0.000 0.000 0.000 0.000 0.000 0.000 0.002 0.002 0.002 0.002 0.002 0.002 0.002 0.002 0.002 0.002 0.002 0.002 0.003 0.003 0.001 0.000 0.000 0.000 0.000 0.001 0.000 0.001 0.001 0.001 0.015 0.015 0.016 0.016 0.013 0.013 0.009 0.009 0.002 0.002 0.001 0.001 0.001 0.001 0.000 0.000 0.000 0.000 0.001 0.001 0.001 0.001 0.002 0.002 0.002 0.002 0.010 0.010 0.010 0.010 1.118 1.118 1.118 1.118 2.195 2.195 2.195 2.195 0.377 0.377 0.377 0.377 0.004 0.004 0.004 0.004 0.001 0.001 0.001 0.001 0.003 0.003 0.003 0.003 0.003 0.003 0.003 0.003 0.000 0.000 0.000 0.000 0.000 0.000 0.000 0.000 0.000 0.000 0.000 0.000 0.000 0.000 0.000 0.000 0.003 0.003 0.003 0.003 0.003 0.003 0.003 0.003 0.000 0.000 0.000 0.000 0.000 0.000 0.000 0.000 
0.035 0.035 0.035 0.035 0.035 0.035 0.035 0.035 0.000 0.000 0.000 0.000 0.000 0.000 0.000 0.000 0.001 0.001 0.001 0.001 0.001 0.001 0.001 0.001 0.002 0.002 0.002 0.002 0.002 0.002 0.002 0.002 0.002 0.002 0.002 0.002 0.002 0.002 0.002 0.002 0.021 0.021 0.021 0.021 0.001 0.001 0.001 0.001 0.000 0.000 0.000 0.000 0.001 0.001 0.001 0.001 0.009 0.009 0.009 0.009 0.034 0.034 0.034 0.034 0.001 0.001 0.001 0.001 0.000 0.000 0.000 0.000 0.000 0.000 0.000 0.000 0.002 0.002 0.002 0.002 0.002 0.002 0.002 0.002 0.002 0.002 0.002 0.002 0.003 0.003 0.001 0.000 0.000 0.000 0.000 0.001 0.000 0.001 0.001 0.001 0.015 0.015 0.016 0.016 0.013 0.013 0.009 0.009 0.002 0.002 0.001 0.001 0.001 0.001 0.000 0.000 0.000 0.000 0.001 0.001 0.001 0.001 0.002 0.002 0.002 0.002 0.010 0.010 0.010 0.010 1.118 1.118 1.118 1.118 2.195 2.195 2.195 2.195 0.377 0.377 0.377 0.377 0.004 0.004 0.004 0.004 0.001 0.001 0.001 0.001 0.003 0.003 0.003 0.003 0.003 0.003 0.003 0.003 0.000 0.000 0.000 0.000 0.000 0.000 0.000 0.000 0.000 0.000 0.000 0.000 0.000 0.000 0.000 0.000 0.003 0.003 0.003 0.003 0.003 0.003 0.003 0.003 0.000 0.000 0.000 0.000 0.000 0.000 0.000 0.000 
0.035 0.035 0.035 0.035 0.035 0.035 0.035 0.035 0.000 0.000 0.000 0.000 0.000 0.000 0.000 0.000 0.001 0.001 0.001 0.001 0.001 0.001 0.001 0.001 0.002 0.002 0.002 0.002 0.002 0.002 0.002 0.002 0.002 0.002 0.002 0.002 0.002 0.002 0.002 0.002 0.021 0.021 0.021 0.021 0.001 0.001 0.001 0.001 0.000 0.000 0.000 0.000 0.001 0.001 0.001 0.001 0.009 0.009 0.009 0.009 0.034 0.034 0.034 0.034 0.001 0.001 0.001 0.001 0.000 0.000 0.000 0.000 0.000 0.000 0.000 0.000 0.002 0.002 0.002 0.002 0.002 0.002 0.002 0.002 0.002 0.002 0.002 0.002 0.003 0.003 0.001 0.000 0.000 0.000 0.000 0.001 0.000 0.001 0.001 0.001 0.015 0.015 0.016 0.016 0.013 0.013 0.009 0.009 0.002 0.002 0.001 0.001 0.001 0.001 0.000 0.000 0.000 0.000 0.001 0.001 0.001 0.001 0.002 0.002 0.002 0.002 0.010 0.010 0.010 0.010 1.118 1.118 1.118 1.118 2.195 2.195 2.195 2.195 0.377 0.377 0.377 0.377 0.004 0.004 0.004 0.004 0.001 0.001 0.001 0.001 0.003 0.003 0.003 0.003 0.003 0.003 0.003 0.003 0.000 0.000 0.000 0.000 0.000 0.000 0.000 0.000 0.000 0.000 0.000 0.000 0.000 0.000 0.000 0.000 0.003 0.003 0.003 0.003 0.003 0.003 0.003 0.003 0.000 0.000 0.000 0.000 0.000 0.000 0.000 0.000 
0.005 0.005 0.005 0.005 0.005 0.005 0.005 0.005 0.000 0.000 0.000 0.000 0.000 0.000 0.000 0.000 0.000 0.000 0.000 0.000 0.000 0.000 0.000 0.000 0.002 0.002 0.002 0.002 0.002 0.002 0.002 0.002 0.005 0.005 0.005 0.005 0.005 0.005 0.005 0.005 0.017 0.017 0.017 0.017 0.001 0.001 0.001 0.001 0.000 0.000 0.000 0.000 0.001 0.001 0.001 0.001 0.006 0.006 0.006 0.006 0.018 0.018 0.018 0.018 0.000 0.000 0.000 0.000 0.000 0.000 0.000 0.000 0.000 0.000 0.000 0.000 0.001 0.001 0.001 0.001 0.001 0.001 0.001 0.001 0.001 0.001 0.002 0.002 0.004 0.004 0.002 0.001 0.001 0.000 0.001 0.001 0.000 0.000 0.001 0.001 0.009 0.009 0.010 0.010 0.011 0.011 0.012 0.012 0.002 0.002 0.001 0.001 0.001 0.001 0.000 0.000 0.000 0.000 0.001 0.001 0.001 0.001 0.001 0.001 0.001 0.001 0.001 0.001 0.001 0.001 0.001 0.001 0.001 0.001 0.001 0.001 0.001 0.001 0.005 0.005 0.005 0.005 0.004 0.004 0.004 0.004 0.000 0.000 0.000 0.000 0.001 0.001 0.001 0.001 0.001 0.001 0.001 0.001 0.002 0.002 0.002 0.002 0.002 0.002 0.002 0.002 0.001 0.001 0.001 0.001 0.001 0.001 0.001 0.001 0.014 0.014 0.014 0.014 0.014 0.014 0.014 0.014 0.000 0.000 0.000 0.000 0.000 0.000 0.000 0.000 
0.005 0.005 0.005 0.005 0.005 0.005 0.005 0.005 0.000 0.000 0.000 0.000 0.000 0.000 0.000 0.000 0.000 0.000 0.000 0.000 0.000 0.000 0.000 0.000 0.002 0.002 0.002 0.002 0.002 0.002 0.002 0.002 0.005 0.005 0.005 0.005 0.005 0.005 0.005 0.005 0.017 0.017 0.017 0.017 0.001 0.001 0.001 0.001 0.000 0.000 0.000 0.000 0.001 0.001 0.001 0.001 0.006 0.006 0.006 0.006 0.018 0.018 0.018 0.018 0.000 0.000 0.000 0.000 0.000 0.000 0.000 0.000 0.000 0.000 0.000 0.000 0.001 0.001 0.001 0.001 0.001 0.001 0.001 0.001 0.001 0.001 0.002 0.002 0.004 0.004 0.002 0.001 0.001 0.000 0.001 0.001 0.000 0.000 0.001 0.001 0.009 0.009 0.010 0.010 0.011 0.011 0.012 0.012 0.002 0.002 0.001 0.001 0.001 0.001 0.000 0.000 0.000 0.000 0.001 0.001 0.001 0.001 0.001 0.001 0.001 0.001 0.001 0.001 0.001 0.001 0.001 0.001 0.001 0.001 0.001 0.001 0.001 0.001 0.005 0.005 0.005 0.005 0.004 0.004 0.004 0.004 0.000 0.000 0.000 0.000 0.001 0.001 0.001 0.001 0.001 0.001 0.001 0.001 0.002 0.002 0.002 0.002 0.002 0.002 0.002 0.002 0.001 0.001 0.001 0.001 0.001 0.001 0.001 0.001 0.014 0.014 0.014 0.014 0.014 0.014 0.014 0.014 0.000 0.000 0.000 0.000 0.000 0.000 0.000 0.000 
0.005 0.005 0.005 0.005 0.005 0.005 0.005 0.005 0.000 0.000 0.000 0.000 0.000 0.000 0.000 0.000 0.000 0.000 0.000 0.000 0.000 0.000 0.000 0.000 0.002 0.002 0.002 0.002 0.002 0.002 0.002 0.002 0.005 0.005 0.005 0.005 0.005 0.005 0.005 0.005 0.017 0.017 0.017 0.017 0.001 0.001 0.001 0.001 0.000 0.000 0.000 0.000 0.001 0.001 0.001 0.001 0.006 0.006 0.006 0.006 0.018 0.018 0.018 0.018 0.000 0.000 0.000 0.000 0.000 0.000 0.000 0.000 0.000 0.000 0.000 0.000 0.001 0.001 0.001 0.001 0.001 0.001 0.001 0.001 0.001 0.001 0.002 0.002 0.004 0.004 0.002 0.001 0.001 0.000 0.001 0.001 0.000 0.000 0.001 0.001 0.009 0.009 0.010 0.010 0.011 0.011 0.012 0.012 0.002 0.002 0.001 0.001 0.001 0.001 0.000 0.000 0.000 0.000 0.001 0.001 0.001 0.001 0.001 0.001 0.001 0.001 0.001 0.001 0.001 0.001 0.001 0.001 0.001 0.001 0.001 0.001 0.001 0.001 0.005 0.005 0.005 0.005 0.004 0.004 0.004 0.004 0.000 0.000 0.000 0.000 0.001 0.001 0.001 0.001 0.001 0.001 0.001 0.001 0.002 0.002 0.002 0.002 0.002 0.002 0.002 0.002 0.001 0.001 0.001 0.001 0.001 0.001 0.001 0.001 0.014 0.014 0.014 0.014 0.014 0.014 0.014 0.014 0.000 0.000 0.000 0.000 0.000 0.000 0.000 0.000 
0.005 0.005 0.005 0.005 0.005 0.005 0.005 0.005 0.000 0.000 0.000 0.000 0.000 0.000 0.000 0.000 0.000 0.000 0.000 0.000 0.000 0.000 0.000 0.000 0.002 0.002 0.002 0.002 0.002 0.002 0.002 0.002 0.005 0.005 0.005 0.005 0.005 0.005 0.005 0.005 0.017 0.017 0.017 0.017 0.001 0.001 0.001 0.001 0.000 0.000 0.000 0.000 0.001 0.001 0.001 0.001 0.006 0.006 0.006 0.006 0.018 0.018 0.018 0.018 0.000 0.000 0.000 0.000 0.000 0.000 0.000 0.000 0.000 0.000 0.000 0.000 0.001 0.001 0.001 0.001 0.001 0.001 0.001 0.001 0.001 0.001 0.002 0.002 0.004 0.004 0.002 0.001 0.001 0.000 0.001 0.001 0.000 0.000 0.001 0.001 0.009 0.009 0.010 0.010 0.011 0.011 0.012 0.012 0.002 0.002 0.001 0.001 0.001 0.001 0.000 0.000 0.000 0.000 0.001 0.001 0.001 0.001 0.001 0.001 0.001 0.001 0.001 0.001 0.001 0.001 0.001 0.001 0.001 0.001 0.001 0.001 0.001 0.001 0.005 0.005 0.005 0.005 0.004 0.004 0.004 0.004 0.000 0.000 0.000 0.000 0.001 0.001 0.001 0.001 0.001 0.001 0.001 0.001 0.002 0.002 0.002 0.002 0.002 0.002 0.002 0.002 0.001 0.001 0.001 0.001 0.001 0.001 0.001 0.001 0.014 0.014 0.014 0.014 0.014 0.014 0.014 0.014 0.000 0.000 0.000 0.000 0.000 0.000 0.000 0.000 
0.001 0.001 0.001 0.001 0.001 0.001 0.001 0.001 0.003 0.003 0.003 0.003 0.003 0.003 0.003 0.003 0.013 0.013 0.013 0.013 0.013 0.013 0.013 0.013 0.007 0.007 0.007 0.007 0.007 0.007 0.007 0.007 0.009 0.009 0.009 0.009 0.009 0.009 0.009 0.009 0.011 0.011 0.011 0.011 0.001 0.001 0.001 0.001 0.000 0.000 0.000 0.000 0.001 0.001 0.001 0.001 0.005 0.005 0.005 0.005 0.009 0.009 0.009 0.009 0.000 0.000 0.000 0.000 0.000 0.000 0.000 0.000 0.000 0.000 0.000 0.000 0.000 0.000 0.000 0.000 0.000 0.000 0.000 0.000 0.001 0.001 0.001 0.001 0.002 0.002 0.001 0.000 0.000 0.000 0.000 0.000 0.000 0.000 0.000 0.001 0.005 0.005 0.010 0.010 0.011 0.011 0.015 0.015 0.003 0.003 0.002 0.002 0.002 0.002 0.002 0.002 0.002 0.002 0.000 0.000 0.000 0.000 0.000 0.000 0.000 0.000 0.000 0.000 0.000 0.000 0.000 0.000 0.000 0.000 0.000 0.000 0.000 0.000 0.000 0.000 0.000 0.000 0.004 0.004 0.004 0.004 0.000 0.000 0.000 0.000 0.001 0.001 0.001 0.001 0.001 0.001 0.001 0.001 0.005 0.005 0.005 0.005 0.005 0.005 0.005 0.005 4.486 4.486 4.486 4.486 4.486 4.486 4.486 4.486 16.430 16.430 16.430 16.430 16.430 16.430 16.430 16.430 0.002 0.002 0.002 0.002 0.002 0.002 0.002 0.002 
0.001 0.001 0.001 0.001 0.001 0.001 0.001 0.001 0.003 0.003 0.003 0.003 0.003 0.003 0.003 0.003 0.013 0.013 0.013 0.013 0.013 0.013 0.013 0.013 0.007 0.007 0.007 0.007 0.007 0.007 0.007 0.007 0.009 0.009 0.009 0.009 0.009 0.009 0.009 0.009 0.011 0.011 0.011 0.011 0.001 0.001 0.001 0.001 0.000 0.000 0.000 0.000 0.001 0.001 0.001 0.001 0.005 0.005 0.005 0.005 0.009 0.009 0.009 0.009 0.000 0.000 0.000 0.000 0.000 0.000 0.000 0.000 0.000 0.000 0.000 0.000 0.000 0.000 0.000 0.000 0.000 0.000 0.000 0.000 0.001 0.001 0.001 0.001 0.002 0.002 0.001 0.000 0.000 0.000 0.000 0.000 0.000 0.000 0.000 0.001 0.005 0.005 0.010 0.010 0.011 0.011 0.015 0.015 0.003 0.003 0.002 0.002 0.002 0.002 0.002 0.002 0.002 0.002 0.000 0.000 0.000 0.000 0.000 0.000 0.000 0.000 0.000 0.000 0.000 0.000 0.000 0.000 0.000 0.000 0.000 0.000 0.000 0.000 0.000 0.000 0.000 0.000 0.004 0.004 0.004 0.004 0.000 0.000 0.000 0.000 0.001 0.001 0.001 0.001 0.001 0.001 0.001 0.001 0.005 0.005 0.005 0.005 0.005 0.005 0.005 0.005 4.486 4.486 4.486 4.486 4.486 4.486 4.486 4.486 16.430 16.430 16.430 16.430 16.430 16.430 16.430 16.430 0.002 0.002 0.002 0.002 0.002 0.002 0.002 0.002 
0.001 0.001 0.001 0.001 0.001 0.001 0.001 0.001 0.003 0.003 0.003 0.003 0.003 0.003 0.003 0.003 0.013 0.013 0.013 0.013 0.013 0.013 0.013 0.013 0.007 0.007 0.007 0.007 0.007 0.007 0.007 0.007 0.009 0.009 0.009 0.009 0.009 0.009 0.009 0.009 0.011 0.011 0.011 0.011 0.001 0.001 0.001 0.001 0.000 0.000 0.000 0.000 0.001 0.001 0.001 0.001 0.005 0.005 0.005 0.005 0.009 0.009 0.009 0.009 0.000 0.000 0.000 0.000 0.000 0.000 0.000 0.000 0.000 0.000 0.000 0.000 0.000 0.000 0.000 0.000 0.000 0.000 0.000 0.000 0.001 0.001 0.001 0.001 0.002 0.002 0.001 0.000 0.000 0.000 0.000 0.000 0.000 0.000 0.000 0.001 0.005 0.005 0.010 0.010 0.011 0.011 0.015 0.015 0.003 0.003 0.002 0.002 0.002 0.002 0.002 0.002 0.002 0.002 0.000 0.000 0.000 0.000 0.000 0.000 0.000 0.000 0.000 0.000 0.000 0.000 0.000 0.000 0.000 0.000 0.000 0.000 0.000 0.000 0.000 0.000 0.000 0.000 0.004 0.004 0.004 0.004 0.000 0.000 0.000 0.000 0.001 0.001 0.001 0.001 0.001 0.001 0.001 0.001 0.005 0.005 0.005 0.005 0.005 0.005 0.005 0.005 4.486 4.486 4.486 4.486 4.486 4.486 4.486 4.486 16.430 16.430 16.430 16.430 16.430 16.430 16.430 16.430 0.002 0.002 0.002 0.002 0.002 0.002 0.002 0.002 
0.001 0.001 0.001 0.001 0.001 0.001 0.001 0.001 0.003 0.003 0.003 0.003 0.003 0.003 0.003 0.003 0.013 0.013 0.013 0.013 0.013 0.013 0.013 0.013 0.007 0.007 0.007 0.007 0.007 0.007 0.007 0.007 0.009 0.009 0.009 0.009 0.009 0.009 0.009 0.009 0.011 0.011 0.011 0.011 0.001 0.001 0.001 0.001 0.000 0.000 0.000 0.000 0.001 0.001 0.001 0.001 0.005 0.005 0.005 0.005 0.009 0.009 0.009 0.009 0.000 0.000 0.000 0.000 0.000 0.000 0.000 0.000 0.000 0.000 0.000 0.000 0.000 0.000 0.000 0.000 0.000 0.000 0.000 0.000 0.001 0.001 0.001 0.001 0.002 0.002 0.001 0.000 0.000 0.000 0.000 0.000 0.000 0.000 0.000 0.001 0.005 0.005 0.010 0.010 0.011 0.011 0.015 0.015 0.003 0.003 0.002 0.002 0.002 0.002 0.002 0.002 0.002 0.002 0.000 0.000 0.000 0.000 0.000 0.000 0.000 0.000 0.000 0.000 0.000 0.000 0.000 0.000 0.000 0.000 0.000 0.000 0.000 0.000 0.000 0.000 0.000 0.000 0.004 0.004 0.004 0.004 0.000 0.000 0.000 0.000 0.001 0.001 0.001 0.001 0.001 0.001 0.001 0.001 0.005 0.005 0.005 0.005 0.005 0.005 0.005 0.005 4.486 4.486 4.486 4.486 4.486 4.486 4.486 4.486 16.430 16.430 16.430 16.430 16.430 16.430 16.430 16.430 0.002 0.002 0.002 0.002 0.002 0.002 0.002 0.002 
0.002 0.002 0.002 0.002 0.002 0.002 0.002 0.002 0.006 0.006 0.006 0.006 0.006 0.006 0.006 0.006 0.007 0.007 0.007 0.007 0.007 0.007 0.007 0.007 0.009 0.009 0.009 0.009 0.009 0.009 0.009 0.009 0.009 0.009 0.009 0.009 0.009 0.009 0.009 0.009 0.002 0.002 0.002 0.002 0.002 0.002 0.002 0.002 0.001 0.001 0.001 0.001 0.002 0.002 0.002 0.002 0.003 0.003 0.003 0.003 0.005 0.005 0.005 0.005 0.000 0.000 0.000 0.000 0.000 0.000 0.000 0.000 0.000 0.000 0.000 0.000 0.000 0.000 0.000 0.000 0.001 0.001 0.001 0.001 0.001 0.001 0.001 0.001 0.001 0.001 0.000 0.000 0.000 0.000 0.000 0.000 0.000 0.000 0.000 0.000 0.003 0.003 0.011 0.011 0.014 0.014 0.022 0.022 0.006 0.006 0.002 0.002 0.002 0.002 0.005 0.005 0.005 0.005 0.000 0.000 0.000 0.000 0.000 0.000 0.000 0.000 0.000 0.000 0.000 0.000 0.000 0.000 0.000 0.000 0.000 0.000 0.000 0.000 0.000 0.000 0.000 0.000 0.001 0.001 0.001 0.001 0.001 0.001 0.001 0.001 0.019 0.019 0.019 0.019 0.019 0.019 0.019 0.019 0.012 0.012 0.012 0.012 0.012 0.012 0.012 0.012 5.230 5.230 5.230 5.230 5.230 5.230 5.230 5.230 23.277 23.277 23.277 23.277 23.277 23.277 23.277 23.277 0.005 0.005 0.005 0.005 0.005 0.005 0.005 0.005 
0.002 0.002 0.002 0.002 0.002 0.002 0.002 0.002 0.006 0.006 0.006 0.006 0.006 0.006 0.006 0.006 0.007 0.007 0.007 0.007 0.007 0.007 0.007 0.007 0.009 0.009 0.009 0.009 0.009 0.009 0.009 0.009 0.009 0.009 0.009 0.009 0.009 0.009 0.009 0.009 0.002 0.002 0.002 0.002 0.002 0.002 0.002 0.002 0.001 0.001 0.001 0.001 0.002 0.002 0.002 0.002 0.003 0.003 0.003 0.003 0.005 0.005 0.005 0.005 0.000 0.000 0.000 0.000 0.000 0.000 0.000 0.000 0.000 0.000 0.000 0.000 0.000 0.000 0.000 0.000 0.001 0.001 0.001 0.001 0.001 0.001 0.001 0.001 0.001 0.001 0.000 0.000 0.000 0.000 0.000 0.000 0.000 0.000 0.000 0.000 0.003 0.003 0.011 0.011 0.014 0.014 0.022 0.022 0.006 0.006 0.002 0.002 0.002 0.002 0.005 0.005 0.005 0.005 0.000 0.000 0.000 0.000 0.000 0.000 0.000 0.000 0.000 0.000 0.000 0.000 0.000 0.000 0.000 0.000 0.000 0.000 0.000 0.000 0.000 0.000 0.000 0.000 0.001 0.001 0.001 0.001 0.001 0.001 0.001 0.001 0.019 0.019 0.019 0.019 0.019 0.019 0.019 0.019 0.012 0.012 0.012 0.012 0.012 0.012 0.012 0.012 5.230 5.230 5.230 5.230 5.230 5.230 5.230 5.230 23.277 23.277 23.277 23.277 23.277 23.277 23.277 23.277 0.005 0.005 0.005 0.005 0.005 0.005 0.005 0.005 
0.002 0.002 0.002 0.002 0.002 0.002 0.002 0.002 0.006 0.006 0.006 0.006 0.006 0.006 0.006 0.006 0.007 0.007 0.007 0.007 0.007 0.007 0.007 0.007 0.009 0.009 0.009 0.009 0.009 0.009 0.009 0.009 0.009 0.009 0.009 0.009 0.009 0.009 0.009 0.009 0.002 0.002 0.002 0.002 0.002 0.002 0.002 0.002 0.001 0.001 0.001 0.001 0.002 0.002 0.002 0.002 0.003 0.003 0.003 0.003 0.005 0.005 0.005 0.005 0.000 0.000 0.000 0.000 0.000 0.000 0.000 0.000 0.000 0.000 0.000 0.000 0.000 0.000 0.000 0.000 0.001 0.001 0.001 0.001 0.001 0.001 0.001 0.001 0.001 0.001 0.000 0.000 0.000 0.000 0.000 0.000 0.000 0.000 0.000 0.000 0.003 0.003 0.011 0.011 0.014 0.014 0.022 0.022 0.006 0.006 0.002 0.002 0.002 0.002 0.005 0.005 0.005 0.005 0.000 0.000 0.000 0.000 0.000 0.000 0.000 0.000 0.000 0.000 0.000 0.000 0.000 0.000 0.000 0.000 0.000 0.000 0.000 0.000 0.000 0.000 0.000 0.000 0.001 0.001 0.001 0.001 0.001 0.001 0.001 0.001 0.019 0.019 0.019 0.019 0.019 0.019 0.019 0.019 0.012 0.012 0.012 0.012 0.012 0.012 0.012 0.012 5.230 5.230 5.230 5.230 5.230 5.230 5.230 5.230 23.277 23.277 23.277 23.277 23.277 23.277 23.277 23.277 0.005 0.005 0.005 0.005 0.005 0.005 0.005 0.005 
0.002 0.002 0.002 0.002 0.002 0.002 0.002 0.002 0.006 0.006 0.006 0.006 0.006 0.006 0.006 0.006 0.007 0.007 0.007 0.007 0.007 0.007 0.007 0.007 0.009 0.009 0.009 0.009 0.009 0.009 0.009 0.009 0.009 0.009 0.009 0.009 0.009 0.009 0.009 0.009 0.002 0.002 0.002 0.002 0.002 0.002 0.002 0.002 0.001 0.001 0.001 0.001 0.002 0.002 0.002 0.002 0.003 0.003 0.003 0.003 0.005 0.005 0.005 0.005 0.000 0.000 0.000 0.000 0.000 0.000 0.000 0.000 0.000 0.000 0.000 0.000 0.000 0.000 0.000 0.000 0.001 0.001 0.001 0.001 0.001 0.001 0.001 0.001 0.001 0.001 0.000 0.000 0.000 0.000 0.000 0.000 0.000 0.000 0.000 0.000 0.003 0.003 0.011 0.011 0.014 0.014 0.022 0.022 0.006 0.006 0.002 0.002 0.002 0.002 0.005 0.005 0.005 0.005 0.000 0.000 0.000 0.000 0.000 0.000 0.000 0.000 0.000 0.000 0.000 0.000 0.000 0.000 0.000 0.000 0.000 0.000 0.000 0.000 0.000 0.000 0.000 0.000 0.001 0.001 0.001 0.001 0.001 0.001 0.001 0.001 0.019 0.019 0.019 0.019 0.019 0.019 0.019 0.019 0.012 0.012 0.012 0.012 0.012 0.012 0.012 0.012 5.230 5.230 5.230 5.230 5.230 5.230 5.230 5.230 23.277 23.277 23.277 23.277 23.277 23.277 23.277 23.277 0.005 0.005 0.005 0.005 0.005 0.005 0.005 0.005 
0.019 0.019 0.019 0.019 0.019 0.019 0.019 0.019 0.000 0.000 0.000 0.000 0.000 0.000 0.000 0.000 0.001 0.001 0.001 0.001 0.001 0.001 0.001 0.001 0.022 0.022 0.022 0.022 0.022 0.022 0.022 0.022 0.002 0.002 0.002 0.002 0.002 0.002 0.002 0.002 0.000 0.000 0.000 0.000 0.002 0.002 0.002 0.002 0.003 0.003 0.003 0.003 0.005 0.005 0.005 0.005 0.003 0.003 0.003 0.003 0.002 0.002 0.002 0.002 0.013 0.013 0.013 0.013 2.106 2.106 2.106 2.106 0.001 0.001 0.001 0.001 0.000 0.000 0.000 0.000 0.000 0.000 0.000 0.000 0.000 0.000 0.000 0.000 0.000 0.000 0.000 0.000 0.000 0.000 0.000 0.000 0.000 0.000 0.000 0.000 0.001 0.001 0.011 0.011 0.020 0.020 0.020 0.020 0.004 0.004 0.000 0.000 0.000 0.000 0.001 0.001 0.001 0.001 0.046 0.046 0.046 0.046 0.000 0.000 0.000 0.000 0.000 0.000 0.000 0.000 0.000 0.000 0.000 0.000 0.000 0.000 0.000 0.000 0.000 0.000 0.000 0.000 0.001 0.001 0.001 0.001 0.030 0.030 0.030 0.030 0.097 0.097 0.097 0.097 0.097 0.097 0.097 0.097 0.000 0.000 0.000 0.000 0.000 0.000 0.000 0.000 0.002 0.002 0.002 0.002 0.002 0.002 0.002 0.002 0.015 0.015 0.015 0.015 0.015 0.015 0.015 0.015 0.005 0.005 0.005 0.005 0.005 0.005 0.005 0.005 
0.019 0.019 0.019 0.019 0.019 0.019 0.019 0.019 0.000 0.000 0.000 0.000 0.000 0.000 0.000 0.000 0.001 0.001 0.001 0.001 0.001 0.001 0.001 0.001 0.022 0.022 0.022 0.022 0.022 0.022 0.022 0.022 0.002 0.002 0.002 0.002 0.002 0.002 0.002 0.002 0.000 0.000 0.000 0.000 0.002 0.002 0.002 0.002 0.003 0.003 0.003 0.003 0.005 0.005 0.005 0.005 0.003 0.003 0.003 0.003 0.002 0.002 0.002 0.002 0.013 0.013 0.013 0.013 2.106 2.106 2.106 2.106 0.001 0.001 0.001 0.001 0.000 0.000 0.000 0.000 0.000 0.000 0.000 0.000 0.000 0.000 0.000 0.000 0.000 0.000 0.000 0.000 0.000 0.000 0.000 0.000 0.000 0.000 0.000 0.000 0.001 0.001 0.011 0.011 0.020 0.020 0.020 0.020 0.004 0.004 0.000 0.000 0.000 0.000 0.001 0.001 0.001 0.001 0.046 0.046 0.046 0.046 0.000 0.000 0.000 0.000 0.000 0.000 0.000 0.000 0.000 0.000 0.000 0.000 0.000 0.000 0.000 0.000 0.000 0.000 0.000 0.000 0.001 0.001 0.001 0.001 0.030 0.030 0.030 0.030 0.097 0.097 0.097 0.097 0.097 0.097 0.097 0.097 0.000 0.000 0.000 0.000 0.000 0.000 0.000 0.000 0.002 0.002 0.002 0.002 0.002 0.002 0.002 0.002 0.015 0.015 0.015 0.015 0.015 0.015 0.015 0.015 0.005 0.005 0.005 0.005 0.005 0.005 0.005 0.005 
0.019 0.019 0.019 0.019 0.019 0.019 0.019 0.019 0.000 0.000 0.000 0.000 0.000 0.000 0.000 0.000 0.001 0.001 0.001 0.001 0.001 0.001 0.001 0.001 0.022 0.022 0.022 0.022 0.022 0.022 0.022 0.022 0.002 0.002 0.002 0.002 0.002 0.002 0.002 0.002 0.000 0.000 0.000 0.000 0.002 0.002 0.002 0.002 0.003 0.003 0.003 0.003 0.005 0.005 0.005 0.005 0.003 0.003 0.003 0.003 0.002 0.002 0.002 0.002 0.013 0.013 0.013 0.013 2.106 2.106 2.106 2.106 0.001 0.001 0.001 0.001 0.000 0.000 0.000 0.000 0.000 0.000 0.000 0.000 0.000 0.000 0.000 0.000 0.000 0.000 0.000 0.000 0.000 0.000 0.000 0.000 0.000 0.000 0.000 0.000 0.001 0.001 0.011 0.011 0.020 0.020 0.020 0.020 0.004 0.004 0.000 0.000 0.000 0.000 0.001 0.001 0.001 0.001 0.046 0.046 0.046 0.046 0.000 0.000 0.000 0.000 0.000 0.000 0.000 0.000 0.000 0.000 0.000 0.000 0.000 0.000 0.000 0.000 0.000 0.000 0.000 0.000 0.001 0.001 0.001 0.001 0.030 0.030 0.030 0.030 0.097 0.097 0.097 0.097 0.097 0.097 0.097 0.097 0.000 0.000 0.000 0.000 0.000 0.000 0.000 0.000 0.002 0.002 0.002 0.002 0.002 0.002 0.002 0.002 0.015 0.015 0.015 0.015 0.015 0.015 0.015 0.015 0.005 0.005 0.005 0.005 0.005 0.005 0.005 0.005 
0.019 0.019 0.019 0.019 0.019 0.019 0.019 0.019 0.000 0.000 0.000 0.000 0.000 0.000 0.000 0.000 0.001 0.001 0.001 0.001 0.001 0.001 0.001 0.001 0.022 0.022 0.022 0.022 0.022 0.022 0.022 0.022 0.002 0.002 0.002 0.002 0.002 0.002 0.002 0.002 0.000 0.000 0.000 0.000 0.002 0.002 0.002 0.002 0.003 0.003 0.003 0.003 0.005 0.005 0.005 0.005 0.003 0.003 0.003 0.003 0.002 0.002 0.002 0.002 0.013 0.013 0.013 0.013 2.106 2.106 2.106 2.106 0.001 0.001 0.001 0.001 0.000 0.000 0.000 0.000 0.000 0.000 0.000 0.000 0.000 0.000 0.000 0.000 0.000 0.000 0.000 0.000 0.000 0.000 0.000 0.000 0.000 0.000 0.000 0.000 0.001 0.001 0.011 0.011 0.020 0.020 0.020 0.020 0.004 0.004 0.000 0.000 0.000 0.000 0.001 0.001 0.001 0.001 0.046 0.046 0.046 0.046 0.000 0.000 0.000 0.000 0.000 0.000 0.000 0.000 0.000 0.000 0.000 0.000 0.000 0.000 0.000 0.000 0.000 0.000 0.000 0.000 0.001 0.001 0.001 0.001 0.030 0.030 0.030 0.030 0.097 0.097 0.097 0.097 0.097 0.097 0.097 0.097 0.000 0.000 0.000 0.000 0.000 0.000 0.000 0.000 0.002 0.002 0.002 0.002 0.002 0.002 0.002 0.002 0.015 0.015 0.015 0.015 0.015 0.015 0.015 0.015 0.005 0.005 0.005 0.005 0.005 0.005 0.005 0.005 
0.006 0.006 0.006 0.006 0.006 0.006 0.006 0.006 0.000 0.000 0.000 0.000 0.000 0.000 0.000 0.000 0.001 0.001 0.001 0.001 0.001 0.001 0.001 0.001 0.013 0.013 0.013 0.013 0.013 0.013 0.013 0.013 0.004 0.004 0.004 0.004 0.004 0.004 0.004 0.004 0.000 0.000 0.000 0.000 0.001 0.001 0.001 0.001 0.005 0.005 0.005 0.005 0.008 0.008 0.008 0.008 0.002 0.002 0.002 0.002 0.001 0.001 0.001 0.001 0.007 0.007 0.007 0.007 9.196 9.196 9.196 9.196 0.043 0.043 0.043 0.043 0.002 0.002 0.002 0.002 0.000 0.000 0.000 0.000 0.000 0.000 0.000 0.000 0.000 0.000 0.000 0.000 0.000 0.000 0.000 0.000 0.000 0.000 0.000 0.000 0.003 0.003 0.017 0.017 0.027 0.027 0.024 0.024 0.001 0.001 0.000 0.000 0.000 0.000 0.000 0.000 0.000 0.000 0.010 0.010 0.010 0.010 4.650 4.650 4.650 4.650 0.002 0.002 0.002 0.002 0.004 0.004 0.004 0.004 0.004 0.004 0.004 0.004 0.008 0.008 0.008 0.008 0.015 0.015 0.015 0.015 0.120 0.120 0.120 0.120 0.003 0.003 0.003 0.003 0.003 0.003 0.003 0.003 0.000 0.000 0.000 0.000 0.000 0.000 0.000 0.000 0.001 0.001 0.001 0.001 0.001 0.001 0.001 0.001 0.001 0.001 0.001 0.001 0.001 0.001 0.001 0.001 0.014 0.014 0.014 0.014 0.014 0.014 0.014 0.014 
0.006 0.006 0.006 0.006 0.006 0.006 0.006 0.006 0.000 0.000 0.000 0.000 0.000 0.000 0.000 0.000 0.001 0.001 0.001 0.001 0.001 0.001 0.001 0.001 0.013 0.013 0.013 0.013 0.013 0.013 0.013 0.013 0.004 0.004 0.004 0.004 0.004 0.004 0.004 0.004 0.000 0.000 0.000 0.000 0.001 0.001 0.001 0.001 0.005 0.005 0.005 0.005 0.008 0.008 0.008 0.008 0.002 0.002 0.002 0.002 0.001 0.001 0.001 0.001 0.007 0.007 0.007 0.007 9.196 9.196 9.196 9.196 0.043 0.043 0.043 0.043 0.002 0.002 0.002 0.002 0.000 0.000 0.000 0.000 0.000 0.000 0.000 0.000 0.000 0.000 0.000 0.000 0.000 0.000 0.000 0.000 0.000 0.000 0.000 0.000 0.003 0.003 0.017 0.017 0.027 0.027 0.024 0.024 0.001 0.001 0.000 0.000 0.000 0.000 0.000 0.000 0.000 0.000 0.010 0.010 0.010 0.010 4.650 4.650 4.650 4.650 0.002 0.002 0.002 0.002 0.004 0.004 0.004 0.004 0.004 0.004 0.004 0.004 0.008 0.008 0.008 0.008 0.015 0.015 0.015 0.015 0.120 0.120 0.120 0.120 0.003 0.003 0.003 0.003 0.003 0.003 0.003 0.003 0.000 0.000 0.000 0.000 0.000 0.000 0.000 0.000 0.001 0.001 0.001 0.001 0.001 0.001 0.001 0.001 0.001 0.001 0.001 0.001 0.001 0.001 0.001 0.001 0.014 0.014 0.014 0.014 0.014 0.014 0.014 0.014 
0.006 0.006 0.006 0.006 0.006 0.006 0.006 0.006 0.000 0.000 0.000 0.000 0.000 0.000 0.000 0.000 0.001 0.001 0.001 0.001 0.001 0.001 0.001 0.001 0.013 0.013 0.013 0.013 0.013 0.013 0.013 0.013 0.004 0.004 0.004 0.004 0.004 0.004 0.004 0.004 0.000 0.000 0.000 0.000 0.001 0.001 0.001 0.001 0.005 0.005 0.005 0.005 0.008 0.008 0.008 0.008 0.002 0.002 0.002 0.002 0.001 0.001 0.001 0.001 0.007 0.007 0.007 0.007 9.196 9.196 9.196 9.196 0.043 0.043 0.043 0.043 0.002 0.002 0.002 0.002 0.000 0.000 0.000 0.000 0.000 0.000 0.000 0.000 0.000 0.000 0.000 0.000 0.000 0.000 0.000 0.000 0.000 0.000 0.000 0.000 0.003 0.003 0.017 0.017 0.027 0.027 0.024 0.024 0.001 0.001 0.000 0.000 0.000 0.000 0.000 0.000 0.000 0.000 0.010 0.010 0.010 0.010 4.650 4.650 4.650 4.650 0.002 0.002 0.002 0.002 0.004 0.004 0.004 0.004 0.004 0.004 0.004 0.004 0.008 0.008 0.008 0.008 0.015 0.015 0.015 0.015 0.120 0.120 0.120 0.120 0.003 0.003 0.003 0.003 0.003 0.003 0.003 0.003 0.000 0.000 0.000 0.000 0.000 0.000 0.000 0.000 0.001 0.001 0.001 0.001 0.001 0.001 0.001 0.001 0.001 0.001 0.001 0.001 0.001 0.001 0.001 0.001 0.014 0.014 0.014 0.014 0.014 0.014 0.014 0.014 
0.006 0.006 0.006 0.006 0.006 0.006 0.006 0.006 0.000 0.000 0.000 0.000 0.000 0.000 0.000 0.000 0.001 0.001 0.001 0.001 0.001 0.001 0.001 0.001 0.013 0.013 0.013 0.013 0.013 0.013 0.013 0.013 0.004 0.004 0.004 0.004 0.004 0.004 0.004 0.004 0.000 0.000 0.000 0.000 0.001 0.001 0.001 0.001 0.005 0.005 0.005 0.005 0.008 0.008 0.008 0.008 0.002 0.002 0.002 0.002 0.001 0.001 0.001 0.001 0.007 0.007 0.007 0.007 9.196 9.196 9.196 9.196 0.043 0.043 0.043 0.043 0.002 0.002 0.002 0.002 0.000 0.000 0.000 0.000 0.000 0.000 0.000 0.000 0.000 0.000 0.000 0.000 0.000 0.000 0.000 0.000 0.000 0.000 0.000 0.000 0.003 0.003 0.017 0.017 0.027 0.027 0.024 0.024 0.001 0.001 0.000 0.000 0.000 0.000 0.000 0.000 0.000 0.000 0.010 0.010 0.010 0.010 4.650 4.650 4.650 4.650 0.002 0.002 0.002 0.002 0.004 0.004 0.004 0.004 0.004 0.004 0.004 0.004 0.008 0.008 0.008 0.008 0.015 0.015 0.015 0.015 0.120 0.120 0.120 0.120 0.003 0.003 0.003 0.003 0.003 0.003 0.003 0.003 0.000 0.000 0.000 0.000 0.000 0.000 0.000 0.000 0.001 0.001 0.001 0.001 0.001 0.001 0.001 0.001 0.001 0.001 0.001 0.001 0.001 0.001 0.001 0.001 0.014 0.014 0.014 0.014 0.014 0.014 0.014 0.014 
0.003 0.003 0.003 0.003 0.003 0.003 0.003 0.003 0.001 0.001 0.001 0.001 0.001 0.001 0.001 0.001 0.001 0.001 0.001 0.001 0.001 0.001 0.001 0.001 0.002 0.002 0.002 0.002 0.002 0.002 0.002 0.002 0.010 0.010 0.010 0.010 0.010 0.010 0.010 0.010 0.000 0.000 0.000 0.000 0.001 0.001 0.001 0.001 0.005 0.005 0.005 0.005 0.006 0.006 0.006 0.006 0.002 0.002 0.002 0.002 0.002 0.002 0.002 0.002 0.003 0.003 0.003 0.003 0.007 0.007 0.007 0.007 0.011 0.011 0.011 0.011 0.003 0.003 0.003 0.003 0.081 0.081 0.002 0.002 0.000 0.000 0.000 0.000 0.000 0.000 0.000 0.000 0.000 0.000 0.000 0.000 0.000 0.000 0.000 0.000 0.027 0.027 0.040 0.040 0.032 0.032 0.013 0.013 0.001 0.001 0.000 0.000 0.000 0.000 0.000 0.000 0.000 0.000 0.001 0.001 0.001 0.001 2.242 2.242 2.242 2.242 0.002 0.002 0.002 0.002 0.001 0.001 0.001 0.001 0.004 0.004 0.004 0.004 0.005 0.005 0.005 0.005 0.006 0.006 0.006 0.006 0.008 0.008 0.008 0.008 0.002 0.002 0.002 0.002 0.002 0.002 0.002 0.002 0.000 0.000 0.000 0.000 0.000 0.000 0.000 0.000 0.000 0.000 0.000 0.000 0.000 0.000 0.000 0.000 0.001 0.001 0.001 0.001 0.001 0.001 0.001 0.001 0.010 0.010 0.010 0.010 0.010 0.010 0.010 0.010 
0.003 0.003 0.003 0.003 0.003 0.003 0.003 0.003 0.001 0.001 0.001 0.001 0.001 0.001 0.001 0.001 0.001 0.001 0.001 0.001 0.001 0.001 0.001 0.001 0.002 0.002 0.002 0.002 0.002 0.002 0.002 0.002 0.010 0.010 0.010 0.010 0.010 0.010 0.010 0.010 0.000 0.000 0.000 0.000 0.001 0.001 0.001 0.001 0.005 0.005 0.005 0.005 0.006 0.006 0.006 0.006 0.002 0.002 0.002 0.002 0.002 0.002 0.002 0.002 0.003 0.003 0.003 0.003 0.007 0.007 0.007 0.007 0.011 0.011 0.011 0.011 0.003 0.003 0.003 0.003 0.081 0.081 0.002 0.002 0.000 0.000 0.000 0.000 0.000 0.000 0.000 0.000 0.000 0.000 0.000 0.000 0.000 0.000 0.000 0.000 0.027 0.027 0.040 0.040 0.032 0.032 0.013 0.013 0.001 0.001 0.000 0.000 0.000 0.000 0.000 0.000 0.000 0.000 0.001 0.001 0.001 0.001 2.242 2.242 2.242 2.242 0.002 0.002 0.002 0.002 0.001 0.001 0.001 0.001 0.004 0.004 0.004 0.004 0.005 0.005 0.005 0.005 0.006 0.006 0.006 0.006 0.008 0.008 0.008 0.008 0.002 0.002 0.002 0.002 0.002 0.002 0.002 0.002 0.000 0.000 0.000 0.000 0.000 0.000 0.000 0.000 0.000 0.000 0.000 0.000 0.000 0.000 0.000 0.000 0.001 0.001 0.001 0.001 0.001 0.001 0.001 0.001 0.010 0.010 0.010 0.010 0.010 0.010 0.010 0.010 
0.003 0.003 0.003 0.003 0.003 0.003 0.003 0.003 0.001 0.001 0.001 0.001 0.001 0.001 0.001 0.001 0.001 0.001 0.001 0.001 0.001 0.001 0.001 0.001 0.002 0.002 0.002 0.002 0.002 0.002 0.002 0.002 0.010 0.010 0.010 0.010 0.010 0.010 0.010 0.010 0.000 0.000 0.000 0.000 0.001 0.001 0.001 0.001 0.005 0.005 0.005 0.005 0.006 0.006 0.006 0.006 0.002 0.002 0.002 0.002 0.002 0.002 0.002 0.002 0.003 0.003 0.003 0.003 0.007 0.007 0.007 0.007 0.011 0.011 0.011 0.011 0.003 0.003 0.003 0.003 0.081 0.081 0.002 0.002 0.000 0.000 0.000 0.000 0.000 0.000 0.000 0.000 0.000 0.000 0.000 0.000 0.000 0.000 0.000 0.000 0.027 0.027 0.040 0.040 0.032 0.032 0.013 0.013 0.001 0.001 0.000 0.000 0.000 0.000 0.000 0.000 0.000 0.000 0.001 0.001 0.001 0.001 2.242 2.242 2.242 2.242 0.002 0.002 0.002 0.002 0.001 0.001 0.001 0.001 0.004 0.004 0.004 0.004 0.005 0.005 0.005 0.005 0.006 0.006 0.006 0.006 0.008 0.008 0.008 0.008 0.002 0.002 0.002 0.002 0.002 0.002 0.002 0.002 0.000 0.000 0.000 0.000 0.000 0.000 0.000 0.000 0.000 0.000 0.000 0.000 0.000 0.000 0.000 0.000 0.001 0.001 0.001 0.001 0.001 0.001 0.001 0.001 0.010 0.010 0.010 0.010 0.010 0.010 0.010 0.010 
0.003 0.003 0.003 0.003 0.003 0.003 0.003 0.003 0.001 0.001 0.001 0.001 0.001 0.001 0.001 0.001 0.001 0.001 0.001 0.001 0.001 0.001 0.001 0.001 0.002 0.002 0.002 0.002 0.002 0.002 0.002 0.002 0.010 0.010 0.010 0.010 0.010 0.010 0.010 0.010 0.000 0.000 0.000 0.000 0.001 0.001 0.001 0.001 0.005 0.005 0.005 0.005 0.006 0.006 0.006 0.006 0.002 0.002 0.002 0.002 0.002 0.002 0.002 0.002 0.003 0.003 0.003 0.003 0.007 0.007 0.007 0.007 0.011 0.011 0.011 0.011 0.003 0.003 0.003 0.003 0.081 0.081 0.002 0.002 0.000 0.000 0.000 0.000 0.000 0.000 0.000 0.000 0.000 0.000 0.000 0.000 0.000 0.000 0.000 0.000 0.027 0.027 0.040 0.040 0.032 0.032 0.013 0.013 0.001 0.001 0.000 0.000 0.000 0.000 0.000 0.000 0.000 0.000 0.001 0.001 0.001 0.001 2.242 2.242 2.242 2.242 0.002 0.002 0.002 0.002 0.001 0.001 0.001 0.001 0.004 0.004 0.004 0.004 0.005 0.005 0.005 0.005 0.006 0.006 0.006 0.006 0.008 0.008 0.008 0.008 0.002 0.002 0.002 0.002 0.002 0.002 0.002 0.002 0.000 0.000 0.000 0.000 0.000 0.000 0.000 0.000 0.000 0.000 0.000 0.000 0.000 0.000 0.000 0.000 0.001 0.001 0.001 0.001 0.001 0.001 0.001 0.001 0.010 0.010 0.010 0.010 0.010 0.010 0.010 0.010 
0.001 0.001 0.001 0.001 0.001 0.001 0.001 0.001 0.001 0.001 0.001 0.001 0.001 0.001 0.001 0.001 0.000 0.000 0.000 0.000 0.000 0.000 0.000 0.000 0.001 0.001 0.001 0.001 0.001 0.001 0.001 0.001 0.007 0.007 0.007 0.007 0.007 0.007 0.007 0.007 0.000 0.000 0.000 0.000 0.003 0.003 0.003 0.003 0.003 0.003 0.003 0.003 0.005 0.005 0.005 0.005 0.007 0.007 0.007 0.007 0.003 0.003 0.003 0.003 0.002 0.002 0.002 0.002 0.002 0.002 0.002 0.002 0.003 0.003 0.003 0.003 0.005 0.005 0.005 0.005 0.009 0.009 0.018 0.018 0.019 0.019 0.071 0.071 0.041 0.041 0.041 0.053 0.057 0.053 0.054 0.061 0.184 0.222 0.133 0.095 0.076 0.076 0.036 0.036 0.005 0.005 0.003 0.003 0.001 0.001 0.000 0.000 0.000 0.000 0.000 0.000 0.000 0.000 0.000 0.000 0.000 0.000 0.027 0.027 0.027 0.027 0.000 0.000 0.000 0.000 0.000 0.000 0.000 0.000 0.000 0.000 0.000 0.000 0.001 0.001 0.001 0.001 0.003 0.003 0.003 0.003 0.001 0.001 0.001 0.001 0.002 0.002 0.002 0.002 0.002 0.002 0.002 0.002 0.001 0.001 0.001 0.001 0.001 0.001 0.001 0.001 0.000 0.000 0.000 0.000 0.000 0.000 0.000 0.000 0.000 0.000 0.000 0.000 0.000 0.000 0.000 0.000 0.004 0.004 0.004 0.004 0.004 0.004 0.004 0.004 
0.001 0.001 0.001 0.001 0.001 0.001 0.001 0.001 0.001 0.001 0.001 0.001 0.001 0.001 0.001 0.001 0.000 0.000 0.000 0.000 0.000 0.000 0.000 0.000 0.001 0.001 0.001 0.001 0.001 0.001 0.001 0.001 0.007 0.007 0.007 0.007 0.007 0.007 0.007 0.007 0.000 0.000 0.000 0.000 0.003 0.003 0.003 0.003 0.003 0.003 0.003 0.003 0.005 0.005 0.005 0.005 0.007 0.007 0.007 0.007 0.003 0.003 0.003 0.003 0.002 0.002 0.002 0.002 0.002 0.002 0.002 0.002 0.003 0.003 0.003 0.003 0.005 0.005 0.005 0.005 0.009 0.009 0.018 0.018 0.019 0.019 0.071 0.071 0.041 0.041 0.041 0.053 0.057 0.053 0.054 0.061 0.184 0.222 0.133 0.095 0.076 0.076 0.036 0.036 0.005 0.005 0.003 0.003 0.001 0.001 0.000 0.000 0.000 0.000 0.000 0.000 0.000 0.000 0.000 0.000 0.000 0.000 0.027 0.027 0.027 0.027 0.000 0.000 0.000 0.000 0.000 0.000 0.000 0.000 0.000 0.000 0.000 0.000 0.001 0.001 0.001 0.001 0.003 0.003 0.003 0.003 0.001 0.001 0.001 0.001 0.002 0.002 0.002 0.002 0.002 0.002 0.002 0.002 0.001 0.001 0.001 0.001 0.001 0.001 0.001 0.001 0.000 0.000 0.000 0.000 0.000 0.000 0.000 0.000 0.000 0.000 0.000 0.000 0.000 0.000 0.000 0.000 0.004 0.004 0.004 0.004 0.004 0.004 0.004 0.004 
0.001 0.001 0.001 0.001 0.001 0.001 0.001 0.001 0.001 0.001 0.001 0.001 0.001 0.001 0.001 0.001 0.000 0.000 0.000 0.000 0.000 0.000 0.000 0.000 0.001 0.001 0.001 0.001 0.001 0.001 0.001 0.001 0.007 0.007 0.007 0.007 0.007 0.007 0.007 0.007 0.000 0.000 0.000 0.000 0.003 0.003 0.003 0.003 0.003 0.003 0.003 0.003 0.005 0.005 0.005 0.005 0.007 0.007 0.007 0.007 0.003 0.003 0.003 0.003 0.002 0.002 0.002 0.002 0.002 0.002 0.002 0.002 0.003 0.003 0.003 0.003 0.005 0.005 0.005 0.005 0.009 0.009 0.018 0.018 0.019 0.019 0.071 0.071 0.041 0.041 0.041 0.053 0.057 0.053 0.054 0.061 0.184 0.222 0.133 0.095 0.076 0.076 0.036 0.036 0.005 0.005 0.003 0.003 0.001 0.001 0.000 0.000 0.000 0.000 0.000 0.000 0.000 0.000 0.000 0.000 0.000 0.000 0.027 0.027 0.027 0.027 0.000 0.000 0.000 0.000 0.000 0.000 0.000 0.000 0.000 0.000 0.000 0.000 0.001 0.001 0.001 0.001 0.003 0.003 0.003 0.003 0.001 0.001 0.001 0.001 0.002 0.002 0.002 0.002 0.002 0.002 0.002 0.002 0.001 0.001 0.001 0.001 0.001 0.001 0.001 0.001 0.000 0.000 0.000 0.000 0.000 0.000 0.000 0.000 0.000 0.000 0.000 0.000 0.000 0.000 0.000 0.000 0.004 0.004 0.004 0.004 0.004 0.004 0.004 0.004 
0.001 0.001 0.001 0.001 0.001 0.001 0.001 0.001 0.001 0.001 0.001 0.001 0.001 0.001 0.001 0.001 0.000 0.000 0.000 0.000 0.000 0.000 0.000 0.000 0.001 0.001 0.001 0.001 0.001 0.001 0.001 0.001 0.007 0.007 0.007 0.007 0.007 0.007 0.007 0.007 0.000 0.000 0.000 0.000 0.003 0.003 0.003 0.003 0.003 0.003 0.003 0.003 0.005 0.005 0.005 0.005 0.007 0.007 0.007 0.007 0.003 0.003 0.003 0.003 0.002 0.002 0.002 0.002 0.002 0.002 0.002 0.002 0.003 0.003 0.003 0.003 0.005 0.005 0.005 0.005 0.009 0.009 0.018 0.018 0.019 0.019 0.071 0.071 0.041 0.041 0.041 0.053 0.057 0.053 0.054 0.061 0.184 0.222 0.133 0.095 0.076 0.076 0.036 0.036 0.005 0.005 0.003 0.003 0.001 0.001 0.000 0.000 0.000 0.000 0.000 0.000 0.000 0.000 0.000 0.000 0.000 0.000 0.027 0.027 0.027 0.027 0.000 0.000 0.000 0.000 0.000 0.000 0.000 0.000 0.000 0.000 0.000 0.000 0.001 0.001 0.001 0.001 0.003 0.003 0.003 0.003 0.001 0.001 0.001 0.001 0.002 0.002 0.002 0.002 0.002 0.002 0.002 0.002 0.001 0.001 0.001 0.001 0.001 0.001 0.001 0.001 0.000 0.000 0.000 0.000 0.000 0.000 0.000 0.000 0.000 0.000 0.000 0.000 0.000 0.000 0.000 0.000 0.004 0.004 0.004 0.004 0.004 0.004 0.004 0.004 
0.000 0.000 0.000 0.000 0.000 0.000 0.000 0.000 0.001 0.001 0.001 0.001 0.001 0.001 0.001 0.001 0.002 0.002 0.002 0.002 0.002 0.002 0.002 0.002 0.003 0.003 0.003 0.003 0.003 0.003 0.003 0.003 0.014 0.014 0.014 0.014 0.014 0.014 0.014 0.014 0.000 0.000 0.000 0.000 0.003 0.003 0.003 0.003 0.003 0.003 0.003 0.003 0.007 0.007 0.007 0.007 0.023 0.023 0.023 0.023 0.008 0.008 0.008 0.008 0.003 0.003 0.003 0.003 0.003 0.003 0.003 0.003 0.003 0.003 0.003 0.003 0.005 0.005 0.005 0.005 0.004 0.004 0.004 0.004 0.003 0.003 0.005 0.005 0.008 0.008 0.010 0.017 0.008 0.002 0.002 0.001 0.001 0.001 0.001 0.001 0.001 0.001 0.003 0.003 0.003 0.003 0.003 0.003 0.002 0.002 0.001 0.001 0.001 0.001 0.001 0.001 0.001 0.001 0.002 0.002 0.002 0.002 0.049 0.049 0.049 0.049 0.000 0.000 0.000 0.000 0.000 0.000 0.000 0.000 0.000 0.000 0.000 0.000 0.000 0.000 0.000 0.000 0.005 0.005 0.005 0.005 0.001 0.001 0.001 0.001 0.000 0.000 0.000 0.000 0.000 0.000 0.000 0.000 0.006 0.006 0.006 0.006 0.006 0.006 0.006 0.006 0.000 0.000 0.000 0.000 0.000 0.000 0.000 0.000 0.001 0.001 0.001 0.001 0.001 0.001 0.001 0.001 0.004 0.004 0.004 0.004 0.004 0.004 0.004 0.004 
0.000 0.000 0.000 0.000 0.000 0.000 0.000 0.000 0.001 0.001 0.001 0.001 0.001 0.001 0.001 0.001 0.002 0.002 0.002 0.002 0.002 0.002 0.002 0.002 0.003 0.003 0.003 0.003 0.003 0.003 0.003 0.003 0.014 0.014 0.014 0.014 0.014 0.014 0.014 0.014 0.000 0.000 0.000 0.000 0.003 0.003 0.003 0.003 0.003 0.003 0.003 0.003 0.007 0.007 0.007 0.007 0.023 0.023 0.023 0.023 0.008 0.008 0.008 0.008 0.003 0.003 0.003 0.003 0.003 0.003 0.003 0.003 0.003 0.003 0.003 0.003 0.005 0.005 0.005 0.005 0.004 0.004 0.004 0.004 0.003 0.003 0.005 0.005 0.008 0.008 0.010 0.017 0.008 0.002 0.002 0.001 0.001 0.001 0.001 0.001 0.001 0.001 0.003 0.003 0.003 0.003 0.003 0.003 0.002 0.002 0.001 0.001 0.001 0.001 0.001 0.001 0.001 0.001 0.002 0.002 0.002 0.002 0.049 0.049 0.049 0.049 0.000 0.000 0.000 0.000 0.000 0.000 0.000 0.000 0.000 0.000 0.000 0.000 0.000 0.000 0.000 0.000 0.005 0.005 0.005 0.005 0.001 0.001 0.001 0.001 0.000 0.000 0.000 0.000 0.000 0.000 0.000 0.000 0.006 0.006 0.006 0.006 0.006 0.006 0.006 0.006 0.000 0.000 0.000 0.000 0.000 0.000 0.000 0.000 0.001 0.001 0.001 0.001 0.001 0.001 0.001 0.001 0.004 0.004 0.004 0.004 0.004 0.004 0.004 0.004 
0.000 0.000 0.000 0.000 0.000 0.000 0.000 0.000 0.001 0.001 0.001 0.001 0.001 0.001 0.001 0.001 0.002 0.002 0.002 0.002 0.002 0.002 0.002 0.002 0.003 0.003 0.003 0.003 0.003 0.003 0.003 0.003 0.014 0.014 0.014 0.014 0.014 0.014 0.014 0.014 0.000 0.000 0.000 0.000 0.003 0.003 0.003 0.003 0.003 0.003 0.003 0.003 0.007 0.007 0.007 0.007 0.023 0.023 0.023 0.023 0.008 0.008 0.008 0.008 0.003 0.003 0.003 0.003 0.003 0.003 0.003 0.003 0.003 0.003 0.003 0.003 0.005 0.005 0.005 0.005 0.004 0.004 0.004 0.004 0.003 0.003 0.005 0.005 0.008 0.008 0.010 0.017 0.008 0.002 0.002 0.001 0.001 0.001 0.001 0.001 0.001 0.001 0.003 0.003 0.003 0.003 0.003 0.003 0.002 0.002 0.001 0.001 0.001 0.001 0.001 0.001 0.001 0.001 0.002 0.002 0.002 0.002 0.049 0.049 0.049 0.049 0.000 0.000 0.000 0.000 0.000 0.000 0.000 0.000 0.000 0.000 0.000 0.000 0.000 0.000 0.000 0.000 0.005 0.005 0.005 0.005 0.001 0.001 0.001 0.001 0.000 0.000 0.000 0.000 0.000 0.000 0.000 0.000 0.006 0.006 0.006 0.006 0.006 0.006 0.006 0.006 0.000 0.000 0.000 0.000 0.000 0.000 0.000 0.000 0.001 0.001 0.001 0.001 0.001 0.001 0.001 0.001 0.004 0.004 0.004 0.004 0.004 0.004 0.004 0.004 
0.000 0.000 0.000 0.000 0.000 0.000 0.000 0.000 0.001 0.001 0.001 0.001 0.001 0.001 0.001 0.001 0.002 0.002 0.002 0.002 0.002 0.002 0.002 0.002 0.003 0.003 0.003 0.003 0.003 0.003 0.003 0.003 0.014 0.014 0.014 0.014 0.014 0.014 0.014 0.014 0.000 0.000 0.000 0.000 0.003 0.003 0.003 0.003 0.003 0.003 0.003 0.003 0.007 0.007 0.007 0.007 0.023 0.023 0.023 0.023 0.008 0.008 0.008 0.008 0.003 0.003 0.003 0.003 0.003 0.003 0.003 0.003 0.003 0.003 0.003 0.003 0.005 0.005 0.005 0.005 0.004 0.004 0.004 0.004 0.003 0.003 0.005 0.005 0.008 0.008 0.010 0.017 0.008 0.002 0.002 0.001 0.001 0.001 0.001 0.001 0.001 0.001 0.003 0.003 0.003 0.003 0.003 0.003 0.002 0.002 0.001 0.001 0.001 0.001 0.001 0.001 0.001 0.001 0.002 0.002 0.002 0.002 0.049 0.049 0.049 0.049 0.000 0.000 0.000 0.000 0.000 0.000 0.000 0.000 0.000 0.000 0.000 0.000 0.000 0.000 0.000 0.000 0.005 0.005 0.005 0.005 0.001 0.001 0.001 0.001 0.000 0.000 0.000 0.000 0.000 0.000 0.000 0.000 0.006 0.006 0.006 0.006 0.006 0.006 0.006 0.006 0.000 0.000 0.000 0.000 0.000 0.000 0.000 0.000 0.001 0.001 0.001 0.001 0.001 0.001 0.001 0.001 0.004 0.004 0.004 0.004 0.004 0.004 0.004 0.004 
0.003 0.003 0.003 0.003 0.003 0.003 0.003 0.003 0.006 0.006 0.006 0.006 0.006 0.006 0.006 0.006 0.018 0.018 0.018 0.018 0.018 0.018 0.018 0.018 10.765 10.765 10.765 10.765 10.765 10.765 10.765 10.765 0.004 0.004 0.004 0.004 0.004 0.004 0.004 0.004 0.000 0.000 0.000 0.000 0.002 0.002 0.002 0.002 0.003 0.003 0.003 0.003 0.007 0.007 0.007 0.007 0.011 0.011 0.011 0.011 0.003 0.003 0.003 0.003 0.003 0.003 0.003 0.003 0.002 0.002 0.002 0.002 0.002 0.002 0.002 0.002 0.003 0.003 0.003 0.003 0.002 0.002 0.002 0.002 0.002 0.002 0.003 0.003 0.005 0.005 0.001 0.000 0.000 0.000 0.000 0.000 0.000 0.000 0.000 0.000 0.000 0.000 0.002 0.002 0.002 0.002 0.003 0.003 0.004 0.004 0.008 0.008 0.008 0.008 0.020 0.020 0.020 0.020 0.045 0.045 0.045 0.045 0.073 0.073 0.073 0.073 0.009 0.009 0.009 0.009 0.001 0.001 0.001 0.001 0.006 0.006 0.006 0.006 0.064 0.064 0.064 0.064 5.782 5.782 5.782 5.782 0.004 0.004 0.004 0.004 0.001 0.001 0.001 0.001 0.001 0.001 0.001 0.001 0.012 0.012 0.012 0.012 0.012 0.012 0.012 0.012 0.016 0.016 0.016 0.016 0.016 0.016 0.016 0.016 5.409 5.409 5.409 5.409 5.409 5.409 5.409 5.409 8.628 8.628 8.628 8.628 8.628 8.628 8.628 8.628 
0.003 0.003 0.003 0.003 0.003 0.003 0.003 0.003 0.006 0.006 0.006 0.006 0.006 0.006 0.006 0.006 0.018 0.018 0.018 0.018 0.018 0.018 0.018 0.018 10.765 10.765 10.765 10.765 10.765 10.765 10.765 10.765 0.004 0.004 0.004 0.004 0.004 0.004 0.004 0.004 0.000 0.000 0.000 0.000 0.002 0.002 0.002 0.002 0.003 0.003 0.003 0.003 0.007 0.007 0.007 0.007 0.011 0.011 0.011 0.011 0.003 0.003 0.003 0.003 0.003 0.003 0.003 0.003 0.002 0.002 0.002 0.002 0.002 0.002 0.002 0.002 0.003 0.003 0.003 0.003 0.002 0.002 0.002 0.002 0.002 0.002 0.003 0.003 0.005 0.005 0.001 0.000 0.000 0.000 0.000 0.000 0.000 0.000 0.000 0.000 0.000 0.000 0.002 0.002 0.002 0.002 0.003 0.003 0.004 0.004 0.008 0.008 0.008 0.008 0.020 0.020 0.020 0.020 0.045 0.045 0.045 0.045 0.073 0.073 0.073 0.073 0.009 0.009 0.009 0.009 0.001 0.001 0.001 0.001 0.006 0.006 0.006 0.006 0.064 0.064 0.064 0.064 5.782 5.782 5.782 5.782 0.004 0.004 0.004 0.004 0.001 0.001 0.001 0.001 0.001 0.001 0.001 0.001 0.012 0.012 0.012 0.012 0.012 0.012 0.012 0.012 0.016 0.016 0.016 0.016 0.016 0.016 0.016 0.016 5.409 5.409 5.409 5.409 5.409 5.409 5.409 5.409 8.628 8.628 8.628 8.628 8.628 8.628 8.628 8.628 
0.003 0.003 0.003 0.003 0.003 0.003 0.003 0.003 0.006 0.006 0.006 0.006 0.006 0.006 0.006 0.006 0.018 0.018 0.018 0.018 0.018 0.018 0.018 0.018 10.765 10.765 10.765 10.765 10.765 10.765 10.765 10.765 0.004 0.004 0.004 0.004 0.004 0.004 0.004 0.004 0.000 0.000 0.000 0.000 0.002 0.002 0.002 0.002 0.003 0.003 0.003 0.003 0.007 0.007 0.007 0.007 0.011 0.011 0.011 0.011 0.003 0.003 0.003 0.003 0.003 0.003 0.003 0.003 0.002 0.002 0.002 0.002 0.002 0.002 0.002 0.002 0.003 0.003 0.003 0.003 0.002 0.002 0.002 0.002 0.002 0.002 0.003 0.003 0.005 0.005 0.001 0.000 0.000 0.000 0.000 0.000 0.000 0.000 0.000 0.000 0.000 0.000 0.002 0.002 0.002 0.002 0.003 0.003 0.004 0.004 0.008 0.008 0.008 0.008 0.020 0.020 0.020 0.020 0.045 0.045 0.045 0.045 0.073 0.073 0.073 0.073 0.009 0.009 0.009 0.009 0.001 0.001 0.001 0.001 0.006 0.006 0.006 0.006 0.064 0.064 0.064 0.064 5.782 5.782 5.782 5.782 0.004 0.004 0.004 0.004 0.001 0.001 0.001 0.001 0.001 0.001 0.001 0.001 0.012 0.012 0.012 0.012 0.012 0.012 0.012 0.012 0.016 0.016 0.016 0.016 0.016 0.016 0.016 0.016 5.409 5.409 5.409 5.409 5.409 5.409 5.409 5.409 8.628 8.628 8.628 8.628 8.628 8.628 8.628 8.628 
0.003 0.003 0.003 0.003 0.003 0.003 0.003 0.003 0.006 0.006 0.006 0.006 0.006 0.006 0.006 0.006 0.018 0.018 0.018 0.018 0.018 0.018 0.018 0.018 10.765 10.765 10.765 10.765 10.765 10.765 10.765 10.765 0.004 0.004 0.004 0.004 0.004 0.004 0.004 0.004 0.000 0.000 0.000 0.000 0.002 0.002 0.002 0.002 0.003 0.003 0.003 0.003 0.007 0.007 0.007 0.007 0.011 0.011 0.011 0.011 0.003 0.003 0.003 0.003 0.003 0.003 0.003 0.003 0.002 0.002 0.002 0.002 0.002 0.002 0.002 0.002 0.003 0.003 0.003 0.003 0.002 0.002 0.002 0.002 0.002 0.002 0.003 0.003 0.005 0.005 0.001 0.000 0.000 0.000 0.000 0.000 0.000 0.000 0.000 0.000 0.000 0.000 0.002 0.002 0.002 0.002 0.003 0.003 0.004 0.004 0.008 0.008 0.008 0.008 0.020 0.020 0.020 0.020 0.045 0.045 0.045 0.045 0.073 0.073 0.073 0.073 0.009 0.009 0.009 0.009 0.001 0.001 0.001 0.001 0.006 0.006 0.006 0.006 0.064 0.064 0.064 0.064 5.782 5.782 5.782 5.782 0.004 0.004 0.004 0.004 0.001 0.001 0.001 0.001 0.001 0.001 0.001 0.001 0.012 0.012 0.012 0.012 0.012 0.012 0.012 0.012 0.016 0.016 0.016 0.016 0.016 0.016 0.016 0.016 5.409 5.409 5.409 5.409 5.409 5.409 5.409 5.409 8.628 8.628 8.628 8.628 8.628 8.628 8.628 8.628 
0.006 0.006 0.006 0.006 0.006 0.006 0.006 0.006 0.001 0.001 0.001 0.001 0.001 0.001 0.001 0.001 0.003 0.003 0.003 0.003 0.003 0.003 0.003 0.003 0.015 0.015 0.015 0.015 0.015 0.015 0.015 0.015 0.002 0.002 0.002 0.002 0.002 0.002 0.002 0.002 0.001 0.001 0.001 0.001 0.001 0.001 0.001 0.001 0.003 0.003 0.003 0.003 0.012 0.012 0.012 0.012 0.004 0.004 0.004 0.004 0.002 0.002 0.002 0.002 0.004 0.004 0.004 0.004 0.002 0.002 0.002 0.002 0.002 0.002 0.002 0.002 0.003 0.003 0.003 0.003 0.002 0.002 0.003 0.003 0.005 0.005 0.010 0.010 0.011 0.011 0.004 0.001 0.001 0.001 0.001 0.001 0.001 0.000 0.000 0.000 0.000 0.000 0.003 0.003 0.002 0.002 0.003 0.003 0.004 0.004 0.006 0.006 0.006 0.006 0.005 0.005 0.005 0.005 0.002 0.002 0.002 0.002 0.001 0.001 0.001 0.001 0.003 0.003 0.003 0.003 0.009 0.009 0.009 0.009 0.009 0.009 0.009 0.009 0.009 0.009 0.009 0.009 0.002 0.002 0.002 0.002 0.001 0.001 0.001 0.001 0.001 0.001 0.001 0.001 0.001 0.001 0.001 0.001 0.006 0.006 0.006 0.006 0.006 0.006 0.006 0.006 0.002 0.002 0.002 0.002 0.002 0.002 0.002 0.002 0.005 0.005 0.005 0.005 0.005 0.005 0.005 0.005 0.014 0.014 0.014 0.014 0.014 0.014 0.014 0.014 
0.006 0.006 0.006 0.006 0.006 0.006 0.006 0.006 0.001 0.001 0.001 0.001 0.001 0.001 0.001 0.001 0.003 0.003 0.003 0.003 0.003 0.003 0.003 0.003 0.015 0.015 0.015 0.015 0.015 0.015 0.015 0.015 0.002 0.002 0.002 0.002 0.002 0.002 0.002 0.002 0.001 0.001 0.001 0.001 0.001 0.001 0.001 0.001 0.003 0.003 0.003 0.003 0.012 0.012 0.012 0.012 0.004 0.004 0.004 0.004 0.002 0.002 0.002 0.002 0.004 0.004 0.004 0.004 0.002 0.002 0.002 0.002 0.002 0.002 0.002 0.002 0.003 0.003 0.003 0.003 0.002 0.002 0.003 0.003 0.005 0.005 0.010 0.010 0.011 0.011 0.004 0.001 0.001 0.001 0.001 0.001 0.001 0.000 0.000 0.000 0.000 0.000 0.003 0.003 0.002 0.002 0.003 0.003 0.004 0.004 0.006 0.006 0.006 0.006 0.005 0.005 0.005 0.005 0.002 0.002 0.002 0.002 0.001 0.001 0.001 0.001 0.003 0.003 0.003 0.003 0.009 0.009 0.009 0.009 0.009 0.009 0.009 0.009 0.009 0.009 0.009 0.009 0.002 0.002 0.002 0.002 0.001 0.001 0.001 0.001 0.001 0.001 0.001 0.001 0.001 0.001 0.001 0.001 0.006 0.006 0.006 0.006 0.006 0.006 0.006 0.006 0.002 0.002 0.002 0.002 0.002 0.002 0.002 0.002 0.005 0.005 0.005 0.005 0.005 0.005 0.005 0.005 0.014 0.014 0.014 0.014 0.014 0.014 0.014 0.014 
0.006 0.006 0.006 0.006 0.006 0.006 0.006 0.006 0.001 0.001 0.001 0.001 0.001 0.001 0.001 0.001 0.003 0.003 0.003 0.003 0.003 0.003 0.003 0.003 0.015 0.015 0.015 0.015 0.015 0.015 0.015 0.015 0.002 0.002 0.002 0.002 0.002 0.002 0.002 0.002 0.001 0.001 0.001 0.001 0.001 0.001 0.001 0.001 0.003 0.003 0.003 0.003 0.012 0.012 0.012 0.012 0.004 0.004 0.004 0.004 0.002 0.002 0.002 0.002 0.004 0.004 0.004 0.004 0.002 0.002 0.002 0.002 0.002 0.002 0.002 0.002 0.003 0.003 0.003 0.003 0.002 0.002 0.003 0.003 0.005 0.005 0.010 0.010 0.011 0.011 0.004 0.001 0.001 0.001 0.001 0.001 0.001 0.000 0.000 0.000 0.000 0.000 0.003 0.003 0.002 0.002 0.003 0.003 0.004 0.004 0.006 0.006 0.006 0.006 0.005 0.005 0.005 0.005 0.002 0.002 0.002 0.002 0.001 0.001 0.001 0.001 0.003 0.003 0.003 0.003 0.009 0.009 0.009 0.009 0.009 0.009 0.009 0.009 0.009 0.009 0.009 0.009 0.002 0.002 0.002 0.002 0.001 0.001 0.001 0.001 0.001 0.001 0.001 0.001 0.001 0.001 0.001 0.001 0.006 0.006 0.006 0.006 0.006 0.006 0.006 0.006 0.002 0.002 0.002 0.002 0.002 0.002 0.002 0.002 0.005 0.005 0.005 0.005 0.005 0.005 0.005 0.005 0.014 0.014 0.014 0.014 0.014 0.014 0.014 0.014 
0.006 0.006 0.006 0.006 0.006 0.006 0.006 0.006 0.001 0.001 0.001 0.001 0.001 0.001 0.001 0.001 0.003 0.003 0.003 0.003 0.003 0.003 0.003 0.003 0.015 0.015 0.015 0.015 0.015 0.015 0.015 0.015 0.002 0.002 0.002 0.002 0.002 0.002 0.002 0.002 0.001 0.001 0.001 0.001 0.001 0.001 0.001 0.001 0.003 0.003 0.003 0.003 0.012 0.012 0.012 0.012 0.004 0.004 0.004 0.004 0.002 0.002 0.002 0.002 0.004 0.004 0.004 0.004 0.002 0.002 0.002 0.002 0.002 0.002 0.002 0.002 0.003 0.003 0.003 0.003 0.002 0.002 0.003 0.003 0.005 0.005 0.010 0.010 0.011 0.011 0.004 0.001 0.001 0.001 0.001 0.001 0.001 0.000 0.000 0.000 0.000 0.000 0.003 0.003 0.002 0.002 0.003 0.003 0.004 0.004 0.006 0.006 0.006 0.006 0.005 0.005 0.005 0.005 0.002 0.002 0.002 0.002 0.001 0.001 0.001 0.001 0.003 0.003 0.003 0.003 0.009 0.009 0.009 0.009 0.009 0.009 0.009 0.009 0.009 0.009 0.009 0.009 0.002 0.002 0.002 0.002 0.001 0.001 0.001 0.001 0.001 0.001 0.001 0.001 0.001 0.001 0.001 0.001 0.006 0.006 0.006 0.006 0.006 0.006 0.006 0.006 0.002 0.002 0.002 0.002 0.002 0.002 0.002 0.002 0.005 0.005 0.005 0.005 0.005 0.005 0.005 0.005 0.014 0.014 0.014 0.014 0.014 0.014 0.014 0.014 
0.006 0.006 0.006 0.006 0.006 0.006 0.006 0.006 0.001 0.001 0.001 0.001 0.001 0.001 0.001 0.001 0.003 0.003 0.003 0.003 0.003 0.003 0.003 0.003 0.015 0.015 0.015 0.015 0.015 0.015 0.015 0.015 0.002 0.002 0.002 0.002 0.002 0.002 0.002 0.002 0.001 0.001 0.001 0.001 0.001 0.001 0.001 0.001 0.003 0.003 0.003 0.003 0.012 0.012 0.012 0.012 0.004 0.004 0.004 0.004 0.002 0.002 0.002 0.002 0.004 0.004 0.004 0.004 0.002 0.002 0.002 0.002 0.002 0.002 0.002 0.002 0.003 0.003 0.003 0.003 0.002 0.002 0.003 0.003 0.005 0.005 0.010 0.010 0.011 0.011 0.004 0.001 0.001 0.001 0.001 0.001 0.001 0.000 0.000 0.000 0.000 0.000 0.003 0.003 0.002 0.002 0.003 0.003 0.004 0.004 0.006 0.006 0.006 0.006 0.005 0.005 0.005 0.005 0.002 0.002 0.002 0.002 0.001 0.001 0.001 0.001 0.003 0.003 0.003 0.003 0.009 0.009 0.009 0.009 0.009 0.009 0.009 0.009 0.009 0.009 0.009 0.009 0.002 0.002 0.002 0.002 0.001 0.001 0.001 0.001 0.001 0.001 0.001 0.001 0.001 0.001 0.001 0.001 0.006 0.006 0.006 0.006 0.006 0.006 0.006 0.006 0.002 0.002 0.002 0.002 0.002 0.002 0.002 0.002 0.005 0.005 0.005 0.005 0.005 0.005 0.005 0.005 0.014 0.014 0.014 0.014 0.014 0.014 0.014 0.014 
0.006 0.006 0.006 0.006 0.006 0.006 0.006 0.006 0.001 0.001 0.001 0.001 0.001 0.001 0.001 0.001 0.003 0.003 0.003 0.003 0.003 0.003 0.003 0.003 0.015 0.015 0.015 0.015 0.015 0.015 0.015 0.015 0.002 0.002 0.002 0.002 0.002 0.002 0.002 0.002 0.001 0.001 0.001 0.001 0.001 0.001 0.001 0.001 0.003 0.003 0.003 0.003 0.012 0.012 0.012 0.012 0.004 0.004 0.004 0.004 0.002 0.002 0.002 0.002 0.004 0.004 0.004 0.004 0.002 0.002 0.002 0.002 0.002 0.002 0.002 0.002 0.003 0.003 0.003 0.003 0.002 0.002 0.003 0.003 0.005 0.005 0.010 0.010 0.011 0.011 0.004 0.001 0.001 0.001 0.001 0.001 0.001 0.000 0.000 0.000 0.000 0.000 0.003 0.003 0.002 0.002 0.003 0.003 0.004 0.004 0.006 0.006 0.006 0.006 0.005 0.005 0.005 0.005 0.002 0.002 0.002 0.002 0.001 0.001 0.001 0.001 0.003 0.003 0.003 0.003 0.009 0.009 0.009 0.009 0.009 0.009 0.009 0.009 0.009 0.009 0.009 0.009 0.002 0.002 0.002 0.002 0.001 0.001 0.001 0.001 0.001 0.001 0.001 0.001 0.001 0.001 0.001 0.001 0.006 0.006 0.006 0.006 0.006 0.006 0.006 0.006 0.002 0.002 0.002 0.002 0.002 0.002 0.002 0.002 0.005 0.005 0.005 0.005 0.005 0.005 0.005 0.005 0.014 0.014 0.014 0.014 0.014 0.014 0.014 0.014 
0.006 0.006 0.006 0.006 0.006 0.006 0.006 0.006 0.001 0.001 0.001 0.001 0.001 0.001 0.001 0.001 0.003 0.003 0.003 0.003 0.003 0.003 0.003 0.003 0.015 0.015 0.015 0.015 0.015 0.015 0.015 0.015 0.002 0.002 0.002 0.002 0.002 0.002 0.002 0.002 0.001 0.001 0.001 0.001 0.001 0.001 0.001 0.001 0.003 0.003 0.003 0.003 0.012 0.012 0.012 0.012 0.004 0.004 0.004 0.004 0.002 0.002 0.002 0.002 0.004 0.004 0.004 0.004 0.002 0.002 0.002 0.002 0.002 0.002 0.002 0.002 0.003 0.003 0.003 0.003 0.002 0.002 0.003 0.003 0.005 0.005 0.010 0.010 0.011 0.011 0.004 0.001 0.001 0.001 0.001 0.001 0.001 0.000 0.000 0.000 0.000 0.000 0.003 0.003 0.002 0.002 0.003 0.003 0.004 0.004 0.006 0.006 0.006 0.006 0.005 0.005 0.005 0.005 0.002 0.002 0.002 0.002 0.001 0.001 0.001 0.001 0.003 0.003 0.003 0.003 0.009 0.009 0.009 0.009 0.009 0.009 0.009 0.009 0.009 0.009 0.009 0.009 0.002 0.002 0.002 0.002 0.001 0.001 0.001 0.001 0.001 0.001 0.001 0.001 0.001 0.001 0.001 0.001 0.006 0.006 0.006 0.006 0.006 0.006 0.006 0.006 0.002 0.002 0.002 0.002 0.002 0.002 0.002 0.002 0.005 0.005 0.005 0.005 0.005 0.005 0.005 0.005 0.014 0.014 0.014 0.014 0.014 0.014 0.014 0.014 
0.006 0.006 0.006 0.006 0.006 0.006 0.006 0.006 0.001 0.001 0.001 0.001 0.001 0.001 0.001 0.001 0.003 0.003 0.003 0.003 0.003 0.003 0.003 0.003 0.015 0.015 0.015 0.015 0.015 0.015 0.015 0.015 0.002 0.002 0.002 0.002 0.002 0.002 0.002 0.002 0.001 0.001 0.001 0.001 0.001 0.001 0.001 0.001 0.003 0.003 0.003 0.003 0.012 0.012 0.012 0.012 0.004 0.004 0.004 0.004 0.002 0.002 0.002 0.002 0.004 0.004 0.004 0.004 0.002 0.002 0.002 0.002 0.002 0.002 0.002 0.002 0.003 0.003 0.003 0.003 0.002 0.002 0.003 0.003 0.005 0.005 0.010 0.010 0.011 0.011 0.004 0.001 0.001 0.001 0.001 0.001 0.001 0.000 0.000 0.000 0.000 0.000 0.003 0.003 0.002 0.002 0.003 0.003 0.004 0.004 0.006 0.006 0.006 0.006 0.005 0.005 0.005 0.005 0.002 0.002 0.002 0.002 0.001 0.001 0.001 0.001 0.003 0.003 0.003 0.003 0.009 0.009 0.009 0.009 0.009 0.009 0.009 0.009 0.009 0.009 0.009 0.009 0.002 0.002 0.002 0.002 0.001 0.001 0.001 0.001 0.001 0.001 0.001 0.001 0.001 0.001 0.001 0.001 0.006 0.006 0.006 0.006 0.006 0.006 0.006 0.006 0.002 0.002 0.002 0.002 0.002 0.002 0.002 0.002 0.005 0.005 0.005 0.005 0.005 0.005 0.005 0.005 0.014 0.014 0.014 0.014 0.014 0.014 0.014 0.014 
0.002 0.002 0.002 0.002 0.002 0.002 0.002 0.002 0.000 0.000 0.000 0.000 0.000 0.000 0.000 0.000 0.001 0.001 0.001 0.001 0.001 0.001 0.001 0.001 0.008 0.008 0.008 0.008 0.008 0.008 0.008 0.008 0.002 0.002 0.002 0.002 0.002 0.002 0.002 0.002 0.000 0.000 0.000 0.000 0.001 0.001 0.001 0.001 0.005 0.005 0.005 0.005 0.011 0.011 0.011 0.011 0.001 0.001 0.001 0.001 0.000 0.000 0.000 0.000 0.002 0.002 0.002 0.002 0.001 0.001 0.001 0.001 0.002 0.002 0.002 0.002 0.003 0.003 0.003 0.003 0.003 0.003 0.004 0.004 0.004 0.004 0.004 0.004 0.004 0.004 0.001 0.001 0.001 0.001 0.001 0.001 0.003 0.004 0.005 0.007 0.023 0.023 0.013 0.013 0.004 0.004 0.005 0.005 0.002 0.002 0.002 0.002 0.002 0.002 0.001 0.001 0.001 0.001 0.000 0.000 0.000 0.000 0.001 0.001 0.001 0.001 0.002 0.002 0.002 0.002 0.007 0.007 0.007 0.007 0.005 0.005 0.005 0.005 0.001 0.001 0.001 0.001 0.001 0.001 0.001 0.001 0.000 0.000 0.000 0.000 0.001 0.001 0.001 0.001 0.001 0.001 0.001 0.001 0.005 0.005 0.005 0.005 0.005 0.005 0.005 0.005 0.000 0.000 0.000 0.000 0.000 0.000 0.000 0.000 0.002 0.002 0.002 0.002 0.002 0.002 0.002 0.002 0.009 0.009 0.009 0.009 0.009 0.009 0.009 0.009 
0.002 0.002 0.002 0.002 0.002 0.002 0.002 0.002 0.000 0.000 0.000 0.000 0.000 0.000 0.000 0.000 0.001 0.001 0.001 0.001 0.001 0.001 0.001 0.001 0.008 0.008 0.008 0.008 0.008 0.008 0.008 0.008 0.002 0.002 0.002 0.002 0.002 0.002 0.002 0.002 0.000 0.000 0.000 0.000 0.001 0.001 0.001 0.001 0.005 0.005 0.005 0.005 0.011 0.011 0.011 0.011 0.001 0.001 0.001 0.001 0.000 0.000 0.000 0.000 0.002 0.002 0.002 0.002 0.001 0.001 0.001 0.001 0.002 0.002 0.002 0.002 0.003 0.003 0.003 0.003 0.003 0.003 0.004 0.004 0.004 0.004 0.004 0.004 0.004 0.004 0.001 0.001 0.001 0.001 0.001 0.001 0.003 0.004 0.005 0.007 0.023 0.023 0.013 0.013 0.004 0.004 0.005 0.005 0.002 0.002 0.002 0.002 0.002 0.002 0.001 0.001 0.001 0.001 0.000 0.000 0.000 0.000 0.001 0.001 0.001 0.001 0.002 0.002 0.002 0.002 0.007 0.007 0.007 0.007 0.005 0.005 0.005 0.005 0.001 0.001 0.001 0.001 0.001 0.001 0.001 0.001 0.000 0.000 0.000 0.000 0.001 0.001 0.001 0.001 0.001 0.001 0.001 0.001 0.005 0.005 0.005 0.005 0.005 0.005 0.005 0.005 0.000 0.000 0.000 0.000 0.000 0.000 0.000 0.000 0.002 0.002 0.002 0.002 0.002 0.002 0.002 0.002 0.009 0.009 0.009 0.009 0.009 0.009 0.009 0.009 
0.002 0.002 0.002 0.002 0.002 0.002 0.002 0.002 0.000 0.000 0.000 0.000 0.000 0.000 0.000 0.000 0.001 0.001 0.001 0.001 0.001 0.001 0.001 0.001 0.008 0.008 0.008 0.008 0.008 0.008 0.008 0.008 0.002 0.002 0.002 0.002 0.002 0.002 0.002 0.002 0.000 0.000 0.000 0.000 0.001 0.001 0.001 0.001 0.005 0.005 0.005 0.005 0.011 0.011 0.011 0.011 0.001 0.001 0.001 0.001 0.000 0.000 0.000 0.000 0.002 0.002 0.002 0.002 0.001 0.001 0.001 0.001 0.002 0.002 0.002 0.002 0.003 0.003 0.003 0.003 0.003 0.003 0.004 0.004 0.004 0.004 0.004 0.004 0.004 0.004 0.001 0.001 0.001 0.001 0.001 0.001 0.003 0.004 0.005 0.007 0.023 0.023 0.013 0.013 0.004 0.004 0.005 0.005 0.002 0.002 0.002 0.002 0.002 0.002 0.001 0.001 0.001 0.001 0.000 0.000 0.000 0.000 0.001 0.001 0.001 0.001 0.002 0.002 0.002 0.002 0.007 0.007 0.007 0.007 0.005 0.005 0.005 0.005 0.001 0.001 0.001 0.001 0.001 0.001 0.001 0.001 0.000 0.000 0.000 0.000 0.001 0.001 0.001 0.001 0.001 0.001 0.001 0.001 0.005 0.005 0.005 0.005 0.005 0.005 0.005 0.005 0.000 0.000 0.000 0.000 0.000 0.000 0.000 0.000 0.002 0.002 0.002 0.002 0.002 0.002 0.002 0.002 0.009 0.009 0.009 0.009 0.009 0.009 0.009 0.009 
0.002 0.002 0.002 0.002 0.002 0.002 0.002 0.002 0.000 0.000 0.000 0.000 0.000 0.000 0.000 0.000 0.001 0.001 0.001 0.001 0.001 0.001 0.001 0.001 0.008 0.008 0.008 0.008 0.008 0.008 0.008 0.008 0.002 0.002 0.002 0.002 0.002 0.002 0.002 0.002 0.000 0.000 0.000 0.000 0.001 0.001 0.001 0.001 0.005 0.005 0.005 0.005 0.011 0.011 0.011 0.011 0.001 0.001 0.001 0.001 0.000 0.000 0.000 0.000 0.002 0.002 0.002 0.002 0.001 0.001 0.001 0.001 0.002 0.002 0.002 0.002 0.003 0.003 0.003 0.003 0.003 0.003 0.004 0.004 0.004 0.004 0.004 0.004 0.004 0.004 0.001 0.001 0.001 0.001 0.001 0.001 0.003 0.004 0.005 0.007 0.023 0.023 0.013 0.013 0.004 0.004 0.005 0.005 0.002 0.002 0.002 0.002 0.002 0.002 0.001 0.001 0.001 0.001 0.000 0.000 0.000 0.000 0.001 0.001 0.001 0.001 0.002 0.002 0.002 0.002 0.007 0.007 0.007 0.007 0.005 0.005 0.005 0.005 0.001 0.001 0.001 0.001 0.001 0.001 0.001 0.001 0.000 0.000 0.000 0.000 0.001 0.001 0.001 0.001 0.001 0.001 0.001 0.001 0.005 0.005 0.005 0.005 0.005 0.005 0.005 0.005 0.000 0.000 0.000 0.000 0.000 0.000 0.000 0.000 0.002 0.002 0.002 0.002 0.002 0.002 0.002 0.002 0.009 0.009 0.009 0.009 0.009 0.009 0.009 0.009 
0.002 0.002 0.002 0.002 0.002 0.002 0.002 0.002 0.000 0.000 0.000 0.000 0.000 0.000 0.000 0.000 0.001 0.001 0.001 0.001 0.001 0.001 0.001 0.001 0.008 0.008 0.008 0.008 0.008 0.008 0.008 0.008 0.002 0.002 0.002 0.002 0.002 0.002 0.002 0.002 0.000 0.000 0.000 0.000 0.001 0.001 0.001 0.001 0.005 0.005 0.005 0.005 0.011 0.011 0.011 0.011 0.001 0.001 0.001 0.001 0.000 0.000 0.000 0.000 0.002 0.002 0.002 0.002 0.001 0.001 0.001 0.001 0.002 0.002 0.002 0.002 0.003 0.003 0.003 0.003 0.003 0.003 0.004 0.004 0.004 0.004 0.004 0.004 0.004 0.004 0.001 0.001 0.001 0.001 0.001 0.001 0.003 0.004 0.005 0.007 0.023 0.023 0.013 0.013 0.004 0.004 0.005 0.005 0.002 0.002 0.002 0.002 0.002 0.002 0.001 0.001 0.001 0.001 0.000 0.000 0.000 0.000 0.001 0.001 0.001 0.001 0.002 0.002 0.002 0.002 0.007 0.007 0.007 0.007 0.005 0.005 0.005 0.005 0.001 0.001 0.001 0.001 0.001 0.001 0.001 0.001 0.000 0.000 0.000 0.000 0.001 0.001 0.001 0.001 0.001 0.001 0.001 0.001 0.005 0.005 0.005 0.005 0.005 0.005 0.005 0.005 0.000 0.000 0.000 0.000 0.000 0.000 0.000 0.000 0.002 0.002 0.002 0.002 0.002 0.002 0.002 0.002 0.009 0.009 0.009 0.009 0.009 0.009 0.009 0.009 
0.002 0.002 0.002 0.002 0.002 0.002 0.002 0.002 0.000 0.000 0.000 0.000 0.000 0.000 0.000 0.000 0.001 0.001 0.001 0.001 0.001 0.001 0.001 0.001 0.008 0.008 0.008 0.008 0.008 0.008 0.008 0.008 0.002 0.002 0.002 0.002 0.002 0.002 0.002 0.002 0.000 0.000 0.000 0.000 0.001 0.001 0.001 0.001 0.005 0.005 0.005 0.005 0.011 0.011 0.011 0.011 0.001 0.001 0.001 0.001 0.000 0.000 0.000 0.000 0.002 0.002 0.002 0.002 0.001 0.001 0.001 0.001 0.002 0.002 0.002 0.002 0.003 0.003 0.003 0.003 0.003 0.003 0.004 0.004 0.004 0.004 0.004 0.004 0.004 0.004 0.001 0.001 0.001 0.001 0.001 0.001 0.003 0.004 0.005 0.007 0.023 0.023 0.013 0.013 0.004 0.004 0.005 0.005 0.002 0.002 0.002 0.002 0.002 0.002 0.001 0.001 0.001 0.001 0.000 0.000 0.000 0.000 0.001 0.001 0.001 0.001 0.002 0.002 0.002 0.002 0.007 0.007 0.007 0.007 0.005 0.005 0.005 0.005 0.001 0.001 0.001 0.001 0.001 0.001 0.001 0.001 0.000 0.000 0.000 0.000 0.001 0.001 0.001 0.001 0.001 0.001 0.001 0.001 0.005 0.005 0.005 0.005 0.005 0.005 0.005 0.005 0.000 0.000 0.000 0.000 0.000 0.000 0.000 0.000 0.002 0.002 0.002 0.002 0.002 0.002 0.002 0.002 0.009 0.009 0.009 0.009 0.009 0.009 0.009 0.009 
0.002 0.002 0.002 0.002 0.002 0.002 0.002 0.002 0.000 0.000 0.000 0.000 0.000 0.000 0.000 0.000 0.001 0.001 0.001 0.001 0.001 0.001 0.001 0.001 0.008 0.008 0.008 0.008 0.008 0.008 0.008 0.008 0.002 0.002 0.002 0.002 0.002 0.002 0.002 0.002 0.000 0.000 0.000 0.000 0.001 0.001 0.001 0.001 0.005 0.005 0.005 0.005 0.011 0.011 0.011 0.011 0.001 0.001 0.001 0.001 0.000 0.000 0.000 0.000 0.002 0.002 0.002 0.002 0.001 0.001 0.001 0.001 0.002 0.002 0.002 0.002 0.003 0.003 0.003 0.003 0.003 0.003 0.004 0.004 0.004 0.004 0.004 0.004 0.004 0.004 0.001 0.001 0.001 0.001 0.001 0.001 0.003 0.004 0.005 0.007 0.023 0.023 0.013 0.013 0.004 0.004 0.005 0.005 0.002 0.002 0.002 0.002 0.002 0.002 0.001 0.001 0.001 0.001 0.000 0.000 0.000 0.000 0.001 0.001 0.001 0.001 0.002 0.002 0.002 0.002 0.007 0.007 0.007 0.007 0.005 0.005 0.005 0.005 0.001 0.001 0.001 0.001 0.001 0.001 0.001 0.001 0.000 0.000 0.000 0.000 0.001 0.001 0.001 0.001 0.001 0.001 0.001 0.001 0.005 0.005 0.005 0.005 0.005 0.005 0.005 0.005 0.000 0.000 0.000 0.000 0.000 0.000 0.000 0.000 0.002 0.002 0.002 0.002 0.002 0.002 0.002 0.002 0.009 0.009 0.009 0.009 0.009 0.009 0.009 0.009 
0.002 0.002 0.002 0.002 0.002 0.002 0.002 0.002 0.000 0.000 0.000 0.000 0.000 0.000 0.000 0.000 0.001 0.001 0.001 0.001 0.001 0.001 0.001 0.001 0.008 0.008 0.008 0.008 0.008 0.008 0.008 0.008 0.002 0.002 0.002 0.002 0.002 0.002 0.002 0.002 0.000 0.000 0.000 0.000 0.001 0.001 0.001 0.001 0.005 0.005 0.005 0.005 0.011 0.011 0.011 0.011 0.001 0.001 0.001 0.001 0.000 0.000 0.000 0.000 0.002 0.002 0.002 0.002 0.001 0.001 0.001 0.001 0.002 0.002 0.002 0.002 0.003 0.003 0.003 0.003 0.003 0.003 0.004 0.004 0.004 0.004 0.004 0.004 0.004 0.004 0.001 0.001 0.001 0.001 0.001 0.001 0.003 0.004 0.005 0.007 0.023 0.023 0.013 0.013 0.004 0.004 0.005 0.005 0.002 0.002 0.002 0.002 0.002 0.002 0.001 0.001 0.001 0.001 0.000 0.000 0.000 0.000 0.001 0.001 0.001 0.001 0.002 0.002 0.002 0.002 0.007 0.007 0.007 0.007 0.005 0.005 0.005 0.005 0.001 0.001 0.001 0.001 0.001 0.001 0.001 0.001 0.000 0.000 0.000 0.000 0.001 0.001 0.001 0.001 0.001 0.001 0.001 0.001 0.005 0.005 0.005 0.005 0.005 0.005 0.005 0.005 0.000 0.000 0.000 0.000 0.000 0.000 0.000 0.000 0.002 0.002 0.002 0.002 0.002 0.002 0.002 0.002 0.009 0.009 0.009 0.009 0.009 0.009 0.009 0.009 
0.001 0.001 0.001 0.001 0.001 0.001 0.001 0.001 0.003 0.003 0.003 0.003 0.003 0.003 0.003 0.003 0.014 0.014 0.014 0.014 0.014 0.014 0.014 0.014 0.011 0.011 0.011 0.011 0.011 0.011 0.011 0.011 0.000 0.000 0.000 0.000 0.000 0.000 0.000 0.000 0.003 0.003 0.003 0.003 0.006 0.006 0.006 0.006 0.005 0.005 0.005 0.005 0.007 0.007 0.007 0.007 0.001 0.001 0.001 0.001 0.000 0.000 0.000 0.000 0.000 0.000 0.000 0.000 0.000 0.000 0.000 0.000 0.001 0.001 0.001 0.001 0.002 0.002 0.002 0.002 0.001 0.001 0.001 0.001 0.001 0.001 0.000 0.000 0.000 0.000 0.000 0.000 0.000 0.000 0.000 0.000 0.000 0.000 0.000 0.000 0.001 0.001 0.001 0.001 0.002 0.002 0.004 0.004 0.002 0.002 0.002 0.002 0.002 0.002 0.002 0.002 0.002 0.002 0.001 0.001 0.001 0.001 0.002 0.002 0.002 0.002 0.002 0.002 0.002 0.002 0.002 0.002 0.002 0.002 0.001 0.001 0.001 0.001 0.001 0.001 0.001 0.001 0.000 0.000 0.000 0.000 0.001 0.001 0.001 0.001 0.004 0.004 0.004 0.004 0.004 0.004 0.004 0.004 0.005 0.005 0.005 0.005 0.005 0.005 0.005 0.005 0.017 0.017 0.017 0.017 0.017 0.017 0.017 0.017 0.007 0.007 0.007 0.007 0.007 0.007 0.007 0.007 0.022 0.022 0.022 0.022 0.022 0.022 0.022 0.022 
0.001 0.001 0.001 0.001 0.001 0.001 0.001 0.001 0.003 0.003 0.003 0.003 0.003 0.003 0.003 0.003 0.014 0.014 0.014 0.014 0.014 0.014 0.014 0.014 0.011 0.011 0.011 0.011 0.011 0.011 0.011 0.011 0.000 0.000 0.000 0.000 0.000 0.000 0.000 0.000 0.003 0.003 0.003 0.003 0.006 0.006 0.006 0.006 0.005 0.005 0.005 0.005 0.007 0.007 0.007 0.007 0.001 0.001 0.001 0.001 0.000 0.000 0.000 0.000 0.000 0.000 0.000 0.000 0.000 0.000 0.000 0.000 0.001 0.001 0.001 0.001 0.002 0.002 0.002 0.002 0.001 0.001 0.001 0.001 0.001 0.001 0.000 0.000 0.000 0.000 0.000 0.000 0.000 0.000 0.000 0.000 0.000 0.000 0.000 0.000 0.001 0.001 0.001 0.001 0.002 0.002 0.004 0.004 0.002 0.002 0.002 0.002 0.002 0.002 0.002 0.002 0.002 0.002 0.001 0.001 0.001 0.001 0.002 0.002 0.002 0.002 0.002 0.002 0.002 0.002 0.002 0.002 0.002 0.002 0.001 0.001 0.001 0.001 0.001 0.001 0.001 0.001 0.000 0.000 0.000 0.000 0.001 0.001 0.001 0.001 0.004 0.004 0.004 0.004 0.004 0.004 0.004 0.004 0.005 0.005 0.005 0.005 0.005 0.005 0.005 0.005 0.017 0.017 0.017 0.017 0.017 0.017 0.017 0.017 0.007 0.007 0.007 0.007 0.007 0.007 0.007 0.007 0.022 0.022 0.022 0.022 0.022 0.022 0.022 0.022 
0.001 0.001 0.001 0.001 0.001 0.001 0.001 0.001 0.003 0.003 0.003 0.003 0.003 0.003 0.003 0.003 0.014 0.014 0.014 0.014 0.014 0.014 0.014 0.014 0.011 0.011 0.011 0.011 0.011 0.011 0.011 0.011 0.000 0.000 0.000 0.000 0.000 0.000 0.000 0.000 0.003 0.003 0.003 0.003 0.006 0.006 0.006 0.006 0.005 0.005 0.005 0.005 0.007 0.007 0.007 0.007 0.001 0.001 0.001 0.001 0.000 0.000 0.000 0.000 0.000 0.000 0.000 0.000 0.000 0.000 0.000 0.000 0.001 0.001 0.001 0.001 0.002 0.002 0.002 0.002 0.001 0.001 0.001 0.001 0.001 0.001 0.000 0.000 0.000 0.000 0.000 0.000 0.000 0.000 0.000 0.000 0.000 0.000 0.000 0.000 0.001 0.001 0.001 0.001 0.002 0.002 0.004 0.004 0.002 0.002 0.002 0.002 0.002 0.002 0.002 0.002 0.002 0.002 0.001 0.001 0.001 0.001 0.002 0.002 0.002 0.002 0.002 0.002 0.002 0.002 0.002 0.002 0.002 0.002 0.001 0.001 0.001 0.001 0.001 0.001 0.001 0.001 0.000 0.000 0.000 0.000 0.001 0.001 0.001 0.001 0.004 0.004 0.004 0.004 0.004 0.004 0.004 0.004 0.005 0.005 0.005 0.005 0.005 0.005 0.005 0.005 0.017 0.017 0.017 0.017 0.017 0.017 0.017 0.017 0.007 0.007 0.007 0.007 0.007 0.007 0.007 0.007 0.022 0.022 0.022 0.022 0.022 0.022 0.022 0.022 
0.001 0.001 0.001 0.001 0.001 0.001 0.001 0.001 0.003 0.003 0.003 0.003 0.003 0.003 0.003 0.003 0.014 0.014 0.014 0.014 0.014 0.014 0.014 0.014 0.011 0.011 0.011 0.011 0.011 0.011 0.011 0.011 0.000 0.000 0.000 0.000 0.000 0.000 0.000 0.000 0.003 0.003 0.003 0.003 0.006 0.006 0.006 0.006 0.005 0.005 0.005 0.005 0.007 0.007 0.007 0.007 0.001 0.001 0.001 0.001 0.000 0.000 0.000 0.000 0.000 0.000 0.000 0.000 0.000 0.000 0.000 0.000 0.001 0.001 0.001 0.001 0.002 0.002 0.002 0.002 0.001 0.001 0.001 0.001 0.001 0.001 0.000 0.000 0.000 0.000 0.000 0.000 0.000 0.000 0.000 0.000 0.000 0.000 0.000 0.000 0.001 0.001 0.001 0.001 0.002 0.002 0.004 0.004 0.002 0.002 0.002 0.002 0.002 0.002 0.002 0.002 0.002 0.002 0.001 0.001 0.001 0.001 0.002 0.002 0.002 0.002 0.002 0.002 0.002 0.002 0.002 0.002 0.002 0.002 0.001 0.001 0.001 0.001 0.001 0.001 0.001 0.001 0.000 0.000 0.000 0.000 0.001 0.001 0.001 0.001 0.004 0.004 0.004 0.004 0.004 0.004 0.004 0.004 0.005 0.005 0.005 0.005 0.005 0.005 0.005 0.005 0.017 0.017 0.017 0.017 0.017 0.017 0.017 0.017 0.007 0.007 0.007 0.007 0.007 0.007 0.007 0.007 0.022 0.022 0.022 0.022 0.022 0.022 0.022 0.022 
0.001 0.001 0.001 0.001 0.001 0.001 0.001 0.001 0.003 0.003 0.003 0.003 0.003 0.003 0.003 0.003 0.014 0.014 0.014 0.014 0.014 0.014 0.014 0.014 0.011 0.011 0.011 0.011 0.011 0.011 0.011 0.011 0.000 0.000 0.000 0.000 0.000 0.000 0.000 0.000 0.003 0.003 0.003 0.003 0.006 0.006 0.006 0.006 0.005 0.005 0.005 0.005 0.007 0.007 0.007 0.007 0.001 0.001 0.001 0.001 0.000 0.000 0.000 0.000 0.000 0.000 0.000 0.000 0.000 0.000 0.000 0.000 0.001 0.001 0.001 0.001 0.002 0.002 0.002 0.002 0.001 0.001 0.001 0.001 0.001 0.001 0.000 0.000 0.000 0.000 0.000 0.000 0.000 0.000 0.000 0.000 0.000 0.000 0.000 0.000 0.001 0.001 0.001 0.001 0.002 0.002 0.004 0.004 0.002 0.002 0.002 0.002 0.002 0.002 0.002 0.002 0.002 0.002 0.001 0.001 0.001 0.001 0.002 0.002 0.002 0.002 0.002 0.002 0.002 0.002 0.002 0.002 0.002 0.002 0.001 0.001 0.001 0.001 0.001 0.001 0.001 0.001 0.000 0.000 0.000 0.000 0.001 0.001 0.001 0.001 0.004 0.004 0.004 0.004 0.004 0.004 0.004 0.004 0.005 0.005 0.005 0.005 0.005 0.005 0.005 0.005 0.017 0.017 0.017 0.017 0.017 0.017 0.017 0.017 0.007 0.007 0.007 0.007 0.007 0.007 0.007 0.007 0.022 0.022 0.022 0.022 0.022 0.022 0.022 0.022 
0.001 0.001 0.001 0.001 0.001 0.001 0.001 0.001 0.003 0.003 0.003 0.003 0.003 0.003 0.003 0.003 0.014 0.014 0.014 0.014 0.014 0.014 0.014 0.014 0.011 0.011 0.011 0.011 0.011 0.011 0.011 0.011 0.000 0.000 0.000 0.000 0.000 0.000 0.000 0.000 0.003 0.003 0.003 0.003 0.006 0.006 0.006 0.006 0.005 0.005 0.005 0.005 0.007 0.007 0.007 0.007 0.001 0.001 0.001 0.001 0.000 0.000 0.000 0.000 0.000 0.000 0.000 0.000 0.000 0.000 0.000 0.000 0.001 0.001 0.001 0.001 0.002 0.002 0.002 0.002 0.001 0.001 0.001 0.001 0.001 0.001 0.000 0.000 0.000 0.000 0.000 0.000 0.000 0.000 0.000 0.000 0.000 0.000 0.000 0.000 0.001 0.001 0.001 0.001 0.002 0.002 0.004 0.004 0.002 0.002 0.002 0.002 0.002 0.002 0.002 0.002 0.002 0.002 0.001 0.001 0.001 0.001 0.002 0.002 0.002 0.002 0.002 0.002 0.002 0.002 0.002 0.002 0.002 0.002 0.001 0.001 0.001 0.001 0.001 0.001 0.001 0.001 0.000 0.000 0.000 0.000 0.001 0.001 0.001 0.001 0.004 0.004 0.004 0.004 0.004 0.004 0.004 0.004 0.005 0.005 0.005 0.005 0.005 0.005 0.005 0.005 0.017 0.017 0.017 0.017 0.017 0.017 0.017 0.017 0.007 0.007 0.007 0.007 0.007 0.007 0.007 0.007 0.022 0.022 0.022 0.022 0.022 0.022 0.022 0.022 
0.001 0.001 0.001 0.001 0.001 0.001 0.001 0.001 0.003 0.003 0.003 0.003 0.003 0.003 0.003 0.003 0.014 0.014 0.014 0.014 0.014 0.014 0.014 0.014 0.011 0.011 0.011 0.011 0.011 0.011 0.011 0.011 0.000 0.000 0.000 0.000 0.000 0.000 0.000 0.000 0.003 0.003 0.003 0.003 0.006 0.006 0.006 0.006 0.005 0.005 0.005 0.005 0.007 0.007 0.007 0.007 0.001 0.001 0.001 0.001 0.000 0.000 0.000 0.000 0.000 0.000 0.000 0.000 0.000 0.000 0.000 0.000 0.001 0.001 0.001 0.001 0.002 0.002 0.002 0.002 0.001 0.001 0.001 0.001 0.001 0.001 0.000 0.000 0.000 0.000 0.000 0.000 0.000 0.000 0.000 0.000 0.000 0.000 0.000 0.000 0.001 0.001 0.001 0.001 0.002 0.002 0.004 0.004 0.002 0.002 0.002 0.002 0.002 0.002 0.002 0.002 0.002 0.002 0.001 0.001 0.001 0.001 0.002 0.002 0.002 0.002 0.002 0.002 0.002 0.002 0.002 0.002 0.002 0.002 0.001 0.001 0.001 0.001 0.001 0.001 0.001 0.001 0.000 0.000 0.000 0.000 0.001 0.001 0.001 0.001 0.004 0.004 0.004 0.004 0.004 0.004 0.004 0.004 0.005 0.005 0.005 0.005 0.005 0.005 0.005 0.005 0.017 0.017 0.017 0.017 0.017 0.017 0.017 0.017 0.007 0.007 0.007 0.007 0.007 0.007 0.007 0.007 0.022 0.022 0.022 0.022 0.022 0.022 0.022 0.022 
0.001 0.001 0.001 0.001 0.001 0.001 0.001 0.001 0.003 0.003 0.003 0.003 0.003 0.003 0.003 0.003 0.014 0.014 0.014 0.014 0.014 0.014 0.014 0.014 0.011 0.011 0.011 0.011 0.011 0.011 0.011 0.011 0.000 0.000 0.000 0.000 0.000 0.000 0.000 0.000 0.003 0.003 0.003 0.003 0.006 0.006 0.006 0.006 0.005 0.005 0.005 0.005 0.007 0.007 0.007 0.007 0.001 0.001 0.001 0.001 0.000 0.000 0.000 0.000 0.000 0.000 0.000 0.000 0.000 0.000 0.000 0.000 0.001 0.001 0.001 0.001 0.002 0.002 0.002 0.002 0.001 0.001 0.001 0.001 0.001 0.001 0.000 0.000 0.000 0.000 0.000 0.000 0.000 0.000 0.000 0.000 0.000 0.000 0.000 0.000 0.001 0.001 0.001 0.001 0.002 0.002 0.004 0.004 0.002 0.002 0.002 0.002 0.002 0.002 0.002 0.002 0.002 0.002 0.001 0.001 0.001 0.001 0.002 0.002 0.002 0.002 0.002 0.002 0.002 0.002 0.002 0.002 0.002 0.002 0.001 0.001 0.001 0.001 0.001 0.001 0.001 0.001 0.000 0.000 0.000 0.000 0.001 0.001 0.001 0.001 0.004 0.004 0.004 0.004 0.004 0.004 0.004 0.004 0.005 0.005 0.005 0.005 0.005 0.005 0.005 0.005 0.017 0.017 0.017 0.017 0.017 0.017 0.017 0.017 0.007 0.007 0.007 0.007 0.007 0.007 0.007 0.007 0.022 0.022 0.022 0.022 0.022 0.022 0.022 0.022 
0.007 0.007 0.007 0.007 0.007 0.007 0.007 0.007 0.001 0.001 0.001 0.001 0.001 0.001 0.001 0.001 0.001 0.001 0.001 0.001 0.001 0.001 0.001 0.001 0.002 0.002 0.002 0.002 0.002 0.002 0.002 0.002 0.001 0.001 0.001 0.001 0.001 0.001 0.001 0.001 0.002 0.002 0.002 0.002 0.003 0.003 0.003 0.003 0.002 0.002 0.002 0.002 0.004 0.004 0.004 0.004 0.885 0.885 0.885 0.885 0.010 0.010 0.010 0.010 0.001 0.001 0.001 0.001 0.000 0.000 0.000 0.000 0.000 0.000 0.000 0.000 0.000 0.000 0.000 0.000 0.000 0.000 0.000 0.000 0.000 0.000 0.000 0.000 0.000 0.000 0.000 0.000 0.000 0.000 0.000 0.000 0.000 0.000 0.000 0.000 0.000 0.000 0.000 0.000 0.000 0.000 0.001 0.001 0.000 0.000 0.000 0.000 0.000 0.000 0.000 0.000 0.000 0.000 0.001 0.001 0.001 0.001 0.002 0.002 0.002 0.002 0.004 0.004 0.004 0.004 0.001 0.001 0.001 0.001 0.001 0.001 0.001 0.001 0.000 0.000 0.000 0.000 0.000 0.000 0.000 0.000 0.000 0.000 0.000 0.000 0.001 0.001 0.001 0.001 0.001 0.001 0.001 0.001 0.004 0.004 0.004 0.004 0.004 0.004 0.004 0.004 0.016 0.016 0.016 0.016 0.016 0.016 0.016 0.016 0.000 0.000 0.000 0.000 0.000 0.000 0.000 0.000 0.006 0.006 0.006 0.006 0.006 0.006 0.006 0.006 
0.007 0.007 0.007 0.007 0.007 0.007 0.007 0.007 0.001 0.001 0.001 0.001 0.001 0.001 0.001 0.001 0.001 0.001 0.001 0.001 0.001 0.001 0.001 0.001 0.002 0.002 0.002 0.002 0.002 0.002 0.002 0.002 0.001 0.001 0.001 0.001 0.001 0.001 0.001 0.001 0.002 0.002 0.002 0.002 0.003 0.003 0.003 0.003 0.002 0.002 0.002 0.002 0.004 0.004 0.004 0.004 0.885 0.885 0.885 0.885 0.010 0.010 0.010 0.010 0.001 0.001 0.001 0.001 0.000 0.000 0.000 0.000 0.000 0.000 0.000 0.000 0.000 0.000 0.000 0.000 0.000 0.000 0.000 0.000 0.000 0.000 0.000 0.000 0.000 0.000 0.000 0.000 0.000 0.000 0.000 0.000 0.000 0.000 0.000 0.000 0.000 0.000 0.000 0.000 0.000 0.000 0.001 0.001 0.000 0.000 0.000 0.000 0.000 0.000 0.000 0.000 0.000 0.000 0.001 0.001 0.001 0.001 0.002 0.002 0.002 0.002 0.004 0.004 0.004 0.004 0.001 0.001 0.001 0.001 0.001 0.001 0.001 0.001 0.000 0.000 0.000 0.000 0.000 0.000 0.000 0.000 0.000 0.000 0.000 0.000 0.001 0.001 0.001 0.001 0.001 0.001 0.001 0.001 0.004 0.004 0.004 0.004 0.004 0.004 0.004 0.004 0.016 0.016 0.016 0.016 0.016 0.016 0.016 0.016 0.000 0.000 0.000 0.000 0.000 0.000 0.000 0.000 0.006 0.006 0.006 0.006 0.006 0.006 0.006 0.006 
0.007 0.007 0.007 0.007 0.007 0.007 0.007 0.007 0.001 0.001 0.001 0.001 0.001 0.001 0.001 0.001 0.001 0.001 0.001 0.001 0.001 0.001 0.001 0.001 0.002 0.002 0.002 0.002 0.002 0.002 0.002 0.002 0.001 0.001 0.001 0.001 0.001 0.001 0.001 0.001 0.002 0.002 0.002 0.002 0.003 0.003 0.003 0.003 0.002 0.002 0.002 0.002 0.004 0.004 0.004 0.004 0.885 0.885 0.885 0.885 0.010 0.010 0.010 0.010 0.001 0.001 0.001 0.001 0.000 0.000 0.000 0.000 0.000 0.000 0.000 0.000 0.000 0.000 0.000 0.000 0.000 0.000 0.000 0.000 0.000 0.000 0.000 0.000 0.000 0.000 0.000 0.000 0.000 0.000 0.000 0.000 0.000 0.000 0.000 0.000 0.000 0.000 0.000 0.000 0.000 0.000 0.001 0.001 0.000 0.000 0.000 0.000 0.000 0.000 0.000 0.000 0.000 0.000 0.001 0.001 0.001 0.001 0.002 0.002 0.002 0.002 0.004 0.004 0.004 0.004 0.001 0.001 0.001 0.001 0.001 0.001 0.001 0.001 0.000 0.000 0.000 0.000 0.000 0.000 0.000 0.000 0.000 0.000 0.000 0.000 0.001 0.001 0.001 0.001 0.001 0.001 0.001 0.001 0.004 0.004 0.004 0.004 0.004 0.004 0.004 0.004 0.016 0.016 0.016 0.016 0.016 0.016 0.016 0.016 0.000 0.000 0.000 0.000 0.000 0.000 0.000 0.000 0.006 0.006 0.006 0.006 0.006 0.006 0.006 0.006 
0.007 0.007 0.007 0.007 0.007 0.007 0.007 0.007 0.001 0.001 0.001 0.001 0.001 0.001 0.001 0.001 0.001 0.001 0.001 0.001 0.001 0.001 0.001 0.001 0.002 0.002 0.002 0.002 0.002 0.002 0.002 0.002 0.001 0.001 0.001 0.001 0.001 0.001 0.001 0.001 0.002 0.002 0.002 0.002 0.003 0.003 0.003 0.003 0.002 0.002 0.002 0.002 0.004 0.004 0.004 0.004 0.885 0.885 0.885 0.885 0.010 0.010 0.010 0.010 0.001 0.001 0.001 0.001 0.000 0.000 0.000 0.000 0.000 0.000 0.000 0.000 0.000 0.000 0.000 0.000 0.000 0.000 0.000 0.000 0.000 0.000 0.000 0.000 0.000 0.000 0.000 0.000 0.000 0.000 0.000 0.000 0.000 0.000 0.000 0.000 0.000 0.000 0.000 0.000 0.000 0.000 0.001 0.001 0.000 0.000 0.000 0.000 0.000 0.000 0.000 0.000 0.000 0.000 0.001 0.001 0.001 0.001 0.002 0.002 0.002 0.002 0.004 0.004 0.004 0.004 0.001 0.001 0.001 0.001 0.001 0.001 0.001 0.001 0.000 0.000 0.000 0.000 0.000 0.000 0.000 0.000 0.000 0.000 0.000 0.000 0.001 0.001 0.001 0.001 0.001 0.001 0.001 0.001 0.004 0.004 0.004 0.004 0.004 0.004 0.004 0.004 0.016 0.016 0.016 0.016 0.016 0.016 0.016 0.016 0.000 0.000 0.000 0.000 0.000 0.000 0.000 0.000 0.006 0.006 0.006 0.006 0.006 0.006 0.006 0.006 
0.007 0.007 0.007 0.007 0.007 0.007 0.007 0.007 0.001 0.001 0.001 0.001 0.001 0.001 0.001 0.001 0.001 0.001 0.001 0.001 0.001 0.001 0.001 0.001 0.002 0.002 0.002 0.002 0.002 0.002 0.002 0.002 0.001 0.001 0.001 0.001 0.001 0.001 0.001 0.001 0.002 0.002 0.002 0.002 0.003 0.003 0.003 0.003 0.002 0.002 0.002 0.002 0.004 0.004 0.004 0.004 0.885 0.885 0.885 0.885 0.010 0.010 0.010 0.010 0.001 0.001 0.001 0.001 0.000 0.000 0.000 0.000 0.000 0.000 0.000 0.000 0.000 0.000 0.000 0.000 0.000 0.000 0.000 0.000 0.000 0.000 0.000 0.000 0.000 0.000 0.000 0.000 0.000 0.000 0.000 0.000 0.000 0.000 0.000 0.000 0.000 0.000 0.000 0.000 0.000 0.000 0.001 0.001 0.000 0.000 0.000 0.000 0.000 0.000 0.000 0.000 0.000 0.000 0.001 0.001 0.001 0.001 0.002 0.002 0.002 0.002 0.004 0.004 0.004 0.004 0.001 0.001 0.001 0.001 0.001 0.001 0.001 0.001 0.000 0.000 0.000 0.000 0.000 0.000 0.000 0.000 0.000 0.000 0.000 0.000 0.001 0.001 0.001 0.001 0.001 0.001 0.001 0.001 0.004 0.004 0.004 0.004 0.004 0.004 0.004 0.004 0.016 0.016 0.016 0.016 0.016 0.016 0.016 0.016 0.000 0.000 0.000 0.000 0.000 0.000 0.000 0.000 0.006 0.006 0.006 0.006 0.006 0.006 0.006 0.006 
0.007 0.007 0.007 0.007 0.007 0.007 0.007 0.007 0.001 0.001 0.001 0.001 0.001 0.001 0.001 0.001 0.001 0.001 0.001 0.001 0.001 0.001 0.001 0.001 0.002 0.002 0.002 0.002 0.002 0.002 0.002 0.002 0.001 0.001 0.001 0.001 0.001 0.001 0.001 0.001 0.002 0.002 0.002 0.002 0.003 0.003 0.003 0.003 0.002 0.002 0.002 0.002 0.004 0.004 0.004 0.004 0.885 0.885 0.885 0.885 0.010 0.010 0.010 0.010 0.001 0.001 0.001 0.001 0.000 0.000 0.000 0.000 0.000 0.000 0.000 0.000 0.000 0.000 0.000 0.000 0.000 0.000 0.000 0.000 0.000 0.000 0.000 0.000 0.000 0.000 0.000 0.000 0.000 0.000 0.000 0.000 0.000 0.000 0.000 0.000 0.000 0.000 0.000 0.000 0.000 0.000 0.001 0.001 0.000 0.000 0.000 0.000 0.000 0.000 0.000 0.000 0.000 0.000 0.001 0.001 0.001 0.001 0.002 0.002 0.002 0.002 0.004 0.004 0.004 0.004 0.001 0.001 0.001 0.001 0.001 0.001 0.001 0.001 0.000 0.000 0.000 0.000 0.000 0.000 0.000 0.000 0.000 0.000 0.000 0.000 0.001 0.001 0.001 0.001 0.001 0.001 0.001 0.001 0.004 0.004 0.004 0.004 0.004 0.004 0.004 0.004 0.016 0.016 0.016 0.016 0.016 0.016 0.016 0.016 0.000 0.000 0.000 0.000 0.000 0.000 0.000 0.000 0.006 0.006 0.006 0.006 0.006 0.006 0.006 0.006 
0.007 0.007 0.007 0.007 0.007 0.007 0.007 0.007 0.001 0.001 0.001 0.001 0.001 0.001 0.001 0.001 0.001 0.001 0.001 0.001 0.001 0.001 0.001 0.001 0.002 0.002 0.002 0.002 0.002 0.002 0.002 0.002 0.001 0.001 0.001 0.001 0.001 0.001 0.001 0.001 0.002 0.002 0.002 0.002 0.003 0.003 0.003 0.003 0.002 0.002 0.002 0.002 0.004 0.004 0.004 0.004 0.885 0.885 0.885 0.885 0.010 0.010 0.010 0.010 0.001 0.001 0.001 0.001 0.000 0.000 0.000 0.000 0.000 0.000 0.000 0.000 0.000 0.000 0.000 0.000 0.000 0.000 0.000 0.000 0.000 0.000 0.000 0.000 0.000 0.000 0.000 0.000 0.000 0.000 0.000 0.000 0.000 0.000 0.000 0.000 0.000 0.000 0.000 0.000 0.000 0.000 0.001 0.001 0.000 0.000 0.000 0.000 0.000 0.000 0.000 0.000 0.000 0.000 0.001 0.001 0.001 0.001 0.002 0.002 0.002 0.002 0.004 0.004 0.004 0.004 0.001 0.001 0.001 0.001 0.001 0.001 0.001 0.001 0.000 0.000 0.000 0.000 0.000 0.000 0.000 0.000 0.000 0.000 0.000 0.000 0.001 0.001 0.001 0.001 0.001 0.001 0.001 0.001 0.004 0.004 0.004 0.004 0.004 0.004 0.004 0.004 0.016 0.016 0.016 0.016 0.016 0.016 0.016 0.016 0.000 0.000 0.000 0.000 0.000 0.000 0.000 0.000 0.006 0.006 0.006 0.006 0.006 0.006 0.006 0.006 
0.007 0.007 0.007 0.007 0.007 0.007 0.007 0.007 0.001 0.001 0.001 0.001 0.001 0.001 0.001 0.001 0.001 0.001 0.001 0.001 0.001 0.001 0.001 0.001 0.002 0.002 0.002 0.002 0.002 0.002 0.002 0.002 0.001 0.001 0.001 0.001 0.001 0.001 0.001 0.001 0.002 0.002 0.002 0.002 0.003 0.003 0.003 0.003 0.002 0.002 0.002 0.002 0.004 0.004 0.004 0.004 0.885 0.885 0.885 0.885 0.010 0.010 0.010 0.010 0.001 0.001 0.001 0.001 0.000 0.000 0.000 0.000 0.000 0.000 0.000 0.000 0.000 0.000 0.000 0.000 0.000 0.000 0.000 0.000 0.000 0.000 0.000 0.000 0.000 0.000 0.000 0.000 0.000 0.000 0.000 0.000 0.000 0.000 0.000 0.000 0.000 0.000 0.000 0.000 0.000 0.000 0.001 0.001 0.000 0.000 0.000 0.000 0.000 0.000 0.000 0.000 0.000 0.000 0.001 0.001 0.001 0.001 0.002 0.002 0.002 0.002 0.004 0.004 0.004 0.004 0.001 0.001 0.001 0.001 0.001 0.001 0.001 0.001 0.000 0.000 0.000 0.000 0.000 0.000 0.000 0.000 0.000 0.000 0.000 0.000 0.001 0.001 0.001 0.001 0.001 0.001 0.001 0.001 0.004 0.004 0.004 0.004 0.004 0.004 0.004 0.004 0.016 0.016 0.016 0.016 0.016 0.016 0.016 0.016 0.000 0.000 0.000 0.000 0.000 0.000 0.000 0.000 0.006 0.006 0.006 0.006 0.006 0.006 0.006 0.006 
0.025 0.025 0.025 0.025 0.025 0.025 0.025 0.025 0.001 0.001 0.001 0.001 0.001 0.001 0.001 0.001 0.005 0.005 0.005 0.005 0.005 0.005 0.005 0.005 0.057 0.057 0.057 0.057 0.057 0.057 0.057 0.057 0.006 0.006 0.006 0.006 0.006 0.006 0.006 0.006 0.003 0.003 0.003 0.003 0.002 0.002 0.002 0.002 0.001 0.001 0.001 0.001 0.001 0.001 0.001 0.001 0.002 0.002 0.002 0.002 0.001 0.001 0.001 0.001 0.002 0.002 0.002 0.002 0.001 0.001 0.001 0.001 0.002 0.002 0.002 0.002 0.005 0.005 0.005 0.005 0.008 0.008 0.007 0.007 0.002 0.002 0.001 0.001 0.000 0.000 0.000 0.000 0.000 0.000 0.000 0.000 0.000 0.000 0.000 0.000 0.000 0.000 0.000 0.000 0.000 0.000 0.000 0.000 0.000 0.000 0.000 0.000 0.000 0.000 0.000 0.000 0.000 0.000 0.001 0.001 0.001 0.001 0.001 0.001 0.001 0.001 0.001 0.001 0.001 0.001 0.000 0.000 0.000 0.000 0.001 0.001 0.001 0.001 0.000 0.000 0.000 0.000 0.000 0.000 0.000 0.000 0.001 0.001 0.001 0.001 0.001 0.001 0.001 0.001 0.001 0.001 0.001 0.001 0.001 0.001 0.001 0.001 0.001 0.001 0.001 0.001 0.001 0.001 0.001 0.001 0.001 0.001 0.001 0.001 0.001 0.001 0.001 0.001 0.001 0.001 0.001 0.001 0.003 0.003 0.003 0.003 0.003 0.003 0.003 0.003 
0.025 0.025 0.025 0.025 0.025 0.025 0.025 0.025 0.001 0.001 0.001 0.001 0.001 0.001 0.001 0.001 0.005 0.005 0.005 0.005 0.005 0.005 0.005 0.005 0.057 0.057 0.057 0.057 0.057 0.057 0.057 0.057 0.006 0.006 0.006 0.006 0.006 0.006 0.006 0.006 0.003 0.003 0.003 0.003 0.002 0.002 0.002 0.002 0.001 0.001 0.001 0.001 0.001 0.001 0.001 0.001 0.002 0.002 0.002 0.002 0.001 0.001 0.001 0.001 0.002 0.002 0.002 0.002 0.001 0.001 0.001 0.001 0.002 0.002 0.002 0.002 0.005 0.005 0.005 0.005 0.008 0.008 0.007 0.007 0.002 0.002 0.001 0.001 0.000 0.000 0.000 0.000 0.000 0.000 0.000 0.000 0.000 0.000 0.000 0.000 0.000 0.000 0.000 0.000 0.000 0.000 0.000 0.000 0.000 0.000 0.000 0.000 0.000 0.000 0.000 0.000 0.000 0.000 0.001 0.001 0.001 0.001 0.001 0.001 0.001 0.001 0.001 0.001 0.001 0.001 0.000 0.000 0.000 0.000 0.001 0.001 0.001 0.001 0.000 0.000 0.000 0.000 0.000 0.000 0.000 0.000 0.001 0.001 0.001 0.001 0.001 0.001 0.001 0.001 0.001 0.001 0.001 0.001 0.001 0.001 0.001 0.001 0.001 0.001 0.001 0.001 0.001 0.001 0.001 0.001 0.001 0.001 0.001 0.001 0.001 0.001 0.001 0.001 0.001 0.001 0.001 0.001 0.003 0.003 0.003 0.003 0.003 0.003 0.003 0.003 
0.025 0.025 0.025 0.025 0.025 0.025 0.025 0.025 0.001 0.001 0.001 0.001 0.001 0.001 0.001 0.001 0.005 0.005 0.005 0.005 0.005 0.005 0.005 0.005 0.057 0.057 0.057 0.057 0.057 0.057 0.057 0.057 0.006 0.006 0.006 0.006 0.006 0.006 0.006 0.006 0.003 0.003 0.003 0.003 0.002 0.002 0.002 0.002 0.001 0.001 0.001 0.001 0.001 0.001 0.001 0.001 0.002 0.002 0.002 0.002 0.001 0.001 0.001 0.001 0.002 0.002 0.002 0.002 0.001 0.001 0.001 0.001 0.002 0.002 0.002 0.002 0.005 0.005 0.005 0.005 0.008 0.008 0.007 0.007 0.002 0.002 0.001 0.001 0.000 0.000 0.000 0.000 0.000 0.000 0.000 0.000 0.000 0.000 0.000 0.000 0.000 0.000 0.000 0.000 0.000 0.000 0.000 0.000 0.000 0.000 0.000 0.000 0.000 0.000 0.000 0.000 0.000 0.000 0.001 0.001 0.001 0.001 0.001 0.001 0.001 0.001 0.001 0.001 0.001 0.001 0.000 0.000 0.000 0.000 0.001 0.001 0.001 0.001 0.000 0.000 0.000 0.000 0.000 0.000 0.000 0.000 0.001 0.001 0.001 0.001 0.001 0.001 0.001 0.001 0.001 0.001 0.001 0.001 0.001 0.001 0.001 0.001 0.001 0.001 0.001 0.001 0.001 0.001 0.001 0.001 0.001 0.001 0.001 0.001 0.001 0.001 0.001 0.001 0.001 0.001 0.001 0.001 0.003 0.003 0.003 0.003 0.003 0.003 0.003 0.003 
0.025 0.025 0.025 0.025 0.025 0.025 0.025 0.025 0.001 0.001 0.001 0.001 0.001 0.001 0.001 0.001 0.005 0.005 0.005 0.005 0.005 0.005 0.005 0.005 0.057 0.057 0.057 0.057 0.057 0.057 0.057 0.057 0.006 0.006 0.006 0.006 0.006 0.006 0.006 0.006 0.003 0.003 0.003 0.003 0.002 0.002 0.002 0.002 0.001 0.001 0.001 0.001 0.001 0.001 0.001 0.001 0.002 0.002 0.002 0.002 0.001 0.001 0.001 0.001 0.002 0.002 0.002 0.002 0.001 0.001 0.001 0.001 0.002 0.002 0.002 0.002 0.005 0.005 0.005 0.005 0.008 0.008 0.007 0.007 0.002 0.002 0.001 0.001 0.000 0.000 0.000 0.000 0.000 0.000 0.000 0.000 0.000 0.000 0.000 0.000 0.000 0.000 0.000 0.000 0.000 0.000 0.000 0.000 0.000 0.000 0.000 0.000 0.000 0.000 0.000 0.000 0.000 0.000 0.001 0.001 0.001 0.001 0.001 0.001 0.001 0.001 0.001 0.001 0.001 0.001 0.000 0.000 0.000 0.000 0.001 0.001 0.001 0.001 0.000 0.000 0.000 0.000 0.000 0.000 0.000 0.000 0.001 0.001 0.001 0.001 0.001 0.001 0.001 0.001 0.001 0.001 0.001 0.001 0.001 0.001 0.001 0.001 0.001 0.001 0.001 0.001 0.001 0.001 0.001 0.001 0.001 0.001 0.001 0.001 0.001 0.001 0.001 0.001 0.001 0.001 0.001 0.001 0.003 0.003 0.003 0.003 0.003 0.003 0.003 0.003 
0.025 0.025 0.025 0.025 0.025 0.025 0.025 0.025 0.001 0.001 0.001 0.001 0.001 0.001 0.001 0.001 0.005 0.005 0.005 0.005 0.005 0.005 0.005 0.005 0.057 0.057 0.057 0.057 0.057 0.057 0.057 0.057 0.006 0.006 0.006 0.006 0.006 0.006 0.006 0.006 0.003 0.003 0.003 0.003 0.002 0.002 0.002 0.002 0.001 0.001 0.001 0.001 0.001 0.001 0.001 0.001 0.002 0.002 0.002 0.002 0.001 0.001 0.001 0.001 0.002 0.002 0.002 0.002 0.001 0.001 0.001 0.001 0.002 0.002 0.002 0.002 0.005 0.005 0.005 0.005 0.008 0.008 0.007 0.007 0.002 0.002 0.001 0.001 0.000 0.000 0.000 0.000 0.000 0.000 0.000 0.000 0.000 0.000 0.000 0.000 0.000 0.000 0.000 0.000 0.000 0.000 0.000 0.000 0.000 0.000 0.000 0.000 0.000 0.000 0.000 0.000 0.000 0.000 0.001 0.001 0.001 0.001 0.001 0.001 0.001 0.001 0.001 0.001 0.001 0.001 0.000 0.000 0.000 0.000 0.001 0.001 0.001 0.001 0.000 0.000 0.000 0.000 0.000 0.000 0.000 0.000 0.001 0.001 0.001 0.001 0.001 0.001 0.001 0.001 0.001 0.001 0.001 0.001 0.001 0.001 0.001 0.001 0.001 0.001 0.001 0.001 0.001 0.001 0.001 0.001 0.001 0.001 0.001 0.001 0.001 0.001 0.001 0.001 0.001 0.001 0.001 0.001 0.003 0.003 0.003 0.003 0.003 0.003 0.003 0.003 
0.025 0.025 0.025 0.025 0.025 0.025 0.025 0.025 0.001 0.001 0.001 0.001 0.001 0.001 0.001 0.001 0.005 0.005 0.005 0.005 0.005 0.005 0.005 0.005 0.057 0.057 0.057 0.057 0.057 0.057 0.057 0.057 0.006 0.006 0.006 0.006 0.006 0.006 0.006 0.006 0.003 0.003 0.003 0.003 0.002 0.002 0.002 0.002 0.001 0.001 0.001 0.001 0.001 0.001 0.001 0.001 0.002 0.002 0.002 0.002 0.001 0.001 0.001 0.001 0.002 0.002 0.002 0.002 0.001 0.001 0.001 0.001 0.002 0.002 0.002 0.002 0.005 0.005 0.005 0.005 0.008 0.008 0.007 0.007 0.002 0.002 0.001 0.001 0.000 0.000 0.000 0.000 0.000 0.000 0.000 0.000 0.000 0.000 0.000 0.000 0.000 0.000 0.000 0.000 0.000 0.000 0.000 0.000 0.000 0.000 0.000 0.000 0.000 0.000 0.000 0.000 0.000 0.000 0.001 0.001 0.001 0.001 0.001 0.001 0.001 0.001 0.001 0.001 0.001 0.001 0.000 0.000 0.000 0.000 0.001 0.001 0.001 0.001 0.000 0.000 0.000 0.000 0.000 0.000 0.000 0.000 0.001 0.001 0.001 0.001 0.001 0.001 0.001 0.001 0.001 0.001 0.001 0.001 0.001 0.001 0.001 0.001 0.001 0.001 0.001 0.001 0.001 0.001 0.001 0.001 0.001 0.001 0.001 0.001 0.001 0.001 0.001 0.001 0.001 0.001 0.001 0.001 0.003 0.003 0.003 0.003 0.003 0.003 0.003 0.003 
0.025 0.025 0.025 0.025 0.025 0.025 0.025 0.025 0.001 0.001 0.001 0.001 0.001 0.001 0.001 0.001 0.005 0.005 0.005 0.005 0.005 0.005 0.005 0.005 0.057 0.057 0.057 0.057 0.057 0.057 0.057 0.057 0.006 0.006 0.006 0.006 0.006 0.006 0.006 0.006 0.003 0.003 0.003 0.003 0.002 0.002 0.002 0.002 0.001 0.001 0.001 0.001 0.001 0.001 0.001 0.001 0.002 0.002 0.002 0.002 0.001 0.001 0.001 0.001 0.002 0.002 0.002 0.002 0.001 0.001 0.001 0.001 0.002 0.002 0.002 0.002 0.005 0.005 0.005 0.005 0.008 0.008 0.007 0.007 0.002 0.002 0.001 0.001 0.000 0.000 0.000 0.000 0.000 0.000 0.000 0.000 0.000 0.000 0.000 0.000 0.000 0.000 0.000 0.000 0.000 0.000 0.000 0.000 0.000 0.000 0.000 0.000 0.000 0.000 0.000 0.000 0.000 0.000 0.001 0.001 0.001 0.001 0.001 0.001 0.001 0.001 0.001 0.001 0.001 0.001 0.000 0.000 0.000 0.000 0.001 0.001 0.001 0.001 0.000 0.000 0.000 0.000 0.000 0.000 0.000 0.000 0.001 0.001 0.001 0.001 0.001 0.001 0.001 0.001 0.001 0.001 0.001 0.001 0.001 0.001 0.001 0.001 0.001 0.001 0.001 0.001 0.001 0.001 0.001 0.001 0.001 0.001 0.001 0.001 0.001 0.001 0.001 0.001 0.001 0.001 0.001 0.001 0.003 0.003 0.003 0.003 0.003 0.003 0.003 0.003 
0.025 0.025 0.025 0.025 0.025 0.025 0.025 0.025 0.001 0.001 0.001 0.001 0.001 0.001 0.001 0.001 0.005 0.005 0.005 0.005 0.005 0.005 0.005 0.005 0.057 0.057 0.057 0.057 0.057 0.057 0.057 0.057 0.006 0.006 0.006 0.006 0.006 0.006 0.006 0.006 0.003 0.003 0.003 0.003 0.002 0.002 0.002 0.002 0.001 0.001 0.001 0.001 0.001 0.001 0.001 0.001 0.002 0.002 0.002 0.002 0.001 0.001 0.001 0.001 0.002 0.002 0.002 0.002 0.001 0.001 0.001 0.001 0.002 0.002 0.002 0.002 0.005 0.005 0.005 0.005 0.008 0.008 0.007 0.007 0.002 0.002 0.001 0.001 0.000 0.000 0.000 0.000 0.000 0.000 0.000 0.000 0.000 0.000 0.000 0.000 0.000 0.000 0.000 0.000 0.000 0.000 0.000 0.000 0.000 0.000 0.000 0.000 0.000 0.000 0.000 0.000 0.000 0.000 0.001 0.001 0.001 0.001 0.001 0.001 0.001 0.001 0.001 0.001 0.001 0.001 0.000 0.000 0.000 0.000 0.001 0.001 0.001 0.001 0.000 0.000 0.000 0.000 0.000 0.000 0.000 0.000 0.001 0.001 0.001 0.001 0.001 0.001 0.001 0.001 0.001 0.001 0.001 0.001 0.001 0.001 0.001 0.001 0.001 0.001 0.001 0.001 0.001 0.001 0.001 0.001 0.001 0.001 0.001 0.001 0.001 0.001 0.001 0.001 0.001 0.001 0.001 0.001 0.003 0.003 0.003 0.003 0.003 0.003 0.003 0.003 
