# Supplementary material for: A Regional Model for Malaria Vector Developmental Habitats Evaluated Using Explicit, Pond-Resolving Surface Hydrology Simulations
Source: PLoS One. 2016 Mar 22;11(3):e0150626. doi: 10.1371/journal.pone.0150626 (PMC4803214; doi:10.1371/journal.pone.0150626)
Supplement: S2 Dataset — These NetCDF files can be viewed using ncview. (GZ) [file pone.0150626.s002.tar.gz]

Archive with 508 entries (450 files):
- S2_Dataset
- S2_Dataset/Vectri_v130_fixed_cn_85
- S2_Dataset/Vectri_v130_fixed_cn_85/kw_2000
- S2_Dataset/Vectri_v130_fixed_cn_85/kw_2000/infil_100
- S2_Dataset/Vectri_v130_fixed_cn_85/kw_2000/infil_100/vectri_krate2000_rwaterfrac_infil130_100_max0.1.nc
- S2_Dataset/Vectri_v130_fixed_cn_85/kw_2000/infil_100/vectri_krate2000_rwaterfrac_infil130_100_max0.2.nc
- S2_Dataset/Vectri_v130_fixed_cn_85/kw_2000/infil_100/vectri_krate2000_rwaterfrac_infil130_100_max1.0.nc
- S2_Dataset/Vectri_v130_fixed_cn_85/kw_2000/infil_100/vectri_krate2000_rwaterfrac_infil130_100_max0.8.nc
- S2_Dataset/Vectri_v130_fixed_cn_85/kw_2000/infil_100/vectri_krate2000_rwaterfrac_infil130_100_max0.6.nc
- S2_Dataset/Vectri_v130_fixed_cn_85/kw_2000/infil_100/vectri_krate2000_rwaterfrac_infil130_100_max0.4.nc
- S2_Dataset/Vectri_v130_fixed_cn_85/kw_2000/infil_100/vectri_krate2000_rwaterfrac_infil130_100_max0.7.nc
- S2_Dataset/Vectri_v130_fixed_cn_85/kw_2000/infil_100/vectri_krate2000_rwaterfrac_infil130_100_max0.5.nc
- S2_Dataset/Vectri_v130_fixed_cn_85/kw_2000/infil_100/vectri_krate2000_rwaterfrac_infil130_100_max0.9.nc
- S2_Dataset/Vectri_v130_fixed_cn_85/kw_2000/infil_100/vectri_krate2000_rwaterfrac_infil130_100_max0.3.nc
- S2_Dataset/Vectri_v130_fixed_cn_85/kw_2000/infil_300
- S2_Dataset/Vectri_v130_fixed_cn_85/kw_2000/infil_300/vectri_krate2000_rwaterfrac_infil130_300_max0.8.nc
- S2_Dataset/Vectri_v130_fixed_cn_85/kw_2000/infil_300/vectri_krate2000_rwaterfrac_infil130_300_max0.2.nc
- S2_Dataset/Vectri_v130_fixed_cn_85/kw_2000/infil_300/vectri_krate2000_rwaterfrac_infil130_300_max0.4.nc
- S2_Dataset/Vectri_v130_fixed_cn_85/kw_2000/infil_300/vectri_krate2000_rwaterfrac_infil130_300_max0.5.nc
- S2_Dataset/Vectri_v130_fixed_cn_85/kw_2000/infil_300/vectri_krate2000_rwaterfrac_infil130_300_max0.3.nc
- S2_Dataset/Vectri_v130_fixed_cn_85/kw_2000/infil_300/vectri_krate2000_rwaterfrac_infil130_300_max0.7.nc
- S2_Dataset/Vectri_v130_fixed_cn_85/kw_2000/infil_300/vectri_krate2000_rwaterfrac_infil130_300_max0.1.nc
- S2_Dataset/Vectri_v130_fixed_cn_85/kw_2000/infil_300/vectri_krate2000_rwaterfrac_infil130_300_max0.6.nc
- S2_Dataset/Vectri_v130_fixed_cn_85/kw_2000/infil_300/vectri_krate2000_rwaterfrac_infil130_300_max0.9.nc
- S2_Dataset/Vectri_v130_fixed_cn_85/kw_2000/infil_300/vectri_krate2000_rwaterfrac_infil130_300_max1.0.nc
- S2_Dataset/Vectri_v130_fixed_cn_85/kw_2000/infil_400
- S2_Dataset/Vectri_v130_fixed_cn_85/kw_2000/infil_400/vectri_krate2000_rwaterfrac_infil130_400_max0.6.nc
- S2_Dataset/Vectri_v130_fixed_cn_85/kw_2000/infil_400/vectri_krate2000_rwaterfrac_infil130_400_max0.4.nc
- S2_Dataset/Vectri_v130_fixed_cn_85/kw_2000/infil_400/vectri_krate2000_rwaterfrac_infil130_400_max1.0.nc
- S2_Dataset/Vectri_v130_fixed_cn_85/kw_2000/infil_400/vectri_krate2000_rwaterfrac_infil130_400_max0.9.nc
- S2_Dataset/Vectri_v130_fixed_cn_85/kw_2000/infil_400/vectri_krate2000_rwaterfrac_infil130_400_max0.5.nc
- S2_Dataset/Vectri_v130_fixed_cn_85/kw_2000/infil_400/vectri_krate2000_rwaterfrac_infil130_400_max0.8.nc
- S2_Dataset/Vectri_v130_fixed_cn_85/kw_2000/infil_400/vectri_krate2000_rwaterfrac_infil130_400_max0.7.nc
- S2_Dataset/Vectri_v130_fixed_cn_85/kw_2000/infil_400/vectri_krate2000_rwaterfrac_infil130_400_max0.1.nc
- S2_Dataset/Vectri_v130_fixed_cn_85/kw_2000/infil_400/vectri_krate2000_rwaterfrac_infil130_400_max0.2.nc
- S2_Dataset/Vectri_v130_fixed_cn_85/kw_2000/infil_400/vectri_krate2000_rwaterfrac_infil130_400_max0.3.nc
- S2_Dataset/Vectri_v130_fixed_cn_85/kw_2000/infil_200
- S2_Dataset/Vectri_v130_fixed_cn_85/kw_2000/infil_200/vectri_krate2000_rwaterfrac_infil130_200_max0.9.nc
- S2_Dataset/Vectri_v130_fixed_cn_85/kw_2000/infil_200/vectri_krate2000_rwaterfrac_infil130_200_max0.3.nc
- S2_Dataset/Vectri_v130_fixed_cn_85/kw_2000/infil_200/vectri_krate2000_rwaterfrac_infil130_200_max0.4.nc
- S2_Dataset/Vectri_v130_fixed_cn_85/kw_2000/infil_200/vectri_krate2000_rwaterfrac_infil130_200_max0.7.nc
- S2_Dataset/Vectri_v130_fixed_cn_85/kw_2000/infil_200/vectri_krate2000_rwaterfrac_infil130_200_max0.2.nc
- S2_Dataset/Vectri_v130_fixed_cn_85/kw_2000/infil_200/vectri_krate2000_rwaterfrac_infil130_200_max0.6.nc
- S2_Dataset/Vectri_v130_fixed_cn_85/kw_2000/infil_200/vectri_krate2000_rwaterfrac_infil130_200_max0.8.nc
- S2_Dataset/Vectri_v130_fixed_cn_85/kw_2000/infil_200/vectri_krate2000_rwaterfrac_infil130_200_max0.1.nc
- S2_Dataset/Vectri_v130_fixed_cn_85/kw_2000/infil_200/vectri_krate2000_rwaterfrac_infil130_200_max1.0.nc
- S2_Dataset/Vectri_v130_fixed_cn_85/kw_2000/infil_200/vectri_krate2000_rwaterfrac_infil130_200_max0.5.nc
- S2_Dataset/Vectri_v130_fixed_cn_85/kw_2000/infil_500
- S2_Dataset/Vectri_v130_fixed_cn_85/kw_2000/infil_500/vectri_krate2000_rwaterfrac_infil130_500_max0.1.nc
- S2_Dataset/Vectri_v130_fixed_cn_85/kw_2000/infil_500/vectri_krate2000_rwaterfrac_infil130_500_max0.4.nc
- S2_Dataset/Vectri_v130_fixed_cn_85/kw_2000/infil_500/vectri_krate2000_rwaterfrac_infil130_500_max0.7.nc
- S2_Dataset/Vectri_v130_fixed_cn_85/kw_2000/infil_500/vectri_krate2000_rwaterfrac_infil130_500_max0.2.nc
- S2_Dataset/Vectri_v130_fixed_cn_85/kw_2000/infil_500/vectri_krate2000_rwaterfrac_infil130_500_max0.3.nc
- S2_Dataset/Vectri_v130_fixed_cn_85/kw_2000/infil_500/vectri_krate2000_rwaterfrac_infil130_500_max1.0.nc
- S2_Dataset/Vectri_v130_fixed_cn_85/kw_2000/infil_500/vectri_krate2000_rwaterfrac_infil130_500_max0.9.nc
- S2_Dataset/Vectri_v130_fixed_cn_85/kw_2000/infil_500/vectri_krate2000_rwaterfrac_infil130_500_max0.6.nc
- S2_Dataset/Vectri_v130_fixed_cn_85/kw_2000/infil_500/vectri_krate2000_rwaterfrac_infil130_500_max0.8.nc
- S2_Dataset/Vectri_v130_fixed_cn_85/kw_2000/infil_500/vectri_krate2000_rwaterfrac_infil130_500_max0.5.nc
- S2_Dataset/Vectri_v130_fixed_cn_85/kw_1000
- S2_Dataset/Vectri_v130_fixed_cn_85/kw_1000/infil_100
- S2_Dataset/Vectri_v130_fixed_cn_85/kw_1000/infil_100/vectri_krate1000_rwaterfrac_infil130_100_max0.9.nc
- S2_Dataset/Vectri_v130_fixed_cn_85/kw_1000/infil_100/vectri_krate1000_rwaterfrac_infil130_100_max0.3.nc
- S2_Dataset/Vectri_v130_fixed_cn_85/kw_1000/infil_100/vectri_krate1000_rwaterfrac_infil130_100_max0.7.nc
- S2_Dataset/Vectri_v130_fixed_cn_85/kw_1000/infil_100/vectri_krate1000_rwaterfrac_infil130_100_max1.0.nc
- S2_Dataset/Vectri_v130_fixed_cn_85/kw_1000/infil_100/vectri_krate1000_rwaterfrac_infil130_100_max0.5.nc
- S2_Dataset/Vectri_v130_fixed_cn_85/kw_1000/infil_100/vectri_krate1000_rwaterfrac_infil130_100_max0.6.nc
- S2_Dataset/Vectri_v130_fixed_cn_85/kw_1000/infil_100/vectri_krate1000_rwaterfrac_infil130_100_max0.8.nc
- S2_Dataset/Vectri_v130_fixed_cn_85/kw_1000/infil_100/vectri_krate1000_rwaterfrac_infil130_100_max0.1.nc
- S2_Dataset/Vectri_v130_fixed_cn_85/kw_1000/infil_100/vectri_krate1000_rwaterfrac_infil130_100_max0.2.nc
- S2_Dataset/Vectri_v130_fixed_cn_85/kw_1000/infil_100/vectri_krate1000_rwaterfrac_infil130_100_max0.4.nc
- S2_Dataset/Vectri_v130_fixed_cn_85/kw_1000/infil_300
- S2_Dataset/Vectri_v130_fixed_cn_85/kw_1000/infil_300/vectri_krate1000_rwaterfrac_infil130_300_max0.6.nc
- S2_Dataset/Vectri_v130_fixed_cn_85/kw_1000/infil_300/vectri_krate1000_rwaterfrac_infil130_300_max0.5.nc
- S2_Dataset/Vectri_v130_fixed_cn_85/kw_1000/infil_300/vectri_krate1000_rwaterfrac_infil130_300_max0.7.nc
- S2_Dataset/Vectri_v130_fixed_cn_85/kw_1000/infil_300/vectri_krate1000_rwaterfrac_infil130_300_max0.3.nc
- S2_Dataset/Vectri_v130_fixed_cn_85/kw_1000/infil_300/vectri_krate1000_rwaterfrac_infil130_300_max1.0.nc
- S2_Dataset/Vectri_v130_fixed_cn_85/kw_1000/infil_300/vectri_krate1000_rwaterfrac_infil130_300_max0.1.nc
- S2_Dataset/Vectri_v130_fixed_cn_85/kw_1000/infil_300/vectri_krate1000_rwaterfrac_infil130_300_max0.2.nc
- S2_Dataset/Vectri_v130_fixed_cn_85/kw_1000/infil_300/vectri_krate1000_rwaterfrac_infil130_300_max0.9.nc
- S2_Dataset/Vectri_v130_fixed_cn_85/kw_1000/infil_300/vectri_krate1000_rwaterfrac_infil130_300_max0.8.nc
- S2_Dataset/Vectri_v130_fixed_cn_85/kw_1000/infil_300/vectri_krate1000_rwaterfrac_infil130_300_max0.4.nc
- S2_Dataset/Vectri_v130_fixed_cn_85/kw_1000/infil_400
- S2_Dataset/Vectri_v130_fixed_cn_85/kw_1000/infil_400/vectri_krate1000_rwaterfrac_infil130_400_max0.4.nc
- S2_Dataset/Vectri_v130_fixed_cn_85/kw_1000/infil_400/vectri_krate1000_rwaterfrac_infil130_400_max0.1.nc
- S2_Dataset/Vectri_v130_fixed_cn_85/kw_1000/infil_400/vectri_krate1000_rwaterfrac_infil130_400_max0.5.nc
- S2_Dataset/Vectri_v130_fixed_cn_85/kw_1000/infil_400/vectri_krate1000_rwaterfrac_infil130_400_max0.8.nc
- S2_Dataset/Vectri_v130_fixed_cn_85/kw_1000/infil_400/vectri_krate1000_rwaterfrac_infil130_400_max0.9.nc
- S2_Dataset/Vectri_v130_fixed_cn_85/kw_1000/infil_400/vectri_krate1000_rwaterfrac_infil130_400_max0.7.nc
- S2_Dataset/Vectri_v130_fixed_cn_85/kw_1000/infil_400/vectri_krate1000_rwaterfrac_infil130_400_max0.2.nc
- S2_Dataset/Vectri_v130_fixed_cn_85/kw_1000/infil_400/vectri_krate1000_rwaterfrac_infil130_400_max0.6.nc
- S2_Dataset/Vectri_v130_fixed_cn_85/kw_1000/infil_400/vectri_krate1000_rwaterfrac_infil130_400_max1.0.nc
- S2_Dataset/Vectri_v130_fixed_cn_85/kw_1000/infil_400/vectri_krate1000_rwaterfrac_infil130_400_max0.3.nc
- S2_Dataset/Vectri_v130_fixed_cn_85/kw_1000/infil_200
- S2_Dataset/Vectri_v130_fixed_cn_85/kw_1000/infil_200/vectri_krate1000_rwaterfrac_infil130_200_max0.2.nc
- S2_Dataset/Vectri_v130_fixed_cn_85/kw_1000/infil_200/vectri_krate1000_rwaterfrac_infil130_200_max0.9.nc
- S2_Dataset/Vectri_v130_fixed_cn_85/kw_1000/infil_200/vectri_krate1000_rwaterfrac_infil130_200_max0.7.nc
- S2_Dataset/Vectri_v130_fixed_cn_85/kw_1000/infil_200/vectri_krate1000_rwaterfrac_infil130_200_max0.6.nc
- S2_Dataset/Vectri_v130_fixed_cn_85/kw_1000/infil_200/vectri_krate1000_rwaterfrac_infil130_200_max0.5.nc
- S2_Dataset/Vectri_v130_fixed_cn_85/kw_1000/infil_200/vectri_krate1000_rwaterfrac_infil130_200_max0.1.nc
- S2_Dataset/Vectri_v130_fixed_cn_85/kw_1000/infil_200/vectri_krate1000_rwaterfrac_infil130_200_max0.4.nc
- S2_Dataset/Vectri_v130_fixed_cn_85/kw_1000/infil_200/vectri_krate1000_rwaterfrac_infil130_200_max0.8.nc
- S2_Dataset/Vectri_v130_fixed_cn_85/kw_1000/infil_200/vectri_krate1000_rwaterfrac_infil130_200_max1.0.nc
- S2_Dataset/Vectri_v130_fixed_cn_85/kw_1000/infil_200/vectri_krate1000_rwaterfrac_infil130_200_max0.3.nc
- S2_Dataset/Vectri_v130_fixed_cn_85/kw_1000/infil_500
- S2_Dataset/Vectri_v130_fixed_cn_85/kw_1000/infil_500/vectri_krate1000_rwaterfrac_infil130_500_max0.1.nc
- S2_Dataset/Vectri_v130_fixed_cn_85/kw_1000/infil_500/vectri_krate1000_rwaterfrac_infil130_500_max0.7.nc
- S2_Dataset/Vectri_v130_fixed_cn_85/kw_1000/infil_500/vectri_krate1000_rwaterfrac_infil130_500_max0.6.nc
- S2_Dataset/Vectri_v130_fixed_cn_85/kw_1000/infil_500/vectri_krate1000_rwaterfrac_infil130_500_max1.0.nc
- S2_Dataset/Vectri_v130_fixed_cn_85/kw_1000/infil_500/vectri_krate1000_rwaterfrac_infil130_500_max0.2.nc
- S2_Dataset/Vectri_v130_fixed_cn_85/kw_1000/infil_500/vectri_krate1000_rwaterfrac_infil130_500_max0.3.nc
- S2_Dataset/Vectri_v130_fixed_cn_85/kw_1000/infil_500/vectri_krate1000_rwaterfrac_infil130_500_max0.9.nc
- S2_Dataset/Vectri_v130_fixed_cn_85/kw_1000/infil_500/vectri_krate1000_rwaterfrac_infil130_500_max0.8.nc
- S2_Dataset/Vectri_v130_fixed_cn_85/kw_1000/infil_500/vectri_krate1000_rwaterfrac_infil130_500_max0.5.nc
- S2_Dataset/Vectri_v130_fixed_cn_85/kw_1000/infil_500/vectri_krate1000_rwaterfrac_infil130_500_max0.4.nc
- S2_Dataset/Vectri_v130_fixed_cn_85/kw_1500
- S2_Dataset/Vectri_v130_fixed_cn_85/kw_1500/infil_100
- S2_Dataset/Vectri_v130_fixed_cn_85/kw_1500/infil_100/vectri_krate1500_rwaterfrac_infil130_100_max0.6.nc
- S2_Dataset/Vectri_v130_fixed_cn_85/kw_1500/infil_100/vectri_krate1500_rwaterfrac_infil130_100_max0.2.nc
- S2_Dataset/Vectri_v130_fixed_cn_85/kw_1500/infil_100/vectri_krate1500_rwaterfrac_infil130_100_max0.5.nc
- S2_Dataset/Vectri_v130_fixed_cn_85/kw_1500/infil_100/vectri_krate1500_rwaterfrac_infil130_100_max0.9.nc
- S2_Dataset/Vectri_v130_fixed_cn_85/kw_1500/infil_100/vectri_krate1500_rwaterfrac_infil130_100_max0.1.nc
- S2_Dataset/Vectri_v130_fixed_cn_85/kw_1500/infil_100/vectri_krate1500_rwaterfrac_infil130_100_max0.3.nc
- S2_Dataset/Vectri_v130_fixed_cn_85/kw_1500/infil_100/vectri_krate1500_rwaterfrac_infil130_100_max0.7.nc
- S2_Dataset/Vectri_v130_fixed_cn_85/kw_1500/infil_100/vectri_krate1500_rwaterfrac_infil130_100_max0.8.nc
- S2_Dataset/Vectri_v130_fixed_cn_85/kw_1500/infil_100/vectri_krate1500_rwaterfrac_infil130_100_max0.4.nc
- S2_Dataset/Vectri_v130_fixed_cn_85/kw_1500/infil_100/vectri_krate1500_rwaterfrac_infil130_100_max1.0.nc
- S2_Dataset/Vectri_v130_fixed_cn_85/kw_1500/infil_300
- S2_Dataset/Vectri_v130_fixed_cn_85/kw_1500/infil_300/vectri_krate1500_rwaterfrac_infil130_300_max0.9.nc
- S2_Dataset/Vectri_v130_fixed_cn_85/kw_1500/infil_300/vectri_krate1500_rwaterfrac_infil130_300_max0.7.nc
- S2_Dataset/Vectri_v130_fixed_cn_85/kw_1500/infil_300/vectri_krate1500_rwaterfrac_infil130_300_max0.1.nc
- S2_Dataset/Vectri_v130_fixed_cn_85/kw_1500/infil_300/vectri_krate1500_rwaterfrac_infil130_300_max0.6.nc
- S2_Dataset/Vectri_v130_fixed_cn_85/kw_1500/infil_300/vectri_krate1500_rwaterfrac_infil130_300_max0.2.nc
- S2_Dataset/Vectri_v130_fixed_cn_85/kw_1500/infil_300/vectri_krate1500_rwaterfrac_infil130_300_max0.4.nc
- S2_Dataset/Vectri_v130_fixed_cn_85/kw_1500/infil_300/vectri_krate1500_rwaterfrac_infil130_300_max1.0.nc
- S2_Dataset/Vectri_v130_fixed_cn_85/kw_1500/infil_300/vectri_krate1500_rwaterfrac_infil130_300_max0.8.nc
- S2_Dataset/Vectri_v130_fixed_cn_85/kw_1500/infil_300/vectri_krate1500_rwaterfrac_infil130_300_max0.5.nc
- S2_Dataset/Vectri_v130_fixed_cn_85/kw_1500/infil_300/vectri_krate1500_rwaterfrac_infil130_300_max0.3.nc
- S2_Dataset/Vectri_v130_fixed_cn_85/kw_1500/infil_400
- S2_Dataset/Vectri_v130_fixed_cn_85/kw_1500/infil_400/vectri_krate1500_rwaterfrac_infil130_400_max1.0.nc
- S2_Dataset/Vectri_v130_fixed_cn_85/kw_1500/infil_400/vectri_krate1500_rwaterfrac_infil130_400_max0.6.nc
- S2_Dataset/Vectri_v130_fixed_cn_85/kw_1500/infil_400/vectri_krate1500_rwaterfrac_infil130_400_max0.5.nc
- S2_Dataset/Vectri_v130_fixed_cn_85/kw_1500/infil_400/vectri_krate1500_rwaterfrac_infil130_400_max0.8.nc
- S2_Dataset/Vectri_v130_fixed_cn_85/kw_1500/infil_400/vectri_krate1500_rwaterfrac_infil130_400_max0.2.nc
- S2_Dataset/Vectri_v130_fixed_cn_85/kw_1500/infil_400/vectri_krate1500_rwaterfrac_infil130_400_max0.9.nc
- S2_Dataset/Vectri_v130_fixed_cn_85/kw_1500/infil_400/vectri_krate1500_rwaterfrac_infil130_400_max0.3.nc
- S2_Dataset/Vectri_v130_fixed_cn_85/kw_1500/infil_400/vectri_krate1500_rwaterfrac_infil130_400_max0.1.nc
- S2_Dataset/Vectri_v130_fixed_cn_85/kw_1500/infil_400/vectri_krate1500_rwaterfrac_infil130_400_max0.7.nc
- S2_Dataset/Vectri_v130_fixed_cn_85/kw_1500/infil_400/vectri_krate1500_rwaterfrac_infil130_400_max0.4.nc
- S2_Dataset/Vectri_v130_fixed_cn_85/kw_1500/infil_200
- S2_Dataset/Vectri_v130_fixed_cn_85/kw_1500/infil_200/vectri_krate1500_rwaterfrac_infil130_200_max0.5.nc
- S2_Dataset/Vectri_v130_fixed_cn_85/kw_1500/infil_200/vectri_krate1500_rwaterfrac_infil130_200_max0.4.nc
- S2_Dataset/Vectri_v130_fixed_cn_85/kw_1500/infil_200/vectri_krate1500_rwaterfrac_infil130_200_max0.7.nc
- S2_Dataset/Vectri_v130_fixed_cn_85/kw_1500/infil_200/vectri_krate1500_rwaterfrac_infil130_200_max0.8.nc
- S2_Dataset/Vectri_v130_fixed_cn_85/kw_1500/infil_200/vectri_krate1500_rwaterfrac_infil130_200_max0.1.nc
- S2_Dataset/Vectri_v130_fixed_cn_85/kw_1500/infil_200/vectri_krate1500_rwaterfrac_infil130_200_max0.9.nc
- S2_Dataset/Vectri_v130_fixed_cn_85/kw_1500/infil_200/vectri_krate1500_rwaterfrac_infil130_200_max1.0.nc
- S2_Dataset/Vectri_v130_fixed_cn_85/kw_1500/infil_200/vectri_krate1500_rwaterfrac_infil130_200_max0.3.nc
- S2_Dataset/Vectri_v130_fixed_cn_85/kw_1500/infil_200/vectri_krate1500_rwaterfrac_infil130_200_max0.6.nc
- S2_Dataset/Vectri_v130_fixed_cn_85/kw_1500/infil_200/vectri_krate1500_rwaterfrac_infil130_200_max0.2.nc
- S2_Dataset/Vectri_v130_fixed_cn_85/kw_1500/infil_500
- S2_Dataset/Vectri_v130_fixed_cn_85/kw_1500/infil_500/vectri_krate1500_rwaterfrac_infil130_500_max0.7.nc
- S2_Dataset/Vectri_v130_fixed_cn_85/kw_1500/infil_500/vectri_krate1500_rwaterfrac_infil130_500_max0.4.nc
- S2_Dataset/Vectri_v130_fixed_cn_85/kw_1500/infil_500/vectri_krate1500_rwaterfrac_infil130_500_max0.6.nc
- S2_Dataset/Vectri_v130_fixed_cn_85/kw_1500/infil_500/vectri_krate1500_rwaterfrac_infil130_500_max0.2.nc
- S2_Dataset/Vectri_v130_fixed_cn_85/kw_1500/infil_500/vectri_krate1500_rwaterfrac_infil130_500_max0.3.nc
- S2_Dataset/Vectri_v130_fixed_cn_85/kw_1500/infil_500/vectri_krate1500_rwaterfrac_infil130_500_max0.5.nc
- S2_Dataset/Vectri_v130_fixed_cn_85/kw_1500/infil_500/vectri_krate1500_rwaterfrac_infil130_500_max0.1.nc
- S2_Dataset/Vectri_v130_fixed_cn_85/kw_1500/infil_500/vectri_krate1500_rwaterfrac_infil130_500_max1.0.nc
- S2_Dataset/Vectri_v130_fixed_cn_85/kw_1500/infil_500/vectri_krate1500_rwaterfrac_infil130_500_max0.9.nc
- S2_Dataset/Vectri_v130_fixed_cn_85/kw_1500/infil_500/vectri_krate1500_rwaterfrac_infil130_500_max0.8.nc
- S2_Dataset/Vectri_v126
- S2_Dataset/Vectri_v126/kpond_1000
- S2_Dataset/Vectri_v126/kpond_1000/infil_50
- S2_Dataset/Vectri_v126/kpond_1000/infil_50/vectri_krate1000__infil50_max0.4.nc
- S2_Dataset/Vectri_v126/kpond_1000/infil_50/vectri_krate1000__infil50_max0.2.nc
- S2_Dataset/Vectri_v126/kpond_1000/infil_50/vectri_krate1000__infil50_max0.9.nc
- S2_Dataset/Vectri_v126/kpond_1000/infil_50/vectri_krate1000__infil50_max1.0.nc
- S2_Dataset/Vectri_v126/kpond_1000/infil_50/vectri_krate1000__infil50_max0.6.nc
- S2_Dataset/Vectri_v126/kpond_1000/infil_50/vectri_krate1000__infil50_max0.3.nc
- S2_Dataset/Vectri_v126/kpond_1000/infil_50/vectri_krate1000__infil50_max0.1.nc
- S2_Dataset/Vectri_v126/kpond_1000/infil_50/vectri_krate1000__infil50_max0.8.nc
- S2_Dataset/Vectri_v126/kpond_1000/infil_50/vectri_krate1000__infil50_max0.7.nc
- S2_Dataset/Vectri_v126/kpond_1000/infil_50/vectri_krate1000__infil50_max0.5.nc
- S2_Dataset/Vectri_v126/kpond_1000/infil_100
- S2_Dataset/Vectri_v126/kpond_1000/infil_100/vectri_krate1000__infil100_max0.4.nc
- S2_Dataset/Vectri_v126/kpond_1000/infil_100/vectri_krate1000__infil100_max0.3.nc
- S2_Dataset/Vectri_v126/kpond_1000/infil_100/vectri_krate1000__infil100_max0.6.nc
- S2_Dataset/Vectri_v126/kpond_1000/infil_100/vectri_krate1000__infil100_max0.1.nc
- S2_Dataset/Vectri_v126/kpond_1000/infil_100/vectri_krate1000__infil100_max1.0.nc
- S2_Dataset/Vectri_v126/kpond_1000/infil_100/vectri_krate1000__infil100_max0.8.nc
- S2_Dataset/Vectri_v126/kpond_1000/infil_100/vectri_krate1000__infil100_max0.2.nc
- S2_Dataset/Vectri_v126/kpond_1000/infil_100/vectri_krate1000__infil100_max0.5.nc
- S2_Dataset/Vectri_v126/kpond_1000/infil_100/vectri_krate1000__infil100_max0.7.nc
- S2_Dataset/Vectri_v126/kpond_1000/infil_100/vectri_krate1000__infil100_max0.9.nc
- S2_Dataset/Vectri_v126/kpond_1000/infil_150
- S2_Dataset/Vectri_v126/kpond_1000/infil_150/vectri_krate1000__infil150_max0.1.nc
- S2_Dataset/Vectri_v126/kpond_1000/infil_150/vectri_krate1000__infil150_max0.9.nc
- S2_Dataset/Vectri_v126/kpond_1000/infil_150/vectri_krate1000__infil150_max0.8.nc
- S2_Dataset/Vectri_v126/kpond_1000/infil_150/vectri_krate1000__infil150_max0.7.nc
- S2_Dataset/Vectri_v126/kpond_1000/infil_150/vectri_krate1000__infil150_max0.6.nc
- S2_Dataset/Vectri_v126/kpond_1000/infil_150/vectri_krate1000__infil150_max0.3.nc
- S2_Dataset/Vectri_v126/kpond_1000/infil_150/vectri_krate1000__infil150_max0.4.nc
- S2_Dataset/Vectri_v126/kpond_1000/infil_150/vectri_krate1000__infil150_max1.0.nc
- S2_Dataset/Vectri_v126/kpond_1000/infil_150/vectri_krate1000__infil150_max0.2.nc
- S2_Dataset/Vectri_v126/kpond_1000/infil_150/vectri_krate1000__infil150_max0.5.nc
- S2_Dataset/Vectri_v126/kpond_1000/infil_200
- S2_Dataset/Vectri_v126/kpond_1000/infil_200/vectri_krate1000__infil200_max0.6.nc
- S2_Dataset/Vectri_v126/kpond_1000/infil_200/vectri_krate1000__infil200_max0.1.nc
- S2_Dataset/Vectri_v126/kpond_1000/infil_200/vectri_krate1000__infil200_max0.4.nc
- S2_Dataset/Vectri_v126/kpond_1000/infil_200/vectri_krate1000__infil200_max0.8.nc
- S2_Dataset/Vectri_v126/kpond_1000/infil_200/vectri_krate1000__infil200_max0.2.nc
- S2_Dataset/Vectri_v126/kpond_1000/infil_200/vectri_krate1000__infil200_max0.3.nc
- S2_Dataset/Vectri_v126/kpond_1000/infil_200/vectri_krate1000__infil200_max0.9.nc
- S2_Dataset/Vectri_v126/kpond_1000/infil_200/vectri_krate1000__infil200_max0.5.nc
- S2_Dataset/Vectri_v126/kpond_1000/infil_200/vectri_krate1000__infil200_max1.0.nc
- S2_Dataset/Vectri_v126/kpond_1000/infil_200/vectri_krate1000__infil200_max0.7.nc
- S2_Dataset/Vectri_v126/kpond_1000/infil_250
- S2_Dataset/Vectri_v126/kpond_1000/infil_250/vectri_krate1000__infil250_max0.6.nc
- S2_Dataset/Vectri_v126/kpond_1000/infil_250/vectri_krate1000__infil250_max0.5.nc
- S2_Dataset/Vectri_v126/kpond_1000/infil_250/vectri_krate1000__infil250_max0.9.nc
- S2_Dataset/Vectri_v126/kpond_1000/infil_250/vectri_krate1000__infil250_max0.1.nc
- S2_Dataset/Vectri_v126/kpond_1000/infil_250/vectri_krate1000__infil250_max0.7.nc
- S2_Dataset/Vectri_v126/kpond_1000/infil_250/vectri_krate1000__infil250_max0.4.nc
- S2_Dataset/Vectri_v126/kpond_1000/infil_250/vectri_krate1000__infil250_max0.3.nc
- S2_Dataset/Vectri_v126/kpond_1000/infil_250/vectri_krate1000__infil250_max1.0.nc
- S2_Dataset/Vectri_v126/kpond_1000/infil_250/vectri_krate1000__infil250_max0.8.nc
- S2_Dataset/Vectri_v126/kpond_1000/infil_250/vectri_krate1000__infil250_max0.2.nc
- S2_Dataset/Vectri_v126/kpond_1500
- S2_Dataset/Vectri_v126/kpond_1500/infil_50
- S2_Dataset/Vectri_v126/kpond_1500/infil_50/vectri_krate1500__infil50_max0.1.nc
- S2_Dataset/Vectri_v126/kpond_1500/infil_50/vectri_krate1500__infil50_max0.3.nc
- S2_Dataset/Vectri_v126/kpond_1500/infil_50/vectri_krate1500__infil50_max0.9.nc
- S2_Dataset/Vectri_v126/kpond_1500/infil_50/vectri_krate1500__infil50_max0.6.nc
- S2_Dataset/Vectri_v126/kpond_1500/infil_50/vectri_krate1500__infil50_max0.5.nc
- S2_Dataset/Vectri_v126/kpond_1500/infil_50/vectri_krate1500__infil50_max0.7.nc
- S2_Dataset/Vectri_v126/kpond_1500/infil_50/vectri_krate1500__infil50_max0.2.nc
- S2_Dataset/Vectri_v126/kpond_1500/infil_50/vectri_krate1500__infil50_max0.4.nc
- S2_Dataset/Vectri_v126/kpond_1500/infil_50/vectri_krate1500__infil50_max0.8.nc
- S2_Dataset/Vectri_v126/kpond_1500/infil_50/vectri_krate1500__infil50_max1.0.nc
- S2_Dataset/Vectri_v126/kpond_1500/infil_100
- S2_Dataset/Vectri_v126/kpond_1500/infil_100/vectri_krate1500__infil100_max0.2.nc
- S2_Dataset/Vectri_v126/kpond_1500/infil_100/vectri_krate1500__infil100_max0.5.nc
- S2_Dataset/Vectri_v126/kpond_1500/infil_100/vectri_krate1500__infil100_max0.1.nc
- S2_Dataset/Vectri_v126/kpond_1500/infil_100/vectri_krate1500__infil100_max1.0.nc
- S2_Dataset/Vectri_v126/kpond_1500/infil_100/vectri_krate1500__infil100_max0.7.nc
- S2_Dataset/Vectri_v126/kpond_1500/infil_100/vectri_krate1500__infil100_max0.8.nc
- S2_Dataset/Vectri_v126/kpond_1500/infil_100/vectri_krate1500__infil100_max0.3.nc
- S2_Dataset/Vectri_v126/kpond_1500/infil_100/vectri_krate1500__infil100_max0.6.nc
- S2_Dataset/Vectri_v126/kpond_1500/infil_100/vectri_krate1500__infil100_max0.4.nc
- S2_Dataset/Vectri_v126/kpond_1500/infil_100/vectri_krate1500__infil100_max0.9.nc
- S2_Dataset/Vectri_v126/kpond_1500/infil_150
- S2_Dataset/Vectri_v126/kpond_1500/infil_150/vectri_krate1500__infil150_max0.5.nc
- S2_Dataset/Vectri_v126/kpond_1500/infil_150/vectri_krate1500__infil150_max0.8.nc
- S2_Dataset/Vectri_v126/kpond_1500/infil_150/vectri_krate1500__infil150_max0.7.nc
- S2_Dataset/Vectri_v126/kpond_1500/infil_150/vectri_krate1500__infil150_max0.1.nc
- S2_Dataset/Vectri_v126/kpond_1500/infil_150/vectri_krate1500__infil150_max0.2.nc
- S2_Dataset/Vectri_v126/kpond_1500/infil_150/vectri_krate1500__infil150_max0.4.nc
- S2_Dataset/Vectri_v126/kpond_1500/infil_150/vectri_krate1500__infil150_max0.3.nc
- S2_Dataset/Vectri_v126/kpond_1500/infil_150/vectri_krate1500__infil150_max0.6.nc
- S2_Dataset/Vectri_v126/kpond_1500/infil_150/vectri_krate1500__infil150_max0.9.nc
- S2_Dataset/Vectri_v126/kpond_1500/infil_150/vectri_krate1500__infil150_max1.0.nc
- S2_Dataset/Vectri_v126/kpond_1500/infil_200
- S2_Dataset/Vectri_v126/kpond_1500/infil_200/vectri_krate1500__infil200_max0.7.nc
- S2_Dataset/Vectri_v126/kpond_1500/infil_200/vectri_krate1500__infil200_max1.0.nc
- S2_Dataset/Vectri_v126/kpond_1500/infil_200/vectri_krate1500__infil200_max0.2.nc
- S2_Dataset/Vectri_v126/kpond_1500/infil_200/vectri_krate1500__infil200_max0.6.nc
- S2_Dataset/Vectri_v126/kpond_1500/infil_200/vectri_krate1500__infil200_max0.9.nc
- S2_Dataset/Vectri_v126/kpond_1500/infil_200/vectri_krate1500__infil200_max0.5.nc
- S2_Dataset/Vectri_v126/kpond_1500/infil_200/vectri_krate1500__infil200_max0.8.nc
- S2_Dataset/Vectri_v126/kpond_1500/infil_200/vectri_krate1500__infil200_max0.1.nc
- S2_Dataset/Vectri_v126/kpond_1500/infil_200/vectri_krate1500__infil200_max0.3.nc
- S2_Dataset/Vectri_v126/kpond_1500/infil_200/vectri_krate1500__infil200_max0.4.nc
- S2_Dataset/Vectri_v126/kpond_1500/infil_250
- S2_Dataset/Vectri_v126/kpond_1500/infil_250/vectri_krate1500__infil250_max0.4.nc
- S2_Dataset/Vectri_v126/kpond_1500/infil_250/vectri_krate1500__infil250_max0.8.nc
- S2_Dataset/Vectri_v126/kpond_1500/infil_250/vectri_krate1500__infil250_max0.2.nc
- S2_Dataset/Vectri_v126/kpond_1500/infil_250/vectri_krate1500__infil250_max0.6.nc
- S2_Dataset/Vectri_v126/kpond_1500/infil_250/vectri_krate1500__infil250_max0.9.nc
- S2_Dataset/Vectri_v126/kpond_1500/infil_250/vectri_krate1500__infil250_max0.3.nc
- S2_Dataset/Vectri_v126/kpond_1500/infil_250/vectri_krate1500__infil250_max0.5.nc
- S2_Dataset/Vectri_v126/kpond_1500/infil_250/vectri_krate1500__infil250_max0.1.nc
- S2_Dataset/Vectri_v126/kpond_1500/infil_250/vectri_krate1500__infil250_max0.7.nc
- S2_Dataset/Vectri_v126/kpond_1500/infil_250/vectri_krate1500__infil250_max1.0.nc
- S2_Dataset/Vectri_v126/kpond_2000
- S2_Dataset/Vectri_v126/kpond_2000/infil_50
- S2_Dataset/Vectri_v126/kpond_2000/infil_50/vectri_krate2000__infil50_max0.8.nc
- S2_Dataset/Vectri_v126/kpond_2000/infil_50/vectri_krate2000__infil50_max0.3.nc
- S2_Dataset/Vectri_v126/kpond_2000/infil_50/vectri_krate2000__infil50_max0.1.nc
- S2_Dataset/Vectri_v126/kpond_2000/infil_50/vectri_krate2000__infil50_max0.9.nc
- S2_Dataset/Vectri_v126/kpond_2000/infil_50/vectri_krate2000__infil50_max0.6.nc
- S2_Dataset/Vectri_v126/kpond_2000/infil_50/vectri_krate2000__infil50_max0.2.nc
- S2_Dataset/Vectri_v126/kpond_2000/infil_50/vectri_krate2000__infil50_max0.7.nc
- S2_Dataset/Vectri_v126/kpond_2000/infil_50/vectri_krate2000__infil50_max1.0.nc
- S2_Dataset/Vectri_v126/kpond_2000/infil_50/vectri_krate2000__infil50_max0.4.nc
- S2_Dataset/Vectri_v126/kpond_2000/infil_50/vectri_krate2000__infil50_max0.5.nc
- S2_Dataset/Vectri_v126/kpond_2000/infil_100
- S2_Dataset/Vectri_v126/kpond_2000/infil_100/vectri_krate2000__infil100_max0.9.nc
- S2_Dataset/Vectri_v126/kpond_2000/infil_100/vectri_krate2000__infil100_max0.2.nc
- S2_Dataset/Vectri_v126/kpond_2000/infil_100/vectri_krate2000__infil100_max1.0.nc
- S2_Dataset/Vectri_v126/kpond_2000/infil_100/vectri_krate2000__infil100_max0.7.nc
[truncated: 208 more entries]
