# Supplementary material for: A Regional Model for Malaria Vector Developmental Habitats Evaluated Using Explicit, Pond-Resolving Surface Hydrology Simulations
Source: PLoS One. 2016 Mar 22;11(3):e0150626. doi: 10.1371/journal.pone.0150626 (PMC4803214; doi:10.1371/journal.pone.0150626)
Supplement: S3 Dataset — (GZ) [file pone.0150626.s003.tar.gz]

Archive with 6 entries (5 files):
- S3_Dataset
- S3_Dataset/hydremats.txt
- S3_Dataset/v130_fixed_Imax.txt
- S3_Dataset/v126.txt
- S3_Dataset/v130_fixed_cn.txt
- S3_Dataset/.~lock.kpond_1000_fixed_cn_infil_200_wmax0.7.txt#
