# Supplementary material for: A Regional Model for Malaria Vector Developmental Habitats Evaluated Using Explicit, Pond-Resolving Surface Hydrology Simulations
Source: PLoS One. 2016 Mar 22;11(3):e0150626. doi: 10.1371/journal.pone.0150626 (PMC4803214; doi:10.1371/journal.pone.0150626)
Supplement: S3 Dataset — (GZ) [file pone.0150626.s003.tar.gz › S3_Dataset/hydremats.txt]

#date	water_fraction
01/01/2005	0.0000
01/02/2005	0.0000
01/03/2005	0.0000
01/04/2005	0.0000
01/05/2005	0.0000
01/06/2005	0.0000
01/07/2005	0.0000
01/08/2005	0.0000
01/09/2005	0.0000
01/10/2005	0.0000
01/11/2005	0.0000
01/12/2005	0.0000
01/13/2005	0.0000
01/14/2005	0.0000
01/15/2005	0.0000
01/16/2005	0.0000
01/17/2005	0.0000
01/18/2005	0.0000
01/19/2005	0.0000
01/20/2005	0.0000
01/21/2005	0.0000
01/22/2005	0.0000
01/23/2005	0.0000
01/24/2005	0.0000
01/25/2005	0.0000
01/26/2005	0.0000
01/27/2005	0.0000
01/28/2005	0.0000
01/29/2005	0.0000
01/30/2005	0.0000
01/31/2005	0.0000
02/01/2005	0.0000
02/02/2005	0.0000
02/03/2005	0.0000
02/04/2005	0.0000
02/05/2005	0.0000
02/06/2005	0.0000
02/07/2005	0.0000
02/08/2005	0.0000
02/09/2005	0.0000
02/10/2005	0.0000
02/11/2005	0.0000
02/12/2005	0.0000
02/13/2005	0.0000
02/14/2005	0.0000
02/15/2005	0.0000
02/16/2005	0.0000
02/17/2005	0.0000
02/18/2005	0.0000
02/19/2005	0.0000
02/20/2005	0.0000
02/21/2005	0.0000
02/22/2005	0.0000
02/23/2005	0.0000
02/24/2005	0.0000
02/25/2005	0.0000
02/26/2005	0.0000
02/27/2005	0.0000
02/28/2005	0.0000
03/01/2005	0.0000
03/02/2005	0.0000
03/03/2005	0.0000
03/04/2005	0.0000
03/05/2005	0.0000
03/06/2005	0.0000
03/07/2005	0.0000
03/08/2005	0.0000
03/09/2005	0.0000
03/10/2005	0.0000
03/11/2005	0.0000
03/12/2005	0.0000
03/13/2005	0.0000
03/14/2005	0.0000
03/15/2005	0.0000
03/16/2005	0.0000
03/17/2005	0.0000
03/18/2005	0.0000
03/19/2005	0.0000
03/20/2005	0.0000
03/21/2005	0.0000
03/22/2005	0.0000
03/23/2005	0.0000
03/24/2005	0.0000
03/25/2005	0.0000
03/26/2005	0.0000
03/27/2005	0.0000
03/28/2005	0.0000
03/29/2005	0.0000
03/30/2005	0.0000
03/31/2005	0.0000
04/01/2005	0.0000
04/02/2005	0.0000
04/03/2005	0.0000
04/04/2005	0.0000
04/05/2005	0.0000
04/06/2005	0.0000
04/07/2005	0.0000
04/08/2005	0.0000
04/09/2005	0.0000
04/10/2005	0.0000
04/11/2005	0.0000
04/12/2005	0.0000
04/13/2005	0.0000
04/14/2005	0.0000
04/15/2005	0.0000
04/16/2005	0.0000
04/17/2005	0.0000
04/18/2005	0.0000
04/19/2005	0.0000
04/20/2005	0.0000
04/21/2005	0.0000
04/22/2005	0.0000
04/23/2005	0.0000
04/24/2005	0.0000
04/25/2005	0.0000
04/26/2005	0.0000
04/27/2005	0.0000
04/28/2005	0.0000
04/29/2005	0.0000
04/30/2005	0.0000
05/01/2005	0.0000
05/02/2005	0.0000
05/03/2005	0.0000
05/04/2005	0.0000
05/05/2005	0.0000
05/06/2005	0.0000
05/07/2005	0.0000
05/08/2005	0.0000
05/09/2005	0.0000
05/10/2005	0.0000
05/11/2005	0.0000
05/12/2005	0.0000
05/13/2005	0.0000
05/14/2005	0.0000
05/15/2005	0.0000
05/16/2005	0.0000
05/17/2005	0.0000
05/18/2005	0.0000
05/19/2005	0.0000
05/20/2005	0.0000
05/21/2005	0.0000
05/22/2005	0.0000
05/23/2005	0.0000
05/24/2005	0.0000
05/25/2005	0.0000
05/26/2005	0.0000
05/27/2005	0.0000
05/28/2005	0.0000
05/29/2005	0.0000
05/30/2005	0.0000
05/31/2005	0.0000
06/01/2005	0.0000
06/02/2005	0.0000
06/03/2005	0.0000
06/04/2005	0.0001
06/05/2005	0.0003
06/06/2005	0.0003
06/07/2005	0.0003
06/08/2005	0.0003
06/09/2005	0.0003
06/10/2005	0.0003
06/11/2005	0.0062
06/12/2005	0.0115
06/13/2005	0.0163
06/14/2005	0.0201
06/15/2005	0.0233
06/16/2005	0.0261
06/17/2005	0.0282
06/18/2005	0.0238
06/19/2005	0.0199
06/20/2005	0.0163
06/21/2005	0.0135
06/22/2005	0.0111
06/23/2005	0.0090
06/24/2005	0.0074
06/25/2005	0.0060
06/26/2005	0.0048
06/27/2005	0.0060
06/28/2005	0.0066
06/29/2005	0.0068
06/30/2005	0.0068
07/01/2005	0.0069
07/02/2005	0.0073
07/03/2005	0.0123
07/04/2005	0.0149
07/05/2005	0.0171
07/06/2005	0.0192
07/07/2005	0.0208
07/08/2005	0.0235
07/09/2005	0.0273
07/10/2005	0.0256
07/11/2005	0.0234
07/12/2005	0.0221
07/13/2005	0.0210
07/14/2005	0.0206
07/15/2005	0.0190
07/16/2005	0.0160
07/17/2005	0.0134
07/18/2005	0.0116
07/19/2005	0.0123
07/20/2005	0.0131
07/21/2005	0.0134
07/22/2005	0.0133
07/23/2005	0.0132
07/24/2005	0.0133
07/25/2005	0.0133
07/26/2005	0.0109
07/27/2005	0.0086
07/28/2005	0.0069
07/29/2005	0.0057
07/30/2005	0.0044
07/31/2005	0.0037
08/01/2005	0.0029
08/02/2005	0.0022
08/03/2005	0.0017
08/04/2005	0.0013
08/05/2005	0.0045
08/06/2005	0.0079
08/07/2005	0.0128
08/08/2005	0.0172
08/09/2005	0.0211
08/10/2005	0.0243
08/11/2005	0.0269
08/12/2005	0.0255
08/13/2005	0.0241
08/14/2005	0.0203
08/15/2005	0.0177
08/16/2005	0.0166
08/17/2005	0.0171
08/18/2005	0.0203
08/19/2005	0.0228
08/20/2005	0.0244
08/21/2005	0.0256
08/22/2005	0.0259
08/23/2005	0.0250
08/24/2005	0.0230
08/25/2005	0.0188
08/26/2005	0.0155
08/27/2005	0.0130
08/28/2005	0.0112
08/29/2005	0.0099
08/30/2005	0.0086
08/31/2005	0.0076
09/01/2005	0.0067
09/02/2005	0.0078
09/03/2005	0.0083
09/04/2005	0.0084
09/05/2005	0.0084
09/06/2005	0.0084
09/07/2005	0.0084
09/08/2005	0.0088
09/09/2005	0.0073
09/10/2005	0.0066
09/11/2005	0.0063
09/12/2005	0.0058
09/13/2005	0.0055
09/14/2005	0.0049
09/15/2005	0.0039
09/16/2005	0.0030
09/17/2005	0.0021
09/18/2005	0.0014
09/19/2005	0.0009
09/20/2005	0.0005
09/21/2005	0.0004
09/22/2005	0.0003
09/23/2005	0.0001
09/24/2005	0.0000
09/25/2005	0.0000
09/26/2005	0.0000
09/27/2005	0.0006
09/28/2005	0.0010
09/29/2005	0.0010
09/30/2005	0.0010
10/01/2005	0.0010
10/02/2005	0.0010
10/03/2005	0.0010
10/04/2005	0.0004
10/05/2005	0.0000
10/06/2005	0.0000
10/07/2005	0.0000
10/08/2005	0.0000
10/09/2005	0.0000
10/10/2005	0.0000
10/11/2005	0.0000
10/12/2005	0.0000
10/13/2005	0.0000
10/14/2005	0.0000
10/15/2005	0.0000
10/16/2005	0.0000
10/17/2005	0.0000
10/18/2005	0.0000
10/19/2005	0.0000
10/20/2005	0.0000
10/21/2005	0.0000
10/22/2005	0.0000
10/23/2005	0.0000
10/24/2005	0.0000
10/25/2005	0.0000
10/26/2005	0.0000
10/27/2005	0.0000
10/28/2005	0.0000
10/29/2005	0.0000
10/30/2005	0.0000
10/31/2005	0.0000
11/01/2005	0.0000
11/02/2005	0.0000
11/03/2005	0.0000
11/04/2005	0.0000
11/05/2005	0.0000
11/06/2005	0.0000
11/07/2005	0.0000
11/08/2005	0.0000
11/09/2005	0.0000
11/10/2005	0.0000
11/11/2005	0.0000
11/12/2005	0.0000
11/13/2005	0.0000
11/14/2005	0.0000
11/15/2005	0.0000
11/16/2005	0.0000
11/17/2005	0.0000
11/18/2005	0.0000
11/19/2005	0.0000
11/20/2005	0.0000
11/21/2005	0.0000
11/22/2005	0.0000
11/23/2005	0.0000
11/24/2005	0.0000
11/25/2005	0.0000
11/26/2005	0.0000
11/27/2005	0.0000
11/28/2005	0.0000
11/29/2005	0.0000
11/30/2005	0.0000
12/01/2005	0.0000
12/02/2005	0.0000
12/03/2005	0.0000
12/04/2005	0.0000
12/05/2005	0.0000
12/06/2005	0.0000
12/07/2005	0.0000
12/08/2005	0.0000
12/09/2005	0.0000
12/10/2005	0.0000
12/11/2005	0.0000
12/12/2005	0.0000
12/13/2005	0.0000
12/14/2005	0.0000
12/15/2005	0.0000
12/16/2005	0.0000
12/17/2005	0.0000
12/18/2005	0.0000
12/19/2005	0.0000
12/20/2005	0.0000
12/21/2005	0.0000
12/22/2005	0.0000
12/23/2005	0.0000
12/24/2005	0.0000
12/25/2005	0.0000
12/26/2005	0.0000
12/27/2005	0.0000
12/28/2005	0.0000
12/29/2005	0.0000
12/30/2005	0.0000
12/31/2005	0.0000
01/01/2006	0.0000
01/02/2006	0.0000
01/03/2006	0.0000
01/04/2006	0.0000
01/05/2006	0.0000
01/06/2006	0.0000
01/07/2006	0.0000
01/08/2006	0.0000
01/09/2006	0.0000
01/10/2006	0.0000
01/11/2006	0.0000
01/12/2006	0.0000
01/13/2006	0.0000
01/14/2006	0.0000
01/15/2006	0.0000
01/16/2006	0.0000
01/17/2006	0.0000
01/18/2006	0.0000
01/19/2006	0.0000
01/20/2006	0.0000
01/21/2006	0.0000
01/22/2006	0.0000
01/23/2006	0.0000
01/24/2006	0.0000
01/25/2006	0.0000
01/26/2006	0.0000
01/27/2006	0.0000
01/28/2006	0.0000
01/29/2006	0.0000
01/30/2006	0.0000
01/31/2006	0.0000
02/01/2006	0.0000
02/02/2006	0.0000
02/03/2006	0.0000
02/04/2006	0.0000
02/05/2006	0.0000
02/06/2006	0.0000
02/07/2006	0.0000
02/08/2006	0.0000
02/09/2006	0.0000
02/10/2006	0.0000
02/11/2006	0.0000
02/12/2006	0.0000
02/13/2006	0.0000
02/14/2006	0.0000
02/15/2006	0.0000
02/16/2006	0.0000
02/17/2006	0.0000
02/18/2006	0.0000
02/19/2006	0.0000
02/20/2006	0.0000
02/21/2006	0.0000
02/22/2006	0.0000
02/23/2006	0.0000
02/24/2006	0.0000
02/25/2006	0.0000
02/26/2006	0.0000
02/27/2006	0.0000
02/28/2006	0.0000
03/01/2006	0.0000
03/02/2006	0.0000
03/03/2006	0.0000
03/04/2006	0.0000
03/05/2006	0.0000
03/06/2006	0.0000
03/07/2006	0.0000
03/08/2006	0.0000
03/09/2006	0.0000
03/10/2006	0.0000
03/11/2006	0.0000
03/12/2006	0.0000
03/13/2006	0.0000
03/14/2006	0.0000
03/15/2006	0.0000
03/16/2006	0.0000
03/17/2006	0.0000
03/18/2006	0.0000
03/19/2006	0.0000
03/20/2006	0.0000
03/21/2006	0.0000
03/22/2006	0.0000
03/23/2006	0.0000
03/24/2006	0.0000
03/25/2006	0.0000
03/26/2006	0.0000
03/27/2006	0.0000
03/28/2006	0.0000
03/29/2006	0.0000
03/30/2006	0.0000
03/31/2006	0.0000
04/01/2006	0.0000
04/02/2006	0.0000
04/03/2006	0.0000
04/04/2006	0.0000
04/05/2006	0.0000
04/06/2006	0.0000
04/07/2006	0.0000
04/08/2006	0.0000
04/09/2006	0.0000
04/10/2006	0.0000
04/11/2006	0.0000
04/12/2006	0.0000
04/13/2006	0.0000
04/14/2006	0.0000
04/15/2006	0.0000
04/16/2006	0.0000
04/17/2006	0.0000
04/18/2006	0.0000
04/19/2006	0.0000
04/20/2006	0.0000
04/21/2006	0.0000
04/22/2006	0.0000
04/23/2006	0.0000
04/24/2006	0.0000
04/25/2006	0.0000
04/26/2006	0.0000
04/27/2006	0.0000
04/28/2006	0.0000
04/29/2006	0.0000
04/30/2006	0.0000
05/01/2006	0.0000
05/02/2006	0.0000
05/03/2006	0.0000
05/04/2006	0.0000
05/05/2006	0.0000
05/06/2006	0.0000
05/07/2006	0.0000
05/08/2006	0.0000
05/09/2006	0.0000
05/10/2006	0.0000
05/11/2006	0.0000
05/12/2006	0.0000
05/13/2006	0.0000
05/14/2006	0.0000
05/15/2006	0.0000
05/16/2006	0.0000
05/17/2006	0.0000
05/18/2006	0.0000
05/19/2006	0.0000
05/20/2006	0.0000
05/21/2006	0.0000
05/22/2006	0.0000
05/23/2006	0.0000
05/24/2006	0.0000
05/25/2006	0.0000
05/26/2006	0.0000
05/27/2006	0.0000
05/28/2006	0.0000
05/29/2006	0.0000
05/30/2006	0.0000
05/31/2006	0.0000
06/01/2006	0.0010
06/02/2006	0.0016
06/03/2006	0.0020
06/04/2006	0.0023
06/05/2006	0.0023
06/06/2006	0.0023
06/07/2006	0.0023
06/08/2006	0.0013
06/09/2006	0.0006
06/10/2006	0.0003
06/11/2006	0.0000
06/12/2006	0.0000
06/13/2006	0.0000
06/14/2006	0.0000
06/15/2006	0.0000
06/16/2006	0.0000
06/17/2006	0.0000
06/18/2006	0.0000
06/19/2006	0.0000
06/20/2006	0.0000
06/21/2006	0.0000
06/22/2006	0.0000
06/23/2006	0.0000
06/24/2006	0.0000
06/25/2006	0.0000
06/26/2006	0.0000
06/27/2006	0.0000
06/28/2006	0.0000
06/29/2006	0.0000
06/30/2006	0.0000
07/01/2006	0.0000
07/02/2006	0.0000
07/03/2006	0.0000
07/04/2006	0.0000
07/05/2006	0.0000
07/06/2006	0.0000
07/07/2006	0.0000
07/08/2006	0.0000
07/09/2006	0.0000
07/10/2006	0.0000
07/11/2006	0.0000
07/12/2006	0.0000
07/13/2006	0.0031
07/14/2006	0.0062
07/15/2006	0.0086
07/16/2006	0.0159
07/17/2006	0.0237
07/18/2006	0.0315
07/19/2006	0.0390
07/20/2006	0.0423
07/21/2006	0.0479
07/22/2006	0.0549
07/23/2006	0.0562
07/24/2006	0.0557
07/25/2006	0.0547
07/26/2006	0.0533
07/27/2006	0.0523
07/28/2006	0.0484
07/29/2006	0.0436
07/30/2006	0.0404
07/31/2006	0.0402
08/01/2006	0.0391
08/02/2006	0.0387
08/03/2006	0.0388
08/04/2006	0.0388
08/05/2006	0.0392
08/06/2006	0.0389
08/07/2006	0.0365
08/08/2006	0.0348
08/09/2006	0.0326
08/10/2006	0.0364
08/11/2006	0.0407
08/12/2006	0.0437
08/13/2006	0.0453
08/14/2006	0.0466
08/15/2006	0.0478
08/16/2006	0.0493
08/17/2006	0.0448
08/18/2006	0.0398
08/19/2006	0.0355
08/20/2006	0.0325
08/21/2006	0.0399
08/22/2006	0.0476
08/23/2006	0.0546
08/24/2006	0.0610
08/25/2006	0.0670
08/26/2006	0.0724
08/27/2006	0.0773
08/28/2006	0.0714
08/29/2006	0.0652
08/30/2006	0.0599
08/31/2006	0.0548
09/01/2006	0.0503
09/02/2006	0.0462
09/03/2006	0.0426
09/04/2006	0.0393
09/05/2006	0.0364
09/06/2006	0.0334
09/07/2006	0.0313
09/08/2006	0.0302
09/09/2006	0.0288
09/10/2006	0.0273
09/11/2006	0.0262
09/12/2006	0.0256
09/13/2006	0.0251
09/14/2006	0.0239
09/15/2006	0.0222
09/16/2006	0.0207
09/17/2006	0.0194
09/18/2006	0.0179
09/19/2006	0.0156
09/20/2006	0.0136
09/21/2006	0.0117
09/22/2006	0.0096
09/23/2006	0.0097
09/24/2006	0.0099
09/25/2006	0.0098
09/26/2006	0.0100
09/27/2006	0.0098
09/28/2006	0.0096
09/29/2006	0.0097
09/30/2006	0.0079
10/01/2006	0.0061
10/02/2006	0.0049
10/03/2006	0.0039
10/04/2006	0.0033
10/05/2006	0.0027
10/06/2006	0.0022
10/07/2006	0.0017
10/08/2006	0.0014
10/09/2006	0.0012
10/10/2006	0.0010
10/11/2006	0.0009
10/12/2006	0.0009
10/13/2006	0.0009
10/14/2006	0.0009
10/15/2006	0.0009
10/16/2006	0.0008
10/17/2006	0.0006
10/18/2006	0.0005
10/19/2006	0.0004
10/20/2006	0.0003
10/21/2006	0.0001
10/22/2006	0.0000
10/23/2006	0.0000
10/24/2006	0.0000
10/25/2006	0.0000
10/26/2006	0.0000
10/27/2006	0.0000
10/28/2006	0.0000
10/29/2006	0.0000
10/30/2006	0.0000
10/31/2006	0.0000
11/01/2006	0.0000
11/02/2006	0.0000
11/03/2006	0.0000
11/04/2006	0.0000
11/05/2006	0.0000
11/06/2006	0.0000
11/07/2006	0.0000
11/08/2006	0.0000
11/09/2006	0.0000
11/10/2006	0.0000
11/11/2006	0.0000
11/12/2006	0.0000
11/13/2006	0.0000
11/14/2006	0.0000
11/15/2006	0.0000
11/16/2006	0.0000
11/17/2006	0.0000
11/18/2006	0.0000
11/19/2006	0.0000
11/20/2006	0.0000
11/21/2006	0.0000
11/22/2006	0.0000
11/23/2006	0.0000
11/24/2006	0.0000
11/25/2006	0.0000
11/26/2006	0.0000
11/27/2006	0.0000
11/28/2006	0.0000
11/29/2006	0.0000
11/30/2006	0.0000
12/01/2006	0.0000
12/02/2006	0.0000
12/03/2006	0.0000
12/04/2006	0.0000
12/05/2006	0.0000
12/06/2006	0.0000
12/07/2006	0.0000
12/08/2006	0.0000
12/09/2006	0.0000
12/10/2006	0.0000
12/11/2006	0.0000
12/12/2006	0.0000
12/13/2006	0.0000
12/14/2006	0.0000
12/15/2006	0.0000
12/16/2006	0.0000
12/17/2006	0.0000
12/18/2006	0.0000
12/19/2006	0.0000
12/20/2006	0.0000
12/21/2006	0.0000
12/22/2006	0.0000
12/23/2006	0.0000
12/24/2006	0.0000
12/25/2006	0.0000
12/26/2006	0.0000
12/27/2006	0.0000
12/28/2006	0.0000
12/29/2006	0.0000
12/30/2006	0.0000
12/31/2006	0.0000
