# Supplementary material for: A Regional Model for Malaria Vector Developmental Habitats Evaluated Using Explicit, Pond-Resolving Surface Hydrology Simulations
Source: PLoS One. 2016 Mar 22;11(3):e0150626. doi: 10.1371/journal.pone.0150626 (PMC4803214; doi:10.1371/journal.pone.0150626)
Supplement: S3 Dataset — (GZ) [file pone.0150626.s003.tar.gz › S3_Dataset/v130_fixed_Imax.txt]

#date	water_fraction
01/01/2005	0.0000
01/02/2005	0.0000
01/03/2005	0.0000
01/04/2005	0.0000
01/05/2005	0.0000
01/06/2005	0.0000
01/07/2005	0.0000
01/08/2005	0.0000
01/09/2005	0.0000
01/10/2005	0.0000
01/11/2005	0.0000
01/12/2005	0.0000
01/13/2005	0.0000
01/14/2005	0.0000
01/15/2005	0.0000
01/16/2005	0.0000
01/17/2005	0.0000
01/18/2005	0.0000
01/19/2005	0.0000
01/20/2005	0.0000
01/21/2005	0.0000
01/22/2005	0.0000
01/23/2005	0.0000
01/24/2005	0.0000
01/25/2005	0.0000
01/26/2005	0.0000
01/27/2005	0.0000
01/28/2005	0.0000
01/29/2005	0.0000
01/30/2005	0.0000
01/31/2005	0.0000
02/01/2005	0.0000
02/02/2005	0.0000
02/03/2005	0.0000
02/04/2005	0.0000
02/05/2005	0.0000
02/06/2005	0.0000
02/07/2005	0.0000
02/08/2005	0.0000
02/09/2005	0.0000
02/10/2005	0.0000
02/11/2005	0.0000
02/12/2005	0.0000
02/13/2005	0.0000
02/14/2005	0.0000
02/15/2005	0.0000
02/16/2005	0.0000
02/17/2005	0.0000
02/18/2005	0.0000
02/19/2005	0.0000
02/20/2005	0.0000
02/21/2005	0.0000
02/22/2005	0.0000
02/23/2005	0.0000
02/24/2005	0.0000
02/25/2005	0.0000
02/26/2005	0.0000
02/27/2005	0.0000
02/28/2005	0.0000
03/01/2005	0.0000
03/02/2005	0.0000
03/03/2005	0.0000
03/04/2005	0.0000
03/05/2005	0.0000
03/06/2005	0.0000
03/07/2005	0.0000
03/08/2005	0.0000
03/09/2005	0.0000
03/10/2005	0.0000
03/11/2005	0.0000
03/12/2005	0.0000
03/13/2005	0.0000
03/14/2005	0.0000
03/15/2005	0.0000
03/16/2005	0.0000
03/17/2005	0.0000
03/18/2005	0.0000
03/19/2005	0.0000
03/20/2005	0.0000
03/21/2005	0.0000
03/22/2005	0.0000
03/23/2005	0.0000
03/24/2005	0.0000
03/25/2005	0.0000
03/26/2005	0.0000
03/27/2005	0.0000
03/28/2005	0.0000
03/29/2005	0.0000
03/30/2005	0.0000
03/31/2005	0.0000
04/01/2005	0.0000
04/02/2005	0.0000
04/03/2005	0.0000
04/04/2005	0.0000
04/05/2005	0.0000
04/06/2005	0.0000
04/07/2005	0.0000
04/08/2005	0.0000
04/09/2005	0.0000
04/10/2005	0.0000
04/11/2005	0.0000
04/12/2005	0.0000
04/13/2005	0.0000
04/14/2005	0.0000
04/15/2005	0.0000
04/16/2005	0.0000
04/17/2005	0.0000
04/18/2005	0.0000
04/19/2005	0.0000
04/20/2005	0.0000
04/21/2005	0.0000
04/22/2005	0.0000
04/23/2005	0.0000
04/24/2005	0.0000
04/25/2005	0.0000
04/26/2005	0.0000
04/27/2005	0.0000
04/28/2005	0.0000
04/29/2005	0.0000
04/30/2005	0.0000
05/01/2005	0.0000
05/02/2005	0.0000
05/03/2005	0.0000
05/04/2005	0.0000
05/05/2005	0.0000
05/06/2005	0.0000
05/07/2005	0.0000
05/08/2005	0.0000
05/09/2005	0.0000
05/10/2005	0.0000
05/11/2005	0.0000
05/12/2005	0.0000
05/13/2005	0.0000
05/14/2005	0.0000
05/15/2005	0.0000
05/16/2005	0.0000
05/17/2005	0.0000
05/18/2005	0.0000
05/19/2005	0.0000
05/20/2005	0.0000
05/21/2005	0.0000
05/22/2005	0.0000
05/23/2005	0.0000
05/24/2005	0.0000
05/25/2005	0.0000
05/26/2005	0.0000
05/27/2005	0.0000
05/28/2005	0.0000
05/29/2005	0.0000
05/30/2005	0.0000
05/31/2005	0.0000
06/01/2005	0.0000
06/02/2005	0.0000
06/03/2005	0.0000
06/04/2005	0.0016
06/05/2005	0.0029
06/06/2005	0.0039
06/07/2005	0.0046
06/08/2005	0.0050
06/09/2005	0.0053
06/10/2005	0.0054
06/11/2005	0.0097
06/12/2005	0.0138
06/13/2005	0.0176
06/14/2005	0.0211
06/15/2005	0.0243
06/16/2005	0.0273
06/17/2005	0.0298
06/18/2005	0.0261
06/19/2005	0.0226
06/20/2005	0.0192
06/21/2005	0.0161
06/22/2005	0.0133
06/23/2005	0.0107
06/24/2005	0.0084
06/25/2005	0.0063
06/26/2005	0.0065
06/27/2005	0.0067
06/28/2005	0.0070
06/29/2005	0.0072
06/30/2005	0.0073
07/01/2005	0.0075
07/02/2005	0.0080
07/03/2005	0.0107
07/04/2005	0.0132
07/05/2005	0.0154
07/06/2005	0.0175
07/07/2005	0.0194
07/08/2005	0.0247
07/09/2005	0.0292
07/10/2005	0.0292
07/11/2005	0.0292
07/12/2005	0.0293
07/13/2005	0.0293
07/14/2005	0.0295
07/15/2005	0.0261
07/16/2005	0.0228
07/17/2005	0.0199
07/18/2005	0.0172
07/19/2005	0.0173
07/20/2005	0.0173
07/21/2005	0.0171
07/22/2005	0.0170
07/23/2005	0.0169
07/24/2005	0.0164
07/25/2005	0.0160
07/26/2005	0.0132
07/27/2005	0.0106
07/28/2005	0.0082
07/29/2005	0.0062
07/30/2005	0.0045
07/31/2005	0.0031
08/01/2005	0.0020
08/02/2005	0.0012
08/03/2005	0.0007
08/04/2005	0.0040
08/05/2005	0.0070
08/06/2005	0.0125
08/07/2005	0.0175
08/08/2005	0.0222
08/09/2005	0.0264
08/10/2005	0.0301
08/11/2005	0.0296
08/12/2005	0.0292
08/13/2005	0.0260
08/14/2005	0.0229
08/15/2005	0.0204
08/16/2005	0.0204
08/17/2005	0.0241
08/18/2005	0.0278
08/19/2005	0.0311
08/20/2005	0.0342
08/21/2005	0.0372
08/22/2005	0.0393
08/23/2005	0.0390
08/24/2005	0.0348
08/25/2005	0.0308
08/26/2005	0.0270
08/27/2005	0.0234
08/28/2005	0.0200
08/29/2005	0.0169
08/30/2005	0.0140
08/31/2005	0.0114
09/01/2005	0.0117
09/02/2005	0.0120
09/03/2005	0.0123
09/04/2005	0.0125
09/05/2005	0.0127
09/06/2005	0.0130
09/07/2005	0.0133
09/08/2005	0.0113
09/09/2005	0.0095
09/10/2005	0.0078
09/11/2005	0.0064
09/12/2005	0.0052
09/13/2005	0.0041
09/14/2005	0.0032
09/15/2005	0.0021
09/16/2005	0.0012
09/17/2005	0.0007
09/18/2005	0.0003
09/19/2005	0.0001
09/20/2005	0.0000
09/21/2005	0.0000
09/22/2005	0.0000
09/23/2005	0.0000
09/24/2005	0.0000
09/25/2005	0.0000
09/26/2005	0.0004
09/27/2005	0.0006
09/28/2005	0.0007
09/29/2005	0.0008
09/30/2005	0.0008
10/01/2005	0.0008
10/02/2005	0.0008
10/03/2005	0.0004
10/04/2005	0.0002
10/05/2005	0.0001
10/06/2005	0.0000
10/07/2005	0.0000
10/08/2005	0.0000
10/09/2005	0.0000
10/10/2005	0.0000
10/11/2005	0.0000
10/12/2005	0.0000
10/13/2005	0.0000
10/14/2005	0.0000
10/15/2005	0.0000
10/16/2005	0.0000
10/17/2005	0.0000
10/18/2005	0.0000
10/19/2005	0.0000
10/20/2005	0.0000
10/21/2005	0.0000
10/22/2005	0.0000
10/23/2005	0.0000
10/24/2005	0.0000
10/25/2005	0.0000
10/26/2005	0.0000
10/27/2005	0.0000
10/28/2005	0.0000
10/29/2005	0.0000
10/30/2005	0.0000
10/31/2005	0.0000
11/01/2005	0.0000
11/02/2005	0.0000
11/03/2005	0.0000
11/04/2005	0.0000
11/05/2005	0.0000
11/06/2005	0.0000
11/07/2005	0.0000
11/08/2005	0.0000
11/09/2005	0.0000
11/10/2005	0.0000
11/11/2005	0.0000
11/12/2005	0.0000
11/13/2005	0.0000
11/14/2005	0.0000
11/15/2005	0.0000
11/16/2005	0.0000
11/17/2005	0.0000
11/18/2005	0.0000
11/19/2005	0.0000
11/20/2005	0.0000
11/21/2005	0.0000
11/22/2005	0.0000
11/23/2005	0.0000
11/24/2005	0.0000
11/25/2005	0.0000
11/26/2005	0.0000
11/27/2005	0.0000
11/28/2005	0.0000
11/29/2005	0.0000
11/30/2005	0.0000
12/01/2005	0.0000
12/02/2005	0.0000
12/03/2005	0.0000
12/04/2005	0.0000
12/05/2005	0.0000
12/06/2005	0.0000
12/07/2005	0.0000
12/08/2005	0.0000
12/09/2005	0.0000
12/10/2005	0.0000
12/11/2005	0.0000
12/12/2005	0.0000
12/13/2005	0.0000
12/14/2005	0.0000
12/15/2005	0.0000
12/16/2005	0.0000
12/17/2005	0.0000
12/18/2005	0.0000
12/19/2005	0.0000
12/20/2005	0.0000
12/21/2005	0.0000
12/22/2005	0.0000
12/23/2005	0.0000
12/24/2005	0.0000
12/25/2005	0.0000
12/26/2005	0.0000
12/27/2005	0.0000
12/28/2005	0.0000
12/29/2005	0.0000
12/30/2005	0.0000
12/31/2005	0.0000
01/01/2006	0.0000
01/02/2006	0.0000
01/03/2006	0.0000
01/04/2006	0.0000
01/05/2006	0.0000
01/06/2006	0.0000
01/07/2006	0.0000
01/08/2006	0.0000
01/09/2006	0.0000
01/10/2006	0.0000
01/11/2006	0.0000
01/12/2006	0.0000
01/13/2006	0.0000
01/14/2006	0.0000
01/15/2006	0.0000
01/16/2006	0.0000
01/17/2006	0.0000
01/18/2006	0.0000
01/19/2006	0.0000
01/20/2006	0.0000
01/21/2006	0.0000
01/22/2006	0.0000
01/23/2006	0.0000
01/24/2006	0.0000
01/25/2006	0.0000
01/26/2006	0.0000
01/27/2006	0.0000
01/28/2006	0.0000
01/29/2006	0.0000
01/30/2006	0.0000
01/31/2006	0.0000
02/01/2006	0.0000
02/02/2006	0.0000
02/03/2006	0.0000
02/04/2006	0.0000
02/05/2006	0.0000
02/06/2006	0.0000
02/07/2006	0.0000
02/08/2006	0.0000
02/09/2006	0.0000
02/10/2006	0.0000
02/11/2006	0.0000
02/12/2006	0.0000
02/13/2006	0.0000
02/14/2006	0.0000
02/15/2006	0.0000
02/16/2006	0.0000
02/17/2006	0.0000
02/18/2006	0.0000
02/19/2006	0.0000
02/20/2006	0.0000
02/21/2006	0.0000
02/22/2006	0.0000
02/23/2006	0.0000
02/24/2006	0.0000
02/25/2006	0.0000
02/26/2006	0.0000
02/27/2006	0.0000
02/28/2006	0.0000
03/01/2006	0.0000
03/02/2006	0.0000
03/03/2006	0.0000
03/04/2006	0.0000
03/05/2006	0.0000
03/06/2006	0.0000
03/07/2006	0.0000
03/08/2006	0.0000
03/09/2006	0.0000
03/10/2006	0.0000
03/11/2006	0.0000
03/12/2006	0.0000
03/13/2006	0.0000
03/14/2006	0.0000
03/15/2006	0.0000
03/16/2006	0.0000
03/17/2006	0.0000
03/18/2006	0.0000
03/19/2006	0.0000
03/20/2006	0.0000
03/21/2006	0.0000
03/22/2006	0.0000
03/23/2006	0.0000
03/24/2006	0.0000
03/25/2006	0.0000
03/26/2006	0.0000
03/27/2006	0.0000
03/28/2006	0.0000
03/29/2006	0.0000
03/30/2006	0.0000
03/31/2006	0.0000
04/01/2006	0.0000
04/02/2006	0.0000
04/03/2006	0.0000
04/04/2006	0.0000
04/05/2006	0.0000
04/06/2006	0.0000
04/07/2006	0.0000
04/08/2006	0.0000
04/09/2006	0.0000
04/10/2006	0.0000
04/11/2006	0.0000
04/12/2006	0.0000
04/13/2006	0.0000
04/14/2006	0.0000
04/15/2006	0.0000
04/16/2006	0.0000
04/17/2006	0.0000
04/18/2006	0.0000
04/19/2006	0.0000
04/20/2006	0.0000
04/21/2006	0.0000
04/22/2006	0.0000
04/23/2006	0.0000
04/24/2006	0.0000
04/25/2006	0.0000
04/26/2006	0.0000
04/27/2006	0.0000
04/28/2006	0.0000
04/29/2006	0.0000
04/30/2006	0.0000
05/01/2006	0.0000
05/02/2006	0.0000
05/03/2006	0.0000
05/04/2006	0.0000
05/05/2006	0.0000
05/06/2006	0.0000
05/07/2006	0.0000
05/08/2006	0.0000
05/09/2006	0.0000
05/10/2006	0.0000
05/11/2006	0.0000
05/12/2006	0.0000
05/13/2006	0.0000
05/14/2006	0.0000
05/15/2006	0.0000
05/16/2006	0.0000
05/17/2006	0.0000
05/18/2006	0.0000
05/19/2006	0.0000
05/20/2006	0.0000
05/21/2006	0.0000
05/22/2006	0.0000
05/23/2006	0.0000
05/24/2006	0.0000
05/25/2006	0.0000
05/26/2006	0.0000
05/27/2006	0.0000
05/28/2006	0.0000
05/29/2006	0.0000
05/30/2006	0.0000
05/31/2006	0.0014
06/01/2006	0.0025
06/02/2006	0.0032
06/03/2006	0.0038
06/04/2006	0.0041
06/05/2006	0.0043
06/06/2006	0.0044
06/07/2006	0.0031
06/08/2006	0.0020
06/09/2006	0.0012
06/10/2006	0.0006
06/11/2006	0.0003
06/12/2006	0.0001
06/13/2006	0.0000
06/14/2006	0.0000
06/15/2006	0.0000
06/16/2006	0.0000
06/17/2006	0.0000
06/18/2006	0.0000
06/19/2006	0.0000
06/20/2006	0.0000
06/21/2006	0.0000
06/22/2006	0.0000
06/23/2006	0.0000
06/24/2006	0.0000
06/25/2006	0.0000
06/26/2006	0.0000
06/27/2006	0.0000
06/28/2006	0.0000
06/29/2006	0.0000
06/30/2006	0.0000
07/01/2006	0.0000
07/02/2006	0.0000
07/03/2006	0.0000
07/04/2006	0.0000
07/05/2006	0.0000
07/06/2006	0.0000
07/07/2006	0.0000
07/08/2006	0.0000
07/09/2006	0.0000
07/10/2006	0.0000
07/11/2006	0.0000
07/12/2006	0.0000
07/13/2006	0.0041
07/14/2006	0.0077
07/15/2006	0.0108
07/16/2006	0.0190
07/17/2006	0.0264
07/18/2006	0.0346
07/19/2006	0.0421
07/20/2006	0.0449
07/21/2006	0.0519
07/22/2006	0.0585
07/23/2006	0.0595
07/24/2006	0.0605
07/25/2006	0.0602
07/26/2006	0.0599
07/27/2006	0.0596
07/28/2006	0.0550
07/29/2006	0.0506
07/30/2006	0.0498
07/31/2006	0.0490
08/01/2006	0.0481
08/02/2006	0.0478
08/03/2006	0.0475
08/04/2006	0.0472
08/05/2006	0.0483
08/06/2006	0.0458
08/07/2006	0.0435
08/08/2006	0.0413
08/09/2006	0.0385
08/10/2006	0.0419
08/11/2006	0.0452
08/12/2006	0.0469
08/13/2006	0.0486
08/14/2006	0.0501
08/15/2006	0.0516
08/16/2006	0.0530
08/17/2006	0.0483
08/18/2006	0.0438
08/19/2006	0.0395
08/20/2006	0.0353
08/21/2006	0.0393
08/22/2006	0.0432
08/23/2006	0.0472
08/24/2006	0.0510
08/25/2006	0.0548
08/26/2006	0.0585
08/27/2006	0.0624
08/28/2006	0.0582
08/29/2006	0.0543
08/30/2006	0.0507
08/31/2006	0.0472
09/01/2006	0.0437
09/02/2006	0.0403
09/03/2006	0.0367
09/04/2006	0.0333
09/05/2006	0.0298
09/06/2006	0.0260
09/07/2006	0.0260
09/08/2006	0.0260
09/09/2006	0.0260
09/10/2006	0.0259
09/11/2006	0.0262
09/12/2006	0.0265
09/13/2006	0.0267
09/14/2006	0.0234
09/15/2006	0.0203
09/16/2006	0.0174
09/17/2006	0.0147
09/18/2006	0.0120
09/19/2006	0.0095
09/20/2006	0.0073
09/21/2006	0.0054
09/22/2006	0.0038
09/23/2006	0.0064
09/24/2006	0.0089
09/25/2006	0.0111
09/26/2006	0.0131
09/27/2006	0.0149
09/28/2006	0.0164
09/29/2006	0.0176
09/30/2006	0.0146
10/01/2006	0.0119
10/02/2006	0.0094
10/03/2006	0.0072
10/04/2006	0.0054
10/05/2006	0.0038
10/06/2006	0.0025
10/07/2006	0.0016
10/08/2006	0.0009
10/09/2006	0.0004
10/10/2006	0.0002
10/11/2006	0.0001
10/12/2006	0.0000
10/13/2006	0.0000
10/14/2006	0.0000
10/15/2006	0.0000
10/16/2006	0.0000
10/17/2006	0.0000
10/18/2006	0.0000
10/19/2006	0.0000
10/20/2006	0.0000
10/21/2006	0.0000
10/22/2006	0.0000
10/23/2006	0.0000
10/24/2006	0.0000
10/25/2006	0.0000
10/26/2006	0.0000
10/27/2006	0.0000
10/28/2006	0.0000
10/29/2006	0.0000
10/30/2006	0.0000
10/31/2006	0.0000
11/01/2006	0.0000
11/02/2006	0.0000
11/03/2006	0.0000
11/04/2006	0.0000
11/05/2006	0.0000
11/06/2006	0.0000
11/07/2006	0.0000
11/08/2006	0.0000
11/09/2006	0.0000
11/10/2006	0.0000
11/11/2006	0.0000
11/12/2006	0.0000
11/13/2006	0.0000
11/14/2006	0.0000
11/15/2006	0.0000
11/16/2006	0.0000
11/17/2006	0.0000
11/18/2006	0.0000
11/19/2006	0.0000
11/20/2006	0.0000
11/21/2006	0.0000
11/22/2006	0.0000
11/23/2006	0.0000
11/24/2006	0.0000
11/25/2006	0.0000
11/26/2006	0.0000
11/27/2006	0.0000
11/28/2006	0.0000
11/29/2006	0.0000
11/30/2006	0.0000
12/01/2006	0.0000
12/02/2006	0.0000
12/03/2006	0.0000
12/04/2006	0.0000
12/05/2006	0.0000
12/06/2006	0.0000
12/07/2006	0.0000
12/08/2006	0.0000
12/09/2006	0.0000
12/10/2006	0.0000
12/11/2006	0.0000
12/12/2006	0.0000
12/13/2006	0.0000
12/14/2006	0.0000
12/15/2006	0.0000
12/16/2006	0.0000
12/17/2006	0.0000
12/18/2006	0.0000
12/19/2006	0.0000
12/20/2006	0.0000
12/21/2006	0.0000
12/22/2006	0.0000
12/23/2006	0.0000
12/24/2006	0.0000
12/25/2006	0.0000
12/26/2006	0.0000
12/27/2006	0.0000
12/28/2006	0.0000
12/29/2006	0.0000
12/30/2006	0.0000
12/31/2006	0.0000
