# Supplementary material for: A Regional Model for Malaria Vector Developmental Habitats Evaluated Using Explicit, Pond-Resolving Surface Hydrology Simulations
Source: PLoS One. 2016 Mar 22;11(3):e0150626. doi: 10.1371/journal.pone.0150626 (PMC4803214; doi:10.1371/journal.pone.0150626)
Supplement: S3 Dataset — (GZ) [file pone.0150626.s003.tar.gz › S3_Dataset/v126.txt]

#date	water_fraction
01/01/2005	0.0000
01/02/2005	0.0000
01/03/2005	0.0000
01/04/2005	0.0000
01/05/2005	0.0000
01/06/2005	0.0000
01/07/2005	0.0000
01/08/2005	0.0000
01/09/2005	0.0000
01/10/2005	0.0000
01/11/2005	0.0000
01/12/2005	0.0000
01/13/2005	0.0000
01/14/2005	0.0000
01/15/2005	0.0000
01/16/2005	0.0000
01/17/2005	0.0000
01/18/2005	0.0000
01/19/2005	0.0000
01/20/2005	0.0000
01/21/2005	0.0000
01/22/2005	0.0000
01/23/2005	0.0000
01/24/2005	0.0000
01/25/2005	0.0000
01/26/2005	0.0000
01/27/2005	0.0000
01/28/2005	0.0000
01/29/2005	0.0000
01/30/2005	0.0000
01/31/2005	0.0000
02/01/2005	0.0000
02/02/2005	0.0000
02/03/2005	0.0000
02/04/2005	0.0000
02/05/2005	0.0000
02/06/2005	0.0000
02/07/2005	0.0000
02/08/2005	0.0000
02/09/2005	0.0000
02/10/2005	0.0000
02/11/2005	0.0000
02/12/2005	0.0000
02/13/2005	0.0000
02/14/2005	0.0000
02/15/2005	0.0000
02/16/2005	0.0000
02/17/2005	0.0000
02/18/2005	0.0000
02/19/2005	0.0000
02/20/2005	0.0000
02/21/2005	0.0000
02/22/2005	0.0000
02/23/2005	0.0000
02/24/2005	0.0000
02/25/2005	0.0000
02/26/2005	0.0000
02/27/2005	0.0000
02/28/2005	0.0000
03/01/2005	0.0000
03/02/2005	0.0000
03/03/2005	0.0000
03/04/2005	0.0000
03/05/2005	0.0000
03/06/2005	0.0000
03/07/2005	0.0000
03/08/2005	0.0000
03/09/2005	0.0000
03/10/2005	0.0000
03/11/2005	0.0000
03/12/2005	0.0000
03/13/2005	0.0000
03/14/2005	0.0000
03/15/2005	0.0000
03/16/2005	0.0000
03/17/2005	0.0000
03/18/2005	0.0000
03/19/2005	0.0000
03/20/2005	0.0000
03/21/2005	0.0000
03/22/2005	0.0000
03/23/2005	0.0000
03/24/2005	0.0000
03/25/2005	0.0000
03/26/2005	0.0000
03/27/2005	0.0000
03/28/2005	0.0000
03/29/2005	0.0000
03/30/2005	0.0000
03/31/2005	0.0000
04/01/2005	0.0000
04/02/2005	0.0000
04/03/2005	0.0000
04/04/2005	0.0000
04/05/2005	0.0000
04/06/2005	0.0000
04/07/2005	0.0000
04/08/2005	0.0000
04/09/2005	0.0000
04/10/2005	0.0000
04/11/2005	0.0000
04/12/2005	0.0000
04/13/2005	0.0000
04/14/2005	0.0000
04/15/2005	0.0000
04/16/2005	0.0000
04/17/2005	0.0000
04/18/2005	0.0000
04/19/2005	0.0000
04/20/2005	0.0000
04/21/2005	0.0000
04/22/2005	0.0000
04/23/2005	0.0000
04/24/2005	0.0000
04/25/2005	0.0000
04/26/2005	0.0000
04/27/2005	0.0000
04/28/2005	0.0000
04/29/2005	0.0000
04/30/2005	0.0007
05/01/2005	0.0013
05/02/2005	0.0018
05/03/2005	0.0022
05/04/2005	0.0026
05/05/2005	0.0029
05/06/2005	0.0032
05/07/2005	0.0028
05/08/2005	0.0024
05/09/2005	0.0021
05/10/2005	0.0024
05/11/2005	0.0026
05/12/2005	0.0028
05/13/2005	0.0030
05/14/2005	0.0032
05/15/2005	0.0033
05/16/2005	0.0035
05/17/2005	0.0030
05/18/2005	0.0026
05/19/2005	0.0023
05/20/2005	0.0020
05/21/2005	0.0017
05/22/2005	0.0015
05/23/2005	0.0013
05/24/2005	0.0011
05/25/2005	0.0010
05/26/2005	0.0009
05/27/2005	0.0007
05/28/2005	0.0006
05/29/2005	0.0006
05/30/2005	0.0005
05/31/2005	0.0004
06/01/2005	0.0004
06/02/2005	0.0003
06/03/2005	0.0003
06/04/2005	0.0004
06/05/2005	0.0020
06/06/2005	0.0034
06/07/2005	0.0046
06/08/2005	0.0057
06/09/2005	0.0066
06/10/2005	0.0074
06/11/2005	0.0079
06/12/2005	0.0111
06/13/2005	0.0139
06/14/2005	0.0164
06/15/2005	0.0185
06/16/2005	0.0203
06/17/2005	0.0220
06/18/2005	0.0235
06/19/2005	0.0206
06/20/2005	0.0180
06/21/2005	0.0157
06/22/2005	0.0138
06/23/2005	0.0124
06/24/2005	0.0110
06/25/2005	0.0099
06/26/2005	0.0089
06/27/2005	0.0096
06/28/2005	0.0112
06/29/2005	0.0126
06/30/2005	0.0135
07/01/2005	0.0144
07/02/2005	0.0152
07/03/2005	0.0171
07/04/2005	0.0199
07/05/2005	0.0215
07/06/2005	0.0228
07/07/2005	0.0240
07/08/2005	0.0250
07/09/2005	0.0287
07/10/2005	0.0311
07/11/2005	0.0307
07/12/2005	0.0303
07/13/2005	0.0300
07/14/2005	0.0297
07/15/2005	0.0305
07/16/2005	0.0283
07/17/2005	0.0258
07/18/2005	0.0247
07/19/2005	0.0236
07/20/2005	0.0249
07/21/2005	0.0260
07/22/2005	0.0259
07/23/2005	0.0259
07/24/2005	0.0258
07/25/2005	0.0246
07/26/2005	0.0236
07/27/2005	0.0205
07/28/2005	0.0178
07/29/2005	0.0155
07/30/2005	0.0135
07/31/2005	0.0121
08/01/2005	0.0118
08/02/2005	0.0116
08/03/2005	0.0114
08/04/2005	0.0113
08/05/2005	0.0134
08/06/2005	0.0154
08/07/2005	0.0192
08/08/2005	0.0216
08/09/2005	0.0248
08/10/2005	0.0276
08/11/2005	0.0302
08/12/2005	0.0301
08/13/2005	0.0308
08/14/2005	0.0288
08/15/2005	0.0270
08/16/2005	0.0258
08/17/2005	0.0269
08/18/2005	0.0309
08/19/2005	0.0343
08/20/2005	0.0367
08/21/2005	0.0387
08/22/2005	0.0404
08/23/2005	0.0405
08/24/2005	0.0384
08/25/2005	0.0335
08/26/2005	0.0291
08/27/2005	0.0253
08/28/2005	0.0220
08/29/2005	0.0191
08/30/2005	0.0171
08/31/2005	0.0153
09/01/2005	0.0137
09/02/2005	0.0145
09/03/2005	0.0151
09/04/2005	0.0159
09/05/2005	0.0165
09/06/2005	0.0167
09/07/2005	0.0176
09/08/2005	0.0185
09/09/2005	0.0185
09/10/2005	0.0184
09/11/2005	0.0182
09/12/2005	0.0180
09/13/2005	0.0178
09/14/2005	0.0169
09/15/2005	0.0160
09/16/2005	0.0139
09/17/2005	0.0122
09/18/2005	0.0107
09/19/2005	0.0094
09/20/2005	0.0083
09/21/2005	0.0075
09/22/2005	0.0068
09/23/2005	0.0061
09/24/2005	0.0055
09/25/2005	0.0049
09/26/2005	0.0044
09/27/2005	0.0051
09/28/2005	0.0056
09/29/2005	0.0061
09/30/2005	0.0064
10/01/2005	0.0067
10/02/2005	0.0071
10/03/2005	0.0074
10/04/2005	0.0065
10/05/2005	0.0057
10/06/2005	0.0051
10/07/2005	0.0045
10/08/2005	0.0041
10/09/2005	0.0036
10/10/2005	0.0032
10/11/2005	0.0028
10/12/2005	0.0025
10/13/2005	0.0021
10/14/2005	0.0022
10/15/2005	0.0025
10/16/2005	0.0028
10/17/2005	0.0030
10/18/2005	0.0033
10/19/2005	0.0034
10/20/2005	0.0036
10/21/2005	0.0034
10/22/2005	0.0030
10/23/2005	0.0026
10/24/2005	0.0022
10/25/2005	0.0020
10/26/2005	0.0017
10/27/2005	0.0015
10/28/2005	0.0013
10/29/2005	0.0011
10/30/2005	0.0010
10/31/2005	0.0008
11/01/2005	0.0007
11/02/2005	0.0006
11/03/2005	0.0006
11/04/2005	0.0005
11/05/2005	0.0004
11/06/2005	0.0004
11/07/2005	0.0003
11/08/2005	0.0003
11/09/2005	0.0002
11/10/2005	0.0002
11/11/2005	0.0002
11/12/2005	0.0002
11/13/2005	0.0001
11/14/2005	0.0001
11/15/2005	0.0001
11/16/2005	0.0001
11/17/2005	0.0001
11/18/2005	0.0001
11/19/2005	0.0001
11/20/2005	0.0001
11/21/2005	0.0000
11/22/2005	0.0000
11/23/2005	0.0000
11/24/2005	0.0000
11/25/2005	0.0000
11/26/2005	0.0000
11/27/2005	0.0000
11/28/2005	0.0000
11/29/2005	0.0000
11/30/2005	0.0000
12/01/2005	0.0000
12/02/2005	0.0000
12/03/2005	0.0000
12/04/2005	0.0000
12/05/2005	0.0000
12/06/2005	0.0000
12/07/2005	0.0000
12/08/2005	0.0000
12/09/2005	0.0000
12/10/2005	0.0000
12/11/2005	0.0000
12/12/2005	0.0000
12/13/2005	0.0000
12/14/2005	0.0000
12/15/2005	0.0000
12/16/2005	0.0000
12/17/2005	0.0000
12/18/2005	0.0000
12/19/2005	0.0000
12/20/2005	0.0000
12/21/2005	0.0000
12/22/2005	0.0000
12/23/2005	0.0000
12/24/2005	0.0000
12/25/2005	0.0000
12/26/2005	0.0000
12/27/2005	0.0000
12/28/2005	0.0000
12/29/2005	0.0000
12/30/2005	0.0000
12/31/2005	0.0000
01/01/2006	0.0000
01/02/2006	0.0000
01/03/2006	0.0000
01/04/2006	0.0000
01/05/2006	0.0000
01/06/2006	0.0000
01/07/2006	0.0000
01/08/2006	0.0000
01/09/2006	0.0000
01/10/2006	0.0000
01/11/2006	0.0000
01/12/2006	0.0000
01/13/2006	0.0000
01/14/2006	0.0000
01/15/2006	0.0000
01/16/2006	0.0000
01/17/2006	0.0000
01/18/2006	0.0000
01/19/2006	0.0000
01/20/2006	0.0000
01/21/2006	0.0000
01/22/2006	0.0000
01/23/2006	0.0000
01/24/2006	0.0000
01/25/2006	0.0000
01/26/2006	0.0000
01/27/2006	0.0000
01/28/2006	0.0000
01/29/2006	0.0000
01/30/2006	0.0000
01/31/2006	0.0000
02/01/2006	0.0000
02/02/2006	0.0000
02/03/2006	0.0000
02/04/2006	0.0000
02/05/2006	0.0000
02/06/2006	0.0000
02/07/2006	0.0000
02/08/2006	0.0000
02/09/2006	0.0000
02/10/2006	0.0000
02/11/2006	0.0000
02/12/2006	0.0000
02/13/2006	0.0000
02/14/2006	0.0000
02/15/2006	0.0000
02/16/2006	0.0000
02/17/2006	0.0000
02/18/2006	0.0000
02/19/2006	0.0000
02/20/2006	0.0000
02/21/2006	0.0000
02/22/2006	0.0000
02/23/2006	0.0000
02/24/2006	0.0000
02/25/2006	0.0000
02/26/2006	0.0000
02/27/2006	0.0000
02/28/2006	0.0000
03/01/2006	0.0000
03/02/2006	0.0000
03/03/2006	0.0000
03/04/2006	0.0000
03/05/2006	0.0000
03/06/2006	0.0000
03/07/2006	0.0000
03/08/2006	0.0000
03/09/2006	0.0000
03/10/2006	0.0000
03/11/2006	0.0000
03/12/2006	0.0000
03/13/2006	0.0000
03/14/2006	0.0000
03/15/2006	0.0000
03/16/2006	0.0000
03/17/2006	0.0000
03/18/2006	0.0000
03/19/2006	0.0000
03/20/2006	0.0000
03/21/2006	0.0000
03/22/2006	0.0000
03/23/2006	0.0000
03/24/2006	0.0000
03/25/2006	0.0000
03/26/2006	0.0000
03/27/2006	0.0000
03/28/2006	0.0000
03/29/2006	0.0000
03/30/2006	0.0000
03/31/2006	0.0000
04/01/2006	0.0000
04/02/2006	0.0000
04/03/2006	0.0000
04/04/2006	0.0000
04/05/2006	0.0000
04/06/2006	0.0000
04/07/2006	0.0000
04/08/2006	0.0000
04/09/2006	0.0000
04/10/2006	0.0000
04/11/2006	0.0000
04/12/2006	0.0000
04/13/2006	0.0000
04/14/2006	0.0000
04/15/2006	0.0000
04/16/2006	0.0000
04/17/2006	0.0000
04/18/2006	0.0000
04/19/2006	0.0000
04/20/2006	0.0000
04/21/2006	0.0000
04/22/2006	0.0000
04/23/2006	0.0000
04/24/2006	0.0000
04/25/2006	0.0000
04/26/2006	0.0000
04/27/2006	0.0000
04/28/2006	0.0000
04/29/2006	0.0000
04/30/2006	0.0000
05/01/2006	0.0000
05/02/2006	0.0000
05/03/2006	0.0000
05/04/2006	0.0000
05/05/2006	0.0000
05/06/2006	0.0000
05/07/2006	0.0000
05/08/2006	0.0000
05/09/2006	0.0000
05/10/2006	0.0000
05/11/2006	0.0000
05/12/2006	0.0000
05/13/2006	0.0000
05/14/2006	0.0000
05/15/2006	0.0000
05/16/2006	0.0000
05/17/2006	0.0000
05/18/2006	0.0000
05/19/2006	0.0000
05/20/2006	0.0000
05/21/2006	0.0000
05/22/2006	0.0000
05/23/2006	0.0000
05/24/2006	0.0000
05/25/2006	0.0000
05/26/2006	0.0000
05/27/2006	0.0000
05/28/2006	0.0000
05/29/2006	0.0000
05/30/2006	0.0000
05/31/2006	0.0000
06/01/2006	0.0014
06/02/2006	0.0030
06/03/2006	0.0044
06/04/2006	0.0058
06/05/2006	0.0071
06/06/2006	0.0082
06/07/2006	0.0092
06/08/2006	0.0086
06/09/2006	0.0085
06/10/2006	0.0084
06/11/2006	0.0081
06/12/2006	0.0078
06/13/2006	0.0075
06/14/2006	0.0072
06/15/2006	0.0070
06/16/2006	0.0061
06/17/2006	0.0056
06/18/2006	0.0057
06/19/2006	0.0057
06/20/2006	0.0057
06/21/2006	0.0060
06/22/2006	0.0062
06/23/2006	0.0063
06/24/2006	0.0062
06/25/2006	0.0056
06/26/2006	0.0050
06/27/2006	0.0049
06/28/2006	0.0049
06/29/2006	0.0048
06/30/2006	0.0047
07/01/2006	0.0047
07/02/2006	0.0056
07/03/2006	0.0064
07/04/2006	0.0068
07/05/2006	0.0069
07/06/2006	0.0069
07/07/2006	0.0071
07/08/2006	0.0072
07/09/2006	0.0064
07/10/2006	0.0057
07/11/2006	0.0058
07/12/2006	0.0060
07/13/2006	0.0061
07/14/2006	0.0087
07/15/2006	0.0116
07/16/2006	0.0141
07/17/2006	0.0205
07/18/2006	0.0253
07/19/2006	0.0314
07/20/2006	0.0368
07/21/2006	0.0389
07/22/2006	0.0439
07/23/2006	0.0482
07/24/2006	0.0478
07/25/2006	0.0474
07/26/2006	0.0460
07/27/2006	0.0447
07/28/2006	0.0435
07/29/2006	0.0388
07/30/2006	0.0346
07/31/2006	0.0342
08/01/2006	0.0337
08/02/2006	0.0325
08/03/2006	0.0328
08/04/2006	0.0332
08/05/2006	0.0334
08/06/2006	0.0356
08/07/2006	0.0346
08/08/2006	0.0338
08/09/2006	0.0333
08/10/2006	0.0314
08/11/2006	0.0347
08/12/2006	0.0376
08/13/2006	0.0382
08/14/2006	0.0384
08/15/2006	0.0386
08/16/2006	0.0385
08/17/2006	0.0385
08/18/2006	0.0335
08/19/2006	0.0291
08/20/2006	0.0253
08/21/2006	0.0220
08/22/2006	0.0267
08/23/2006	0.0309
08/24/2006	0.0350
08/25/2006	0.0387
08/26/2006	0.0423
08/27/2006	0.0454
08/28/2006	0.0493
08/29/2006	0.0451
08/30/2006	0.0423
08/31/2006	0.0405
09/01/2006	0.0388
09/02/2006	0.0370
09/03/2006	0.0355
09/04/2006	0.0329
09/05/2006	0.0307
09/06/2006	0.0279
09/07/2006	0.0242
09/08/2006	0.0239
09/09/2006	0.0235
09/10/2006	0.0232
09/11/2006	0.0230
09/12/2006	0.0239
09/13/2006	0.0247
09/14/2006	0.0254
09/15/2006	0.0233
09/16/2006	0.0215
09/17/2006	0.0200
09/18/2006	0.0186
09/19/2006	0.0162
09/20/2006	0.0142
09/21/2006	0.0124
09/22/2006	0.0108
09/23/2006	0.0094
09/24/2006	0.0107
09/25/2006	0.0118
09/26/2006	0.0128
09/27/2006	0.0136
09/28/2006	0.0143
09/29/2006	0.0150
09/30/2006	0.0155
10/01/2006	0.0137
10/02/2006	0.0121
10/03/2006	0.0106
10/04/2006	0.0094
10/05/2006	0.0084
10/06/2006	0.0074
10/07/2006	0.0066
10/08/2006	0.0058
10/09/2006	0.0050
10/10/2006	0.0044
10/11/2006	0.0038
10/12/2006	0.0033
10/13/2006	0.0029
10/14/2006	0.0025
10/15/2006	0.0022
10/16/2006	0.0019
10/17/2006	0.0016
10/18/2006	0.0014
10/19/2006	0.0012
10/20/2006	0.0011
10/21/2006	0.0009
10/22/2006	0.0008
10/23/2006	0.0007
10/24/2006	0.0006
10/25/2006	0.0005
10/26/2006	0.0005
10/27/2006	0.0004
10/28/2006	0.0004
10/29/2006	0.0003
10/30/2006	0.0003
10/31/2006	0.0002
11/01/2006	0.0002
11/02/2006	0.0002
11/03/2006	0.0002
11/04/2006	0.0001
11/05/2006	0.0001
11/06/2006	0.0001
11/07/2006	0.0001
11/08/2006	0.0001
11/09/2006	0.0001
11/10/2006	0.0001
11/11/2006	0.0001
11/12/2006	0.0000
11/13/2006	0.0000
11/14/2006	0.0000
11/15/2006	0.0000
11/16/2006	0.0000
11/17/2006	0.0000
11/18/2006	0.0000
11/19/2006	0.0000
11/20/2006	0.0000
11/21/2006	0.0000
11/22/2006	0.0000
11/23/2006	0.0000
11/24/2006	0.0000
11/25/2006	0.0000
11/26/2006	0.0000
11/27/2006	0.0000
11/28/2006	0.0000
11/29/2006	0.0000
11/30/2006	0.0000
12/01/2006	0.0000
12/02/2006	0.0000
12/03/2006	0.0000
12/04/2006	0.0000
12/05/2006	0.0000
12/06/2006	0.0000
12/07/2006	0.0000
12/08/2006	0.0000
12/09/2006	0.0000
12/10/2006	0.0000
12/11/2006	0.0000
12/12/2006	0.0000
12/13/2006	0.0000
12/14/2006	0.0000
12/15/2006	0.0000
12/16/2006	0.0000
12/17/2006	0.0000
12/18/2006	0.0000
12/19/2006	0.0000
12/20/2006	0.0000
12/21/2006	0.0000
12/22/2006	0.0000
12/23/2006	0.0000
12/24/2006	0.0000
12/25/2006	0.0000
12/26/2006	0.0000
12/27/2006	0.0000
12/28/2006	0.0000
12/29/2006	0.0000
12/30/2006	0.0000
12/31/2006	0.0000
