# Supplementary material for: A Regional Model for Malaria Vector Developmental Habitats Evaluated Using Explicit, Pond-Resolving Surface Hydrology Simulations
Source: PLoS One. 2016 Mar 22;11(3):e0150626. doi: 10.1371/journal.pone.0150626 (PMC4803214; doi:10.1371/journal.pone.0150626)
Supplement: S3 Dataset — (GZ) [file pone.0150626.s003.tar.gz › S3_Dataset/v130_fixed_cn.txt]

#date	water_fraction
01/01/2005	0.0000
01/02/2005	0.0000
01/03/2005	0.0000
01/04/2005	0.0000
01/05/2005	0.0000
01/06/2005	0.0000
01/07/2005	0.0000
01/08/2005	0.0000
01/09/2005	0.0000
01/10/2005	0.0000
01/11/2005	0.0000
01/12/2005	0.0000
01/13/2005	0.0000
01/14/2005	0.0000
01/15/2005	0.0000
01/16/2005	0.0000
01/17/2005	0.0000
01/18/2005	0.0000
01/19/2005	0.0000
01/20/2005	0.0000
01/21/2005	0.0000
01/22/2005	0.0000
01/23/2005	0.0000
01/24/2005	0.0000
01/25/2005	0.0000
01/26/2005	0.0000
01/27/2005	0.0000
01/28/2005	0.0000
01/29/2005	0.0000
01/30/2005	0.0000
01/31/2005	0.0000
02/01/2005	0.0000
02/02/2005	0.0000
02/03/2005	0.0000
02/04/2005	0.0000
02/05/2005	0.0000
02/06/2005	0.0000
02/07/2005	0.0000
02/08/2005	0.0000
02/09/2005	0.0000
02/10/2005	0.0000
02/11/2005	0.0000
02/12/2005	0.0000
02/13/2005	0.0000
02/14/2005	0.0000
02/15/2005	0.0000
02/16/2005	0.0000
02/17/2005	0.0000
02/18/2005	0.0000
02/19/2005	0.0000
02/20/2005	0.0000
02/21/2005	0.0000
02/22/2005	0.0000
02/23/2005	0.0000
02/24/2005	0.0000
02/25/2005	0.0000
02/26/2005	0.0000
02/27/2005	0.0000
02/28/2005	0.0000
03/01/2005	0.0000
03/02/2005	0.0000
03/03/2005	0.0000
03/04/2005	0.0000
03/05/2005	0.0000
03/06/2005	0.0000
03/07/2005	0.0000
03/08/2005	0.0000
03/09/2005	0.0000
03/10/2005	0.0000
03/11/2005	0.0000
03/12/2005	0.0000
03/13/2005	0.0000
03/14/2005	0.0000
03/15/2005	0.0000
03/16/2005	0.0000
03/17/2005	0.0000
03/18/2005	0.0000
03/19/2005	0.0000
03/20/2005	0.0000
03/21/2005	0.0000
03/22/2005	0.0000
03/23/2005	0.0000
03/24/2005	0.0000
03/25/2005	0.0000
03/26/2005	0.0000
03/27/2005	0.0000
03/28/2005	0.0000
03/29/2005	0.0000
03/30/2005	0.0000
03/31/2005	0.0000
04/01/2005	0.0000
04/02/2005	0.0000
04/03/2005	0.0000
04/04/2005	0.0000
04/05/2005	0.0000
04/06/2005	0.0000
04/07/2005	0.0000
04/08/2005	0.0000
04/09/2005	0.0000
04/10/2005	0.0000
04/11/2005	0.0000
04/12/2005	0.0000
04/13/2005	0.0000
04/14/2005	0.0000
04/15/2005	0.0000
04/16/2005	0.0000
04/17/2005	0.0000
04/18/2005	0.0000
04/19/2005	0.0000
04/20/2005	0.0000
04/21/2005	0.0000
04/22/2005	0.0000
04/23/2005	0.0000
04/24/2005	0.0000
04/25/2005	0.0000
04/26/2005	0.0000
04/27/2005	0.0000
04/28/2005	0.0000
04/29/2005	0.0000
04/30/2005	0.0000
05/01/2005	0.0000
05/02/2005	0.0000
05/03/2005	0.0000
05/04/2005	0.0000
05/05/2005	0.0000
05/06/2005	0.0000
05/07/2005	0.0000
05/08/2005	0.0000
05/09/2005	0.0000
05/10/2005	0.0000
05/11/2005	0.0000
05/12/2005	0.0000
05/13/2005	0.0000
05/14/2005	0.0000
05/15/2005	0.0000
05/16/2005	0.0000
05/17/2005	0.0000
05/18/2005	0.0000
05/19/2005	0.0000
05/20/2005	0.0000
05/21/2005	0.0000
05/22/2005	0.0000
05/23/2005	0.0000
05/24/2005	0.0000
05/25/2005	0.0000
05/26/2005	0.0000
05/27/2005	0.0000
05/28/2005	0.0000
05/29/2005	0.0000
05/30/2005	0.0000
05/31/2005	0.0000
06/01/2005	0.0000
06/02/2005	0.0000
06/03/2005	0.0000
06/04/2005	0.0017
06/05/2005	0.0031
06/06/2005	0.0040
06/07/2005	0.0047
06/08/2005	0.0051
06/09/2005	0.0053
06/10/2005	0.0054
06/11/2005	0.0107
06/12/2005	0.0156
06/13/2005	0.0202
06/14/2005	0.0245
06/15/2005	0.0283
06/16/2005	0.0317
06/17/2005	0.0347
06/18/2005	0.0302
06/19/2005	0.0259
06/20/2005	0.0219
06/21/2005	0.0182
06/22/2005	0.0148
06/23/2005	0.0117
06/24/2005	0.0090
06/25/2005	0.0067
06/26/2005	0.0067
06/27/2005	0.0069
06/28/2005	0.0071
06/29/2005	0.0072
06/30/2005	0.0074
07/01/2005	0.0074
07/02/2005	0.0080
07/03/2005	0.0111
07/04/2005	0.0138
07/05/2005	0.0163
07/06/2005	0.0186
07/07/2005	0.0206
07/08/2005	0.0261
07/09/2005	0.0309
07/10/2005	0.0305
07/11/2005	0.0301
07/12/2005	0.0297
07/13/2005	0.0294
07/14/2005	0.0293
07/15/2005	0.0255
07/16/2005	0.0218
07/17/2005	0.0186
07/18/2005	0.0156
07/19/2005	0.0157
07/20/2005	0.0158
07/21/2005	0.0156
07/22/2005	0.0155
07/23/2005	0.0154
07/24/2005	0.0149
07/25/2005	0.0146
07/26/2005	0.0115
07/27/2005	0.0088
07/28/2005	0.0064
07/29/2005	0.0045
07/30/2005	0.0030
07/31/2005	0.0018
08/01/2005	0.0010
08/02/2005	0.0005
08/03/2005	0.0002
08/04/2005	0.0044
08/05/2005	0.0080
08/06/2005	0.0140
08/07/2005	0.0193
08/08/2005	0.0242
08/09/2005	0.0285
08/10/2005	0.0323
08/11/2005	0.0311
08/12/2005	0.0302
08/13/2005	0.0264
08/14/2005	0.0229
08/15/2005	0.0201
08/16/2005	0.0198
08/17/2005	0.0235
08/18/2005	0.0271
08/19/2005	0.0303
08/20/2005	0.0333
08/21/2005	0.0361
08/22/2005	0.0380
08/23/2005	0.0373
08/24/2005	0.0327
08/25/2005	0.0282
08/26/2005	0.0240
08/27/2005	0.0201
08/28/2005	0.0165
08/29/2005	0.0133
08/30/2005	0.0104
08/31/2005	0.0079
09/01/2005	0.0090
09/02/2005	0.0101
09/03/2005	0.0110
09/04/2005	0.0119
09/05/2005	0.0126
09/06/2005	0.0133
09/07/2005	0.0139
09/08/2005	0.0116
09/09/2005	0.0095
09/10/2005	0.0076
09/11/2005	0.0059
09/12/2005	0.0046
09/13/2005	0.0035
09/14/2005	0.0027
09/15/2005	0.0016
09/16/2005	0.0009
09/17/2005	0.0004
09/18/2005	0.0002
09/19/2005	0.0000
09/20/2005	0.0000
09/21/2005	0.0000
09/22/2005	0.0000
09/23/2005	0.0000
09/24/2005	0.0000
09/25/2005	0.0000
09/26/2005	0.0004
09/27/2005	0.0005
09/28/2005	0.0006
09/29/2005	0.0006
09/30/2005	0.0006
10/01/2005	0.0006
10/02/2005	0.0006
10/03/2005	0.0003
10/04/2005	0.0001
10/05/2005	0.0000
10/06/2005	0.0000
10/07/2005	0.0000
10/08/2005	0.0000
10/09/2005	0.0000
10/10/2005	0.0000
10/11/2005	0.0000
10/12/2005	0.0000
10/13/2005	0.0000
10/14/2005	0.0000
10/15/2005	0.0000
10/16/2005	0.0000
10/17/2005	0.0000
10/18/2005	0.0000
10/19/2005	0.0000
10/20/2005	0.0000
10/21/2005	0.0000
10/22/2005	0.0000
10/23/2005	0.0000
10/24/2005	0.0000
10/25/2005	0.0000
10/26/2005	0.0000
10/27/2005	0.0000
10/28/2005	0.0000
10/29/2005	0.0000
10/30/2005	0.0000
10/31/2005	0.0000
11/01/2005	0.0000
11/02/2005	0.0000
11/03/2005	0.0000
11/04/2005	0.0000
11/05/2005	0.0000
11/06/2005	0.0000
11/07/2005	0.0000
11/08/2005	0.0000
11/09/2005	0.0000
11/10/2005	0.0000
11/11/2005	0.0000
11/12/2005	0.0000
11/13/2005	0.0000
11/14/2005	0.0000
11/15/2005	0.0000
11/16/2005	0.0000
11/17/2005	0.0000
11/18/2005	0.0000
11/19/2005	0.0000
11/20/2005	0.0000
11/21/2005	0.0000
11/22/2005	0.0000
11/23/2005	0.0000
11/24/2005	0.0000
11/25/2005	0.0000
11/26/2005	0.0000
11/27/2005	0.0000
11/28/2005	0.0000
11/29/2005	0.0000
11/30/2005	0.0000
12/01/2005	0.0000
12/02/2005	0.0000
12/03/2005	0.0000
12/04/2005	0.0000
12/05/2005	0.0000
12/06/2005	0.0000
12/07/2005	0.0000
12/08/2005	0.0000
12/09/2005	0.0000
12/10/2005	0.0000
12/11/2005	0.0000
12/12/2005	0.0000
12/13/2005	0.0000
12/14/2005	0.0000
12/15/2005	0.0000
12/16/2005	0.0000
12/17/2005	0.0000
12/18/2005	0.0000
12/19/2005	0.0000
12/20/2005	0.0000
12/21/2005	0.0000
12/22/2005	0.0000
12/23/2005	0.0000
12/24/2005	0.0000
12/25/2005	0.0000
12/26/2005	0.0000
12/27/2005	0.0000
12/28/2005	0.0000
12/29/2005	0.0000
12/30/2005	0.0000
12/31/2005	0.0000
01/01/2006	0.0000
01/02/2006	0.0000
01/03/2006	0.0000
01/04/2006	0.0000
01/05/2006	0.0000
01/06/2006	0.0000
01/07/2006	0.0000
01/08/2006	0.0000
01/09/2006	0.0000
01/10/2006	0.0000
01/11/2006	0.0000
01/12/2006	0.0000
01/13/2006	0.0000
01/14/2006	0.0000
01/15/2006	0.0000
01/16/2006	0.0000
01/17/2006	0.0000
01/18/2006	0.0000
01/19/2006	0.0000
01/20/2006	0.0000
01/21/2006	0.0000
01/22/2006	0.0000
01/23/2006	0.0000
01/24/2006	0.0000
01/25/2006	0.0000
01/26/2006	0.0000
01/27/2006	0.0000
01/28/2006	0.0000
01/29/2006	0.0000
01/30/2006	0.0000
01/31/2006	0.0000
02/01/2006	0.0000
02/02/2006	0.0000
02/03/2006	0.0000
02/04/2006	0.0000
02/05/2006	0.0000
02/06/2006	0.0000
02/07/2006	0.0000
02/08/2006	0.0000
02/09/2006	0.0000
02/10/2006	0.0000
02/11/2006	0.0000
02/12/2006	0.0000
02/13/2006	0.0000
02/14/2006	0.0000
02/15/2006	0.0000
02/16/2006	0.0000
02/17/2006	0.0000
02/18/2006	0.0000
02/19/2006	0.0000
02/20/2006	0.0000
02/21/2006	0.0000
02/22/2006	0.0000
02/23/2006	0.0000
02/24/2006	0.0000
02/25/2006	0.0000
02/26/2006	0.0000
02/27/2006	0.0000
02/28/2006	0.0000
03/01/2006	0.0000
03/02/2006	0.0000
03/03/2006	0.0000
03/04/2006	0.0000
03/05/2006	0.0000
03/06/2006	0.0000
03/07/2006	0.0000
03/08/2006	0.0000
03/09/2006	0.0000
03/10/2006	0.0000
03/11/2006	0.0000
03/12/2006	0.0000
03/13/2006	0.0000
03/14/2006	0.0000
03/15/2006	0.0000
03/16/2006	0.0000
03/17/2006	0.0000
03/18/2006	0.0000
03/19/2006	0.0000
03/20/2006	0.0000
03/21/2006	0.0000
03/22/2006	0.0000
03/23/2006	0.0000
03/24/2006	0.0000
03/25/2006	0.0000
03/26/2006	0.0000
03/27/2006	0.0000
03/28/2006	0.0000
03/29/2006	0.0000
03/30/2006	0.0000
03/31/2006	0.0000
04/01/2006	0.0000
04/02/2006	0.0000
04/03/2006	0.0000
04/04/2006	0.0000
04/05/2006	0.0000
04/06/2006	0.0000
04/07/2006	0.0000
04/08/2006	0.0000
04/09/2006	0.0000
04/10/2006	0.0000
04/11/2006	0.0000
04/12/2006	0.0000
04/13/2006	0.0000
04/14/2006	0.0000
04/15/2006	0.0000
04/16/2006	0.0000
04/17/2006	0.0000
04/18/2006	0.0000
04/19/2006	0.0000
04/20/2006	0.0000
04/21/2006	0.0000
04/22/2006	0.0000
04/23/2006	0.0000
04/24/2006	0.0000
04/25/2006	0.0000
04/26/2006	0.0000
04/27/2006	0.0000
04/28/2006	0.0000
04/29/2006	0.0000
04/30/2006	0.0000
05/01/2006	0.0000
05/02/2006	0.0000
05/03/2006	0.0000
05/04/2006	0.0000
05/05/2006	0.0000
05/06/2006	0.0000
05/07/2006	0.0000
05/08/2006	0.0000
05/09/2006	0.0000
05/10/2006	0.0000
05/11/2006	0.0000
05/12/2006	0.0000
05/13/2006	0.0000
05/14/2006	0.0000
05/15/2006	0.0000
05/16/2006	0.0000
05/17/2006	0.0000
05/18/2006	0.0000
05/19/2006	0.0000
05/20/2006	0.0000
05/21/2006	0.0000
05/22/2006	0.0000
05/23/2006	0.0000
05/24/2006	0.0000
05/25/2006	0.0000
05/26/2006	0.0000
05/27/2006	0.0000
05/28/2006	0.0000
05/29/2006	0.0000
05/30/2006	0.0000
05/31/2006	0.0014
06/01/2006	0.0025
06/02/2006	0.0033
06/03/2006	0.0038
06/04/2006	0.0041
06/05/2006	0.0042
06/06/2006	0.0043
06/07/2006	0.0028
06/08/2006	0.0017
06/09/2006	0.0010
06/10/2006	0.0005
06/11/2006	0.0002
06/12/2006	0.0001
06/13/2006	0.0000
06/14/2006	0.0000
06/15/2006	0.0000
06/16/2006	0.0000
06/17/2006	0.0000
06/18/2006	0.0000
06/19/2006	0.0000
06/20/2006	0.0000
06/21/2006	0.0000
06/22/2006	0.0000
06/23/2006	0.0000
06/24/2006	0.0000
06/25/2006	0.0000
06/26/2006	0.0000
06/27/2006	0.0000
06/28/2006	0.0000
06/29/2006	0.0000
06/30/2006	0.0000
07/01/2006	0.0000
07/02/2006	0.0000
07/03/2006	0.0000
07/04/2006	0.0000
07/05/2006	0.0000
07/06/2006	0.0000
07/07/2006	0.0000
07/08/2006	0.0000
07/09/2006	0.0000
07/10/2006	0.0000
07/11/2006	0.0000
07/12/2006	0.0000
07/13/2006	0.0048
07/14/2006	0.0091
07/15/2006	0.0127
07/16/2006	0.0217
07/17/2006	0.0298
07/18/2006	0.0387
07/19/2006	0.0467
07/20/2006	0.0491
07/21/2006	0.0559
07/22/2006	0.0623
07/23/2006	0.0626
07/24/2006	0.0629
07/25/2006	0.0620
07/26/2006	0.0612
07/27/2006	0.0604
07/28/2006	0.0550
07/29/2006	0.0499
07/30/2006	0.0487
07/31/2006	0.0476
08/01/2006	0.0462
08/02/2006	0.0456
08/03/2006	0.0449
08/04/2006	0.0443
08/05/2006	0.0452
08/06/2006	0.0424
08/07/2006	0.0396
08/08/2006	0.0370
08/09/2006	0.0339
08/10/2006	0.0379
08/11/2006	0.0417
08/12/2006	0.0439
08/13/2006	0.0459
08/14/2006	0.0478
08/15/2006	0.0495
08/16/2006	0.0512
08/17/2006	0.0459
08/18/2006	0.0408
08/19/2006	0.0359
08/20/2006	0.0313
08/21/2006	0.0363
08/22/2006	0.0412
08/23/2006	0.0461
08/24/2006	0.0509
08/25/2006	0.0555
08/26/2006	0.0600
08/27/2006	0.0647
08/28/2006	0.0597
08/29/2006	0.0552
08/30/2006	0.0510
08/31/2006	0.0470
09/01/2006	0.0431
09/02/2006	0.0393
09/03/2006	0.0352
09/04/2006	0.0313
09/05/2006	0.0274
09/06/2006	0.0233
09/07/2006	0.0234
09/08/2006	0.0235
09/09/2006	0.0236
09/10/2006	0.0237
09/11/2006	0.0241
09/12/2006	0.0245
09/13/2006	0.0248
09/14/2006	0.0212
09/15/2006	0.0178
09/16/2006	0.0147
09/17/2006	0.0120
09/18/2006	0.0092
09/19/2006	0.0068
09/20/2006	0.0048
09/21/2006	0.0032
09/22/2006	0.0020
09/23/2006	0.0058
09/24/2006	0.0092
09/25/2006	0.0122
09/26/2006	0.0149
09/27/2006	0.0171
09/28/2006	0.0189
09/29/2006	0.0203
09/30/2006	0.0167
10/01/2006	0.0134
10/02/2006	0.0105
10/03/2006	0.0079
10/04/2006	0.0057
10/05/2006	0.0039
10/06/2006	0.0026
10/07/2006	0.0015
10/08/2006	0.0008
10/09/2006	0.0004
10/10/2006	0.0001
10/11/2006	0.0000
10/12/2006	0.0000
10/13/2006	0.0000
10/14/2006	0.0000
10/15/2006	0.0000
10/16/2006	0.0000
10/17/2006	0.0000
10/18/2006	0.0000
10/19/2006	0.0000
10/20/2006	0.0000
10/21/2006	0.0000
10/22/2006	0.0000
10/23/2006	0.0000
10/24/2006	0.0000
10/25/2006	0.0000
10/26/2006	0.0000
10/27/2006	0.0000
10/28/2006	0.0000
10/29/2006	0.0000
10/30/2006	0.0000
10/31/2006	0.0000
11/01/2006	0.0000
11/02/2006	0.0000
11/03/2006	0.0000
11/04/2006	0.0000
11/05/2006	0.0000
11/06/2006	0.0000
11/07/2006	0.0000
11/08/2006	0.0000
11/09/2006	0.0000
11/10/2006	0.0000
11/11/2006	0.0000
11/12/2006	0.0000
11/13/2006	0.0000
11/14/2006	0.0000
11/15/2006	0.0000
11/16/2006	0.0000
11/17/2006	0.0000
11/18/2006	0.0000
11/19/2006	0.0000
11/20/2006	0.0000
11/21/2006	0.0000
11/22/2006	0.0000
11/23/2006	0.0000
11/24/2006	0.0000
11/25/2006	0.0000
11/26/2006	0.0000
11/27/2006	0.0000
11/28/2006	0.0000
11/29/2006	0.0000
11/30/2006	0.0000
12/01/2006	0.0000
12/02/2006	0.0000
12/03/2006	0.0000
12/04/2006	0.0000
12/05/2006	0.0000
12/06/2006	0.0000
12/07/2006	0.0000
12/08/2006	0.0000
12/09/2006	0.0000
12/10/2006	0.0000
12/11/2006	0.0000
12/12/2006	0.0000
12/13/2006	0.0000
12/14/2006	0.0000
12/15/2006	0.0000
12/16/2006	0.0000
12/17/2006	0.0000
12/18/2006	0.0000
12/19/2006	0.0000
12/20/2006	0.0000
12/21/2006	0.0000
12/22/2006	0.0000
12/23/2006	0.0000
12/24/2006	0.0000
12/25/2006	0.0000
12/26/2006	0.0000
12/27/2006	0.0000
12/28/2006	0.0000
12/29/2006	0.0000
12/30/2006	0.0000
12/31/2006	0.0000
