# Supplementary material for: A Regional Model for Malaria Vector Developmental Habitats Evaluated Using Explicit, Pond-Resolving Surface Hydrology Simulations
Source: PLoS One. 2016 Mar 22;11(3):e0150626. doi: 10.1371/journal.pone.0150626 (PMC4803214; doi:10.1371/journal.pone.0150626)
Supplement: S4 Dataset — (GZ) [file pone.0150626.s004.tar.gz › S4_Dataset/hydremats.txt]

#date	vector_density
01/01/2005	0.0000
01/02/2005	0.0000
01/03/2005	0.0000
01/04/2005	0.0000
01/05/2005	0.0000
01/06/2005	0.0000
01/07/2005	0.0000
01/08/2005	0.0000
01/09/2005	0.0000
01/10/2005	0.0000
01/11/2005	0.0000
01/12/2005	0.0000
01/13/2005	0.0000
01/14/2005	0.0000
01/15/2005	0.0000
01/16/2005	0.0000
01/17/2005	0.0000
01/18/2005	0.0000
01/19/2005	0.0000
01/20/2005	0.0000
01/21/2005	0.0000
01/22/2005	0.0000
01/23/2005	0.0000
01/24/2005	0.0000
01/25/2005	0.0000
01/26/2005	0.0000
01/27/2005	0.0000
01/28/2005	0.0000
01/29/2005	0.0000
01/30/2005	0.0000
01/31/2005	0.0000
02/01/2005	0.0000
02/02/2005	0.0000
02/03/2005	0.0000
02/04/2005	0.0000
02/05/2005	0.0000
02/06/2005	0.0000
02/07/2005	0.0000
02/08/2005	0.0000
02/09/2005	0.0000
02/10/2005	0.0000
02/11/2005	0.0000
02/12/2005	0.0000
02/13/2005	0.0000
02/14/2005	0.0000
02/15/2005	0.0000
02/16/2005	0.0000
02/17/2005	0.0000
02/18/2005	0.0000
02/19/2005	0.0000
02/20/2005	0.0000
02/21/2005	0.0000
02/22/2005	0.0000
02/23/2005	0.0000
02/24/2005	0.0000
02/25/2005	0.0000
02/26/2005	0.0000
02/27/2005	0.0000
02/28/2005	0.0000
03/01/2005	0.0000
03/02/2005	0.0000
03/03/2005	0.0000
03/04/2005	0.0000
03/05/2005	0.0000
03/06/2005	0.0000
03/07/2005	0.0000
03/08/2005	0.0000
03/09/2005	0.0000
03/10/2005	0.0000
03/11/2005	0.0000
03/12/2005	0.0000
03/13/2005	0.0000
03/14/2005	0.0000
03/15/2005	0.0000
03/16/2005	0.0000
03/17/2005	0.0000
03/18/2005	0.0000
03/19/2005	0.0000
03/20/2005	0.0000
03/21/2005	0.0000
03/22/2005	0.0000
03/23/2005	0.0000
03/24/2005	0.0000
03/25/2005	0.0000
03/26/2005	0.0000
03/27/2005	0.0000
03/28/2005	0.0000
03/29/2005	0.0000
03/30/2005	0.0000
03/31/2005	0.0000
04/01/2005	0.0000
04/02/2005	0.0000
04/03/2005	0.0000
04/04/2005	0.0000
04/05/2005	0.0000
04/06/2005	0.0000
04/07/2005	0.0000
04/08/2005	0.0000
04/09/2005	0.0000
04/10/2005	0.0000
04/11/2005	0.0000
04/12/2005	0.0000
04/13/2005	0.0000
04/14/2005	0.0000
04/15/2005	0.0000
04/16/2005	0.0000
04/17/2005	0.0000
04/18/2005	0.0000
04/19/2005	0.0000
04/20/2005	0.0000
04/21/2005	0.0000
04/22/2005	0.0000
04/23/2005	0.0000
04/24/2005	0.0000
04/25/2005	0.0000
04/26/2005	0.0000
04/27/2005	0.0000
04/28/2005	0.0000
04/29/2005	0.0000
04/30/2005	0.0000
05/01/2005	0.0000
05/02/2005	0.0000
05/03/2005	0.0000
05/04/2005	0.0000
05/05/2005	0.0000
05/06/2005	0.0000
05/07/2005	0.0000
05/08/2005	0.0000
05/09/2005	0.0000
05/10/2005	0.0000
05/11/2005	0.0000
05/12/2005	0.0000
05/13/2005	0.0000
05/14/2005	0.0000
05/15/2005	0.0000
05/16/2005	0.0000
05/17/2005	0.0000
05/18/2005	0.0000
05/19/2005	0.0000
05/20/2005	0.0000
05/21/2005	0.0000
05/22/2005	0.0000
05/23/2005	0.0000
05/24/2005	0.0000
05/25/2005	0.0000
05/26/2005	0.0000
05/27/2005	0.0000
05/28/2005	0.0000
05/29/2005	0.0000
05/30/2005	0.0000
05/31/2005	0.0000
06/01/2005	0.0000
06/02/2005	0.0000
06/03/2005	0.0000
06/04/2005	0.0000
06/05/2005	0.0000
06/06/2005	0.0000
06/07/2005	0.0000
06/08/2005	0.0000
06/09/2005	0.0000
06/10/2005	0.0000
06/11/2005	0.0000
06/12/2005	0.0000
06/13/2005	0.0000
06/14/2005	0.0000
06/15/2005	0.0000
06/16/2005	0.0000
06/17/2005	0.0000
06/18/2005	0.0000
06/19/2005	0.0000
06/20/2005	0.0000
06/21/2005	0.0000
06/22/2005	0.0000
06/23/2005	0.0000
06/24/2005	0.0000
06/25/2005	0.0000
06/26/2005	0.0000
06/27/2005	0.0000
06/28/2005	0.0000
06/29/2005	0.0000
06/30/2005	0.0000
07/01/2005	0.0036
07/02/2005	0.0065
07/03/2005	0.0091
07/04/2005	0.0114
07/05/2005	0.0133
07/06/2005	0.0151
07/07/2005	0.0167
07/08/2005	0.0147
07/09/2005	0.0132
07/10/2005	0.0122
07/11/2005	0.0117
07/12/2005	0.0118
07/13/2005	0.0121
07/14/2005	0.0127
07/15/2005	0.0136
07/16/2005	0.0147
07/17/2005	0.0157
07/18/2005	0.0165
07/19/2005	0.0172
07/20/2005	0.0184
07/21/2005	0.0213
07/22/2005	0.0252
07/23/2005	0.0293
07/24/2005	0.0334
07/25/2005	0.0372
07/26/2005	0.0404
07/27/2005	0.0424
07/28/2005	0.0421
07/29/2005	0.0401
07/30/2005	0.0372
07/31/2005	0.0340
08/01/2005	0.0313
08/02/2005	0.0300
08/03/2005	0.0299
08/04/2005	0.0304
08/05/2005	0.0311
08/06/2005	0.0328
08/07/2005	0.0367
08/08/2005	0.0445
08/09/2005	0.0552
08/10/2005	0.0672
08/11/2005	0.0797
08/12/2005	0.0921
08/13/2005	0.1040
08/14/2005	0.1132
08/15/2005	0.1172
08/16/2005	0.1167
08/17/2005	0.1165
08/18/2005	0.1202
08/19/2005	0.1316
08/20/2005	0.1499
08/21/2005	0.1716
08/22/2005	0.1939
08/23/2005	0.2145
08/24/2005	0.2303
08/25/2005	0.2391
08/26/2005	0.2379
08/27/2005	0.2276
08/28/2005	0.2123
08/29/2005	0.1953
08/30/2005	0.1794
08/31/2005	0.1650
09/01/2005	0.1520
09/02/2005	0.1405
09/03/2005	0.1340
09/04/2005	0.1343
09/05/2005	0.1391
09/06/2005	0.1453
09/07/2005	0.1527
09/08/2005	0.1611
09/09/2005	0.1706
09/10/2005	0.1794
09/11/2005	0.1840
09/12/2005	0.1850
09/13/2005	0.1840
09/14/2005	0.1808
09/15/2005	0.1761
09/16/2005	0.1694
09/17/2005	0.1589
09/18/2005	0.1462
09/19/2005	0.1330
09/20/2005	0.1200
09/21/2005	0.1077
09/22/2005	0.0966
09/23/2005	0.0865
09/24/2005	0.0775
09/25/2005	0.0695
09/26/2005	0.0627
09/27/2005	0.0569
09/28/2005	0.0530
09/29/2005	0.0515
09/30/2005	0.0519
10/01/2005	0.0533
10/02/2005	0.0552
10/03/2005	0.0573
10/04/2005	0.0594
10/05/2005	0.0599
10/06/2005	0.0580
10/07/2005	0.0544
10/08/2005	0.0500
10/09/2005	0.0452
10/10/2005	0.0405
10/11/2005	0.0359
10/12/2005	0.0316
10/13/2005	0.0279
10/14/2005	0.0246
10/15/2005	0.0216
10/16/2005	0.0189
10/17/2005	0.0166
10/18/2005	0.0146
10/19/2005	0.0128
10/20/2005	0.0112
10/21/2005	0.0099
10/22/2005	0.0087
10/23/2005	0.0077
10/24/2005	0.0068
10/25/2005	0.0060
10/26/2005	0.0053
10/27/2005	0.0047
10/28/2005	0.0042
10/29/2005	0.0038
10/30/2005	0.0034
10/31/2005	0.0030
11/01/2005	0.0024
11/02/2005	0.0019
11/03/2005	0.0014
11/04/2005	0.0010
11/05/2005	0.0006
11/06/2005	0.0003
11/07/2005	0.0000
11/08/2005	0.0000
11/09/2005	0.0000
11/10/2005	0.0000
11/11/2005	0.0000
11/12/2005	0.0000
11/13/2005	0.0000
11/14/2005	0.0000
11/15/2005	0.0000
11/16/2005	0.0000
11/17/2005	0.0000
11/18/2005	0.0000
11/19/2005	0.0000
11/20/2005	0.0000
11/21/2005	0.0000
11/22/2005	0.0000
11/23/2005	0.0000
11/24/2005	0.0000
11/25/2005	0.0000
11/26/2005	0.0000
11/27/2005	0.0000
11/28/2005	0.0000
11/29/2005	0.0000
11/30/2005	0.0000
12/01/2005	0.0000
12/02/2005	0.0000
12/03/2005	0.0000
12/04/2005	0.0000
12/05/2005	0.0000
12/06/2005	0.0000
12/07/2005	0.0000
12/08/2005	0.0000
12/09/2005	0.0000
12/10/2005	0.0000
12/11/2005	0.0000
12/12/2005	0.0000
12/13/2005	0.0000
12/14/2005	0.0000
12/15/2005	0.0000
12/16/2005	0.0000
12/17/2005	0.0000
12/18/2005	0.0000
12/19/2005	0.0000
12/20/2005	0.0000
12/21/2005	0.0000
12/22/2005	0.0000
12/23/2005	0.0000
12/24/2005	0.0000
12/25/2005	0.0000
12/26/2005	0.0000
12/27/2005	0.0000
12/28/2005	0.0000
12/29/2005	0.0000
12/30/2005	0.0000
12/31/2005	0.0000
01/01/2006	0.0000
01/02/2006	0.0000
01/03/2006	0.0000
01/04/2006	0.0000
01/05/2006	0.0000
01/06/2006	0.0000
01/07/2006	0.0000
01/08/2006	0.0000
01/09/2006	0.0000
01/10/2006	0.0000
01/11/2006	0.0000
01/12/2006	0.0000
01/13/2006	0.0000
01/14/2006	0.0000
01/15/2006	0.0000
01/16/2006	0.0000
01/17/2006	0.0000
01/18/2006	0.0000
01/19/2006	0.0000
01/20/2006	0.0000
01/21/2006	0.0000
01/22/2006	0.0000
01/23/2006	0.0000
01/24/2006	0.0000
01/25/2006	0.0000
01/26/2006	0.0000
01/27/2006	0.0000
01/28/2006	0.0000
01/29/2006	0.0000
01/30/2006	0.0000
01/31/2006	0.0000
02/01/2006	0.0000
02/02/2006	0.0000
02/03/2006	0.0000
02/04/2006	0.0000
02/05/2006	0.0000
02/06/2006	0.0000
02/07/2006	0.0000
02/08/2006	0.0000
02/09/2006	0.0000
02/10/2006	0.0000
02/11/2006	0.0000
02/12/2006	0.0000
02/13/2006	0.0000
02/14/2006	0.0000
02/15/2006	0.0000
02/16/2006	0.0000
02/17/2006	0.0000
02/18/2006	0.0000
02/19/2006	0.0000
02/20/2006	0.0000
02/21/2006	0.0000
02/22/2006	0.0000
02/23/2006	0.0000
02/24/2006	0.0000
02/25/2006	0.0000
02/26/2006	0.0000
02/27/2006	0.0000
02/28/2006	0.0000
03/01/2006	0.0000
03/02/2006	0.0000
03/03/2006	0.0000
03/04/2006	0.0000
03/05/2006	0.0000
03/06/2006	0.0000
03/07/2006	0.0000
03/08/2006	0.0000
03/09/2006	0.0000
03/10/2006	0.0000
03/11/2006	0.0000
03/12/2006	0.0000
03/13/2006	0.0000
03/14/2006	0.0000
03/15/2006	0.0000
03/16/2006	0.0000
03/17/2006	0.0000
03/18/2006	0.0000
03/19/2006	0.0000
03/20/2006	0.0000
03/21/2006	0.0000
03/22/2006	0.0000
03/23/2006	0.0000
03/24/2006	0.0000
03/25/2006	0.0000
03/26/2006	0.0000
03/27/2006	0.0000
03/28/2006	0.0000
03/29/2006	0.0000
03/30/2006	0.0000
03/31/2006	0.0000
04/01/2006	0.0000
04/02/2006	0.0000
04/03/2006	0.0000
04/04/2006	0.0000
04/05/2006	0.0000
04/06/2006	0.0000
04/07/2006	0.0000
04/08/2006	0.0000
04/09/2006	0.0000
04/10/2006	0.0000
04/11/2006	0.0000
04/12/2006	0.0000
04/13/2006	0.0000
04/14/2006	0.0000
04/15/2006	0.0000
04/16/2006	0.0000
04/17/2006	0.0000
04/18/2006	0.0000
04/19/2006	0.0000
04/20/2006	0.0000
04/21/2006	0.0000
04/22/2006	0.0000
04/23/2006	0.0000
04/24/2006	0.0000
04/25/2006	0.0000
04/26/2006	0.0000
04/27/2006	0.0000
04/28/2006	0.0000
04/29/2006	0.0000
04/30/2006	0.0000
05/01/2006	0.0000
05/02/2006	0.0000
05/03/2006	0.0000
05/04/2006	0.0000
05/05/2006	0.0000
05/06/2006	0.0000
05/07/2006	0.0000
05/08/2006	0.0000
05/09/2006	0.0000
05/10/2006	0.0000
05/11/2006	0.0000
05/12/2006	0.0000
05/13/2006	0.0000
05/14/2006	0.0000
05/15/2006	0.0000
05/16/2006	0.0000
05/17/2006	0.0000
05/18/2006	0.0000
05/19/2006	0.0000
05/20/2006	0.0000
05/21/2006	0.0000
05/22/2006	0.0000
05/23/2006	0.0000
05/24/2006	0.0000
05/25/2006	0.0000
05/26/2006	0.0000
05/27/2006	0.0000
05/28/2006	0.0000
05/29/2006	0.0000
05/30/2006	0.0000
05/31/2006	0.0000
06/01/2006	0.0033
06/02/2006	0.0056
06/03/2006	0.0075
06/04/2006	0.0091
06/05/2006	0.0104
06/06/2006	0.0116
06/07/2006	0.0125
06/08/2006	0.0100
06/09/2006	0.0083
06/10/2006	0.0070
06/11/2006	0.0059
06/12/2006	0.0051
06/13/2006	0.0043
06/14/2006	0.0037
06/15/2006	0.0033
06/16/2006	0.0029
06/17/2006	0.0025
06/18/2006	0.0021
06/19/2006	0.0018
06/20/2006	0.0015
06/21/2006	0.0013
06/22/2006	0.0011
06/23/2006	0.0010
06/24/2006	0.0009
06/25/2006	0.0008
06/26/2006	0.0007
06/27/2006	0.0006
06/28/2006	0.0005
06/29/2006	0.0004
06/30/2006	0.0004
07/01/2006	0.0003
07/02/2006	0.0003
07/03/2006	0.0003
07/04/2006	0.0003
07/05/2006	0.0003
07/06/2006	0.0003
07/07/2006	0.0003
07/08/2006	0.0003
07/09/2006	0.0003
07/10/2006	0.0003
07/11/2006	0.0003
07/12/2006	0.0003
07/13/2006	0.0003
07/14/2006	0.0003
07/15/2006	0.0003
07/16/2006	0.0003
07/17/2006	0.0003
07/18/2006	0.0004
07/19/2006	0.0005
07/20/2006	0.0007
07/21/2006	0.0009
07/22/2006	0.0012
07/23/2006	0.0016
07/24/2006	0.0022
07/25/2006	0.0031
07/26/2006	0.0044
07/27/2006	0.0062
07/28/2006	0.0084
07/29/2006	0.0108
07/30/2006	0.0132
07/31/2006	0.0155
08/01/2006	0.0176
08/02/2006	0.0211
08/03/2006	0.0264
08/04/2006	0.0330
08/05/2006	0.0415
08/06/2006	0.0507
08/07/2006	0.0608
08/08/2006	0.0734
08/09/2006	0.0862
08/10/2006	0.0973
08/11/2006	0.1057
08/12/2006	0.1136
08/13/2006	0.1269
08/14/2006	0.1455
08/15/2006	0.1647
08/16/2006	0.1826
08/17/2006	0.1985
08/18/2006	0.2128
08/19/2006	0.2233
08/20/2006	0.2252
08/21/2006	0.2184
08/22/2006	0.2057
08/23/2006	0.1940
08/24/2006	0.1938
08/25/2006	0.2075
08/26/2006	0.2307
08/27/2006	0.2597
08/28/2006	0.2912
08/29/2006	0.3255
08/30/2006	0.3573
08/31/2006	0.3776
09/01/2006	0.3870
09/02/2006	0.3890
09/03/2006	0.3853
09/04/2006	0.3782
09/05/2006	0.3675
09/06/2006	0.3547
09/07/2006	0.3400
09/08/2006	0.3212
09/09/2006	0.3009
09/10/2006	0.2886
09/11/2006	0.2857
09/12/2006	0.2880
09/13/2006	0.2918
09/14/2006	0.3001
09/15/2006	0.3124
09/16/2006	0.3243
09/17/2006	0.3279
09/18/2006	0.3222
09/19/2006	0.3112
09/20/2006	0.2988
09/21/2006	0.2823
09/22/2006	0.2628
09/23/2006	0.2424
09/24/2006	0.2221
09/25/2006	0.2048
09/26/2006	0.1962
09/27/2006	0.1954
09/28/2006	0.1988
09/29/2006	0.2039
09/30/2006	0.2099
10/01/2006	0.2167
10/02/2006	0.2215
10/03/2006	0.2188
10/04/2006	0.2089
10/05/2006	0.1952
10/06/2006	0.1801
10/07/2006	0.1647
10/08/2006	0.1494
10/09/2006	0.1346
10/10/2006	0.1206
10/11/2006	0.1077
10/12/2006	0.0962
10/13/2006	0.0859
10/14/2006	0.0769
10/15/2006	0.0688
10/16/2006	0.0618
10/17/2006	0.0555
10/18/2006	0.0500
10/19/2006	0.0450
10/20/2006	0.0404
10/21/2006	0.0361
10/22/2006	0.0322
10/23/2006	0.0285
10/24/2006	0.0251
10/25/2006	0.0221
10/26/2006	0.0194
10/27/2006	0.0170
10/28/2006	0.0150
10/29/2006	0.0132
10/30/2006	0.0116
10/31/2006	0.0103
11/01/2006	0.0091
11/02/2006	0.0081
11/03/2006	0.0071
11/04/2006	0.0063
11/05/2006	0.0056
11/06/2006	0.0050
11/07/2006	0.0045
11/08/2006	0.0040
11/09/2006	0.0036
11/10/2006	0.0033
11/11/2006	0.0029
11/12/2006	0.0026
11/13/2006	0.0023
11/14/2006	0.0019
11/15/2006	0.0015
11/16/2006	0.0011
11/17/2006	0.0008
11/18/2006	0.0005
11/19/2006	0.0002
11/20/2006	0.0000
11/21/2006	0.0000
11/22/2006	0.0000
11/23/2006	0.0000
11/24/2006	0.0000
11/25/2006	0.0000
11/26/2006	0.0000
11/27/2006	0.0000
11/28/2006	0.0000
11/29/2006	0.0000
11/30/2006	0.0000
12/01/2006	0.0000
12/02/2006	0.0000
12/03/2006	0.0000
12/04/2006	0.0000
12/05/2006	0.0000
12/06/2006	0.0000
12/07/2006	0.0000
12/08/2006	0.0000
12/09/2006	0.0000
12/10/2006	0.0000
12/11/2006	0.0000
12/12/2006	0.0000
12/13/2006	0.0000
12/14/2006	0.0000
12/15/2006	0.0000
12/16/2006	0.0000
12/17/2006	0.0000
12/18/2006	0.0000
12/19/2006	0.0000
12/20/2006	0.0000
12/21/2006	0.0000
12/22/2006	0.0000
12/23/2006	0.0000
12/24/2006	0.0000
12/25/2006	0.0000
12/26/2006	0.0000
12/27/2006	0.0000
12/28/2006	0.0000
12/29/2006	0.0000
12/30/2006	0.0000
12/31/2006	0.0000
