# Supplementary material for: A Regional Model for Malaria Vector Developmental Habitats Evaluated Using Explicit, Pond-Resolving Surface Hydrology Simulations
Source: PLoS One. 2016 Mar 22;11(3):e0150626. doi: 10.1371/journal.pone.0150626 (PMC4803214; doi:10.1371/journal.pone.0150626)
Supplement: S4 Dataset — (GZ) [file pone.0150626.s004.tar.gz › S4_Dataset/v130_fixed_Imax.txt]

#date	vector_density
01/01/2005	0.0000
01/02/2005	0.0000
01/03/2005	0.0000
01/04/2005	0.0000
01/05/2005	0.0000
01/06/2005	0.0000
01/07/2005	0.0000
01/08/2005	0.0000
01/09/2005	0.0000
01/10/2005	0.0000
01/11/2005	0.0000
01/12/2005	0.0000
01/13/2005	0.0000
01/14/2005	0.0000
01/15/2005	0.0000
01/16/2005	0.0000
01/17/2005	0.0000
01/18/2005	0.0000
01/19/2005	0.0000
01/20/2005	0.0000
01/21/2005	0.0000
01/22/2005	0.0000
01/23/2005	0.0000
01/24/2005	0.0000
01/25/2005	0.0000
01/26/2005	0.0000
01/27/2005	0.0000
01/28/2005	0.0000
01/29/2005	0.0000
01/30/2005	0.0000
01/31/2005	0.0000
02/01/2005	0.0000
02/02/2005	0.0000
02/03/2005	0.0000
02/04/2005	0.0000
02/05/2005	0.0000
02/06/2005	0.0000
02/07/2005	0.0000
02/08/2005	0.0000
02/09/2005	0.0000
02/10/2005	0.0000
02/11/2005	0.0000
02/12/2005	0.0000
02/13/2005	0.0000
02/14/2005	0.0000
02/15/2005	0.0000
02/16/2005	0.0000
02/17/2005	0.0000
02/18/2005	0.0000
02/19/2005	0.0000
02/20/2005	0.0000
02/21/2005	0.0000
02/22/2005	0.0000
02/23/2005	0.0000
02/24/2005	0.0000
02/25/2005	0.0000
02/26/2005	0.0000
02/27/2005	0.0000
02/28/2005	0.0000
03/01/2005	0.0000
03/02/2005	0.0000
03/03/2005	0.0000
03/04/2005	0.0000
03/05/2005	0.0000
03/06/2005	0.0000
03/07/2005	0.0000
03/08/2005	0.0000
03/09/2005	0.0000
03/10/2005	0.0000
03/11/2005	0.0000
03/12/2005	0.0000
03/13/2005	0.0000
03/14/2005	0.0000
03/15/2005	0.0000
03/16/2005	0.0000
03/17/2005	0.0000
03/18/2005	0.0000
03/19/2005	0.0000
03/20/2005	0.0000
03/21/2005	0.0000
03/22/2005	0.0000
03/23/2005	0.0000
03/24/2005	0.0000
03/25/2005	0.0000
03/26/2005	0.0000
03/27/2005	0.0000
03/28/2005	0.0000
03/29/2005	0.0000
03/30/2005	0.0000
03/31/2005	0.0000
04/01/2005	0.0000
04/02/2005	0.0000
04/03/2005	0.0000
04/04/2005	0.0000
04/05/2005	0.0000
04/06/2005	0.0000
04/07/2005	0.0000
04/08/2005	0.0000
04/09/2005	0.0000
04/10/2005	0.0000
04/11/2005	0.0000
04/12/2005	0.0000
04/13/2005	0.0000
04/14/2005	0.0000
04/15/2005	0.0000
04/16/2005	0.0000
04/17/2005	0.0000
04/18/2005	0.0000
04/19/2005	0.0000
04/20/2005	0.0000
04/21/2005	0.0000
04/22/2005	0.0000
04/23/2005	0.0000
04/24/2005	0.0000
04/25/2005	0.0000
04/26/2005	0.0000
04/27/2005	0.0000
04/28/2005	0.0000
04/29/2005	0.0000
04/30/2005	0.0000
05/01/2005	0.0000
05/02/2005	0.0000
05/03/2005	0.0000
05/04/2005	0.0000
05/05/2005	0.0000
05/06/2005	0.0000
05/07/2005	0.0000
05/08/2005	0.0000
05/09/2005	0.0000
05/10/2005	0.0000
05/11/2005	0.0000
05/12/2005	0.0000
05/13/2005	0.0000
05/14/2005	0.0000
05/15/2005	0.0000
05/16/2005	0.0000
05/17/2005	0.0000
05/18/2005	0.0000
05/19/2005	0.0000
05/20/2005	0.0000
05/21/2005	0.0000
05/22/2005	0.0000
05/23/2005	0.0000
05/24/2005	0.0000
05/25/2005	0.0000
05/26/2005	0.0000
05/27/2005	0.0000
05/28/2005	0.0000
05/29/2005	0.0000
05/30/2005	0.0000
05/31/2005	0.0000
06/01/2005	0.0000
06/02/2005	0.0000
06/03/2005	0.0000
06/04/2005	0.0000
06/05/2005	0.0000
06/06/2005	0.0000
06/07/2005	0.0000
06/08/2005	0.0000
06/09/2005	0.0000
06/10/2005	0.0000
06/11/2005	0.0000
06/12/2005	0.0000
06/13/2005	0.0000
06/14/2005	0.0000
06/15/2005	0.0000
06/16/2005	0.0000
06/17/2005	0.0000
06/18/2005	0.0000
06/19/2005	0.0000
06/20/2005	0.0000
06/21/2005	0.0000
06/22/2005	0.0000
06/23/2005	0.0000
06/24/2005	0.0000
06/25/2005	0.0001
06/26/2005	0.0001
06/27/2005	0.0001
06/28/2005	0.0001
06/29/2005	0.0001
06/30/2005	0.0002
07/01/2005	0.0002
07/02/2005	0.0002
07/03/2005	0.0003
07/04/2005	0.0004
07/05/2005	0.0006
07/06/2005	0.0007
07/07/2005	0.0009
07/08/2005	0.0011
07/09/2005	0.0014
07/10/2005	0.0017
07/11/2005	0.0021
07/12/2005	0.0025
07/13/2005	0.0029
07/14/2005	0.0035
07/15/2005	0.0042
07/16/2005	0.0050
07/17/2005	0.0063
07/18/2005	0.0081
07/19/2005	0.0105
07/20/2005	0.0134
07/21/2005	0.0170
07/22/2005	0.0217
07/23/2005	0.0281
07/24/2005	0.0359
07/25/2005	0.0453
07/26/2005	0.0552
07/27/2005	0.0651
07/28/2005	0.0742
07/29/2005	0.0813
07/30/2005	0.0857
07/31/2005	0.0868
08/01/2005	0.0848
08/02/2005	0.0803
08/03/2005	0.0742
08/04/2005	0.0672
08/05/2005	0.0599
08/06/2005	0.0529
08/07/2005	0.0465
08/08/2005	0.0406
08/09/2005	0.0355
08/10/2005	0.0310
08/11/2005	0.0269
08/12/2005	0.0235
08/13/2005	0.0207
08/14/2005	0.0181
08/15/2005	0.0158
08/16/2005	0.0147
08/17/2005	0.0221
08/18/2005	0.0432
08/19/2005	0.0784
08/20/2005	0.1252
08/21/2005	0.1837
08/22/2005	0.2488
08/23/2005	0.3155
08/24/2005	0.3739
08/25/2005	0.4141
08/26/2005	0.4352
08/27/2005	0.4393
08/28/2005	0.4260
08/29/2005	0.3995
08/30/2005	0.3668
08/31/2005	0.3305
09/01/2005	0.2969
09/02/2005	0.2684
09/03/2005	0.2448
09/04/2005	0.2268
09/05/2005	0.2148
09/06/2005	0.2053
09/07/2005	0.1988
09/08/2005	0.1927
09/09/2005	0.1859
09/10/2005	0.1780
09/11/2005	0.1689
09/12/2005	0.1588
09/13/2005	0.1481
09/14/2005	0.1360
09/15/2005	0.1238
09/16/2005	0.1108
09/17/2005	0.0982
09/18/2005	0.0861
09/19/2005	0.0750
09/20/2005	0.0652
09/21/2005	0.0563
09/22/2005	0.0488
09/23/2005	0.0426
09/24/2005	0.0371
09/25/2005	0.0325
09/26/2005	0.0283
09/27/2005	0.0245
09/28/2005	0.0215
09/29/2005	0.0188
09/30/2005	0.0164
10/01/2005	0.0144
10/02/2005	0.0126
10/03/2005	0.0110
10/04/2005	0.0096
10/05/2005	0.0083
10/06/2005	0.0072
10/07/2005	0.0063
10/08/2005	0.0055
10/09/2005	0.0048
10/10/2005	0.0042
10/11/2005	0.0036
10/12/2005	0.0031
10/13/2005	0.0026
10/14/2005	0.0023
10/15/2005	0.0020
10/16/2005	0.0017
10/17/2005	0.0015
10/18/2005	0.0012
10/19/2005	0.0011
10/20/2005	0.0009
10/21/2005	0.0008
10/22/2005	0.0007
10/23/2005	0.0006
10/24/2005	0.0005
10/25/2005	0.0004
10/26/2005	0.0004
10/27/2005	0.0003
10/28/2005	0.0003
10/29/2005	0.0003
10/30/2005	0.0002
10/31/2005	0.0002
11/01/2005	0.0002
11/02/2005	0.0002
11/03/2005	0.0001
11/04/2005	0.0001
11/05/2005	0.0001
11/06/2005	0.0001
11/07/2005	0.0001
11/08/2005	0.0001
11/09/2005	0.0001
11/10/2005	0.0001
11/11/2005	0.0001
11/12/2005	0.0000
11/13/2005	0.0000
11/14/2005	0.0000
11/15/2005	0.0000
11/16/2005	0.0000
11/17/2005	0.0000
11/18/2005	0.0000
11/19/2005	0.0000
11/20/2005	0.0000
11/21/2005	0.0000
11/22/2005	0.0000
11/23/2005	0.0000
11/24/2005	0.0000
11/25/2005	0.0000
11/26/2005	0.0000
11/27/2005	0.0000
11/28/2005	0.0000
11/29/2005	0.0000
11/30/2005	0.0000
12/01/2005	0.0000
12/02/2005	0.0000
12/03/2005	0.0000
12/04/2005	0.0000
12/05/2005	0.0000
12/06/2005	0.0000
12/07/2005	0.0000
12/08/2005	0.0000
12/09/2005	0.0000
12/10/2005	0.0000
12/11/2005	0.0000
12/12/2005	0.0000
12/13/2005	0.0000
12/14/2005	0.0000
12/15/2005	0.0000
12/16/2005	0.0000
12/17/2005	0.0000
12/18/2005	0.0000
12/19/2005	0.0000
12/20/2005	0.0000
12/21/2005	0.0000
12/22/2005	0.0000
12/23/2005	0.0000
12/24/2005	0.0000
12/25/2005	0.0000
12/26/2005	0.0000
12/27/2005	0.0000
12/28/2005	0.0000
12/29/2005	0.0000
12/30/2005	0.0000
12/31/2005	0.0000
01/01/2006	0.0000
01/02/2006	0.0000
01/03/2006	0.0000
01/04/2006	0.0000
01/05/2006	0.0000
01/06/2006	0.0000
01/07/2006	0.0000
01/08/2006	0.0000
01/09/2006	0.0000
01/10/2006	0.0000
01/11/2006	0.0000
01/12/2006	0.0000
01/13/2006	0.0000
01/14/2006	0.0000
01/15/2006	0.0000
01/16/2006	0.0000
01/17/2006	0.0000
01/18/2006	0.0000
01/19/2006	0.0000
01/20/2006	0.0000
01/21/2006	0.0000
01/22/2006	0.0000
01/23/2006	0.0000
01/24/2006	0.0000
01/25/2006	0.0000
01/26/2006	0.0000
01/27/2006	0.0000
01/28/2006	0.0000
01/29/2006	0.0000
01/30/2006	0.0000
01/31/2006	0.0000
02/01/2006	0.0000
02/02/2006	0.0000
02/03/2006	0.0000
02/04/2006	0.0000
02/05/2006	0.0000
02/06/2006	0.0000
02/07/2006	0.0000
02/08/2006	0.0000
02/09/2006	0.0000
02/10/2006	0.0000
02/11/2006	0.0000
02/12/2006	0.0000
02/13/2006	0.0000
02/14/2006	0.0000
02/15/2006	0.0000
02/16/2006	0.0000
02/17/2006	0.0000
02/18/2006	0.0000
02/19/2006	0.0000
02/20/2006	0.0000
02/21/2006	0.0000
02/22/2006	0.0000
02/23/2006	0.0000
02/24/2006	0.0000
02/25/2006	0.0000
02/26/2006	0.0000
02/27/2006	0.0000
02/28/2006	0.0000
03/01/2006	0.0000
03/02/2006	0.0000
03/03/2006	0.0000
03/04/2006	0.0000
03/05/2006	0.0000
03/06/2006	0.0000
03/07/2006	0.0000
03/08/2006	0.0000
03/09/2006	0.0000
03/10/2006	0.0000
03/11/2006	0.0000
03/12/2006	0.0000
03/13/2006	0.0000
03/14/2006	0.0000
03/15/2006	0.0000
03/16/2006	0.0000
03/17/2006	0.0000
03/18/2006	0.0000
03/19/2006	0.0000
03/20/2006	0.0000
03/21/2006	0.0000
03/22/2006	0.0000
03/23/2006	0.0000
03/24/2006	0.0000
03/25/2006	0.0000
03/26/2006	0.0000
03/27/2006	0.0000
03/28/2006	0.0000
03/29/2006	0.0000
03/30/2006	0.0000
03/31/2006	0.0000
04/01/2006	0.0000
04/02/2006	0.0000
04/03/2006	0.0000
04/04/2006	0.0000
04/05/2006	0.0000
04/06/2006	0.0000
04/07/2006	0.0000
04/08/2006	0.0000
04/09/2006	0.0000
04/10/2006	0.0000
04/11/2006	0.0000
04/12/2006	0.0000
04/13/2006	0.0000
04/14/2006	0.0000
04/15/2006	0.0000
04/16/2006	0.0000
04/17/2006	0.0000
04/18/2006	0.0000
04/19/2006	0.0000
04/20/2006	0.0000
04/21/2006	0.0000
04/22/2006	0.0000
04/23/2006	0.0000
04/24/2006	0.0000
04/25/2006	0.0000
04/26/2006	0.0000
04/27/2006	0.0000
04/28/2006	0.0000
04/29/2006	0.0000
04/30/2006	0.0000
05/01/2006	0.0000
05/02/2006	0.0000
05/03/2006	0.0000
05/04/2006	0.0000
05/05/2006	0.0000
05/06/2006	0.0000
05/07/2006	0.0000
05/08/2006	0.0000
05/09/2006	0.0000
05/10/2006	0.0000
05/11/2006	0.0000
05/12/2006	0.0000
05/13/2006	0.0000
05/14/2006	0.0000
05/15/2006	0.0000
05/16/2006	0.0000
05/17/2006	0.0000
05/18/2006	0.0000
05/19/2006	0.0000
05/20/2006	0.0000
05/21/2006	0.0000
05/22/2006	0.0000
05/23/2006	0.0000
05/24/2006	0.0000
05/25/2006	0.0000
05/26/2006	0.0000
05/27/2006	0.0000
05/28/2006	0.0000
05/29/2006	0.0000
05/30/2006	0.0000
05/31/2006	0.0000
06/01/2006	0.0000
06/02/2006	0.0000
06/03/2006	0.0000
06/04/2006	0.0000
06/05/2006	0.0000
06/06/2006	0.0000
06/07/2006	0.0000
06/08/2006	0.0000
06/09/2006	0.0000
06/10/2006	0.0000
06/11/2006	0.0000
06/12/2006	0.0000
06/13/2006	0.0000
06/14/2006	0.0000
06/15/2006	0.0000
06/16/2006	0.0000
06/17/2006	0.0000
06/18/2006	0.0000
06/19/2006	0.0000
06/20/2006	0.0000
06/21/2006	0.0000
06/22/2006	0.0000
06/23/2006	0.0000
06/24/2006	0.0000
06/25/2006	0.0000
06/26/2006	0.0000
06/27/2006	0.0000
06/28/2006	0.0000
06/29/2006	0.0000
06/30/2006	0.0000
07/01/2006	0.0000
07/02/2006	0.0000
07/03/2006	0.0000
07/04/2006	0.0000
07/05/2006	0.0000
07/06/2006	0.0000
07/07/2006	0.0000
07/08/2006	0.0000
07/09/2006	0.0000
07/10/2006	0.0000
07/11/2006	0.0000
07/12/2006	0.0000
07/13/2006	0.0000
07/14/2006	0.0000
07/15/2006	0.0000
07/16/2006	0.0000
07/17/2006	0.0000
07/18/2006	0.0000
07/19/2006	0.0000
07/20/2006	0.0000
07/21/2006	0.0000
07/22/2006	0.0001
07/23/2006	0.0001
07/24/2006	0.0001
07/25/2006	0.0001
07/26/2006	0.0001
07/27/2006	0.0001
07/28/2006	0.0002
07/29/2006	0.0002
07/30/2006	0.0003
07/31/2006	0.0004
08/01/2006	0.0005
08/02/2006	0.0006
08/03/2006	0.0008
08/04/2006	0.0010
08/05/2006	0.0013
08/06/2006	0.0017
08/07/2006	0.0021
08/08/2006	0.0026
08/09/2006	0.0032
08/10/2006	0.0038
08/11/2006	0.0045
08/12/2006	0.0052
08/13/2006	0.0059
08/14/2006	0.0069
08/15/2006	0.0082
08/16/2006	0.0099
08/17/2006	0.0123
08/18/2006	0.0156
08/19/2006	0.0200
08/20/2006	0.0262
08/21/2006	0.0349
08/22/2006	0.0461
08/23/2006	0.0591
08/24/2006	0.0748
08/25/2006	0.0946
08/26/2006	0.1194
08/27/2006	0.1478
08/28/2006	0.1783
08/29/2006	0.2105
08/30/2006	0.2441
08/31/2006	0.2773
09/01/2006	0.3072
09/02/2006	0.3328
09/03/2006	0.3547
09/04/2006	0.3733
09/05/2006	0.3901
09/06/2006	0.4045
09/07/2006	0.4153
09/08/2006	0.4238
09/09/2006	0.4319
09/10/2006	0.4374
09/11/2006	0.4421
09/12/2006	0.4446
09/13/2006	0.4466
09/14/2006	0.4485
09/15/2006	0.4486
09/16/2006	0.4436
09/17/2006	0.4357
09/18/2006	0.4201
09/19/2006	0.3979
09/20/2006	0.3711
09/21/2006	0.3409
09/22/2006	0.3092
09/23/2006	0.2769
09/24/2006	0.2455
09/25/2006	0.2186
09/26/2006	0.1944
09/27/2006	0.1720
09/28/2006	0.1515
09/29/2006	0.1327
09/30/2006	0.1169
10/01/2006	0.1030
10/02/2006	0.0903
10/03/2006	0.0798
10/04/2006	0.0704
10/05/2006	0.0630
10/06/2006	0.0567
10/07/2006	0.0508
10/08/2006	0.0451
10/09/2006	0.0400
10/10/2006	0.0353
10/11/2006	0.0311
10/12/2006	0.0269
10/13/2006	0.0230
10/14/2006	0.0198
10/15/2006	0.0169
10/16/2006	0.0145
10/17/2006	0.0125
10/18/2006	0.0107
10/19/2006	0.0092
10/20/2006	0.0079
10/21/2006	0.0068
10/22/2006	0.0058
10/23/2006	0.0050
10/24/2006	0.0043
10/25/2006	0.0037
10/26/2006	0.0032
10/27/2006	0.0027
10/28/2006	0.0024
10/29/2006	0.0021
10/30/2006	0.0018
10/31/2006	0.0016
11/01/2006	0.0014
11/02/2006	0.0012
11/03/2006	0.0010
11/04/2006	0.0009
11/05/2006	0.0008
11/06/2006	0.0007
11/07/2006	0.0006
11/08/2006	0.0006
11/09/2006	0.0005
11/10/2006	0.0004
11/11/2006	0.0004
11/12/2006	0.0003
11/13/2006	0.0003
11/14/2006	0.0003
11/15/2006	0.0002
11/16/2006	0.0002
11/17/2006	0.0002
11/18/2006	0.0001
11/19/2006	0.0001
11/20/2006	0.0001
11/21/2006	0.0001
11/22/2006	0.0001
11/23/2006	0.0001
11/24/2006	0.0001
11/25/2006	0.0001
11/26/2006	0.0001
11/27/2006	0.0000
11/28/2006	0.0000
11/29/2006	0.0000
11/30/2006	0.0000
12/01/2006	0.0000
12/02/2006	0.0000
12/03/2006	0.0000
12/04/2006	0.0000
12/05/2006	0.0000
12/06/2006	0.0000
12/07/2006	0.0000
12/08/2006	0.0000
12/09/2006	0.0000
12/10/2006	0.0000
12/11/2006	0.0000
12/12/2006	0.0000
12/13/2006	0.0000
12/14/2006	0.0000
12/15/2006	0.0000
12/16/2006	0.0000
12/17/2006	0.0000
12/18/2006	0.0000
12/19/2006	0.0000
12/20/2006	0.0000
12/21/2006	0.0000
12/22/2006	0.0000
12/23/2006	0.0000
12/24/2006	0.0000
12/25/2006	0.0000
12/26/2006	0.0000
12/27/2006	0.0000
12/28/2006	0.0000
12/29/2006	0.0000
12/30/2006	0.0000
12/31/2006	0.0000
