# Supplementary material for: A Regional Model for Malaria Vector Developmental Habitats Evaluated Using Explicit, Pond-Resolving Surface Hydrology Simulations
Source: PLoS One. 2016 Mar 22;11(3):e0150626. doi: 10.1371/journal.pone.0150626 (PMC4803214; doi:10.1371/journal.pone.0150626)
Supplement: S4 Dataset — (GZ) [file pone.0150626.s004.tar.gz › S4_Dataset/v126.txt]

#date	vector_density
01/01/2005	0.0000
01/02/2005	0.0000
01/03/2005	0.0000
01/04/2005	0.0000
01/05/2005	0.0000
01/06/2005	0.0000
01/07/2005	0.0000
01/08/2005	0.0000
01/09/2005	0.0000
01/10/2005	0.0000
01/11/2005	0.0000
01/12/2005	0.0000
01/13/2005	0.0000
01/14/2005	0.0000
01/15/2005	0.0000
01/16/2005	0.0000
01/17/2005	0.0000
01/18/2005	0.0000
01/19/2005	0.0000
01/20/2005	0.0000
01/21/2005	0.0000
01/22/2005	0.0000
01/23/2005	0.0000
01/24/2005	0.0000
01/25/2005	0.0000
01/26/2005	0.0000
01/27/2005	0.0000
01/28/2005	0.0000
01/29/2005	0.0000
01/30/2005	0.0000
01/31/2005	0.0000
02/01/2005	0.0000
02/02/2005	0.0000
02/03/2005	0.0000
02/04/2005	0.0000
02/05/2005	0.0000
02/06/2005	0.0000
02/07/2005	0.0000
02/08/2005	0.0000
02/09/2005	0.0000
02/10/2005	0.0000
02/11/2005	0.0000
02/12/2005	0.0000
02/13/2005	0.0000
02/14/2005	0.0000
02/15/2005	0.0000
02/16/2005	0.0000
02/17/2005	0.0000
02/18/2005	0.0000
02/19/2005	0.0000
02/20/2005	0.0000
02/21/2005	0.0000
02/22/2005	0.0000
02/23/2005	0.0000
02/24/2005	0.0000
02/25/2005	0.0000
02/26/2005	0.0000
02/27/2005	0.0000
02/28/2005	0.0000
03/01/2005	0.0000
03/02/2005	0.0000
03/03/2005	0.0000
03/04/2005	0.0000
03/05/2005	0.0000
03/06/2005	0.0000
03/07/2005	0.0000
03/08/2005	0.0000
03/09/2005	0.0000
03/10/2005	0.0000
03/11/2005	0.0000
03/12/2005	0.0000
03/13/2005	0.0000
03/14/2005	0.0000
03/15/2005	0.0000
03/16/2005	0.0000
03/17/2005	0.0000
03/18/2005	0.0000
03/19/2005	0.0000
03/20/2005	0.0000
03/21/2005	0.0000
03/22/2005	0.0000
03/23/2005	0.0000
03/24/2005	0.0000
03/25/2005	0.0000
03/26/2005	0.0000
03/27/2005	0.0000
03/28/2005	0.0000
03/29/2005	0.0000
03/30/2005	0.0000
03/31/2005	0.0000
04/01/2005	0.0000
04/02/2005	0.0000
04/03/2005	0.0000
04/04/2005	0.0000
04/05/2005	0.0000
04/06/2005	0.0000
04/07/2005	0.0000
04/08/2005	0.0000
04/09/2005	0.0000
04/10/2005	0.0000
04/11/2005	0.0000
04/12/2005	0.0000
04/13/2005	0.0000
04/14/2005	0.0000
04/15/2005	0.0000
04/16/2005	0.0000
04/17/2005	0.0000
04/18/2005	0.0000
04/19/2005	0.0000
04/20/2005	0.0000
04/21/2005	0.0000
04/22/2005	0.0000
04/23/2005	0.0000
04/24/2005	0.0000
04/25/2005	0.0000
04/26/2005	0.0000
04/27/2005	0.0000
04/28/2005	0.0000
04/29/2005	0.0000
04/30/2005	0.0000
05/01/2005	0.0000
05/02/2005	0.0000
05/03/2005	0.0000
05/04/2005	0.0000
05/05/2005	0.0000
05/06/2005	0.0000
05/07/2005	0.0000
05/08/2005	0.0000
05/09/2005	0.0000
05/10/2005	0.0000
05/11/2005	0.0000
05/12/2005	0.0000
05/13/2005	0.0000
05/14/2005	0.0001
05/15/2005	0.0001
05/16/2005	0.0001
05/17/2005	0.0001
05/18/2005	0.0001
05/19/2005	0.0001
05/20/2005	0.0001
05/21/2005	0.0001
05/22/2005	0.0002
05/23/2005	0.0002
05/24/2005	0.0002
05/25/2005	0.0003
05/26/2005	0.0003
05/27/2005	0.0004
05/28/2005	0.0004
05/29/2005	0.0005
05/30/2005	0.0005
05/31/2005	0.0006
06/01/2005	0.0006
06/02/2005	0.0007
06/03/2005	0.0007
06/04/2005	0.0008
06/05/2005	0.0008
06/06/2005	0.0008
06/07/2005	0.0009
06/08/2005	0.0010
06/09/2005	0.0010
06/10/2005	0.0012
06/11/2005	0.0014
06/12/2005	0.0016
06/13/2005	0.0019
06/14/2005	0.0022
06/15/2005	0.0026
06/16/2005	0.0031
06/17/2005	0.0035
06/18/2005	0.0040
06/19/2005	0.0046
06/20/2005	0.0054
06/21/2005	0.0063
06/22/2005	0.0072
06/23/2005	0.0082
06/24/2005	0.0093
06/25/2005	0.0105
06/26/2005	0.0115
06/27/2005	0.0126
06/28/2005	0.0138
06/29/2005	0.0151
06/30/2005	0.0164
07/01/2005	0.0179
07/02/2005	0.0192
07/03/2005	0.0206
07/04/2005	0.0217
07/05/2005	0.0226
07/06/2005	0.0235
07/07/2005	0.0246
07/08/2005	0.0275
07/09/2005	0.0312
07/10/2005	0.0366
07/11/2005	0.0427
07/12/2005	0.0489
07/13/2005	0.0551
07/14/2005	0.0610
07/15/2005	0.0656
07/16/2005	0.0707
07/17/2005	0.0747
07/18/2005	0.0786
07/19/2005	0.0858
07/20/2005	0.0967
07/21/2005	0.1109
07/22/2005	0.1301
07/23/2005	0.1527
07/24/2005	0.1760
07/25/2005	0.1979
07/26/2005	0.2139
07/27/2005	0.2283
07/28/2005	0.2389
07/29/2005	0.2421
07/30/2005	0.2392
07/31/2005	0.2330
08/01/2005	0.2247
08/02/2005	0.2180
08/03/2005	0.2079
08/04/2005	0.1943
08/05/2005	0.1818
08/06/2005	0.1715
08/07/2005	0.1642
08/08/2005	0.1611
08/09/2005	0.1608
08/10/2005	0.1649
08/11/2005	0.1736
08/12/2005	0.1821
08/13/2005	0.1947
08/14/2005	0.2086
08/15/2005	0.2246
08/16/2005	0.2468
08/17/2005	0.2675
08/18/2005	0.2873
08/19/2005	0.3105
08/20/2005	0.3343
08/21/2005	0.3556
08/22/2005	0.3710
08/23/2005	0.3776
08/24/2005	0.3829
08/25/2005	0.3875
08/26/2005	0.3877
08/27/2005	0.3807
08/28/2005	0.3707
08/29/2005	0.3599
08/30/2005	0.3460
08/31/2005	0.3287
09/01/2005	0.3099
09/02/2005	0.2932
09/03/2005	0.2776
09/04/2005	0.2620
09/05/2005	0.2516
09/06/2005	0.2455
09/07/2005	0.2423
09/08/2005	0.2401
09/09/2005	0.2353
09/10/2005	0.2317
09/11/2005	0.2322
09/12/2005	0.2322
09/13/2005	0.2332
09/14/2005	0.2345
09/15/2005	0.2367
09/16/2005	0.2393
09/17/2005	0.2371
09/18/2005	0.2326
09/19/2005	0.2242
09/20/2005	0.2107
09/21/2005	0.1956
09/22/2005	0.1771
09/23/2005	0.1591
09/24/2005	0.1438
09/25/2005	0.1284
09/26/2005	0.1142
09/27/2005	0.1027
09/28/2005	0.0917
09/29/2005	0.0837
09/30/2005	0.0760
10/01/2005	0.0690
10/02/2005	0.0632
10/03/2005	0.0585
10/04/2005	0.0544
10/05/2005	0.0508
10/06/2005	0.0478
10/07/2005	0.0451
10/08/2005	0.0431
10/09/2005	0.0411
10/10/2005	0.0389
10/11/2005	0.0366
10/12/2005	0.0344
10/13/2005	0.0323
10/14/2005	0.0304
10/15/2005	0.0285
10/16/2005	0.0269
10/17/2005	0.0254
10/18/2005	0.0242
10/19/2005	0.0232
10/20/2005	0.0225
10/21/2005	0.0219
10/22/2005	0.0213
10/23/2005	0.0208
10/24/2005	0.0201
10/25/2005	0.0193
10/26/2005	0.0185
10/27/2005	0.0174
10/28/2005	0.0163
10/29/2005	0.0151
10/30/2005	0.0138
10/31/2005	0.0127
11/01/2005	0.0117
11/02/2005	0.0108
11/03/2005	0.0101
11/04/2005	0.0096
11/05/2005	0.0091
11/06/2005	0.0088
11/07/2005	0.0084
11/08/2005	0.0080
11/09/2005	0.0075
11/10/2005	0.0070
11/11/2005	0.0065
11/12/2005	0.0060
11/13/2005	0.0055
11/14/2005	0.0050
11/15/2005	0.0046
11/16/2005	0.0041
11/17/2005	0.0037
11/18/2005	0.0033
11/19/2005	0.0029
11/20/2005	0.0026
11/21/2005	0.0023
11/22/2005	0.0021
11/23/2005	0.0018
11/24/2005	0.0016
11/25/2005	0.0015
11/26/2005	0.0013
11/27/2005	0.0012
11/28/2005	0.0010
11/29/2005	0.0009
11/30/2005	0.0008
12/01/2005	0.0007
12/02/2005	0.0006
12/03/2005	0.0006
12/04/2005	0.0005
12/05/2005	0.0004
12/06/2005	0.0004
12/07/2005	0.0004
12/08/2005	0.0003
12/09/2005	0.0003
12/10/2005	0.0003
12/11/2005	0.0002
12/12/2005	0.0002
12/13/2005	0.0002
12/14/2005	0.0002
12/15/2005	0.0001
12/16/2005	0.0001
12/17/2005	0.0001
12/18/2005	0.0001
12/19/2005	0.0001
12/20/2005	0.0001
12/21/2005	0.0001
12/22/2005	0.0001
12/23/2005	0.0001
12/24/2005	0.0001
12/25/2005	0.0000
12/26/2005	0.0000
12/27/2005	0.0000
12/28/2005	0.0000
12/29/2005	0.0000
12/30/2005	0.0000
12/31/2005	0.0000
01/01/2006	0.0000
01/02/2006	0.0000
01/03/2006	0.0000
01/04/2006	0.0000
01/05/2006	0.0000
01/06/2006	0.0000
01/07/2006	0.0000
01/08/2006	0.0000
01/09/2006	0.0000
01/10/2006	0.0000
01/11/2006	0.0000
01/12/2006	0.0000
01/13/2006	0.0000
01/14/2006	0.0000
01/15/2006	0.0000
01/16/2006	0.0000
01/17/2006	0.0000
01/18/2006	0.0000
01/19/2006	0.0000
01/20/2006	0.0000
01/21/2006	0.0000
01/22/2006	0.0000
01/23/2006	0.0000
01/24/2006	0.0000
01/25/2006	0.0000
01/26/2006	0.0000
01/27/2006	0.0000
01/28/2006	0.0000
01/29/2006	0.0000
01/30/2006	0.0000
01/31/2006	0.0000
02/01/2006	0.0000
02/02/2006	0.0000
02/03/2006	0.0000
02/04/2006	0.0000
02/05/2006	0.0000
02/06/2006	0.0000
02/07/2006	0.0000
02/08/2006	0.0000
02/09/2006	0.0000
02/10/2006	0.0000
02/11/2006	0.0000
02/12/2006	0.0000
02/13/2006	0.0000
02/14/2006	0.0000
02/15/2006	0.0000
02/16/2006	0.0000
02/17/2006	0.0000
02/18/2006	0.0000
02/19/2006	0.0000
02/20/2006	0.0000
02/21/2006	0.0000
02/22/2006	0.0000
02/23/2006	0.0000
02/24/2006	0.0000
02/25/2006	0.0000
02/26/2006	0.0000
02/27/2006	0.0000
02/28/2006	0.0000
03/01/2006	0.0000
03/02/2006	0.0000
03/03/2006	0.0000
03/04/2006	0.0000
03/05/2006	0.0000
03/06/2006	0.0000
03/07/2006	0.0000
03/08/2006	0.0000
03/09/2006	0.0000
03/10/2006	0.0000
03/11/2006	0.0000
03/12/2006	0.0000
03/13/2006	0.0000
03/14/2006	0.0000
03/15/2006	0.0000
03/16/2006	0.0000
03/17/2006	0.0000
03/18/2006	0.0000
03/19/2006	0.0000
03/20/2006	0.0000
03/21/2006	0.0000
03/22/2006	0.0000
03/23/2006	0.0000
03/24/2006	0.0000
03/25/2006	0.0000
03/26/2006	0.0000
03/27/2006	0.0000
03/28/2006	0.0000
03/29/2006	0.0000
03/30/2006	0.0000
03/31/2006	0.0000
04/01/2006	0.0000
04/02/2006	0.0000
04/03/2006	0.0000
04/04/2006	0.0000
04/05/2006	0.0000
04/06/2006	0.0000
04/07/2006	0.0000
04/08/2006	0.0000
04/09/2006	0.0000
04/10/2006	0.0000
04/11/2006	0.0000
04/12/2006	0.0000
04/13/2006	0.0000
04/14/2006	0.0000
04/15/2006	0.0000
04/16/2006	0.0000
04/17/2006	0.0000
04/18/2006	0.0000
04/19/2006	0.0000
04/20/2006	0.0000
04/21/2006	0.0000
04/22/2006	0.0000
04/23/2006	0.0000
04/24/2006	0.0000
04/25/2006	0.0000
04/26/2006	0.0000
04/27/2006	0.0000
04/28/2006	0.0000
04/29/2006	0.0000
04/30/2006	0.0000
05/01/2006	0.0000
05/02/2006	0.0000
05/03/2006	0.0000
05/04/2006	0.0000
05/05/2006	0.0000
05/06/2006	0.0000
05/07/2006	0.0000
05/08/2006	0.0000
05/09/2006	0.0000
05/10/2006	0.0000
05/11/2006	0.0000
05/12/2006	0.0000
05/13/2006	0.0000
05/14/2006	0.0000
05/15/2006	0.0000
05/16/2006	0.0000
05/17/2006	0.0000
05/18/2006	0.0000
05/19/2006	0.0000
05/20/2006	0.0000
05/21/2006	0.0000
05/22/2006	0.0000
05/23/2006	0.0000
05/24/2006	0.0000
05/25/2006	0.0000
05/26/2006	0.0000
05/27/2006	0.0000
05/28/2006	0.0000
05/29/2006	0.0000
05/30/2006	0.0000
05/31/2006	0.0000
06/01/2006	0.0000
06/02/2006	0.0000
06/03/2006	0.0000
06/04/2006	0.0000
06/05/2006	0.0000
06/06/2006	0.0000
06/07/2006	0.0000
06/08/2006	0.0000
06/09/2006	0.0000
06/10/2006	0.0000
06/11/2006	0.0000
06/12/2006	0.0000
06/13/2006	0.0000
06/14/2006	0.0001
06/15/2006	0.0001
06/16/2006	0.0001
06/17/2006	0.0001
06/18/2006	0.0001
06/19/2006	0.0001
06/20/2006	0.0001
06/21/2006	0.0002
06/22/2006	0.0002
06/23/2006	0.0002
06/24/2006	0.0002
06/25/2006	0.0003
06/26/2006	0.0003
06/27/2006	0.0004
06/28/2006	0.0004
06/29/2006	0.0005
06/30/2006	0.0005
07/01/2006	0.0006
07/02/2006	0.0006
07/03/2006	0.0007
07/04/2006	0.0008
07/05/2006	0.0009
07/06/2006	0.0011
07/07/2006	0.0012
07/08/2006	0.0014
07/09/2006	0.0017
07/10/2006	0.0020
07/11/2006	0.0025
07/12/2006	0.0031
07/13/2006	0.0039
07/14/2006	0.0047
07/15/2006	0.0057
07/16/2006	0.0072
07/17/2006	0.0088
07/18/2006	0.0106
07/19/2006	0.0128
07/20/2006	0.0155
07/21/2006	0.0182
07/22/2006	0.0209
07/23/2006	0.0239
07/24/2006	0.0270
07/25/2006	0.0298
07/26/2006	0.0319
07/27/2006	0.0334
07/28/2006	0.0349
07/29/2006	0.0360
07/30/2006	0.0364
07/31/2006	0.0366
08/01/2006	0.0377
08/02/2006	0.0408
08/03/2006	0.0463
08/04/2006	0.0562
08/05/2006	0.0675
08/06/2006	0.0799
08/07/2006	0.0944
08/08/2006	0.1147
08/09/2006	0.1400
08/10/2006	0.1677
08/11/2006	0.1999
08/12/2006	0.2339
08/13/2006	0.2674
08/14/2006	0.3043
08/15/2006	0.3391
08/16/2006	0.3682
08/17/2006	0.3911
08/18/2006	0.4033
08/19/2006	0.4087
08/20/2006	0.4129
08/21/2006	0.4102
08/22/2006	0.4005
08/23/2006	0.3859
08/24/2006	0.3689
08/25/2006	0.3560
08/26/2006	0.3525
08/27/2006	0.3577
08/28/2006	0.3649
08/29/2006	0.3725
08/30/2006	0.3819
08/31/2006	0.3984
09/01/2006	0.4168
09/02/2006	0.4336
09/03/2006	0.4439
09/04/2006	0.4521
09/05/2006	0.4587
09/06/2006	0.4624
09/07/2006	0.4588
09/08/2006	0.4527
09/09/2006	0.4423
09/10/2006	0.4274
09/11/2006	0.4091
09/12/2006	0.3905
09/13/2006	0.3730
09/14/2006	0.3569
09/15/2006	0.3365
09/16/2006	0.3136
09/17/2006	0.2912
09/18/2006	0.2708
09/19/2006	0.2519
09/20/2006	0.2340
09/21/2006	0.2151
09/22/2006	0.1974
09/23/2006	0.1806
09/24/2006	0.1651
09/25/2006	0.1510
09/26/2006	0.1386
09/27/2006	0.1277
09/28/2006	0.1197
09/29/2006	0.1125
09/30/2006	0.1058
10/01/2006	0.0997
10/02/2006	0.0947
10/03/2006	0.0918
10/04/2006	0.0905
10/05/2006	0.0909
10/06/2006	0.0917
10/07/2006	0.0927
10/08/2006	0.0934
10/09/2006	0.0934
10/10/2006	0.0912
10/11/2006	0.0873
10/12/2006	0.0816
10/13/2006	0.0756
10/14/2006	0.0695
10/15/2006	0.0637
10/16/2006	0.0581
10/17/2006	0.0529
10/18/2006	0.0482
10/19/2006	0.0437
10/20/2006	0.0395
10/21/2006	0.0356
10/22/2006	0.0319
10/23/2006	0.0285
10/24/2006	0.0252
10/25/2006	0.0223
10/26/2006	0.0196
10/27/2006	0.0173
10/28/2006	0.0152
10/29/2006	0.0133
10/30/2006	0.0116
10/31/2006	0.0103
11/01/2006	0.0091
11/02/2006	0.0081
11/03/2006	0.0072
11/04/2006	0.0064
11/05/2006	0.0056
11/06/2006	0.0050
11/07/2006	0.0044
11/08/2006	0.0039
11/09/2006	0.0034
11/10/2006	0.0030
11/11/2006	0.0026
11/12/2006	0.0023
11/13/2006	0.0021
11/14/2006	0.0018
11/15/2006	0.0016
11/16/2006	0.0014
11/17/2006	0.0013
11/18/2006	0.0011
11/19/2006	0.0010
11/20/2006	0.0009
11/21/2006	0.0008
11/22/2006	0.0007
11/23/2006	0.0006
11/24/2006	0.0005
11/25/2006	0.0005
11/26/2006	0.0004
11/27/2006	0.0004
11/28/2006	0.0003
11/29/2006	0.0003
11/30/2006	0.0002
12/01/2006	0.0002
12/02/2006	0.0002
12/03/2006	0.0002
12/04/2006	0.0001
12/05/2006	0.0001
12/06/2006	0.0001
12/07/2006	0.0001
12/08/2006	0.0001
12/09/2006	0.0001
12/10/2006	0.0001
12/11/2006	0.0001
12/12/2006	0.0001
12/13/2006	0.0001
12/14/2006	0.0001
12/15/2006	0.0000
12/16/2006	0.0000
12/17/2006	0.0000
12/18/2006	0.0000
12/19/2006	0.0000
12/20/2006	0.0000
12/21/2006	0.0000
12/22/2006	0.0000
12/23/2006	0.0000
12/24/2006	0.0000
12/25/2006	0.0000
12/26/2006	0.0000
12/27/2006	0.0000
12/28/2006	0.0000
12/29/2006	0.0000
12/30/2006	0.0000
12/31/2006	0.0000
