# Supplementary material for: A Regional Model for Malaria Vector Developmental Habitats Evaluated Using Explicit, Pond-Resolving Surface Hydrology Simulations
Source: PLoS One. 2016 Mar 22;11(3):e0150626. doi: 10.1371/journal.pone.0150626 (PMC4803214; doi:10.1371/journal.pone.0150626)
Supplement: S4 Dataset — (GZ) [file pone.0150626.s004.tar.gz › S4_Dataset/v130_fixed_cn.txt]

#date	vector_density
01/01/2005	0.0000
01/02/2005	0.0000
01/03/2005	0.0000
01/04/2005	0.0000
01/05/2005	0.0000
01/06/2005	0.0000
01/07/2005	0.0000
01/08/2005	0.0000
01/09/2005	0.0000
01/10/2005	0.0000
01/11/2005	0.0000
01/12/2005	0.0000
01/13/2005	0.0000
01/14/2005	0.0000
01/15/2005	0.0000
01/16/2005	0.0000
01/17/2005	0.0000
01/18/2005	0.0000
01/19/2005	0.0000
01/20/2005	0.0000
01/21/2005	0.0000
01/22/2005	0.0000
01/23/2005	0.0000
01/24/2005	0.0000
01/25/2005	0.0000
01/26/2005	0.0000
01/27/2005	0.0000
01/28/2005	0.0000
01/29/2005	0.0000
01/30/2005	0.0000
01/31/2005	0.0000
02/01/2005	0.0000
02/02/2005	0.0000
02/03/2005	0.0000
02/04/2005	0.0000
02/05/2005	0.0000
02/06/2005	0.0000
02/07/2005	0.0000
02/08/2005	0.0000
02/09/2005	0.0000
02/10/2005	0.0000
02/11/2005	0.0000
02/12/2005	0.0000
02/13/2005	0.0000
02/14/2005	0.0000
02/15/2005	0.0000
02/16/2005	0.0000
02/17/2005	0.0000
02/18/2005	0.0000
02/19/2005	0.0000
02/20/2005	0.0000
02/21/2005	0.0000
02/22/2005	0.0000
02/23/2005	0.0000
02/24/2005	0.0000
02/25/2005	0.0000
02/26/2005	0.0000
02/27/2005	0.0000
02/28/2005	0.0000
03/01/2005	0.0000
03/02/2005	0.0000
03/03/2005	0.0000
03/04/2005	0.0000
03/05/2005	0.0000
03/06/2005	0.0000
03/07/2005	0.0000
03/08/2005	0.0000
03/09/2005	0.0000
03/10/2005	0.0000
03/11/2005	0.0000
03/12/2005	0.0000
03/13/2005	0.0000
03/14/2005	0.0000
03/15/2005	0.0000
03/16/2005	0.0000
03/17/2005	0.0000
03/18/2005	0.0000
03/19/2005	0.0000
03/20/2005	0.0000
03/21/2005	0.0000
03/22/2005	0.0000
03/23/2005	0.0000
03/24/2005	0.0000
03/25/2005	0.0000
03/26/2005	0.0000
03/27/2005	0.0000
03/28/2005	0.0000
03/29/2005	0.0000
03/30/2005	0.0000
03/31/2005	0.0000
04/01/2005	0.0000
04/02/2005	0.0000
04/03/2005	0.0000
04/04/2005	0.0000
04/05/2005	0.0000
04/06/2005	0.0000
04/07/2005	0.0000
04/08/2005	0.0000
04/09/2005	0.0000
04/10/2005	0.0000
04/11/2005	0.0000
04/12/2005	0.0000
04/13/2005	0.0000
04/14/2005	0.0000
04/15/2005	0.0000
04/16/2005	0.0000
04/17/2005	0.0000
04/18/2005	0.0000
04/19/2005	0.0000
04/20/2005	0.0000
04/21/2005	0.0000
04/22/2005	0.0000
04/23/2005	0.0000
04/24/2005	0.0000
04/25/2005	0.0000
04/26/2005	0.0000
04/27/2005	0.0000
04/28/2005	0.0000
04/29/2005	0.0000
04/30/2005	0.0000
05/01/2005	0.0000
05/02/2005	0.0000
05/03/2005	0.0000
05/04/2005	0.0000
05/05/2005	0.0000
05/06/2005	0.0000
05/07/2005	0.0000
05/08/2005	0.0000
05/09/2005	0.0000
05/10/2005	0.0000
05/11/2005	0.0000
05/12/2005	0.0000
05/13/2005	0.0000
05/14/2005	0.0000
05/15/2005	0.0000
05/16/2005	0.0000
05/17/2005	0.0000
05/18/2005	0.0000
05/19/2005	0.0000
05/20/2005	0.0000
05/21/2005	0.0000
05/22/2005	0.0000
05/23/2005	0.0000
05/24/2005	0.0000
05/25/2005	0.0000
05/26/2005	0.0000
05/27/2005	0.0000
05/28/2005	0.0000
05/29/2005	0.0000
05/30/2005	0.0000
05/31/2005	0.0000
06/01/2005	0.0000
06/02/2005	0.0000
06/03/2005	0.0000
06/04/2005	0.0000
06/05/2005	0.0000
06/06/2005	0.0000
06/07/2005	0.0000
06/08/2005	0.0000
06/09/2005	0.0000
06/10/2005	0.0000
06/11/2005	0.0000
06/12/2005	0.0000
06/13/2005	0.0000
06/14/2005	0.0000
06/15/2005	0.0000
06/16/2005	0.0000
06/17/2005	0.0000
06/18/2005	0.0000
06/19/2005	0.0000
06/20/2005	0.0000
06/21/2005	0.0000
06/22/2005	0.0000
06/23/2005	0.0000
06/24/2005	0.0000
06/25/2005	0.0001
06/26/2005	0.0001
06/27/2005	0.0001
06/28/2005	0.0001
06/29/2005	0.0001
06/30/2005	0.0002
07/01/2005	0.0002
07/02/2005	0.0002
07/03/2005	0.0003
07/04/2005	0.0004
07/05/2005	0.0006
07/06/2005	0.0007
07/07/2005	0.0009
07/08/2005	0.0011
07/09/2005	0.0014
07/10/2005	0.0017
07/11/2005	0.0021
07/12/2005	0.0025
07/13/2005	0.0029
07/14/2005	0.0035
07/15/2005	0.0042
07/16/2005	0.0050
07/17/2005	0.0063
07/18/2005	0.0081
07/19/2005	0.0104
07/20/2005	0.0133
07/21/2005	0.0169
07/22/2005	0.0215
07/23/2005	0.0278
07/24/2005	0.0354
07/25/2005	0.0444
07/26/2005	0.0537
07/27/2005	0.0625
07/28/2005	0.0699
07/29/2005	0.0747
07/30/2005	0.0767
07/31/2005	0.0756
08/01/2005	0.0718
08/02/2005	0.0660
08/03/2005	0.0593
08/04/2005	0.0527
08/05/2005	0.0466
08/06/2005	0.0409
08/07/2005	0.0359
08/08/2005	0.0314
08/09/2005	0.0274
08/10/2005	0.0240
08/11/2005	0.0208
08/12/2005	0.0182
08/13/2005	0.0160
08/14/2005	0.0140
08/15/2005	0.0123
08/16/2005	0.0115
08/17/2005	0.0179
08/18/2005	0.0361
08/19/2005	0.0663
08/20/2005	0.1066
08/21/2005	0.1569
08/22/2005	0.2129
08/23/2005	0.2705
08/24/2005	0.3209
08/25/2005	0.3557
08/26/2005	0.3741
08/27/2005	0.3776
08/28/2005	0.3660
08/29/2005	0.3429
08/30/2005	0.3144
08/31/2005	0.2825
09/01/2005	0.2519
09/02/2005	0.2243
09/03/2005	0.1997
09/04/2005	0.1789
09/05/2005	0.1625
09/06/2005	0.1480
09/07/2005	0.1361
09/08/2005	0.1259
09/09/2005	0.1165
09/10/2005	0.1080
09/11/2005	0.1001
09/12/2005	0.0926
09/13/2005	0.0857
09/14/2005	0.0782
09/15/2005	0.0709
09/16/2005	0.0635
09/17/2005	0.0564
09/18/2005	0.0495
09/19/2005	0.0431
09/20/2005	0.0374
09/21/2005	0.0323
09/22/2005	0.0280
09/23/2005	0.0245
09/24/2005	0.0213
09/25/2005	0.0187
09/26/2005	0.0163
09/27/2005	0.0141
09/28/2005	0.0124
09/29/2005	0.0108
09/30/2005	0.0094
10/01/2005	0.0083
10/02/2005	0.0072
10/03/2005	0.0063
10/04/2005	0.0055
10/05/2005	0.0048
10/06/2005	0.0041
10/07/2005	0.0036
10/08/2005	0.0032
10/09/2005	0.0028
10/10/2005	0.0024
10/11/2005	0.0021
10/12/2005	0.0018
10/13/2005	0.0015
10/14/2005	0.0013
10/15/2005	0.0011
10/16/2005	0.0010
10/17/2005	0.0008
10/18/2005	0.0007
10/19/2005	0.0006
10/20/2005	0.0005
10/21/2005	0.0005
10/22/2005	0.0004
10/23/2005	0.0003
10/24/2005	0.0003
10/25/2005	0.0003
10/26/2005	0.0002
10/27/2005	0.0002
10/28/2005	0.0002
10/29/2005	0.0002
10/30/2005	0.0001
10/31/2005	0.0001
11/01/2005	0.0001
11/02/2005	0.0001
11/03/2005	0.0001
11/04/2005	0.0001
11/05/2005	0.0001
11/06/2005	0.0001
11/07/2005	0.0000
11/08/2005	0.0000
11/09/2005	0.0000
11/10/2005	0.0000
11/11/2005	0.0000
11/12/2005	0.0000
11/13/2005	0.0000
11/14/2005	0.0000
11/15/2005	0.0000
11/16/2005	0.0000
11/17/2005	0.0000
11/18/2005	0.0000
11/19/2005	0.0000
11/20/2005	0.0000
11/21/2005	0.0000
11/22/2005	0.0000
11/23/2005	0.0000
11/24/2005	0.0000
11/25/2005	0.0000
11/26/2005	0.0000
11/27/2005	0.0000
11/28/2005	0.0000
11/29/2005	0.0000
11/30/2005	0.0000
12/01/2005	0.0000
12/02/2005	0.0000
12/03/2005	0.0000
12/04/2005	0.0000
12/05/2005	0.0000
12/06/2005	0.0000
12/07/2005	0.0000
12/08/2005	0.0000
12/09/2005	0.0000
12/10/2005	0.0000
12/11/2005	0.0000
12/12/2005	0.0000
12/13/2005	0.0000
12/14/2005	0.0000
12/15/2005	0.0000
12/16/2005	0.0000
12/17/2005	0.0000
12/18/2005	0.0000
12/19/2005	0.0000
12/20/2005	0.0000
12/21/2005	0.0000
12/22/2005	0.0000
12/23/2005	0.0000
12/24/2005	0.0000
12/25/2005	0.0000
12/26/2005	0.0000
12/27/2005	0.0000
12/28/2005	0.0000
12/29/2005	0.0000
12/30/2005	0.0000
12/31/2005	0.0000
01/01/2006	0.0000
01/02/2006	0.0000
01/03/2006	0.0000
01/04/2006	0.0000
01/05/2006	0.0000
01/06/2006	0.0000
01/07/2006	0.0000
01/08/2006	0.0000
01/09/2006	0.0000
01/10/2006	0.0000
01/11/2006	0.0000
01/12/2006	0.0000
01/13/2006	0.0000
01/14/2006	0.0000
01/15/2006	0.0000
01/16/2006	0.0000
01/17/2006	0.0000
01/18/2006	0.0000
01/19/2006	0.0000
01/20/2006	0.0000
01/21/2006	0.0000
01/22/2006	0.0000
01/23/2006	0.0000
01/24/2006	0.0000
01/25/2006	0.0000
01/26/2006	0.0000
01/27/2006	0.0000
01/28/2006	0.0000
01/29/2006	0.0000
01/30/2006	0.0000
01/31/2006	0.0000
02/01/2006	0.0000
02/02/2006	0.0000
02/03/2006	0.0000
02/04/2006	0.0000
02/05/2006	0.0000
02/06/2006	0.0000
02/07/2006	0.0000
02/08/2006	0.0000
02/09/2006	0.0000
02/10/2006	0.0000
02/11/2006	0.0000
02/12/2006	0.0000
02/13/2006	0.0000
02/14/2006	0.0000
02/15/2006	0.0000
02/16/2006	0.0000
02/17/2006	0.0000
02/18/2006	0.0000
02/19/2006	0.0000
02/20/2006	0.0000
02/21/2006	0.0000
02/22/2006	0.0000
02/23/2006	0.0000
02/24/2006	0.0000
02/25/2006	0.0000
02/26/2006	0.0000
02/27/2006	0.0000
02/28/2006	0.0000
03/01/2006	0.0000
03/02/2006	0.0000
03/03/2006	0.0000
03/04/2006	0.0000
03/05/2006	0.0000
03/06/2006	0.0000
03/07/2006	0.0000
03/08/2006	0.0000
03/09/2006	0.0000
03/10/2006	0.0000
03/11/2006	0.0000
03/12/2006	0.0000
03/13/2006	0.0000
03/14/2006	0.0000
03/15/2006	0.0000
03/16/2006	0.0000
03/17/2006	0.0000
03/18/2006	0.0000
03/19/2006	0.0000
03/20/2006	0.0000
03/21/2006	0.0000
03/22/2006	0.0000
03/23/2006	0.0000
03/24/2006	0.0000
03/25/2006	0.0000
03/26/2006	0.0000
03/27/2006	0.0000
03/28/2006	0.0000
03/29/2006	0.0000
03/30/2006	0.0000
03/31/2006	0.0000
04/01/2006	0.0000
04/02/2006	0.0000
04/03/2006	0.0000
04/04/2006	0.0000
04/05/2006	0.0000
04/06/2006	0.0000
04/07/2006	0.0000
04/08/2006	0.0000
04/09/2006	0.0000
04/10/2006	0.0000
04/11/2006	0.0000
04/12/2006	0.0000
04/13/2006	0.0000
04/14/2006	0.0000
04/15/2006	0.0000
04/16/2006	0.0000
04/17/2006	0.0000
04/18/2006	0.0000
04/19/2006	0.0000
04/20/2006	0.0000
04/21/2006	0.0000
04/22/2006	0.0000
04/23/2006	0.0000
04/24/2006	0.0000
04/25/2006	0.0000
04/26/2006	0.0000
04/27/2006	0.0000
04/28/2006	0.0000
04/29/2006	0.0000
04/30/2006	0.0000
05/01/2006	0.0000
05/02/2006	0.0000
05/03/2006	0.0000
05/04/2006	0.0000
05/05/2006	0.0000
05/06/2006	0.0000
05/07/2006	0.0000
05/08/2006	0.0000
05/09/2006	0.0000
05/10/2006	0.0000
05/11/2006	0.0000
05/12/2006	0.0000
05/13/2006	0.0000
05/14/2006	0.0000
05/15/2006	0.0000
05/16/2006	0.0000
05/17/2006	0.0000
05/18/2006	0.0000
05/19/2006	0.0000
05/20/2006	0.0000
05/21/2006	0.0000
05/22/2006	0.0000
05/23/2006	0.0000
05/24/2006	0.0000
05/25/2006	0.0000
05/26/2006	0.0000
05/27/2006	0.0000
05/28/2006	0.0000
05/29/2006	0.0000
05/30/2006	0.0000
05/31/2006	0.0000
06/01/2006	0.0000
06/02/2006	0.0000
06/03/2006	0.0000
06/04/2006	0.0000
06/05/2006	0.0000
06/06/2006	0.0000
06/07/2006	0.0000
06/08/2006	0.0000
06/09/2006	0.0000
06/10/2006	0.0000
06/11/2006	0.0000
06/12/2006	0.0000
06/13/2006	0.0000
06/14/2006	0.0000
06/15/2006	0.0000
06/16/2006	0.0000
06/17/2006	0.0000
06/18/2006	0.0000
06/19/2006	0.0000
06/20/2006	0.0000
06/21/2006	0.0000
06/22/2006	0.0000
06/23/2006	0.0000
06/24/2006	0.0000
06/25/2006	0.0000
06/26/2006	0.0000
06/27/2006	0.0000
06/28/2006	0.0000
06/29/2006	0.0000
06/30/2006	0.0000
07/01/2006	0.0000
07/02/2006	0.0000
07/03/2006	0.0000
07/04/2006	0.0000
07/05/2006	0.0000
07/06/2006	0.0000
07/07/2006	0.0000
07/08/2006	0.0000
07/09/2006	0.0000
07/10/2006	0.0000
07/11/2006	0.0000
07/12/2006	0.0000
07/13/2006	0.0000
07/14/2006	0.0000
07/15/2006	0.0000
07/16/2006	0.0000
07/17/2006	0.0000
07/18/2006	0.0000
07/19/2006	0.0000
07/20/2006	0.0000
07/21/2006	0.0000
07/22/2006	0.0001
07/23/2006	0.0001
07/24/2006	0.0001
07/25/2006	0.0001
07/26/2006	0.0001
07/27/2006	0.0001
07/28/2006	0.0002
07/29/2006	0.0002
07/30/2006	0.0003
07/31/2006	0.0004
08/01/2006	0.0005
08/02/2006	0.0006
08/03/2006	0.0008
08/04/2006	0.0010
08/05/2006	0.0013
08/06/2006	0.0017
08/07/2006	0.0021
08/08/2006	0.0026
08/09/2006	0.0032
08/10/2006	0.0038
08/11/2006	0.0044
08/12/2006	0.0051
08/13/2006	0.0059
08/14/2006	0.0068
08/15/2006	0.0081
08/16/2006	0.0099
08/17/2006	0.0122
08/18/2006	0.0155
08/19/2006	0.0199
08/20/2006	0.0261
08/21/2006	0.0346
08/22/2006	0.0455
08/23/2006	0.0583
08/24/2006	0.0735
08/25/2006	0.0928
08/26/2006	0.1169
08/27/2006	0.1445
08/28/2006	0.1742
08/29/2006	0.2056
08/30/2006	0.2385
08/31/2006	0.2712
09/01/2006	0.3006
09/02/2006	0.3258
09/03/2006	0.3473
09/04/2006	0.3651
09/05/2006	0.3805
09/06/2006	0.3923
09/07/2006	0.3992
09/08/2006	0.4029
09/09/2006	0.4053
09/10/2006	0.4048
09/11/2006	0.4032
09/12/2006	0.3998
09/13/2006	0.3962
09/14/2006	0.3934
09/15/2006	0.3896
09/16/2006	0.3814
09/17/2006	0.3710
09/18/2006	0.3541
09/19/2006	0.3318
09/20/2006	0.3058
09/21/2006	0.2776
09/22/2006	0.2490
09/23/2006	0.2208
09/24/2006	0.1939
09/25/2006	0.1714
09/26/2006	0.1516
09/27/2006	0.1337
09/28/2006	0.1174
09/29/2006	0.1024
09/30/2006	0.0896
10/01/2006	0.0783
10/02/2006	0.0679
10/03/2006	0.0592
10/04/2006	0.0513
10/05/2006	0.0448
10/06/2006	0.0393
10/07/2006	0.0344
10/08/2006	0.0298
10/09/2006	0.0259
10/10/2006	0.0224
10/11/2006	0.0194
10/12/2006	0.0168
10/13/2006	0.0144
10/14/2006	0.0124
10/15/2006	0.0106
10/16/2006	0.0091
10/17/2006	0.0078
10/18/2006	0.0067
10/19/2006	0.0058
10/20/2006	0.0049
10/21/2006	0.0042
10/22/2006	0.0036
10/23/2006	0.0031
10/24/2006	0.0027
10/25/2006	0.0023
10/26/2006	0.0020
10/27/2006	0.0017
10/28/2006	0.0015
10/29/2006	0.0013
10/30/2006	0.0011
10/31/2006	0.0010
11/01/2006	0.0008
11/02/2006	0.0007
11/03/2006	0.0006
11/04/2006	0.0006
11/05/2006	0.0005
11/06/2006	0.0004
11/07/2006	0.0004
11/08/2006	0.0003
11/09/2006	0.0003
11/10/2006	0.0003
11/11/2006	0.0002
11/12/2006	0.0002
11/13/2006	0.0002
11/14/2006	0.0002
11/15/2006	0.0001
11/16/2006	0.0001
11/17/2006	0.0001
11/18/2006	0.0001
11/19/2006	0.0001
11/20/2006	0.0001
11/21/2006	0.0001
11/22/2006	0.0001
11/23/2006	0.0000
11/24/2006	0.0000
11/25/2006	0.0000
11/26/2006	0.0000
11/27/2006	0.0000
11/28/2006	0.0000
11/29/2006	0.0000
11/30/2006	0.0000
12/01/2006	0.0000
12/02/2006	0.0000
12/03/2006	0.0000
12/04/2006	0.0000
12/05/2006	0.0000
12/06/2006	0.0000
12/07/2006	0.0000
12/08/2006	0.0000
12/09/2006	0.0000
12/10/2006	0.0000
12/11/2006	0.0000
12/12/2006	0.0000
12/13/2006	0.0000
12/14/2006	0.0000
12/15/2006	0.0000
12/16/2006	0.0000
12/17/2006	0.0000
12/18/2006	0.0000
12/19/2006	0.0000
12/20/2006	0.0000
12/21/2006	0.0000
12/22/2006	0.0000
12/23/2006	0.0000
12/24/2006	0.0000
12/25/2006	0.0000
12/26/2006	0.0000
12/27/2006	0.0000
12/28/2006	0.0000
12/29/2006	0.0000
12/30/2006	0.0000
12/31/2006	0.0000
